# Supplementary material for: Achieving Chemical Accuracy in Cyclodextrin Host–Guest Binding via Integrative Atomistic Modelling
Source: Adv Sci (Weinh). 2025 Dec 14;13(10):e19782. doi: 10.1002/advs.202519782 (PMC12915143; doi:10.1002/advs.202519782)
Supplement: Supplementary file 1 — Supporting Information [file ADVS-13-e19782-s003.zip › all_poses/BCD.BI7.pdb]

MODEL        1
ATOM      1  C1  BCD     1      14.400  33.630  23.040  1.00  0.00            
ATOM      2  O1  BCD     1      14.800  33.020  21.750  1.00  0.00            
ATOM      3  C2  BCD     1      14.710  35.140  23.070  1.00  0.00            
ATOM      4  O2  BCD     1      13.950  35.870  22.150  1.00  0.00            
ATOM      5  C3  BCD     1      16.200  35.380  22.890  1.00  0.00            
ATOM      6  O3  BCD     1      16.540  36.770  23.090  1.00  0.00            
ATOM      7  C4  BCD     1      17.040  34.530  23.870  1.00  0.00            
ATOM      8  C5  BCD     1      16.470  33.110  24.060  1.00  0.00            
ATOM      9  O4  BCD     1      15.030  33.070  24.100  1.00  0.00            
ATOM     10  C6  BCD     1      16.950  32.500  25.340  1.00  0.00            
ATOM     11  O5  BCD     1      16.720  33.340  26.480  1.00  0.00            
ATOM     12  H1  BCD     1      13.310  33.580  23.190  1.00  0.00            
ATOM     13  H2  BCD     1      14.430  35.500  24.070  1.00  0.00            
ATOM     14  H3  BCD     1      14.120  36.790  22.350  1.00  0.00            
ATOM     15  H4  BCD     1      16.520  35.080  21.880  1.00  0.00            
ATOM     16  H5  BCD     1      17.470  36.700  23.340  1.00  0.00            
ATOM     17  H6  BCD     1      17.150  35.070  24.820  1.00  0.00            
ATOM     18  H7  BCD     1      16.930  32.520  23.260  1.00  0.00            
ATOM     19  H8  BCD     1      16.380  31.600  25.600  1.00  0.00            
ATOM     20  H9  BCD     1      18.010  32.310  25.150  1.00  0.00            
ATOM     21  H10 BCD     1      15.990  33.900  26.220  1.00  0.00            
ATOM     22  C7  BCD     1      12.500  30.490  19.340  1.00  0.00            
ATOM     23  O6  BCD     1      13.180  30.890  18.030  1.00  0.00            
ATOM     24  C8  BCD     1      11.780  31.650  19.900  1.00  0.00            
ATOM     25  O7  BCD     1      10.780  32.150  18.970  1.00  0.00            
ATOM     26  C9  BCD     1      12.840  32.720  20.230  1.00  0.00            
ATOM     27  O8  BCD     1      12.270  33.870  20.750  1.00  0.00            
ATOM     28  C10 BCD     1      13.820  32.100  21.300  1.00  0.00            
ATOM     29  C11 BCD     1      14.530  30.880  20.680  1.00  0.00            
ATOM     30  O9  BCD     1      13.500  29.940  20.260  1.00  0.00            
ATOM     31  C12 BCD     1      15.410  30.120  21.620  1.00  0.00            
ATOM     32  O10 BCD     1      14.730  29.960  22.890  1.00  0.00            
ATOM     33  H11 BCD     1      11.730  29.730  19.140  1.00  0.00            
ATOM     34  H12 BCD     1      11.300  31.420  20.860  1.00  0.00            
ATOM     35  H13 BCD     1      10.600  33.060  19.210  1.00  0.00            
ATOM     36  H14 BCD     1      13.430  33.020  19.350  1.00  0.00            
ATOM     37  H15 BCD     1      12.920  34.580  20.770  1.00  0.00            
ATOM     38  H16 BCD     1      13.220  31.710  22.130  1.00  0.00            
ATOM     39  H17 BCD     1      15.120  31.130  19.790  1.00  0.00            
ATOM     40  H18 BCD     1      15.580  29.170  21.100  1.00  0.00            
ATOM     41  H19 BCD     1      16.320  30.720  21.730  1.00  0.00            
ATOM     42  H20 BCD     1      15.070  29.180  23.340  1.00  0.00            
ATOM     43  C13 BCD     1      13.140  29.790  14.070  1.00  0.00            
ATOM     44  O11 BCD     1      14.560  30.190  14.070  1.00  0.00            
ATOM     45  C14 BCD     1      12.310  30.910  14.470  1.00  0.00            
ATOM     46  O12 BCD     1      12.490  31.980  13.520  1.00  0.00            
ATOM     47  C15 BCD     1      12.650  31.460  15.860  1.00  0.00            
ATOM     48  O13 BCD     1      11.850  32.630  16.210  1.00  0.00            
ATOM     49  C16 BCD     1      12.510  30.350  16.900  1.00  0.00            
ATOM     50  C17 BCD     1      13.290  29.160  16.420  1.00  0.00            
ATOM     51  O14 BCD     1      12.960  28.810  15.060  1.00  0.00            
ATOM     52  C18 BCD     1      13.090  28.020  17.370  1.00  0.00            
ATOM     53  O15 BCD     1      11.730  27.690  17.480  1.00  0.00            
ATOM     54  H21 BCD     1      12.840  29.400  13.100  1.00  0.00            
ATOM     55  H22 BCD     1      11.210  30.810  14.410  1.00  0.00            
ATOM     56  H23 BCD     1      12.250  32.740  14.050  1.00  0.00            
ATOM     57  H24 BCD     1      13.720  31.700  15.890  1.00  0.00            
ATOM     58  H25 BCD     1      12.290  33.080  16.930  1.00  0.00            
ATOM     59  H26 BCD     1      11.470  30.100  17.110  1.00  0.00            
ATOM     60  H27 BCD     1      14.360  29.380  16.480  1.00  0.00            
ATOM     61  H28 BCD     1      13.690  27.140  17.120  1.00  0.00            
ATOM     62  H29 BCD     1      13.520  28.180  18.370  1.00  0.00            
ATOM     63  H30 BCD     1      11.600  26.770  17.690  1.00  0.00            
ATOM     64  C19 BCD     1      18.320  29.640  12.520  1.00  0.00            
ATOM     65  O16 BCD     1      18.690  30.290  13.740  1.00  0.00            
ATOM     66  C20 BCD     1      17.400  30.450  11.630  1.00  0.00            
ATOM     67  O17 BCD     1      18.020  31.510  10.910  1.00  0.00            
ATOM     68  C21 BCD     1      16.230  30.960  12.460  1.00  0.00            
ATOM     69  O18 BCD     1      15.440  31.860  11.750  1.00  0.00            
ATOM     70  C22 BCD     1      15.470  29.700  13.000  1.00  0.00            
ATOM     71  C23 BCD     1      16.420  28.750  13.630  1.00  0.00            
ATOM     72  O19 BCD     1      17.540  28.470  12.800  1.00  0.00            
ATOM     73  C24 BCD     1      15.670  27.490  13.950  1.00  0.00            
ATOM     74  O20 BCD     1      15.220  26.960  12.690  1.00  0.00            
ATOM     75  H31 BCD     1      19.280  29.270  12.150  1.00  0.00            
ATOM     76  H32 BCD     1      17.030  29.650  10.970  1.00  0.00            
ATOM     77  H33 BCD     1      18.430  32.050  11.590  1.00  0.00            
ATOM     78  H34 BCD     1      16.630  31.500  13.330  1.00  0.00            
ATOM     79  H35 BCD     1      14.680  32.100  12.290  1.00  0.00            
ATOM     80  H36 BCD     1      14.890  29.330  12.140  1.00  0.00            
ATOM     81  H37 BCD     1      16.870  29.250  14.500  1.00  0.00            
ATOM     82  H38 BCD     1      16.270  26.750  14.510  1.00  0.00            
ATOM     83  H39 BCD     1      14.760  27.620  14.550  1.00  0.00            
ATOM     84  H40 BCD     1      15.910  26.870  12.030  1.00  0.00            
ATOM     85  C25 BCD     1      21.880  32.510  15.330  1.00  0.00            
ATOM     86  O21 BCD     1      21.200  32.490  16.540  1.00  0.00            
ATOM     87  C26 BCD     1      20.980  33.150  14.240  1.00  0.00            
ATOM     88  O22 BCD     1      20.600  34.450  14.730  1.00  0.00            
ATOM     89  C27 BCD     1      19.730  32.390  13.900  1.00  0.00            
ATOM     90  O23 BCD     1      19.050  32.950  12.750  1.00  0.00            
ATOM     91  C28 BCD     1      19.970  30.940  13.740  1.00  0.00            
ATOM     92  C29 BCD     1      20.910  30.410  14.830  1.00  0.00            
ATOM     93  O24 BCD     1      22.100  31.140  15.030  1.00  0.00            
ATOM     94  C30 BCD     1      21.170  28.950  14.600  1.00  0.00            
ATOM     95  O25 BCD     1      21.850  28.590  13.390  1.00  0.00            
ATOM     96  H41 BCD     1      22.810  33.080  15.400  1.00  0.00            
ATOM     97  H42 BCD     1      21.570  33.300  13.330  1.00  0.00            
ATOM     98  H43 BCD     1      19.870  34.780  14.210  1.00  0.00            
ATOM     99  H44 BCD     1      19.140  32.410  14.830  1.00  0.00            
ATOM    100  H45 BCD     1      18.500  33.670  13.070  1.00  0.00            
ATOM    101  H46 BCD     1      20.470  30.670  12.800  1.00  0.00            
ATOM    102  H47 BCD     1      20.370  30.370  15.780  1.00  0.00            
ATOM    103  H48 BCD     1      21.560  28.460  15.500  1.00  0.00            
ATOM    104  H49 BCD     1      20.210  28.430  14.530  1.00  0.00            
ATOM    105  H50 BCD     1      22.680  29.070  13.440  1.00  0.00            
ATOM    106  C31 BCD     1      22.880  33.400  20.250  1.00  0.00            
ATOM    107  O26 BCD     1      21.670  33.820  20.870  1.00  0.00            
ATOM    108  C32 BCD     1      23.170  34.300  19.030  1.00  0.00            
ATOM    109  O27 BCD     1      23.180  35.680  19.540  1.00  0.00            
ATOM    110  C33 BCD     1      22.130  34.170  17.980  1.00  0.00            
ATOM    111  C34 BCD     1      22.190  32.670  17.610  1.00  0.00            
ATOM    112  C35 BCD     1      21.830  31.870  18.830  1.00  0.00            
ATOM    113  O28 BCD     1      22.830  32.080  19.830  1.00  0.00            
ATOM    114  C36 BCD     1      21.710  30.380  18.540  1.00  0.00            
ATOM    115  O29 BCD     1      22.940  29.750  18.250  1.00  0.00            
ATOM    116  O30 BCD     1      22.350  35.020  16.830  1.00  0.00            
ATOM    117  H51 BCD     1      23.740  33.560  20.910  1.00  0.00            
ATOM    118  H52 BCD     1      24.140  34.000  18.620  1.00  0.00            
ATOM    119  H53 BCD     1      23.590  36.150  18.810  1.00  0.00            
ATOM    120  H54 BCD     1      21.200  34.340  18.540  1.00  0.00            
ATOM    121  H55 BCD     1      21.560  35.000  16.300  1.00  0.00            
ATOM    122  H56 BCD     1      23.170  32.380  17.220  1.00  0.00            
ATOM    123  H57 BCD     1      20.900  32.260  19.270  1.00  0.00            
ATOM    124  H58 BCD     1      21.240  29.890  19.410  1.00  0.00            
ATOM    125  H59 BCD     1      21.090  30.250  17.650  1.00  0.00            
ATOM    126  H60 BCD     1      23.530  30.280  18.790  1.00  0.00            
ATOM    127  C37 BCD     1      19.370  34.420  24.110  1.00  0.00            
ATOM    128  O31 BCD     1      18.260  34.430  23.280  1.00  0.00            
ATOM    129  C38 BCD     1      20.200  35.540  23.760  1.00  0.00            
ATOM    130  O32 BCD     1      19.460  36.820  23.740  1.00  0.00            
ATOM    131  C39 BCD     1      20.850  35.340  22.390  1.00  0.00            
ATOM    132  O33 BCD     1      21.840  36.310  22.010  1.00  0.00            
ATOM    133  C40 BCD     1      21.480  34.010  22.240  1.00  0.00            
ATOM    134  C41 BCD     1      20.620  32.880  22.730  1.00  0.00            
ATOM    135  O34 BCD     1      20.160  33.250  24.050  1.00  0.00            
ATOM    136  C42 BCD     1      21.090  31.480  22.680  1.00  0.00            
ATOM    137  O35 BCD     1      22.470  31.380  22.910  1.00  0.00            
ATOM    138  H61 BCD     1      19.090  34.510  25.170  1.00  0.00            
ATOM    139  H62 BCD     1      21.070  35.590  24.440  1.00  0.00            
ATOM    140  H63 BCD     1      19.680  37.340  24.520  1.00  0.00            
ATOM    141  H64 BCD     1      20.000  35.400  21.690  1.00  0.00            
ATOM    142  H65 BCD     1      22.200  36.020  21.170  1.00  0.00            
ATOM    143  H66 BCD     1      22.390  33.810  22.820  1.00  0.00            
ATOM    144  H67 BCD     1      19.720  32.950  22.100  1.00  0.00            
ATOM    145  H68 BCD     1      20.510  30.960  23.450  1.00  0.00            
ATOM    146  H69 BCD     1      20.920  31.180  21.640  1.00  0.00            
ATOM    147  H70 BCD     1      22.800  30.910  22.140  1.00  0.00            
ATOM    148  C1  BI7     2      18.410  36.690  18.430  1.00  0.00            
ATOM    149  C2  BI7     2      17.270  35.840  18.990  1.00  0.00            
ATOM    150  C3  BI7     2      15.950  36.450  18.390  1.00  0.00            
ATOM    151  C4  BI7     2      17.500  34.350  18.690  1.00  0.00            
ATOM    152  C5  BI7     2      18.050  33.550  19.730  1.00  0.00            
ATOM    153  C6  BI7     2      18.120  32.180  19.880  1.00  0.00            
ATOM    154  C7  BI7     2      17.940  31.090  18.970  1.00  0.00            
ATOM    155  C8  BI7     2      17.690  31.280  17.610  1.00  0.00            
ATOM    156  O1  BI7     2      17.730  30.210  16.770  1.00  0.00            
ATOM    157  C9  BI7     2      17.220  32.470  16.870  1.00  0.00            
ATOM    158  O2  BI7     2      16.880  32.370  15.710  1.00  0.00            
ATOM    159  C10 BI7     2      17.080  33.820  17.450  1.00  0.00            
ATOM    160  H1  BI7     2      19.390  36.310  18.740  1.00  0.00            
ATOM    161  H2  BI7     2      18.400  36.860  17.340  1.00  0.00            
ATOM    162  H3  BI7     2      18.320  37.710  18.840  1.00  0.00            
ATOM    163  H4  BI7     2      17.250  36.040  20.070  1.00  0.00            
ATOM    164  H5  BI7     2      15.890  36.480  17.290  1.00  0.00            
ATOM    165  H6  BI7     2      15.110  35.860  18.770  1.00  0.00            
ATOM    166  H7  BI7     2      15.660  37.440  18.780  1.00  0.00            
ATOM    167  H8  BI7     2      18.450  34.070  20.590  1.00  0.00            
ATOM    168  H9  BI7     2      18.390  31.850  20.870  1.00  0.00            
ATOM    169  H10 BI7     2      18.120  30.080  19.310  1.00  0.00            
ATOM    170  H11 BI7     2      17.460  30.560  15.900  1.00  0.00            
ATOM    171  H12 BI7     2      16.680  34.530  16.730  1.00  0.00            
TER
ENDMDL
MODEL        1
ATOM      1  C1  BCD     1      13.230  36.590  17.750  1.00  0.00            
ATOM      2  O1  BCD     1      13.920  35.430  17.240  1.00  0.00            
ATOM      3  C2  BCD     1      12.830  37.430  16.620  1.00  0.00            
ATOM      4  O2  BCD     1      12.110  36.610  15.710  1.00  0.00            
ATOM      5  C3  BCD     1      14.010  38.100  15.950  1.00  0.00            
ATOM      6  O3  BCD     1      13.620  38.990  14.960  1.00  0.00            
ATOM      7  C4  BCD     1      14.750  38.860  17.010  1.00  0.00            
ATOM      8  C5  BCD     1      15.210  37.910  18.170  1.00  0.00            
ATOM      9  O4  BCD     1      14.110  37.250  18.660  1.00  0.00            
ATOM     10  C6  BCD     1      15.980  38.550  19.340  1.00  0.00            
ATOM     11  O5  BCD     1      15.380  39.770  19.710  1.00  0.00            
ATOM     12  H1  BCD     1      12.400  36.300  18.400  1.00  0.00            
ATOM     13  H2  BCD     1      12.190  38.250  16.960  1.00  0.00            
ATOM     14  H3  BCD     1      12.440  36.650  14.800  1.00  0.00            
ATOM     15  H4  BCD     1      14.760  37.350  15.670  1.00  0.00            
ATOM     16  H5  BCD     1      14.310  39.630  14.790  1.00  0.00            
ATOM     17  H6  BCD     1      14.060  39.610  17.410  1.00  0.00            
ATOM     18  H7  BCD     1      15.940  37.230  17.720  1.00  0.00            
ATOM     19  H8  BCD     1      15.900  37.900  20.220  1.00  0.00            
ATOM     20  H9  BCD     1      17.040  38.690  19.090  1.00  0.00            
ATOM     21  H10 BCD     1      16.010  40.290  20.210  1.00  0.00            
ATOM     22  C7  BCD     1      13.730  31.330  17.510  1.00  0.00            
ATOM     23  O6  BCD     1      14.440  31.070  16.230  1.00  0.00            
ATOM     24  C8  BCD     1      12.400  32.080  17.150  1.00  0.00            
ATOM     25  O7  BCD     1      11.730  31.230  16.180  1.00  0.00            
ATOM     26  C9  BCD     1      12.690  33.430  16.630  1.00  0.00            
ATOM     27  O8  BCD     1      11.470  34.130  16.430  1.00  0.00            
ATOM     28  C10 BCD     1      13.590  34.140  17.710  1.00  0.00            
ATOM     29  C11 BCD     1      14.960  33.460  17.840  1.00  0.00            
ATOM     30  O9  BCD     1      14.620  32.140  18.290  1.00  0.00            
ATOM     31  C12 BCD     1      15.920  34.080  18.850  1.00  0.00            
ATOM     32  O10 BCD     1      15.300  34.000  20.140  1.00  0.00            
ATOM     33  H11 BCD     1      13.530  30.370  18.000  1.00  0.00            
ATOM     34  H12 BCD     1      11.850  32.150  18.100  1.00  0.00            
ATOM     35  H13 BCD     1      12.410  30.900  15.580  1.00  0.00            
ATOM     36  H14 BCD     1      13.160  33.350  15.640  1.00  0.00            
ATOM     37  H15 BCD     1      11.690  35.030  16.190  1.00  0.00            
ATOM     38  H16 BCD     1      13.050  34.210  18.670  1.00  0.00            
ATOM     39  H17 BCD     1      15.450  33.350  16.870  1.00  0.00            
ATOM     40  H18 BCD     1      16.870  33.530  18.920  1.00  0.00            
ATOM     41  H19 BCD     1      16.120  35.150  18.730  1.00  0.00            
ATOM     42  H20 BCD     1      14.490  33.500  20.080  1.00  0.00            
ATOM     43  C13 BCD     1      16.520  28.610  13.890  1.00  0.00            
ATOM     44  O11 BCD     1      17.220  29.790  13.470  1.00  0.00            
ATOM     45  C14 BCD     1      15.010  28.600  13.520  1.00  0.00            
ATOM     46  O12 BCD     1      14.950  28.840  12.120  1.00  0.00            
ATOM     47  C15 BCD     1      14.410  29.750  14.350  1.00  0.00            
ATOM     48  O13 BCD     1      12.970  29.860  14.200  1.00  0.00            
ATOM     49  C16 BCD     1      14.780  29.710  15.810  1.00  0.00            
ATOM     50  C17 BCD     1      16.240  29.450  16.090  1.00  0.00            
ATOM     51  O14 BCD     1      16.610  28.360  15.260  1.00  0.00            
ATOM     52  C18 BCD     1      16.490  29.130  17.580  1.00  0.00            
ATOM     53  O15 BCD     1      15.650  28.110  18.050  1.00  0.00            
ATOM     54  H21 BCD     1      16.990  27.790  13.330  1.00  0.00            
ATOM     55  H22 BCD     1      14.550  27.660  13.830  1.00  0.00            
ATOM     56  H23 BCD     1      14.260  28.380  11.620  1.00  0.00            
ATOM     57  H24 BCD     1      14.830  30.710  14.000  1.00  0.00            
ATOM     58  H25 BCD     1      12.760  30.090  13.290  1.00  0.00            
ATOM     59  H26 BCD     1      14.170  28.910  16.230  1.00  0.00            
ATOM     60  H27 BCD     1      16.920  30.300  15.930  1.00  0.00            
ATOM     61  H28 BCD     1      17.510  28.750  17.720  1.00  0.00            
ATOM     62  H29 BCD     1      16.260  30.060  18.110  1.00  0.00            
ATOM     63  H30 BCD     1      16.140  27.480  18.590  1.00  0.00            
ATOM     64  C19 BCD     1      20.300  31.010  11.140  1.00  0.00            
ATOM     65  O16 BCD     1      20.260  32.300  11.810  1.00  0.00            
ATOM     66  C20 BCD     1      19.040  30.750  10.270  1.00  0.00            
ATOM     67  O17 BCD     1      18.670  31.910   9.420  1.00  0.00            
ATOM     68  C21 BCD     1      17.870  30.460  11.210  1.00  0.00            
ATOM     69  O18 BCD     1      16.880  29.750  10.500  1.00  0.00            
ATOM     70  C22 BCD     1      18.260  29.620  12.460  1.00  0.00            
ATOM     71  C23 BCD     1      19.530  30.100  13.160  1.00  0.00            
ATOM     72  O19 BCD     1      20.510  30.030  12.080  1.00  0.00            
ATOM     73  C24 BCD     1      20.070  29.400  14.350  1.00  0.00            
ATOM     74  O20 BCD     1      20.270  28.000  14.260  1.00  0.00            
ATOM     75  H31 BCD     1      21.190  30.980  10.490  1.00  0.00            
ATOM     76  H32 BCD     1      19.250  29.870   9.660  1.00  0.00            
ATOM     77  H33 BCD     1      18.260  31.580   8.610  1.00  0.00            
ATOM     78  H34 BCD     1      17.480  31.430  11.530  1.00  0.00            
ATOM     79  H35 BCD     1      16.140  29.600  11.090  1.00  0.00            
ATOM     80  H36 BCD     1      18.390  28.550  12.240  1.00  0.00            
ATOM     81  H37 BCD     1      19.400  31.130  13.520  1.00  0.00            
ATOM     82  H38 BCD     1      21.030  29.920  14.510  1.00  0.00            
ATOM     83  H39 BCD     1      19.370  29.590  15.170  1.00  0.00            
ATOM     84  H40 BCD     1      21.210  27.830  14.230  1.00  0.00            
ATOM     85  C25 BCD     1      22.390  35.780  12.150  1.00  0.00            
ATOM     86  O21 BCD     1      21.370  36.480  12.940  1.00  0.00            
ATOM     87  C26 BCD     1      21.800  35.490  10.790  1.00  0.00            
ATOM     88  O22 BCD     1      21.360  36.680  10.170  1.00  0.00            
ATOM     89  C27 BCD     1      20.790  34.340  10.810  1.00  0.00            
ATOM     90  O23 BCD     1      20.550  33.830   9.540  1.00  0.00            
ATOM     91  C28 BCD     1      21.370  33.180  11.710  1.00  0.00            
ATOM     92  C29 BCD     1      21.800  33.690  13.040  1.00  0.00            
ATOM     93  O24 BCD     1      22.710  34.670  12.950  1.00  0.00            
ATOM     94  C30 BCD     1      22.380  32.580  14.010  1.00  0.00            
ATOM     95  O25 BCD     1      23.510  31.960  13.490  1.00  0.00            
ATOM     96  H41 BCD     1      23.340  36.320  12.110  1.00  0.00            
ATOM     97  H42 BCD     1      22.630  35.070  10.210  1.00  0.00            
ATOM     98  H43 BCD     1      21.680  37.330  10.810  1.00  0.00            
ATOM     99  H44 BCD     1      19.840  34.690  11.250  1.00  0.00            
ATOM    100  H45 BCD     1      19.840  33.180   9.590  1.00  0.00            
ATOM    101  H46 BCD     1      22.220  32.670  11.240  1.00  0.00            
ATOM    102  H47 BCD     1      20.900  34.210  13.380  1.00  0.00            
ATOM    103  H48 BCD     1      22.560  32.940  15.030  1.00  0.00            
ATOM    104  H49 BCD     1      21.580  31.840  14.150  1.00  0.00            
ATOM    105  H50 BCD     1      23.720  31.130  13.930  1.00  0.00            
ATOM    106  C31 BCD     1      21.080  40.060  14.970  1.00  0.00            
ATOM    107  O26 BCD     1      19.700  40.090  14.650  1.00  0.00            
ATOM    108  C32 BCD     1      21.870  40.130  13.640  1.00  0.00            
ATOM    109  O27 BCD     1      21.500  41.320  12.890  1.00  0.00            
ATOM    110  C33 BCD     1      21.710  38.850  12.840  1.00  0.00            
ATOM    111  C34 BCD     1      21.920  37.570  13.650  1.00  0.00            
ATOM    112  C35 BCD     1      21.130  37.610  14.970  1.00  0.00            
ATOM    113  O28 BCD     1      21.480  38.850  15.570  1.00  0.00            
ATOM    114  C36 BCD     1      21.450  36.480  15.920  1.00  0.00            
ATOM    115  O29 BCD     1      22.760  36.630  16.370  1.00  0.00            
ATOM    116  O30 BCD     1      22.620  38.760  11.760  1.00  0.00            
ATOM    117  H51 BCD     1      21.250  40.910  15.650  1.00  0.00            
ATOM    118  H52 BCD     1      22.920  40.350  13.890  1.00  0.00            
ATOM    119  H53 BCD     1      22.160  41.480  12.210  1.00  0.00            
ATOM    120  H54 BCD     1      20.690  38.840  12.410  1.00  0.00            
ATOM    121  H55 BCD     1      22.610  39.620  11.330  1.00  0.00            
ATOM    122  H56 BCD     1      22.960  37.430  13.960  1.00  0.00            
ATOM    123  H57 BCD     1      20.070  37.670  14.700  1.00  0.00            
ATOM    124  H58 BCD     1      20.720  36.550  16.730  1.00  0.00            
ATOM    125  H59 BCD     1      21.380  35.470  15.490  1.00  0.00            
ATOM    126  H60 BCD     1      22.910  37.570  16.400  1.00  0.00            
ATOM    127  C37 BCD     1      16.160  40.770  16.650  1.00  0.00            
ATOM    128  O31 BCD     1      15.910  39.390  16.460  1.00  0.00            
ATOM    129  C38 BCD     1      16.230  41.490  15.260  1.00  0.00            
ATOM    130  O32 BCD     1      15.000  41.470  14.620  1.00  0.00            
ATOM    131  C39 BCD     1      17.440  40.950  14.490  1.00  0.00            
ATOM    132  O33 BCD     1      17.500  41.730  13.260  1.00  0.00            
ATOM    133  C40 BCD     1      18.780  40.910  15.280  1.00  0.00            
ATOM    134  C41 BCD     1      18.480  40.260  16.650  1.00  0.00            
ATOM    135  O34 BCD     1      17.420  40.990  17.300  1.00  0.00            
ATOM    136  C42 BCD     1      19.630  40.300  17.740  1.00  0.00            
ATOM    137  O35 BCD     1      20.280  41.570  17.700  1.00  0.00            
ATOM    138  H61 BCD     1      15.390  41.240  17.260  1.00  0.00            
ATOM    139  H62 BCD     1      16.460  42.540  15.510  1.00  0.00            
ATOM    140  H63 BCD     1      15.150  41.580  13.670  1.00  0.00            
ATOM    141  H64 BCD     1      17.250  39.930  14.130  1.00  0.00            
ATOM    142  H65 BCD     1      18.110  41.310  12.650  1.00  0.00            
ATOM    143  H66 BCD     1      19.240  41.910  15.320  1.00  0.00            
ATOM    144  H67 BCD     1      18.220  39.190  16.590  1.00  0.00            
ATOM    145  H68 BCD     1      19.050  40.140  18.660  1.00  0.00            
ATOM    146  H69 BCD     1      20.360  39.490  17.630  1.00  0.00            
ATOM    147  H70 BCD     1      19.590  42.240  17.730  1.00  0.00            
ATOM    148  C1  BI7     2      17.440  37.980  12.030  1.00  0.00            
ATOM    149  C2  BI7     2      16.330  37.250  12.820  1.00  0.00            
ATOM    150  C3  BI7     2      15.040  36.940  12.040  1.00  0.00            
ATOM    151  C4  BI7     2      16.820  36.080  13.710  1.00  0.00            
ATOM    152  C5  BI7     2      17.420  36.590  14.910  1.00  0.00            
ATOM    153  C6  BI7     2      18.060  35.950  16.030  1.00  0.00            
ATOM    154  C7  BI7     2      18.390  34.580  16.210  1.00  0.00            
ATOM    155  C8  BI7     2      17.980  33.570  15.360  1.00  0.00            
ATOM    156  O1  BI7     2      18.310  32.290  15.680  1.00  0.00            
ATOM    157  C9  BI7     2      17.080  33.610  14.120  1.00  0.00            
ATOM    158  O2  BI7     2      16.690  32.490  13.700  1.00  0.00            
ATOM    159  C10 BI7     2      16.670  34.740  13.380  1.00  0.00            
ATOM    160  H1  BI7     2      17.750  37.410  11.140  1.00  0.00            
ATOM    161  H2  BI7     2      17.040  38.890  11.560  1.00  0.00            
ATOM    162  H3  BI7     2      18.180  38.170  12.810  1.00  0.00            
ATOM    163  H4  BI7     2      16.050  38.130  13.420  1.00  0.00            
ATOM    164  H5  BI7     2      14.190  36.500  12.570  1.00  0.00            
ATOM    165  H6  BI7     2      14.530  37.780  11.550  1.00  0.00            
ATOM    166  H7  BI7     2      15.380  36.310  11.200  1.00  0.00            
ATOM    167  H8  BI7     2      17.560  37.670  14.950  1.00  0.00            
ATOM    168  H9  BI7     2      18.300  36.650  16.810  1.00  0.00            
ATOM    169  H10 BI7     2      18.820  34.290  17.160  1.00  0.00            
ATOM    170  H11 BI7     2      17.930  31.750  14.970  1.00  0.00            
ATOM    171  H12 BI7     2      16.290  34.440  12.410  1.00  0.00            
TER
ENDMDL
MODEL        1
ATOM      1  C1  BCD     1      11.660  33.820  20.650  1.00  0.00            
ATOM      2  O1  BCD     1      12.690  33.110  19.890  1.00  0.00            
ATOM      3  C2  BCD     1      11.920  35.360  20.780  1.00  0.00            
ATOM      4  O2  BCD     1      11.900  35.920  19.500  1.00  0.00            
ATOM      5  C3  BCD     1      13.110  35.650  21.630  1.00  0.00            
ATOM      6  O3  BCD     1      13.310  37.040  21.710  1.00  0.00            
ATOM      7  C4  BCD     1      13.160  34.990  22.940  1.00  0.00            
ATOM      8  C5  BCD     1      12.700  33.520  22.870  1.00  0.00            
ATOM      9  O4  BCD     1      11.550  33.380  22.000  1.00  0.00            
ATOM     10  C6  BCD     1      12.490  32.950  24.310  1.00  0.00            
ATOM     11  O5  BCD     1      11.430  33.660  24.910  1.00  0.00            
ATOM     12  H1  BCD     1      10.670  33.640  20.210  1.00  0.00            
ATOM     13  H2  BCD     1      11.010  35.760  21.240  1.00  0.00            
ATOM     14  H3  BCD     1      11.690  36.850  19.590  1.00  0.00            
ATOM     15  H4  BCD     1      13.890  35.110  21.080  1.00  0.00            
ATOM     16  H5  BCD     1      13.980  37.210  22.380  1.00  0.00            
ATOM     17  H6  BCD     1      12.540  35.570  23.640  1.00  0.00            
ATOM     18  H7  BCD     1      13.440  32.840  22.430  1.00  0.00            
ATOM     19  H8  BCD     1      12.320  31.880  24.180  1.00  0.00            
ATOM     20  H9  BCD     1      13.410  33.050  24.910  1.00  0.00            
ATOM     21  H10 BCD     1      10.630  33.200  24.660  1.00  0.00            
ATOM     22  C7  BCD     1      13.000  30.910  16.570  1.00  0.00            
ATOM     23  O6  BCD     1      14.390  31.270  16.460  1.00  0.00            
ATOM     24  C8  BCD     1      12.080  32.120  16.360  1.00  0.00            
ATOM     25  O7  BCD     1      12.330  32.660  15.090  1.00  0.00            
ATOM     26  C9  BCD     1      12.360  33.070  17.520  1.00  0.00            
ATOM     27  O8  BCD     1      11.430  34.150  17.530  1.00  0.00            
ATOM     28  C10 BCD     1      12.190  32.280  18.820  1.00  0.00            
ATOM     29  C11 BCD     1      12.970  31.030  18.950  1.00  0.00            
ATOM     30  O9  BCD     1      12.650  30.220  17.810  1.00  0.00            
ATOM     31  C12 BCD     1      12.480  30.330  20.220  1.00  0.00            
ATOM     32  O10 BCD     1      11.320  29.520  20.010  1.00  0.00            
ATOM     33  H11 BCD     1      12.810  30.210  15.750  1.00  0.00            
ATOM     34  H12 BCD     1      11.040  31.820  16.530  1.00  0.00            
ATOM     35  H13 BCD     1      11.710  32.300  14.450  1.00  0.00            
ATOM     36  H14 BCD     1      13.380  33.470  17.500  1.00  0.00            
ATOM     37  H15 BCD     1      11.640  34.790  18.210  1.00  0.00            
ATOM     38  H16 BCD     1      11.130  31.990  18.780  1.00  0.00            
ATOM     39  H17 BCD     1      14.050  31.190  18.950  1.00  0.00            
ATOM     40  H18 BCD     1      13.230  29.660  20.670  1.00  0.00            
ATOM     41  H19 BCD     1      12.330  31.030  21.050  1.00  0.00            
ATOM     42  H20 BCD     1      11.420  28.700  20.510  1.00  0.00            
ATOM     43  C13 BCD     1      17.700  30.570  14.070  1.00  0.00            
ATOM     44  O11 BCD     1      18.420  30.910  15.240  1.00  0.00            
ATOM     45  C14 BCD     1      16.920  31.810  13.610  1.00  0.00            
ATOM     46  O12 BCD     1      17.830  32.860  13.160  1.00  0.00            
ATOM     47  C15 BCD     1      15.920  32.170  14.820  1.00  0.00            
ATOM     48  O13 BCD     1      15.090  33.360  14.510  1.00  0.00            
ATOM     49  C16 BCD     1      15.060  30.980  15.200  1.00  0.00            
ATOM     50  C17 BCD     1      15.940  29.750  15.460  1.00  0.00            
ATOM     51  O14 BCD     1      16.810  29.480  14.300  1.00  0.00            
ATOM     52  C18 BCD     1      15.170  28.470  15.670  1.00  0.00            
ATOM     53  O15 BCD     1      14.280  28.130  14.540  1.00  0.00            
ATOM     54  H21 BCD     1      18.440  30.170  13.370  1.00  0.00            
ATOM     55  H22 BCD     1      16.340  31.490  12.740  1.00  0.00            
ATOM     56  H23 BCD     1      17.370  33.120  12.350  1.00  0.00            
ATOM     57  H24 BCD     1      16.530  32.430  15.690  1.00  0.00            
ATOM     58  H25 BCD     1      14.160  33.350  14.740  1.00  0.00            
ATOM     59  H26 BCD     1      14.360  30.750  14.390  1.00  0.00            
ATOM     60  H27 BCD     1      16.510  29.870  16.390  1.00  0.00            
ATOM     61  H28 BCD     1      15.900  27.650  15.680  1.00  0.00            
ATOM     62  H29 BCD     1      14.580  28.650  16.580  1.00  0.00            
ATOM     63  H30 BCD     1      14.680  28.590  13.790  1.00  0.00            
ATOM     64  C19 BCD     1      22.430  31.110  16.470  1.00  0.00            
ATOM     65  O16 BCD     1      22.080  32.140  17.440  1.00  0.00            
ATOM     66  C20 BCD     1      22.150  31.570  15.080  1.00  0.00            
ATOM     67  O17 BCD     1      22.870  32.690  14.670  1.00  0.00            
ATOM     68  C21 BCD     1      20.660  31.790  14.910  1.00  0.00            
ATOM     69  O18 BCD     1      20.280  32.360  13.670  1.00  0.00            
ATOM     70  C22 BCD     1      19.850  30.550  15.210  1.00  0.00            
ATOM     71  C23 BCD     1      20.210  30.110  16.570  1.00  0.00            
ATOM     72  O19 BCD     1      21.630  29.970  16.670  1.00  0.00            
ATOM     73  C24 BCD     1      19.580  28.770  16.960  1.00  0.00            
ATOM     74  O20 BCD     1      20.260  27.760  16.320  1.00  0.00            
ATOM     75  H31 BCD     1      23.490  30.860  16.590  1.00  0.00            
ATOM     76  H32 BCD     1      22.370  30.770  14.370  1.00  0.00            
ATOM     77  H33 BCD     1      22.780  32.600  13.720  1.00  0.00            
ATOM     78  H34 BCD     1      20.310  32.480  15.690  1.00  0.00            
ATOM     79  H35 BCD     1      19.320  32.360  13.580  1.00  0.00            
ATOM     80  H36 BCD     1      20.070  29.840  14.410  1.00  0.00            
ATOM     81  H37 BCD     1      19.790  30.760  17.350  1.00  0.00            
ATOM     82  H38 BCD     1      19.780  28.610  18.030  1.00  0.00            
ATOM     83  H39 BCD     1      18.490  28.760  16.850  1.00  0.00            
ATOM     84  H40 BCD     1      20.780  27.170  16.860  1.00  0.00            
ATOM     85  C25 BCD     1      23.420  33.350  21.090  1.00  0.00            
ATOM     86  O21 BCD     1      22.020  33.490  21.430  1.00  0.00            
ATOM     87  C26 BCD     1      23.720  34.300  19.920  1.00  0.00            
ATOM     88  O22 BCD     1      23.430  35.550  20.450  1.00  0.00            
ATOM     89  C27 BCD     1      22.870  33.960  18.710  1.00  0.00            
ATOM     90  O23 BCD     1      23.210  34.770  17.520  1.00  0.00            
ATOM     91  C28 BCD     1      23.070  32.480  18.420  1.00  0.00            
ATOM     92  C29 BCD     1      22.890  31.550  19.650  1.00  0.00            
ATOM     93  O24 BCD     1      23.740  32.040  20.710  1.00  0.00            
ATOM     94  C30 BCD     1      23.300  30.140  19.450  1.00  0.00            
ATOM     95  O25 BCD     1      24.490  29.970  18.620  1.00  0.00            
ATOM     96  H41 BCD     1      24.040  33.620  21.940  1.00  0.00            
ATOM     97  H42 BCD     1      24.790  34.180  19.710  1.00  0.00            
ATOM     98  H43 BCD     1      23.020  36.100  19.780  1.00  0.00            
ATOM     99  H44 BCD     1      21.810  34.110  18.960  1.00  0.00            
ATOM    100  H45 BCD     1      22.460  34.650  16.930  1.00  0.00            
ATOM    101  H46 BCD     1      24.090  32.360  18.040  1.00  0.00            
ATOM    102  H47 BCD     1      21.820  31.550  19.900  1.00  0.00            
ATOM    103  H48 BCD     1      23.410  29.790  20.480  1.00  0.00            
ATOM    104  H49 BCD     1      22.460  29.560  19.060  1.00  0.00            
ATOM    105  H50 BCD     1      25.160  30.640  18.810  1.00  0.00            
ATOM    106  C31 BCD     1      19.780  34.350  24.890  1.00  0.00            
ATOM    107  O26 BCD     1      18.690  34.860  24.190  1.00  0.00            
ATOM    108  C32 BCD     1      21.060  35.120  24.660  1.00  0.00            
ATOM    109  O27 BCD     1      20.950  36.500  25.140  1.00  0.00            
ATOM    110  C33 BCD     1      21.530  35.030  23.230  1.00  0.00            
ATOM    111  C34 BCD     1      21.710  33.570  22.820  1.00  0.00            
ATOM    112  C35 BCD     1      20.440  32.780  23.100  1.00  0.00            
ATOM    113  O28 BCD     1      20.060  33.010  24.470  1.00  0.00            
ATOM    114  C36 BCD     1      20.720  31.280  22.820  1.00  0.00            
ATOM    115  O29 BCD     1      21.890  30.810  23.530  1.00  0.00            
ATOM    116  O30 BCD     1      22.630  35.900  22.930  1.00  0.00            
ATOM    117  H51 BCD     1      19.510  34.220  25.950  1.00  0.00            
ATOM    118  H52 BCD     1      21.800  34.540  25.220  1.00  0.00            
ATOM    119  H53 BCD     1      21.380  36.520  26.000  1.00  0.00            
ATOM    120  H54 BCD     1      20.650  35.350  22.660  1.00  0.00            
ATOM    121  H55 BCD     1      22.730  35.730  21.990  1.00  0.00            
ATOM    122  H56 BCD     1      22.610  33.230  23.350  1.00  0.00            
ATOM    123  H57 BCD     1      19.550  33.030  22.510  1.00  0.00            
ATOM    124  H58 BCD     1      19.900  30.640  23.160  1.00  0.00            
ATOM    125  H59 BCD     1      20.820  31.080  21.750  1.00  0.00            
ATOM    126  H60 BCD     1      21.920  29.890  23.270  1.00  0.00            
ATOM    127  C37 BCD     1      14.770  35.580  24.750  1.00  0.00            
ATOM    128  O31 BCD     1      14.530  34.970  23.410  1.00  0.00            
ATOM    129  C38 BCD     1      15.600  36.840  24.660  1.00  0.00            
ATOM    130  O32 BCD     1      14.980  37.740  23.720  1.00  0.00            
ATOM    131  C39 BCD     1      16.990  36.430  24.060  1.00  0.00            
ATOM    132  O33 BCD     1      17.960  37.520  24.010  1.00  0.00            
ATOM    133  C40 BCD     1      17.560  35.320  24.920  1.00  0.00            
ATOM    134  C41 BCD     1      16.680  34.140  25.230  1.00  0.00            
ATOM    135  O34 BCD     1      15.380  34.630  25.630  1.00  0.00            
ATOM    136  C42 BCD     1      17.140  33.150  26.270  1.00  0.00            
ATOM    137  O35 BCD     1      17.240  33.810  27.570  1.00  0.00            
ATOM    138  H61 BCD     1      13.810  35.880  25.180  1.00  0.00            
ATOM    139  H62 BCD     1      15.810  37.290  25.640  1.00  0.00            
ATOM    140  H63 BCD     1      15.480  38.560  23.670  1.00  0.00            
ATOM    141  H64 BCD     1      16.930  35.920  23.090  1.00  0.00            
ATOM    142  H65 BCD     1      18.740  36.970  23.860  1.00  0.00            
ATOM    143  H66 BCD     1      17.950  35.790  25.830  1.00  0.00            
ATOM    144  H67 BCD     1      16.510  33.590  24.300  1.00  0.00            
ATOM    145  H68 BCD     1      16.430  32.320  26.280  1.00  0.00            
ATOM    146  H69 BCD     1      18.060  32.690  25.880  1.00  0.00            
ATOM    147  H70 BCD     1      16.330  34.110  27.620  1.00  0.00            
ATOM    148  C1  BI7     2      18.570  32.970  18.540  1.00  0.00            
ATOM    149  C2  BI7     2      17.370  33.090  19.570  1.00  0.00            
ATOM    150  C3  BI7     2      16.300  33.740  18.770  1.00  0.00            
ATOM    151  C4  BI7     2      16.790  31.830  20.250  1.00  0.00            
ATOM    152  C5  BI7     2      16.210  31.980  21.550  1.00  0.00            
ATOM    153  C6  BI7     2      15.680  31.040  22.480  1.00  0.00            
ATOM    154  C7  BI7     2      15.470  29.690  22.210  1.00  0.00            
ATOM    155  C8  BI7     2      15.710  28.990  21.100  1.00  0.00            
ATOM    156  O1  BI7     2      15.310  27.680  21.110  1.00  0.00            
ATOM    157  C9  BI7     2      16.460  29.270  19.860  1.00  0.00            
ATOM    158  O2  BI7     2      16.660  28.440  18.990  1.00  0.00            
ATOM    159  C10 BI7     2      16.870  30.650  19.590  1.00  0.00            
ATOM    160  H1  BI7     2      19.480  32.540  18.980  1.00  0.00            
ATOM    161  H2  BI7     2      18.200  32.360  17.710  1.00  0.00            
ATOM    162  H3  BI7     2      18.830  33.990  18.230  1.00  0.00            
ATOM    163  H4  BI7     2      17.680  33.740  20.390  1.00  0.00            
ATOM    164  H5  BI7     2      15.980  32.980  18.040  1.00  0.00            
ATOM    165  H6  BI7     2      15.450  34.020  19.410  1.00  0.00            
ATOM    166  H7  BI7     2      16.680  34.560  18.160  1.00  0.00            
ATOM    167  H8  BI7     2      16.300  32.970  21.990  1.00  0.00            
ATOM    168  H9  BI7     2      15.430  31.430  23.460  1.00  0.00            
ATOM    169  H10 BI7     2      14.970  29.110  22.990  1.00  0.00            
ATOM    170  H11 BI7     2      15.630  27.230  20.300  1.00  0.00            
ATOM    171  H12 BI7     2      17.200  30.690  18.560  1.00  0.00            
TER
ENDMDL
MODEL        1
ATOM      1  C1  BCD     1       7.610  31.060  17.810  1.00  0.00            
ATOM      2  O1  BCD     1       8.940  30.870  17.500  1.00  0.00            
ATOM      3  C2  BCD     1       7.200  32.440  17.280  1.00  0.00            
ATOM      4  O2  BCD     1       7.450  32.470  15.880  1.00  0.00            
ATOM      5  C3  BCD     1       7.990  33.540  18.110  1.00  0.00            
ATOM      6  O3  BCD     1       7.530  34.840  17.790  1.00  0.00            
ATOM      7  C4  BCD     1       7.880  33.290  19.570  1.00  0.00            
ATOM      8  C5  BCD     1       8.250  31.880  19.960  1.00  0.00            
ATOM      9  O4  BCD     1       7.430  30.950  19.240  1.00  0.00            
ATOM     10  C6  BCD     1       8.190  31.620  21.470  1.00  0.00            
ATOM     11  O5  BCD     1       6.950  31.910  22.190  1.00  0.00            
ATOM     12  H1  BCD     1       6.940  30.300  17.380  1.00  0.00            
ATOM     13  H2  BCD     1       6.160  32.720  17.490  1.00  0.00            
ATOM     14  H3  BCD     1       6.740  32.010  15.430  1.00  0.00            
ATOM     15  H4  BCD     1       9.080  33.490  17.990  1.00  0.00            
ATOM     16  H5  BCD     1       7.720  35.450  18.510  1.00  0.00            
ATOM     17  H6  BCD     1       6.850  33.490  19.910  1.00  0.00            
ATOM     18  H7  BCD     1       9.300  31.760  19.690  1.00  0.00            
ATOM     19  H8  BCD     1       8.570  30.620  21.720  1.00  0.00            
ATOM     20  H9  BCD     1       8.990  32.260  21.870  1.00  0.00            
ATOM     21  H10 BCD     1       7.160  32.210  23.080  1.00  0.00            
ATOM     22  C7  BCD     1      10.970  27.700  15.550  1.00  0.00            
ATOM     23  O6  BCD     1      12.360  28.240  15.470  1.00  0.00            
ATOM     24  C8  BCD     1      10.080  28.540  14.740  1.00  0.00            
ATOM     25  O7  BCD     1      10.510  28.750  13.420  1.00  0.00            
ATOM     26  C9  BCD     1       9.670  29.850  15.410  1.00  0.00            
ATOM     27  O8  BCD     1       8.680  30.530  14.670  1.00  0.00            
ATOM     28  C10 BCD     1       9.280  29.580  16.870  1.00  0.00            
ATOM     29  C11 BCD     1      10.340  28.830  17.600  1.00  0.00            
ATOM     30  O9  BCD     1      10.540  27.620  16.910  1.00  0.00            
ATOM     31  C12 BCD     1       9.940  28.540  19.050  1.00  0.00            
ATOM     32  O10 BCD     1       8.660  27.920  19.200  1.00  0.00            
ATOM     33  H11 BCD     1      10.900  26.670  15.190  1.00  0.00            
ATOM     34  H12 BCD     1       9.150  27.950  14.760  1.00  0.00            
ATOM     35  H13 BCD     1       9.770  29.040  12.890  1.00  0.00            
ATOM     36  H14 BCD     1      10.570  30.470  15.450  1.00  0.00            
ATOM     37  H15 BCD     1       8.490  31.320  15.180  1.00  0.00            
ATOM     38  H16 BCD     1       8.410  28.910  16.830  1.00  0.00            
ATOM     39  H17 BCD     1      11.290  29.370  17.690  1.00  0.00            
ATOM     40  H18 BCD     1      10.690  27.890  19.530  1.00  0.00            
ATOM     41  H19 BCD     1       9.850  29.540  19.500  1.00  0.00            
ATOM     42  H20 BCD     1       8.620  27.310  18.460  1.00  0.00            
ATOM     43  C13 BCD     1      16.180  27.600  16.640  1.00  0.00            
ATOM     44  O11 BCD     1      16.040  28.990  16.790  1.00  0.00            
ATOM     45  C14 BCD     1      15.930  27.100  15.210  1.00  0.00            
ATOM     46  O12 BCD     1      17.080  27.480  14.390  1.00  0.00            
ATOM     47  C15 BCD     1      14.580  27.650  14.760  1.00  0.00            
ATOM     48  O13 BCD     1      14.250  27.420  13.370  1.00  0.00            
ATOM     49  C16 BCD     1      13.400  27.260  15.630  1.00  0.00            
ATOM     50  C17 BCD     1      13.790  27.230  17.130  1.00  0.00            
ATOM     51  O14 BCD     1      15.180  26.980  17.400  1.00  0.00            
ATOM     52  C18 BCD     1      13.130  26.200  17.990  1.00  0.00            
ATOM     53  O15 BCD     1      13.200  24.860  17.360  1.00  0.00            
ATOM     54  H21 BCD     1      17.200  27.440  16.990  1.00  0.00            
ATOM     55  H22 BCD     1      15.850  26.000  15.250  1.00  0.00            
ATOM     56  H23 BCD     1      17.120  28.440  14.450  1.00  0.00            
ATOM     57  H24 BCD     1      14.720  28.740  14.770  1.00  0.00            
ATOM     58  H25 BCD     1      14.950  27.710  12.780  1.00  0.00            
ATOM     59  H26 BCD     1      13.190  26.260  15.240  1.00  0.00            
ATOM     60  H27 BCD     1      13.570  28.230  17.520  1.00  0.00            
ATOM     61  H28 BCD     1      13.530  26.190  19.010  1.00  0.00            
ATOM     62  H29 BCD     1      12.060  26.420  18.080  1.00  0.00            
ATOM     63  H30 BCD     1      14.140  24.650  17.340  1.00  0.00            
ATOM     64  C19 BCD     1      18.590  32.280  17.280  1.00  0.00            
ATOM     65  O16 BCD     1      17.520  32.990  17.830  1.00  0.00            
ATOM     66  C20 BCD     1      18.310  31.820  15.850  1.00  0.00            
ATOM     67  O17 BCD     1      18.180  33.060  15.080  1.00  0.00            
ATOM     68  C21 BCD     1      17.130  30.880  15.690  1.00  0.00            
ATOM     69  O18 BCD     1      17.210  30.140  14.370  1.00  0.00            
ATOM     70  C22 BCD     1      17.240  29.760  16.760  1.00  0.00            
ATOM     71  C23 BCD     1      17.620  30.270  18.170  1.00  0.00            
ATOM     72  O19 BCD     1      18.790  31.120  18.070  1.00  0.00            
ATOM     73  C24 BCD     1      17.920  29.230  19.190  1.00  0.00            
ATOM     74  O20 BCD     1      18.930  28.300  18.720  1.00  0.00            
ATOM     75  H31 BCD     1      19.490  32.900  17.380  1.00  0.00            
ATOM     76  H32 BCD     1      19.130  31.160  15.530  1.00  0.00            
ATOM     77  H33 BCD     1      17.830  33.710  15.700  1.00  0.00            
ATOM     78  H34 BCD     1      16.170  31.430  15.690  1.00  0.00            
ATOM     79  H35 BCD     1      16.490  30.560  13.890  1.00  0.00            
ATOM     80  H36 BCD     1      18.110  29.160  16.480  1.00  0.00            
ATOM     81  H37 BCD     1      16.720  30.750  18.570  1.00  0.00            
ATOM     82  H38 BCD     1      18.280  29.730  20.100  1.00  0.00            
ATOM     83  H39 BCD     1      16.990  28.700  19.450  1.00  0.00            
ATOM     84  H40 BCD     1      19.260  27.700  19.390  1.00  0.00            
ATOM     85  C25 BCD     1      16.920  36.470  19.950  1.00  0.00            
ATOM     86  O21 BCD     1      15.580  36.090  20.330  1.00  0.00            
ATOM     87  C26 BCD     1      17.080  36.630  18.480  1.00  0.00            
ATOM     88  O22 BCD     1      16.340  37.730  17.950  1.00  0.00            
ATOM     89  C27 BCD     1      16.820  35.220  17.820  1.00  0.00            
ATOM     90  O23 BCD     1      17.090  35.370  16.380  1.00  0.00            
ATOM     91  C28 BCD     1      17.820  34.250  18.370  1.00  0.00            
ATOM     92  C29 BCD     1      17.630  34.080  19.870  1.00  0.00            
ATOM     93  O24 BCD     1      17.780  35.390  20.420  1.00  0.00            
ATOM     94  C30 BCD     1      18.530  33.070  20.650  1.00  0.00            
ATOM     95  O25 BCD     1      19.850  33.440  20.340  1.00  0.00            
ATOM     96  H41 BCD     1      17.210  37.420  20.420  1.00  0.00            
ATOM     97  H42 BCD     1      18.130  36.860  18.250  1.00  0.00            
ATOM     98  H43 BCD     1      16.520  37.800  17.010  1.00  0.00            
ATOM     99  H44 BCD     1      15.780  34.960  18.060  1.00  0.00            
ATOM    100  H45 BCD     1      16.520  36.070  16.050  1.00  0.00            
ATOM    101  H46 BCD     1      18.820  34.680  18.210  1.00  0.00            
ATOM    102  H47 BCD     1      16.580  33.810  20.050  1.00  0.00            
ATOM    103  H48 BCD     1      18.320  33.140  21.730  1.00  0.00            
ATOM    104  H49 BCD     1      18.360  32.030  20.360  1.00  0.00            
ATOM    105  H50 BCD     1      20.500  32.860  20.730  1.00  0.00            
ATOM    106  C31 BCD     1      12.620  37.220  22.960  1.00  0.00            
ATOM    107  O26 BCD     1      11.810  36.490  21.960  1.00  0.00            
ATOM    108  C32 BCD     1      13.320  38.350  22.350  1.00  0.00            
ATOM    109  O27 BCD     1      12.250  39.220  21.910  1.00  0.00            
ATOM    110  C33 BCD     1      14.160  37.920  21.160  1.00  0.00            
ATOM    111  C34 BCD     1      15.100  36.780  21.510  1.00  0.00            
ATOM    112  C35 BCD     1      14.380  35.750  22.420  1.00  0.00            
ATOM    113  O28 BCD     1      13.630  36.320  23.520  1.00  0.00            
ATOM    114  C36 BCD     1      15.310  34.710  23.110  1.00  0.00            
ATOM    115  O29 BCD     1      16.450  35.210  23.840  1.00  0.00            
ATOM    116  O30 BCD     1      14.810  39.100  20.620  1.00  0.00            
ATOM    117  H51 BCD     1      11.910  37.600  23.700  1.00  0.00            
ATOM    118  H52 BCD     1      13.890  38.790  23.180  1.00  0.00            
ATOM    119  H53 BCD     1      12.520  39.930  21.330  1.00  0.00            
ATOM    120  H54 BCD     1      13.520  37.490  20.370  1.00  0.00            
ATOM    121  H55 BCD     1      15.310  38.710  19.890  1.00  0.00            
ATOM    122  H56 BCD     1      15.980  37.250  21.960  1.00  0.00            
ATOM    123  H57 BCD     1      13.770  35.100  21.770  1.00  0.00            
ATOM    124  H58 BCD     1      14.790  34.100  23.860  1.00  0.00            
ATOM    125  H59 BCD     1      15.580  33.940  22.370  1.00  0.00            
ATOM    126  H60 BCD     1      16.100  35.930  24.360  1.00  0.00            
ATOM    127  C37 BCD     1       8.210  34.860  21.270  1.00  0.00            
ATOM    128  O31 BCD     1       8.770  34.270  20.100  1.00  0.00            
ATOM    129  C38 BCD     1       8.210  36.360  21.080  1.00  0.00            
ATOM    130  O32 BCD     1       7.570  36.740  19.820  1.00  0.00            
ATOM    131  C39 BCD     1       9.690  36.830  21.130  1.00  0.00            
ATOM    132  O33 BCD     1       9.750  38.240  21.240  1.00  0.00            
ATOM    133  C40 BCD     1      10.460  36.240  22.270  1.00  0.00            
ATOM    134  C41 BCD     1      10.330  34.750  22.450  1.00  0.00            
ATOM    135  O34 BCD     1       8.880  34.480  22.500  1.00  0.00            
ATOM    136  C42 BCD     1      10.980  34.160  23.670  1.00  0.00            
ATOM    137  O35 BCD     1      10.510  34.800  24.890  1.00  0.00            
ATOM    138  H61 BCD     1       7.190  34.500  21.470  1.00  0.00            
ATOM    139  H62 BCD     1       7.720  36.830  21.950  1.00  0.00            
ATOM    140  H63 BCD     1       7.870  37.640  19.690  1.00  0.00            
ATOM    141  H64 BCD     1      10.280  36.580  20.240  1.00  0.00            
ATOM    142  H65 BCD     1      10.650  38.500  21.490  1.00  0.00            
ATOM    143  H66 BCD     1      10.190  36.870  23.120  1.00  0.00            
ATOM    144  H67 BCD     1      10.730  34.250  21.560  1.00  0.00            
ATOM    145  H68 BCD     1      10.800  33.080  23.770  1.00  0.00            
ATOM    146  H69 BCD     1      12.040  34.390  23.530  1.00  0.00            
ATOM    147  H70 BCD     1      10.470  34.070  25.520  1.00  0.00            
ATOM    148  C1  BI7     2      13.040  37.640  17.300  1.00  0.00            
ATOM    149  C2  BI7     2      11.960  36.560  17.850  1.00  0.00            
ATOM    150  C3  BI7     2      10.610  36.980  17.370  1.00  0.00            
ATOM    151  C4  BI7     2      12.290  35.110  17.650  1.00  0.00            
ATOM    152  C5  BI7     2      12.120  34.180  18.760  1.00  0.00            
ATOM    153  C6  BI7     2      12.330  32.840  18.900  1.00  0.00            
ATOM    154  C7  BI7     2      12.800  31.930  17.880  1.00  0.00            
ATOM    155  C8  BI7     2      13.230  32.210  16.620  1.00  0.00            
ATOM    156  O1  BI7     2      13.610  31.170  15.840  1.00  0.00            
ATOM    157  C9  BI7     2      13.310  33.510  15.920  1.00  0.00            
ATOM    158  O2  BI7     2      13.830  33.430  14.790  1.00  0.00            
ATOM    159  C10 BI7     2      12.780  34.780  16.410  1.00  0.00            
ATOM    160  H1  BI7     2      13.970  37.240  17.720  1.00  0.00            
ATOM    161  H2  BI7     2      13.080  37.730  16.210  1.00  0.00            
ATOM    162  H3  BI7     2      12.870  38.620  17.760  1.00  0.00            
ATOM    163  H4  BI7     2      11.950  36.730  18.930  1.00  0.00            
ATOM    164  H5  BI7     2      10.330  38.010  17.610  1.00  0.00            
ATOM    165  H6  BI7     2      10.540  36.680  16.320  1.00  0.00            
ATOM    166  H7  BI7     2       9.960  36.280  17.910  1.00  0.00            
ATOM    167  H8  BI7     2      12.060  34.640  19.740  1.00  0.00            
ATOM    168  H9  BI7     2      12.100  32.320  19.820  1.00  0.00            
ATOM    169  H10 BI7     2      12.850  30.900  18.200  1.00  0.00            
ATOM    170  H11 BI7     2      13.490  31.570  14.960  1.00  0.00            
ATOM    171  H12 BI7     2      12.950  35.580  15.700  1.00  0.00            
TER
ENDMDL
MODEL        1
ATOM      1  C1  BCD     1      10.120  29.620  18.770  1.00  0.00            
ATOM      2  O1  BCD     1      10.830  29.050  17.720  1.00  0.00            
ATOM      3  C2  BCD     1       9.670  30.970  18.180  1.00  0.00            
ATOM      4  O2  BCD     1       8.930  30.720  16.970  1.00  0.00            
ATOM      5  C3  BCD     1      10.900  31.830  17.990  1.00  0.00            
ATOM      6  O3  BCD     1      10.650  33.160  17.500  1.00  0.00            
ATOM      7  C4  BCD     1      11.710  31.950  19.290  1.00  0.00            
ATOM      8  C5  BCD     1      12.070  30.520  19.850  1.00  0.00            
ATOM      9  O4  BCD     1      10.870  29.780  19.950  1.00  0.00            
ATOM     10  C6  BCD     1      12.720  30.630  21.240  1.00  0.00            
ATOM     11  O5  BCD     1      12.000  31.460  22.100  1.00  0.00            
ATOM     12  H1  BCD     1       9.200  29.070  19.030  1.00  0.00            
ATOM     13  H2  BCD     1       8.940  31.480  18.820  1.00  0.00            
ATOM     14  H3  BCD     1       8.000  30.620  17.190  1.00  0.00            
ATOM     15  H4  BCD     1      11.560  31.270  17.300  1.00  0.00            
ATOM     16  H5  BCD     1      11.460  33.680  17.550  1.00  0.00            
ATOM     17  H6  BCD     1      11.100  32.560  19.980  1.00  0.00            
ATOM     18  H7  BCD     1      12.840  30.010  19.260  1.00  0.00            
ATOM     19  H8  BCD     1      12.850  29.630  21.670  1.00  0.00            
ATOM     20  H9  BCD     1      13.730  31.070  21.170  1.00  0.00            
ATOM     21  H10 BCD     1      11.900  30.930  22.890  1.00  0.00            
ATOM     22  C7  BCD     1      12.030  25.670  15.680  1.00  0.00            
ATOM     23  O6  BCD     1      13.340  26.210  15.250  1.00  0.00            
ATOM     24  C8  BCD     1      10.890  26.550  15.120  1.00  0.00            
ATOM     25  O7  BCD     1      11.010  26.680  13.700  1.00  0.00            
ATOM     26  C9  BCD     1      10.750  27.830  15.770  1.00  0.00            
ATOM     27  O8  BCD     1       9.550  28.570  15.300  1.00  0.00            
ATOM     28  C10 BCD     1      10.810  27.720  17.290  1.00  0.00            
ATOM     29  C11 BCD     1      12.050  26.970  17.700  1.00  0.00            
ATOM     30  O9  BCD     1      12.040  25.660  17.090  1.00  0.00            
ATOM     31  C12 BCD     1      12.200  26.650  19.200  1.00  0.00            
ATOM     32  O10 BCD     1      11.070  25.940  19.740  1.00  0.00            
ATOM     33  H11 BCD     1      11.920  24.670  15.250  1.00  0.00            
ATOM     34  H12 BCD     1       9.910  26.070  15.300  1.00  0.00            
ATOM     35  H13 BCD     1      10.170  26.820  13.260  1.00  0.00            
ATOM     36  H14 BCD     1      11.680  28.380  15.550  1.00  0.00            
ATOM     37  H15 BCD     1       9.480  29.390  15.800  1.00  0.00            
ATOM     38  H16 BCD     1       9.920  27.230  17.700  1.00  0.00            
ATOM     39  H17 BCD     1      12.950  27.530  17.400  1.00  0.00            
ATOM     40  H18 BCD     1      13.000  25.910  19.320  1.00  0.00            
ATOM     41  H19 BCD     1      12.390  27.580  19.740  1.00  0.00            
ATOM     42  H20 BCD     1      10.860  26.350  20.580  1.00  0.00            
ATOM     43  C13 BCD     1      16.930  25.060  13.560  1.00  0.00            
ATOM     44  O11 BCD     1      17.440  26.390  13.560  1.00  0.00            
ATOM     45  C14 BCD     1      15.690  24.990  12.640  1.00  0.00            
ATOM     46  O12 BCD     1      16.010  25.480  11.330  1.00  0.00            
ATOM     47  C15 BCD     1      14.610  25.840  13.320  1.00  0.00            
ATOM     48  O13 BCD     1      13.400  25.890  12.450  1.00  0.00            
ATOM     49  C16 BCD     1      14.270  25.320  14.700  1.00  0.00            
ATOM     50  C17 BCD     1      15.560  25.340  15.550  1.00  0.00            
ATOM     51  O14 BCD     1      16.480  24.560  14.850  1.00  0.00            
ATOM     52  C18 BCD     1      15.330  24.640  16.900  1.00  0.00            
ATOM     53  O15 BCD     1      14.980  23.260  16.710  1.00  0.00            
ATOM     54  H21 BCD     1      17.670  24.410  13.090  1.00  0.00            
ATOM     55  H22 BCD     1      15.390  23.940  12.550  1.00  0.00            
ATOM     56  H23 BCD     1      15.210  25.810  10.920  1.00  0.00            
ATOM     57  H24 BCD     1      15.010  26.860  13.380  1.00  0.00            
ATOM     58  H25 BCD     1      12.680  26.180  13.020  1.00  0.00            
ATOM     59  H26 BCD     1      13.880  24.300  14.640  1.00  0.00            
ATOM     60  H27 BCD     1      15.940  26.350  15.730  1.00  0.00            
ATOM     61  H28 BCD     1      16.250  24.720  17.500  1.00  0.00            
ATOM     62  H29 BCD     1      14.500  25.170  17.380  1.00  0.00            
ATOM     63  H30 BCD     1      15.800  22.760  16.710  1.00  0.00            
ATOM     64  C19 BCD     1      20.970  28.510  13.220  1.00  0.00            
ATOM     65  O16 BCD     1      20.360  29.730  13.640  1.00  0.00            
ATOM     66  C20 BCD     1      20.300  27.970  11.990  1.00  0.00            
ATOM     67  O17 BCD     1      20.490  28.830  10.900  1.00  0.00            
ATOM     68  C21 BCD     1      18.870  27.590  12.220  1.00  0.00            
ATOM     69  O18 BCD     1      18.250  27.100  11.050  1.00  0.00            
ATOM     70  C22 BCD     1      18.850  26.600  13.350  1.00  0.00            
ATOM     71  C23 BCD     1      19.570  27.110  14.620  1.00  0.00            
ATOM     72  O19 BCD     1      20.930  27.590  14.290  1.00  0.00            
ATOM     73  C24 BCD     1      19.620  26.030  15.670  1.00  0.00            
ATOM     74  O20 BCD     1      20.140  24.810  15.050  1.00  0.00            
ATOM     75  H31 BCD     1      22.010  28.630  12.920  1.00  0.00            
ATOM     76  H32 BCD     1      20.800  27.010  11.800  1.00  0.00            
ATOM     77  H33 BCD     1      20.250  29.690  11.250  1.00  0.00            
ATOM     78  H34 BCD     1      18.390  28.550  12.490  1.00  0.00            
ATOM     79  H35 BCD     1      17.480  26.580  11.300  1.00  0.00            
ATOM     80  H36 BCD     1      19.260  25.680  12.900  1.00  0.00            
ATOM     81  H37 BCD     1      19.010  27.990  14.970  1.00  0.00            
ATOM     82  H38 BCD     1      20.270  26.360  16.490  1.00  0.00            
ATOM     83  H39 BCD     1      18.620  25.810  16.060  1.00  0.00            
ATOM     84  H40 BCD     1      20.460  24.240  15.760  1.00  0.00            
ATOM     85  C25 BCD     1      21.270  33.600  14.520  1.00  0.00            
ATOM     86  O21 BCD     1      20.170  33.440  15.510  1.00  0.00            
ATOM     87  C26 BCD     1      20.790  33.400  13.080  1.00  0.00            
ATOM     88  O22 BCD     1      19.820  34.390  12.800  1.00  0.00            
ATOM     89  C27 BCD     1      20.250  32.030  12.910  1.00  0.00            
ATOM     90  O23 BCD     1      20.020  31.880  11.520  1.00  0.00            
ATOM     91  C28 BCD     1      21.160  30.910  13.460  1.00  0.00            
ATOM     92  C29 BCD     1      21.710  31.250  14.810  1.00  0.00            
ATOM     93  O24 BCD     1      22.170  32.560  14.840  1.00  0.00            
ATOM     94  C30 BCD     1      22.960  30.370  15.140  1.00  0.00            
ATOM     95  O25 BCD     1      24.000  30.470  14.170  1.00  0.00            
ATOM     96  H41 BCD     1      21.820  34.540  14.660  1.00  0.00            
ATOM     97  H42 BCD     1      21.620  33.670  12.420  1.00  0.00            
ATOM     98  H43 BCD     1      19.510  34.140  11.930  1.00  0.00            
ATOM     99  H44 BCD     1      19.390  31.850  13.570  1.00  0.00            
ATOM    100  H45 BCD     1      19.500  32.630  11.250  1.00  0.00            
ATOM    101  H46 BCD     1      21.930  30.680  12.710  1.00  0.00            
ATOM    102  H47 BCD     1      21.000  31.150  15.640  1.00  0.00            
ATOM    103  H48 BCD     1      23.330  30.640  16.140  1.00  0.00            
ATOM    104  H49 BCD     1      22.710  29.310  15.220  1.00  0.00            
ATOM    105  H50 BCD     1      24.870  30.630  14.550  1.00  0.00            
ATOM    106  C31 BCD     1      18.030  35.540  18.330  1.00  0.00            
ATOM    107  O26 BCD     1      17.010  34.570  18.090  1.00  0.00            
ATOM    108  C32 BCD     1      18.430  36.340  17.070  1.00  0.00            
ATOM    109  O27 BCD     1      17.350  37.110  16.590  1.00  0.00            
ATOM    110  C33 BCD     1      18.950  35.410  15.950  1.00  0.00            
ATOM    111  C34 BCD     1      20.070  34.450  16.470  1.00  0.00            
ATOM    112  C35 BCD     1      19.670  33.830  17.790  1.00  0.00            
ATOM    113  O28 BCD     1      19.180  34.820  18.750  1.00  0.00            
ATOM    114  C36 BCD     1      20.750  32.920  18.360  1.00  0.00            
ATOM    115  O29 BCD     1      20.260  32.080  19.360  1.00  0.00            
ATOM    116  O30 BCD     1      19.290  36.070  14.750  1.00  0.00            
ATOM    117  H51 BCD     1      17.630  36.290  19.020  1.00  0.00            
ATOM    118  H52 BCD     1      19.260  37.000  17.370  1.00  0.00            
ATOM    119  H53 BCD     1      17.570  37.490  15.730  1.00  0.00            
ATOM    120  H54 BCD     1      18.140  34.760  15.590  1.00  0.00            
ATOM    121  H55 BCD     1      19.470  35.430  14.050  1.00  0.00            
ATOM    122  H56 BCD     1      21.040  34.980  16.480  1.00  0.00            
ATOM    123  H57 BCD     1      18.790  33.230  17.530  1.00  0.00            
ATOM    124  H58 BCD     1      21.230  32.290  17.600  1.00  0.00            
ATOM    125  H59 BCD     1      21.520  33.590  18.760  1.00  0.00            
ATOM    126  H60 BCD     1      20.160  32.590  20.170  1.00  0.00            
ATOM    127  C37 BCD     1      13.250  33.750  19.620  1.00  0.00            
ATOM    128  O31 BCD     1      12.890  32.610  18.910  1.00  0.00            
ATOM    129  C38 BCD     1      13.390  35.080  18.900  1.00  0.00            
ATOM    130  O32 BCD     1      12.290  35.240  18.070  1.00  0.00            
ATOM    131  C39 BCD     1      14.610  34.990  17.990  1.00  0.00            
ATOM    132  O33 BCD     1      14.920  36.310  17.450  1.00  0.00            
ATOM    133  C40 BCD     1      15.830  34.550  18.850  1.00  0.00            
ATOM    134  C41 BCD     1      15.610  33.200  19.530  1.00  0.00            
ATOM    135  O34 BCD     1      14.420  33.420  20.330  1.00  0.00            
ATOM    136  C42 BCD     1      16.860  32.710  20.370  1.00  0.00            
ATOM    137  O35 BCD     1      17.270  33.630  21.350  1.00  0.00            
ATOM    138  H61 BCD     1      12.510  33.930  20.400  1.00  0.00            
ATOM    139  H62 BCD     1      13.480  35.940  19.580  1.00  0.00            
ATOM    140  H63 BCD     1      12.420  36.060  17.580  1.00  0.00            
ATOM    141  H64 BCD     1      14.490  34.210  17.220  1.00  0.00            
ATOM    142  H65 BCD     1      15.750  36.330  16.970  1.00  0.00            
ATOM    143  H66 BCD     1      15.890  35.350  19.610  1.00  0.00            
ATOM    144  H67 BCD     1      15.290  32.420  18.840  1.00  0.00            
ATOM    145  H68 BCD     1      16.670  31.710  20.770  1.00  0.00            
ATOM    146  H69 BCD     1      17.700  32.500  19.690  1.00  0.00            
ATOM    147  H70 BCD     1      17.670  33.080  22.030  1.00  0.00            
ATOM    148  C1  BI7     2      14.310  35.730  14.370  1.00  0.00            
ATOM    149  C2  BI7     2      14.730  34.570  13.470  1.00  0.00            
ATOM    150  C3  BI7     2      15.880  35.070  12.610  1.00  0.00            
ATOM    151  C4  BI7     2      15.060  33.290  14.280  1.00  0.00            
ATOM    152  C5  BI7     2      16.390  32.920  14.420  1.00  0.00            
ATOM    153  C6  BI7     2      16.870  31.820  15.120  1.00  0.00            
ATOM    154  C7  BI7     2      16.220  30.730  15.700  1.00  0.00            
ATOM    155  C8  BI7     2      14.860  30.520  15.690  1.00  0.00            
ATOM    156  O1  BI7     2      14.440  29.360  16.300  1.00  0.00            
ATOM    157  C9  BI7     2      13.740  31.300  15.190  1.00  0.00            
ATOM    158  O2  BI7     2      12.590  30.880  15.230  1.00  0.00            
ATOM    159  C10 BI7     2      13.950  32.620  14.660  1.00  0.00            
ATOM    160  H1  BI7     2      13.730  36.470  13.800  1.00  0.00            
ATOM    161  H2  BI7     2      13.650  35.250  15.090  1.00  0.00            
ATOM    162  H3  BI7     2      15.210  36.110  14.880  1.00  0.00            
ATOM    163  H4  BI7     2      13.950  34.250  12.760  1.00  0.00            
ATOM    164  H5  BI7     2      16.620  35.480  13.300  1.00  0.00            
ATOM    165  H6  BI7     2      16.390  34.270  12.050  1.00  0.00            
ATOM    166  H7  BI7     2      15.520  35.940  12.050  1.00  0.00            
ATOM    167  H8  BI7     2      17.180  33.480  13.930  1.00  0.00            
ATOM    168  H9  BI7     2      17.940  31.830  15.310  1.00  0.00            
ATOM    169  H10 BI7     2      16.770  29.910  16.150  1.00  0.00            
ATOM    170  H11 BI7     2      13.510  29.390  16.000  1.00  0.00            
ATOM    171  H12 BI7     2      13.040  33.200  14.560  1.00  0.00            
TER
ENDMDL
MODEL        1
ATOM      1  C1  BCD     1       4.770  30.650  21.500  1.00  0.00            
ATOM      2  O1  BCD     1       5.090  30.420  20.120  1.00  0.00            
ATOM      3  C2  BCD     1       3.960  31.940  21.710  1.00  0.00            
ATOM      4  O2  BCD     1       2.710  31.790  20.920  1.00  0.00            
ATOM      5  C3  BCD     1       4.850  33.180  21.090  1.00  0.00            
ATOM      6  O3  BCD     1       4.170  34.410  21.190  1.00  0.00            
ATOM      7  C4  BCD     1       6.210  33.260  21.770  1.00  0.00            
ATOM      8  C5  BCD     1       6.870  31.850  21.830  1.00  0.00            
ATOM      9  O4  BCD     1       6.000  30.810  22.270  1.00  0.00            
ATOM     10  C6  BCD     1       8.170  31.880  22.640  1.00  0.00            
ATOM     11  O5  BCD     1       8.100  32.430  23.960  1.00  0.00            
ATOM     12  H1  BCD     1       4.210  29.810  21.930  1.00  0.00            
ATOM     13  H2  BCD     1       3.710  32.150  22.750  1.00  0.00            
ATOM     14  H3  BCD     1       2.320  32.670  20.910  1.00  0.00            
ATOM     15  H4  BCD     1       5.080  33.090  20.030  1.00  0.00            
ATOM     16  H5  BCD     1       4.670  35.100  20.750  1.00  0.00            
ATOM     17  H6  BCD     1       6.140  33.740  22.760  1.00  0.00            
ATOM     18  H7  BCD     1       7.220  31.580  20.820  1.00  0.00            
ATOM     19  H8  BCD     1       8.590  30.880  22.810  1.00  0.00            
ATOM     20  H9  BCD     1       8.910  32.360  21.990  1.00  0.00            
ATOM     21  H10 BCD     1       7.770  31.770  24.580  1.00  0.00            
ATOM     22  C7  BCD     1       4.630  27.460  17.300  1.00  0.00            
ATOM     23  O6  BCD     1       5.100  28.250  16.240  1.00  0.00            
ATOM     24  C8  BCD     1       3.320  28.030  17.860  1.00  0.00            
ATOM     25  O7  BCD     1       2.440  28.310  16.750  1.00  0.00            
ATOM     26  C9  BCD     1       3.680  29.370  18.680  1.00  0.00            
ATOM     27  O8  BCD     1       2.510  29.730  19.310  1.00  0.00            
ATOM     28  C10 BCD     1       4.840  29.110  19.620  1.00  0.00            
ATOM     29  C11 BCD     1       5.980  28.590  18.820  1.00  0.00            
ATOM     30  O9  BCD     1       5.580  27.260  18.310  1.00  0.00            
ATOM     31  C12 BCD     1       7.170  28.370  19.760  1.00  0.00            
ATOM     32  O10 BCD     1       8.150  27.520  19.220  1.00  0.00            
ATOM     33  H11 BCD     1       4.440  26.440  16.940  1.00  0.00            
ATOM     34  H12 BCD     1       2.980  27.320  18.620  1.00  0.00            
ATOM     35  H13 BCD     1       2.930  28.610  15.980  1.00  0.00            
ATOM     36  H14 BCD     1       4.150  30.150  18.060  1.00  0.00            
ATOM     37  H15 BCD     1       2.630  30.590  19.720  1.00  0.00            
ATOM     38  H16 BCD     1       4.560  28.440  20.450  1.00  0.00            
ATOM     39  H17 BCD     1       6.180  29.360  18.060  1.00  0.00            
ATOM     40  H18 BCD     1       7.690  29.250  20.170  1.00  0.00            
ATOM     41  H19 BCD     1       6.730  27.790  20.570  1.00  0.00            
ATOM     42  H20 BCD     1       7.600  26.810  18.870  1.00  0.00            
ATOM     43  C13 BCD     1       6.030  27.830  12.160  1.00  0.00            
ATOM     44  O11 BCD     1       7.110  28.680  12.280  1.00  0.00            
ATOM     45  C14 BCD     1       4.810  28.600  12.610  1.00  0.00            
ATOM     46  O12 BCD     1       4.760  29.800  11.860  1.00  0.00            
ATOM     47  C15 BCD     1       4.680  28.940  14.110  1.00  0.00            
ATOM     48  O13 BCD     1       3.340  29.250  14.370  1.00  0.00            
ATOM     49  C16 BCD     1       4.990  27.710  14.930  1.00  0.00            
ATOM     50  C17 BCD     1       6.310  27.090  14.500  1.00  0.00            
ATOM     51  O14 BCD     1       6.210  26.780  13.070  1.00  0.00            
ATOM     52  C18 BCD     1       6.600  25.840  15.310  1.00  0.00            
ATOM     53  O15 BCD     1       7.970  25.420  15.180  1.00  0.00            
ATOM     54  H21 BCD     1       5.960  27.390  11.160  1.00  0.00            
ATOM     55  H22 BCD     1       3.980  27.980  12.270  1.00  0.00            
ATOM     56  H23 BCD     1       5.620  29.850  11.430  1.00  0.00            
ATOM     57  H24 BCD     1       5.290  29.800  14.430  1.00  0.00            
ATOM     58  H25 BCD     1       2.880  29.910  13.850  1.00  0.00            
ATOM     59  H26 BCD     1       4.170  27.000  14.800  1.00  0.00            
ATOM     60  H27 BCD     1       7.150  27.790  14.560  1.00  0.00            
ATOM     61  H28 BCD     1       6.430  26.140  16.350  1.00  0.00            
ATOM     62  H29 BCD     1       5.860  25.060  15.060  1.00  0.00            
ATOM     63  H30 BCD     1       8.470  25.910  15.840  1.00  0.00            
ATOM     64  C19 BCD     1      10.470  30.100  10.820  1.00  0.00            
ATOM     65  O16 BCD     1      10.410  31.030  11.870  1.00  0.00            
ATOM     66  C20 BCD     1       9.190  30.210   9.920  1.00  0.00            
ATOM     67  O17 BCD     1       9.130  31.520   9.290  1.00  0.00            
ATOM     68  C21 BCD     1       8.040  30.000  10.710  1.00  0.00            
ATOM     69  O18 BCD     1       6.840  30.110   9.950  1.00  0.00            
ATOM     70  C22 BCD     1       8.160  28.590  11.230  1.00  0.00            
ATOM     71  C23 BCD     1       9.430  28.210  12.000  1.00  0.00            
ATOM     72  O19 BCD     1      10.600  28.770  11.340  1.00  0.00            
ATOM     73  C24 BCD     1       9.480  26.650  12.200  1.00  0.00            
ATOM     74  O20 BCD     1       9.440  26.010  10.930  1.00  0.00            
ATOM     75  H31 BCD     1      11.400  30.290  10.280  1.00  0.00            
ATOM     76  H32 BCD     1       9.290  29.430   9.160  1.00  0.00            
ATOM     77  H33 BCD     1       9.250  32.140  10.020  1.00  0.00            
ATOM     78  H34 BCD     1       8.020  30.740  11.520  1.00  0.00            
ATOM     79  H35 BCD     1       6.710  31.030   9.700  1.00  0.00            
ATOM     80  H36 BCD     1       7.940  27.850  10.450  1.00  0.00            
ATOM     81  H37 BCD     1       9.320  28.650  13.000  1.00  0.00            
ATOM     82  H38 BCD     1      10.400  26.450  12.780  1.00  0.00            
ATOM     83  H39 BCD     1       8.610  26.420  12.820  1.00  0.00            
ATOM     84  H40 BCD     1      10.350  25.900  10.650  1.00  0.00            
ATOM     85  C25 BCD     1      12.360  34.290  13.450  1.00  0.00            
ATOM     86  O21 BCD     1      11.690  34.090  14.570  1.00  0.00            
ATOM     87  C26 BCD     1      11.350  34.560  12.360  1.00  0.00            
ATOM     88  O22 BCD     1      10.710  35.790  12.680  1.00  0.00            
ATOM     89  C27 BCD     1      10.420  33.330  12.140  1.00  0.00            
ATOM     90  O23 BCD     1       9.520  33.520  11.070  1.00  0.00            
ATOM     91  C28 BCD     1      11.300  32.110  11.770  1.00  0.00            
ATOM     92  C29 BCD     1      12.420  31.920  12.810  1.00  0.00            
ATOM     93  O24 BCD     1      13.090  33.120  13.050  1.00  0.00            
ATOM     94  C30 BCD     1      13.530  30.850  12.530  1.00  0.00            
ATOM     95  O25 BCD     1      13.830  30.670  11.150  1.00  0.00            
ATOM     96  H41 BCD     1      13.020  35.150  13.580  1.00  0.00            
ATOM     97  H42 BCD     1      11.940  34.670  11.440  1.00  0.00            
ATOM     98  H43 BCD     1      10.570  36.120  11.790  1.00  0.00            
ATOM     99  H44 BCD     1       9.970  33.100  13.120  1.00  0.00            
ATOM    100  H45 BCD     1       8.940  34.240  11.300  1.00  0.00            
ATOM    101  H46 BCD     1      11.780  32.200  10.780  1.00  0.00            
ATOM    102  H47 BCD     1      12.000  31.620  13.780  1.00  0.00            
ATOM    103  H48 BCD     1      14.480  31.190  12.960  1.00  0.00            
ATOM    104  H49 BCD     1      13.220  29.840  12.850  1.00  0.00            
ATOM    105  H50 BCD     1      14.120  31.500  10.760  1.00  0.00            
ATOM    106  C31 BCD     1      11.740  35.730  18.400  1.00  0.00            
ATOM    107  O26 BCD     1      10.420  35.430  18.450  1.00  0.00            
ATOM    108  C32 BCD     1      12.000  36.710  17.320  1.00  0.00            
ATOM    109  O27 BCD     1      11.370  38.010  17.580  1.00  0.00            
ATOM    110  C33 BCD     1      11.660  36.130  15.960  1.00  0.00            
ATOM    111  C34 BCD     1      12.290  34.770  15.700  1.00  0.00            
ATOM    112  C35 BCD     1      12.150  33.880  16.980  1.00  0.00            
ATOM    113  O28 BCD     1      12.470  34.570  18.140  1.00  0.00            
ATOM    114  C36 BCD     1      13.070  32.700  16.770  1.00  0.00            
ATOM    115  O29 BCD     1      12.850  31.620  17.620  1.00  0.00            
ATOM    116  O30 BCD     1      11.790  37.030  14.850  1.00  0.00            
ATOM    117  H51 BCD     1      12.140  36.190  19.310  1.00  0.00            
ATOM    118  H52 BCD     1      13.080  36.910  17.320  1.00  0.00            
ATOM    119  H53 BCD     1      11.390  38.370  16.690  1.00  0.00            
ATOM    120  H54 BCD     1      10.570  35.980  15.960  1.00  0.00            
ATOM    121  H55 BCD     1      11.470  36.690  14.010  1.00  0.00            
ATOM    122  H56 BCD     1      13.370  34.910  15.580  1.00  0.00            
ATOM    123  H57 BCD     1      11.090  33.580  17.020  1.00  0.00            
ATOM    124  H58 BCD     1      13.040  32.410  15.710  1.00  0.00            
ATOM    125  H59 BCD     1      14.120  32.990  16.860  1.00  0.00            
ATOM    126  H60 BCD     1      13.030  31.930  18.510  1.00  0.00            
ATOM    127  C37 BCD     1       7.560  35.370  21.470  1.00  0.00            
ATOM    128  O31 BCD     1       7.060  34.060  20.990  1.00  0.00            
ATOM    129  C38 BCD     1       7.390  36.440  20.420  1.00  0.00            
ATOM    130  O32 BCD     1       6.050  36.590  20.130  1.00  0.00            
ATOM    131  C39 BCD     1       8.240  36.120  19.220  1.00  0.00            
ATOM    132  O33 BCD     1       8.220  37.250  18.300  1.00  0.00            
ATOM    133  C40 BCD     1       9.690  35.810  19.620  1.00  0.00            
ATOM    134  C41 BCD     1       9.800  34.850  20.830  1.00  0.00            
ATOM    135  O34 BCD     1       8.910  35.200  21.830  1.00  0.00            
ATOM    136  C42 BCD     1      11.170  34.720  21.490  1.00  0.00            
ATOM    137  O35 BCD     1      11.460  36.020  22.000  1.00  0.00            
ATOM    138  H61 BCD     1       6.890  35.630  22.300  1.00  0.00            
ATOM    139  H62 BCD     1       7.640  37.430  20.820  1.00  0.00            
ATOM    140  H63 BCD     1       5.880  37.340  19.570  1.00  0.00            
ATOM    141  H64 BCD     1       7.720  35.250  18.780  1.00  0.00            
ATOM    142  H65 BCD     1       7.780  36.880  17.530  1.00  0.00            
ATOM    143  H66 BCD     1      10.070  36.800  19.910  1.00  0.00            
ATOM    144  H67 BCD     1       9.530  33.810  20.590  1.00  0.00            
ATOM    145  H68 BCD     1      11.180  33.940  22.270  1.00  0.00            
ATOM    146  H69 BCD     1      11.950  34.390  20.800  1.00  0.00            
ATOM    147  H70 BCD     1      11.610  35.890  22.940  1.00  0.00            
ATOM    148  C1  BI7     2       2.970  32.720  16.410  1.00  0.00            
ATOM    149  C2  BI7     2       4.030  33.840  16.320  1.00  0.00            
ATOM    150  C3  BI7     2       3.770  34.920  17.300  1.00  0.00            
ATOM    151  C4  BI7     2       5.460  33.210  16.270  1.00  0.00            
ATOM    152  C5  BI7     2       6.170  33.220  17.500  1.00  0.00            
ATOM    153  C6  BI7     2       7.400  32.620  17.880  1.00  0.00            
ATOM    154  C7  BI7     2       8.290  31.920  17.050  1.00  0.00            
ATOM    155  C8  BI7     2       8.170  31.760  15.710  1.00  0.00            
ATOM    156  O1  BI7     2       9.250  31.210  15.000  1.00  0.00            
ATOM    157  C9  BI7     2       7.030  32.020  14.750  1.00  0.00            
ATOM    158  O2  BI7     2       7.100  31.620  13.580  1.00  0.00            
ATOM    159  C10 BI7     2       5.880  32.700  15.140  1.00  0.00            
ATOM    160  H1  BI7     2       3.010  32.140  15.480  1.00  0.00            
ATOM    161  H2  BI7     2       3.050  32.100  17.310  1.00  0.00            
ATOM    162  H3  BI7     2       1.960  33.150  16.470  1.00  0.00            
ATOM    163  H4  BI7     2       3.930  34.310  15.340  1.00  0.00            
ATOM    164  H5  BI7     2       2.730  35.280  17.250  1.00  0.00            
ATOM    165  H6  BI7     2       3.730  34.540  18.330  1.00  0.00            
ATOM    166  H7  BI7     2       4.460  35.770  17.330  1.00  0.00            
ATOM    167  H8  BI7     2       5.820  33.890  18.280  1.00  0.00            
ATOM    168  H9  BI7     2       7.720  32.780  18.900  1.00  0.00            
ATOM    169  H10 BI7     2       9.100  31.400  17.550  1.00  0.00            
ATOM    170  H11 BI7     2       8.920  31.010  14.110  1.00  0.00            
ATOM    171  H12 BI7     2       5.170  32.770  14.320  1.00  0.00            
TER
ENDMDL
MODEL        1
ATOM      1  C1  BCD     1      11.950  26.390  24.650  1.00  0.00            
ATOM      2  O1  BCD     1      12.350  25.670  23.460  1.00  0.00            
ATOM      3  C2  BCD     1      11.060  27.580  24.440  1.00  0.00            
ATOM      4  O2  BCD     1       9.670  27.280  24.020  1.00  0.00            
ATOM      5  C3  BCD     1      11.670  28.650  23.490  1.00  0.00            
ATOM      6  O3  BCD     1      10.860  29.760  23.030  1.00  0.00            
ATOM      7  C4  BCD     1      13.060  29.020  24.180  1.00  0.00            
ATOM      8  C5  BCD     1      13.900  27.780  24.620  1.00  0.00            
ATOM      9  O4  BCD     1      13.110  26.860  25.350  1.00  0.00            
ATOM     10  C6  BCD     1      15.130  28.180  25.440  1.00  0.00            
ATOM     11  O5  BCD     1      14.750  29.070  26.450  1.00  0.00            
ATOM     12  H1  BCD     1      11.420  25.660  25.280  1.00  0.00            
ATOM     13  H2  BCD     1      10.910  27.980  25.460  1.00  0.00            
ATOM     14  H3  BCD     1       9.760  26.730  23.230  1.00  0.00            
ATOM     15  H4  BCD     1      11.940  28.100  22.580  1.00  0.00            
ATOM     16  H5  BCD     1      11.380  30.380  22.520  1.00  0.00            
ATOM     17  H6  BCD     1      12.780  29.670  25.020  1.00  0.00            
ATOM     18  H7  BCD     1      14.240  27.370  23.660  1.00  0.00            
ATOM     19  H8  BCD     1      15.580  27.270  25.860  1.00  0.00            
ATOM     20  H9  BCD     1      15.860  28.590  24.720  1.00  0.00            
ATOM     21  H10 BCD     1      15.440  29.750  26.400  1.00  0.00            
ATOM     22  C7  BCD     1      11.380  22.400  21.130  1.00  0.00            
ATOM     23  O6  BCD     1      12.550  22.810  20.370  1.00  0.00            
ATOM     24  C8  BCD     1      10.480  23.550  21.030  1.00  0.00            
ATOM     25  O7  BCD     1      10.190  23.730  19.620  1.00  0.00            
ATOM     26  C9  BCD     1      10.960  24.830  21.670  1.00  0.00            
ATOM     27  O8  BCD     1       9.910  25.710  21.850  1.00  0.00            
ATOM     28  C10 BCD     1      11.460  24.590  23.090  1.00  0.00            
ATOM     29  C11 BCD     1      12.270  23.310  23.170  1.00  0.00            
ATOM     30  O9  BCD     1      11.740  22.160  22.560  1.00  0.00            
ATOM     31  C12 BCD     1      12.630  22.940  24.590  1.00  0.00            
ATOM     32  O10 BCD     1      11.480  22.560  25.420  1.00  0.00            
ATOM     33  H11 BCD     1      11.060  21.480  20.630  1.00  0.00            
ATOM     34  H12 BCD     1       9.660  23.180  21.660  1.00  0.00            
ATOM     35  H13 BCD     1       9.590  23.030  19.350  1.00  0.00            
ATOM     36  H14 BCD     1      11.760  25.290  21.070  1.00  0.00            
ATOM     37  H15 BCD     1       9.610  26.210  21.090  1.00  0.00            
ATOM     38  H16 BCD     1      10.580  24.540  23.740  1.00  0.00            
ATOM     39  H17 BCD     1      13.270  23.410  22.710  1.00  0.00            
ATOM     40  H18 BCD     1      13.290  22.070  24.500  1.00  0.00            
ATOM     41  H19 BCD     1      13.310  23.650  25.090  1.00  0.00            
ATOM     42  H20 BCD     1      10.910  22.110  24.790  1.00  0.00            
ATOM     43  C13 BCD     1      15.540  21.460  18.000  1.00  0.00            
ATOM     44  O11 BCD     1      16.270  22.680  18.240  1.00  0.00            
ATOM     45  C14 BCD     1      14.230  21.780  17.320  1.00  0.00            
ATOM     46  O12 BCD     1      14.460  22.460  16.070  1.00  0.00            
ATOM     47  C15 BCD     1      13.390  22.640  18.230  1.00  0.00            
ATOM     48  O13 BCD     1      12.060  22.960  17.700  1.00  0.00            
ATOM     49  C16 BCD     1      13.140  21.890  19.540  1.00  0.00            
ATOM     50  C17 BCD     1      14.480  21.440  20.120  1.00  0.00            
ATOM     51  O14 BCD     1      15.270  20.710  19.180  1.00  0.00            
ATOM     52  C18 BCD     1      14.220  20.630  21.360  1.00  0.00            
ATOM     53  O15 BCD     1      13.270  19.620  21.150  1.00  0.00            
ATOM     54  H21 BCD     1      16.100  20.770  17.360  1.00  0.00            
ATOM     55  H22 BCD     1      13.800  20.780  17.130  1.00  0.00            
ATOM     56  H23 BCD     1      13.670  22.720  15.600  1.00  0.00            
ATOM     57  H24 BCD     1      13.940  23.540  18.560  1.00  0.00            
ATOM     58  H25 BCD     1      11.490  23.300  18.400  1.00  0.00            
ATOM     59  H26 BCD     1      12.470  21.040  19.360  1.00  0.00            
ATOM     60  H27 BCD     1      15.070  22.310  20.430  1.00  0.00            
ATOM     61  H28 BCD     1      15.100  20.120  21.780  1.00  0.00            
ATOM     62  H29 BCD     1      13.930  21.340  22.150  1.00  0.00            
ATOM     63  H30 BCD     1      13.800  18.970  20.680  1.00  0.00            
ATOM     64  C19 BCD     1      20.080  24.220  17.320  1.00  0.00            
ATOM     65  O16 BCD     1      19.880  25.560  17.830  1.00  0.00            
ATOM     66  C20 BCD     1      19.090  23.850  16.180  1.00  0.00            
ATOM     67  O17 BCD     1      19.120  24.930  15.210  1.00  0.00            
ATOM     68  C21 BCD     1      17.730  23.590  16.580  1.00  0.00            
ATOM     69  O18 BCD     1      17.020  23.030  15.460  1.00  0.00            
ATOM     70  C22 BCD     1      17.610  22.600  17.760  1.00  0.00            
ATOM     71  C23 BCD     1      18.550  23.010  18.900  1.00  0.00            
ATOM     72  O19 BCD     1      19.870  23.230  18.410  1.00  0.00            
ATOM     73  C24 BCD     1      18.610  22.030  20.120  1.00  0.00            
ATOM     74  O20 BCD     1      18.920  20.710  19.720  1.00  0.00            
ATOM     75  H31 BCD     1      21.130  24.090  17.020  1.00  0.00            
ATOM     76  H32 BCD     1      19.530  22.930  15.760  1.00  0.00            
ATOM     77  H33 BCD     1      18.620  24.540  14.490  1.00  0.00            
ATOM     78  H34 BCD     1      17.400  24.600  16.840  1.00  0.00            
ATOM     79  H35 BCD     1      16.090  23.080  15.680  1.00  0.00            
ATOM     80  H36 BCD     1      17.760  21.580  17.380  1.00  0.00            
ATOM     81  H37 BCD     1      18.060  23.910  19.270  1.00  0.00            
ATOM     82  H38 BCD     1      19.310  22.360  20.900  1.00  0.00            
ATOM     83  H39 BCD     1      17.600  21.930  20.520  1.00  0.00            
ATOM     84  H40 BCD     1      18.470  20.160  20.370  1.00  0.00            
ATOM     85  C25 BCD     1      21.800  29.170  18.170  1.00  0.00            
ATOM     86  O21 BCD     1      20.490  29.460  18.650  1.00  0.00            
ATOM     87  C26 BCD     1      21.660  28.760  16.720  1.00  0.00            
ATOM     88  O22 BCD     1      21.200  29.890  15.880  1.00  0.00            
ATOM     89  C27 BCD     1      20.690  27.560  16.630  1.00  0.00            
ATOM     90  O23 BCD     1      20.660  27.040  15.280  1.00  0.00            
ATOM     91  C28 BCD     1      21.010  26.440  17.640  1.00  0.00            
ATOM     92  C29 BCD     1      21.430  26.950  19.030  1.00  0.00            
ATOM     93  O24 BCD     1      22.320  28.070  18.930  1.00  0.00            
ATOM     94  C30 BCD     1      22.030  25.860  19.870  1.00  0.00            
ATOM     95  O25 BCD     1      23.150  25.150  19.280  1.00  0.00            
ATOM     96  H41 BCD     1      22.450  30.030  18.380  1.00  0.00            
ATOM     97  H42 BCD     1      22.550  28.420  16.170  1.00  0.00            
ATOM     98  H43 BCD     1      20.260  30.030  16.030  1.00  0.00            
ATOM     99  H44 BCD     1      19.640  27.800  16.870  1.00  0.00            
ATOM    100  H45 BCD     1      20.090  26.270  15.240  1.00  0.00            
ATOM    101  H46 BCD     1      21.960  25.980  17.340  1.00  0.00            
ATOM    102  H47 BCD     1      20.560  27.210  19.660  1.00  0.00            
ATOM    103  H48 BCD     1      22.280  26.220  20.880  1.00  0.00            
ATOM    104  H49 BCD     1      21.290  25.130  20.210  1.00  0.00            
ATOM    105  H50 BCD     1      23.430  24.360  19.740  1.00  0.00            
ATOM    106  C31 BCD     1      18.000  32.490  20.000  1.00  0.00            
ATOM    107  O26 BCD     1      17.260  31.540  20.670  1.00  0.00            
ATOM    108  C32 BCD     1      18.030  32.200  18.440  1.00  0.00            
ATOM    109  O27 BCD     1      16.740  32.240  17.920  1.00  0.00            
ATOM    110  C33 BCD     1      18.680  30.840  18.140  1.00  0.00            
ATOM    111  C34 BCD     1      20.070  30.790  18.790  1.00  0.00            
ATOM    112  C35 BCD     1      20.070  31.230  20.300  1.00  0.00            
ATOM    113  O28 BCD     1      19.300  32.390  20.540  1.00  0.00            
ATOM    114  C36 BCD     1      21.440  31.330  21.020  1.00  0.00            
ATOM    115  O29 BCD     1      22.380  32.180  20.400  1.00  0.00            
ATOM    116  O30 BCD     1      18.600  30.440  16.720  1.00  0.00            
ATOM    117  H51 BCD     1      17.670  33.530  20.120  1.00  0.00            
ATOM    118  H52 BCD     1      18.600  33.000  17.950  1.00  0.00            
ATOM    119  H53 BCD     1      16.100  32.040  18.610  1.00  0.00            
ATOM    120  H54 BCD     1      18.140  30.070  18.700  1.00  0.00            
ATOM    121  H55 BCD     1      18.050  31.040  16.210  1.00  0.00            
ATOM    122  H56 BCD     1      20.770  31.450  18.270  1.00  0.00            
ATOM    123  H57 BCD     1      19.400  30.560  20.860  1.00  0.00            
ATOM    124  H58 BCD     1      21.290  31.700  22.040  1.00  0.00            
ATOM    125  H59 BCD     1      21.940  30.350  21.140  1.00  0.00            
ATOM    126  H60 BCD     1      23.250  31.960  20.770  1.00  0.00            
ATOM    127  C37 BCD     1      13.950  31.160  23.340  1.00  0.00            
ATOM    128  O31 BCD     1      13.880  29.770  23.270  1.00  0.00            
ATOM    129  C38 BCD     1      13.680  31.780  21.990  1.00  0.00            
ATOM    130  O32 BCD     1      12.370  31.380  21.520  1.00  0.00            
ATOM    131  C39 BCD     1      14.740  31.300  20.960  1.00  0.00            
ATOM    132  O33 BCD     1      14.410  31.840  19.640  1.00  0.00            
ATOM    133  C40 BCD     1      16.080  31.920  21.500  1.00  0.00            
ATOM    134  C41 BCD     1      16.380  31.370  22.950  1.00  0.00            
ATOM    135  O34 BCD     1      15.210  31.560  23.810  1.00  0.00            
ATOM    136  C42 BCD     1      17.720  31.820  23.660  1.00  0.00            
ATOM    137  O35 BCD     1      17.690  33.130  23.960  1.00  0.00            
ATOM    138  H61 BCD     1      13.230  31.530  24.070  1.00  0.00            
ATOM    139  H62 BCD     1      13.720  32.870  22.040  1.00  0.00            
ATOM    140  H63 BCD     1      12.290  31.700  20.620  1.00  0.00            
ATOM    141  H64 BCD     1      14.880  30.210  20.940  1.00  0.00            
ATOM    142  H65 BCD     1      13.800  31.260  19.190  1.00  0.00            
ATOM    143  H66 BCD     1      16.040  33.020  21.510  1.00  0.00            
ATOM    144  H67 BCD     1      16.590  30.300  22.850  1.00  0.00            
ATOM    145  H68 BCD     1      17.800  31.290  24.620  1.00  0.00            
ATOM    146  H69 BCD     1      18.540  31.510  22.990  1.00  0.00            
ATOM    147  H70 BCD     1      18.550  33.330  24.350  1.00  0.00            
ATOM    148  C1  BI7     2      16.070  26.570  15.030  1.00  0.00            
ATOM    149  C2  BI7     2      16.430  27.650  16.090  1.00  0.00            
ATOM    150  C3  BI7     2      15.450  28.870  15.830  1.00  0.00            
ATOM    151  C4  BI7     2      16.220  27.140  17.510  1.00  0.00            
ATOM    152  C5  BI7     2      17.320  27.340  18.450  1.00  0.00            
ATOM    153  C6  BI7     2      17.480  26.990  19.740  1.00  0.00            
ATOM    154  C7  BI7     2      16.610  26.370  20.660  1.00  0.00            
ATOM    155  C8  BI7     2      15.380  25.910  20.330  1.00  0.00            
ATOM    156  O1  BI7     2      14.620  25.330  21.320  1.00  0.00            
ATOM    157  C9  BI7     2      14.530  26.050  19.110  1.00  0.00            
ATOM    158  O2  BI7     2      13.350  25.650  19.180  1.00  0.00            
ATOM    159  C10 BI7     2      15.050  26.520  17.850  1.00  0.00            
ATOM    160  H1  BI7     2      16.740  25.700  15.000  1.00  0.00            
ATOM    161  H2  BI7     2      15.050  26.200  15.190  1.00  0.00            
ATOM    162  H3  BI7     2      16.090  26.940  14.000  1.00  0.00            
ATOM    163  H4  BI7     2      17.460  28.000  15.940  1.00  0.00            
ATOM    164  H5  BI7     2      15.290  29.130  14.780  1.00  0.00            
ATOM    165  H6  BI7     2      14.450  28.680  16.220  1.00  0.00            
ATOM    166  H7  BI7     2      15.750  29.750  16.420  1.00  0.00            
ATOM    167  H8  BI7     2      18.140  27.930  18.070  1.00  0.00            
ATOM    168  H9  BI7     2      18.470  27.190  20.140  1.00  0.00            
ATOM    169  H10 BI7     2      16.890  26.430  21.710  1.00  0.00            
ATOM    170  H11 BI7     2      13.860  25.130  20.740  1.00  0.00            
ATOM    171  H12 BI7     2      14.290  26.330  17.110  1.00  0.00            
TER
ENDMDL
MODEL        1
ATOM      1  C1  BCD     1      19.520  36.010  22.090  1.00  0.00            
ATOM      2  O1  BCD     1      18.620  35.620  21.080  1.00  0.00            
ATOM      3  C2  BCD     1      20.790  36.480  21.450  1.00  0.00            
ATOM      4  O2  BCD     1      20.550  37.610  20.640  1.00  0.00            
ATOM      5  C3  BCD     1      21.410  35.420  20.530  1.00  0.00            
ATOM      6  O3  BCD     1      22.680  35.830  19.970  1.00  0.00            
ATOM      7  C4  BCD     1      21.660  34.240  21.400  1.00  0.00            
ATOM      8  C5  BCD     1      20.480  33.740  22.120  1.00  0.00            
ATOM      9  O4  BCD     1      19.930  34.880  22.800  1.00  0.00            
ATOM     10  C6  BCD     1      20.980  32.660  23.170  1.00  0.00            
ATOM     11  O5  BCD     1      19.940  31.930  23.820  1.00  0.00            
ATOM     12  H1  BCD     1      19.130  36.760  22.790  1.00  0.00            
ATOM     13  H2  BCD     1      21.520  36.610  22.250  1.00  0.00            
ATOM     14  H3  BCD     1      21.340  38.130  20.450  1.00  0.00            
ATOM     15  H4  BCD     1      20.720  35.030  19.770  1.00  0.00            
ATOM     16  H5  BCD     1      23.260  35.100  19.710  1.00  0.00            
ATOM     17  H6  BCD     1      22.400  34.550  22.150  1.00  0.00            
ATOM     18  H7  BCD     1      19.740  33.380  21.390  1.00  0.00            
ATOM     19  H8  BCD     1      21.780  32.010  22.790  1.00  0.00            
ATOM     20  H9  BCD     1      21.500  33.210  23.960  1.00  0.00            
ATOM     21  H10 BCD     1      19.450  32.470  24.450  1.00  0.00            
ATOM     22  C7  BCD     1      14.920  36.730  19.900  1.00  0.00            
ATOM     23  O6  BCD     1      15.310  36.510  18.560  1.00  0.00            
ATOM     24  C8  BCD     1      15.770  37.890  20.430  1.00  0.00            
ATOM     25  O7  BCD     1      15.640  39.070  19.680  1.00  0.00            
ATOM     26  C9  BCD     1      17.280  37.550  20.470  1.00  0.00            
ATOM     27  O8  BCD     1      18.080  38.600  21.020  1.00  0.00            
ATOM     28  C10 BCD     1      17.380  36.200  21.240  1.00  0.00            
ATOM     29  C11 BCD     1      16.410  35.080  20.820  1.00  0.00            
ATOM     30  O9  BCD     1      15.040  35.600  20.740  1.00  0.00            
ATOM     31  C12 BCD     1      16.390  33.900  21.790  1.00  0.00            
ATOM     32  O10 BCD     1      16.090  34.290  23.150  1.00  0.00            
ATOM     33  H11 BCD     1      13.880  37.070  19.880  1.00  0.00            
ATOM     34  H12 BCD     1      15.420  38.040  21.460  1.00  0.00            
ATOM     35  H13 BCD     1      16.250  39.690  20.080  1.00  0.00            
ATOM     36  H14 BCD     1      17.730  37.440  19.480  1.00  0.00            
ATOM     37  H15 BCD     1      19.000  38.320  20.980  1.00  0.00            
ATOM     38  H16 BCD     1      17.090  36.510  22.260  1.00  0.00            
ATOM     39  H17 BCD     1      16.720  34.730  19.820  1.00  0.00            
ATOM     40  H18 BCD     1      15.590  33.230  21.440  1.00  0.00            
ATOM     41  H19 BCD     1      17.330  33.350  21.680  1.00  0.00            
ATOM     42  H20 BCD     1      16.320  33.550  23.720  1.00  0.00            
ATOM     43  C13 BCD     1      13.780  36.560  14.770  1.00  0.00            
ATOM     44  O11 BCD     1      15.120  36.310  14.360  1.00  0.00            
ATOM     45  C14 BCD     1      13.640  37.840  15.520  1.00  0.00            
ATOM     46  O12 BCD     1      13.810  38.990  14.730  1.00  0.00            
ATOM     47  C15 BCD     1      14.540  37.910  16.750  1.00  0.00            
ATOM     48  O13 BCD     1      14.380  39.170  17.420  1.00  0.00            
ATOM     49  C16 BCD     1      14.240  36.720  17.610  1.00  0.00            
ATOM     50  C17 BCD     1      14.240  35.370  16.850  1.00  0.00            
ATOM     51  O14 BCD     1      13.300  35.590  15.760  1.00  0.00            
ATOM     52  C18 BCD     1      13.780  34.270  17.850  1.00  0.00            
ATOM     53  O15 BCD     1      12.480  34.530  18.380  1.00  0.00            
ATOM     54  H21 BCD     1      13.120  36.470  13.900  1.00  0.00            
ATOM     55  H22 BCD     1      12.570  37.840  15.770  1.00  0.00            
ATOM     56  H23 BCD     1      14.290  39.640  15.240  1.00  0.00            
ATOM     57  H24 BCD     1      15.550  37.770  16.330  1.00  0.00            
ATOM     58  H25 BCD     1      14.950  39.240  18.180  1.00  0.00            
ATOM     59  H26 BCD     1      13.270  36.970  18.060  1.00  0.00            
ATOM     60  H27 BCD     1      15.250  35.150  16.480  1.00  0.00            
ATOM     61  H28 BCD     1      13.660  33.340  17.280  1.00  0.00            
ATOM     62  H29 BCD     1      14.450  34.090  18.700  1.00  0.00            
ATOM     63  H30 BCD     1      11.800  34.430  17.720  1.00  0.00            
ATOM     64  C19 BCD     1      17.010  33.930  11.620  1.00  0.00            
ATOM     65  O16 BCD     1      17.820  33.340  12.620  1.00  0.00            
ATOM     66  C20 BCD     1      17.240  35.400  11.550  1.00  0.00            
ATOM     67  O17 BCD     1      18.650  35.680  11.350  1.00  0.00            
ATOM     68  C21 BCD     1      16.750  36.090  12.780  1.00  0.00            
ATOM     69  O18 BCD     1      17.060  37.470  12.690  1.00  0.00            
ATOM     70  C22 BCD     1      15.260  35.760  13.100  1.00  0.00            
ATOM     71  C23 BCD     1      15.090  34.230  13.010  1.00  0.00            
ATOM     72  O19 BCD     1      15.620  33.620  11.750  1.00  0.00            
ATOM     73  C24 BCD     1      13.720  33.700  13.110  1.00  0.00            
ATOM     74  O20 BCD     1      12.780  34.370  12.290  1.00  0.00            
ATOM     75  H31 BCD     1      17.240  33.470  10.650  1.00  0.00            
ATOM     76  H32 BCD     1      16.610  35.840  10.770  1.00  0.00            
ATOM     77  H33 BCD     1      18.640  36.320  10.630  1.00  0.00            
ATOM     78  H34 BCD     1      17.290  35.650  13.630  1.00  0.00            
ATOM     79  H35 BCD     1      17.210  37.840  13.570  1.00  0.00            
ATOM     80  H36 BCD     1      14.640  36.230  12.320  1.00  0.00            
ATOM     81  H37 BCD     1      15.670  33.860  13.860  1.00  0.00            
ATOM     82  H38 BCD     1      13.780  32.630  12.870  1.00  0.00            
ATOM     83  H39 BCD     1      13.350  33.770  14.140  1.00  0.00            
ATOM     84  H40 BCD     1      13.030  34.450  11.370  1.00  0.00            
ATOM     85  C25 BCD     1      19.870  29.720  12.990  1.00  0.00            
ATOM     86  O21 BCD     1      20.410  30.040  14.250  1.00  0.00            
ATOM     87  C26 BCD     1      20.310  30.650  11.830  1.00  0.00            
ATOM     88  O22 BCD     1      21.730  30.650  11.730  1.00  0.00            
ATOM     89  C27 BCD     1      19.750  32.040  12.050  1.00  0.00            
ATOM     90  O23 BCD     1      20.070  32.890  10.970  1.00  0.00            
ATOM     91  C28 BCD     1      18.180  32.010  12.270  1.00  0.00            
ATOM     92  C29 BCD     1      17.800  31.040  13.330  1.00  0.00            
ATOM     93  O24 BCD     1      18.440  29.740  13.070  1.00  0.00            
ATOM     94  C30 BCD     1      16.360  30.700  13.430  1.00  0.00            
ATOM     95  O25 BCD     1      15.770  30.360  12.200  1.00  0.00            
ATOM     96  H41 BCD     1      20.100  28.680  12.740  1.00  0.00            
ATOM     97  H42 BCD     1      19.890  30.130  10.960  1.00  0.00            
ATOM     98  H43 BCD     1      21.970  31.030  10.880  1.00  0.00            
ATOM     99  H44 BCD     1      20.140  32.420  13.000  1.00  0.00            
ATOM    100  H45 BCD     1      19.830  33.760  11.290  1.00  0.00            
ATOM    101  H46 BCD     1      17.750  31.680  11.310  1.00  0.00            
ATOM    102  H47 BCD     1      18.170  31.470  14.260  1.00  0.00            
ATOM    103  H48 BCD     1      16.270  29.840  14.110  1.00  0.00            
ATOM    104  H49 BCD     1      15.860  31.580  13.860  1.00  0.00            
ATOM    105  H50 BCD     1      14.840  30.210  12.390  1.00  0.00            
ATOM    106  C31 BCD     1      22.950  28.860  17.250  1.00  0.00            
ATOM    107  O26 BCD     1      22.990  30.230  17.490  1.00  0.00            
ATOM    108  C32 BCD     1      23.480  28.740  15.810  1.00  0.00            
ATOM    109  O27 BCD     1      24.820  29.120  15.860  1.00  0.00            
ATOM    110  C33 BCD     1      22.690  29.590  14.790  1.00  0.00            
ATOM    111  C34 BCD     1      21.250  29.060  14.870  1.00  0.00            
ATOM    112  C35 BCD     1      20.750  29.160  16.350  1.00  0.00            
ATOM    113  O28 BCD     1      21.630  28.460  17.230  1.00  0.00            
ATOM    114  C36 BCD     1      19.380  28.540  16.540  1.00  0.00            
ATOM    115  O29 BCD     1      19.420  27.170  16.250  1.00  0.00            
ATOM    116  O30 BCD     1      23.320  29.370  13.510  1.00  0.00            
ATOM    117  H51 BCD     1      23.520  28.330  18.020  1.00  0.00            
ATOM    118  H52 BCD     1      23.370  27.680  15.550  1.00  0.00            
ATOM    119  H53 BCD     1      25.190  28.980  14.980  1.00  0.00            
ATOM    120  H54 BCD     1      22.660  30.650  15.060  1.00  0.00            
ATOM    121  H55 BCD     1      22.670  29.740  12.910  1.00  0.00            
ATOM    122  H56 BCD     1      21.170  28.050  14.440  1.00  0.00            
ATOM    123  H57 BCD     1      20.760  30.230  16.610  1.00  0.00            
ATOM    124  H58 BCD     1      19.260  28.780  17.600  1.00  0.00            
ATOM    125  H59 BCD     1      18.540  28.960  15.960  1.00  0.00            
ATOM    126  H60 BCD     1      18.550  27.040  15.850  1.00  0.00            
ATOM    127  C37 BCD     1      23.500  32.640  20.810  1.00  0.00            
ATOM    128  O31 BCD     1      22.210  33.200  20.520  1.00  0.00            
ATOM    129  C38 BCD     1      24.470  32.790  19.640  1.00  0.00            
ATOM    130  O32 BCD     1      24.720  34.160  19.480  1.00  0.00            
ATOM    131  C39 BCD     1      23.880  32.200  18.340  1.00  0.00            
ATOM    132  O33 BCD     1      24.760  32.400  17.200  1.00  0.00            
ATOM    133  C40 BCD     1      23.670  30.700  18.610  1.00  0.00            
ATOM    134  C41 BCD     1      22.750  30.550  19.860  1.00  0.00            
ATOM    135  O34 BCD     1      23.290  31.200  20.940  1.00  0.00            
ATOM    136  C42 BCD     1      22.400  29.120  20.300  1.00  0.00            
ATOM    137  O35 BCD     1      21.880  29.160  21.640  1.00  0.00            
ATOM    138  H61 BCD     1      23.870  32.950  21.790  1.00  0.00            
ATOM    139  H62 BCD     1      25.460  32.320  19.720  1.00  0.00            
ATOM    140  H63 BCD     1      25.390  34.200  18.800  1.00  0.00            
ATOM    141  H64 BCD     1      22.890  32.580  18.070  1.00  0.00            
ATOM    142  H65 BCD     1      24.270  32.750  16.450  1.00  0.00            
ATOM    143  H66 BCD     1      24.640  30.200  18.720  1.00  0.00            
ATOM    144  H67 BCD     1      21.810  31.080  19.660  1.00  0.00            
ATOM    145  H68 BCD     1      21.580  28.680  19.720  1.00  0.00            
ATOM    146  H69 BCD     1      23.280  28.470  20.260  1.00  0.00            
ATOM    147  H70 BCD     1      22.440  29.740  22.150  1.00  0.00            
ATOM    148  C1  BI7     2      19.190  33.670  15.490  1.00  0.00            
ATOM    149  C2  BI7     2      18.980  33.980  16.980  1.00  0.00            
ATOM    150  C3  BI7     2      18.250  35.370  17.160  1.00  0.00            
ATOM    151  C4  BI7     2      18.260  32.870  17.690  1.00  0.00            
ATOM    152  C5  BI7     2      19.160  32.160  18.570  1.00  0.00            
ATOM    153  C6  BI7     2      18.950  31.050  19.320  1.00  0.00            
ATOM    154  C7  BI7     2      17.750  30.250  19.400  1.00  0.00            
ATOM    155  C8  BI7     2      16.530  30.410  18.810  1.00  0.00            
ATOM    156  O1  BI7     2      15.500  29.550  19.030  1.00  0.00            
ATOM    157  C9  BI7     2      16.080  31.450  17.760  1.00  0.00            
ATOM    158  O2  BI7     2      14.930  31.310  17.310  1.00  0.00            
ATOM    159  C10 BI7     2      17.030  32.470  17.260  1.00  0.00            
ATOM    160  H1  BI7     2      18.280  33.760  14.880  1.00  0.00            
ATOM    161  H2  BI7     2      19.890  34.330  14.980  1.00  0.00            
ATOM    162  H3  BI7     2      19.670  32.680  15.440  1.00  0.00            
ATOM    163  H4  BI7     2      20.030  34.080  17.290  1.00  0.00            
ATOM    164  H5  BI7     2      18.760  36.150  16.580  1.00  0.00            
ATOM    165  H6  BI7     2      17.230  35.280  16.770  1.00  0.00            
ATOM    166  H7  BI7     2      18.180  35.700  18.210  1.00  0.00            
ATOM    167  H8  BI7     2      20.150  32.600  18.650  1.00  0.00            
ATOM    168  H9  BI7     2      19.660  30.720  20.060  1.00  0.00            
ATOM    169  H10 BI7     2      17.800  29.370  20.030  1.00  0.00            
ATOM    170  H11 BI7     2      14.650  29.860  18.670  1.00  0.00            
ATOM    171  H12 BI7     2      16.510  33.060  16.510  1.00  0.00            
TER
ENDMDL
MODEL        1
ATOM      1  C1  BCD     1       6.340  46.970  15.850  1.00  0.00            
ATOM      2  O1  BCD     1       6.200  45.920  14.910  1.00  0.00            
ATOM      3  C2  BCD     1       7.220  48.140  15.440  1.00  0.00            
ATOM      4  O2  BCD     1       6.620  48.820  14.350  1.00  0.00            
ATOM      5  C3  BCD     1       8.630  47.610  15.130  1.00  0.00            
ATOM      6  O3  BCD     1       9.470  48.680  14.680  1.00  0.00            
ATOM      7  C4  BCD     1       9.180  47.010  16.440  1.00  0.00            
ATOM      8  C5  BCD     1       8.190  45.910  16.960  1.00  0.00            
ATOM      9  O4  BCD     1       6.840  46.380  17.060  1.00  0.00            
ATOM     10  C6  BCD     1       8.660  45.370  18.330  1.00  0.00            
ATOM     11  O5  BCD     1       8.580  46.420  19.230  1.00  0.00            
ATOM     12  H1  BCD     1       5.350  47.370  16.110  1.00  0.00            
ATOM     13  H2  BCD     1       7.340  48.920  16.200  1.00  0.00            
ATOM     14  H3  BCD     1       7.090  49.650  14.460  1.00  0.00            
ATOM     15  H4  BCD     1       8.540  46.870  14.320  1.00  0.00            
ATOM     16  H5  BCD     1       9.240  48.930  13.790  1.00  0.00            
ATOM     17  H6  BCD     1       9.230  47.890  17.090  1.00  0.00            
ATOM     18  H7  BCD     1       8.190  45.100  16.230  1.00  0.00            
ATOM     19  H8  BCD     1       8.010  44.540  18.640  1.00  0.00            
ATOM     20  H9  BCD     1       9.620  44.850  18.410  1.00  0.00            
ATOM     21  H10 BCD     1       7.650  46.620  19.370  1.00  0.00            
ATOM     22  C7  BCD     1       3.760  43.680  12.620  1.00  0.00            
ATOM     23  O6  BCD     1       4.870  42.770  12.840  1.00  0.00            
ATOM     24  C8  BCD     1       4.170  44.980  11.980  1.00  0.00            
ATOM     25  O7  BCD     1       4.610  44.740  10.680  1.00  0.00            
ATOM     26  C9  BCD     1       5.260  45.720  12.720  1.00  0.00            
ATOM     27  O8  BCD     1       5.400  47.000  12.250  1.00  0.00            
ATOM     28  C10 BCD     1       4.940  45.710  14.190  1.00  0.00            
ATOM     29  C11 BCD     1       4.220  44.480  14.820  1.00  0.00            
ATOM     30  O9  BCD     1       3.220  43.960  13.910  1.00  0.00            
ATOM     31  C12 BCD     1       3.530  44.870  16.140  1.00  0.00            
ATOM     32  O10 BCD     1       3.010  43.720  16.780  1.00  0.00            
ATOM     33  H11 BCD     1       2.980  43.170  12.040  1.00  0.00            
ATOM     34  H12 BCD     1       3.200  45.500  11.960  1.00  0.00            
ATOM     35  H13 BCD     1       4.030  45.210  10.060  1.00  0.00            
ATOM     36  H14 BCD     1       6.200  45.160  12.640  1.00  0.00            
ATOM     37  H15 BCD     1       5.990  47.440  12.870  1.00  0.00            
ATOM     38  H16 BCD     1       4.310  46.590  14.340  1.00  0.00            
ATOM     39  H17 BCD     1       4.870  43.610  15.000  1.00  0.00            
ATOM     40  H18 BCD     1       4.360  45.320  16.700  1.00  0.00            
ATOM     41  H19 BCD     1       2.710  45.590  16.120  1.00  0.00            
ATOM     42  H20 BCD     1       2.470  43.270  16.120  1.00  0.00            
ATOM     43  C13 BCD     1       5.820  38.910  11.840  1.00  0.00            
ATOM     44  O11 BCD     1       7.170  39.140  12.060  1.00  0.00            
ATOM     45  C14 BCD     1       5.310  39.760  10.660  1.00  0.00            
ATOM     46  O12 BCD     1       5.920  39.590   9.430  1.00  0.00            
ATOM     47  C15 BCD     1       5.270  41.250  11.080  1.00  0.00            
ATOM     48  O13 BCD     1       4.720  42.080  10.040  1.00  0.00            
ATOM     49  C16 BCD     1       4.610  41.430  12.440  1.00  0.00            
ATOM     50  C17 BCD     1       5.170  40.470  13.520  1.00  0.00            
ATOM     51  O14 BCD     1       5.160  39.110  13.040  1.00  0.00            
ATOM     52  C18 BCD     1       4.420  40.520  14.800  1.00  0.00            
ATOM     53  O15 BCD     1       3.010  40.320  14.600  1.00  0.00            
ATOM     54  H21 BCD     1       5.630  37.880  11.520  1.00  0.00            
ATOM     55  H22 BCD     1       4.280  39.430  10.480  1.00  0.00            
ATOM     56  H23 BCD     1       5.280  39.930   8.790  1.00  0.00            
ATOM     57  H24 BCD     1       6.310  41.490  11.310  1.00  0.00            
ATOM     58  H25 BCD     1       4.830  43.020  10.230  1.00  0.00            
ATOM     59  H26 BCD     1       3.530  41.320  12.280  1.00  0.00            
ATOM     60  H27 BCD     1       6.240  40.700  13.660  1.00  0.00            
ATOM     61  H28 BCD     1       4.790  39.720  15.460  1.00  0.00            
ATOM     62  H29 BCD     1       4.650  41.500  15.210  1.00  0.00            
ATOM     63  H30 BCD     1       2.670  40.230  15.490  1.00  0.00            
ATOM     64  C19 BCD     1      10.490  36.680  12.210  1.00  0.00            
ATOM     65  O16 BCD     1      11.280  37.860  11.840  1.00  0.00            
ATOM     66  C20 BCD     1       9.450  36.390  11.050  1.00  0.00            
ATOM     67  O17 BCD     1      10.110  35.950   9.850  1.00  0.00            
ATOM     68  C21 BCD     1       8.550  37.640  10.880  1.00  0.00            
ATOM     69  O18 BCD     1       7.570  37.500   9.810  1.00  0.00            
ATOM     70  C22 BCD     1       7.880  37.960  12.230  1.00  0.00            
ATOM     71  C23 BCD     1       8.920  38.030  13.400  1.00  0.00            
ATOM     72  O19 BCD     1       9.780  36.830  13.380  1.00  0.00            
ATOM     73  C24 BCD     1       8.300  38.060  14.720  1.00  0.00            
ATOM     74  O20 BCD     1       7.480  36.890  14.940  1.00  0.00            
ATOM     75  H31 BCD     1      11.120  35.830  12.470  1.00  0.00            
ATOM     76  H32 BCD     1       8.780  35.590  11.380  1.00  0.00            
ATOM     77  H33 BCD     1       9.570  35.270   9.440  1.00  0.00            
ATOM     78  H34 BCD     1       9.220  38.470  10.640  1.00  0.00            
ATOM     79  H35 BCD     1       7.040  38.290   9.700  1.00  0.00            
ATOM     80  H36 BCD     1       7.220  37.100  12.380  1.00  0.00            
ATOM     81  H37 BCD     1       9.470  38.960  13.240  1.00  0.00            
ATOM     82  H38 BCD     1       9.040  38.030  15.530  1.00  0.00            
ATOM     83  H39 BCD     1       7.650  38.950  14.710  1.00  0.00            
ATOM     84  H40 BCD     1       8.040  36.120  14.780  1.00  0.00            
ATOM     85  C25 BCD     1      14.990  39.400  11.710  1.00  0.00            
ATOM     86  O21 BCD     1      14.420  40.510  12.420  1.00  0.00            
ATOM     87  C26 BCD     1      14.240  39.360  10.390  1.00  0.00            
ATOM     88  O22 BCD     1      14.370  40.640   9.660  1.00  0.00            
ATOM     89  C27 BCD     1      12.760  38.970  10.660  1.00  0.00            
ATOM     90  O23 BCD     1      11.960  38.830   9.450  1.00  0.00            
ATOM     91  C28 BCD     1      12.630  37.720  11.380  1.00  0.00            
ATOM     92  C29 BCD     1      13.530  37.740  12.640  1.00  0.00            
ATOM     93  O24 BCD     1      14.820  38.110  12.270  1.00  0.00            
ATOM     94  C30 BCD     1      13.650  36.330  13.320  1.00  0.00            
ATOM     95  O25 BCD     1      13.780  35.380  12.320  1.00  0.00            
ATOM     96  H41 BCD     1      16.070  39.530  11.590  1.00  0.00            
ATOM     97  H42 BCD     1      14.830  38.580   9.880  1.00  0.00            
ATOM     98  H43 BCD     1      13.810  40.650   8.880  1.00  0.00            
ATOM     99  H44 BCD     1      12.270  39.770  11.230  1.00  0.00            
ATOM    100  H45 BCD     1      11.150  38.380   9.720  1.00  0.00            
ATOM    101  H46 BCD     1      12.810  36.940  10.640  1.00  0.00            
ATOM    102  H47 BCD     1      13.250  38.500  13.370  1.00  0.00            
ATOM    103  H48 BCD     1      14.470  36.360  14.060  1.00  0.00            
ATOM    104  H49 BCD     1      12.720  36.140  13.880  1.00  0.00            
ATOM    105  H50 BCD     1      14.590  34.900  12.530  1.00  0.00            
ATOM    106  C31 BCD     1      15.390  43.760  14.740  1.00  0.00            
ATOM    107  O26 BCD     1      14.000  44.140  14.770  1.00  0.00            
ATOM    108  C32 BCD     1      15.820  43.820  13.300  1.00  0.00            
ATOM    109  O27 BCD     1      15.720  45.160  12.870  1.00  0.00            
ATOM    110  C33 BCD     1      15.100  42.860  12.410  1.00  0.00            
ATOM    111  C34 BCD     1      15.320  41.450  13.020  1.00  0.00            
ATOM    112  C35 BCD     1      15.050  41.340  14.570  1.00  0.00            
ATOM    113  O28 BCD     1      15.590  42.470  15.330  1.00  0.00            
ATOM    114  C36 BCD     1      15.490  40.030  15.130  1.00  0.00            
ATOM    115  O29 BCD     1      16.900  39.960  15.180  1.00  0.00            
ATOM    116  O30 BCD     1      15.570  42.840  11.030  1.00  0.00            
ATOM    117  H51 BCD     1      15.980  44.480  15.330  1.00  0.00            
ATOM    118  H52 BCD     1      16.860  43.500  13.200  1.00  0.00            
ATOM    119  H53 BCD     1      15.900  45.190  11.920  1.00  0.00            
ATOM    120  H54 BCD     1      14.090  43.280  12.440  1.00  0.00            
ATOM    121  H55 BCD     1      15.210  42.040  10.640  1.00  0.00            
ATOM    122  H56 BCD     1      16.350  41.090  12.900  1.00  0.00            
ATOM    123  H57 BCD     1      13.960  41.340  14.690  1.00  0.00            
ATOM    124  H58 BCD     1      15.190  40.080  16.190  1.00  0.00            
ATOM    125  H59 BCD     1      15.060  39.120  14.680  1.00  0.00            
ATOM    126  H60 BCD     1      17.000  40.840  15.560  1.00  0.00            
ATOM    127  C37 BCD     1      11.500  46.590  16.920  1.00  0.00            
ATOM    128  O31 BCD     1      10.370  46.380  16.130  1.00  0.00            
ATOM    129  C38 BCD     1      12.650  47.270  16.170  1.00  0.00            
ATOM    130  O32 BCD     1      12.120  48.490  15.670  1.00  0.00            
ATOM    131  C39 BCD     1      13.220  46.320  15.040  1.00  0.00            
ATOM    132  O33 BCD     1      14.410  46.890  14.480  1.00  0.00            
ATOM    133  C40 BCD     1      13.610  45.020  15.760  1.00  0.00            
ATOM    134  C41 BCD     1      12.450  44.400  16.490  1.00  0.00            
ATOM    135  O34 BCD     1      11.960  45.340  17.440  1.00  0.00            
ATOM    136  C42 BCD     1      12.840  43.180  17.350  1.00  0.00            
ATOM    137  O35 BCD     1      13.600  43.580  18.530  1.00  0.00            
ATOM    138  H61 BCD     1      11.250  47.290  17.730  1.00  0.00            
ATOM    139  H62 BCD     1      13.290  47.420  17.050  1.00  0.00            
ATOM    140  H63 BCD     1      11.220  48.310  15.380  1.00  0.00            
ATOM    141  H64 BCD     1      12.440  46.170  14.290  1.00  0.00            
ATOM    142  H65 BCD     1      14.950  46.180  14.120  1.00  0.00            
ATOM    143  H66 BCD     1      14.410  45.240  16.480  1.00  0.00            
ATOM    144  H67 BCD     1      11.560  44.180  15.890  1.00  0.00            
ATOM    145  H68 BCD     1      11.960  42.740  17.850  1.00  0.00            
ATOM    146  H69 BCD     1      13.480  42.540  16.740  1.00  0.00            
ATOM    147  H70 BCD     1      13.490  44.530  18.600  1.00  0.00            
ATOM    148  C1  BI7     2       9.970  41.620  11.460  1.00  0.00            
ATOM    149  C2  BI7     2      10.950  42.120  12.550  1.00  0.00            
ATOM    150  C3  BI7     2      11.180  43.620  12.440  1.00  0.00            
ATOM    151  C4  BI7     2      10.440  41.640  13.880  1.00  0.00            
ATOM    152  C5  BI7     2      11.270  40.630  14.500  1.00  0.00            
ATOM    153  C6  BI7     2      11.150  40.070  15.760  1.00  0.00            
ATOM    154  C7  BI7     2      10.160  40.370  16.790  1.00  0.00            
ATOM    155  C8  BI7     2       9.040  41.180  16.620  1.00  0.00            
ATOM    156  O1  BI7     2       8.300  41.190  17.740  1.00  0.00            
ATOM    157  C9  BI7     2       8.400  41.880  15.450  1.00  0.00            
ATOM    158  O2  BI7     2       7.240  42.230  15.460  1.00  0.00            
ATOM    159  C10 BI7     2       9.180  42.160  14.270  1.00  0.00            
ATOM    160  H1  BI7     2       9.890  40.530  11.530  1.00  0.00            
ATOM    161  H2  BI7     2       8.920  41.950  11.530  1.00  0.00            
ATOM    162  H3  BI7     2      10.450  41.900  10.510  1.00  0.00            
ATOM    163  H4  BI7     2      11.920  41.690  12.280  1.00  0.00            
ATOM    164  H5  BI7     2      10.360  44.200  12.890  1.00  0.00            
ATOM    165  H6  BI7     2      12.110  43.800  12.990  1.00  0.00            
ATOM    166  H7  BI7     2      11.370  43.760  11.370  1.00  0.00            
ATOM    167  H8  BI7     2      12.120  40.310  13.910  1.00  0.00            
ATOM    168  H9  BI7     2      11.800  39.240  16.020  1.00  0.00            
ATOM    169  H10 BI7     2      10.450  39.950  17.740  1.00  0.00            
ATOM    170  H11 BI7     2       7.510  41.660  17.420  1.00  0.00            
ATOM    171  H12 BI7     2       8.620  42.840  13.640  1.00  0.00            
TER
ENDMDL
MODEL        1
ATOM      1  C1  BCD     1      13.630  25.690  22.520  1.00  0.00            
ATOM      2  O1  BCD     1      14.500  26.020  21.440  1.00  0.00            
ATOM      3  C2  BCD     1      12.560  26.790  22.780  1.00  0.00            
ATOM      4  O2  BCD     1      11.540  26.760  21.740  1.00  0.00            
ATOM      5  C3  BCD     1      13.350  28.070  22.900  1.00  0.00            
ATOM      6  O3  BCD     1      12.590  29.290  23.100  1.00  0.00            
ATOM      7  C4  BCD     1      14.470  28.080  24.010  1.00  0.00            
ATOM      8  C5  BCD     1      15.290  26.790  23.940  1.00  0.00            
ATOM      9  O4  BCD     1      14.460  25.620  23.700  1.00  0.00            
ATOM     10  C6  BCD     1      16.130  26.650  25.200  1.00  0.00            
ATOM     11  O5  BCD     1      16.870  25.510  25.190  1.00  0.00            
ATOM     12  H1  BCD     1      13.170  24.700  22.560  1.00  0.00            
ATOM     13  H2  BCD     1      12.050  26.540  23.730  1.00  0.00            
ATOM     14  H3  BCD     1      11.950  27.050  20.930  1.00  0.00            
ATOM     15  H4  BCD     1      13.900  28.220  21.960  1.00  0.00            
ATOM     16  H5  BCD     1      11.870  29.310  22.470  1.00  0.00            
ATOM     17  H6  BCD     1      13.910  28.230  24.940  1.00  0.00            
ATOM     18  H7  BCD     1      16.020  26.780  23.120  1.00  0.00            
ATOM     19  H8  BCD     1      16.860  27.460  25.310  1.00  0.00            
ATOM     20  H9  BCD     1      15.530  26.710  26.120  1.00  0.00            
ATOM     21  H10 BCD     1      16.260  24.810  25.440  1.00  0.00            
ATOM     22  C7  BCD     1      15.380  25.240  17.550  1.00  0.00            
ATOM     23  O6  BCD     1      16.490  26.030  17.570  1.00  0.00            
ATOM     24  C8  BCD     1      14.060  25.960  17.810  1.00  0.00            
ATOM     25  O7  BCD     1      13.950  26.900  16.740  1.00  0.00            
ATOM     26  C9  BCD     1      14.130  26.600  19.200  1.00  0.00            
ATOM     27  O8  BCD     1      12.900  27.270  19.430  1.00  0.00            
ATOM     28  C10 BCD     1      14.290  25.440  20.240  1.00  0.00            
ATOM     29  C11 BCD     1      15.510  24.640  19.910  1.00  0.00            
ATOM     30  O9  BCD     1      15.420  24.260  18.520  1.00  0.00            
ATOM     31  C12 BCD     1      15.540  23.370  20.760  1.00  0.00            
ATOM     32  O10 BCD     1      14.260  22.670  20.750  1.00  0.00            
ATOM     33  H11 BCD     1      15.350  24.660  16.610  1.00  0.00            
ATOM     34  H12 BCD     1      13.210  25.260  17.760  1.00  0.00            
ATOM     35  H13 BCD     1      14.460  26.540  16.000  1.00  0.00            
ATOM     36  H14 BCD     1      15.060  27.180  19.260  1.00  0.00            
ATOM     37  H15 BCD     1      12.840  27.810  18.640  1.00  0.00            
ATOM     38  H16 BCD     1      13.380  24.830  20.340  1.00  0.00            
ATOM     39  H17 BCD     1      16.340  25.340  20.050  1.00  0.00            
ATOM     40  H18 BCD     1      16.350  22.790  20.310  1.00  0.00            
ATOM     41  H19 BCD     1      15.890  23.690  21.750  1.00  0.00            
ATOM     42  H20 BCD     1      14.320  22.060  21.490  1.00  0.00            
ATOM     43  C13 BCD     1      19.720  26.500  14.900  1.00  0.00            
ATOM     44  O11 BCD     1      19.820  27.950  15.190  1.00  0.00            
ATOM     45  C14 BCD     1      18.340  26.160  14.270  1.00  0.00            
ATOM     46  O12 BCD     1      18.170  26.830  13.000  1.00  0.00            
ATOM     47  C15 BCD     1      17.210  26.490  15.210  1.00  0.00            
ATOM     48  O13 BCD     1      15.970  26.090  14.630  1.00  0.00            
ATOM     49  C16 BCD     1      17.450  25.740  16.540  1.00  0.00            
ATOM     50  C17 BCD     1      18.820  26.130  17.090  1.00  0.00            
ATOM     51  O14 BCD     1      19.850  25.820  16.110  1.00  0.00            
ATOM     52  C18 BCD     1      19.160  25.420  18.430  1.00  0.00            
ATOM     53  O15 BCD     1      19.350  24.070  18.140  1.00  0.00            
ATOM     54  H21 BCD     1      20.500  26.120  14.240  1.00  0.00            
ATOM     55  H22 BCD     1      18.320  25.080  14.080  1.00  0.00            
ATOM     56  H23 BCD     1      18.200  27.780  13.110  1.00  0.00            
ATOM     57  H24 BCD     1      17.200  27.570  15.390  1.00  0.00            
ATOM     58  H25 BCD     1      15.810  26.420  13.750  1.00  0.00            
ATOM     59  H26 BCD     1      17.380  24.670  16.320  1.00  0.00            
ATOM     60  H27 BCD     1      18.760  27.210  17.320  1.00  0.00            
ATOM     61  H28 BCD     1      20.180  25.730  18.680  1.00  0.00            
ATOM     62  H29 BCD     1      18.530  25.730  19.270  1.00  0.00            
ATOM     63  H30 BCD     1      19.380  23.500  18.910  1.00  0.00            
ATOM     64  C19 BCD     1      22.110  31.010  14.270  1.00  0.00            
ATOM     65  O16 BCD     1      21.590  31.490  15.530  1.00  0.00            
ATOM     66  C20 BCD     1      20.900  30.890  13.420  1.00  0.00            
ATOM     67  O17 BCD     1      20.230  32.130  13.110  1.00  0.00            
ATOM     68  C21 BCD     1      19.920  29.820  13.980  1.00  0.00            
ATOM     69  O18 BCD     1      18.940  29.470  12.960  1.00  0.00            
ATOM     70  C22 BCD     1      20.690  28.580  14.280  1.00  0.00            
ATOM     71  C23 BCD     1      21.990  28.770  15.000  1.00  0.00            
ATOM     72  O19 BCD     1      22.800  29.790  14.430  1.00  0.00            
ATOM     73  C24 BCD     1      22.830  27.540  15.120  1.00  0.00            
ATOM     74  O20 BCD     1      22.940  27.000  13.830  1.00  0.00            
ATOM     75  H31 BCD     1      22.840  31.600  13.710  1.00  0.00            
ATOM     76  H32 BCD     1      21.280  30.480  12.470  1.00  0.00            
ATOM     77  H33 BCD     1      20.090  32.570  13.950  1.00  0.00            
ATOM     78  H34 BCD     1      19.480  30.290  14.880  1.00  0.00            
ATOM     79  H35 BCD     1      19.420  29.210  12.170  1.00  0.00            
ATOM     80  H36 BCD     1      20.760  27.990  13.360  1.00  0.00            
ATOM     81  H37 BCD     1      21.700  29.030  16.020  1.00  0.00            
ATOM     82  H38 BCD     1      23.820  27.800  15.530  1.00  0.00            
ATOM     83  H39 BCD     1      22.410  26.800  15.810  1.00  0.00            
ATOM     84  H40 BCD     1      22.850  26.040  13.860  1.00  0.00            
ATOM     85  C25 BCD     1      22.250  34.040  18.700  1.00  0.00            
ATOM     86  O21 BCD     1      21.300  33.270  19.400  1.00  0.00            
ATOM     87  C26 BCD     1      21.750  34.720  17.450  1.00  0.00            
ATOM     88  O22 BCD     1      20.760  35.740  17.850  1.00  0.00            
ATOM     89  C27 BCD     1      21.140  33.560  16.490  1.00  0.00            
ATOM     90  O23 BCD     1      20.570  34.040  15.290  1.00  0.00            
ATOM     91  C28 BCD     1      22.250  32.600  16.190  1.00  0.00            
ATOM     92  C29 BCD     1      22.870  32.130  17.490  1.00  0.00            
ATOM     93  O24 BCD     1      23.290  33.220  18.360  1.00  0.00            
ATOM     94  C30 BCD     1      24.050  31.140  17.350  1.00  0.00            
ATOM     95  O25 BCD     1      25.020  31.790  16.510  1.00  0.00            
ATOM     96  H41 BCD     1      22.600  34.850  19.340  1.00  0.00            
ATOM     97  H42 BCD     1      22.570  35.200  16.910  1.00  0.00            
ATOM     98  H43 BCD     1      20.420  35.470  18.710  1.00  0.00            
ATOM     99  H44 BCD     1      20.450  32.900  17.030  1.00  0.00            
ATOM    100  H45 BCD     1      19.870  34.670  15.510  1.00  0.00            
ATOM    101  H46 BCD     1      23.000  33.080  15.540  1.00  0.00            
ATOM    102  H47 BCD     1      22.100  31.540  18.010  1.00  0.00            
ATOM    103  H48 BCD     1      24.330  30.880  18.380  1.00  0.00            
ATOM    104  H49 BCD     1      23.690  30.240  16.850  1.00  0.00            
ATOM    105  H50 BCD     1      25.660  31.090  16.350  1.00  0.00            
ATOM    106  C31 BCD     1      19.930  32.790  23.380  1.00  0.00            
ATOM    107  O26 BCD     1      18.850  31.920  22.980  1.00  0.00            
ATOM    108  C32 BCD     1      19.840  34.150  22.610  1.00  0.00            
ATOM    109  O27 BCD     1      18.570  34.820  22.820  1.00  0.00            
ATOM    110  C33 BCD     1      19.950  34.050  21.110  1.00  0.00            
ATOM    111  C34 BCD     1      21.250  33.380  20.820  1.00  0.00            
ATOM    112  C35 BCD     1      21.340  32.000  21.530  1.00  0.00            
ATOM    113  O28 BCD     1      21.170  32.160  23.020  1.00  0.00            
ATOM    114  C36 BCD     1      22.760  31.480  21.260  1.00  0.00            
ATOM    115  O29 BCD     1      23.800  32.320  21.690  1.00  0.00            
ATOM    116  O30 BCD     1      19.810  35.380  20.460  1.00  0.00            
ATOM    117  H51 BCD     1      20.030  32.830  24.470  1.00  0.00            
ATOM    118  H52 BCD     1      20.610  34.860  22.960  1.00  0.00            
ATOM    119  H53 BCD     1      17.870  34.190  22.640  1.00  0.00            
ATOM    120  H54 BCD     1      19.130  33.460  20.670  1.00  0.00            
ATOM    121  H55 BCD     1      19.480  35.860  21.230  1.00  0.00            
ATOM    122  H56 BCD     1      22.050  34.050  21.150  1.00  0.00            
ATOM    123  H57 BCD     1      20.600  31.310  21.120  1.00  0.00            
ATOM    124  H58 BCD     1      22.850  30.540  21.820  1.00  0.00            
ATOM    125  H59 BCD     1      22.840  31.370  20.170  1.00  0.00            
ATOM    126  H60 BCD     1      24.650  32.030  21.360  1.00  0.00            
ATOM    127  C37 BCD     1      15.430  30.280  24.750  1.00  0.00            
ATOM    128  O31 BCD     1      15.230  29.230  23.680  1.00  0.00            
ATOM    129  C38 BCD     1      15.290  31.640  24.100  1.00  0.00            
ATOM    130  O32 BCD     1      14.000  31.750  23.590  1.00  0.00            
ATOM    131  C39 BCD     1      16.410  31.910  23.070  1.00  0.00            
ATOM    132  O33 BCD     1      16.220  33.220  22.460  1.00  0.00            
ATOM    133  C40 BCD     1      17.730  31.840  23.860  1.00  0.00            
ATOM    134  C41 BCD     1      17.920  30.420  24.520  1.00  0.00            
ATOM    135  O34 BCD     1      16.790  30.190  25.320  1.00  0.00            
ATOM    136  C42 BCD     1      19.130  30.090  25.310  1.00  0.00            
ATOM    137  O35 BCD     1      19.240  31.120  26.290  1.00  0.00            
ATOM    138  H61 BCD     1      14.650  30.070  25.490  1.00  0.00            
ATOM    139  H62 BCD     1      15.470  32.370  24.890  1.00  0.00            
ATOM    140  H63 BCD     1      13.750  30.820  23.560  1.00  0.00            
ATOM    141  H64 BCD     1      16.490  31.210  22.220  1.00  0.00            
ATOM    142  H65 BCD     1      15.430  33.190  21.900  1.00  0.00            
ATOM    143  H66 BCD     1      17.740  32.700  24.550  1.00  0.00            
ATOM    144  H67 BCD     1      17.960  29.640  23.760  1.00  0.00            
ATOM    145  H68 BCD     1      19.150  29.060  25.690  1.00  0.00            
ATOM    146  H69 BCD     1      19.970  30.270  24.620  1.00  0.00            
ATOM    147  H70 BCD     1      18.310  31.330  26.470  1.00  0.00            
ATOM    148  C1  BI7     2      16.030  30.920  15.740  1.00  0.00            
ATOM    149  C2  BI7     2      17.050  31.500  16.720  1.00  0.00            
ATOM    150  C3  BI7     2      16.510  32.860  17.310  1.00  0.00            
ATOM    151  C4  BI7     2      17.370  30.530  17.830  1.00  0.00            
ATOM    152  C5  BI7     2      18.750  30.010  17.710  1.00  0.00            
ATOM    153  C6  BI7     2      19.480  29.250  18.640  1.00  0.00            
ATOM    154  C7  BI7     2      18.970  28.550  19.790  1.00  0.00            
ATOM    155  C8  BI7     2      17.750  28.600  20.310  1.00  0.00            
ATOM    156  O1  BI7     2      17.410  27.890  21.450  1.00  0.00            
ATOM    157  C9  BI7     2      16.510  29.310  19.870  1.00  0.00            
ATOM    158  O2  BI7     2      15.460  29.300  20.490  1.00  0.00            
ATOM    159  C10 BI7     2      16.470  30.170  18.750  1.00  0.00            
ATOM    160  H1  BI7     2      16.560  30.220  15.080  1.00  0.00            
ATOM    161  H2  BI7     2      15.290  30.340  16.310  1.00  0.00            
ATOM    162  H3  BI7     2      15.570  31.670  15.090  1.00  0.00            
ATOM    163  H4  BI7     2      17.930  31.770  16.120  1.00  0.00            
ATOM    164  H5  BI7     2      15.460  32.880  17.630  1.00  0.00            
ATOM    165  H6  BI7     2      17.110  32.980  18.220  1.00  0.00            
ATOM    166  H7  BI7     2      16.680  33.660  16.570  1.00  0.00            
ATOM    167  H8  BI7     2      19.300  30.390  16.860  1.00  0.00            
ATOM    168  H9  BI7     2      20.540  29.130  18.420  1.00  0.00            
ATOM    169  H10 BI7     2      19.680  27.900  20.300  1.00  0.00            
ATOM    170  H11 BI7     2      16.490  28.190  21.450  1.00  0.00            
ATOM    171  H12 BI7     2      15.490  30.600  18.590  1.00  0.00            
TER
ENDMDL
MODEL        1
ATOM      1  C1  BCD     1      10.140  37.950  19.860  1.00  0.00            
ATOM      2  O1  BCD     1      10.290  36.550  19.860  1.00  0.00            
ATOM      3  C2  BCD     1       9.960  38.640  18.510  1.00  0.00            
ATOM      4  O2  BCD     1       8.780  38.040  17.860  1.00  0.00            
ATOM      5  C3  BCD     1      11.240  38.570  17.690  1.00  0.00            
ATOM      6  O3  BCD     1      11.140  39.420  16.460  1.00  0.00            
ATOM      7  C4  BCD     1      12.400  39.080  18.460  1.00  0.00            
ATOM      8  C5  BCD     1      12.540  38.240  19.760  1.00  0.00            
ATOM      9  O4  BCD     1      11.340  38.380  20.470  1.00  0.00            
ATOM     10  C6  BCD     1      13.720  38.640  20.630  1.00  0.00            
ATOM     11  O5  BCD     1      13.780  40.070  20.740  1.00  0.00            
ATOM     12  H1  BCD     1       9.340  38.330  20.510  1.00  0.00            
ATOM     13  H2  BCD     1       9.690  39.680  18.740  1.00  0.00            
ATOM     14  H3  BCD     1       8.710  38.530  17.040  1.00  0.00            
ATOM     15  H4  BCD     1      11.550  37.570  17.360  1.00  0.00            
ATOM     16  H5  BCD     1      12.040  39.620  16.170  1.00  0.00            
ATOM     17  H6  BCD     1      12.220  40.130  18.730  1.00  0.00            
ATOM     18  H7  BCD     1      12.810  37.200  19.560  1.00  0.00            
ATOM     19  H8  BCD     1      13.550  38.180  21.610  1.00  0.00            
ATOM     20  H9  BCD     1      14.620  38.310  20.110  1.00  0.00            
ATOM     21  H10 BCD     1      13.190  40.310  21.460  1.00  0.00            
ATOM     22  C7  BCD     1       8.340  33.020  20.760  1.00  0.00            
ATOM     23  O6  BCD     1       8.890  32.600  19.520  1.00  0.00            
ATOM     24  C8  BCD     1       7.400  34.280  20.550  1.00  0.00            
ATOM     25  O7  BCD     1       6.330  33.840  19.710  1.00  0.00            
ATOM     26  C9  BCD     1       8.150  35.380  19.880  1.00  0.00            
ATOM     27  O8  BCD     1       7.320  36.570  19.690  1.00  0.00            
ATOM     28  C10 BCD     1       9.350  35.780  20.700  1.00  0.00            
ATOM     29  C11 BCD     1      10.150  34.570  21.060  1.00  0.00            
ATOM     30  O9  BCD     1       9.410  33.470  21.610  1.00  0.00            
ATOM     31  C12 BCD     1      11.190  34.980  22.030  1.00  0.00            
ATOM     32  O10 BCD     1      10.670  35.410  23.240  1.00  0.00            
ATOM     33  H11 BCD     1       7.820  32.160  21.200  1.00  0.00            
ATOM     34  H12 BCD     1       7.010  34.540  21.540  1.00  0.00            
ATOM     35  H13 BCD     1       5.790  33.190  20.160  1.00  0.00            
ATOM     36  H14 BCD     1       8.450  34.890  18.940  1.00  0.00            
ATOM     37  H15 BCD     1       7.740  37.100  19.010  1.00  0.00            
ATOM     38  H16 BCD     1       9.060  36.340  21.600  1.00  0.00            
ATOM     39  H17 BCD     1      10.740  34.130  20.240  1.00  0.00            
ATOM     40  H18 BCD     1      12.070  34.330  22.140  1.00  0.00            
ATOM     41  H19 BCD     1      11.770  35.780  21.540  1.00  0.00            
ATOM     42  H20 BCD     1      11.410  35.390  23.860  1.00  0.00            
ATOM     43  C13 BCD     1       9.790  29.150  17.560  1.00  0.00            
ATOM     44  O11 BCD     1      10.760  29.930  16.820  1.00  0.00            
ATOM     45  C14 BCD     1       8.370  29.670  17.260  1.00  0.00            
ATOM     46  O12 BCD     1       8.050  29.600  15.850  1.00  0.00            
ATOM     47  C15 BCD     1       8.210  31.080  17.830  1.00  0.00            
ATOM     48  O13 BCD     1       6.810  31.520  17.800  1.00  0.00            
ATOM     49  C16 BCD     1       8.700  31.220  19.230  1.00  0.00            
ATOM     50  C17 BCD     1      10.010  30.480  19.560  1.00  0.00            
ATOM     51  O14 BCD     1       9.950  29.120  18.950  1.00  0.00            
ATOM     52  C18 BCD     1      10.300  30.230  21.010  1.00  0.00            
ATOM     53  O15 BCD     1       9.380  29.440  21.740  1.00  0.00            
ATOM     54  H21 BCD     1       9.980  28.110  17.280  1.00  0.00            
ATOM     55  H22 BCD     1       7.610  29.070  17.790  1.00  0.00            
ATOM     56  H23 BCD     1       7.560  28.810  15.600  1.00  0.00            
ATOM     57  H24 BCD     1       8.870  31.690  17.190  1.00  0.00            
ATOM     58  H25 BCD     1       6.650  32.310  18.320  1.00  0.00            
ATOM     59  H26 BCD     1       7.880  30.800  19.840  1.00  0.00            
ATOM     60  H27 BCD     1      10.850  31.070  19.160  1.00  0.00            
ATOM     61  H28 BCD     1      11.310  29.800  21.090  1.00  0.00            
ATOM     62  H29 BCD     1      10.300  31.190  21.540  1.00  0.00            
ATOM     63  H30 BCD     1       8.990  28.790  21.160  1.00  0.00            
ATOM     64  C19 BCD     1      13.880  29.550  14.170  1.00  0.00            
ATOM     65  O16 BCD     1      14.440  30.800  14.520  1.00  0.00            
ATOM     66  C20 BCD     1      12.440  29.780  13.640  1.00  0.00            
ATOM     67  O17 BCD     1      12.430  30.770  12.620  1.00  0.00            
ATOM     68  C21 BCD     1      11.590  30.270  14.650  1.00  0.00            
ATOM     69  O18 BCD     1      10.230  30.570  14.240  1.00  0.00            
ATOM     70  C22 BCD     1      11.510  29.260  15.790  1.00  0.00            
ATOM     71  C23 BCD     1      12.930  29.010  16.310  1.00  0.00            
ATOM     72  O19 BCD     1      13.820  28.630  15.290  1.00  0.00            
ATOM     73  C24 BCD     1      13.020  27.850  17.370  1.00  0.00            
ATOM     74  O20 BCD     1      12.550  26.710  16.770  1.00  0.00            
ATOM     75  H31 BCD     1      14.510  29.080  13.400  1.00  0.00            
ATOM     76  H32 BCD     1      12.100  28.820  13.240  1.00  0.00            
ATOM     77  H33 BCD     1      11.480  30.840  12.470  1.00  0.00            
ATOM     78  H34 BCD     1      12.010  31.210  15.030  1.00  0.00            
ATOM     79  H35 BCD     1       9.690  30.690  15.030  1.00  0.00            
ATOM     80  H36 BCD     1      10.870  28.430  15.460  1.00  0.00            
ATOM     81  H37 BCD     1      13.330  29.940  16.720  1.00  0.00            
ATOM     82  H38 BCD     1      14.080  27.730  17.660  1.00  0.00            
ATOM     83  H39 BCD     1      12.380  28.160  18.200  1.00  0.00            
ATOM     84  H40 BCD     1      12.490  25.940  17.360  1.00  0.00            
ATOM     85  C25 BCD     1      18.080  32.610  14.540  1.00  0.00            
ATOM     86  O21 BCD     1      17.410  33.770  14.040  1.00  0.00            
ATOM     87  C26 BCD     1      17.900  31.500  13.520  1.00  0.00            
ATOM     88  O22 BCD     1      18.750  31.810  12.400  1.00  0.00            
ATOM     89  C27 BCD     1      16.430  31.200  13.340  1.00  0.00            
ATOM     90  O23 BCD     1      16.300  30.160  12.400  1.00  0.00            
ATOM     91  C28 BCD     1      15.860  30.830  14.660  1.00  0.00            
ATOM     92  C29 BCD     1      16.080  31.890  15.750  1.00  0.00            
ATOM     93  O24 BCD     1      17.450  32.130  15.760  1.00  0.00            
ATOM     94  C30 BCD     1      15.780  31.510  17.190  1.00  0.00            
ATOM     95  O25 BCD     1      16.250  30.220  17.530  1.00  0.00            
ATOM     96  H41 BCD     1      19.130  32.760  14.830  1.00  0.00            
ATOM     97  H42 BCD     1      18.400  30.600  13.900  1.00  0.00            
ATOM     98  H43 BCD     1      18.620  31.090  11.790  1.00  0.00            
ATOM     99  H44 BCD     1      15.950  32.110  12.940  1.00  0.00            
ATOM    100  H45 BCD     1      16.800  29.400  12.720  1.00  0.00            
ATOM    101  H46 BCD     1      16.220  29.830  14.970  1.00  0.00            
ATOM    102  H47 BCD     1      15.610  32.840  15.470  1.00  0.00            
ATOM    103  H48 BCD     1      16.200  32.220  17.910  1.00  0.00            
ATOM    104  H49 BCD     1      14.690  31.580  17.240  1.00  0.00            
ATOM    105  H50 BCD     1      15.800  29.960  18.350  1.00  0.00            
ATOM    106  C31 BCD     1      18.080  37.870  14.510  1.00  0.00            
ATOM    107  O26 BCD     1      16.930  37.800  15.330  1.00  0.00            
ATOM    108  C32 BCD     1      17.870  37.410  13.070  1.00  0.00            
ATOM    109  O27 BCD     1      16.950  38.310  12.550  1.00  0.00            
ATOM    110  C33 BCD     1      17.320  35.990  13.070  1.00  0.00            
ATOM    111  C34 BCD     1      18.130  35.050  13.970  1.00  0.00            
ATOM    112  C35 BCD     1      18.510  35.650  15.330  1.00  0.00            
ATOM    113  O28 BCD     1      19.000  37.010  15.130  1.00  0.00            
ATOM    114  C36 BCD     1      19.610  34.850  16.160  1.00  0.00            
ATOM    115  O29 BCD     1      20.730  34.450  15.450  1.00  0.00            
ATOM    116  O30 BCD     1      17.370  35.580  11.730  1.00  0.00            
ATOM    117  H51 BCD     1      18.440  38.900  14.550  1.00  0.00            
ATOM    118  H52 BCD     1      18.840  37.540  12.570  1.00  0.00            
ATOM    119  H53 BCD     1      17.070  38.220  11.610  1.00  0.00            
ATOM    120  H54 BCD     1      16.300  35.960  13.460  1.00  0.00            
ATOM    121  H55 BCD     1      16.610  35.000  11.600  1.00  0.00            
ATOM    122  H56 BCD     1      19.080  34.840  13.470  1.00  0.00            
ATOM    123  H57 BCD     1      17.640  35.750  16.000  1.00  0.00            
ATOM    124  H58 BCD     1      19.910  35.590  16.910  1.00  0.00            
ATOM    125  H59 BCD     1      19.210  34.030  16.770  1.00  0.00            
ATOM    126  H60 BCD     1      21.200  33.880  16.060  1.00  0.00            
ATOM    127  C37 BCD     1      14.430  40.080  17.540  1.00  0.00            
ATOM    128  O31 BCD     1      13.570  38.960  17.640  1.00  0.00            
ATOM    129  C38 BCD     1      14.610  40.620  16.100  1.00  0.00            
ATOM    130  O32 BCD     1      13.340  40.910  15.550  1.00  0.00            
ATOM    131  C39 BCD     1      15.270  39.600  15.290  1.00  0.00            
ATOM    132  O33 BCD     1      15.450  40.040  13.860  1.00  0.00            
ATOM    133  C40 BCD     1      16.560  39.020  15.990  1.00  0.00            
ATOM    134  C41 BCD     1      16.280  38.570  17.400  1.00  0.00            
ATOM    135  O34 BCD     1      15.650  39.640  18.120  1.00  0.00            
ATOM    136  C42 BCD     1      17.510  38.000  18.120  1.00  0.00            
ATOM    137  O35 BCD     1      18.670  38.650  17.600  1.00  0.00            
ATOM    138  H61 BCD     1      14.010  40.800  18.250  1.00  0.00            
ATOM    139  H62 BCD     1      15.230  41.510  15.970  1.00  0.00            
ATOM    140  H63 BCD     1      13.580  41.320  14.720  1.00  0.00            
ATOM    141  H64 BCD     1      14.590  38.740  15.230  1.00  0.00            
ATOM    142  H65 BCD     1      16.060  39.400  13.470  1.00  0.00            
ATOM    143  H66 BCD     1      17.280  39.850  15.940  1.00  0.00            
ATOM    144  H67 BCD     1      15.600  37.720  17.320  1.00  0.00            
ATOM    145  H68 BCD     1      17.330  37.940  19.200  1.00  0.00            
ATOM    146  H69 BCD     1      17.560  36.940  17.850  1.00  0.00            
ATOM    147  H70 BCD     1      18.990  38.050  16.910  1.00  0.00            
ATOM    148  C1  BI7     2       9.180  36.460  14.840  1.00  0.00            
ATOM    149  C2  BI7     2       9.370  35.200  15.780  1.00  0.00            
ATOM    150  C3  BI7     2       8.790  34.010  15.010  1.00  0.00            
ATOM    151  C4  BI7     2      10.850  34.930  16.150  1.00  0.00            
ATOM    152  C5  BI7     2      11.000  33.920  17.160  1.00  0.00            
ATOM    153  C6  BI7     2      12.110  33.540  17.820  1.00  0.00            
ATOM    154  C7  BI7     2      13.440  34.060  17.680  1.00  0.00            
ATOM    155  C8  BI7     2      13.910  34.990  16.820  1.00  0.00            
ATOM    156  O1  BI7     2      15.220  35.180  16.820  1.00  0.00            
ATOM    157  C9  BI7     2      13.220  35.680  15.760  1.00  0.00            
ATOM    158  O2  BI7     2      13.870  36.400  14.960  1.00  0.00            
ATOM    159  C10 BI7     2      11.850  35.590  15.480  1.00  0.00            
ATOM    160  H1  BI7     2       9.660  36.180  13.900  1.00  0.00            
ATOM    161  H2  BI7     2       8.090  36.550  14.710  1.00  0.00            
ATOM    162  H3  BI7     2       9.580  37.430  15.170  1.00  0.00            
ATOM    163  H4  BI7     2       8.830  35.370  16.720  1.00  0.00            
ATOM    164  H5  BI7     2       7.710  34.200  14.960  1.00  0.00            
ATOM    165  H6  BI7     2       9.100  33.990  13.950  1.00  0.00            
ATOM    166  H7  BI7     2       9.010  33.050  15.490  1.00  0.00            
ATOM    167  H8  BI7     2      10.070  33.470  17.480  1.00  0.00            
ATOM    168  H9  BI7     2      11.930  32.790  18.580  1.00  0.00            
ATOM    169  H10 BI7     2      14.120  33.720  18.450  1.00  0.00            
ATOM    170  H11 BI7     2      15.340  35.730  16.030  1.00  0.00            
ATOM    171  H12 BI7     2      11.740  36.240  14.620  1.00  0.00            
TER
ENDMDL
MODEL        1
ATOM      1  C1  BCD     1      13.070  30.860  21.930  1.00  0.00            
ATOM      2  O1  BCD     1      12.620  29.640  21.370  1.00  0.00            
ATOM      3  C2  BCD     1      13.480  31.760  20.760  1.00  0.00            
ATOM      4  O2  BCD     1      12.310  31.980  19.860  1.00  0.00            
ATOM      5  C3  BCD     1      14.640  31.080  19.990  1.00  0.00            
ATOM      6  O3  BCD     1      15.270  31.900  18.950  1.00  0.00            
ATOM      7  C4  BCD     1      15.680  30.600  20.940  1.00  0.00            
ATOM      8  C5  BCD     1      15.210  29.850  22.230  1.00  0.00            
ATOM      9  O4  BCD     1      14.160  30.650  22.810  1.00  0.00            
ATOM     10  C6  BCD     1      16.300  29.690  23.230  1.00  0.00            
ATOM     11  O5  BCD     1      16.620  30.920  23.800  1.00  0.00            
ATOM     12  H1  BCD     1      12.300  31.400  22.510  1.00  0.00            
ATOM     13  H2  BCD     1      13.860  32.690  21.200  1.00  0.00            
ATOM     14  H3  BCD     1      12.070  32.910  19.910  1.00  0.00            
ATOM     15  H4  BCD     1      14.050  30.270  19.530  1.00  0.00            
ATOM     16  H5  BCD     1      14.820  31.820  18.100  1.00  0.00            
ATOM     17  H6  BCD     1      16.220  31.480  21.320  1.00  0.00            
ATOM     18  H7  BCD     1      14.830  28.870  21.930  1.00  0.00            
ATOM     19  H8  BCD     1      15.830  29.040  23.980  1.00  0.00            
ATOM     20  H9  BCD     1      17.150  29.190  22.750  1.00  0.00            
ATOM     21  H10 BCD     1      17.580  30.960  23.840  1.00  0.00            
ATOM     22  C7  BCD     1       9.450  27.250  21.680  1.00  0.00            
ATOM     23  O6  BCD     1      10.140  26.110  21.150  1.00  0.00            
ATOM     24  C8  BCD     1       9.250  28.370  20.730  1.00  0.00            
ATOM     25  O7  BCD     1       8.570  28.080  19.470  1.00  0.00            
ATOM     26  C9  BCD     1      10.550  28.970  20.320  1.00  0.00            
ATOM     27  O8  BCD     1      10.380  30.180  19.540  1.00  0.00            
ATOM     28  C10 BCD     1      11.280  29.290  21.600  1.00  0.00            
ATOM     29  C11 BCD     1      11.350  28.250  22.610  1.00  0.00            
ATOM     30  O9  BCD     1      10.050  27.730  22.840  1.00  0.00            
ATOM     31  C12 BCD     1      11.970  28.620  23.940  1.00  0.00            
ATOM     32  O10 BCD     1      11.480  29.830  24.540  1.00  0.00            
ATOM     33  H11 BCD     1       8.430  26.930  21.940  1.00  0.00            
ATOM     34  H12 BCD     1       8.740  29.190  21.260  1.00  0.00            
ATOM     35  H13 BCD     1       9.130  28.470  18.790  1.00  0.00            
ATOM     36  H14 BCD     1      11.070  28.150  19.800  1.00  0.00            
ATOM     37  H15 BCD     1      11.060  30.790  19.820  1.00  0.00            
ATOM     38  H16 BCD     1      10.760  30.130  22.070  1.00  0.00            
ATOM     39  H17 BCD     1      11.950  27.420  22.210  1.00  0.00            
ATOM     40  H18 BCD     1      11.800  27.790  24.640  1.00  0.00            
ATOM     41  H19 BCD     1      13.040  28.830  23.800  1.00  0.00            
ATOM     42  H20 BCD     1      11.750  29.780  25.460  1.00  0.00            
ATOM     43  C13 BCD     1      10.400  22.030  21.310  1.00  0.00            
ATOM     44  O11 BCD     1      11.850  22.200  21.350  1.00  0.00            
ATOM     45  C14 BCD     1       9.830  22.640  20.060  1.00  0.00            
ATOM     46  O12 BCD     1      10.290  21.980  18.880  1.00  0.00            
ATOM     47  C15 BCD     1      10.020  24.170  19.890  1.00  0.00            
ATOM     48  O13 BCD     1       9.240  24.720  18.790  1.00  0.00            
ATOM     49  C16 BCD     1       9.500  24.780  21.220  1.00  0.00            
ATOM     50  C17 BCD     1      10.030  24.040  22.500  1.00  0.00            
ATOM     51  O14 BCD     1       9.790  22.600  22.380  1.00  0.00            
ATOM     52  C18 BCD     1       9.310  24.540  23.750  1.00  0.00            
ATOM     53  O15 BCD     1       7.910  24.720  23.580  1.00  0.00            
ATOM     54  H21 BCD     1      10.170  20.990  21.530  1.00  0.00            
ATOM     55  H22 BCD     1       8.750  22.540  20.250  1.00  0.00            
ATOM     56  H23 BCD     1      10.980  21.380  19.170  1.00  0.00            
ATOM     57  H24 BCD     1      11.100  24.340  19.750  1.00  0.00            
ATOM     58  H25 BCD     1       9.330  25.650  18.990  1.00  0.00            
ATOM     59  H26 BCD     1       8.420  24.980  21.240  1.00  0.00            
ATOM     60  H27 BCD     1      11.100  24.270  22.560  1.00  0.00            
ATOM     61  H28 BCD     1       9.540  24.050  24.700  1.00  0.00            
ATOM     62  H29 BCD     1       9.760  25.520  23.950  1.00  0.00            
ATOM     63  H30 BCD     1       7.510  24.810  24.460  1.00  0.00            
ATOM     64  C19 BCD     1      15.120  19.550  21.830  1.00  0.00            
ATOM     65  O16 BCD     1      15.940  20.650  21.350  1.00  0.00            
ATOM     66  C20 BCD     1      14.130  19.260  20.690  1.00  0.00            
ATOM     67  O17 BCD     1      14.800  18.590  19.570  1.00  0.00            
ATOM     68  C21 BCD     1      13.330  20.530  20.310  1.00  0.00            
ATOM     69  O18 BCD     1      12.390  20.250  19.250  1.00  0.00            
ATOM     70  C22 BCD     1      12.540  20.950  21.550  1.00  0.00            
ATOM     71  C23 BCD     1      13.470  21.130  22.750  1.00  0.00            
ATOM     72  O19 BCD     1      14.280  20.010  22.940  1.00  0.00            
ATOM     73  C24 BCD     1      12.690  21.510  24.000  1.00  0.00            
ATOM     74  O20 BCD     1      11.710  20.560  24.350  1.00  0.00            
ATOM     75  H31 BCD     1      15.610  18.590  22.000  1.00  0.00            
ATOM     76  H32 BCD     1      13.360  18.530  20.970  1.00  0.00            
ATOM     77  H33 BCD     1      14.230  18.390  18.820  1.00  0.00            
ATOM     78  H34 BCD     1      14.090  21.270  20.020  1.00  0.00            
ATOM     79  H35 BCD     1      12.890  20.250  18.430  1.00  0.00            
ATOM     80  H36 BCD     1      11.830  20.130  21.700  1.00  0.00            
ATOM     81  H37 BCD     1      14.210  21.940  22.640  1.00  0.00            
ATOM     82  H38 BCD     1      13.430  21.710  24.790  1.00  0.00            
ATOM     83  H39 BCD     1      12.130  22.460  23.930  1.00  0.00            
ATOM     84  H40 BCD     1      11.470  20.740  25.270  1.00  0.00            
ATOM     85  C25 BCD     1      19.900  21.710  20.940  1.00  0.00            
ATOM     86  O21 BCD     1      19.530  22.890  20.220  1.00  0.00            
ATOM     87  C26 BCD     1      19.390  20.480  20.110  1.00  0.00            
ATOM     88  O22 BCD     1      20.000  20.370  18.880  1.00  0.00            
ATOM     89  C27 BCD     1      17.880  20.420  20.060  1.00  0.00            
ATOM     90  O23 BCD     1      17.410  19.270  19.360  1.00  0.00            
ATOM     91  C28 BCD     1      17.310  20.510  21.500  1.00  0.00            
ATOM     92  C29 BCD     1      17.900  21.650  22.330  1.00  0.00            
ATOM     93  O24 BCD     1      19.300  21.680  22.210  1.00  0.00            
ATOM     94  C30 BCD     1      17.590  21.390  23.810  1.00  0.00            
ATOM     95  O25 BCD     1      17.880  22.440  24.700  1.00  0.00            
ATOM     96  H41 BCD     1      20.990  21.640  20.990  1.00  0.00            
ATOM     97  H42 BCD     1      19.740  19.600  20.670  1.00  0.00            
ATOM     98  H43 BCD     1      19.700  21.130  18.380  1.00  0.00            
ATOM     99  H44 BCD     1      17.580  21.320  19.510  1.00  0.00            
ATOM    100  H45 BCD     1      16.450  19.220  19.280  1.00  0.00            
ATOM    101  H46 BCD     1      17.550  19.520  21.900  1.00  0.00            
ATOM    102  H47 BCD     1      17.570  22.670  22.080  1.00  0.00            
ATOM    103  H48 BCD     1      16.490  21.320  23.810  1.00  0.00            
ATOM    104  H49 BCD     1      18.050  20.450  24.160  1.00  0.00            
ATOM    105  H50 BCD     1      18.830  22.420  24.870  1.00  0.00            
ATOM    106  C31 BCD     1      21.000  26.290  18.930  1.00  0.00            
ATOM    107  O26 BCD     1      19.840  26.890  19.340  1.00  0.00            
ATOM    108  C32 BCD     1      20.850  25.240  17.850  1.00  0.00            
ATOM    109  O27 BCD     1      20.200  25.830  16.720  1.00  0.00            
ATOM    110  C33 BCD     1      20.070  24.020  18.350  1.00  0.00            
ATOM    111  C34 BCD     1      20.630  23.620  19.710  1.00  0.00            
ATOM    112  C35 BCD     1      20.880  24.730  20.690  1.00  0.00            
ATOM    113  O28 BCD     1      21.710  25.680  20.000  1.00  0.00            
ATOM    114  C36 BCD     1      21.550  24.390  21.950  1.00  0.00            
ATOM    115  O29 BCD     1      22.750  23.630  21.770  1.00  0.00            
ATOM    116  O30 BCD     1      20.120  22.960  17.380  1.00  0.00            
ATOM    117  H51 BCD     1      21.710  27.060  18.630  1.00  0.00            
ATOM    118  H52 BCD     1      21.890  25.030  17.570  1.00  0.00            
ATOM    119  H53 BCD     1      19.860  25.040  16.290  1.00  0.00            
ATOM    120  H54 BCD     1      18.990  24.240  18.360  1.00  0.00            
ATOM    121  H55 BCD     1      19.420  23.100  16.730  1.00  0.00            
ATOM    122  H56 BCD     1      21.610  23.120  19.580  1.00  0.00            
ATOM    123  H57 BCD     1      19.960  25.270  20.930  1.00  0.00            
ATOM    124  H58 BCD     1      21.780  25.330  22.460  1.00  0.00            
ATOM    125  H59 BCD     1      20.810  23.900  22.610  1.00  0.00            
ATOM    126  H60 BCD     1      23.160  23.790  20.920  1.00  0.00            
ATOM    127  C37 BCD     1      17.800  30.480  19.870  1.00  0.00            
ATOM    128  O31 BCD     1      16.600  29.760  20.270  1.00  0.00            
ATOM    129  C38 BCD     1      18.120  29.970  18.440  1.00  0.00            
ATOM    130  O32 BCD     1      16.890  30.130  17.700  1.00  0.00            
ATOM    131  C39 BCD     1      18.600  28.530  18.330  1.00  0.00            
ATOM    132  O33 BCD     1      19.060  28.110  17.000  1.00  0.00            
ATOM    133  C40 BCD     1      19.700  28.280  19.340  1.00  0.00            
ATOM    134  C41 BCD     1      19.330  28.760  20.710  1.00  0.00            
ATOM    135  O34 BCD     1      18.870  30.150  20.760  1.00  0.00            
ATOM    136  C42 BCD     1      20.520  28.550  21.660  1.00  0.00            
ATOM    137  O35 BCD     1      20.280  28.970  23.020  1.00  0.00            
ATOM    138  H61 BCD     1      17.570  31.550  19.770  1.00  0.00            
ATOM    139  H62 BCD     1      18.880  30.610  17.970  1.00  0.00            
ATOM    140  H63 BCD     1      16.240  30.310  18.390  1.00  0.00            
ATOM    141  H64 BCD     1      17.750  27.870  18.570  1.00  0.00            
ATOM    142  H65 BCD     1      19.330  27.190  17.040  1.00  0.00            
ATOM    143  H66 BCD     1      20.650  28.780  19.120  1.00  0.00            
ATOM    144  H67 BCD     1      18.440  28.140  20.900  1.00  0.00            
ATOM    145  H68 BCD     1      20.770  27.480  21.710  1.00  0.00            
ATOM    146  H69 BCD     1      21.410  29.040  21.250  1.00  0.00            
ATOM    147  H70 BCD     1      20.130  29.920  23.030  1.00  0.00            
ATOM    148  C1  BI7     2      15.260  26.440  19.230  1.00  0.00            
ATOM    149  C2  BI7     2      15.210  25.190  20.040  1.00  0.00            
ATOM    150  C3  BI7     2      16.070  24.050  19.480  1.00  0.00            
ATOM    151  C4  BI7     2      15.550  25.470  21.490  1.00  0.00            
ATOM    152  C5  BI7     2      14.560  24.960  22.440  1.00  0.00            
ATOM    153  C6  BI7     2      14.510  25.030  23.820  1.00  0.00            
ATOM    154  C7  BI7     2      15.450  25.760  24.750  1.00  0.00            
ATOM    155  C8  BI7     2      16.750  26.070  24.430  1.00  0.00            
ATOM    156  O1  BI7     2      17.570  26.500  25.500  1.00  0.00            
ATOM    157  C9  BI7     2      17.440  26.080  23.140  1.00  0.00            
ATOM    158  O2  BI7     2      18.640  26.310  23.170  1.00  0.00            
ATOM    159  C10 BI7     2      16.830  25.930  21.840  1.00  0.00            
ATOM    160  H1  BI7     2      15.180  27.350  19.830  1.00  0.00            
ATOM    161  H2  BI7     2      16.120  26.490  18.560  1.00  0.00            
ATOM    162  H3  BI7     2      14.360  26.450  18.610  1.00  0.00            
ATOM    163  H4  BI7     2      14.170  24.840  19.970  1.00  0.00            
ATOM    164  H5  BI7     2      17.110  24.340  19.640  1.00  0.00            
ATOM    165  H6  BI7     2      15.770  23.100  19.940  1.00  0.00            
ATOM    166  H7  BI7     2      15.850  23.850  18.430  1.00  0.00            
ATOM    167  H8  BI7     2      13.830  24.350  21.920  1.00  0.00            
ATOM    168  H9  BI7     2      13.660  24.580  24.320  1.00  0.00            
ATOM    169  H10 BI7     2      15.150  25.830  25.790  1.00  0.00            
ATOM    170  H11 BI7     2      17.020  26.710  26.270  1.00  0.00            
ATOM    171  H12 BI7     2      17.580  26.170  21.100  1.00  0.00            
TER
ENDMDL
MODEL        1
ATOM      1  C1  BCD     1       8.200  41.830  14.070  1.00  0.00            
ATOM      2  O1  BCD     1       9.270  41.000  13.840  1.00  0.00            
ATOM      3  C2  BCD     1       7.560  42.170  12.750  1.00  0.00            
ATOM      4  O2  BCD     1       7.260  40.920  12.080  1.00  0.00            
ATOM      5  C3  BCD     1       8.500  43.080  11.910  1.00  0.00            
ATOM      6  O3  BCD     1       7.770  43.580  10.750  1.00  0.00            
ATOM      7  C4  BCD     1       8.880  44.260  12.730  1.00  0.00            
ATOM      8  C5  BCD     1       9.570  43.860  14.120  1.00  0.00            
ATOM      9  O4  BCD     1       8.700  42.990  14.810  1.00  0.00            
ATOM     10  C6  BCD     1      10.000  45.060  14.870  1.00  0.00            
ATOM     11  O5  BCD     1       8.850  45.920  15.010  1.00  0.00            
ATOM     12  H1  BCD     1       7.480  41.270  14.670  1.00  0.00            
ATOM     13  H2  BCD     1       6.690  42.830  12.890  1.00  0.00            
ATOM     14  H3  BCD     1       8.050  40.390  11.920  1.00  0.00            
ATOM     15  H4  BCD     1       9.420  42.500  11.740  1.00  0.00            
ATOM     16  H5  BCD     1       7.670  42.880  10.090  1.00  0.00            
ATOM     17  H6  BCD     1       8.030  44.960  12.850  1.00  0.00            
ATOM     18  H7  BCD     1      10.430  43.250  13.820  1.00  0.00            
ATOM     19  H8  BCD     1      10.320  44.820  15.890  1.00  0.00            
ATOM     20  H9  BCD     1      10.790  45.680  14.440  1.00  0.00            
ATOM     21  H10 BCD     1       8.290  45.510  15.670  1.00  0.00            
ATOM     22  C7  BCD     1      11.660  37.980  15.450  1.00  0.00            
ATOM     23  O6  BCD     1      12.480  38.170  14.300  1.00  0.00            
ATOM     24  C8  BCD     1      10.240  37.580  15.070  1.00  0.00            
ATOM     25  O7  BCD     1      10.250  36.290  14.410  1.00  0.00            
ATOM     26  C9  BCD     1       9.620  38.660  14.180  1.00  0.00            
ATOM     27  O8  BCD     1       8.290  38.300  13.770  1.00  0.00            
ATOM     28  C10 BCD     1       9.630  40.000  14.910  1.00  0.00            
ATOM     29  C11 BCD     1      11.000  40.300  15.440  1.00  0.00            
ATOM     30  O9  BCD     1      11.630  39.220  16.250  1.00  0.00            
ATOM     31  C12 BCD     1      11.130  41.530  16.330  1.00  0.00            
ATOM     32  O10 BCD     1      10.150  41.630  17.320  1.00  0.00            
ATOM     33  H11 BCD     1      12.120  37.200  16.060  1.00  0.00            
ATOM     34  H12 BCD     1       9.560  37.680  15.920  1.00  0.00            
ATOM     35  H13 BCD     1       9.350  35.980  14.310  1.00  0.00            
ATOM     36  H14 BCD     1      10.180  38.850  13.250  1.00  0.00            
ATOM     37  H15 BCD     1       8.280  37.810  12.940  1.00  0.00            
ATOM     38  H16 BCD     1       8.920  40.050  15.740  1.00  0.00            
ATOM     39  H17 BCD     1      11.690  40.540  14.620  1.00  0.00            
ATOM     40  H18 BCD     1      12.100  41.540  16.850  1.00  0.00            
ATOM     41  H19 BCD     1      11.080  42.460  15.750  1.00  0.00            
ATOM     42  H20 BCD     1      10.210  42.570  17.530  1.00  0.00            
ATOM     43  C13 BCD     1      16.060  36.950  12.620  1.00  0.00            
ATOM     44  O11 BCD     1      15.940  37.840  11.540  1.00  0.00            
ATOM     45  C14 BCD     1      14.910  35.950  12.560  1.00  0.00            
ATOM     46  O12 BCD     1      14.980  35.200  11.320  1.00  0.00            
ATOM     47  C15 BCD     1      13.530  36.570  12.840  1.00  0.00            
ATOM     48  O13 BCD     1      12.550  35.590  13.080  1.00  0.00            
ATOM     49  C16 BCD     1      13.690  37.360  14.160  1.00  0.00            
ATOM     50  C17 BCD     1      14.850  38.360  14.130  1.00  0.00            
ATOM     51  O14 BCD     1      16.090  37.650  13.870  1.00  0.00            
ATOM     52  C18 BCD     1      15.100  39.070  15.450  1.00  0.00            
ATOM     53  O15 BCD     1      14.990  38.160  16.590  1.00  0.00            
ATOM     54  H21 BCD     1      17.060  36.530  12.490  1.00  0.00            
ATOM     55  H22 BCD     1      15.200  35.220  13.330  1.00  0.00            
ATOM     56  H23 BCD     1      14.580  34.350  11.510  1.00  0.00            
ATOM     57  H24 BCD     1      13.180  37.140  11.960  1.00  0.00            
ATOM     58  H25 BCD     1      11.770  35.930  13.510  1.00  0.00            
ATOM     59  H26 BCD     1      13.790  36.710  15.040  1.00  0.00            
ATOM     60  H27 BCD     1      14.640  39.110  13.350  1.00  0.00            
ATOM     61  H28 BCD     1      16.060  39.600  15.390  1.00  0.00            
ATOM     62  H29 BCD     1      14.320  39.850  15.530  1.00  0.00            
ATOM     63  H30 BCD     1      15.810  37.940  17.030  1.00  0.00            
ATOM     64  C19 BCD     1      17.900  39.530   8.300  1.00  0.00            
ATOM     65  O16 BCD     1      16.670  40.160   7.900  1.00  0.00            
ATOM     66  C20 BCD     1      17.730  38.020   8.360  1.00  0.00            
ATOM     67  O17 BCD     1      17.670  37.420   7.080  1.00  0.00            
ATOM     68  C21 BCD     1      16.700  37.650   9.400  1.00  0.00            
ATOM     69  O18 BCD     1      16.710  36.180   9.480  1.00  0.00            
ATOM     70  C22 BCD     1      17.050  38.160  10.730  1.00  0.00            
ATOM     71  C23 BCD     1      17.260  39.750  10.630  1.00  0.00            
ATOM     72  O19 BCD     1      18.230  40.080   9.590  1.00  0.00            
ATOM     73  C24 BCD     1      17.620  40.330  11.960  1.00  0.00            
ATOM     74  O20 BCD     1      17.790  41.710  11.880  1.00  0.00            
ATOM     75  H31 BCD     1      18.660  39.830   7.570  1.00  0.00            
ATOM     76  H32 BCD     1      18.720  37.690   8.720  1.00  0.00            
ATOM     77  H33 BCD     1      18.480  37.680   6.640  1.00  0.00            
ATOM     78  H34 BCD     1      15.720  38.010   9.060  1.00  0.00            
ATOM     79  H35 BCD     1      15.960  35.930  10.020  1.00  0.00            
ATOM     80  H36 BCD     1      17.990  37.710  11.050  1.00  0.00            
ATOM     81  H37 BCD     1      16.360  40.330  10.390  1.00  0.00            
ATOM     82  H38 BCD     1      16.770  40.170  12.640  1.00  0.00            
ATOM     83  H39 BCD     1      18.490  39.790  12.360  1.00  0.00            
ATOM     84  H40 BCD     1      17.860  41.970  12.800  1.00  0.00            
ATOM     85  C25 BCD     1      15.640  43.080   5.300  1.00  0.00            
ATOM     86  O21 BCD     1      14.710  43.630   6.330  1.00  0.00            
ATOM     87  C26 BCD     1      15.130  41.690   4.920  1.00  0.00            
ATOM     88  O22 BCD     1      13.760  41.710   4.620  1.00  0.00            
ATOM     89  C27 BCD     1      15.300  40.690   6.090  1.00  0.00            
ATOM     90  O23 BCD     1      14.920  39.330   5.670  1.00  0.00            
ATOM     91  C28 BCD     1      16.740  40.800   6.610  1.00  0.00            
ATOM     92  C29 BCD     1      17.270  42.230   6.810  1.00  0.00            
ATOM     93  O24 BCD     1      16.960  43.010   5.700  1.00  0.00            
ATOM     94  C30 BCD     1      18.740  42.330   6.970  1.00  0.00            
ATOM     95  O25 BCD     1      19.430  41.680   5.880  1.00  0.00            
ATOM     96  H41 BCD     1      15.690  43.710   4.400  1.00  0.00            
ATOM     97  H42 BCD     1      15.620  41.220   4.050  1.00  0.00            
ATOM     98  H43 BCD     1      13.200  42.280   5.150  1.00  0.00            
ATOM     99  H44 BCD     1      14.690  41.000   6.940  1.00  0.00            
ATOM    100  H45 BCD     1      14.100  39.120   6.130  1.00  0.00            
ATOM    101  H46 BCD     1      17.370  40.270   5.890  1.00  0.00            
ATOM    102  H47 BCD     1      16.830  42.630   7.730  1.00  0.00            
ATOM    103  H48 BCD     1      19.090  43.370   7.030  1.00  0.00            
ATOM    104  H49 BCD     1      19.080  41.780   7.860  1.00  0.00            
ATOM    105  H50 BCD     1      20.370  41.630   6.040  1.00  0.00            
ATOM    106  C31 BCD     1      12.530  46.880   7.390  1.00  0.00            
ATOM    107  O26 BCD     1      12.100  46.240   8.570  1.00  0.00            
ATOM    108  C32 BCD     1      12.120  46.150   6.120  1.00  0.00            
ATOM    109  O27 BCD     1      10.720  46.090   6.080  1.00  0.00            
ATOM    110  C33 BCD     1      12.690  44.700   6.180  1.00  0.00            
ATOM    111  C34 BCD     1      14.200  44.920   6.200  1.00  0.00            
ATOM    112  C35 BCD     1      14.580  45.670   7.460  1.00  0.00            
ATOM    113  O28 BCD     1      13.970  47.000   7.440  1.00  0.00            
ATOM    114  C36 BCD     1      16.100  45.880   7.580  1.00  0.00            
ATOM    115  O29 BCD     1      16.790  46.470   6.510  1.00  0.00            
ATOM    116  O30 BCD     1      12.340  43.930   5.030  1.00  0.00            
ATOM    117  H51 BCD     1      12.130  47.900   7.350  1.00  0.00            
ATOM    118  H52 BCD     1      12.490  46.760   5.290  1.00  0.00            
ATOM    119  H53 BCD     1      10.430  45.430   5.430  1.00  0.00            
ATOM    120  H54 BCD     1      12.340  44.250   7.110  1.00  0.00            
ATOM    121  H55 BCD     1      11.400  43.780   4.880  1.00  0.00            
ATOM    122  H56 BCD     1      14.580  45.490   5.340  1.00  0.00            
ATOM    123  H57 BCD     1      14.320  45.130   8.370  1.00  0.00            
ATOM    124  H58 BCD     1      16.210  46.440   8.520  1.00  0.00            
ATOM    125  H59 BCD     1      16.560  44.900   7.770  1.00  0.00            
ATOM    126  H60 BCD     1      17.510  45.930   6.170  1.00  0.00            
ATOM    127  C37 BCD     1       9.810  46.400  11.840  1.00  0.00            
ATOM    128  O31 BCD     1       9.910  44.970  12.000  1.00  0.00            
ATOM    129  C38 BCD     1       9.120  46.750  10.550  1.00  0.00            
ATOM    130  O32 BCD     1       7.810  46.250  10.500  1.00  0.00            
ATOM    131  C39 BCD     1       9.970  46.510   9.320  1.00  0.00            
ATOM    132  O33 BCD     1       9.350  47.170   8.170  1.00  0.00            
ATOM    133  C40 BCD     1      11.370  46.990   9.510  1.00  0.00            
ATOM    134  C41 BCD     1      11.980  46.770  10.900  1.00  0.00            
ATOM    135  O34 BCD     1      11.040  47.110  11.880  1.00  0.00            
ATOM    136  C42 BCD     1      13.140  47.750  11.040  1.00  0.00            
ATOM    137  O35 BCD     1      12.830  49.120  11.020  1.00  0.00            
ATOM    138  H61 BCD     1       9.330  46.770  12.760  1.00  0.00            
ATOM    139  H62 BCD     1       8.950  47.840  10.550  1.00  0.00            
ATOM    140  H63 BCD     1       7.790  45.290  10.520  1.00  0.00            
ATOM    141  H64 BCD     1       9.960  45.430   9.120  1.00  0.00            
ATOM    142  H65 BCD     1       9.810  46.910   7.360  1.00  0.00            
ATOM    143  H66 BCD     1      11.350  48.060   9.290  1.00  0.00            
ATOM    144  H67 BCD     1      12.360  45.750  10.990  1.00  0.00            
ATOM    145  H68 BCD     1      13.670  47.570  11.980  1.00  0.00            
ATOM    146  H69 BCD     1      13.960  47.610  10.320  1.00  0.00            
ATOM    147  H70 BCD     1      12.130  49.290  11.660  1.00  0.00            
ATOM    148  C1  BI7     2      13.040  40.990  11.670  1.00  0.00            
ATOM    149  C2  BI7     2      13.060  42.200  10.660  1.00  0.00            
ATOM    150  C3  BI7     2      14.510  42.640  10.370  1.00  0.00            
ATOM    151  C4  BI7     2      12.210  41.900   9.470  1.00  0.00            
ATOM    152  C5  BI7     2      11.070  42.750   9.210  1.00  0.00            
ATOM    153  C6  BI7     2      10.240  42.890   8.140  1.00  0.00            
ATOM    154  C7  BI7     2      10.240  42.080   6.980  1.00  0.00            
ATOM    155  C8  BI7     2      10.920  40.900   6.770  1.00  0.00            
ATOM    156  O1  BI7     2      10.610  40.160   5.650  1.00  0.00            
ATOM    157  C9  BI7     2      11.930  40.150   7.580  1.00  0.00            
ATOM    158  O2  BI7     2      12.320  39.060   7.250  1.00  0.00            
ATOM    159  C10 BI7     2      12.590  40.810   8.660  1.00  0.00            
ATOM    160  H1  BI7     2      13.600  40.110  11.340  1.00  0.00            
ATOM    161  H2  BI7     2      13.540  41.230  12.620  1.00  0.00            
ATOM    162  H3  BI7     2      11.980  40.720  11.830  1.00  0.00            
ATOM    163  H4  BI7     2      12.600  43.030  11.220  1.00  0.00            
ATOM    164  H5  BI7     2      15.060  41.870   9.800  1.00  0.00            
ATOM    165  H6  BI7     2      14.560  43.580   9.810  1.00  0.00            
ATOM    166  H7  BI7     2      15.100  42.690  11.290  1.00  0.00            
ATOM    167  H8  BI7     2      10.890  43.500   9.960  1.00  0.00            
ATOM    168  H9  BI7     2       9.510  43.690   8.120  1.00  0.00            
ATOM    169  H10 BI7     2       9.560  42.410   6.210  1.00  0.00            
ATOM    170  H11 BI7     2      11.300  39.490   5.790  1.00  0.00            
ATOM    171  H12 BI7     2      13.410  40.180   8.970  1.00  0.00            
TER
ENDMDL
MODEL        1
ATOM      1  C1  BCD     1      14.970  38.600  24.950  1.00  0.00            
ATOM      2  O1  BCD     1      16.420  38.480  24.700  1.00  0.00            
ATOM      3  C2  BCD     1      14.110  39.410  23.930  1.00  0.00            
ATOM      4  O2  BCD     1      14.200  38.920  22.600  1.00  0.00            
ATOM      5  C3  BCD     1      14.650  40.830  23.900  1.00  0.00            
ATOM      6  O3  BCD     1      13.820  41.670  23.110  1.00  0.00            
ATOM      7  C4  BCD     1      14.660  41.450  25.240  1.00  0.00            
ATOM      8  C5  BCD     1      15.200  40.590  26.360  1.00  0.00            
ATOM      9  O4  BCD     1      14.810  39.210  26.180  1.00  0.00            
ATOM     10  C6  BCD     1      14.700  41.180  27.700  1.00  0.00            
ATOM     11  O5  BCD     1      15.320  40.630  28.810  1.00  0.00            
ATOM     12  H1  BCD     1      14.560  37.590  25.020  1.00  0.00            
ATOM     13  H2  BCD     1      13.070  39.440  24.280  1.00  0.00            
ATOM     14  H3  BCD     1      14.050  39.700  22.060  1.00  0.00            
ATOM     15  H4  BCD     1      15.720  40.730  23.690  1.00  0.00            
ATOM     16  H5  BCD     1      14.310  42.490  23.050  1.00  0.00            
ATOM     17  H6  BCD     1      13.610  41.730  25.400  1.00  0.00            
ATOM     18  H7  BCD     1      16.290  40.710  26.380  1.00  0.00            
ATOM     19  H8  BCD     1      14.850  42.270  27.640  1.00  0.00            
ATOM     20  H9  BCD     1      13.640  40.930  27.730  1.00  0.00            
ATOM     21  H10 BCD     1      15.000  39.730  28.920  1.00  0.00            
ATOM     22  C7  BCD     1      18.670  35.230  23.470  1.00  0.00            
ATOM     23  O6  BCD     1      19.410  36.020  22.570  1.00  0.00            
ATOM     24  C8  BCD     1      17.210  35.270  23.110  1.00  0.00            
ATOM     25  O7  BCD     1      17.090  34.870  21.760  1.00  0.00            
ATOM     26  C9  BCD     1      16.570  36.560  23.300  1.00  0.00            
ATOM     27  O8  BCD     1      15.160  36.390  23.120  1.00  0.00            
ATOM     28  C10 BCD     1      16.870  37.130  24.690  1.00  0.00            
ATOM     29  C11 BCD     1      18.320  37.100  25.040  1.00  0.00            
ATOM     30  O9  BCD     1      18.860  35.820  24.730  1.00  0.00            
ATOM     31  C12 BCD     1      18.680  37.450  26.530  1.00  0.00            
ATOM     32  O10 BCD     1      18.300  36.270  27.320  1.00  0.00            
ATOM     33  H11 BCD     1      19.050  34.200  23.450  1.00  0.00            
ATOM     34  H12 BCD     1      16.790  34.500  23.760  1.00  0.00            
ATOM     35  H13 BCD     1      18.010  34.980  21.490  1.00  0.00            
ATOM     36  H14 BCD     1      17.020  37.220  22.550  1.00  0.00            
ATOM     37  H15 BCD     1      14.830  37.290  23.000  1.00  0.00            
ATOM     38  H16 BCD     1      16.260  36.630  25.450  1.00  0.00            
ATOM     39  H17 BCD     1      18.850  37.830  24.420  1.00  0.00            
ATOM     40  H18 BCD     1      19.750  37.690  26.620  1.00  0.00            
ATOM     41  H19 BCD     1      18.050  38.270  26.910  1.00  0.00            
ATOM     42  H20 BCD     1      17.980  35.620  26.690  1.00  0.00            
ATOM     43  C13 BCD     1      23.030  35.930  20.690  1.00  0.00            
ATOM     44  O11 BCD     1      23.090  37.320  20.890  1.00  0.00            
ATOM     45  C14 BCD     1      21.900  35.520  19.790  1.00  0.00            
ATOM     46  O12 BCD     1      22.110  36.140  18.520  1.00  0.00            
ATOM     47  C15 BCD     1      20.560  35.870  20.510  1.00  0.00            
ATOM     48  O13 BCD     1      19.420  35.500  19.780  1.00  0.00            
ATOM     49  C16 BCD     1      20.500  35.320  21.880  1.00  0.00            
ATOM     50  C17 BCD     1      21.710  35.620  22.740  1.00  0.00            
ATOM     51  O14 BCD     1      22.880  35.270  21.980  1.00  0.00            
ATOM     52  C18 BCD     1      21.780  34.770  24.020  1.00  0.00            
ATOM     53  O15 BCD     1      21.690  33.410  23.640  1.00  0.00            
ATOM     54  H21 BCD     1      23.990  35.620  20.260  1.00  0.00            
ATOM     55  H22 BCD     1      22.050  34.440  19.710  1.00  0.00            
ATOM     56  H23 BCD     1      21.680  35.610  17.840  1.00  0.00            
ATOM     57  H24 BCD     1      20.540  36.960  20.690  1.00  0.00            
ATOM     58  H25 BCD     1      19.300  34.550  19.700  1.00  0.00            
ATOM     59  H26 BCD     1      20.270  34.250  21.860  1.00  0.00            
ATOM     60  H27 BCD     1      21.690  36.680  23.050  1.00  0.00            
ATOM     61  H28 BCD     1      22.760  34.960  24.480  1.00  0.00            
ATOM     62  H29 BCD     1      21.030  35.020  24.780  1.00  0.00            
ATOM     63  H30 BCD     1      22.520  33.150  23.230  1.00  0.00            
ATOM     64  C19 BCD     1      25.240  40.710  20.810  1.00  0.00            
ATOM     65  O16 BCD     1      24.150  41.430  21.500  1.00  0.00            
ATOM     66  C20 BCD     1      24.920  40.200  19.410  1.00  0.00            
ATOM     67  O17 BCD     1      24.480  41.280  18.630  1.00  0.00            
ATOM     68  C21 BCD     1      23.920  39.040  19.540  1.00  0.00            
ATOM     69  O18 BCD     1      23.760  38.400  18.310  1.00  0.00            
ATOM     70  C22 BCD     1      24.230  38.060  20.600  1.00  0.00            
ATOM     71  C23 BCD     1      24.810  38.610  21.900  1.00  0.00            
ATOM     72  O19 BCD     1      25.750  39.720  21.590  1.00  0.00            
ATOM     73  C24 BCD     1      25.610  37.460  22.640  1.00  0.00            
ATOM     74  O20 BCD     1      26.660  37.000  21.840  1.00  0.00            
ATOM     75  H31 BCD     1      26.050  41.450  20.720  1.00  0.00            
ATOM     76  H32 BCD     1      25.880  39.770  19.070  1.00  0.00            
ATOM     77  H33 BCD     1      23.950  40.990  17.890  1.00  0.00            
ATOM     78  H34 BCD     1      22.960  39.470  19.830  1.00  0.00            
ATOM     79  H35 BCD     1      23.050  37.750  18.290  1.00  0.00            
ATOM     80  H36 BCD     1      25.060  37.410  20.280  1.00  0.00            
ATOM     81  H37 BCD     1      24.030  39.080  22.510  1.00  0.00            
ATOM     82  H38 BCD     1      26.060  37.930  23.530  1.00  0.00            
ATOM     83  H39 BCD     1      24.960  36.610  22.900  1.00  0.00            
ATOM     84  H40 BCD     1      27.120  36.250  22.230  1.00  0.00            
ATOM     85  C25 BCD     1      23.800  44.920  23.740  1.00  0.00            
ATOM     86  O21 BCD     1      22.350  44.830  23.860  1.00  0.00            
ATOM     87  C26 BCD     1      24.240  45.020  22.260  1.00  0.00            
ATOM     88  O22 BCD     1      23.680  46.270  21.730  1.00  0.00            
ATOM     89  C27 BCD     1      23.810  43.730  21.560  1.00  0.00            
ATOM     90  O23 BCD     1      24.110  43.790  20.190  1.00  0.00            
ATOM     91  C28 BCD     1      24.500  42.550  22.250  1.00  0.00            
ATOM     92  C29 BCD     1      24.130  42.490  23.700  1.00  0.00            
ATOM     93  O24 BCD     1      24.320  43.790  24.320  1.00  0.00            
ATOM     94  C30 BCD     1      24.890  41.420  24.510  1.00  0.00            
ATOM     95  O25 BCD     1      26.230  41.830  24.550  1.00  0.00            
ATOM     96  H41 BCD     1      24.150  45.770  24.320  1.00  0.00            
ATOM     97  H42 BCD     1      25.340  45.080  22.190  1.00  0.00            
ATOM     98  H43 BCD     1      24.060  47.060  22.120  1.00  0.00            
ATOM     99  H44 BCD     1      22.730  43.520  21.570  1.00  0.00            
ATOM    100  H45 BCD     1      24.120  42.900  19.820  1.00  0.00            
ATOM    101  H46 BCD     1      25.570  42.770  22.210  1.00  0.00            
ATOM    102  H47 BCD     1      23.080  42.190  23.790  1.00  0.00            
ATOM    103  H48 BCD     1      24.420  41.460  25.510  1.00  0.00            
ATOM    104  H49 BCD     1      24.870  40.360  24.220  1.00  0.00            
ATOM    105  H50 BCD     1      26.200  42.750  24.290  1.00  0.00            
ATOM    106  C31 BCD     1      19.110  46.610  25.850  1.00  0.00            
ATOM    107  O26 BCD     1      18.360  45.570  25.270  1.00  0.00            
ATOM    108  C32 BCD     1      19.720  47.450  24.750  1.00  0.00            
ATOM    109  O27 BCD     1      18.660  48.010  23.900  1.00  0.00            
ATOM    110  C33 BCD     1      20.640  46.620  23.840  1.00  0.00            
ATOM    111  C34 BCD     1      21.710  45.860  24.640  1.00  0.00            
ATOM    112  C35 BCD     1      21.090  45.160  25.820  1.00  0.00            
ATOM    113  O28 BCD     1      20.220  46.060  26.550  1.00  0.00            
ATOM    114  C36 BCD     1      22.130  44.450  26.730  1.00  0.00            
ATOM    115  O29 BCD     1      23.090  45.350  27.100  1.00  0.00            
ATOM    116  O30 BCD     1      21.200  47.530  22.890  1.00  0.00            
ATOM    117  H51 BCD     1      18.490  47.210  26.530  1.00  0.00            
ATOM    118  H52 BCD     1      20.260  48.260  25.260  1.00  0.00            
ATOM    119  H53 BCD     1      18.900  48.190  22.990  1.00  0.00            
ATOM    120  H54 BCD     1      20.020  45.890  23.300  1.00  0.00            
ATOM    121  H55 BCD     1      21.690  47.100  22.190  1.00  0.00            
ATOM    122  H56 BCD     1      22.420  46.630  24.970  1.00  0.00            
ATOM    123  H57 BCD     1      20.400  44.380  25.460  1.00  0.00            
ATOM    124  H58 BCD     1      21.560  44.000  27.550  1.00  0.00            
ATOM    125  H59 BCD     1      22.660  43.600  26.290  1.00  0.00            
ATOM    126  H60 BCD     1      23.740  45.010  27.710  1.00  0.00            
ATOM    127  C37 BCD     1      14.720  43.850  25.250  1.00  0.00            
ATOM    128  O31 BCD     1      15.480  42.640  25.170  1.00  0.00            
ATOM    129  C38 BCD     1      14.970  44.690  24.040  1.00  0.00            
ATOM    130  O32 BCD     1      14.620  44.090  22.790  1.00  0.00            
ATOM    131  C39 BCD     1      16.420  45.160  24.010  1.00  0.00            
ATOM    132  O33 BCD     1      16.700  46.120  22.900  1.00  0.00            
ATOM    133  C40 BCD     1      16.980  45.670  25.360  1.00  0.00            
ATOM    134  C41 BCD     1      16.490  44.790  26.570  1.00  0.00            
ATOM    135  O34 BCD     1      15.050  44.500  26.470  1.00  0.00            
ATOM    136  C42 BCD     1      16.800  45.390  27.900  1.00  0.00            
ATOM    137  O35 BCD     1      16.110  46.590  28.100  1.00  0.00            
ATOM    138  H61 BCD     1      13.640  43.720  25.400  1.00  0.00            
ATOM    139  H62 BCD     1      14.290  45.550  24.140  1.00  0.00            
ATOM    140  H63 BCD     1      14.890  44.630  22.050  1.00  0.00            
ATOM    141  H64 BCD     1      17.020  44.330  23.620  1.00  0.00            
ATOM    142  H65 BCD     1      17.640  46.320  22.830  1.00  0.00            
ATOM    143  H66 BCD     1      16.650  46.710  25.470  1.00  0.00            
ATOM    144  H67 BCD     1      17.110  43.890  26.560  1.00  0.00            
ATOM    145  H68 BCD     1      16.550  44.660  28.680  1.00  0.00            
ATOM    146  H69 BCD     1      17.890  45.500  27.950  1.00  0.00            
ATOM    147  H70 BCD     1      16.280  46.910  28.990  1.00  0.00            
ATOM    148  C1  BI7     2      20.020  42.000  21.800  1.00  0.00            
ATOM    149  C2  BI7     2      19.110  41.100  22.660  1.00  0.00            
ATOM    150  C3  BI7     2      18.640  39.840  21.770  1.00  0.00            
ATOM    151  C4  BI7     2      19.620  40.690  24.070  1.00  0.00            
ATOM    152  C5  BI7     2      19.020  41.390  25.190  1.00  0.00            
ATOM    153  C6  BI7     2      19.270  41.160  26.570  1.00  0.00            
ATOM    154  C7  BI7     2      20.400  40.530  27.120  1.00  0.00            
ATOM    155  C8  BI7     2      21.480  39.840  26.520  1.00  0.00            
ATOM    156  O1  BI7     2      22.420  39.370  27.300  1.00  0.00            
ATOM    157  C9  BI7     2      21.610  39.330  25.090  1.00  0.00            
ATOM    158  O2  BI7     2      22.440  38.540  24.760  1.00  0.00            
ATOM    159  C10 BI7     2      20.710  39.840  24.070  1.00  0.00            
ATOM    160  H1  BI7     2      20.830  41.540  21.220  1.00  0.00            
ATOM    161  H2  BI7     2      19.330  42.360  21.030  1.00  0.00            
ATOM    162  H3  BI7     2      20.230  42.840  22.470  1.00  0.00            
ATOM    163  H4  BI7     2      18.140  41.580  22.880  1.00  0.00            
ATOM    164  H5  BI7     2      17.700  39.520  22.220  1.00  0.00            
ATOM    165  H6  BI7     2      18.560  40.110  20.710  1.00  0.00            
ATOM    166  H7  BI7     2      19.300  38.960  21.760  1.00  0.00            
ATOM    167  H8  BI7     2      18.240  42.120  24.980  1.00  0.00            
ATOM    168  H9  BI7     2      18.650  41.680  27.280  1.00  0.00            
ATOM    169  H10 BI7     2      20.510  40.680  28.190  1.00  0.00            
ATOM    170  H11 BI7     2      23.340  39.500  27.020  1.00  0.00            
ATOM    171  H12 BI7     2      21.060  39.530  23.090  1.00  0.00            
TER
ENDMDL
MODEL        1
ATOM      1  C1  BCD     1      12.120  41.680  15.700  1.00  0.00            
ATOM      2  O1  BCD     1      12.230  41.040  14.410  1.00  0.00            
ATOM      3  C2  BCD     1      10.830  42.490  15.770  1.00  0.00            
ATOM      4  O2  BCD     1       9.700  41.700  15.640  1.00  0.00            
ATOM      5  C3  BCD     1      10.810  43.530  14.630  1.00  0.00            
ATOM      6  O3  BCD     1       9.710  44.430  14.770  1.00  0.00            
ATOM      7  C4  BCD     1      12.040  44.460  14.690  1.00  0.00            
ATOM      8  C5  BCD     1      13.320  43.560  14.760  1.00  0.00            
ATOM      9  O4  BCD     1      13.210  42.620  15.850  1.00  0.00            
ATOM     10  C6  BCD     1      14.600  44.340  15.040  1.00  0.00            
ATOM     11  O5  BCD     1      14.420  45.040  16.310  1.00  0.00            
ATOM     12  H1  BCD     1      12.210  40.970  16.520  1.00  0.00            
ATOM     13  H2  BCD     1      10.710  43.030  16.720  1.00  0.00            
ATOM     14  H3  BCD     1       9.680  41.340  14.740  1.00  0.00            
ATOM     15  H4  BCD     1      10.830  43.040  13.650  1.00  0.00            
ATOM     16  H5  BCD     1       8.880  43.970  14.630  1.00  0.00            
ATOM     17  H6  BCD     1      12.020  45.160  15.540  1.00  0.00            
ATOM     18  H7  BCD     1      13.450  42.980  13.840  1.00  0.00            
ATOM     19  H8  BCD     1      15.430  43.620  15.100  1.00  0.00            
ATOM     20  H9  BCD     1      14.840  45.100  14.290  1.00  0.00            
ATOM     21  H10 BCD     1      13.910  44.490  16.910  1.00  0.00            
ATOM     22  C7  BCD     1      12.330  37.150  12.840  1.00  0.00            
ATOM     23  O6  BCD     1      12.920  37.600  11.630  1.00  0.00            
ATOM     24  C8  BCD     1      10.920  37.790  13.020  1.00  0.00            
ATOM     25  O7  BCD     1      10.190  37.380  11.890  1.00  0.00            
ATOM     26  C9  BCD     1      11.060  39.350  13.130  1.00  0.00            
ATOM     27  O8  BCD     1       9.770  39.960  13.220  1.00  0.00            
ATOM     28  C10 BCD     1      11.960  39.640  14.330  1.00  0.00            
ATOM     29  C11 BCD     1      13.280  38.980  14.160  1.00  0.00            
ATOM     30  O9  BCD     1      13.140  37.610  13.920  1.00  0.00            
ATOM     31  C12 BCD     1      14.310  39.280  15.250  1.00  0.00            
ATOM     32  O10 BCD     1      13.850  38.760  16.460  1.00  0.00            
ATOM     33  H11 BCD     1      12.260  36.050  12.860  1.00  0.00            
ATOM     34  H12 BCD     1      10.490  37.340  13.930  1.00  0.00            
ATOM     35  H13 BCD     1       9.460  37.970  11.680  1.00  0.00            
ATOM     36  H14 BCD     1      11.530  39.780  12.230  1.00  0.00            
ATOM     37  H15 BCD     1       9.240  39.790  12.440  1.00  0.00            
ATOM     38  H16 BCD     1      11.410  39.200  15.170  1.00  0.00            
ATOM     39  H17 BCD     1      13.730  39.290  13.210  1.00  0.00            
ATOM     40  H18 BCD     1      15.240  38.740  15.010  1.00  0.00            
ATOM     41  H19 BCD     1      14.540  40.360  15.250  1.00  0.00            
ATOM     42  H20 BCD     1      14.580  39.060  17.020  1.00  0.00            
ATOM     43  C13 BCD     1      15.580  36.510   8.500  1.00  0.00            
ATOM     44  O11 BCD     1      15.730  37.880   8.170  1.00  0.00            
ATOM     45  C14 BCD     1      14.080  36.080   8.400  1.00  0.00            
ATOM     46  O12 BCD     1      13.700  36.340   7.030  1.00  0.00            
ATOM     47  C15 BCD     1      13.150  36.850   9.400  1.00  0.00            
ATOM     48  O13 BCD     1      11.830  36.390   9.430  1.00  0.00            
ATOM     49  C16 BCD     1      13.670  36.710  10.820  1.00  0.00            
ATOM     50  C17 BCD     1      15.190  37.050  10.900  1.00  0.00            
ATOM     51  O14 BCD     1      15.910  36.360   9.940  1.00  0.00            
ATOM     52  C18 BCD     1      15.810  36.740  12.280  1.00  0.00            
ATOM     53  O15 BCD     1      15.590  35.360  12.600  1.00  0.00            
ATOM     54  H21 BCD     1      16.320  35.950   7.920  1.00  0.00            
ATOM     55  H22 BCD     1      13.830  35.020   8.570  1.00  0.00            
ATOM     56  H23 BCD     1      12.740  36.290   7.010  1.00  0.00            
ATOM     57  H24 BCD     1      13.160  37.890   9.040  1.00  0.00            
ATOM     58  H25 BCD     1      11.470  36.890  10.170  1.00  0.00            
ATOM     59  H26 BCD     1      13.420  35.680  11.090  1.00  0.00            
ATOM     60  H27 BCD     1      15.380  38.120  10.740  1.00  0.00            
ATOM     61  H28 BCD     1      16.880  36.970  12.240  1.00  0.00            
ATOM     62  H29 BCD     1      15.510  37.430  13.070  1.00  0.00            
ATOM     63  H30 BCD     1      15.880  34.900  11.810  1.00  0.00            
ATOM     64  C19 BCD     1      17.540  40.430   5.580  1.00  0.00            
ATOM     65  O16 BCD     1      16.470  41.340   5.740  1.00  0.00            
ATOM     66  C20 BCD     1      17.100  39.150   4.940  1.00  0.00            
ATOM     67  O17 BCD     1      16.560  39.420   3.620  1.00  0.00            
ATOM     68  C21 BCD     1      16.150  38.370   5.880  1.00  0.00            
ATOM     69  O18 BCD     1      15.790  37.080   5.370  1.00  0.00            
ATOM     70  C22 BCD     1      16.780  38.220   7.290  1.00  0.00            
ATOM     71  C23 BCD     1      17.340  39.570   7.790  1.00  0.00            
ATOM     72  O19 BCD     1      18.190  40.160   6.790  1.00  0.00            
ATOM     73  C24 BCD     1      18.130  39.330   9.040  1.00  0.00            
ATOM     74  O20 BCD     1      18.310  40.520   9.760  1.00  0.00            
ATOM     75  H31 BCD     1      18.340  40.900   4.990  1.00  0.00            
ATOM     76  H32 BCD     1      18.010  38.550   4.900  1.00  0.00            
ATOM     77  H33 BCD     1      16.010  40.200   3.700  1.00  0.00            
ATOM     78  H34 BCD     1      15.250  39.000   5.910  1.00  0.00            
ATOM     79  H35 BCD     1      15.090  36.790   5.950  1.00  0.00            
ATOM     80  H36 BCD     1      17.670  37.570   7.270  1.00  0.00            
ATOM     81  H37 BCD     1      16.540  40.300   7.990  1.00  0.00            
ATOM     82  H38 BCD     1      17.630  38.550   9.630  1.00  0.00            
ATOM     83  H39 BCD     1      19.170  39.010   8.880  1.00  0.00            
ATOM     84  H40 BCD     1      18.650  40.330  10.640  1.00  0.00            
ATOM     85  C25 BCD     1      14.820  44.900   4.740  1.00  0.00            
ATOM     86  O21 BCD     1      14.060  44.860   5.900  1.00  0.00            
ATOM     87  C26 BCD     1      14.290  43.720   3.860  1.00  0.00            
ATOM     88  O22 BCD     1      12.900  43.890   3.650  1.00  0.00            
ATOM     89  C27 BCD     1      14.720  42.380   4.440  1.00  0.00            
ATOM     90  O23 BCD     1      14.430  41.280   3.540  1.00  0.00            
ATOM     91  C28 BCD     1      16.200  42.400   4.770  1.00  0.00            
ATOM     92  C29 BCD     1      16.640  43.700   5.520  1.00  0.00            
ATOM     93  O24 BCD     1      16.170  44.800   4.870  1.00  0.00            
ATOM     94  C30 BCD     1      18.140  43.890   5.680  1.00  0.00            
ATOM     95  O25 BCD     1      18.840  43.950   4.480  1.00  0.00            
ATOM     96  H41 BCD     1      14.640  45.840   4.200  1.00  0.00            
ATOM     97  H42 BCD     1      14.780  43.910   2.900  1.00  0.00            
ATOM     98  H43 BCD     1      12.510  44.260   4.440  1.00  0.00            
ATOM     99  H44 BCD     1      14.190  42.320   5.400  1.00  0.00            
ATOM    100  H45 BCD     1      13.480  41.100   3.530  1.00  0.00            
ATOM    101  H46 BCD     1      16.830  42.280   3.880  1.00  0.00            
ATOM    102  H47 BCD     1      16.120  43.690   6.480  1.00  0.00            
ATOM    103  H48 BCD     1      18.310  44.830   6.220  1.00  0.00            
ATOM    104  H49 BCD     1      18.540  43.070   6.300  1.00  0.00            
ATOM    105  H50 BCD     1      19.760  43.810   4.690  1.00  0.00            
ATOM    106  C31 BCD     1      12.140  47.350   8.340  1.00  0.00            
ATOM    107  O26 BCD     1      12.500  46.500   9.410  1.00  0.00            
ATOM    108  C32 BCD     1      11.250  46.600   7.400  1.00  0.00            
ATOM    109  O27 BCD     1      10.020  46.270   8.030  1.00  0.00            
ATOM    110  C33 BCD     1      11.960  45.390   6.740  1.00  0.00            
ATOM    111  C34 BCD     1      13.280  46.000   6.180  1.00  0.00            
ATOM    112  C35 BCD     1      14.120  46.850   7.130  1.00  0.00            
ATOM    113  O28 BCD     1      13.310  47.860   7.710  1.00  0.00            
ATOM    114  C36 BCD     1      15.340  47.590   6.450  1.00  0.00            
ATOM    115  O29 BCD     1      14.900  48.610   5.530  1.00  0.00            
ATOM    116  O30 BCD     1      11.150  44.780   5.710  1.00  0.00            
ATOM    117  H51 BCD     1      11.730  48.300   8.710  1.00  0.00            
ATOM    118  H52 BCD     1      10.880  47.250   6.590  1.00  0.00            
ATOM    119  H53 BCD     1       9.370  46.170   7.320  1.00  0.00            
ATOM    120  H54 BCD     1      12.170  44.690   7.560  1.00  0.00            
ATOM    121  H55 BCD     1      10.320  45.260   5.650  1.00  0.00            
ATOM    122  H56 BCD     1      13.080  46.630   5.310  1.00  0.00            
ATOM    123  H57 BCD     1      14.530  46.170   7.900  1.00  0.00            
ATOM    124  H58 BCD     1      15.800  48.180   7.260  1.00  0.00            
ATOM    125  H59 BCD     1      16.020  46.840   6.060  1.00  0.00            
ATOM    126  H60 BCD     1      15.670  49.190   5.510  1.00  0.00            
ATOM    127  C37 BCD     1      12.130  46.550  13.610  1.00  0.00            
ATOM    128  O31 BCD     1      12.150  45.110  13.500  1.00  0.00            
ATOM    129  C38 BCD     1      10.920  47.110  12.860  1.00  0.00            
ATOM    130  O32 BCD     1       9.620  46.750  13.460  1.00  0.00            
ATOM    131  C39 BCD     1      10.930  46.700  11.390  1.00  0.00            
ATOM    132  O33 BCD     1       9.810  47.270  10.590  1.00  0.00            
ATOM    133  C40 BCD     1      12.290  47.080  10.720  1.00  0.00            
ATOM    134  C41 BCD     1      13.490  46.640  11.660  1.00  0.00            
ATOM    135  O34 BCD     1      13.190  47.080  13.030  1.00  0.00            
ATOM    136  C42 BCD     1      14.740  47.480  11.370  1.00  0.00            
ATOM    137  O35 BCD     1      14.600  48.880  11.640  1.00  0.00            
ATOM    138  H61 BCD     1      12.160  46.970  14.620  1.00  0.00            
ATOM    139  H62 BCD     1      11.010  48.200  12.800  1.00  0.00            
ATOM    140  H63 BCD     1       9.900  45.870  13.720  1.00  0.00            
ATOM    141  H64 BCD     1      10.940  45.610  11.330  1.00  0.00            
ATOM    142  H65 BCD     1       9.810  46.740   9.790  1.00  0.00            
ATOM    143  H66 BCD     1      12.300  48.150  10.480  1.00  0.00            
ATOM    144  H67 BCD     1      13.650  45.560  11.570  1.00  0.00            
ATOM    145  H68 BCD     1      15.600  47.120  11.950  1.00  0.00            
ATOM    146  H69 BCD     1      14.920  47.400  10.290  1.00  0.00            
ATOM    147  H70 BCD     1      15.050  49.390  10.960  1.00  0.00            
ATOM    148  C1  BI7     2      14.030  40.480  10.440  1.00  0.00            
ATOM    149  C2  BI7     2      13.600  42.030  10.460  1.00  0.00            
ATOM    150  C3  BI7     2      14.740  42.910   9.970  1.00  0.00            
ATOM    151  C4  BI7     2      12.280  42.280   9.680  1.00  0.00            
ATOM    152  C5  BI7     2      11.270  43.010  10.310  1.00  0.00            
ATOM    153  C6  BI7     2       9.960  43.360   9.940  1.00  0.00            
ATOM    154  C7  BI7     2       9.340  43.140   8.670  1.00  0.00            
ATOM    155  C8  BI7     2       9.850  42.420   7.640  1.00  0.00            
ATOM    156  O1  BI7     2       9.030  42.170   6.610  1.00  0.00            
ATOM    157  C9  BI7     2      11.120  41.710   7.460  1.00  0.00            
ATOM    158  O2  BI7     2      11.330  41.100   6.400  1.00  0.00            
ATOM    159  C10 BI7     2      12.190  41.750   8.460  1.00  0.00            
ATOM    160  H1  BI7     2      14.890  40.440  11.120  1.00  0.00            
ATOM    161  H2  BI7     2      13.260  39.810  10.840  1.00  0.00            
ATOM    162  H3  BI7     2      14.360  40.160   9.440  1.00  0.00            
ATOM    163  H4  BI7     2      13.450  42.270  11.520  1.00  0.00            
ATOM    164  H5  BI7     2      15.670  42.670  10.500  1.00  0.00            
ATOM    165  H6  BI7     2      15.060  42.820   8.920  1.00  0.00            
ATOM    166  H7  BI7     2      14.470  43.940  10.220  1.00  0.00            
ATOM    167  H8  BI7     2      11.490  43.280  11.340  1.00  0.00            
ATOM    168  H9  BI7     2       9.340  43.870  10.660  1.00  0.00            
ATOM    169  H10 BI7     2       8.320  43.500   8.600  1.00  0.00            
ATOM    170  H11 BI7     2       9.560  41.740   5.910  1.00  0.00            
ATOM    171  H12 BI7     2      13.040  41.160   8.120  1.00  0.00            
TER
ENDMDL
MODEL        1
ATOM      1  C1  BCD     1      11.470  32.860  14.750  1.00  0.00            
ATOM      2  O1  BCD     1      12.200  31.640  15.060  1.00  0.00            
ATOM      3  C2  BCD     1      12.190  33.760  13.780  1.00  0.00            
ATOM      4  O2  BCD     1      12.460  33.110  12.520  1.00  0.00            
ATOM      5  C3  BCD     1      13.520  34.250  14.400  1.00  0.00            
ATOM      6  O3  BCD     1      14.010  35.380  13.700  1.00  0.00            
ATOM      7  C4  BCD     1      13.490  34.730  15.890  1.00  0.00            
ATOM      8  C5  BCD     1      12.520  33.880  16.690  1.00  0.00            
ATOM      9  O4  BCD     1      11.340  33.490  16.020  1.00  0.00            
ATOM     10  C6  BCD     1      12.120  34.570  17.980  1.00  0.00            
ATOM     11  O5  BCD     1      11.620  35.900  17.780  1.00  0.00            
ATOM     12  H1  BCD     1      10.450  32.530  14.540  1.00  0.00            
ATOM     13  H2  BCD     1      11.640  34.710  13.730  1.00  0.00            
ATOM     14  H3  BCD     1      12.920  33.770  11.990  1.00  0.00            
ATOM     15  H4  BCD     1      14.250  33.450  14.210  1.00  0.00            
ATOM     16  H5  BCD     1      14.850  35.630  14.080  1.00  0.00            
ATOM     17  H6  BCD     1      13.220  35.790  15.850  1.00  0.00            
ATOM     18  H7  BCD     1      13.000  32.930  16.980  1.00  0.00            
ATOM     19  H8  BCD     1      11.310  33.970  18.420  1.00  0.00            
ATOM     20  H9  BCD     1      12.860  34.590  18.800  1.00  0.00            
ATOM     21  H10 BCD     1      11.340  36.200  18.650  1.00  0.00            
ATOM     22  C7  BCD     1      12.030  27.540  15.110  1.00  0.00            
ATOM     23  O6  BCD     1      13.390  27.630  15.570  1.00  0.00            
ATOM     24  C8  BCD     1      11.940  28.180  13.740  1.00  0.00            
ATOM     25  O7  BCD     1      12.610  27.380  12.720  1.00  0.00            
ATOM     26  C9  BCD     1      12.360  29.660  13.730  1.00  0.00            
ATOM     27  O8  BCD     1      12.170  30.360  12.400  1.00  0.00            
ATOM     28  C10 BCD     1      11.520  30.450  14.820  1.00  0.00            
ATOM     29  C11 BCD     1      11.550  29.680  16.170  1.00  0.00            
ATOM     30  O9  BCD     1      11.130  28.290  15.960  1.00  0.00            
ATOM     31  C12 BCD     1      10.720  30.420  17.270  1.00  0.00            
ATOM     32  O10 BCD     1      10.860  29.830  18.510  1.00  0.00            
ATOM     33  H11 BCD     1      11.670  26.510  15.130  1.00  0.00            
ATOM     34  H12 BCD     1      10.850  28.220  13.600  1.00  0.00            
ATOM     35  H13 BCD     1      12.180  27.660  11.900  1.00  0.00            
ATOM     36  H14 BCD     1      13.420  29.710  14.010  1.00  0.00            
ATOM     37  H15 BCD     1      12.530  31.250  12.470  1.00  0.00            
ATOM     38  H16 BCD     1      10.480  30.650  14.550  1.00  0.00            
ATOM     39  H17 BCD     1      12.570  29.730  16.580  1.00  0.00            
ATOM     40  H18 BCD     1      11.060  31.460  17.330  1.00  0.00            
ATOM     41  H19 BCD     1       9.670  30.500  16.970  1.00  0.00            
ATOM     42  H20 BCD     1      10.170  30.110  19.130  1.00  0.00            
ATOM     43  C13 BCD     1      15.790  24.870  17.550  1.00  0.00            
ATOM     44  O11 BCD     1      16.910  25.700  17.410  1.00  0.00            
ATOM     45  C14 BCD     1      15.320  24.450  16.240  1.00  0.00            
ATOM     46  O12 BCD     1      16.280  23.660  15.590  1.00  0.00            
ATOM     47  C15 BCD     1      14.740  25.660  15.440  1.00  0.00            
ATOM     48  O13 BCD     1      13.990  25.370  14.200  1.00  0.00            
ATOM     49  C16 BCD     1      13.760  26.440  16.340  1.00  0.00            
ATOM     50  C17 BCD     1      14.390  26.820  17.680  1.00  0.00            
ATOM     51  O14 BCD     1      14.760  25.610  18.250  1.00  0.00            
ATOM     52  C18 BCD     1      13.330  27.400  18.600  1.00  0.00            
ATOM     53  O15 BCD     1      13.960  27.600  19.890  1.00  0.00            
ATOM     54  H21 BCD     1      15.980  23.980  18.160  1.00  0.00            
ATOM     55  H22 BCD     1      14.530  23.700  16.380  1.00  0.00            
ATOM     56  H23 BCD     1      15.930  23.180  14.840  1.00  0.00            
ATOM     57  H24 BCD     1      15.530  26.370  15.180  1.00  0.00            
ATOM     58  H25 BCD     1      13.890  26.170  13.680  1.00  0.00            
ATOM     59  H26 BCD     1      12.870  25.830  16.540  1.00  0.00            
ATOM     60  H27 BCD     1      15.280  27.450  17.660  1.00  0.00            
ATOM     61  H28 BCD     1      12.830  28.280  18.160  1.00  0.00            
ATOM     62  H29 BCD     1      12.500  26.700  18.720  1.00  0.00            
ATOM     63  H30 BCD     1      14.860  27.900  19.730  1.00  0.00            
ATOM     64  C19 BCD     1      20.780  26.230  18.890  1.00  0.00            
ATOM     65  O16 BCD     1      20.610  27.590  18.640  1.00  0.00            
ATOM     66  C20 BCD     1      20.650  25.390  17.550  1.00  0.00            
ATOM     67  O17 BCD     1      21.570  25.710  16.490  1.00  0.00            
ATOM     68  C21 BCD     1      19.250  25.600  17.000  1.00  0.00            
ATOM     69  O18 BCD     1      19.050  24.850  15.770  1.00  0.00            
ATOM     70  C22 BCD     1      18.140  25.220  18.010  1.00  0.00            
ATOM     71  C23 BCD     1      18.400  25.860  19.390  1.00  0.00            
ATOM     72  O19 BCD     1      19.780  25.710  19.760  1.00  0.00            
ATOM     73  C24 BCD     1      17.520  25.270  20.490  1.00  0.00            
ATOM     74  O20 BCD     1      17.620  23.830  20.690  1.00  0.00            
ATOM     75  H31 BCD     1      21.720  26.080  19.410  1.00  0.00            
ATOM     76  H32 BCD     1      20.820  24.340  17.810  1.00  0.00            
ATOM     77  H33 BCD     1      21.200  25.250  15.730  1.00  0.00            
ATOM     78  H34 BCD     1      19.270  26.660  16.710  1.00  0.00            
ATOM     79  H35 BCD     1      18.130  24.590  15.740  1.00  0.00            
ATOM     80  H36 BCD     1      18.040  24.130  18.090  1.00  0.00            
ATOM     81  H37 BCD     1      18.100  26.920  19.390  1.00  0.00            
ATOM     82  H38 BCD     1      17.870  25.810  21.380  1.00  0.00            
ATOM     83  H39 BCD     1      16.520  25.600  20.180  1.00  0.00            
ATOM     84  H40 BCD     1      17.960  23.690  21.570  1.00  0.00            
ATOM     85  C25 BCD     1      22.760  31.030  18.510  1.00  0.00            
ATOM     86  O21 BCD     1      21.780  31.470  17.630  1.00  0.00            
ATOM     87  C26 BCD     1      23.470  29.800  17.890  1.00  0.00            
ATOM     88  O22 BCD     1      24.100  30.090  16.610  1.00  0.00            
ATOM     89  C27 BCD     1      22.550  28.650  17.740  1.00  0.00            
ATOM     90  O23 BCD     1      23.310  27.480  17.390  1.00  0.00            
ATOM     91  C28 BCD     1      21.780  28.410  19.000  1.00  0.00            
ATOM     92  C29 BCD     1      21.240  29.680  19.640  1.00  0.00            
ATOM     93  O24 BCD     1      22.160  30.670  19.700  1.00  0.00            
ATOM     94  C30 BCD     1      20.630  29.350  20.990  1.00  0.00            
ATOM     95  O25 BCD     1      19.760  30.410  21.450  1.00  0.00            
ATOM     96  H41 BCD     1      23.360  31.900  18.810  1.00  0.00            
ATOM     97  H42 BCD     1      24.280  29.540  18.570  1.00  0.00            
ATOM     98  H43 BCD     1      23.970  29.340  16.030  1.00  0.00            
ATOM     99  H44 BCD     1      21.900  28.990  16.930  1.00  0.00            
ATOM    100  H45 BCD     1      22.680  26.840  17.070  1.00  0.00            
ATOM    101  H46 BCD     1      22.480  27.880  19.660  1.00  0.00            
ATOM    102  H47 BCD     1      20.360  30.000  19.060  1.00  0.00            
ATOM    103  H48 BCD     1      20.040  28.440  20.830  1.00  0.00            
ATOM    104  H49 BCD     1      21.450  29.070  21.660  1.00  0.00            
ATOM    105  H50 BCD     1      19.700  30.190  22.380  1.00  0.00            
ATOM    106  C31 BCD     1      20.320  34.690  15.730  1.00  0.00            
ATOM    107  O26 BCD     1      19.040  34.000  16.060  1.00  0.00            
ATOM    108  C32 BCD     1      21.280  33.810  14.850  1.00  0.00            
ATOM    109  O27 BCD     1      20.820  33.750  13.500  1.00  0.00            
ATOM    110  C33 BCD     1      21.410  32.440  15.530  1.00  0.00            
ATOM    111  C34 BCD     1      22.080  32.610  16.880  1.00  0.00            
ATOM    112  C35 BCD     1      21.570  33.830  17.750  1.00  0.00            
ATOM    113  O28 BCD     1      21.120  34.950  16.930  1.00  0.00            
ATOM    114  C36 BCD     1      22.470  34.390  18.830  1.00  0.00            
ATOM    115  O29 BCD     1      23.780  34.600  18.300  1.00  0.00            
ATOM    116  O30 BCD     1      22.140  31.540  14.660  1.00  0.00            
ATOM    117  H51 BCD     1      20.250  35.610  15.130  1.00  0.00            
ATOM    118  H52 BCD     1      22.270  34.280  14.880  1.00  0.00            
ATOM    119  H53 BCD     1      21.080  32.850  13.260  1.00  0.00            
ATOM    120  H54 BCD     1      20.410  32.060  15.790  1.00  0.00            
ATOM    121  H55 BCD     1      22.170  30.710  15.150  1.00  0.00            
ATOM    122  H56 BCD     1      23.170  32.760  16.780  1.00  0.00            
ATOM    123  H57 BCD     1      20.670  33.500  18.290  1.00  0.00            
ATOM    124  H58 BCD     1      22.040  35.170  19.460  1.00  0.00            
ATOM    125  H59 BCD     1      22.640  33.690  19.650  1.00  0.00            
ATOM    126  H60 BCD     1      24.390  34.650  19.040  1.00  0.00            
ATOM    127  C37 BCD     1      15.310  35.370  17.270  1.00  0.00            
ATOM    128  O31 BCD     1      14.780  34.490  16.340  1.00  0.00            
ATOM    129  C38 BCD     1      16.140  36.430  16.530  1.00  0.00            
ATOM    130  O32 BCD     1      15.290  37.200  15.700  1.00  0.00            
ATOM    131  C39 BCD     1      17.330  35.760  15.800  1.00  0.00            
ATOM    132  O33 BCD     1      18.160  36.650  15.040  1.00  0.00            
ATOM    133  C40 BCD     1      18.140  34.840  16.800  1.00  0.00            
ATOM    134  C41 BCD     1      17.140  33.900  17.560  1.00  0.00            
ATOM    135  O34 BCD     1      16.010  34.670  18.200  1.00  0.00            
ATOM    136  C42 BCD     1      17.670  33.160  18.740  1.00  0.00            
ATOM    137  O35 BCD     1      18.290  34.090  19.620  1.00  0.00            
ATOM    138  H61 BCD     1      14.490  35.910  17.750  1.00  0.00            
ATOM    139  H62 BCD     1      16.540  37.000  17.380  1.00  0.00            
ATOM    140  H63 BCD     1      15.780  37.960  15.380  1.00  0.00            
ATOM    141  H64 BCD     1      16.860  35.030  15.130  1.00  0.00            
ATOM    142  H65 BCD     1      18.450  36.180  14.250  1.00  0.00            
ATOM    143  H66 BCD     1      18.690  35.480  17.510  1.00  0.00            
ATOM    144  H67 BCD     1      16.690  33.120  16.930  1.00  0.00            
ATOM    145  H68 BCD     1      16.930  32.470  19.180  1.00  0.00            
ATOM    146  H69 BCD     1      18.360  32.360  18.450  1.00  0.00            
ATOM    147  H70 BCD     1      17.780  34.420  20.360  1.00  0.00            
ATOM    148  C1  BI7     2      17.550  32.410  13.060  1.00  0.00            
ATOM    149  C2  BI7     2      16.600  31.200  13.250  1.00  0.00            
ATOM    150  C3  BI7     2      16.900  30.140  12.220  1.00  0.00            
ATOM    151  C4  BI7     2      16.670  30.670  14.710  1.00  0.00            
ATOM    152  C5  BI7     2      15.430  30.730  15.390  1.00  0.00            
ATOM    153  C6  BI7     2      15.190  30.710  16.760  1.00  0.00            
ATOM    154  C7  BI7     2      16.060  30.260  17.820  1.00  0.00            
ATOM    155  C8  BI7     2      17.350  29.830  17.680  1.00  0.00            
ATOM    156  O1  BI7     2      17.970  29.450  18.830  1.00  0.00            
ATOM    157  C9  BI7     2      18.270  29.780  16.470  1.00  0.00            
ATOM    158  O2  BI7     2      19.460  29.430  16.560  1.00  0.00            
ATOM    159  C10 BI7     2      17.870  30.190  15.150  1.00  0.00            
ATOM    160  H1  BI7     2      17.070  33.240  13.600  1.00  0.00            
ATOM    161  H2  BI7     2      18.530  32.270  13.520  1.00  0.00            
ATOM    162  H3  BI7     2      17.740  32.680  12.010  1.00  0.00            
ATOM    163  H4  BI7     2      15.590  31.570  13.070  1.00  0.00            
ATOM    164  H5  BI7     2      16.430  29.170  12.460  1.00  0.00            
ATOM    165  H6  BI7     2      16.640  30.440  11.200  1.00  0.00            
ATOM    166  H7  BI7     2      17.990  30.050  12.180  1.00  0.00            
ATOM    167  H8  BI7     2      14.640  31.080  14.740  1.00  0.00            
ATOM    168  H9  BI7     2      14.260  31.120  17.120  1.00  0.00            
ATOM    169  H10 BI7     2      15.680  30.320  18.840  1.00  0.00            
ATOM    170  H11 BI7     2      18.780  29.030  18.510  1.00  0.00            
ATOM    171  H12 BI7     2      18.630  30.000  14.400  1.00  0.00            
TER
ENDMDL
MODEL        1
ATOM      1  C1  BCD     1      15.180  35.520  23.020  1.00  0.00            
ATOM      2  O1  BCD     1      16.600  35.470  22.830  1.00  0.00            
ATOM      3  C2  BCD     1      14.960  36.130  24.390  1.00  0.00            
ATOM      4  O2  BCD     1      15.610  37.410  24.450  1.00  0.00            
ATOM      5  C3  BCD     1      15.590  35.220  25.440  1.00  0.00            
ATOM      6  O3  BCD     1      15.330  35.660  26.770  1.00  0.00            
ATOM      7  C4  BCD     1      15.200  33.820  25.230  1.00  0.00            
ATOM      8  C5  BCD     1      15.240  33.330  23.800  1.00  0.00            
ATOM      9  O4  BCD     1      14.670  34.160  22.880  1.00  0.00            
ATOM     10  C6  BCD     1      14.450  32.040  23.690  1.00  0.00            
ATOM     11  O5  BCD     1      13.020  32.250  23.790  1.00  0.00            
ATOM     12  H1  BCD     1      14.660  36.220  22.350  1.00  0.00            
ATOM     13  H2  BCD     1      13.870  36.240  24.510  1.00  0.00            
ATOM     14  H3  BCD     1      15.470  37.660  25.370  1.00  0.00            
ATOM     15  H4  BCD     1      16.680  35.300  25.340  1.00  0.00            
ATOM     16  H5  BCD     1      15.260  34.800  27.210  1.00  0.00            
ATOM     17  H6  BCD     1      14.210  33.710  25.690  1.00  0.00            
ATOM     18  H7  BCD     1      16.310  33.180  23.600  1.00  0.00            
ATOM     19  H8  BCD     1      14.660  31.630  22.690  1.00  0.00            
ATOM     20  H9  BCD     1      14.790  31.250  24.370  1.00  0.00            
ATOM     21  H10 BCD     1      12.810  33.060  23.320  1.00  0.00            
ATOM     22  C7  BCD     1      19.450  35.660  19.840  1.00  0.00            
ATOM     23  O6  BCD     1      20.310  35.000  20.800  1.00  0.00            
ATOM     24  C8  BCD     1      19.010  36.990  20.400  1.00  0.00            
ATOM     25  O7  BCD     1      20.130  37.830  20.680  1.00  0.00            
ATOM     26  C9  BCD     1      18.210  36.760  21.780  1.00  0.00            
ATOM     27  O8  BCD     1      17.750  38.060  22.200  1.00  0.00            
ATOM     28  C10 BCD     1      17.020  35.850  21.520  1.00  0.00            
ATOM     29  C11 BCD     1      17.570  34.570  20.780  1.00  0.00            
ATOM     30  O9  BCD     1      18.320  34.920  19.550  1.00  0.00            
ATOM     31  C12 BCD     1      16.400  33.640  20.440  1.00  0.00            
ATOM     32  O10 BCD     1      15.380  34.280  19.640  1.00  0.00            
ATOM     33  H11 BCD     1      20.060  35.700  18.930  1.00  0.00            
ATOM     34  H12 BCD     1      18.340  37.540  19.730  1.00  0.00            
ATOM     35  H13 BCD     1      19.900  38.670  21.100  1.00  0.00            
ATOM     36  H14 BCD     1      18.880  36.280  22.500  1.00  0.00            
ATOM     37  H15 BCD     1      17.040  37.910  22.820  1.00  0.00            
ATOM     38  H16 BCD     1      16.140  36.250  20.990  1.00  0.00            
ATOM     39  H17 BCD     1      18.120  34.030  21.560  1.00  0.00            
ATOM     40  H18 BCD     1      16.860  32.810  19.890  1.00  0.00            
ATOM     41  H19 BCD     1      15.880  33.150  21.290  1.00  0.00            
ATOM     42  H20 BCD     1      14.630  33.690  19.750  1.00  0.00            
ATOM     43  C13 BCD     1      24.160  33.440  20.760  1.00  0.00            
ATOM     44  O11 BCD     1      24.300  33.930  22.080  1.00  0.00            
ATOM     45  C14 BCD     1      23.840  34.630  19.890  1.00  0.00            
ATOM     46  O12 BCD     1      24.930  35.530  19.720  1.00  0.00            
ATOM     47  C15 BCD     1      22.550  35.310  20.280  1.00  0.00            
ATOM     48  O13 BCD     1      22.370  36.420  19.460  1.00  0.00            
ATOM     49  C16 BCD     1      21.370  34.330  20.210  1.00  0.00            
ATOM     50  C17 BCD     1      21.690  32.980  20.910  1.00  0.00            
ATOM     51  O14 BCD     1      23.030  32.530  20.590  1.00  0.00            
ATOM     52  C18 BCD     1      20.730  31.890  20.420  1.00  0.00            
ATOM     53  O15 BCD     1      21.150  31.420  19.100  1.00  0.00            
ATOM     54  H21 BCD     1      25.100  32.970  20.440  1.00  0.00            
ATOM     55  H22 BCD     1      23.730  34.170  18.900  1.00  0.00            
ATOM     56  H23 BCD     1      24.490  36.320  19.400  1.00  0.00            
ATOM     57  H24 BCD     1      22.740  35.550  21.330  1.00  0.00            
ATOM     58  H25 BCD     1      21.670  36.950  19.860  1.00  0.00            
ATOM     59  H26 BCD     1      21.260  34.110  19.140  1.00  0.00            
ATOM     60  H27 BCD     1      21.620  33.090  22.000  1.00  0.00            
ATOM     61  H28 BCD     1      20.900  31.030  21.080  1.00  0.00            
ATOM     62  H29 BCD     1      19.660  32.140  20.410  1.00  0.00            
ATOM     63  H30 BCD     1      20.410  30.860  18.830  1.00  0.00            
ATOM     64  C19 BCD     1      26.950  33.730  25.300  1.00  0.00            
ATOM     65  O16 BCD     1      25.870  34.240  26.050  1.00  0.00            
ATOM     66  C20 BCD     1      27.220  34.750  24.250  1.00  0.00            
ATOM     67  O17 BCD     1      27.720  36.000  24.780  1.00  0.00            
ATOM     68  C21 BCD     1      26.040  34.980  23.310  1.00  0.00            
ATOM     69  O18 BCD     1      26.460  35.720  22.110  1.00  0.00            
ATOM     70  C22 BCD     1      25.530  33.630  22.760  1.00  0.00            
ATOM     71  C23 BCD     1      25.260  32.640  23.950  1.00  0.00            
ATOM     72  O19 BCD     1      26.570  32.530  24.590  1.00  0.00            
ATOM     73  C24 BCD     1      24.890  31.310  23.360  1.00  0.00            
ATOM     74  O20 BCD     1      25.730  30.840  22.280  1.00  0.00            
ATOM     75  H31 BCD     1      27.810  33.470  25.920  1.00  0.00            
ATOM     76  H32 BCD     1      27.980  34.260  23.620  1.00  0.00            
ATOM     77  H33 BCD     1      28.290  35.810  25.530  1.00  0.00            
ATOM     78  H34 BCD     1      25.180  35.430  23.830  1.00  0.00            
ATOM     79  H35 BCD     1      25.890  35.670  21.330  1.00  0.00            
ATOM     80  H36 BCD     1      26.320  33.190  22.140  1.00  0.00            
ATOM     81  H37 BCD     1      24.480  33.040  24.610  1.00  0.00            
ATOM     82  H38 BCD     1      24.870  30.560  24.160  1.00  0.00            
ATOM     83  H39 BCD     1      23.840  31.500  23.100  1.00  0.00            
ATOM     84  H40 BCD     1      25.240  30.310  21.650  1.00  0.00            
ATOM     85  C25 BCD     1      24.270  34.180  29.790  1.00  0.00            
ATOM     86  O21 BCD     1      22.990  33.810  29.150  1.00  0.00            
ATOM     87  C26 BCD     1      24.750  35.580  29.290  1.00  0.00            
ATOM     88  O22 BCD     1      23.730  36.520  29.720  1.00  0.00            
ATOM     89  C27 BCD     1      25.030  35.540  27.760  1.00  0.00            
ATOM     90  O23 BCD     1      25.540  36.730  27.160  1.00  0.00            
ATOM     91  C28 BCD     1      25.990  34.420  27.430  1.00  0.00            
ATOM     92  C29 BCD     1      25.590  33.060  28.120  1.00  0.00            
ATOM     93  O24 BCD     1      25.290  33.170  29.570  1.00  0.00            
ATOM     94  C30 BCD     1      26.650  32.020  27.930  1.00  0.00            
ATOM     95  O25 BCD     1      27.960  32.470  28.230  1.00  0.00            
ATOM     96  H41 BCD     1      24.150  34.160  30.880  1.00  0.00            
ATOM     97  H42 BCD     1      25.690  35.730  29.820  1.00  0.00            
ATOM     98  H43 BCD     1      23.750  37.320  29.180  1.00  0.00            
ATOM     99  H44 BCD     1      24.070  35.270  27.300  1.00  0.00            
ATOM    100  H45 BCD     1      25.050  37.110  26.430  1.00  0.00            
ATOM    101  H46 BCD     1      26.980  34.770  27.760  1.00  0.00            
ATOM    102  H47 BCD     1      24.700  32.680  27.600  1.00  0.00            
ATOM    103  H48 BCD     1      26.490  31.190  28.640  1.00  0.00            
ATOM    104  H49 BCD     1      26.530  31.520  26.960  1.00  0.00            
ATOM    105  H50 BCD     1      28.120  32.440  29.180  1.00  0.00            
ATOM    106  C31 BCD     1      19.410  32.170  30.500  1.00  0.00            
ATOM    107  O26 BCD     1      19.060  32.190  29.080  1.00  0.00            
ATOM    108  C32 BCD     1      19.740  33.570  30.780  1.00  0.00            
ATOM    109  O27 BCD     1      18.580  34.370  30.820  1.00  0.00            
ATOM    110  C33 BCD     1      20.770  34.160  29.920  1.00  0.00            
ATOM    111  C34 BCD     1      22.010  33.300  30.070  1.00  0.00            
ATOM    112  C35 BCD     1      21.660  31.750  29.890  1.00  0.00            
ATOM    113  O28 BCD     1      20.540  31.390  30.660  1.00  0.00            
ATOM    114  C36 BCD     1      22.740  30.820  30.450  1.00  0.00            
ATOM    115  O29 BCD     1      22.890  30.940  31.880  1.00  0.00            
ATOM    116  O30 BCD     1      21.120  35.540  30.140  1.00  0.00            
ATOM    117  H51 BCD     1      18.590  31.740  31.090  1.00  0.00            
ATOM    118  H52 BCD     1      20.190  33.540  31.780  1.00  0.00            
ATOM    119  H53 BCD     1      18.760  35.210  31.250  1.00  0.00            
ATOM    120  H54 BCD     1      20.450  34.070  28.880  1.00  0.00            
ATOM    121  H55 BCD     1      22.060  35.640  29.970  1.00  0.00            
ATOM    122  H56 BCD     1      22.340  33.550  31.090  1.00  0.00            
ATOM    123  H57 BCD     1      21.540  31.540  28.820  1.00  0.00            
ATOM    124  H58 BCD     1      22.500  29.770  30.280  1.00  0.00            
ATOM    125  H59 BCD     1      23.690  31.110  29.970  1.00  0.00            
ATOM    126  H60 BCD     1      22.050  30.880  32.340  1.00  0.00            
ATOM    127  C37 BCD     1      15.570  32.010  26.800  1.00  0.00            
ATOM    128  O31 BCD     1      15.990  33.140  26.090  1.00  0.00            
ATOM    129  C38 BCD     1      15.330  32.290  28.280  1.00  0.00            
ATOM    130  O32 BCD     1      14.380  33.350  28.430  1.00  0.00            
ATOM    131  C39 BCD     1      16.640  32.670  28.890  1.00  0.00            
ATOM    132  O33 BCD     1      16.410  32.950  30.300  1.00  0.00            
ATOM    133  C40 BCD     1      17.750  31.650  28.640  1.00  0.00            
ATOM    134  C41 BCD     1      17.770  31.240  27.130  1.00  0.00            
ATOM    135  O34 BCD     1      16.460  30.920  26.760  1.00  0.00            
ATOM    136  C42 BCD     1      18.670  30.000  26.870  1.00  0.00            
ATOM    137  O35 BCD     1      18.200  28.780  27.370  1.00  0.00            
ATOM    138  H61 BCD     1      14.610  31.670  26.400  1.00  0.00            
ATOM    139  H62 BCD     1      14.980  31.380  28.790  1.00  0.00            
ATOM    140  H63 BCD     1      14.310  33.540  29.380  1.00  0.00            
ATOM    141  H64 BCD     1      16.930  33.590  28.360  1.00  0.00            
ATOM    142  H65 BCD     1      17.140  33.450  30.670  1.00  0.00            
ATOM    143  H66 BCD     1      17.530  30.740  29.210  1.00  0.00            
ATOM    144  H67 BCD     1      18.130  32.040  26.470  1.00  0.00            
ATOM    145  H68 BCD     1      18.710  29.890  25.780  1.00  0.00            
ATOM    146  H69 BCD     1      19.730  30.170  27.130  1.00  0.00            
ATOM    147  H70 BCD     1      18.490  28.690  28.280  1.00  0.00            
ATOM    148  C1  BI7     2      21.150  35.300  24.420  1.00  0.00            
ATOM    149  C2  BI7     2      20.870  34.410  25.620  1.00  0.00            
ATOM    150  C3  BI7     2      19.420  34.860  26.090  1.00  0.00            
ATOM    151  C4  BI7     2      21.010  32.910  25.240  1.00  0.00            
ATOM    152  C5  BI7     2      22.140  32.150  25.730  1.00  0.00            
ATOM    153  C6  BI7     2      22.440  30.830  25.670  1.00  0.00            
ATOM    154  C7  BI7     2      21.740  29.800  24.940  1.00  0.00            
ATOM    155  C8  BI7     2      20.720  29.990  24.030  1.00  0.00            
ATOM    156  O1  BI7     2      20.410  28.950  23.310  1.00  0.00            
ATOM    157  C9  BI7     2      19.960  31.210  23.610  1.00  0.00            
ATOM    158  O2  BI7     2      19.070  31.140  22.790  1.00  0.00            
ATOM    159  C10 BI7     2      20.140  32.540  24.250  1.00  0.00            
ATOM    160  H1  BI7     2      20.280  35.360  23.750  1.00  0.00            
ATOM    161  H2  BI7     2      21.180  36.330  24.790  1.00  0.00            
ATOM    162  H3  BI7     2      22.040  35.040  23.850  1.00  0.00            
ATOM    163  H4  BI7     2      21.510  34.700  26.460  1.00  0.00            
ATOM    164  H5  BI7     2      19.360  35.950  26.040  1.00  0.00            
ATOM    165  H6  BI7     2      18.590  34.460  25.500  1.00  0.00            
ATOM    166  H7  BI7     2      19.250  34.660  27.160  1.00  0.00            
ATOM    167  H8  BI7     2      22.750  32.820  26.330  1.00  0.00            
ATOM    168  H9  BI7     2      23.190  30.390  26.320  1.00  0.00            
ATOM    169  H10 BI7     2      22.110  28.790  25.080  1.00  0.00            
ATOM    170  H11 BI7     2      19.680  29.210  22.730  1.00  0.00            
ATOM    171  H12 BI7     2      19.460  33.270  23.820  1.00  0.00            
TER
ENDMDL
MODEL        1
ATOM      1  C1  BCD     1      14.870  28.390  18.820  1.00  0.00            
ATOM      2  O1  BCD     1      15.920  27.510  18.500  1.00  0.00            
ATOM      3  C2  BCD     1      15.120  29.820  18.330  1.00  0.00            
ATOM      4  O2  BCD     1      15.360  29.860  16.910  1.00  0.00            
ATOM      5  C3  BCD     1      16.290  30.430  19.120  1.00  0.00            
ATOM      6  O3  BCD     1      16.460  31.840  18.670  1.00  0.00            
ATOM      7  C4  BCD     1      16.080  30.320  20.620  1.00  0.00            
ATOM      8  C5  BCD     1      15.920  28.850  20.950  1.00  0.00            
ATOM      9  O4  BCD     1      14.840  28.360  20.230  1.00  0.00            
ATOM     10  C6  BCD     1      15.630  28.510  22.420  1.00  0.00            
ATOM     11  O5  BCD     1      14.990  27.250  22.450  1.00  0.00            
ATOM     12  H1  BCD     1      13.920  28.020  18.430  1.00  0.00            
ATOM     13  H2  BCD     1      14.260  30.390  18.710  1.00  0.00            
ATOM     14  H3  BCD     1      16.100  29.250  16.860  1.00  0.00            
ATOM     15  H4  BCD     1      17.230  29.920  18.900  1.00  0.00            
ATOM     16  H5  BCD     1      17.190  32.110  19.230  1.00  0.00            
ATOM     17  H6  BCD     1      15.200  30.900  20.940  1.00  0.00            
ATOM     18  H7  BCD     1      16.840  28.330  20.640  1.00  0.00            
ATOM     19  H8  BCD     1      16.460  28.540  23.130  1.00  0.00            
ATOM     20  H9  BCD     1      14.980  29.300  22.840  1.00  0.00            
ATOM     21  H10 BCD     1      14.670  27.170  21.540  1.00  0.00            
ATOM     22  C7  BCD     1      17.100  24.570  15.790  1.00  0.00            
ATOM     23  O6  BCD     1      17.880  24.160  16.880  1.00  0.00            
ATOM     24  C8  BCD     1      17.470  25.970  15.420  1.00  0.00            
ATOM     25  O7  BCD     1      18.760  25.900  14.990  1.00  0.00            
ATOM     26  C9  BCD     1      17.300  26.960  16.570  1.00  0.00            
ATOM     27  O8  BCD     1      17.530  28.340  16.180  1.00  0.00            
ATOM     28  C10 BCD     1      15.920  26.910  17.200  1.00  0.00            
ATOM     29  C11 BCD     1      15.500  25.450  17.390  1.00  0.00            
ATOM     30  O9  BCD     1      15.740  24.650  16.160  1.00  0.00            
ATOM     31  C12 BCD     1      14.020  25.190  17.620  1.00  0.00            
ATOM     32  O10 BCD     1      13.120  25.870  16.670  1.00  0.00            
ATOM     33  H11 BCD     1      17.200  23.780  15.040  1.00  0.00            
ATOM     34  H12 BCD     1      16.800  26.350  14.640  1.00  0.00            
ATOM     35  H13 BCD     1      19.020  26.750  14.620  1.00  0.00            
ATOM     36  H14 BCD     1      17.980  26.720  17.400  1.00  0.00            
ATOM     37  H15 BCD     1      18.450  28.600  16.270  1.00  0.00            
ATOM     38  H16 BCD     1      15.190  27.410  16.540  1.00  0.00            
ATOM     39  H17 BCD     1      15.920  25.060  18.320  1.00  0.00            
ATOM     40  H18 BCD     1      13.720  24.130  17.610  1.00  0.00            
ATOM     41  H19 BCD     1      13.820  25.520  18.650  1.00  0.00            
ATOM     42  H20 BCD     1      12.570  25.170  16.300  1.00  0.00            
ATOM     43  C13 BCD     1      20.340  21.260  18.340  1.00  0.00            
ATOM     44  O11 BCD     1      20.620  22.170  19.450  1.00  0.00            
ATOM     45  C14 BCD     1      20.850  21.960  17.000  1.00  0.00            
ATOM     46  O12 BCD     1      22.270  22.260  16.970  1.00  0.00            
ATOM     47  C15 BCD     1      20.010  23.200  16.840  1.00  0.00            
ATOM     48  O13 BCD     1      20.380  23.850  15.600  1.00  0.00            
ATOM     49  C16 BCD     1      18.510  22.860  16.850  1.00  0.00            
ATOM     50  C17 BCD     1      18.170  22.180  18.170  1.00  0.00            
ATOM     51  O14 BCD     1      18.970  21.000  18.290  1.00  0.00            
ATOM     52  C18 BCD     1      16.760  21.800  18.180  1.00  0.00            
ATOM     53  O15 BCD     1      16.290  21.740  19.490  1.00  0.00            
ATOM     54  H21 BCD     1      20.920  20.350  18.540  1.00  0.00            
ATOM     55  H22 BCD     1      20.480  21.260  16.240  1.00  0.00            
ATOM     56  H23 BCD     1      22.440  22.620  16.090  1.00  0.00            
ATOM     57  H24 BCD     1      20.200  23.820  17.730  1.00  0.00            
ATOM     58  H25 BCD     1      19.800  24.610  15.470  1.00  0.00            
ATOM     59  H26 BCD     1      18.180  22.300  15.970  1.00  0.00            
ATOM     60  H27 BCD     1      18.330  22.890  18.990  1.00  0.00            
ATOM     61  H28 BCD     1      16.130  22.410  17.510  1.00  0.00            
ATOM     62  H29 BCD     1      16.640  20.790  17.780  1.00  0.00            
ATOM     63  H30 BCD     1      15.390  22.070  19.460  1.00  0.00            
ATOM     64  C19 BCD     1      22.530  22.460  23.050  1.00  0.00            
ATOM     65  O16 BCD     1      22.590  23.810  22.990  1.00  0.00            
ATOM     66  C20 BCD     1      23.400  21.850  21.860  1.00  0.00            
ATOM     67  O17 BCD     1      24.740  22.430  21.900  1.00  0.00            
ATOM     68  C21 BCD     1      22.630  22.070  20.610  1.00  0.00            
ATOM     69  O18 BCD     1      23.210  21.330  19.550  1.00  0.00            
ATOM     70  C22 BCD     1      21.180  21.690  20.660  1.00  0.00            
ATOM     71  C23 BCD     1      20.470  22.280  21.860  1.00  0.00            
ATOM     72  O19 BCD     1      21.200  21.970  23.050  1.00  0.00            
ATOM     73  C24 BCD     1      19.030  21.710  21.900  1.00  0.00            
ATOM     74  O20 BCD     1      18.930  20.350  22.290  1.00  0.00            
ATOM     75  H31 BCD     1      23.000  22.040  23.950  1.00  0.00            
ATOM     76  H32 BCD     1      23.510  20.770  22.050  1.00  0.00            
ATOM     77  H33 BCD     1      25.400  21.740  22.010  1.00  0.00            
ATOM     78  H34 BCD     1      22.730  23.130  20.320  1.00  0.00            
ATOM     79  H35 BCD     1      22.940  21.790  18.750  1.00  0.00            
ATOM     80  H36 BCD     1      21.240  20.590  20.730  1.00  0.00            
ATOM     81  H37 BCD     1      20.460  23.370  21.760  1.00  0.00            
ATOM     82  H38 BCD     1      18.480  22.330  22.620  1.00  0.00            
ATOM     83  H39 BCD     1      18.660  21.790  20.870  1.00  0.00            
ATOM     84  H40 BCD     1      18.530  20.280  23.160  1.00  0.00            
ATOM     85  C25 BCD     1      24.040  26.910  25.190  1.00  0.00            
ATOM     86  O21 BCD     1      22.910  27.620  24.780  1.00  0.00            
ATOM     87  C26 BCD     1      24.960  26.390  24.070  1.00  0.00            
ATOM     88  O22 BCD     1      25.580  27.530  23.400  1.00  0.00            
ATOM     89  C27 BCD     1      24.180  25.520  23.100  1.00  0.00            
ATOM     90  O23 BCD     1      25.000  24.910  22.050  1.00  0.00            
ATOM     91  C28 BCD     1      23.470  24.470  23.900  1.00  0.00            
ATOM     92  C29 BCD     1      22.700  24.910  25.180  1.00  0.00            
ATOM     93  O24 BCD     1      23.530  25.770  25.890  1.00  0.00            
ATOM     94  C30 BCD     1      22.220  23.790  26.070  1.00  0.00            
ATOM     95  O25 BCD     1      23.300  23.080  26.640  1.00  0.00            
ATOM     96  H41 BCD     1      24.670  27.490  25.880  1.00  0.00            
ATOM     97  H42 BCD     1      25.700  25.730  24.540  1.00  0.00            
ATOM     98  H43 BCD     1      26.130  27.270  22.660  1.00  0.00            
ATOM     99  H44 BCD     1      23.490  26.250  22.670  1.00  0.00            
ATOM    100  H45 BCD     1      24.960  23.950  22.080  1.00  0.00            
ATOM    101  H46 BCD     1      24.230  23.720  24.160  1.00  0.00            
ATOM    102  H47 BCD     1      21.770  25.500  25.070  1.00  0.00            
ATOM    103  H48 BCD     1      21.650  24.240  26.890  1.00  0.00            
ATOM    104  H49 BCD     1      21.510  23.220  25.450  1.00  0.00            
ATOM    105  H50 BCD     1      23.740  23.790  27.130  1.00  0.00            
ATOM    106  C31 BCD     1      21.330  31.420  24.970  1.00  0.00            
ATOM    107  O26 BCD     1      20.540  31.220  23.910  1.00  0.00            
ATOM    108  C32 BCD     1      22.760  31.340  24.550  1.00  0.00            
ATOM    109  O27 BCD     1      23.100  32.300  23.560  1.00  0.00            
ATOM    110  C33 BCD     1      23.190  29.930  24.170  1.00  0.00            
ATOM    111  C34 BCD     1      22.720  28.910  25.250  1.00  0.00            
ATOM    112  C35 BCD     1      21.290  29.080  25.600  1.00  0.00            
ATOM    113  O28 BCD     1      21.050  30.410  25.960  1.00  0.00            
ATOM    114  C36 BCD     1      21.050  28.110  26.820  1.00  0.00            
ATOM    115  O29 BCD     1      19.700  28.290  27.190  1.00  0.00            
ATOM    116  O30 BCD     1      24.620  29.930  24.020  1.00  0.00            
ATOM    117  H51 BCD     1      21.190  32.410  25.410  1.00  0.00            
ATOM    118  H52 BCD     1      23.450  31.690  25.320  1.00  0.00            
ATOM    119  H53 BCD     1      22.520  32.260  22.790  1.00  0.00            
ATOM    120  H54 BCD     1      22.810  29.740  23.150  1.00  0.00            
ATOM    121  H55 BCD     1      24.970  29.030  24.000  1.00  0.00            
ATOM    122  H56 BCD     1      23.390  29.050  26.110  1.00  0.00            
ATOM    123  H57 BCD     1      20.750  28.900  24.670  1.00  0.00            
ATOM    124  H58 BCD     1      21.160  27.110  26.390  1.00  0.00            
ATOM    125  H59 BCD     1      21.790  28.250  27.610  1.00  0.00            
ATOM    126  H60 BCD     1      19.240  28.140  26.360  1.00  0.00            
ATOM    127  C37 BCD     1      17.070  32.050  21.970  1.00  0.00            
ATOM    128  O31 BCD     1      17.230  30.850  21.230  1.00  0.00            
ATOM    129  C38 BCD     1      18.220  33.020  21.720  1.00  0.00            
ATOM    130  O32 BCD     1      18.260  33.350  20.370  1.00  0.00            
ATOM    131  C39 BCD     1      19.540  32.490  22.180  1.00  0.00            
ATOM    132  O33 BCD     1      20.700  33.420  22.050  1.00  0.00            
ATOM    133  C40 BCD     1      19.350  32.020  23.630  1.00  0.00            
ATOM    134  C41 BCD     1      18.190  31.100  23.810  1.00  0.00            
ATOM    135  O34 BCD     1      17.010  31.760  23.360  1.00  0.00            
ATOM    136  C42 BCD     1      17.730  30.700  25.270  1.00  0.00            
ATOM    137  O35 BCD     1      17.590  31.890  26.090  1.00  0.00            
ATOM    138  H61 BCD     1      16.170  32.610  21.700  1.00  0.00            
ATOM    139  H62 BCD     1      18.050  33.910  22.340  1.00  0.00            
ATOM    140  H63 BCD     1      19.080  33.850  20.320  1.00  0.00            
ATOM    141  H64 BCD     1      19.720  31.580  21.590  1.00  0.00            
ATOM    142  H65 BCD     1      21.320  32.980  21.460  1.00  0.00            
ATOM    143  H66 BCD     1      19.270  32.860  24.340  1.00  0.00            
ATOM    144  H67 BCD     1      18.300  30.130  23.310  1.00  0.00            
ATOM    145  H68 BCD     1      16.820  30.090  25.230  1.00  0.00            
ATOM    146  H69 BCD     1      18.350  29.950  25.790  1.00  0.00            
ATOM    147  H70 BCD     1      16.930  31.640  26.740  1.00  0.00            
ATOM    148  C1  BI7     2      20.160  28.600  20.380  1.00  0.00            
ATOM    149  C2  BI7     2      20.240  27.020  20.330  1.00  0.00            
ATOM    150  C3  BI7     2      21.690  26.540  20.540  1.00  0.00            
ATOM    151  C4  BI7     2      19.290  26.330  21.290  1.00  0.00            
ATOM    152  C5  BI7     2      18.260  25.470  20.740  1.00  0.00            
ATOM    153  C6  BI7     2      17.320  24.680  21.370  1.00  0.00            
ATOM    154  C7  BI7     2      17.010  24.600  22.780  1.00  0.00            
ATOM    155  C8  BI7     2      17.600  25.300  23.790  1.00  0.00            
ATOM    156  O1  BI7     2      17.050  25.210  25.000  1.00  0.00            
ATOM    157  C9  BI7     2      18.650  26.360  23.830  1.00  0.00            
ATOM    158  O2  BI7     2      18.910  27.050  24.830  1.00  0.00            
ATOM    159  C10 BI7     2      19.340  26.670  22.640  1.00  0.00            
ATOM    160  H1  BI7     2      20.890  28.960  21.120  1.00  0.00            
ATOM    161  H2  BI7     2      20.440  29.050  19.420  1.00  0.00            
ATOM    162  H3  BI7     2      19.200  29.090  20.590  1.00  0.00            
ATOM    163  H4  BI7     2      20.010  26.720  19.300  1.00  0.00            
ATOM    164  H5  BI7     2      21.770  25.500  20.880  1.00  0.00            
ATOM    165  H6  BI7     2      22.310  26.720  19.650  1.00  0.00            
ATOM    166  H7  BI7     2      22.030  27.060  21.440  1.00  0.00            
ATOM    167  H8  BI7     2      18.250  25.280  19.680  1.00  0.00            
ATOM    168  H9  BI7     2      16.640  24.070  20.780  1.00  0.00            
ATOM    169  H10 BI7     2      16.190  23.970  23.080  1.00  0.00            
ATOM    170  H11 BI7     2      17.470  25.950  25.480  1.00  0.00            
ATOM    171  H12 BI7     2      20.180  27.280  22.950  1.00  0.00            
TER
ENDMDL
MODEL        1
ATOM      1  C1  BCD     1      17.930  36.170  20.530  1.00  0.00            
ATOM      2  O1  BCD     1      19.260  35.940  20.030  1.00  0.00            
ATOM      3  C2  BCD     1      17.910  36.990  21.810  1.00  0.00            
ATOM      4  O2  BCD     1      18.660  38.210  21.580  1.00  0.00            
ATOM      5  C3  BCD     1      18.440  36.120  22.980  1.00  0.00            
ATOM      6  O3  BCD     1      18.210  36.760  24.220  1.00  0.00            
ATOM      7  C4  BCD     1      17.740  34.720  23.040  1.00  0.00            
ATOM      8  C5  BCD     1      17.580  34.030  21.630  1.00  0.00            
ATOM      9  O4  BCD     1      17.150  35.020  20.720  1.00  0.00            
ATOM     10  C6  BCD     1      16.610  32.810  21.640  1.00  0.00            
ATOM     11  O5  BCD     1      15.340  33.180  22.240  1.00  0.00            
ATOM     12  H1  BCD     1      17.480  36.790  19.740  1.00  0.00            
ATOM     13  H2  BCD     1      16.840  37.200  21.910  1.00  0.00            
ATOM     14  H3  BCD     1      18.490  38.680  22.410  1.00  0.00            
ATOM     15  H4  BCD     1      19.510  35.980  22.800  1.00  0.00            
ATOM     16  H5  BCD     1      18.270  36.090  24.920  1.00  0.00            
ATOM     17  H6  BCD     1      16.740  34.810  23.480  1.00  0.00            
ATOM     18  H7  BCD     1      18.580  33.700  21.340  1.00  0.00            
ATOM     19  H8  BCD     1      16.530  32.510  20.590  1.00  0.00            
ATOM     20  H9  BCD     1      17.050  32.020  22.270  1.00  0.00            
ATOM     21  H10 BCD     1      14.840  32.380  22.400  1.00  0.00            
ATOM     22  C7  BCD     1      21.990  36.440  17.010  1.00  0.00            
ATOM     23  O6  BCD     1      22.610  35.450  17.790  1.00  0.00            
ATOM     24  C8  BCD     1      21.770  37.660  17.910  1.00  0.00            
ATOM     25  O7  BCD     1      23.050  38.140  18.280  1.00  0.00            
ATOM     26  C9  BCD     1      20.970  37.390  19.140  1.00  0.00            
ATOM     27  O8  BCD     1      20.530  38.650  19.840  1.00  0.00            
ATOM     28  C10 BCD     1      19.700  36.610  18.800  1.00  0.00            
ATOM     29  C11 BCD     1      19.880  35.540  17.660  1.00  0.00            
ATOM     30  O9  BCD     1      20.690  36.040  16.610  1.00  0.00            
ATOM     31  C12 BCD     1      18.500  35.150  17.060  1.00  0.00            
ATOM     32  O10 BCD     1      17.800  36.340  16.690  1.00  0.00            
ATOM     33  H11 BCD     1      22.640  36.650  16.160  1.00  0.00            
ATOM     34  H12 BCD     1      21.190  38.340  17.280  1.00  0.00            
ATOM     35  H13 BCD     1      22.840  38.870  18.880  1.00  0.00            
ATOM     36  H14 BCD     1      21.530  36.750  19.830  1.00  0.00            
ATOM     37  H15 BCD     1      19.950  38.440  20.580  1.00  0.00            
ATOM     38  H16 BCD     1      18.950  37.340  18.490  1.00  0.00            
ATOM     39  H17 BCD     1      20.380  34.680  18.130  1.00  0.00            
ATOM     40  H18 BCD     1      18.750  34.470  16.240  1.00  0.00            
ATOM     41  H19 BCD     1      17.950  34.560  17.800  1.00  0.00            
ATOM     42  H20 BCD     1      16.890  36.090  16.530  1.00  0.00            
ATOM     43  C13 BCD     1      26.290  33.330  17.650  1.00  0.00            
ATOM     44  O11 BCD     1      26.550  33.460  19.020  1.00  0.00            
ATOM     45  C14 BCD     1      26.220  34.720  16.950  1.00  0.00            
ATOM     46  O12 BCD     1      27.440  35.450  17.170  1.00  0.00            
ATOM     47  C15 BCD     1      25.070  35.590  17.500  1.00  0.00            
ATOM     48  O13 BCD     1      25.030  36.960  17.010  1.00  0.00            
ATOM     49  C16 BCD     1      23.750  34.810  17.210  1.00  0.00            
ATOM     50  C17 BCD     1      23.840  33.420  17.910  1.00  0.00            
ATOM     51  O14 BCD     1      24.990  32.710  17.500  1.00  0.00            
ATOM     52  C18 BCD     1      22.640  32.580  17.820  1.00  0.00            
ATOM     53  O15 BCD     1      22.290  32.570  16.470  1.00  0.00            
ATOM     54  H21 BCD     1      26.990  32.650  17.160  1.00  0.00            
ATOM     55  H22 BCD     1      26.180  34.520  15.870  1.00  0.00            
ATOM     56  H23 BCD     1      27.570  35.400  18.120  1.00  0.00            
ATOM     57  H24 BCD     1      25.240  35.510  18.580  1.00  0.00            
ATOM     58  H25 BCD     1      24.460  37.430  17.610  1.00  0.00            
ATOM     59  H26 BCD     1      23.720  34.660  16.130  1.00  0.00            
ATOM     60  H27 BCD     1      24.000  33.630  18.980  1.00  0.00            
ATOM     61  H28 BCD     1      22.990  31.590  18.140  1.00  0.00            
ATOM     62  H29 BCD     1      21.820  32.930  18.450  1.00  0.00            
ATOM     63  H30 BCD     1      22.440  31.690  16.140  1.00  0.00            
ATOM     64  C19 BCD     1      29.340  32.290  21.830  1.00  0.00            
ATOM     65  O16 BCD     1      28.260  32.160  22.780  1.00  0.00            
ATOM     66  C20 BCD     1      29.450  33.720  21.360  1.00  0.00            
ATOM     67  O17 BCD     1      29.760  34.740  22.250  1.00  0.00            
ATOM     68  C21 BCD     1      28.160  34.060  20.540  1.00  0.00            
ATOM     69  O18 BCD     1      28.310  35.280  19.840  1.00  0.00            
ATOM     70  C22 BCD     1      27.870  33.070  19.480  1.00  0.00            
ATOM     71  C23 BCD     1      27.920  31.630  19.950  1.00  0.00            
ATOM     72  O19 BCD     1      29.140  31.470  20.760  1.00  0.00            
ATOM     73  C24 BCD     1      27.860  30.590  18.920  1.00  0.00            
ATOM     74  O20 BCD     1      28.760  30.820  17.820  1.00  0.00            
ATOM     75  H31 BCD     1      30.260  31.980  22.330  1.00  0.00            
ATOM     76  H32 BCD     1      30.200  33.750  20.560  1.00  0.00            
ATOM     77  H33 BCD     1      29.220  34.570  23.030  1.00  0.00            
ATOM     78  H34 BCD     1      27.330  34.100  21.250  1.00  0.00            
ATOM     79  H35 BCD     1      28.100  35.920  20.520  1.00  0.00            
ATOM     80  H36 BCD     1      28.650  33.140  18.710  1.00  0.00            
ATOM     81  H37 BCD     1      27.070  31.510  20.630  1.00  0.00            
ATOM     82  H38 BCD     1      28.090  29.620  19.380  1.00  0.00            
ATOM     83  H39 BCD     1      26.810  30.580  18.590  1.00  0.00            
ATOM     84  H40 BCD     1      29.440  30.140  17.870  1.00  0.00            
ATOM     85  C25 BCD     1      27.330  31.330  26.800  1.00  0.00            
ATOM     86  O21 BCD     1      26.000  31.530  26.270  1.00  0.00            
ATOM     87  C26 BCD     1      28.010  32.670  26.520  1.00  0.00            
ATOM     88  O22 BCD     1      27.380  33.650  27.320  1.00  0.00            
ATOM     89  C27 BCD     1      27.960  33.070  25.000  1.00  0.00            
ATOM     90  O23 BCD     1      28.630  34.330  24.860  1.00  0.00            
ATOM     91  C28 BCD     1      28.550  31.920  24.200  1.00  0.00            
ATOM     92  C29 BCD     1      28.040  30.530  24.590  1.00  0.00            
ATOM     93  O24 BCD     1      28.070  30.350  26.000  1.00  0.00            
ATOM     94  C30 BCD     1      28.870  29.450  23.880  1.00  0.00            
ATOM     95  O25 BCD     1      30.160  29.450  24.420  1.00  0.00            
ATOM     96  H41 BCD     1      27.200  31.070  27.850  1.00  0.00            
ATOM     97  H42 BCD     1      29.050  32.490  26.820  1.00  0.00            
ATOM     98  H43 BCD     1      27.860  34.480  27.300  1.00  0.00            
ATOM     99  H44 BCD     1      26.920  33.140  24.660  1.00  0.00            
ATOM    100  H45 BCD     1      27.900  34.940  25.000  1.00  0.00            
ATOM    101  H46 BCD     1      29.610  31.950  24.470  1.00  0.00            
ATOM    102  H47 BCD     1      27.000  30.430  24.260  1.00  0.00            
ATOM    103  H48 BCD     1      28.470  28.430  23.880  1.00  0.00            
ATOM    104  H49 BCD     1      28.880  29.600  22.790  1.00  0.00            
ATOM    105  H50 BCD     1      30.120  29.300  25.370  1.00  0.00            
ATOM    106  C31 BCD     1      22.000  30.980  27.330  1.00  0.00            
ATOM    107  O26 BCD     1      21.580  31.900  26.290  1.00  0.00            
ATOM    108  C32 BCD     1      22.920  31.570  28.390  1.00  0.00            
ATOM    109  O27 BCD     1      22.230  32.610  29.090  1.00  0.00            
ATOM    110  C33 BCD     1      24.270  32.070  27.770  1.00  0.00            
ATOM    111  C34 BCD     1      24.920  30.960  27.010  1.00  0.00            
ATOM    112  C35 BCD     1      23.930  30.370  26.020  1.00  0.00            
ATOM    113  O28 BCD     1      22.680  29.930  26.690  1.00  0.00            
ATOM    114  C36 BCD     1      24.470  29.070  25.400  1.00  0.00            
ATOM    115  O29 BCD     1      24.920  28.150  26.430  1.00  0.00            
ATOM    116  O30 BCD     1      25.190  32.510  28.830  1.00  0.00            
ATOM    117  H51 BCD     1      21.130  30.560  27.840  1.00  0.00            
ATOM    118  H52 BCD     1      23.200  30.760  29.070  1.00  0.00            
ATOM    119  H53 BCD     1      21.560  33.020  28.530  1.00  0.00            
ATOM    120  H54 BCD     1      24.070  32.930  27.120  1.00  0.00            
ATOM    121  H55 BCD     1      25.910  32.990  28.410  1.00  0.00            
ATOM    122  H56 BCD     1      25.330  30.200  27.700  1.00  0.00            
ATOM    123  H57 BCD     1      23.760  31.080  25.200  1.00  0.00            
ATOM    124  H58 BCD     1      23.830  28.610  24.630  1.00  0.00            
ATOM    125  H59 BCD     1      25.420  29.260  24.880  1.00  0.00            
ATOM    126  H60 BCD     1      25.480  27.580  25.890  1.00  0.00            
ATOM    127  C37 BCD     1      17.980  33.000  24.760  1.00  0.00            
ATOM    128  O31 BCD     1      18.570  33.990  23.910  1.00  0.00            
ATOM    129  C38 BCD     1      18.260  33.390  26.150  1.00  0.00            
ATOM    130  O32 BCD     1      17.630  34.640  26.370  1.00  0.00            
ATOM    131  C39 BCD     1      19.760  33.380  26.420  1.00  0.00            
ATOM    132  O33 BCD     1      20.100  33.700  27.840  1.00  0.00            
ATOM    133  C40 BCD     1      20.180  31.940  26.140  1.00  0.00            
ATOM    134  C41 BCD     1      19.910  31.670  24.670  1.00  0.00            
ATOM    135  O34 BCD     1      18.540  31.650  24.470  1.00  0.00            
ATOM    136  C42 BCD     1      20.490  30.290  24.270  1.00  0.00            
ATOM    137  O35 BCD     1      20.060  29.260  25.240  1.00  0.00            
ATOM    138  H61 BCD     1      16.890  32.920  24.700  1.00  0.00            
ATOM    139  H62 BCD     1      17.730  32.650  26.760  1.00  0.00            
ATOM    140  H63 BCD     1      17.590  34.800  27.320  1.00  0.00            
ATOM    141  H64 BCD     1      20.310  34.060  25.750  1.00  0.00            
ATOM    142  H65 BCD     1      19.960  34.650  27.860  1.00  0.00            
ATOM    143  H66 BCD     1      19.580  31.250  26.750  1.00  0.00            
ATOM    144  H67 BCD     1      20.230  32.450  23.970  1.00  0.00            
ATOM    145  H68 BCD     1      19.920  30.170  23.340  1.00  0.00            
ATOM    146  H69 BCD     1      21.580  30.360  24.190  1.00  0.00            
ATOM    147  H70 BCD     1      19.100  29.260  25.220  1.00  0.00            
ATOM    148  C1  BI7     2      24.570  36.440  21.780  1.00  0.00            
ATOM    149  C2  BI7     2      23.890  35.780  23.070  1.00  0.00            
ATOM    150  C3  BI7     2      22.680  36.580  23.560  1.00  0.00            
ATOM    151  C4  BI7     2      23.480  34.320  22.660  1.00  0.00            
ATOM    152  C5  BI7     2      24.430  33.320  23.080  1.00  0.00            
ATOM    153  C6  BI7     2      24.510  31.980  22.770  1.00  0.00            
ATOM    154  C7  BI7     2      23.510  31.100  22.230  1.00  0.00            
ATOM    155  C8  BI7     2      22.320  31.460  21.670  1.00  0.00            
ATOM    156  O1  BI7     2      21.710  30.470  20.960  1.00  0.00            
ATOM    157  C9  BI7     2      21.700  32.830  21.450  1.00  0.00            
ATOM    158  O2  BI7     2      20.670  32.910  20.750  1.00  0.00            
ATOM    159  C10 BI7     2      22.430  34.040  21.820  1.00  0.00            
ATOM    160  H1  BI7     2      23.990  36.450  20.850  1.00  0.00            
ATOM    161  H2  BI7     2      25.020  37.440  21.860  1.00  0.00            
ATOM    162  H3  BI7     2      25.420  35.810  21.480  1.00  0.00            
ATOM    163  H4  BI7     2      24.680  35.710  23.820  1.00  0.00            
ATOM    164  H5  BI7     2      21.820  36.770  22.900  1.00  0.00            
ATOM    165  H6  BI7     2      22.320  36.090  24.470  1.00  0.00            
ATOM    166  H7  BI7     2      23.090  37.540  23.890  1.00  0.00            
ATOM    167  H8  BI7     2      25.230  33.720  23.680  1.00  0.00            
ATOM    168  H9  BI7     2      25.370  31.450  23.170  1.00  0.00            
ATOM    169  H10 BI7     2      23.740  30.050  22.080  1.00  0.00            
ATOM    170  H11 BI7     2      20.950  30.850  20.490  1.00  0.00            
ATOM    171  H12 BI7     2      21.870  34.900  21.490  1.00  0.00            
TER
ENDMDL
MODEL        1
ATOM      1  C1  BCD     1      19.430  34.590   0.440  1.00  0.00            
ATOM      2  O1  BCD     1      19.500  34.570   1.900  1.00  0.00            
ATOM      3  C2  BCD     1      19.050  33.350  -0.250  1.00  0.00            
ATOM      4  O2  BCD     1      17.800  32.790   0.150  1.00  0.00            
ATOM      5  C3  BCD     1      20.150  32.320  -0.000  1.00  0.00            
ATOM      6  O3  BCD     1      19.900  31.040  -0.530  1.00  0.00            
ATOM      7  C4  BCD     1      21.520  32.830  -0.410  1.00  0.00            
ATOM      8  C5  BCD     1      21.810  34.180   0.170  1.00  0.00            
ATOM      9  O4  BCD     1      20.700  35.080  -0.030  1.00  0.00            
ATOM     10  C6  BCD     1      22.980  34.940  -0.360  1.00  0.00            
ATOM     11  O5  BCD     1      22.920  34.980  -1.780  1.00  0.00            
ATOM     12  H1  BCD     1      18.750  35.410   0.180  1.00  0.00            
ATOM     13  H2  BCD     1      19.090  33.560  -1.320  1.00  0.00            
ATOM     14  H3  BCD     1      17.590  31.920  -0.190  1.00  0.00            
ATOM     15  H4  BCD     1      20.150  32.120   1.070  1.00  0.00            
ATOM     16  H5  BCD     1      20.720  30.600  -0.750  1.00  0.00            
ATOM     17  H6  BCD     1      21.570  32.740  -1.500  1.00  0.00            
ATOM     18  H7  BCD     1      22.060  34.050   1.230  1.00  0.00            
ATOM     19  H8  BCD     1      22.900  35.900   0.160  1.00  0.00            
ATOM     20  H9  BCD     1      23.940  34.500  -0.050  1.00  0.00            
ATOM     21  H10 BCD     1      22.310  35.710  -1.900  1.00  0.00            
ATOM     22  C7  BCD     1      17.370  36.050   5.220  1.00  0.00            
ATOM     23  O6  BCD     1      18.580  35.860   5.870  1.00  0.00            
ATOM     24  C8  BCD     1      16.930  34.610   4.680  1.00  0.00            
ATOM     25  O7  BCD     1      16.870  33.690   5.790  1.00  0.00            
ATOM     26  C9  BCD     1      17.950  34.040   3.620  1.00  0.00            
ATOM     27  O8  BCD     1      17.380  32.920   2.940  1.00  0.00            
ATOM     28  C10 BCD     1      18.340  35.070   2.530  1.00  0.00            
ATOM     29  C11 BCD     1      18.690  36.470   3.170  1.00  0.00            
ATOM     30  O9  BCD     1      17.680  36.870   4.110  1.00  0.00            
ATOM     31  C12 BCD     1      19.000  37.420   2.100  1.00  0.00            
ATOM     32  O10 BCD     1      19.300  38.710   2.650  1.00  0.00            
ATOM     33  H11 BCD     1      16.570  36.500   5.820  1.00  0.00            
ATOM     34  H12 BCD     1      16.010  34.790   4.110  1.00  0.00            
ATOM     35  H13 BCD     1      16.720  32.880   5.300  1.00  0.00            
ATOM     36  H14 BCD     1      18.890  33.870   4.170  1.00  0.00            
ATOM     37  H15 BCD     1      17.530  32.910   1.990  1.00  0.00            
ATOM     38  H16 BCD     1      17.490  35.100   1.840  1.00  0.00            
ATOM     39  H17 BCD     1      19.650  36.420   3.700  1.00  0.00            
ATOM     40  H18 BCD     1      19.800  37.150   1.400  1.00  0.00            
ATOM     41  H19 BCD     1      18.090  37.450   1.490  1.00  0.00            
ATOM     42  H20 BCD     1      19.340  39.350   1.930  1.00  0.00            
ATOM     43  C13 BCD     1      20.690  36.480   9.300  1.00  0.00            
ATOM     44  O11 BCD     1      21.660  35.540   8.940  1.00  0.00            
ATOM     45  C14 BCD     1      19.330  35.830   9.380  1.00  0.00            
ATOM     46  O12 BCD     1      19.370  34.800  10.420  1.00  0.00            
ATOM     47  C15 BCD     1      18.890  35.280   8.060  1.00  0.00            
ATOM     48  O13 BCD     1      17.540  34.770   8.140  1.00  0.00            
ATOM     49  C16 BCD     1      18.920  36.450   7.060  1.00  0.00            
ATOM     50  C17 BCD     1      20.330  37.100   7.030  1.00  0.00            
ATOM     51  O14 BCD     1      20.700  37.510   8.390  1.00  0.00            
ATOM     52  C18 BCD     1      20.460  38.290   6.150  1.00  0.00            
ATOM     53  O15 BCD     1      21.830  38.740   6.200  1.00  0.00            
ATOM     54  H21 BCD     1      20.870  36.930  10.290  1.00  0.00            
ATOM     55  H22 BCD     1      18.580  36.570   9.650  1.00  0.00            
ATOM     56  H23 BCD     1      18.490  34.540  10.710  1.00  0.00            
ATOM     57  H24 BCD     1      19.510  34.440   7.720  1.00  0.00            
ATOM     58  H25 BCD     1      17.220  34.600   7.250  1.00  0.00            
ATOM     59  H26 BCD     1      18.250  37.230   7.450  1.00  0.00            
ATOM     60  H27 BCD     1      21.100  36.400   6.680  1.00  0.00            
ATOM     61  H28 BCD     1      20.210  38.000   5.120  1.00  0.00            
ATOM     62  H29 BCD     1      19.900  39.170   6.480  1.00  0.00            
ATOM     63  H30 BCD     1      22.060  38.980   7.100  1.00  0.00            
ATOM     64  C19 BCD     1      25.500  34.490  10.060  1.00  0.00            
ATOM     65  O16 BCD     1      25.370  33.240   9.380  1.00  0.00            
ATOM     66  C20 BCD     1      24.490  34.550  11.140  1.00  0.00            
ATOM     67  O17 BCD     1      24.720  33.600  12.150  1.00  0.00            
ATOM     68  C21 BCD     1      23.030  34.570  10.580  1.00  0.00            
ATOM     69  O18 BCD     1      22.010  34.770  11.630  1.00  0.00            
ATOM     70  C22 BCD     1      22.890  35.710   9.580  1.00  0.00            
ATOM     71  C23 BCD     1      23.940  35.560   8.530  1.00  0.00            
ATOM     72  O19 BCD     1      25.250  35.530   9.160  1.00  0.00            
ATOM     73  C24 BCD     1      23.980  36.590   7.580  1.00  0.00            
ATOM     74  O20 BCD     1      24.010  37.890   8.190  1.00  0.00            
ATOM     75  H31 BCD     1      26.520  34.680  10.420  1.00  0.00            
ATOM     76  H32 BCD     1      24.730  35.550  11.530  1.00  0.00            
ATOM     77  H33 BCD     1      24.910  32.700  11.840  1.00  0.00            
ATOM     78  H34 BCD     1      22.810  33.630  10.060  1.00  0.00            
ATOM     79  H35 BCD     1      21.140  34.620  11.270  1.00  0.00            
ATOM     80  H36 BCD     1      23.030  36.620  10.180  1.00  0.00            
ATOM     81  H37 BCD     1      23.810  34.590   8.040  1.00  0.00            
ATOM     82  H38 BCD     1      24.780  36.500   6.840  1.00  0.00            
ATOM     83  H39 BCD     1      23.050  36.510   7.000  1.00  0.00            
ATOM     84  H40 BCD     1      24.380  38.480   7.530  1.00  0.00            
ATOM     85  C25 BCD     1      27.540  30.060   7.850  1.00  0.00            
ATOM     86  O21 BCD     1      26.540  30.120   6.770  1.00  0.00            
ATOM     87  C26 BCD     1      26.810  29.760   9.230  1.00  0.00            
ATOM     88  O22 BCD     1      26.060  28.510   9.000  1.00  0.00            
ATOM     89  C27 BCD     1      25.770  30.900   9.550  1.00  0.00            
ATOM     90  O23 BCD     1      25.230  30.900  10.920  1.00  0.00            
ATOM     91  C28 BCD     1      26.430  32.260   9.380  1.00  0.00            
ATOM     92  C29 BCD     1      27.250  32.460   8.100  1.00  0.00            
ATOM     93  O24 BCD     1      28.160  31.320   8.050  1.00  0.00            
ATOM     94  C30 BCD     1      28.050  33.750   8.180  1.00  0.00            
ATOM     95  O25 BCD     1      28.920  33.840   9.380  1.00  0.00            
ATOM     96  H41 BCD     1      28.380  29.400   7.650  1.00  0.00            
ATOM     97  H42 BCD     1      27.550  29.620  10.030  1.00  0.00            
ATOM     98  H43 BCD     1      25.620  28.580   8.150  1.00  0.00            
ATOM     99  H44 BCD     1      24.980  30.850   8.790  1.00  0.00            
ATOM    100  H45 BCD     1      24.280  30.900  10.790  1.00  0.00            
ATOM    101  H46 BCD     1      27.040  32.450  10.270  1.00  0.00            
ATOM    102  H47 BCD     1      26.580  32.640   7.250  1.00  0.00            
ATOM    103  H48 BCD     1      28.630  33.670   7.250  1.00  0.00            
ATOM    104  H49 BCD     1      27.440  34.660   8.140  1.00  0.00            
ATOM    105  H50 BCD     1      28.870  34.770   9.610  1.00  0.00            
ATOM    106  C31 BCD     1      25.920  28.670   3.110  1.00  0.00            
ATOM    107  O26 BCD     1      25.120  29.820   2.850  1.00  0.00            
ATOM    108  C32 BCD     1      25.320  27.780   4.220  1.00  0.00            
ATOM    109  O27 BCD     1      24.000  27.300   3.790  1.00  0.00            
ATOM    110  C33 BCD     1      25.310  28.620   5.500  1.00  0.00            
ATOM    111  C34 BCD     1      26.740  29.190   5.730  1.00  0.00            
ATOM    112  C35 BCD     1      27.290  29.890   4.560  1.00  0.00            
ATOM    113  O28 BCD     1      27.210  29.120   3.420  1.00  0.00            
ATOM    114  C36 BCD     1      28.640  30.440   4.600  1.00  0.00            
ATOM    115  O29 BCD     1      29.520  29.440   5.070  1.00  0.00            
ATOM    116  O30 BCD     1      24.800  27.850   6.610  1.00  0.00            
ATOM    117  H51 BCD     1      25.930  28.150   2.140  1.00  0.00            
ATOM    118  H52 BCD     1      26.000  26.920   4.350  1.00  0.00            
ATOM    119  H53 BCD     1      23.980  27.540   2.860  1.00  0.00            
ATOM    120  H54 BCD     1      24.680  29.500   5.310  1.00  0.00            
ATOM    121  H55 BCD     1      23.850  27.810   6.450  1.00  0.00            
ATOM    122  H56 BCD     1      27.420  28.430   6.150  1.00  0.00            
ATOM    123  H57 BCD     1      26.530  30.680   4.480  1.00  0.00            
ATOM    124  H58 BCD     1      28.880  30.720   3.560  1.00  0.00            
ATOM    125  H59 BCD     1      28.670  31.330   5.250  1.00  0.00            
ATOM    126  H60 BCD     1      29.710  28.790   4.380  1.00  0.00            
ATOM    127  C37 BCD     1      23.620  31.540  -0.610  1.00  0.00            
ATOM    128  O31 BCD     1      22.530  31.950   0.110  1.00  0.00            
ATOM    129  C38 BCD     1      23.650  30.030  -0.620  1.00  0.00            
ATOM    130  O32 BCD     1      22.390  29.590  -1.310  1.00  0.00            
ATOM    131  C39 BCD     1      23.840  29.540   0.850  1.00  0.00            
ATOM    132  O33 BCD     1      23.790  28.070   0.990  1.00  0.00            
ATOM    133  C40 BCD     1      25.110  30.210   1.500  1.00  0.00            
ATOM    134  C41 BCD     1      25.050  31.770   1.300  1.00  0.00            
ATOM    135  O34 BCD     1      24.900  32.020  -0.060  1.00  0.00            
ATOM    136  C42 BCD     1      26.410  32.320   1.780  1.00  0.00            
ATOM    137  O35 BCD     1      27.550  31.760   1.050  1.00  0.00            
ATOM    138  H61 BCD     1      23.520  31.950  -1.630  1.00  0.00            
ATOM    139  H62 BCD     1      24.530  29.680  -1.180  1.00  0.00            
ATOM    140  H63 BCD     1      22.700  28.730  -1.610  1.00  0.00            
ATOM    141  H64 BCD     1      23.000  29.890   1.460  1.00  0.00            
ATOM    142  H65 BCD     1      22.900  27.690   0.940  1.00  0.00            
ATOM    143  H66 BCD     1      25.960  29.870   0.890  1.00  0.00            
ATOM    144  H67 BCD     1      24.300  32.300   1.910  1.00  0.00            
ATOM    145  H68 BCD     1      26.510  33.390   1.600  1.00  0.00            
ATOM    146  H69 BCD     1      26.520  32.130   2.860  1.00  0.00            
ATOM    147  H70 BCD     1      28.350  31.790   1.590  1.00  0.00            
ATOM    148  C1  BI7     2      22.510  31.530   3.860  1.00  0.00            
ATOM    149  C2  BI7     2      22.190  32.710   4.840  1.00  0.00            
ATOM    150  C3  BI7     2      22.210  32.170   6.280  1.00  0.00            
ATOM    151  C4  BI7     2      23.190  33.840   4.610  1.00  0.00            
ATOM    152  C5  BI7     2      22.550  35.070   4.210  1.00  0.00            
ATOM    153  C6  BI7     2      23.040  36.250   3.810  1.00  0.00            
ATOM    154  C7  BI7     2      24.420  36.650   3.650  1.00  0.00            
ATOM    155  C8  BI7     2      25.550  35.940   4.050  1.00  0.00            
ATOM    156  O1  BI7     2      26.780  36.510   3.830  1.00  0.00            
ATOM    157  C9  BI7     2      25.680  34.550   4.640  1.00  0.00            
ATOM    158  O2  BI7     2      26.790  34.080   4.920  1.00  0.00            
ATOM    159  C10 BI7     2      24.500  33.720   4.940  1.00  0.00            
ATOM    160  H1  BI7     2      21.920  30.650   4.110  1.00  0.00            
ATOM    161  H2  BI7     2      22.170  31.690   2.830  1.00  0.00            
ATOM    162  H3  BI7     2      23.540  31.230   4.080  1.00  0.00            
ATOM    163  H4  BI7     2      21.150  32.970   4.620  1.00  0.00            
ATOM    164  H5  BI7     2      21.800  32.950   6.920  1.00  0.00            
ATOM    165  H6  BI7     2      21.470  31.370   6.410  1.00  0.00            
ATOM    166  H7  BI7     2      23.190  31.850   6.650  1.00  0.00            
ATOM    167  H8  BI7     2      21.470  35.020   4.150  1.00  0.00            
ATOM    168  H9  BI7     2      22.410  37.050   3.440  1.00  0.00            
ATOM    169  H10 BI7     2      24.700  37.640   3.290  1.00  0.00            
ATOM    170  H11 BI7     2      27.360  35.930   4.360  1.00  0.00            
ATOM    171  H12 BI7     2      24.850  32.880   5.530  1.00  0.00            
TER
ENDMDL
MODEL        1
ATOM      1  C1  BCD     1       9.100  29.530  24.390  1.00  0.00            
ATOM      2  O1  BCD     1       8.380  28.770  23.420  1.00  0.00            
ATOM      3  C2  BCD     1      10.500  29.850  23.930  1.00  0.00            
ATOM      4  O2  BCD     1      10.430  30.560  22.670  1.00  0.00            
ATOM      5  C3  BCD     1      11.390  28.590  23.730  1.00  0.00            
ATOM      6  O3  BCD     1      12.770  28.970  23.590  1.00  0.00            
ATOM      7  C4  BCD     1      11.280  27.760  25.040  1.00  0.00            
ATOM      8  C5  BCD     1       9.860  27.530  25.560  1.00  0.00            
ATOM      9  O4  BCD     1       9.250  28.830  25.650  1.00  0.00            
ATOM     10  C6  BCD     1       9.990  26.990  26.990  1.00  0.00            
ATOM     11  O5  BCD     1       8.690  26.880  27.630  1.00  0.00            
ATOM     12  H1  BCD     1       8.640  30.500  24.590  1.00  0.00            
ATOM     13  H2  BCD     1      10.860  30.470  24.760  1.00  0.00            
ATOM     14  H3  BCD     1       9.540  30.440  22.340  1.00  0.00            
ATOM     15  H4  BCD     1      11.180  28.060  22.800  1.00  0.00            
ATOM     16  H5  BCD     1      13.240  28.160  23.370  1.00  0.00            
ATOM     17  H6  BCD     1      11.830  28.220  25.870  1.00  0.00            
ATOM     18  H7  BCD     1       9.230  26.870  24.940  1.00  0.00            
ATOM     19  H8  BCD     1      10.390  25.970  26.940  1.00  0.00            
ATOM     20  H9  BCD     1      10.680  27.520  27.660  1.00  0.00            
ATOM     21  H10 BCD     1       8.380  27.790  27.720  1.00  0.00            
ATOM     22  C7  BCD     1       4.810  28.200  21.580  1.00  0.00            
ATOM     23  O6  BCD     1       5.420  27.170  20.830  1.00  0.00            
ATOM     24  C8  BCD     1       5.450  29.560  21.220  1.00  0.00            
ATOM     25  O7  BCD     1       5.400  29.800  19.820  1.00  0.00            
ATOM     26  C9  BCD     1       6.930  29.560  21.730  1.00  0.00            
ATOM     27  O8  BCD     1       7.630  30.840  21.730  1.00  0.00            
ATOM     28  C10 BCD     1       6.990  29.050  23.200  1.00  0.00            
ATOM     29  C11 BCD     1       6.210  27.810  23.470  1.00  0.00            
ATOM     30  O9  BCD     1       4.870  27.960  22.980  1.00  0.00            
ATOM     31  C12 BCD     1       6.240  27.480  24.970  1.00  0.00            
ATOM     32  O10 BCD     1       5.590  26.320  25.430  1.00  0.00            
ATOM     33  H11 BCD     1       3.740  28.170  21.370  1.00  0.00            
ATOM     34  H12 BCD     1       5.010  30.390  21.780  1.00  0.00            
ATOM     35  H13 BCD     1       5.930  29.120  19.380  1.00  0.00            
ATOM     36  H14 BCD     1       7.510  28.790  21.200  1.00  0.00            
ATOM     37  H15 BCD     1       7.040  31.460  22.160  1.00  0.00            
ATOM     38  H16 BCD     1       6.550  29.890  23.750  1.00  0.00            
ATOM     39  H17 BCD     1       6.810  26.990  23.050  1.00  0.00            
ATOM     40  H18 BCD     1       7.280  27.450  25.330  1.00  0.00            
ATOM     41  H19 BCD     1       5.820  28.320  25.550  1.00  0.00            
ATOM     42  H20 BCD     1       5.690  26.120  26.360  1.00  0.00            
ATOM     43  C13 BCD     1       4.630  24.350  18.060  1.00  0.00            
ATOM     44  O11 BCD     1       5.430  23.500  18.950  1.00  0.00            
ATOM     45  C14 BCD     1       5.460  25.530  17.600  1.00  0.00            
ATOM     46  O12 BCD     1       6.600  25.020  16.900  1.00  0.00            
ATOM     47  C15 BCD     1       5.920  26.460  18.750  1.00  0.00            
ATOM     48  O13 BCD     1       6.620  27.720  18.340  1.00  0.00            
ATOM     49  C16 BCD     1       4.740  26.750  19.650  1.00  0.00            
ATOM     50  C17 BCD     1       3.850  25.580  19.950  1.00  0.00            
ATOM     51  O14 BCD     1       3.430  24.890  18.670  1.00  0.00            
ATOM     52  C18 BCD     1       2.560  25.950  20.720  1.00  0.00            
ATOM     53  O15 BCD     1       1.950  27.120  20.090  1.00  0.00            
ATOM     54  H21 BCD     1       4.450  23.820  17.120  1.00  0.00            
ATOM     55  H22 BCD     1       4.840  26.170  16.970  1.00  0.00            
ATOM     56  H23 BCD     1       6.730  25.710  16.240  1.00  0.00            
ATOM     57  H24 BCD     1       6.680  25.870  19.290  1.00  0.00            
ATOM     58  H25 BCD     1       7.490  27.660  17.930  1.00  0.00            
ATOM     59  H26 BCD     1       4.120  27.480  19.120  1.00  0.00            
ATOM     60  H27 BCD     1       4.360  24.910  20.640  1.00  0.00            
ATOM     61  H28 BCD     1       1.910  25.070  20.830  1.00  0.00            
ATOM     62  H29 BCD     1       2.770  26.210  21.770  1.00  0.00            
ATOM     63  H30 BCD     1       1.310  27.490  20.700  1.00  0.00            
ATOM     64  C19 BCD     1       6.320  19.550  19.120  1.00  0.00            
ATOM     65  O16 BCD     1       7.600  19.880  19.730  1.00  0.00            
ATOM     66  C20 BCD     1       6.390  20.090  17.710  1.00  0.00            
ATOM     67  O17 BCD     1       7.440  19.470  17.070  1.00  0.00            
ATOM     68  C21 BCD     1       6.480  21.640  17.830  1.00  0.00            
ATOM     69  O18 BCD     1       6.450  22.330  16.540  1.00  0.00            
ATOM     70  C22 BCD     1       5.250  22.140  18.650  1.00  0.00            
ATOM     71  C23 BCD     1       5.080  21.360  20.020  1.00  0.00            
ATOM     72  O19 BCD     1       5.210  19.980  19.870  1.00  0.00            
ATOM     73  C24 BCD     1       3.760  21.710  20.720  1.00  0.00            
ATOM     74  O20 BCD     1       2.600  21.340  19.960  1.00  0.00            
ATOM     75  H31 BCD     1       6.250  18.460  19.050  1.00  0.00            
ATOM     76  H32 BCD     1       5.440  19.890  17.200  1.00  0.00            
ATOM     77  H33 BCD     1       7.150  19.400  16.160  1.00  0.00            
ATOM     78  H34 BCD     1       7.430  21.890  18.320  1.00  0.00            
ATOM     79  H35 BCD     1       6.600  23.240  16.800  1.00  0.00            
ATOM     80  H36 BCD     1       4.340  22.050  18.040  1.00  0.00            
ATOM     81  H37 BCD     1       5.850  21.720  20.710  1.00  0.00            
ATOM     82  H38 BCD     1       3.790  21.210  21.700  1.00  0.00            
ATOM     83  H39 BCD     1       3.760  22.800  20.890  1.00  0.00            
ATOM     84  H40 BCD     1       2.280  22.060  19.420  1.00  0.00            
ATOM     85  C25 BCD     1      10.390  17.980  22.140  1.00  0.00            
ATOM     86  O21 BCD     1      10.740  19.280  22.570  1.00  0.00            
ATOM     87  C26 BCD     1      10.640  17.920  20.600  1.00  0.00            
ATOM     88  O22 BCD     1      12.030  18.230  20.240  1.00  0.00            
ATOM     89  C27 BCD     1       9.800  18.970  19.870  1.00  0.00            
ATOM     90  O23 BCD     1       9.980  18.800  18.430  1.00  0.00            
ATOM     91  C28 BCD     1       8.350  18.810  20.260  1.00  0.00            
ATOM     92  C29 BCD     1       8.170  18.720  21.820  1.00  0.00            
ATOM     93  O24 BCD     1       8.990  17.700  22.430  1.00  0.00            
ATOM     94  C30 BCD     1       6.690  18.440  22.120  1.00  0.00            
ATOM     95  O25 BCD     1       6.260  17.210  21.560  1.00  0.00            
ATOM     96  H41 BCD     1      10.950  17.180  22.630  1.00  0.00            
ATOM     97  H42 BCD     1      10.410  16.910  20.250  1.00  0.00            
ATOM     98  H43 BCD     1      12.120  18.210  19.290  1.00  0.00            
ATOM     99  H44 BCD     1      10.090  20.000  20.100  1.00  0.00            
ATOM    100  H45 BCD     1       9.200  19.160  18.000  1.00  0.00            
ATOM    101  H46 BCD     1       8.000  17.830  19.910  1.00  0.00            
ATOM    102  H47 BCD     1       8.420  19.640  22.360  1.00  0.00            
ATOM    103  H48 BCD     1       6.610  18.340  23.210  1.00  0.00            
ATOM    104  H49 BCD     1       5.940  19.220  21.940  1.00  0.00            
ATOM    105  H50 BCD     1       7.010  16.610  21.660  1.00  0.00            
ATOM    106  C31 BCD     1      13.190  21.200  25.290  1.00  0.00            
ATOM    107  O26 BCD     1      12.800  22.360  24.560  1.00  0.00            
ATOM    108  C32 BCD     1      13.850  20.230  24.390  1.00  0.00            
ATOM    109  O27 BCD     1      15.060  20.810  23.960  1.00  0.00            
ATOM    110  C33 BCD     1      13.000  19.970  23.140  1.00  0.00            
ATOM    111  C34 BCD     1      11.690  19.440  23.670  1.00  0.00            
ATOM    112  C35 BCD     1      10.980  20.380  24.730  1.00  0.00            
ATOM    113  O28 BCD     1      11.980  20.720  25.770  1.00  0.00            
ATOM    114  C36 BCD     1       9.750  19.910  25.580  1.00  0.00            
ATOM    115  O29 BCD     1       9.970  18.670  26.240  1.00  0.00            
ATOM    116  O30 BCD     1      13.580  18.970  22.280  1.00  0.00            
ATOM    117  H51 BCD     1      13.890  21.420  26.100  1.00  0.00            
ATOM    118  H52 BCD     1      14.060  19.280  24.910  1.00  0.00            
ATOM    119  H53 BCD     1      14.910  21.710  23.640  1.00  0.00            
ATOM    120  H54 BCD     1      12.840  20.920  22.600  1.00  0.00            
ATOM    121  H55 BCD     1      12.910  18.850  21.590  1.00  0.00            
ATOM    122  H56 BCD     1      12.010  18.530  24.190  1.00  0.00            
ATOM    123  H57 BCD     1      10.730  21.300  24.190  1.00  0.00            
ATOM    124  H58 BCD     1       9.380  20.620  26.330  1.00  0.00            
ATOM    125  H59 BCD     1       9.020  19.700  24.780  1.00  0.00            
ATOM    126  H60 BCD     1      10.140  18.040  25.530  1.00  0.00            
ATOM    127  C37 BCD     1      13.240  26.340  25.040  1.00  0.00            
ATOM    128  O31 BCD     1      11.860  26.530  24.700  1.00  0.00            
ATOM    129  C38 BCD     1      13.970  25.740  23.870  1.00  0.00            
ATOM    130  O32 BCD     1      13.830  26.650  22.760  1.00  0.00            
ATOM    131  C39 BCD     1      13.560  24.300  23.630  1.00  0.00            
ATOM    132  O33 BCD     1      14.500  23.600  22.820  1.00  0.00            
ATOM    133  C40 BCD     1      13.410  23.550  24.920  1.00  0.00            
ATOM    134  C41 BCD     1      12.700  24.250  26.090  1.00  0.00            
ATOM    135  O34 BCD     1      13.300  25.540  26.230  1.00  0.00            
ATOM    136  C42 BCD     1      12.850  23.640  27.470  1.00  0.00            
ATOM    137  O35 BCD     1      14.200  23.290  27.770  1.00  0.00            
ATOM    138  H61 BCD     1      13.720  27.300  25.270  1.00  0.00            
ATOM    139  H62 BCD     1      15.050  25.750  24.100  1.00  0.00            
ATOM    140  H63 BCD     1      14.500  26.380  22.130  1.00  0.00            
ATOM    141  H64 BCD     1      12.500  24.390  23.350  1.00  0.00            
ATOM    142  H65 BCD     1      14.340  23.910  21.920  1.00  0.00            
ATOM    143  H66 BCD     1      14.430  23.220  25.160  1.00  0.00            
ATOM    144  H67 BCD     1      11.650  24.450  25.810  1.00  0.00            
ATOM    145  H68 BCD     1      12.480  24.310  28.260  1.00  0.00            
ATOM    146  H69 BCD     1      12.160  22.790  27.580  1.00  0.00            
ATOM    147  H70 BCD     1      14.670  24.110  27.600  1.00  0.00            
ATOM    148  C1  BI7     2       9.900  22.670  21.200  1.00  0.00            
ATOM    149  C2  BI7     2       9.660  23.990  21.840  1.00  0.00            
ATOM    150  C3  BI7     2       9.180  25.050  20.820  1.00  0.00            
ATOM    151  C4  BI7     2       8.730  23.850  23.020  1.00  0.00            
ATOM    152  C5  BI7     2       9.310  23.930  24.310  1.00  0.00            
ATOM    153  C6  BI7     2       8.800  23.630  25.560  1.00  0.00            
ATOM    154  C7  BI7     2       7.400  23.400  25.920  1.00  0.00            
ATOM    155  C8  BI7     2       6.380  23.350  24.990  1.00  0.00            
ATOM    156  O1  BI7     2       5.170  23.130  25.530  1.00  0.00            
ATOM    157  C9  BI7     2       6.280  23.470  23.520  1.00  0.00            
ATOM    158  O2  BI7     2       5.200  23.400  22.970  1.00  0.00            
ATOM    159  C10 BI7     2       7.440  23.580  22.720  1.00  0.00            
ATOM    160  H1  BI7     2       9.010  22.290  20.660  1.00  0.00            
ATOM    161  H2  BI7     2      10.620  22.840  20.390  1.00  0.00            
ATOM    162  H3  BI7     2      10.180  21.890  21.920  1.00  0.00            
ATOM    163  H4  BI7     2      10.660  24.200  22.240  1.00  0.00            
ATOM    164  H5  BI7     2       9.780  24.940  19.910  1.00  0.00            
ATOM    165  H6  BI7     2       8.120  25.010  20.530  1.00  0.00            
ATOM    166  H7  BI7     2       9.460  26.090  21.020  1.00  0.00            
ATOM    167  H8  BI7     2      10.360  24.190  24.330  1.00  0.00            
ATOM    168  H9  BI7     2       9.400  23.720  26.450  1.00  0.00            
ATOM    169  H10 BI7     2       7.100  23.280  26.950  1.00  0.00            
ATOM    170  H11 BI7     2       4.620  23.130  24.730  1.00  0.00            
ATOM    171  H12 BI7     2       7.150  23.560  21.680  1.00  0.00            
TER
ENDMDL
MODEL        1
ATOM      1  C1  BCD     1      12.900  33.570  14.100  1.00  0.00            
ATOM      2  O1  BCD     1      13.360  32.500  14.980  1.00  0.00            
ATOM      3  C2  BCD     1      11.900  32.950  13.170  1.00  0.00            
ATOM      4  O2  BCD     1      10.730  32.520  13.950  1.00  0.00            
ATOM      5  C3  BCD     1      12.540  31.830  12.370  1.00  0.00            
ATOM      6  O3  BCD     1      11.560  31.230  11.510  1.00  0.00            
ATOM      7  C4  BCD     1      13.790  32.350  11.660  1.00  0.00            
ATOM      8  C5  BCD     1      14.740  33.080  12.660  1.00  0.00            
ATOM      9  O4  BCD     1      13.980  34.050  13.300  1.00  0.00            
ATOM     10  C6  BCD     1      15.820  33.830  11.980  1.00  0.00            
ATOM     11  O5  BCD     1      16.620  34.350  13.030  1.00  0.00            
ATOM     12  H1  BCD     1      12.460  34.360  14.710  1.00  0.00            
ATOM     13  H2  BCD     1      11.610  33.660  12.370  1.00  0.00            
ATOM     14  H3  BCD     1      10.210  31.900  13.440  1.00  0.00            
ATOM     15  H4  BCD     1      12.900  31.010  13.000  1.00  0.00            
ATOM     16  H5  BCD     1      12.000  30.450  11.160  1.00  0.00            
ATOM     17  H6  BCD     1      13.530  33.040  10.860  1.00  0.00            
ATOM     18  H7  BCD     1      15.210  32.320  13.300  1.00  0.00            
ATOM     19  H8  BCD     1      16.450  33.200  11.330  1.00  0.00            
ATOM     20  H9  BCD     1      15.400  34.620  11.350  1.00  0.00            
ATOM     21  H10 BCD     1      16.060  34.750  13.710  1.00  0.00            
ATOM     22  C7  BCD     1      13.870  31.600  18.960  1.00  0.00            
ATOM     23  O6  BCD     1      13.850  30.200  18.610  1.00  0.00            
ATOM     24  C8  BCD     1      12.540  32.230  18.660  1.00  0.00            
ATOM     25  O7  BCD     1      11.510  31.650  19.420  1.00  0.00            
ATOM     26  C9  BCD     1      12.280  32.200  17.130  1.00  0.00            
ATOM     27  O8  BCD     1      11.160  32.860  16.700  1.00  0.00            
ATOM     28  C10 BCD     1      13.440  32.820  16.360  1.00  0.00            
ATOM     29  C11 BCD     1      14.840  32.320  16.870  1.00  0.00            
ATOM     30  O9  BCD     1      14.900  32.270  18.260  1.00  0.00            
ATOM     31  C12 BCD     1      16.030  33.050  16.460  1.00  0.00            
ATOM     32  O10 BCD     1      16.010  34.420  16.800  1.00  0.00            
ATOM     33  H11 BCD     1      14.190  31.650  20.000  1.00  0.00            
ATOM     34  H12 BCD     1      12.680  33.270  18.980  1.00  0.00            
ATOM     35  H13 BCD     1      11.430  30.710  19.250  1.00  0.00            
ATOM     36  H14 BCD     1      12.170  31.140  16.870  1.00  0.00            
ATOM     37  H15 BCD     1      11.070  32.460  15.830  1.00  0.00            
ATOM     38  H16 BCD     1      13.380  33.900  16.550  1.00  0.00            
ATOM     39  H17 BCD     1      14.900  31.300  16.470  1.00  0.00            
ATOM     40  H18 BCD     1      16.970  32.700  16.900  1.00  0.00            
ATOM     41  H19 BCD     1      16.240  32.990  15.380  1.00  0.00            
ATOM     42  H20 BCD     1      15.690  34.500  17.700  1.00  0.00            
ATOM     43  C13 BCD     1      13.930  26.460  20.300  1.00  0.00            
ATOM     44  O11 BCD     1      14.480  25.930  19.090  1.00  0.00            
ATOM     45  C14 BCD     1      12.520  27.040  20.080  1.00  0.00            
ATOM     46  O12 BCD     1      11.640  26.010  19.690  1.00  0.00            
ATOM     47  C15 BCD     1      12.520  28.300  19.180  1.00  0.00            
ATOM     48  O13 BCD     1      11.320  29.030  19.290  1.00  0.00            
ATOM     49  C16 BCD     1      13.620  29.260  19.660  1.00  0.00            
ATOM     50  C17 BCD     1      14.970  28.590  19.990  1.00  0.00            
ATOM     51  O14 BCD     1      14.670  27.520  20.820  1.00  0.00            
ATOM     52  C18 BCD     1      15.990  29.490  20.650  1.00  0.00            
ATOM     53  O15 BCD     1      15.700  29.980  21.940  1.00  0.00            
ATOM     54  H21 BCD     1      13.940  25.600  20.980  1.00  0.00            
ATOM     55  H22 BCD     1      12.280  27.320  21.110  1.00  0.00            
ATOM     56  H23 BCD     1      11.700  25.820  18.750  1.00  0.00            
ATOM     57  H24 BCD     1      12.760  28.010  18.150  1.00  0.00            
ATOM     58  H25 BCD     1      10.680  28.540  18.770  1.00  0.00            
ATOM     59  H26 BCD     1      13.230  29.780  20.550  1.00  0.00            
ATOM     60  H27 BCD     1      15.430  28.250  19.050  1.00  0.00            
ATOM     61  H28 BCD     1      16.950  28.970  20.680  1.00  0.00            
ATOM     62  H29 BCD     1      16.180  30.320  19.960  1.00  0.00            
ATOM     63  H30 BCD     1      16.540  30.170  22.360  1.00  0.00            
ATOM     64  C19 BCD     1      16.930  23.370  17.410  1.00  0.00            
ATOM     65  O16 BCD     1      17.300  24.410  16.510  1.00  0.00            
ATOM     66  C20 BCD     1      15.490  22.930  17.360  1.00  0.00            
ATOM     67  O17 BCD     1      15.180  22.430  16.080  1.00  0.00            
ATOM     68  C21 BCD     1      14.550  24.060  17.820  1.00  0.00            
ATOM     69  O18 BCD     1      13.190  23.570  17.850  1.00  0.00            
ATOM     70  C22 BCD     1      15.090  24.690  19.130  1.00  0.00            
ATOM     71  C23 BCD     1      16.540  24.930  19.260  1.00  0.00            
ATOM     72  O19 BCD     1      17.190  23.720  18.800  1.00  0.00            
ATOM     73  C24 BCD     1      17.000  25.130  20.750  1.00  0.00            
ATOM     74  O20 BCD     1      16.940  23.930  21.480  1.00  0.00            
ATOM     75  H31 BCD     1      17.580  22.510  17.200  1.00  0.00            
ATOM     76  H32 BCD     1      15.410  22.150  18.130  1.00  0.00            
ATOM     77  H33 BCD     1      14.300  22.050  16.170  1.00  0.00            
ATOM     78  H34 BCD     1      14.580  24.830  17.030  1.00  0.00            
ATOM     79  H35 BCD     1      12.690  24.260  17.400  1.00  0.00            
ATOM     80  H36 BCD     1      14.740  24.120  20.000  1.00  0.00            
ATOM     81  H37 BCD     1      16.770  25.810  18.630  1.00  0.00            
ATOM     82  H38 BCD     1      18.000  25.570  20.760  1.00  0.00            
ATOM     83  H39 BCD     1      16.330  25.830  21.260  1.00  0.00            
ATOM     84  H40 BCD     1      16.040  23.700  21.760  1.00  0.00            
ATOM     85  C25 BCD     1      19.950  24.710  13.320  1.00  0.00            
ATOM     86  O21 BCD     1      19.070  25.640  12.670  1.00  0.00            
ATOM     87  C26 BCD     1      19.230  23.350  13.510  1.00  0.00            
ATOM     88  O22 BCD     1      18.900  22.820  12.190  1.00  0.00            
ATOM     89  C27 BCD     1      18.130  23.470  14.480  1.00  0.00            
ATOM     90  O23 BCD     1      17.590  22.190  14.760  1.00  0.00            
ATOM     91  C28 BCD     1      18.520  24.160  15.810  1.00  0.00            
ATOM     92  C29 BCD     1      19.210  25.460  15.510  1.00  0.00            
ATOM     93  O24 BCD     1      20.350  25.190  14.620  1.00  0.00            
ATOM     94  C30 BCD     1      19.640  26.160  16.760  1.00  0.00            
ATOM     95  O25 BCD     1      20.310  27.360  16.480  1.00  0.00            
ATOM     96  H41 BCD     1      20.900  24.580  12.790  1.00  0.00            
ATOM     97  H42 BCD     1      20.070  22.790  13.950  1.00  0.00            
ATOM     98  H43 BCD     1      18.600  23.550  11.640  1.00  0.00            
ATOM     99  H44 BCD     1      17.340  24.070  14.010  1.00  0.00            
ATOM    100  H45 BCD     1      16.750  22.380  15.200  1.00  0.00            
ATOM    101  H46 BCD     1      19.210  23.510  16.350  1.00  0.00            
ATOM    102  H47 BCD     1      18.530  26.120  14.950  1.00  0.00            
ATOM    103  H48 BCD     1      18.730  26.330  17.340  1.00  0.00            
ATOM    104  H49 BCD     1      20.250  25.430  17.310  1.00  0.00            
ATOM    105  H50 BCD     1      21.120  27.320  15.970  1.00  0.00            
ATOM    106  C31 BCD     1      18.940  28.390   9.640  1.00  0.00            
ATOM    107  O26 BCD     1      17.780  28.980  10.260  1.00  0.00            
ATOM    108  C32 BCD     1      18.750  26.940   9.300  1.00  0.00            
ATOM    109  O27 BCD     1      17.730  26.830   8.380  1.00  0.00            
ATOM    110  C33 BCD     1      18.440  26.070  10.530  1.00  0.00            
ATOM    111  C34 BCD     1      19.530  26.240  11.520  1.00  0.00            
ATOM    112  C35 BCD     1      19.830  27.660  11.820  1.00  0.00            
ATOM    113  O28 BCD     1      20.000  28.420  10.570  1.00  0.00            
ATOM    114  C36 BCD     1      20.970  27.910  12.810  1.00  0.00            
ATOM    115  O29 BCD     1      22.140  27.230  12.400  1.00  0.00            
ATOM    116  O30 BCD     1      18.260  24.680  10.170  1.00  0.00            
ATOM    117  H51 BCD     1      19.190  29.090   8.840  1.00  0.00            
ATOM    118  H52 BCD     1      19.670  26.470   8.910  1.00  0.00            
ATOM    119  H53 BCD     1      16.910  27.090   8.820  1.00  0.00            
ATOM    120  H54 BCD     1      17.550  26.480  11.020  1.00  0.00            
ATOM    121  H55 BCD     1      17.600  24.750   9.460  1.00  0.00            
ATOM    122  H56 BCD     1      20.450  25.820  11.080  1.00  0.00            
ATOM    123  H57 BCD     1      18.880  28.060  12.180  1.00  0.00            
ATOM    124  H58 BCD     1      21.110  29.000  12.840  1.00  0.00            
ATOM    125  H59 BCD     1      20.640  27.540  13.790  1.00  0.00            
ATOM    126  H60 BCD     1      22.500  27.540  11.560  1.00  0.00            
ATOM    127  C37 BCD     1      14.400  31.090   9.700  1.00  0.00            
ATOM    128  O31 BCD     1      14.530  31.210  11.160  1.00  0.00            
ATOM    129  C38 BCD     1      14.190  29.550   9.380  1.00  0.00            
ATOM    130  O32 BCD     1      12.950  29.060   9.880  1.00  0.00            
ATOM    131  C39 BCD     1      15.440  28.900   9.970  1.00  0.00            
ATOM    132  O33 BCD     1      15.340  27.460   9.750  1.00  0.00            
ATOM    133  C40 BCD     1      16.720  29.490   9.380  1.00  0.00            
ATOM    134  C41 BCD     1      16.720  31.030   9.580  1.00  0.00            
ATOM    135  O34 BCD     1      15.550  31.610   9.090  1.00  0.00            
ATOM    136  C42 BCD     1      17.910  31.540   8.760  1.00  0.00            
ATOM    137  O35 BCD     1      17.920  31.120   7.440  1.00  0.00            
ATOM    138  H61 BCD     1      13.600  31.700   9.270  1.00  0.00            
ATOM    139  H62 BCD     1      14.180  29.470   8.280  1.00  0.00            
ATOM    140  H63 BCD     1      12.540  28.370   9.350  1.00  0.00            
ATOM    141  H64 BCD     1      15.580  29.080  11.040  1.00  0.00            
ATOM    142  H65 BCD     1      14.570  27.000  10.100  1.00  0.00            
ATOM    143  H66 BCD     1      16.820  29.170   8.340  1.00  0.00            
ATOM    144  H67 BCD     1      16.770  31.390  10.610  1.00  0.00            
ATOM    145  H68 BCD     1      17.940  32.630   8.840  1.00  0.00            
ATOM    146  H69 BCD     1      18.860  31.260   9.230  1.00  0.00            
ATOM    147  H70 BCD     1      17.320  31.730   6.990  1.00  0.00            
ATOM    148  C1  BI7     2      13.820  28.710  15.060  1.00  0.00            
ATOM    149  C2  BI7     2      15.130  27.940  15.220  1.00  0.00            
ATOM    150  C3  BI7     2      15.160  26.850  14.070  1.00  0.00            
ATOM    151  C4  BI7     2      16.430  28.840  15.250  1.00  0.00            
ATOM    152  C5  BI7     2      16.820  29.510  14.010  1.00  0.00            
ATOM    153  C6  BI7     2      17.870  30.410  13.760  1.00  0.00            
ATOM    154  C7  BI7     2      18.940  30.720  14.620  1.00  0.00            
ATOM    155  C8  BI7     2      19.180  30.460  15.950  1.00  0.00            
ATOM    156  O1  BI7     2      20.340  30.970  16.520  1.00  0.00            
ATOM    157  C9  BI7     2      18.340  29.620  16.920  1.00  0.00            
ATOM    158  O2  BI7     2      18.590  29.470  18.110  1.00  0.00            
ATOM    159  C10 BI7     2      17.130  28.880  16.450  1.00  0.00            
ATOM    160  H1  BI7     2      13.820  29.710  15.500  1.00  0.00            
ATOM    161  H2  BI7     2      13.640  28.940  14.000  1.00  0.00            
ATOM    162  H3  BI7     2      13.040  28.060  15.460  1.00  0.00            
ATOM    163  H4  BI7     2      15.010  27.380  16.150  1.00  0.00            
ATOM    164  H5  BI7     2      15.460  27.270  13.100  1.00  0.00            
ATOM    165  H6  BI7     2      15.790  25.980  14.310  1.00  0.00            
ATOM    166  H7  BI7     2      14.180  26.430  13.820  1.00  0.00            
ATOM    167  H8  BI7     2      16.170  29.370  13.150  1.00  0.00            
ATOM    168  H9  BI7     2      17.980  30.790  12.750  1.00  0.00            
ATOM    169  H10 BI7     2      19.590  31.500  14.230  1.00  0.00            
ATOM    170  H11 BI7     2      20.940  31.190  15.790  1.00  0.00            
ATOM    171  H12 BI7     2      16.700  28.230  17.200  1.00  0.00            
TER
ENDMDL
MODEL        1
ATOM      1  C1  BCD     1      22.360  36.270   7.270  1.00  0.00            
ATOM      2  O1  BCD     1      21.230  35.510   6.890  1.00  0.00            
ATOM      3  C2  BCD     1      22.250  37.530   6.430  1.00  0.00            
ATOM      4  O2  BCD     1      21.050  38.230   6.730  1.00  0.00            
ATOM      5  C3  BCD     1      22.410  37.240   4.890  1.00  0.00            
ATOM      6  O3  BCD     1      22.340  38.410   4.060  1.00  0.00            
ATOM      7  C4  BCD     1      23.680  36.460   4.650  1.00  0.00            
ATOM      8  C5  BCD     1      23.930  35.230   5.640  1.00  0.00            
ATOM      9  O4  BCD     1      23.560  35.520   7.010  1.00  0.00            
ATOM     10  C6  BCD     1      25.440  34.920   5.490  1.00  0.00            
ATOM     11  O5  BCD     1      25.750  33.650   6.070  1.00  0.00            
ATOM     12  H1  BCD     1      22.300  36.450   8.350  1.00  0.00            
ATOM     13  H2  BCD     1      23.030  38.270   6.660  1.00  0.00            
ATOM     14  H3  BCD     1      20.280  37.660   6.790  1.00  0.00            
ATOM     15  H4  BCD     1      21.660  36.590   4.430  1.00  0.00            
ATOM     16  H5  BCD     1      22.370  38.040   3.170  1.00  0.00            
ATOM     17  H6  BCD     1      24.580  37.070   4.740  1.00  0.00            
ATOM     18  H7  BCD     1      23.290  34.460   5.200  1.00  0.00            
ATOM     19  H8  BCD     1      25.660  34.800   4.420  1.00  0.00            
ATOM     20  H9  BCD     1      26.070  35.720   5.890  1.00  0.00            
ATOM     21  H10 BCD     1      26.590  33.410   5.690  1.00  0.00            
ATOM     22  C7  BCD     1      18.000  33.440   8.430  1.00  0.00            
ATOM     23  O6  BCD     1      17.970  32.710   7.260  1.00  0.00            
ATOM     24  C8  BCD     1      17.810  34.860   8.010  1.00  0.00            
ATOM     25  O7  BCD     1      16.550  34.980   7.340  1.00  0.00            
ATOM     26  C9  BCD     1      18.940  35.290   7.100  1.00  0.00            
ATOM     27  O8  BCD     1      18.830  36.660   6.630  1.00  0.00            
ATOM     28  C10 BCD     1      20.240  35.090   7.840  1.00  0.00            
ATOM     29  C11 BCD     1      20.400  33.650   8.190  1.00  0.00            
ATOM     30  O9  BCD     1      19.250  33.210   9.030  1.00  0.00            
ATOM     31  C12 BCD     1      21.630  33.400   9.030  1.00  0.00            
ATOM     32  O10 BCD     1      21.550  34.200  10.140  1.00  0.00            
ATOM     33  H11 BCD     1      17.260  33.140   9.180  1.00  0.00            
ATOM     34  H12 BCD     1      17.850  35.440   8.940  1.00  0.00            
ATOM     35  H13 BCD     1      16.260  35.900   7.380  1.00  0.00            
ATOM     36  H14 BCD     1      18.930  34.710   6.170  1.00  0.00            
ATOM     37  H15 BCD     1      18.770  36.640   5.670  1.00  0.00            
ATOM     38  H16 BCD     1      20.130  35.800   8.670  1.00  0.00            
ATOM     39  H17 BCD     1      20.460  32.990   7.310  1.00  0.00            
ATOM     40  H18 BCD     1      21.800  32.340   9.260  1.00  0.00            
ATOM     41  H19 BCD     1      22.520  33.720   8.470  1.00  0.00            
ATOM     42  H20 BCD     1      20.870  33.770  10.660  1.00  0.00            
ATOM     43  C13 BCD     1      16.120  29.180   5.960  1.00  0.00            
ATOM     44  O11 BCD     1      17.270  28.970   5.160  1.00  0.00            
ATOM     45  C14 BCD     1      15.540  30.510   5.440  1.00  0.00            
ATOM     46  O12 BCD     1      15.220  30.410   4.010  1.00  0.00            
ATOM     47  C15 BCD     1      16.500  31.650   5.720  1.00  0.00            
ATOM     48  O13 BCD     1      15.970  32.940   5.470  1.00  0.00            
ATOM     49  C16 BCD     1      17.000  31.650   7.220  1.00  0.00            
ATOM     50  C17 BCD     1      17.540  30.290   7.760  1.00  0.00            
ATOM     51  O14 BCD     1      16.570  29.310   7.400  1.00  0.00            
ATOM     52  C18 BCD     1      17.990  30.200   9.190  1.00  0.00            
ATOM     53  O15 BCD     1      17.030  30.730  10.170  1.00  0.00            
ATOM     54  H21 BCD     1      15.470  28.310   5.790  1.00  0.00            
ATOM     55  H22 BCD     1      14.630  30.770   6.000  1.00  0.00            
ATOM     56  H23 BCD     1      14.940  31.310   3.810  1.00  0.00            
ATOM     57  H24 BCD     1      17.370  31.480   5.070  1.00  0.00            
ATOM     58  H25 BCD     1      16.390  33.670   5.930  1.00  0.00            
ATOM     59  H26 BCD     1      16.150  31.960   7.830  1.00  0.00            
ATOM     60  H27 BCD     1      18.440  30.020   7.190  1.00  0.00            
ATOM     61  H28 BCD     1      18.350  29.190   9.420  1.00  0.00            
ATOM     62  H29 BCD     1      18.930  30.770   9.150  1.00  0.00            
ATOM     63  H30 BCD     1      17.430  31.330  10.810  1.00  0.00            
ATOM     64  C19 BCD     1      19.110  26.130   2.810  1.00  0.00            
ATOM     65  O16 BCD     1      20.130  27.070   2.530  1.00  0.00            
ATOM     66  C20 BCD     1      17.780  26.610   2.260  1.00  0.00            
ATOM     67  O17 BCD     1      17.810  26.900   0.850  1.00  0.00            
ATOM     68  C21 BCD     1      17.340  27.920   2.960  1.00  0.00            
ATOM     69  O18 BCD     1      16.030  28.370   2.470  1.00  0.00            
ATOM     70  C22 BCD     1      17.410  27.660   4.460  1.00  0.00            
ATOM     71  C23 BCD     1      18.690  27.040   4.950  1.00  0.00            
ATOM     72  O19 BCD     1      19.030  25.890   4.200  1.00  0.00            
ATOM     73  C24 BCD     1      18.810  26.720   6.430  1.00  0.00            
ATOM     74  O20 BCD     1      20.110  26.230   6.880  1.00  0.00            
ATOM     75  H31 BCD     1      19.350  25.170   2.340  1.00  0.00            
ATOM     76  H32 BCD     1      17.010  25.840   2.430  1.00  0.00            
ATOM     77  H33 BCD     1      16.900  27.140   0.670  1.00  0.00            
ATOM     78  H34 BCD     1      18.040  28.750   2.790  1.00  0.00            
ATOM     79  H35 BCD     1      15.770  29.120   3.020  1.00  0.00            
ATOM     80  H36 BCD     1      16.510  27.080   4.720  1.00  0.00            
ATOM     81  H37 BCD     1      19.560  27.670   4.750  1.00  0.00            
ATOM     82  H38 BCD     1      18.620  27.660   6.980  1.00  0.00            
ATOM     83  H39 BCD     1      17.960  26.040   6.600  1.00  0.00            
ATOM     84  H40 BCD     1      20.210  25.300   6.650  1.00  0.00            
ATOM     85  C25 BCD     1      23.670  27.610   0.430  1.00  0.00            
ATOM     86  O21 BCD     1      23.340  28.960   0.650  1.00  0.00            
ATOM     87  C26 BCD     1      22.530  26.900  -0.380  1.00  0.00            
ATOM     88  O22 BCD     1      22.440  27.400  -1.720  1.00  0.00            
ATOM     89  C27 BCD     1      21.220  27.050   0.340  1.00  0.00            
ATOM     90  O23 BCD     1      20.230  26.200  -0.240  1.00  0.00            
ATOM     91  C28 BCD     1      21.310  26.620   1.840  1.00  0.00            
ATOM     92  C29 BCD     1      22.520  27.290   2.570  1.00  0.00            
ATOM     93  O24 BCD     1      23.710  27.100   1.810  1.00  0.00            
ATOM     94  C30 BCD     1      22.820  26.710   3.920  1.00  0.00            
ATOM     95  O25 BCD     1      23.220  25.390   3.760  1.00  0.00            
ATOM     96  H41 BCD     1      24.670  27.510  -0.020  1.00  0.00            
ATOM     97  H42 BCD     1      22.800  25.840  -0.290  1.00  0.00            
ATOM     98  H43 BCD     1      22.120  28.300  -1.690  1.00  0.00            
ATOM     99  H44 BCD     1      20.970  28.120   0.280  1.00  0.00            
ATOM    100  H45 BCD     1      19.440  26.550   0.180  1.00  0.00            
ATOM    101  H46 BCD     1      21.430  25.530   1.830  1.00  0.00            
ATOM    102  H47 BCD     1      22.250  28.330   2.770  1.00  0.00            
ATOM    103  H48 BCD     1      23.650  27.270   4.360  1.00  0.00            
ATOM    104  H49 BCD     1      21.880  26.840   4.470  1.00  0.00            
ATOM    105  H50 BCD     1      23.580  25.130   4.620  1.00  0.00            
ATOM    106  C31 BCD     1      24.410  32.630  -1.090  1.00  0.00            
ATOM    107  O26 BCD     1      24.030  33.320   0.110  1.00  0.00            
ATOM    108  C32 BCD     1      23.150  32.000  -1.710  1.00  0.00            
ATOM    109  O27 BCD     1      22.230  33.000  -1.860  1.00  0.00            
ATOM    110  C33 BCD     1      22.640  30.850  -0.810  1.00  0.00            
ATOM    111  C34 BCD     1      23.830  29.890  -0.430  1.00  0.00            
ATOM    112  C35 BCD     1      25.100  30.660   0.070  1.00  0.00            
ATOM    113  O28 BCD     1      25.430  31.690  -0.860  1.00  0.00            
ATOM    114  C36 BCD     1      26.360  29.830   0.190  1.00  0.00            
ATOM    115  O29 BCD     1      26.900  29.320  -1.090  1.00  0.00            
ATOM    116  O30 BCD     1      21.500  30.020  -1.320  1.00  0.00            
ATOM    117  H51 BCD     1      24.800  33.350  -1.830  1.00  0.00            
ATOM    118  H52 BCD     1      23.330  31.600  -2.720  1.00  0.00            
ATOM    119  H53 BCD     1      21.520  32.700  -2.430  1.00  0.00            
ATOM    120  H54 BCD     1      22.250  31.330   0.100  1.00  0.00            
ATOM    121  H55 BCD     1      20.830  30.680  -1.520  1.00  0.00            
ATOM    122  H56 BCD     1      24.100  29.320  -1.330  1.00  0.00            
ATOM    123  H57 BCD     1      24.790  31.190   0.990  1.00  0.00            
ATOM    124  H58 BCD     1      27.050  30.430   0.800  1.00  0.00            
ATOM    125  H59 BCD     1      26.150  28.950   0.810  1.00  0.00            
ATOM    126  H60 BCD     1      27.160  30.130  -1.540  1.00  0.00            
ATOM    127  C37 BCD     1      24.200  36.610   2.360  1.00  0.00            
ATOM    128  O31 BCD     1      23.570  35.860   3.380  1.00  0.00            
ATOM    129  C38 BCD     1      23.340  36.650   1.120  1.00  0.00            
ATOM    130  O32 BCD     1      22.140  37.310   1.560  1.00  0.00            
ATOM    131  C39 BCD     1      23.110  35.310   0.570  1.00  0.00            
ATOM    132  O33 BCD     1      22.310  35.340  -0.570  1.00  0.00            
ATOM    133  C40 BCD     1      24.380  34.660   0.290  1.00  0.00            
ATOM    134  C41 BCD     1      25.330  34.760   1.500  1.00  0.00            
ATOM    135  O34 BCD     1      25.480  36.020   2.050  1.00  0.00            
ATOM    136  C42 BCD     1      26.770  34.310   1.140  1.00  0.00            
ATOM    137  O35 BCD     1      27.310  35.220   0.220  1.00  0.00            
ATOM    138  H61 BCD     1      24.340  37.650   2.690  1.00  0.00            
ATOM    139  H62 BCD     1      23.850  37.200   0.330  1.00  0.00            
ATOM    140  H63 BCD     1      21.580  37.560   0.810  1.00  0.00            
ATOM    141  H64 BCD     1      22.570  34.750   1.350  1.00  0.00            
ATOM    142  H65 BCD     1      22.360  34.480  -1.000  1.00  0.00            
ATOM    143  H66 BCD     1      24.860  34.980  -0.640  1.00  0.00            
ATOM    144  H67 BCD     1      25.000  34.060   2.280  1.00  0.00            
ATOM    145  H68 BCD     1      27.410  34.370   2.030  1.00  0.00            
ATOM    146  H69 BCD     1      26.790  33.250   0.860  1.00  0.00            
ATOM    147  H70 BCD     1      27.780  34.600  -0.350  1.00  0.00            
ATOM    148  C1  BI7     2      21.850  32.650   3.440  1.00  0.00            
ATOM    149  C2  BI7     2      20.950  31.420   3.490  1.00  0.00            
ATOM    150  C3  BI7     2      20.690  31.190   4.980  1.00  0.00            
ATOM    151  C4  BI7     2      19.680  31.510   2.600  1.00  0.00            
ATOM    152  C5  BI7     2      19.620  30.590   1.550  1.00  0.00            
ATOM    153  C6  BI7     2      18.680  30.380   0.570  1.00  0.00            
ATOM    154  C7  BI7     2      17.440  31.050   0.300  1.00  0.00            
ATOM    155  C8  BI7     2      17.050  32.190   0.950  1.00  0.00            
ATOM    156  O1  BI7     2      15.960  32.790   0.490  1.00  0.00            
ATOM    157  C9  BI7     2      17.590  32.970   2.150  1.00  0.00            
ATOM    158  O2  BI7     2      17.160  34.050   2.480  1.00  0.00            
ATOM    159  C10 BI7     2      18.790  32.560   2.920  1.00  0.00            
ATOM    160  H1  BI7     2      22.100  32.820   2.380  1.00  0.00            
ATOM    161  H2  BI7     2      21.350  33.540   3.850  1.00  0.00            
ATOM    162  H3  BI7     2      22.810  32.510   3.960  1.00  0.00            
ATOM    163  H4  BI7     2      21.610  30.600   3.220  1.00  0.00            
ATOM    164  H5  BI7     2      20.050  30.330   5.210  1.00  0.00            
ATOM    165  H6  BI7     2      21.640  31.120   5.520  1.00  0.00            
ATOM    166  H7  BI7     2      20.220  32.100   5.380  1.00  0.00            
ATOM    167  H8  BI7     2      20.340  29.780   1.500  1.00  0.00            
ATOM    168  H9  BI7     2      18.820  29.590  -0.150  1.00  0.00            
ATOM    169  H10 BI7     2      16.860  30.830  -0.590  1.00  0.00            
ATOM    170  H11 BI7     2      16.010  33.640   0.950  1.00  0.00            
ATOM    171  H12 BI7     2      18.980  33.260   3.710  1.00  0.00            
TER
ENDMDL
MODEL        1
ATOM      1  C1  BCD     1      42.770  38.780   6.650  1.00  0.00            
ATOM      2  O1  BCD     1      42.370  37.400   7.030  1.00  0.00            
ATOM      3  C2  BCD     1      44.250  38.880   6.420  1.00  0.00            
ATOM      4  O2  BCD     1      44.590  38.040   5.320  1.00  0.00            
ATOM      5  C3  BCD     1      45.070  38.540   7.670  1.00  0.00            
ATOM      6  O3  BCD     1      46.540  38.630   7.360  1.00  0.00            
ATOM      7  C4  BCD     1      44.580  39.370   8.910  1.00  0.00            
ATOM      8  C5  BCD     1      43.080  39.290   9.050  1.00  0.00            
ATOM      9  O4  BCD     1      42.550  39.640   7.800  1.00  0.00            
ATOM     10  C6  BCD     1      42.620  40.200  10.160  1.00  0.00            
ATOM     11  O5  BCD     1      41.190  40.040  10.410  1.00  0.00            
ATOM     12  H1  BCD     1      42.320  39.100   5.700  1.00  0.00            
ATOM     13  H2  BCD     1      44.500  39.880   6.070  1.00  0.00            
ATOM     14  H3  BCD     1      45.550  38.000   5.230  1.00  0.00            
ATOM     15  H4  BCD     1      44.890  37.470   7.850  1.00  0.00            
ATOM     16  H5  BCD     1      46.960  38.690   8.220  1.00  0.00            
ATOM     17  H6  BCD     1      44.930  40.400   8.770  1.00  0.00            
ATOM     18  H7  BCD     1      42.710  38.290   9.330  1.00  0.00            
ATOM     19  H8  BCD     1      43.100  39.980  11.130  1.00  0.00            
ATOM     20  H9  BCD     1      42.810  41.250   9.920  1.00  0.00            
ATOM     21  H10 BCD     1      41.170  39.340  11.070  1.00  0.00            
ATOM     22  C7  BCD     1      39.610  34.750   5.600  1.00  0.00            
ATOM     23  O6  BCD     1      39.630  34.100   6.920  1.00  0.00            
ATOM     24  C8  BCD     1      40.970  34.620   4.950  1.00  0.00            
ATOM     25  O7  BCD     1      41.260  33.270   4.900  1.00  0.00            
ATOM     26  C9  BCD     1      41.950  35.420   5.790  1.00  0.00            
ATOM     27  O8  BCD     1      43.290  35.410   5.210  1.00  0.00            
ATOM     28  C10 BCD     1      41.460  36.850   6.100  1.00  0.00            
ATOM     29  C11 BCD     1      40.040  36.940   6.550  1.00  0.00            
ATOM     30  O9  BCD     1      39.220  36.110   5.680  1.00  0.00            
ATOM     31  C12 BCD     1      39.410  38.340   6.580  1.00  0.00            
ATOM     32  O10 BCD     1      39.440  38.750   5.270  1.00  0.00            
ATOM     33  H11 BCD     1      38.910  34.190   4.970  1.00  0.00            
ATOM     34  H12 BCD     1      40.810  34.980   3.920  1.00  0.00            
ATOM     35  H13 BCD     1      42.190  33.170   4.680  1.00  0.00            
ATOM     36  H14 BCD     1      41.980  34.950   6.780  1.00  0.00            
ATOM     37  H15 BCD     1      43.830  36.150   5.520  1.00  0.00            
ATOM     38  H16 BCD     1      41.520  37.370   5.140  1.00  0.00            
ATOM     39  H17 BCD     1      39.920  36.600   7.590  1.00  0.00            
ATOM     40  H18 BCD     1      38.450  38.210   7.090  1.00  0.00            
ATOM     41  H19 BCD     1      40.060  39.000   7.160  1.00  0.00            
ATOM     42  H20 BCD     1      38.930  38.160   4.710  1.00  0.00            
ATOM     43  C13 BCD     1      37.730  31.020   8.920  1.00  0.00            
ATOM     44  O11 BCD     1      39.080  30.830   9.460  1.00  0.00            
ATOM     45  C14 BCD     1      37.710  30.870   7.360  1.00  0.00            
ATOM     46  O12 BCD     1      37.990  29.530   7.050  1.00  0.00            
ATOM     47  C15 BCD     1      38.780  31.830   6.820  1.00  0.00            
ATOM     48  O13 BCD     1      38.890  31.760   5.430  1.00  0.00            
ATOM     49  C16 BCD     1      38.460  33.320   7.260  1.00  0.00            
ATOM     50  C17 BCD     1      38.180  33.450   8.740  1.00  0.00            
ATOM     51  O14 BCD     1      37.280  32.380   9.120  1.00  0.00            
ATOM     52  C18 BCD     1      37.720  34.920   9.160  1.00  0.00            
ATOM     53  O15 BCD     1      37.450  34.920  10.570  1.00  0.00            
ATOM     54  H21 BCD     1      37.010  30.380   9.430  1.00  0.00            
ATOM     55  H22 BCD     1      36.680  31.100   7.080  1.00  0.00            
ATOM     56  H23 BCD     1      37.140  29.080   7.050  1.00  0.00            
ATOM     57  H24 BCD     1      39.740  31.560   7.280  1.00  0.00            
ATOM     58  H25 BCD     1      39.790  32.040   5.240  1.00  0.00            
ATOM     59  H26 BCD     1      37.580  33.640   6.670  1.00  0.00            
ATOM     60  H27 BCD     1      39.120  33.380   9.290  1.00  0.00            
ATOM     61  H28 BCD     1      38.370  35.750   8.870  1.00  0.00            
ATOM     62  H29 BCD     1      36.810  35.140   8.590  1.00  0.00            
ATOM     63  H30 BCD     1      37.080  35.790  10.740  1.00  0.00            
ATOM     64  C19 BCD     1      41.030  28.810  12.510  1.00  0.00            
ATOM     65  O16 BCD     1      42.090  29.650  12.180  1.00  0.00            
ATOM     66  C20 BCD     1      40.580  27.930  11.300  1.00  0.00            
ATOM     67  O17 BCD     1      41.530  26.900  11.090  1.00  0.00            
ATOM     68  C21 BCD     1      40.270  28.870  10.140  1.00  0.00            
ATOM     69  O18 BCD     1      39.700  28.070   9.060  1.00  0.00            
ATOM     70  C22 BCD     1      39.220  29.910  10.540  1.00  0.00            
ATOM     71  C23 BCD     1      39.560  30.660  11.850  1.00  0.00            
ATOM     72  O19 BCD     1      39.970  29.670  12.880  1.00  0.00            
ATOM     73  C24 BCD     1      38.320  31.430  12.270  1.00  0.00            
ATOM     74  O20 BCD     1      37.190  30.610  12.470  1.00  0.00            
ATOM     75  H31 BCD     1      41.280  28.130  13.330  1.00  0.00            
ATOM     76  H32 BCD     1      39.620  27.460  11.560  1.00  0.00            
ATOM     77  H33 BCD     1      41.090  26.180  10.630  1.00  0.00            
ATOM     78  H34 BCD     1      41.180  29.390   9.820  1.00  0.00            
ATOM     79  H35 BCD     1      39.560  28.690   8.340  1.00  0.00            
ATOM     80  H36 BCD     1      38.250  29.410  10.620  1.00  0.00            
ATOM     81  H37 BCD     1      40.370  31.350  11.560  1.00  0.00            
ATOM     82  H38 BCD     1      38.570  31.890  13.230  1.00  0.00            
ATOM     83  H39 BCD     1      38.140  32.210  11.520  1.00  0.00            
ATOM     84  H40 BCD     1      36.540  31.130  12.940  1.00  0.00            
ATOM     85  C25 BCD     1      46.080  30.310  13.080  1.00  0.00            
ATOM     86  O21 BCD     1      46.010  31.630  12.880  1.00  0.00            
ATOM     87  C26 BCD     1      45.770  29.460  11.800  1.00  0.00            
ATOM     88  O22 BCD     1      46.670  29.800  10.710  1.00  0.00            
ATOM     89  C27 BCD     1      44.290  29.580  11.350  1.00  0.00            
ATOM     90  O23 BCD     1      43.980  28.770  10.220  1.00  0.00            
ATOM     91  C28 BCD     1      43.400  29.210  12.530  1.00  0.00            
ATOM     92  C29 BCD     1      43.810  30.020  13.770  1.00  0.00            
ATOM     93  O24 BCD     1      45.190  29.860  14.100  1.00  0.00            
ATOM     94  C30 BCD     1      43.100  29.610  15.110  1.00  0.00            
ATOM     95  O25 BCD     1      43.020  28.240  15.250  1.00  0.00            
ATOM     96  H41 BCD     1      47.090  30.080  13.420  1.00  0.00            
ATOM     97  H42 BCD     1      46.070  28.440  12.090  1.00  0.00            
ATOM     98  H43 BCD     1      46.620  30.710  10.400  1.00  0.00            
ATOM     99  H44 BCD     1      44.100  30.640  11.150  1.00  0.00            
ATOM    100  H45 BCD     1      43.400  28.060  10.500  1.00  0.00            
ATOM    101  H46 BCD     1      43.250  28.140  12.690  1.00  0.00            
ATOM    102  H47 BCD     1      43.430  31.040  13.620  1.00  0.00            
ATOM    103  H48 BCD     1      43.750  29.940  15.930  1.00  0.00            
ATOM    104  H49 BCD     1      42.050  29.950  15.070  1.00  0.00            
ATOM    105  H50 BCD     1      43.780  27.840  14.810  1.00  0.00            
ATOM    106  C31 BCD     1      47.580  35.270  13.700  1.00  0.00            
ATOM    107  O26 BCD     1      46.960  35.870  12.470  1.00  0.00            
ATOM    108  C32 BCD     1      48.520  34.180  13.400  1.00  0.00            
ATOM    109  O27 BCD     1      49.400  34.680  12.450  1.00  0.00            
ATOM    110  C33 BCD     1      47.930  32.860  12.930  1.00  0.00            
ATOM    111  C34 BCD     1      46.740  32.480  13.730  1.00  0.00            
ATOM    112  C35 BCD     1      45.850  33.610  14.230  1.00  0.00            
ATOM    113  O28 BCD     1      46.660  34.770  14.630  1.00  0.00            
ATOM    114  C36 BCD     1      45.160  33.230  15.590  1.00  0.00            
ATOM    115  O29 BCD     1      44.270  34.280  15.880  1.00  0.00            
ATOM    116  O30 BCD     1      48.930  31.890  12.840  1.00  0.00            
ATOM    117  H51 BCD     1      48.110  36.010  14.300  1.00  0.00            
ATOM    118  H52 BCD     1      49.130  34.040  14.300  1.00  0.00            
ATOM    119  H53 BCD     1      48.840  35.360  12.060  1.00  0.00            
ATOM    120  H54 BCD     1      47.470  33.120  11.970  1.00  0.00            
ATOM    121  H55 BCD     1      49.400  32.050  12.010  1.00  0.00            
ATOM    122  H56 BCD     1      47.040  31.960  14.650  1.00  0.00            
ATOM    123  H57 BCD     1      45.050  33.790  13.500  1.00  0.00            
ATOM    124  H58 BCD     1      44.680  32.250  15.570  1.00  0.00            
ATOM    125  H59 BCD     1      45.870  33.120  16.420  1.00  0.00            
ATOM    126  H60 BCD     1      43.360  34.030  16.040  1.00  0.00            
ATOM    127  C37 BCD     1      45.510  39.370  11.050  1.00  0.00            
ATOM    128  O31 BCD     1      45.070  38.560   9.950  1.00  0.00            
ATOM    129  C38 BCD     1      47.020  39.310  11.090  1.00  0.00            
ATOM    130  O32 BCD     1      47.610  39.860   9.860  1.00  0.00            
ATOM    131  C39 BCD     1      47.470  37.820  11.300  1.00  0.00            
ATOM    132  O33 BCD     1      48.910  37.620  11.320  1.00  0.00            
ATOM    133  C40 BCD     1      46.740  37.270  12.530  1.00  0.00            
ATOM    134  C41 BCD     1      45.190  37.430  12.550  1.00  0.00            
ATOM    135  O34 BCD     1      44.970  38.870  12.240  1.00  0.00            
ATOM    136  C42 BCD     1      44.480  36.920  13.810  1.00  0.00            
ATOM    137  O35 BCD     1      44.930  37.740  14.850  1.00  0.00            
ATOM    138  H61 BCD     1      45.280  40.440  10.940  1.00  0.00            
ATOM    139  H62 BCD     1      47.300  39.910  11.960  1.00  0.00            
ATOM    140  H63 BCD     1      48.550  40.010   9.950  1.00  0.00            
ATOM    141  H64 BCD     1      47.110  37.280  10.420  1.00  0.00            
ATOM    142  H65 BCD     1      49.250  38.410  11.750  1.00  0.00            
ATOM    143  H66 BCD     1      47.150  37.820  13.390  1.00  0.00            
ATOM    144  H67 BCD     1      44.770  36.830  11.730  1.00  0.00            
ATOM    145  H68 BCD     1      43.390  37.000  13.850  1.00  0.00            
ATOM    146  H69 BCD     1      44.660  35.860  14.050  1.00  0.00            
ATOM    147  H70 BCD     1      44.650  37.300  15.660  1.00  0.00            
ATOM    148  C1  BI7     2      44.600  33.780  10.340  1.00  0.00            
ATOM    149  C2  BI7     2      43.170  34.080   9.850  1.00  0.00            
ATOM    150  C3  BI7     2      42.630  32.770   9.140  1.00  0.00            
ATOM    151  C4  BI7     2      42.230  34.520  10.940  1.00  0.00            
ATOM    152  C5  BI7     2      42.110  33.620  12.070  1.00  0.00            
ATOM    153  C6  BI7     2      41.510  33.840  13.290  1.00  0.00            
ATOM    154  C7  BI7     2      40.830  35.000  13.820  1.00  0.00            
ATOM    155  C8  BI7     2      40.520  36.170  13.200  1.00  0.00            
ATOM    156  O1  BI7     2      39.830  37.130  13.830  1.00  0.00            
ATOM    157  C9  BI7     2      40.870  36.550  11.810  1.00  0.00            
ATOM    158  O2  BI7     2      40.490  37.610  11.330  1.00  0.00            
ATOM    159  C10 BI7     2      41.640  35.760  10.830  1.00  0.00            
ATOM    160  H1  BI7     2      45.090  34.690  10.700  1.00  0.00            
ATOM    161  H2  BI7     2      44.630  32.910  11.010  1.00  0.00            
ATOM    162  H3  BI7     2      45.020  33.500   9.360  1.00  0.00            
ATOM    163  H4  BI7     2      43.270  34.750   8.990  1.00  0.00            
ATOM    164  H5  BI7     2      43.170  32.390   8.260  1.00  0.00            
ATOM    165  H6  BI7     2      42.690  31.930   9.840  1.00  0.00            
ATOM    166  H7  BI7     2      41.610  33.000   8.800  1.00  0.00            
ATOM    167  H8  BI7     2      42.680  32.700  12.090  1.00  0.00            
ATOM    168  H9  BI7     2      41.600  33.060  14.030  1.00  0.00            
ATOM    169  H10 BI7     2      40.630  35.020  14.880  1.00  0.00            
ATOM    170  H11 BI7     2      39.540  37.720  13.110  1.00  0.00            
ATOM    171  H12 BI7     2      41.830  36.240   9.870  1.00  0.00            
TER
ENDMDL
MODEL        1
ATOM      1  C1  BCD     1      13.350  43.300  14.540  1.00  0.00            
ATOM      2  O1  BCD     1      12.360  42.480  13.920  1.00  0.00            
ATOM      3  C2  BCD     1      14.230  43.860  13.430  1.00  0.00            
ATOM      4  O2  BCD     1      13.550  44.670  12.490  1.00  0.00            
ATOM      5  C3  BCD     1      15.140  42.810  12.800  1.00  0.00            
ATOM      6  O3  BCD     1      16.240  43.410  11.970  1.00  0.00            
ATOM      7  C4  BCD     1      15.790  41.830  13.870  1.00  0.00            
ATOM      8  C5  BCD     1      14.780  41.360  14.910  1.00  0.00            
ATOM      9  O4  BCD     1      14.170  42.480  15.410  1.00  0.00            
ATOM     10  C6  BCD     1      15.340  40.430  16.000  1.00  0.00            
ATOM     11  O5  BCD     1      15.990  41.070  17.110  1.00  0.00            
ATOM     12  H1  BCD     1      12.840  43.970  15.240  1.00  0.00            
ATOM     13  H2  BCD     1      14.980  44.510  13.900  1.00  0.00            
ATOM     14  H3  BCD     1      13.360  45.470  12.990  1.00  0.00            
ATOM     15  H4  BCD     1      14.490  42.170  12.200  1.00  0.00            
ATOM     16  H5  BCD     1      16.800  42.710  11.620  1.00  0.00            
ATOM     17  H6  BCD     1      16.560  42.370  14.430  1.00  0.00            
ATOM     18  H7  BCD     1      13.950  40.830  14.430  1.00  0.00            
ATOM     19  H8  BCD     1      14.540  39.760  16.320  1.00  0.00            
ATOM     20  H9  BCD     1      16.100  39.780  15.550  1.00  0.00            
ATOM     21  H10 BCD     1      15.290  41.510  17.600  1.00  0.00            
ATOM     22  C7  BCD     1       8.200  41.550  13.620  1.00  0.00            
ATOM     23  O6  BCD     1       8.620  40.470  12.790  1.00  0.00            
ATOM     24  C8  BCD     1       8.640  42.930  13.040  1.00  0.00            
ATOM     25  O7  BCD     1       8.000  43.210  11.760  1.00  0.00            
ATOM     26  C9  BCD     1      10.160  43.080  12.930  1.00  0.00            
ATOM     27  O8  BCD     1      10.500  44.400  12.450  1.00  0.00            
ATOM     28  C10 BCD     1      10.910  42.760  14.240  1.00  0.00            
ATOM     29  C11 BCD     1      10.390  41.460  14.750  1.00  0.00            
ATOM     30  O9  BCD     1       8.960  41.400  14.850  1.00  0.00            
ATOM     31  C12 BCD     1      10.930  41.080  16.150  1.00  0.00            
ATOM     32  O10 BCD     1      10.520  41.950  17.210  1.00  0.00            
ATOM     33  H11 BCD     1       7.120  41.530  13.800  1.00  0.00            
ATOM     34  H12 BCD     1       8.300  43.690  13.760  1.00  0.00            
ATOM     35  H13 BCD     1       8.570  42.810  11.090  1.00  0.00            
ATOM     36  H14 BCD     1      10.470  42.260  12.260  1.00  0.00            
ATOM     37  H15 BCD     1      11.450  44.370  12.280  1.00  0.00            
ATOM     38  H16 BCD     1      10.730  43.540  14.990  1.00  0.00            
ATOM     39  H17 BCD     1      10.640  40.620  14.090  1.00  0.00            
ATOM     40  H18 BCD     1      10.580  40.060  16.350  1.00  0.00            
ATOM     41  H19 BCD     1      12.020  41.080  15.980  1.00  0.00            
ATOM     42  H20 BCD     1       9.990  41.460  17.840  1.00  0.00            
ATOM     43  C13 BCD     1       7.340  38.040   9.770  1.00  0.00            
ATOM     44  O11 BCD     1       8.430  37.220  10.260  1.00  0.00            
ATOM     45  C14 BCD     1       7.970  39.360   9.300  1.00  0.00            
ATOM     46  O12 BCD     1       8.940  39.110   8.260  1.00  0.00            
ATOM     47  C15 BCD     1       8.720  40.000  10.450  1.00  0.00            
ATOM     48  O13 BCD     1       9.110  41.320  10.190  1.00  0.00            
ATOM     49  C16 BCD     1       7.860  40.090  11.660  1.00  0.00            
ATOM     50  C17 BCD     1       7.070  38.780  12.050  1.00  0.00            
ATOM     51  O14 BCD     1       6.430  38.310  10.840  1.00  0.00            
ATOM     52  C18 BCD     1       6.110  38.860  13.250  1.00  0.00            
ATOM     53  O15 BCD     1       5.240  40.030  13.290  1.00  0.00            
ATOM     54  H21 BCD     1       6.660  37.520   9.080  1.00  0.00            
ATOM     55  H22 BCD     1       7.220  40.070   8.920  1.00  0.00            
ATOM     56  H23 BCD     1       9.140  39.950   7.830  1.00  0.00            
ATOM     57  H24 BCD     1       9.530  39.370  10.840  1.00  0.00            
ATOM     58  H25 BCD     1       9.900  41.330   9.640  1.00  0.00            
ATOM     59  H26 BCD     1       7.030  40.780  11.510  1.00  0.00            
ATOM     60  H27 BCD     1       7.690  37.940  12.370  1.00  0.00            
ATOM     61  H28 BCD     1       5.430  38.000  13.230  1.00  0.00            
ATOM     62  H29 BCD     1       6.650  38.820  14.200  1.00  0.00            
ATOM     63  H30 BCD     1       4.710  39.990  14.090  1.00  0.00            
ATOM     64  C19 BCD     1      10.020  33.540   9.940  1.00  0.00            
ATOM     65  O16 BCD     1      11.210  33.990  10.620  1.00  0.00            
ATOM     66  C20 BCD     1       9.830  34.280   8.620  1.00  0.00            
ATOM     67  O17 BCD     1      11.140  34.130   7.950  1.00  0.00            
ATOM     68  C21 BCD     1       9.580  35.710   8.890  1.00  0.00            
ATOM     69  O18 BCD     1       9.340  36.540   7.720  1.00  0.00            
ATOM     70  C22 BCD     1       8.380  35.830   9.900  1.00  0.00            
ATOM     71  C23 BCD     1       8.580  34.990  11.140  1.00  0.00            
ATOM     72  O19 BCD     1       8.870  33.680  10.730  1.00  0.00            
ATOM     73  C24 BCD     1       7.340  34.770  12.010  1.00  0.00            
ATOM     74  O20 BCD     1       7.530  34.060  13.220  1.00  0.00            
ATOM     75  H31 BCD     1      10.060  32.470   9.700  1.00  0.00            
ATOM     76  H32 BCD     1       8.970  33.820   8.100  1.00  0.00            
ATOM     77  H33 BCD     1      11.670  33.740   8.660  1.00  0.00            
ATOM     78  H34 BCD     1      10.460  36.100   9.410  1.00  0.00            
ATOM     79  H35 BCD     1       9.190  37.440   8.020  1.00  0.00            
ATOM     80  H36 BCD     1       7.520  35.670   9.240  1.00  0.00            
ATOM     81  H37 BCD     1       9.450  35.410  11.670  1.00  0.00            
ATOM     82  H38 BCD     1       6.880  35.750  12.200  1.00  0.00            
ATOM     83  H39 BCD     1       6.660  34.130  11.430  1.00  0.00            
ATOM     84  H40 BCD     1       6.650  33.900  13.570  1.00  0.00            
ATOM     85  C25 BCD     1      14.370  32.290  12.580  1.00  0.00            
ATOM     86  O21 BCD     1      15.110  33.480  12.260  1.00  0.00            
ATOM     87  C26 BCD     1      13.870  31.580  11.370  1.00  0.00            
ATOM     88  O22 BCD     1      14.980  31.210  10.570  1.00  0.00            
ATOM     89  C27 BCD     1      12.950  32.420  10.590  1.00  0.00            
ATOM     90  O23 BCD     1      12.590  31.800   9.350  1.00  0.00            
ATOM     91  C28 BCD     1      11.790  32.900  11.410  1.00  0.00            
ATOM     92  C29 BCD     1      12.360  33.470  12.710  1.00  0.00            
ATOM     93  O24 BCD     1      13.230  32.520  13.410  1.00  0.00            
ATOM     94  C30 BCD     1      11.130  33.840  13.530  1.00  0.00            
ATOM     95  O25 BCD     1      10.100  32.850  13.440  1.00  0.00            
ATOM     96  H41 BCD     1      15.080  31.570  13.030  1.00  0.00            
ATOM     97  H42 BCD     1      13.210  30.750  11.630  1.00  0.00            
ATOM     98  H43 BCD     1      15.360  32.060  10.320  1.00  0.00            
ATOM     99  H44 BCD     1      13.570  33.310  10.410  1.00  0.00            
ATOM    100  H45 BCD     1      13.340  31.280   9.060  1.00  0.00            
ATOM    101  H46 BCD     1      11.130  32.030  11.510  1.00  0.00            
ATOM    102  H47 BCD     1      12.830  34.440  12.530  1.00  0.00            
ATOM    103  H48 BCD     1      11.310  33.780  14.610  1.00  0.00            
ATOM    104  H49 BCD     1      10.750  34.800  13.150  1.00  0.00            
ATOM    105  H50 BCD     1       9.230  33.260  13.350  1.00  0.00            
ATOM    106  C31 BCD     1      18.570  35.400  12.660  1.00  0.00            
ATOM    107  O26 BCD     1      17.680  36.600  12.690  1.00  0.00            
ATOM    108  C32 BCD     1      18.550  34.760  11.350  1.00  0.00            
ATOM    109  O27 BCD     1      19.010  35.650  10.300  1.00  0.00            
ATOM    110  C33 BCD     1      17.110  34.200  11.150  1.00  0.00            
ATOM    111  C34 BCD     1      16.540  33.430  12.350  1.00  0.00            
ATOM    112  C35 BCD     1      16.800  34.160  13.680  1.00  0.00            
ATOM    113  O28 BCD     1      18.200  34.470  13.650  1.00  0.00            
ATOM    114  C36 BCD     1      16.400  33.490  14.890  1.00  0.00            
ATOM    115  O29 BCD     1      17.070  32.220  14.990  1.00  0.00            
ATOM    116  O30 BCD     1      17.040  33.330  10.030  1.00  0.00            
ATOM    117  H51 BCD     1      19.620  35.660  12.790  1.00  0.00            
ATOM    118  H52 BCD     1      19.210  33.880  11.390  1.00  0.00            
ATOM    119  H53 BCD     1      18.440  36.420  10.280  1.00  0.00            
ATOM    120  H54 BCD     1      16.400  35.020  11.000  1.00  0.00            
ATOM    121  H55 BCD     1      17.410  33.730   9.240  1.00  0.00            
ATOM    122  H56 BCD     1      16.950  32.420  12.330  1.00  0.00            
ATOM    123  H57 BCD     1      16.240  35.100  13.600  1.00  0.00            
ATOM    124  H58 BCD     1      16.580  34.180  15.730  1.00  0.00            
ATOM    125  H59 BCD     1      15.340  33.240  14.960  1.00  0.00            
ATOM    126  H60 BCD     1      17.030  31.920  15.900  1.00  0.00            
ATOM    127  C37 BCD     1      17.840  40.710  13.280  1.00  0.00            
ATOM    128  O31 BCD     1      16.450  40.730  13.290  1.00  0.00            
ATOM    129  C38 BCD     1      18.330  40.250  11.910  1.00  0.00            
ATOM    130  O32 BCD     1      17.810  41.180  10.910  1.00  0.00            
ATOM    131  C39 BCD     1      17.840  38.820  11.660  1.00  0.00            
ATOM    132  O33 BCD     1      18.230  38.300  10.360  1.00  0.00            
ATOM    133  C40 BCD     1      18.320  37.910  12.850  1.00  0.00            
ATOM    134  C41 BCD     1      18.010  38.430  14.270  1.00  0.00            
ATOM    135  O34 BCD     1      18.340  39.860  14.340  1.00  0.00            
ATOM    136  C42 BCD     1      18.780  37.660  15.350  1.00  0.00            
ATOM    137  O35 BCD     1      18.440  38.130  16.670  1.00  0.00            
ATOM    138  H61 BCD     1      18.340  41.670  13.460  1.00  0.00            
ATOM    139  H62 BCD     1      19.420  40.240  12.010  1.00  0.00            
ATOM    140  H63 BCD     1      17.840  40.780  10.040  1.00  0.00            
ATOM    141  H64 BCD     1      16.740  38.930  11.650  1.00  0.00            
ATOM    142  H65 BCD     1      17.900  38.880   9.660  1.00  0.00            
ATOM    143  H66 BCD     1      19.370  37.650  12.680  1.00  0.00            
ATOM    144  H67 BCD     1      16.940  38.390  14.500  1.00  0.00            
ATOM    145  H68 BCD     1      18.710  36.560  15.290  1.00  0.00            
ATOM    146  H69 BCD     1      19.830  37.950  15.230  1.00  0.00            
ATOM    147  H70 BCD     1      18.560  37.410  17.290  1.00  0.00            
ATOM    148  C1  BI7     2      13.540  36.490   9.590  1.00  0.00            
ATOM    149  C2  BI7     2      14.070  37.460  10.600  1.00  0.00            
ATOM    150  C3  BI7     2      13.960  38.830   9.930  1.00  0.00            
ATOM    151  C4  BI7     2      13.330  37.400  11.940  1.00  0.00            
ATOM    152  C5  BI7     2      11.920  37.590  11.930  1.00  0.00            
ATOM    153  C6  BI7     2      11.100  37.690  13.050  1.00  0.00            
ATOM    154  C7  BI7     2      11.330  37.360  14.390  1.00  0.00            
ATOM    155  C8  BI7     2      12.540  37.050  14.980  1.00  0.00            
ATOM    156  O1  BI7     2      12.440  36.760  16.300  1.00  0.00            
ATOM    157  C9  BI7     2      13.940  36.920  14.450  1.00  0.00            
ATOM    158  O2  BI7     2      14.910  36.670  15.150  1.00  0.00            
ATOM    159  C10 BI7     2      14.130  37.100  13.010  1.00  0.00            
ATOM    160  H1  BI7     2      12.460  36.360   9.730  1.00  0.00            
ATOM    161  H2  BI7     2      13.630  36.680   8.510  1.00  0.00            
ATOM    162  H3  BI7     2      13.940  35.490   9.820  1.00  0.00            
ATOM    163  H4  BI7     2      15.150  37.290  10.620  1.00  0.00            
ATOM    164  H5  BI7     2      14.710  38.860   9.130  1.00  0.00            
ATOM    165  H6  BI7     2      13.050  39.120   9.400  1.00  0.00            
ATOM    166  H7  BI7     2      14.260  39.640  10.610  1.00  0.00            
ATOM    167  H8  BI7     2      11.550  37.910  10.960  1.00  0.00            
ATOM    168  H9  BI7     2      10.090  38.000  12.840  1.00  0.00            
ATOM    169  H10 BI7     2      10.470  37.340  15.050  1.00  0.00            
ATOM    170  H11 BI7     2      13.090  36.060  16.510  1.00  0.00            
ATOM    171  H12 BI7     2      15.170  36.860  12.820  1.00  0.00            
TER
ENDMDL
MODEL        1
ATOM      1  C1  BCD     1      14.390  34.520  18.190  1.00  0.00            
ATOM      2  O1  BCD     1      15.050  33.470  18.910  1.00  0.00            
ATOM      3  C2  BCD     1      14.880  35.920  18.600  1.00  0.00            
ATOM      4  O2  BCD     1      16.310  35.970  18.400  1.00  0.00            
ATOM      5  C3  BCD     1      14.460  36.250  20.030  1.00  0.00            
ATOM      6  O3  BCD     1      14.830  37.600  20.380  1.00  0.00            
ATOM      7  C4  BCD     1      12.890  36.040  20.150  1.00  0.00            
ATOM      8  C5  BCD     1      12.700  34.590  19.810  1.00  0.00            
ATOM      9  O4  BCD     1      12.970  34.400  18.460  1.00  0.00            
ATOM     10  C6  BCD     1      11.220  34.270  20.080  1.00  0.00            
ATOM     11  O5  BCD     1      10.930  32.980  19.590  1.00  0.00            
ATOM     12  H1  BCD     1      14.550  34.380  17.120  1.00  0.00            
ATOM     13  H2  BCD     1      14.460  36.610  17.850  1.00  0.00            
ATOM     14  H3  BCD     1      16.670  36.770  18.780  1.00  0.00            
ATOM     15  H4  BCD     1      14.990  35.600  20.740  1.00  0.00            
ATOM     16  H5  BCD     1      14.170  38.020  20.930  1.00  0.00            
ATOM     17  H6  BCD     1      12.350  36.710  19.470  1.00  0.00            
ATOM     18  H7  BCD     1      13.320  33.920  20.410  1.00  0.00            
ATOM     19  H8  BCD     1      11.010  34.400  21.150  1.00  0.00            
ATOM     20  H9  BCD     1      10.550  34.950  19.550  1.00  0.00            
ATOM     21  H10 BCD     1      11.240  32.870  18.690  1.00  0.00            
ATOM     22  C7  BCD     1      17.590  30.330  18.790  1.00  0.00            
ATOM     23  O6  BCD     1      17.170  30.240  20.170  1.00  0.00            
ATOM     24  C8  BCD     1      18.310  31.620  18.600  1.00  0.00            
ATOM     25  O7  BCD     1      19.450  31.700  19.470  1.00  0.00            
ATOM     26  C9  BCD     1      17.360  32.740  18.890  1.00  0.00            
ATOM     27  O8  BCD     1      17.970  33.960  18.490  1.00  0.00            
ATOM     28  C10 BCD     1      16.010  32.650  18.160  1.00  0.00            
ATOM     29  C11 BCD     1      15.430  31.280  18.260  1.00  0.00            
ATOM     30  O9  BCD     1      16.390  30.250  17.990  1.00  0.00            
ATOM     31  C12 BCD     1      14.310  31.120  17.250  1.00  0.00            
ATOM     32  O10 BCD     1      13.510  30.010  17.610  1.00  0.00            
ATOM     33  H11 BCD     1      18.320  29.550  18.550  1.00  0.00            
ATOM     34  H12 BCD     1      18.620  31.670  17.540  1.00  0.00            
ATOM     35  H13 BCD     1      20.160  32.210  19.060  1.00  0.00            
ATOM     36  H14 BCD     1      17.040  32.800  19.940  1.00  0.00            
ATOM     37  H15 BCD     1      17.360  34.670  18.700  1.00  0.00            
ATOM     38  H16 BCD     1      16.100  32.910  17.100  1.00  0.00            
ATOM     39  H17 BCD     1      15.050  31.100  19.280  1.00  0.00            
ATOM     40  H18 BCD     1      13.790  32.080  17.210  1.00  0.00            
ATOM     41  H19 BCD     1      14.770  31.130  16.250  1.00  0.00            
ATOM     42  H20 BCD     1      14.100  29.280  17.820  1.00  0.00            
ATOM     43  C13 BCD     1      17.000  27.800  23.400  1.00  0.00            
ATOM     44  O11 BCD     1      16.500  28.830  24.300  1.00  0.00            
ATOM     45  C14 BCD     1      18.440  28.190  22.980  1.00  0.00            
ATOM     46  O12 BCD     1      19.310  28.390  24.070  1.00  0.00            
ATOM     47  C15 BCD     1      18.390  29.370  21.940  1.00  0.00            
ATOM     48  O13 BCD     1      19.690  29.610  21.430  1.00  0.00            
ATOM     49  C16 BCD     1      17.410  29.020  20.890  1.00  0.00            
ATOM     50  C17 BCD     1      16.090  28.650  21.400  1.00  0.00            
ATOM     51  O14 BCD     1      16.140  27.570  22.260  1.00  0.00            
ATOM     52  C18 BCD     1      15.150  28.270  20.290  1.00  0.00            
ATOM     53  O15 BCD     1      15.510  27.050  19.610  1.00  0.00            
ATOM     54  H21 BCD     1      16.920  26.840  23.920  1.00  0.00            
ATOM     55  H22 BCD     1      18.820  27.340  22.400  1.00  0.00            
ATOM     56  H23 BCD     1      19.990  28.970  23.700  1.00  0.00            
ATOM     57  H24 BCD     1      18.070  30.230  22.550  1.00  0.00            
ATOM     58  H25 BCD     1      19.680  30.360  20.830  1.00  0.00            
ATOM     59  H26 BCD     1      17.760  28.190  20.260  1.00  0.00            
ATOM     60  H27 BCD     1      15.650  29.530  21.890  1.00  0.00            
ATOM     61  H28 BCD     1      14.150  28.130  20.710  1.00  0.00            
ATOM     62  H29 BCD     1      15.050  29.050  19.530  1.00  0.00            
ATOM     63  H30 BCD     1      15.920  26.470  20.260  1.00  0.00            
ATOM     64  C19 BCD     1      14.120  28.590  27.770  1.00  0.00            
ATOM     65  O16 BCD     1      14.050  30.010  27.940  1.00  0.00            
ATOM     66  C20 BCD     1      15.530  28.120  27.840  1.00  0.00            
ATOM     67  O17 BCD     1      16.100  28.400  29.110  1.00  0.00            
ATOM     68  C21 BCD     1      16.400  28.690  26.680  1.00  0.00            
ATOM     69  O18 BCD     1      17.750  28.190  26.650  1.00  0.00            
ATOM     70  C22 BCD     1      15.730  28.300  25.370  1.00  0.00            
ATOM     71  C23 BCD     1      14.280  28.760  25.390  1.00  0.00            
ATOM     72  O19 BCD     1      13.660  28.220  26.510  1.00  0.00            
ATOM     73  C24 BCD     1      13.560  28.320  24.120  1.00  0.00            
ATOM     74  O20 BCD     1      13.530  26.920  23.980  1.00  0.00            
ATOM     75  H31 BCD     1      13.410  28.210  28.520  1.00  0.00            
ATOM     76  H32 BCD     1      15.440  27.030  27.790  1.00  0.00            
ATOM     77  H33 BCD     1      16.480  27.600  29.470  1.00  0.00            
ATOM     78  H34 BCD     1      16.500  29.780  26.710  1.00  0.00            
ATOM     79  H35 BCD     1      18.230  28.810  26.090  1.00  0.00            
ATOM     80  H36 BCD     1      15.780  27.200  25.270  1.00  0.00            
ATOM     81  H37 BCD     1      14.300  29.860  25.420  1.00  0.00            
ATOM     82  H38 BCD     1      12.690  28.980  24.040  1.00  0.00            
ATOM     83  H39 BCD     1      14.140  28.760  23.290  1.00  0.00            
ATOM     84  H40 BCD     1      13.010  26.620  24.730  1.00  0.00            
ATOM     85  C25 BCD     1      12.800  33.020  30.380  1.00  0.00            
ATOM     86  O21 BCD     1      12.860  33.910  29.200  1.00  0.00            
ATOM     87  C26 BCD     1      14.060  32.410  30.810  1.00  0.00            
ATOM     88  O22 BCD     1      14.880  33.440  31.340  1.00  0.00            
ATOM     89  C27 BCD     1      14.600  31.520  29.700  1.00  0.00            
ATOM     90  O23 BCD     1      15.800  30.860  30.200  1.00  0.00            
ATOM     91  C28 BCD     1      13.540  30.530  29.220  1.00  0.00            
ATOM     92  C29 BCD     1      12.210  31.220  28.940  1.00  0.00            
ATOM     93  O24 BCD     1      11.890  31.990  30.080  1.00  0.00            
ATOM     94  C30 BCD     1      11.050  30.290  28.640  1.00  0.00            
ATOM     95  O25 BCD     1      11.030  29.280  29.640  1.00  0.00            
ATOM     96  H41 BCD     1      12.390  33.470  31.290  1.00  0.00            
ATOM     97  H42 BCD     1      13.860  31.700  31.620  1.00  0.00            
ATOM     98  H43 BCD     1      15.810  33.260  31.180  1.00  0.00            
ATOM     99  H44 BCD     1      14.870  32.200  28.890  1.00  0.00            
ATOM    100  H45 BCD     1      15.940  30.090  29.650  1.00  0.00            
ATOM    101  H46 BCD     1      13.430  29.720  29.950  1.00  0.00            
ATOM    102  H47 BCD     1      12.230  31.930  28.110  1.00  0.00            
ATOM    103  H48 BCD     1      10.100  30.830  28.570  1.00  0.00            
ATOM    104  H49 BCD     1      11.170  29.860  27.640  1.00  0.00            
ATOM    105  H50 BCD     1      10.920  29.650  30.520  1.00  0.00            
ATOM    106  C31 BCD     1      11.240  36.940  27.210  1.00  0.00            
ATOM    107  O26 BCD     1      11.810  36.420  25.960  1.00  0.00            
ATOM    108  C32 BCD     1      12.290  37.390  28.240  1.00  0.00            
ATOM    109  O27 BCD     1      13.190  38.390  27.760  1.00  0.00            
ATOM    110  C33 BCD     1      13.040  36.150  28.770  1.00  0.00            
ATOM    111  C34 BCD     1      12.040  35.060  29.130  1.00  0.00            
ATOM    112  C35 BCD     1      10.960  34.750  28.180  1.00  0.00            
ATOM    113  O28 BCD     1      10.390  35.950  27.740  1.00  0.00            
ATOM    114  C36 BCD     1       9.730  34.030  28.740  1.00  0.00            
ATOM    115  O29 BCD     1       9.310  34.610  30.020  1.00  0.00            
ATOM    116  O30 BCD     1      13.800  36.480  29.930  1.00  0.00            
ATOM    117  H51 BCD     1      10.620  37.820  27.010  1.00  0.00            
ATOM    118  H52 BCD     1      11.720  37.810  29.070  1.00  0.00            
ATOM    119  H53 BCD     1      14.060  38.050  27.990  1.00  0.00            
ATOM    120  H54 BCD     1      13.500  35.820  27.830  1.00  0.00            
ATOM    121  H55 BCD     1      14.060  35.600  30.200  1.00  0.00            
ATOM    122  H56 BCD     1      11.690  35.350  30.130  1.00  0.00            
ATOM    123  H57 BCD     1      11.320  34.080  27.390  1.00  0.00            
ATOM    124  H58 BCD     1       8.950  34.060  27.970  1.00  0.00            
ATOM    125  H59 BCD     1      10.060  32.990  28.900  1.00  0.00            
ATOM    126  H60 BCD     1       9.030  35.530  29.920  1.00  0.00            
ATOM    127  C37 BCD     1      11.580  37.110  21.930  1.00  0.00            
ATOM    128  O31 BCD     1      12.650  36.290  21.550  1.00  0.00            
ATOM    129  C38 BCD     1      12.150  38.240  22.750  1.00  0.00            
ATOM    130  O32 BCD     1      13.250  38.840  22.090  1.00  0.00            
ATOM    131  C39 BCD     1      12.380  37.890  24.170  1.00  0.00            
ATOM    132  O33 BCD     1      12.470  39.060  25.060  1.00  0.00            
ATOM    133  C40 BCD     1      11.350  36.960  24.740  1.00  0.00            
ATOM    134  C41 BCD     1      11.030  35.850  23.860  1.00  0.00            
ATOM    135  O34 BCD     1      10.590  36.370  22.560  1.00  0.00            
ATOM    136  C42 BCD     1      10.040  34.880  24.520  1.00  0.00            
ATOM    137  O35 BCD     1       8.770  35.410  24.930  1.00  0.00            
ATOM    138  H61 BCD     1      11.150  37.600  21.050  1.00  0.00            
ATOM    139  H62 BCD     1      11.300  38.940  22.710  1.00  0.00            
ATOM    140  H63 BCD     1      13.420  39.730  22.400  1.00  0.00            
ATOM    141  H64 BCD     1      13.310  37.320  24.250  1.00  0.00            
ATOM    142  H65 BCD     1      12.620  38.760  25.970  1.00  0.00            
ATOM    143  H66 BCD     1      10.440  37.570  24.840  1.00  0.00            
ATOM    144  H67 BCD     1      11.960  35.270  23.740  1.00  0.00            
ATOM    145  H68 BCD     1       9.910  34.150  23.710  1.00  0.00            
ATOM    146  H69 BCD     1      10.540  34.470  25.400  1.00  0.00            
ATOM    147  H70 BCD     1       8.200  35.610  24.180  1.00  0.00            
ATOM    148  C1  BI7     2      15.200  34.650  25.000  1.00  0.00            
ATOM    149  C2  BI7     2      15.300  33.430  24.070  1.00  0.00            
ATOM    150  C3  BI7     2      16.370  32.450  24.620  1.00  0.00            
ATOM    151  C4  BI7     2      13.970  32.700  23.660  1.00  0.00            
ATOM    152  C5  BI7     2      13.980  32.080  22.400  1.00  0.00            
ATOM    153  C6  BI7     2      13.010  31.290  21.800  1.00  0.00            
ATOM    154  C7  BI7     2      11.720  30.980  22.180  1.00  0.00            
ATOM    155  C8  BI7     2      11.150  31.270  23.410  1.00  0.00            
ATOM    156  O1  BI7     2       9.830  30.950  23.610  1.00  0.00            
ATOM    157  C9  BI7     2      11.700  31.900  24.660  1.00  0.00            
ATOM    158  O2  BI7     2      11.160  32.090  25.720  1.00  0.00            
ATOM    159  C10 BI7     2      12.980  32.510  24.610  1.00  0.00            
ATOM    160  H1  BI7     2      16.170  35.080  25.260  1.00  0.00            
ATOM    161  H2  BI7     2      14.540  35.380  24.510  1.00  0.00            
ATOM    162  H3  BI7     2      14.810  34.290  25.960  1.00  0.00            
ATOM    163  H4  BI7     2      15.640  33.820  23.100  1.00  0.00            
ATOM    164  H5  BI7     2      16.060  32.090  25.610  1.00  0.00            
ATOM    165  H6  BI7     2      16.510  31.590  23.960  1.00  0.00            
ATOM    166  H7  BI7     2      17.320  32.990  24.760  1.00  0.00            
ATOM    167  H8  BI7     2      14.890  32.120  21.800  1.00  0.00            
ATOM    168  H9  BI7     2      13.230  30.950  20.800  1.00  0.00            
ATOM    169  H10 BI7     2      11.080  30.520  21.450  1.00  0.00            
ATOM    170  H11 BI7     2       9.700  31.270  24.520  1.00  0.00            
ATOM    171  H12 BI7     2      13.150  32.980  25.570  1.00  0.00            
TER
ENDMDL
MODEL        1
ATOM      1  C1  BCD     1      18.750  30.530  17.720  1.00  0.00            
ATOM      2  O1  BCD     1      19.870  31.450  17.730  1.00  0.00            
ATOM      3  C2  BCD     1      17.430  31.290  17.820  1.00  0.00            
ATOM      4  O2  BCD     1      17.420  32.420  16.970  1.00  0.00            
ATOM      5  C3  BCD     1      17.210  31.820  19.250  1.00  0.00            
ATOM      6  O3  BCD     1      15.910  32.420  19.470  1.00  0.00            
ATOM      7  C4  BCD     1      17.380  30.630  20.210  1.00  0.00            
ATOM      8  C5  BCD     1      18.650  29.850  20.030  1.00  0.00            
ATOM      9  O4  BCD     1      18.780  29.510  18.660  1.00  0.00            
ATOM     10  C6  BCD     1      18.800  28.620  20.870  1.00  0.00            
ATOM     11  O5  BCD     1      17.550  28.030  21.200  1.00  0.00            
ATOM     12  H1  BCD     1      18.760  30.040  16.740  1.00  0.00            
ATOM     13  H2  BCD     1      16.590  30.650  17.530  1.00  0.00            
ATOM     14  H3  BCD     1      16.560  32.830  17.110  1.00  0.00            
ATOM     15  H4  BCD     1      18.010  32.550  19.440  1.00  0.00            
ATOM     16  H5  BCD     1      15.780  32.640  20.390  1.00  0.00            
ATOM     17  H6  BCD     1      16.520  30.000  19.950  1.00  0.00            
ATOM     18  H7  BCD     1      19.510  30.500  20.270  1.00  0.00            
ATOM     19  H8  BCD     1      19.580  27.950  20.500  1.00  0.00            
ATOM     20  H9  BCD     1      19.220  28.900  21.840  1.00  0.00            
ATOM     21  H10 BCD     1      17.280  28.530  21.970  1.00  0.00            
ATOM     22  C7  BCD     1      23.340  31.970  15.610  1.00  0.00            
ATOM     23  O6  BCD     1      23.880  32.830  16.690  1.00  0.00            
ATOM     24  C8  BCD     1      22.060  32.640  15.060  1.00  0.00            
ATOM     25  O7  BCD     1      22.270  33.980  14.610  1.00  0.00            
ATOM     26  C9  BCD     1      21.020  32.750  16.140  1.00  0.00            
ATOM     27  O8  BCD     1      19.760  33.030  15.540  1.00  0.00            
ATOM     28  C10 BCD     1      20.810  31.330  16.720  1.00  0.00            
ATOM     29  C11 BCD     1      22.100  30.710  17.210  1.00  0.00            
ATOM     30  O9  BCD     1      22.930  30.700  16.140  1.00  0.00            
ATOM     31  C12 BCD     1      21.830  29.330  17.720  1.00  0.00            
ATOM     32  O10 BCD     1      23.040  28.630  18.040  1.00  0.00            
ATOM     33  H11 BCD     1      24.090  31.920  14.810  1.00  0.00            
ATOM     34  H12 BCD     1      21.690  32.110  14.170  1.00  0.00            
ATOM     35  H13 BCD     1      21.410  34.130  14.200  1.00  0.00            
ATOM     36  H14 BCD     1      21.400  33.470  16.880  1.00  0.00            
ATOM     37  H15 BCD     1      19.020  32.610  15.990  1.00  0.00            
ATOM     38  H16 BCD     1      20.360  30.690  15.950  1.00  0.00            
ATOM     39  H17 BCD     1      22.590  31.350  17.960  1.00  0.00            
ATOM     40  H18 BCD     1      21.120  29.470  18.540  1.00  0.00            
ATOM     41  H19 BCD     1      21.320  28.730  16.960  1.00  0.00            
ATOM     42  H20 BCD     1      23.520  29.020  18.780  1.00  0.00            
ATOM     43  C13 BCD     1      27.330  33.310  18.730  1.00  0.00            
ATOM     44  O11 BCD     1      26.590  32.990  19.890  1.00  0.00            
ATOM     45  C14 BCD     1      26.800  34.580  18.020  1.00  0.00            
ATOM     46  O12 BCD     1      26.980  35.660  18.900  1.00  0.00            
ATOM     47  C15 BCD     1      25.360  34.350  17.630  1.00  0.00            
ATOM     48  O13 BCD     1      24.800  35.530  17.030  1.00  0.00            
ATOM     49  C16 BCD     1      25.280  33.140  16.690  1.00  0.00            
ATOM     50  C17 BCD     1      26.110  31.930  17.230  1.00  0.00            
ATOM     51  O14 BCD     1      27.320  32.210  17.810  1.00  0.00            
ATOM     52  C18 BCD     1      26.350  30.810  16.230  1.00  0.00            
ATOM     53  O15 BCD     1      26.980  31.400  15.060  1.00  0.00            
ATOM     54  H21 BCD     1      28.350  33.560  19.020  1.00  0.00            
ATOM     55  H22 BCD     1      27.430  34.710  17.130  1.00  0.00            
ATOM     56  H23 BCD     1      26.490  36.370  18.470  1.00  0.00            
ATOM     57  H24 BCD     1      24.680  34.110  18.460  1.00  0.00            
ATOM     58  H25 BCD     1      23.970  35.350  16.590  1.00  0.00            
ATOM     59  H26 BCD     1      25.620  33.470  15.700  1.00  0.00            
ATOM     60  H27 BCD     1      25.510  31.420  17.990  1.00  0.00            
ATOM     61  H28 BCD     1      27.060  30.100  16.680  1.00  0.00            
ATOM     62  H29 BCD     1      25.380  30.350  15.980  1.00  0.00            
ATOM     63  H30 BCD     1      27.940  31.400  15.150  1.00  0.00            
ATOM     64  C19 BCD     1      27.350  31.600  23.570  1.00  0.00            
ATOM     65  O16 BCD     1      25.970  31.790  23.820  1.00  0.00            
ATOM     66  C20 BCD     1      28.030  32.910  23.240  1.00  0.00            
ATOM     67  O17 BCD     1      28.060  33.720  24.400  1.00  0.00            
ATOM     68  C21 BCD     1      27.260  33.500  22.050  1.00  0.00            
ATOM     69  O18 BCD     1      27.930  34.760  21.670  1.00  0.00            
ATOM     70  C22 BCD     1      27.400  32.480  20.890  1.00  0.00            
ATOM     71  C23 BCD     1      26.880  31.120  21.290  1.00  0.00            
ATOM     72  O19 BCD     1      27.510  30.690  22.520  1.00  0.00            
ATOM     73  C24 BCD     1      27.130  30.080  20.210  1.00  0.00            
ATOM     74  O20 BCD     1      28.470  30.000  19.820  1.00  0.00            
ATOM     75  H31 BCD     1      27.810  31.170  24.470  1.00  0.00            
ATOM     76  H32 BCD     1      29.080  32.700  22.980  1.00  0.00            
ATOM     77  H33 BCD     1      27.170  33.830  24.750  1.00  0.00            
ATOM     78  H34 BCD     1      26.220  33.720  22.320  1.00  0.00            
ATOM     79  H35 BCD     1      27.700  34.770  20.740  1.00  0.00            
ATOM     80  H36 BCD     1      28.460  32.360  20.610  1.00  0.00            
ATOM     81  H37 BCD     1      25.790  31.200  21.400  1.00  0.00            
ATOM     82  H38 BCD     1      26.630  29.110  20.350  1.00  0.00            
ATOM     83  H39 BCD     1      26.550  30.270  19.300  1.00  0.00            
ATOM     84  H40 BCD     1      28.930  29.860  20.660  1.00  0.00            
ATOM     85  C25 BCD     1      23.260  31.430  26.900  1.00  0.00            
ATOM     86  O21 BCD     1      22.030  31.520  26.260  1.00  0.00            
ATOM     87  C26 BCD     1      24.110  32.650  26.920  1.00  0.00            
ATOM     88  O22 BCD     1      23.510  33.790  27.490  1.00  0.00            
ATOM     89  C27 BCD     1      24.740  32.910  25.510  1.00  0.00            
ATOM     90  O23 BCD     1      25.580  34.050  25.490  1.00  0.00            
ATOM     91  C28 BCD     1      25.520  31.630  25.110  1.00  0.00            
ATOM     92  C29 BCD     1      24.530  30.450  25.030  1.00  0.00            
ATOM     93  O24 BCD     1      24.040  30.320  26.370  1.00  0.00            
ATOM     94  C30 BCD     1      25.100  29.120  24.590  1.00  0.00            
ATOM     95  O25 BCD     1      25.980  28.660  25.570  1.00  0.00            
ATOM     96  H41 BCD     1      23.020  31.090  27.920  1.00  0.00            
ATOM     97  H42 BCD     1      24.890  32.340  27.620  1.00  0.00            
ATOM     98  H43 BCD     1      22.670  33.920  27.020  1.00  0.00            
ATOM     99  H44 BCD     1      23.940  33.010  24.760  1.00  0.00            
ATOM    100  H45 BCD     1      25.090  34.820  25.790  1.00  0.00            
ATOM    101  H46 BCD     1      26.350  31.450  25.800  1.00  0.00            
ATOM    102  H47 BCD     1      23.640  30.640  24.410  1.00  0.00            
ATOM    103  H48 BCD     1      24.290  28.400  24.420  1.00  0.00            
ATOM    104  H49 BCD     1      25.600  29.180  23.610  1.00  0.00            
ATOM    105  H50 BCD     1      26.570  28.030  25.150  1.00  0.00            
ATOM    106  C31 BCD     1      18.160  31.650  26.860  1.00  0.00            
ATOM    107  O26 BCD     1      18.120  31.340  25.470  1.00  0.00            
ATOM    108  C32 BCD     1      18.880  33.060  27.110  1.00  0.00            
ATOM    109  O27 BCD     1      18.180  34.180  26.600  1.00  0.00            
ATOM    110  C33 BCD     1      20.280  32.980  26.560  1.00  0.00            
ATOM    111  C34 BCD     1      20.950  31.770  27.140  1.00  0.00            
ATOM    112  C35 BCD     1      20.090  30.460  27.190  1.00  0.00            
ATOM    113  O28 BCD     1      18.770  30.700  27.650  1.00  0.00            
ATOM    114  C36 BCD     1      20.750  29.340  28.070  1.00  0.00            
ATOM    115  O29 BCD     1      21.090  29.790  29.390  1.00  0.00            
ATOM    116  O30 BCD     1      21.010  34.240  26.810  1.00  0.00            
ATOM    117  H51 BCD     1      17.110  31.680  27.170  1.00  0.00            
ATOM    118  H52 BCD     1      19.010  33.250  28.180  1.00  0.00            
ATOM    119  H53 BCD     1      18.630  35.000  26.810  1.00  0.00            
ATOM    120  H54 BCD     1      20.080  32.910  25.490  1.00  0.00            
ATOM    121  H55 BCD     1      20.800  34.700  26.000  1.00  0.00            
ATOM    122  H56 BCD     1      21.270  31.990  28.170  1.00  0.00            
ATOM    123  H57 BCD     1      20.050  30.070  26.160  1.00  0.00            
ATOM    124  H58 BCD     1      19.990  28.550  28.150  1.00  0.00            
ATOM    125  H59 BCD     1      21.630  29.060  27.480  1.00  0.00            
ATOM    126  H60 BCD     1      21.980  29.550  29.650  1.00  0.00            
ATOM    127  C37 BCD     1      15.940  30.950  22.060  1.00  0.00            
ATOM    128  O31 BCD     1      17.240  31.090  21.510  1.00  0.00            
ATOM    129  C38 BCD     1      15.590  32.210  22.920  1.00  0.00            
ATOM    130  O32 BCD     1      15.480  33.370  22.060  1.00  0.00            
ATOM    131  C39 BCD     1      16.660  32.410  23.990  1.00  0.00            
ATOM    132  O33 BCD     1      16.320  33.470  24.920  1.00  0.00            
ATOM    133  C40 BCD     1      16.840  31.110  24.790  1.00  0.00            
ATOM    134  C41 BCD     1      16.820  29.820  23.960  1.00  0.00            
ATOM    135  O34 BCD     1      15.830  29.820  22.960  1.00  0.00            
ATOM    136  C42 BCD     1      16.720  28.700  24.840  1.00  0.00            
ATOM    137  O35 BCD     1      17.130  27.530  24.110  1.00  0.00            
ATOM    138  H61 BCD     1      15.130  30.790  21.330  1.00  0.00            
ATOM    139  H62 BCD     1      14.610  32.040  23.390  1.00  0.00            
ATOM    140  H63 BCD     1      15.500  34.120  22.670  1.00  0.00            
ATOM    141  H64 BCD     1      17.580  32.600  23.420  1.00  0.00            
ATOM    142  H65 BCD     1      17.140  33.750  25.320  1.00  0.00            
ATOM    143  H66 BCD     1      15.980  31.090  25.470  1.00  0.00            
ATOM    144  H67 BCD     1      17.710  29.680  23.340  1.00  0.00            
ATOM    145  H68 BCD     1      17.330  28.820  25.750  1.00  0.00            
ATOM    146  H69 BCD     1      15.650  28.620  25.110  1.00  0.00            
ATOM    147  H70 BCD     1      16.800  26.720  24.520  1.00  0.00            
ATOM    148  C1  BI7     2      23.380  34.850  21.160  1.00  0.00            
ATOM    149  C2  BI7     2      22.100  33.990  20.980  1.00  0.00            
ATOM    150  C3  BI7     2      21.620  34.020  19.530  1.00  0.00            
ATOM    151  C4  BI7     2      22.160  32.580  21.490  1.00  0.00            
ATOM    152  C5  BI7     2      21.260  32.320  22.570  1.00  0.00            
ATOM    153  C6  BI7     2      21.080  31.150  23.300  1.00  0.00            
ATOM    154  C7  BI7     2      21.640  29.850  23.030  1.00  0.00            
ATOM    155  C8  BI7     2      22.540  29.490  22.110  1.00  0.00            
ATOM    156  O1  BI7     2      23.090  28.240  22.170  1.00  0.00            
ATOM    157  C9  BI7     2      23.240  30.280  21.070  1.00  0.00            
ATOM    158  O2  BI7     2      24.050  29.730  20.330  1.00  0.00            
ATOM    159  C10 BI7     2      23.050  31.740  20.890  1.00  0.00            
ATOM    160  H1  BI7     2      24.190  34.450  20.530  1.00  0.00            
ATOM    161  H2  BI7     2      23.190  35.880  20.850  1.00  0.00            
ATOM    162  H3  BI7     2      23.770  34.960  22.180  1.00  0.00            
ATOM    163  H4  BI7     2      21.440  34.530  21.670  1.00  0.00            
ATOM    164  H5  BI7     2      20.710  33.410  19.450  1.00  0.00            
ATOM    165  H6  BI7     2      21.250  35.010  19.250  1.00  0.00            
ATOM    166  H7  BI7     2      22.400  33.630  18.860  1.00  0.00            
ATOM    167  H8  BI7     2      20.710  33.190  22.890  1.00  0.00            
ATOM    168  H9  BI7     2      20.460  31.120  24.190  1.00  0.00            
ATOM    169  H10 BI7     2      21.520  29.050  23.760  1.00  0.00            
ATOM    170  H11 BI7     2      23.830  28.260  21.530  1.00  0.00            
ATOM    171  H12 BI7     2      23.670  32.150  20.100  1.00  0.00            
TER
ENDMDL
MODEL        1
ATOM      1  C1  BCD     1      16.260  35.820  21.270  1.00  0.00            
ATOM      2  O1  BCD     1      16.350  34.410  21.720  1.00  0.00            
ATOM      3  C2  BCD     1      16.310  36.770  22.500  1.00  0.00            
ATOM      4  O2  BCD     1      17.530  36.740  23.290  1.00  0.00            
ATOM      5  C3  BCD     1      15.170  36.480  23.430  1.00  0.00            
ATOM      6  O3  BCD     1      15.230  37.340  24.540  1.00  0.00            
ATOM      7  C4  BCD     1      13.910  36.670  22.610  1.00  0.00            
ATOM      8  C5  BCD     1      13.850  35.820  21.340  1.00  0.00            
ATOM      9  O4  BCD     1      15.030  36.070  20.600  1.00  0.00            
ATOM     10  C6  BCD     1      12.710  36.220  20.400  1.00  0.00            
ATOM     11  O5  BCD     1      12.670  35.430  19.180  1.00  0.00            
ATOM     12  H1  BCD     1      17.060  36.060  20.560  1.00  0.00            
ATOM     13  H2  BCD     1      16.290  37.810  22.160  1.00  0.00            
ATOM     14  H3  BCD     1      18.260  37.180  22.850  1.00  0.00            
ATOM     15  H4  BCD     1      15.140  35.450  23.810  1.00  0.00            
ATOM     16  H5  BCD     1      16.120  37.250  24.910  1.00  0.00            
ATOM     17  H6  BCD     1      13.930  37.730  22.340  1.00  0.00            
ATOM     18  H7  BCD     1      13.910  34.770  21.670  1.00  0.00            
ATOM     19  H8  BCD     1      11.800  36.010  20.970  1.00  0.00            
ATOM     20  H9  BCD     1      12.700  37.300  20.250  1.00  0.00            
ATOM     21  H10 BCD     1      13.210  35.910  18.550  1.00  0.00            
ATOM     22  C7  BCD     1      17.750  30.670  20.870  1.00  0.00            
ATOM     23  O6  BCD     1      17.000  30.200  21.950  1.00  0.00            
ATOM     24  C8  BCD     1      18.810  31.600  21.360  1.00  0.00            
ATOM     25  O7  BCD     1      19.690  30.970  22.310  1.00  0.00            
ATOM     26  C9  BCD     1      18.140  32.840  21.980  1.00  0.00            
ATOM     27  O8  BCD     1      19.170  33.710  22.430  1.00  0.00            
ATOM     28  C10 BCD     1      17.140  33.490  20.990  1.00  0.00            
ATOM     29  C11 BCD     1      16.180  32.390  20.350  1.00  0.00            
ATOM     30  O9  BCD     1      16.920  31.250  19.940  1.00  0.00            
ATOM     31  C12 BCD     1      15.390  33.060  19.160  1.00  0.00            
ATOM     32  O10 BCD     1      14.980  32.100  18.180  1.00  0.00            
ATOM     33  H11 BCD     1      18.250  29.890  20.290  1.00  0.00            
ATOM     34  H12 BCD     1      19.280  31.930  20.420  1.00  0.00            
ATOM     35  H13 BCD     1      20.520  31.460  22.350  1.00  0.00            
ATOM     36  H14 BCD     1      17.620  32.510  22.890  1.00  0.00            
ATOM     37  H15 BCD     1      19.570  34.200  21.710  1.00  0.00            
ATOM     38  H16 BCD     1      17.750  33.940  20.200  1.00  0.00            
ATOM     39  H17 BCD     1      15.570  32.040  21.200  1.00  0.00            
ATOM     40  H18 BCD     1      14.430  33.460  19.480  1.00  0.00            
ATOM     41  H19 BCD     1      16.000  33.890  18.770  1.00  0.00            
ATOM     42  H20 BCD     1      15.080  31.210  18.520  1.00  0.00            
ATOM     43  C13 BCD     1      15.680  26.440  23.100  1.00  0.00            
ATOM     44  O11 BCD     1      15.350  26.920  24.360  1.00  0.00            
ATOM     45  C14 BCD     1      17.200  26.640  22.900  1.00  0.00            
ATOM     46  O12 BCD     1      17.970  26.000  23.950  1.00  0.00            
ATOM     47  C15 BCD     1      17.580  28.120  22.930  1.00  0.00            
ATOM     48  O13 BCD     1      18.980  28.300  22.740  1.00  0.00            
ATOM     49  C16 BCD     1      16.690  28.780  21.920  1.00  0.00            
ATOM     50  C17 BCD     1      15.170  28.510  22.070  1.00  0.00            
ATOM     51  O14 BCD     1      14.930  27.060  22.050  1.00  0.00            
ATOM     52  C18 BCD     1      14.240  29.130  21.070  1.00  0.00            
ATOM     53  O15 BCD     1      14.620  28.780  19.730  1.00  0.00            
ATOM     54  H21 BCD     1      15.450  25.370  23.080  1.00  0.00            
ATOM     55  H22 BCD     1      17.550  26.120  21.990  1.00  0.00            
ATOM     56  H23 BCD     1      18.850  26.250  23.660  1.00  0.00            
ATOM     57  H24 BCD     1      17.410  28.420  23.970  1.00  0.00            
ATOM     58  H25 BCD     1      19.210  29.190  22.460  1.00  0.00            
ATOM     59  H26 BCD     1      17.030  28.430  20.930  1.00  0.00            
ATOM     60  H27 BCD     1      14.930  28.890  23.070  1.00  0.00            
ATOM     61  H28 BCD     1      13.220  28.860  21.380  1.00  0.00            
ATOM     62  H29 BCD     1      14.350  30.210  21.180  1.00  0.00            
ATOM     63  H30 BCD     1      13.840  28.610  19.200  1.00  0.00            
ATOM     64  C19 BCD     1      13.140  26.120  27.640  1.00  0.00            
ATOM     65  O16 BCD     1      13.500  27.530  27.930  1.00  0.00            
ATOM     66  C20 BCD     1      14.470  25.290  27.530  1.00  0.00            
ATOM     67  O17 BCD     1      15.250  25.280  28.770  1.00  0.00            
ATOM     68  C21 BCD     1      15.330  25.910  26.490  1.00  0.00            
ATOM     69  O18 BCD     1      16.560  25.200  26.330  1.00  0.00            
ATOM     70  C22 BCD     1      14.530  26.070  25.160  1.00  0.00            
ATOM     71  C23 BCD     1      13.200  26.770  25.360  1.00  0.00            
ATOM     72  O19 BCD     1      12.480  26.100  26.400  1.00  0.00            
ATOM     73  C24 BCD     1      12.310  26.880  24.150  1.00  0.00            
ATOM     74  O20 BCD     1      11.950  25.620  23.560  1.00  0.00            
ATOM     75  H31 BCD     1      12.450  25.790  28.420  1.00  0.00            
ATOM     76  H32 BCD     1      14.120  24.260  27.360  1.00  0.00            
ATOM     77  H33 BCD     1      16.160  25.430  28.500  1.00  0.00            
ATOM     78  H34 BCD     1      15.630  26.930  26.760  1.00  0.00            
ATOM     79  H35 BCD     1      17.100  25.630  25.670  1.00  0.00            
ATOM     80  H36 BCD     1      14.340  25.080  24.740  1.00  0.00            
ATOM     81  H37 BCD     1      13.360  27.800  25.690  1.00  0.00            
ATOM     82  H38 BCD     1      11.410  27.460  24.390  1.00  0.00            
ATOM     83  H39 BCD     1      12.770  27.550  23.400  1.00  0.00            
ATOM     84  H40 BCD     1      11.030  25.470  23.810  1.00  0.00            
ATOM     85  C25 BCD     1      11.920  30.620  30.050  1.00  0.00            
ATOM     86  O21 BCD     1      11.640  31.390  28.890  1.00  0.00            
ATOM     87  C26 BCD     1      13.370  30.300  30.290  1.00  0.00            
ATOM     88  O22 BCD     1      14.090  31.480  30.350  1.00  0.00            
ATOM     89  C27 BCD     1      13.870  29.440  29.260  1.00  0.00            
ATOM     90  O23 BCD     1      15.200  29.040  29.640  1.00  0.00            
ATOM     91  C28 BCD     1      13.000  28.140  29.110  1.00  0.00            
ATOM     92  C29 BCD     1      11.530  28.520  28.880  1.00  0.00            
ATOM     93  O24 BCD     1      11.150  29.390  29.980  1.00  0.00            
ATOM     94  C30 BCD     1      10.510  27.340  29.010  1.00  0.00            
ATOM     95  O25 BCD     1      10.710  26.530  30.170  1.00  0.00            
ATOM     96  H41 BCD     1      11.550  31.050  30.990  1.00  0.00            
ATOM     97  H42 BCD     1      13.500  29.810  31.270  1.00  0.00            
ATOM     98  H43 BCD     1      14.980  31.230  30.600  1.00  0.00            
ATOM     99  H44 BCD     1      13.960  30.120  28.410  1.00  0.00            
ATOM    100  H45 BCD     1      15.710  28.830  28.860  1.00  0.00            
ATOM    101  H46 BCD     1      13.110  27.440  29.950  1.00  0.00            
ATOM    102  H47 BCD     1      11.400  29.020  27.920  1.00  0.00            
ATOM    103  H48 BCD     1       9.460  27.690  29.040  1.00  0.00            
ATOM    104  H49 BCD     1      10.610  26.760  28.080  1.00  0.00            
ATOM    105  H50 BCD     1      10.060  26.720  30.840  1.00  0.00            
ATOM    106  C31 BCD     1      10.080  35.060  27.980  1.00  0.00            
ATOM    107  O26 BCD     1      10.920  34.980  26.810  1.00  0.00            
ATOM    108  C32 BCD     1      10.940  34.990  29.230  1.00  0.00            
ATOM    109  O27 BCD     1      11.660  36.150  29.410  1.00  0.00            
ATOM    110  C33 BCD     1      11.720  33.690  29.260  1.00  0.00            
ATOM    111  C34 BCD     1      10.790  32.530  29.160  1.00  0.00            
ATOM    112  C35 BCD     1       9.730  32.680  28.010  1.00  0.00            
ATOM    113  O28 BCD     1       9.160  34.000  28.050  1.00  0.00            
ATOM    114  C36 BCD     1       8.480  31.830  28.200  1.00  0.00            
ATOM    115  O29 BCD     1       7.890  32.170  29.400  1.00  0.00            
ATOM    116  O30 BCD     1      12.480  33.570  30.470  1.00  0.00            
ATOM    117  H51 BCD     1       9.490  35.980  28.000  1.00  0.00            
ATOM    118  H52 BCD     1      10.270  34.900  30.100  1.00  0.00            
ATOM    119  H53 BCD     1      11.860  36.110  30.350  1.00  0.00            
ATOM    120  H54 BCD     1      12.470  33.740  28.460  1.00  0.00            
ATOM    121  H55 BCD     1      13.200  32.930  30.490  1.00  0.00            
ATOM    122  H56 BCD     1      10.260  32.480  30.110  1.00  0.00            
ATOM    123  H57 BCD     1      10.170  32.560  27.010  1.00  0.00            
ATOM    124  H58 BCD     1       8.000  32.110  27.250  1.00  0.00            
ATOM    125  H59 BCD     1       8.600  30.750  28.090  1.00  0.00            
ATOM    126  H60 BCD     1       7.840  33.120  29.250  1.00  0.00            
ATOM    127  C37 BCD     1      11.800  37.140  23.470  1.00  0.00            
ATOM    128  O31 BCD     1      12.890  36.250  23.460  1.00  0.00            
ATOM    129  C38 BCD     1      11.840  37.960  24.780  1.00  0.00            
ATOM    130  O32 BCD     1      13.010  38.780  24.920  1.00  0.00            
ATOM    131  C39 BCD     1      11.790  36.960  26.000  1.00  0.00            
ATOM    132  O33 BCD     1      11.620  37.650  27.210  1.00  0.00            
ATOM    133  C40 BCD     1      10.680  36.020  25.850  1.00  0.00            
ATOM    134  C41 BCD     1      10.420  35.410  24.500  1.00  0.00            
ATOM    135  O34 BCD     1      10.570  36.510  23.520  1.00  0.00            
ATOM    136  C42 BCD     1       9.060  34.760  24.350  1.00  0.00            
ATOM    137  O35 BCD     1       8.070  35.750  24.460  1.00  0.00            
ATOM    138  H61 BCD     1      11.830  37.780  22.580  1.00  0.00            
ATOM    139  H62 BCD     1      10.890  38.510  24.830  1.00  0.00            
ATOM    140  H63 BCD     1      13.770  38.200  24.820  1.00  0.00            
ATOM    141  H64 BCD     1      12.760  36.460  26.030  1.00  0.00            
ATOM    142  H65 BCD     1      11.520  37.000  27.910  1.00  0.00            
ATOM    143  H66 BCD     1       9.780  36.600  26.060  1.00  0.00            
ATOM    144  H67 BCD     1      11.160  34.610  24.330  1.00  0.00            
ATOM    145  H68 BCD     1       9.070  34.230  23.390  1.00  0.00            
ATOM    146  H69 BCD     1       8.980  34.040  25.170  1.00  0.00            
ATOM    147  H70 BCD     1       7.750  36.010  23.590  1.00  0.00            
ATOM    148  C1  BI7     2      14.210  33.190  26.770  1.00  0.00            
ATOM    149  C2  BI7     2      14.700  32.580  25.400  1.00  0.00            
ATOM    150  C3  BI7     2      15.560  31.340  25.670  1.00  0.00            
ATOM    151  C4  BI7     2      13.490  32.240  24.520  1.00  0.00            
ATOM    152  C5  BI7     2      13.690  32.450  23.080  1.00  0.00            
ATOM    153  C6  BI7     2      12.900  31.950  22.010  1.00  0.00            
ATOM    154  C7  BI7     2      11.700  31.200  22.020  1.00  0.00            
ATOM    155  C8  BI7     2      11.000  30.810  23.120  1.00  0.00            
ATOM    156  O1  BI7     2       9.790  30.160  22.930  1.00  0.00            
ATOM    157  C9  BI7     2      11.350  30.780  24.600  1.00  0.00            
ATOM    158  O2  BI7     2      10.700  30.060  25.380  1.00  0.00            
ATOM    159  C10 BI7     2      12.490  31.500  25.100  1.00  0.00            
ATOM    160  H1  BI7     2      14.990  33.350  27.530  1.00  0.00            
ATOM    161  H2  BI7     2      13.490  34.020  26.720  1.00  0.00            
ATOM    162  H3  BI7     2      13.640  32.500  27.400  1.00  0.00            
ATOM    163  H4  BI7     2      15.310  33.380  24.960  1.00  0.00            
ATOM    164  H5  BI7     2      15.960  31.010  24.700  1.00  0.00            
ATOM    165  H6  BI7     2      16.370  31.550  26.380  1.00  0.00            
ATOM    166  H7  BI7     2      14.990  30.540  26.150  1.00  0.00            
ATOM    167  H8  BI7     2      14.550  33.000  22.730  1.00  0.00            
ATOM    168  H9  BI7     2      13.250  32.160  21.010  1.00  0.00            
ATOM    169  H10 BI7     2      11.230  30.920  21.090  1.00  0.00            
ATOM    170  H11 BI7     2       9.440  29.980  23.820  1.00  0.00            
ATOM    171  H12 BI7     2      12.590  31.290  26.150  1.00  0.00            
TER
ENDMDL
MODEL        1
ATOM      1  C1  BCD     1      40.490  46.730  20.560  1.00  0.00            
ATOM      2  O1  BCD     1      39.130  46.320  20.440  1.00  0.00            
ATOM      3  C2  BCD     1      41.460  45.700  19.860  1.00  0.00            
ATOM      4  O2  BCD     1      41.170  45.510  18.440  1.00  0.00            
ATOM      5  C3  BCD     1      41.460  44.450  20.720  1.00  0.00            
ATOM      6  O3  BCD     1      42.610  43.790  20.160  1.00  0.00            
ATOM      7  C4  BCD     1      41.720  44.720  22.200  1.00  0.00            
ATOM      8  C5  BCD     1      40.860  45.800  22.780  1.00  0.00            
ATOM      9  O4  BCD     1      40.860  47.000  21.940  1.00  0.00            
ATOM     10  C6  BCD     1      41.160  46.110  24.280  1.00  0.00            
ATOM     11  O5  BCD     1      42.570  46.210  24.580  1.00  0.00            
ATOM     12  H1  BCD     1      40.540  47.670  20.010  1.00  0.00            
ATOM     13  H2  BCD     1      42.490  46.070  19.950  1.00  0.00            
ATOM     14  H3  BCD     1      41.880  44.910  18.170  1.00  0.00            
ATOM     15  H4  BCD     1      40.500  43.950  20.580  1.00  0.00            
ATOM     16  H5  BCD     1      42.530  42.860  20.380  1.00  0.00            
ATOM     17  H6  BCD     1      42.760  44.970  22.400  1.00  0.00            
ATOM     18  H7  BCD     1      39.790  45.530  22.820  1.00  0.00            
ATOM     19  H8  BCD     1      40.620  47.050  24.440  1.00  0.00            
ATOM     20  H9  BCD     1      40.730  45.340  24.930  1.00  0.00            
ATOM     21  H10 BCD     1      42.600  46.370  25.530  1.00  0.00            
ATOM     22  C7  BCD     1      35.420  47.880  19.140  1.00  0.00            
ATOM     23  O6  BCD     1      34.810  46.650  19.160  1.00  0.00            
ATOM     24  C8  BCD     1      36.620  47.930  18.160  1.00  0.00            
ATOM     25  O7  BCD     1      36.120  47.840  16.860  1.00  0.00            
ATOM     26  C9  BCD     1      37.770  46.960  18.510  1.00  0.00            
ATOM     27  O8  BCD     1      38.900  47.020  17.590  1.00  0.00            
ATOM     28  C10 BCD     1      38.150  47.250  19.990  1.00  0.00            
ATOM     29  C11 BCD     1      36.970  47.240  20.990  1.00  0.00            
ATOM     30  O9  BCD     1      35.910  48.170  20.450  1.00  0.00            
ATOM     31  C12 BCD     1      37.300  47.670  22.400  1.00  0.00            
ATOM     32  O10 BCD     1      36.130  47.620  23.190  1.00  0.00            
ATOM     33  H11 BCD     1      34.670  48.640  18.920  1.00  0.00            
ATOM     34  H12 BCD     1      37.010  48.950  18.190  1.00  0.00            
ATOM     35  H13 BCD     1      36.430  48.640  16.430  1.00  0.00            
ATOM     36  H14 BCD     1      37.360  45.940  18.430  1.00  0.00            
ATOM     37  H15 BCD     1      39.550  46.370  17.850  1.00  0.00            
ATOM     38  H16 BCD     1      38.670  48.220  19.910  1.00  0.00            
ATOM     39  H17 BCD     1      36.610  46.200  21.020  1.00  0.00            
ATOM     40  H18 BCD     1      38.010  46.880  22.680  1.00  0.00            
ATOM     41  H19 BCD     1      37.750  48.660  22.540  1.00  0.00            
ATOM     42  H20 BCD     1      35.550  48.340  22.910  1.00  0.00            
ATOM     43  C13 BCD     1      31.000  44.910  19.050  1.00  0.00            
ATOM     44  O11 BCD     1      31.590  43.630  19.330  1.00  0.00            
ATOM     45  C14 BCD     1      31.550  45.560  17.740  1.00  0.00            
ATOM     46  O12 BCD     1      31.120  44.810  16.640  1.00  0.00            
ATOM     47  C15 BCD     1      33.080  45.800  17.740  1.00  0.00            
ATOM     48  O13 BCD     1      33.620  46.430  16.560  1.00  0.00            
ATOM     49  C16 BCD     1      33.400  46.590  18.990  1.00  0.00            
ATOM     50  C17 BCD     1      32.830  45.910  20.250  1.00  0.00            
ATOM     51  O14 BCD     1      31.430  45.780  20.100  1.00  0.00            
ATOM     52  C18 BCD     1      33.180  46.640  21.490  1.00  0.00            
ATOM     53  O15 BCD     1      33.060  48.060  21.300  1.00  0.00            
ATOM     54  H21 BCD     1      29.920  44.780  19.150  1.00  0.00            
ATOM     55  H22 BCD     1      30.990  46.510  17.670  1.00  0.00            
ATOM     56  H23 BCD     1      31.850  44.210  16.500  1.00  0.00            
ATOM     57  H24 BCD     1      33.550  44.830  17.890  1.00  0.00            
ATOM     58  H25 BCD     1      34.330  47.050  16.740  1.00  0.00            
ATOM     59  H26 BCD     1      32.940  47.580  18.910  1.00  0.00            
ATOM     60  H27 BCD     1      33.260  44.900  20.380  1.00  0.00            
ATOM     61  H28 BCD     1      32.490  46.320  22.270  1.00  0.00            
ATOM     62  H29 BCD     1      34.180  46.320  21.810  1.00  0.00            
ATOM     63  H30 BCD     1      33.970  48.310  21.110  1.00  0.00            
ATOM     64  C19 BCD     1      30.520  39.850  20.330  1.00  0.00            
ATOM     65  O16 BCD     1      31.830  39.780  20.880  1.00  0.00            
ATOM     66  C20 BCD     1      30.460  40.080  18.870  1.00  0.00            
ATOM     67  O17 BCD     1      31.040  38.880  18.260  1.00  0.00            
ATOM     68  C21 BCD     1      31.240  41.380  18.480  1.00  0.00            
ATOM     69  O18 BCD     1      31.390  41.740  17.120  1.00  0.00            
ATOM     70  C22 BCD     1      30.700  42.530  19.340  1.00  0.00            
ATOM     71  C23 BCD     1      30.450  42.160  20.800  1.00  0.00            
ATOM     72  O19 BCD     1      29.820  40.910  21.020  1.00  0.00            
ATOM     73  C24 BCD     1      29.680  43.250  21.690  1.00  0.00            
ATOM     74  O20 BCD     1      28.380  43.460  21.000  1.00  0.00            
ATOM     75  H31 BCD     1      30.070  38.890  20.610  1.00  0.00            
ATOM     76  H32 BCD     1      29.460  40.300  18.460  1.00  0.00            
ATOM     77  H33 BCD     1      30.400  38.660  17.580  1.00  0.00            
ATOM     78  H34 BCD     1      32.260  41.310  18.870  1.00  0.00            
ATOM     79  H35 BCD     1      32.280  42.060  16.940  1.00  0.00            
ATOM     80  H36 BCD     1      29.720  42.690  18.870  1.00  0.00            
ATOM     81  H37 BCD     1      31.410  42.090  21.330  1.00  0.00            
ATOM     82  H38 BCD     1      29.530  42.810  22.680  1.00  0.00            
ATOM     83  H39 BCD     1      30.290  44.160  21.700  1.00  0.00            
ATOM     84  H40 BCD     1      28.130  44.370  21.180  1.00  0.00            
ATOM     85  C25 BCD     1      34.470  37.760  23.340  1.00  0.00            
ATOM     86  O21 BCD     1      35.570  38.610  23.230  1.00  0.00            
ATOM     87  C26 BCD     1      33.940  37.000  22.110  1.00  0.00            
ATOM     88  O22 BCD     1      34.860  36.080  21.560  1.00  0.00            
ATOM     89  C27 BCD     1      33.380  38.000  20.990  1.00  0.00            
ATOM     90  O23 BCD     1      32.820  37.440  19.830  1.00  0.00            
ATOM     91  C28 BCD     1      32.240  38.770  21.710  1.00  0.00            
ATOM     92  C29 BCD     1      32.760  39.390  23.010  1.00  0.00            
ATOM     93  O24 BCD     1      33.310  38.360  23.830  1.00  0.00            
ATOM     94  C30 BCD     1      31.740  40.140  23.830  1.00  0.00            
ATOM     95  O25 BCD     1      30.580  39.420  24.210  1.00  0.00            
ATOM     96  H41 BCD     1      34.660  36.960  24.070  1.00  0.00            
ATOM     97  H42 BCD     1      33.050  36.490  22.480  1.00  0.00            
ATOM     98  H43 BCD     1      35.240  35.540  22.270  1.00  0.00            
ATOM     99  H44 BCD     1      34.150  38.720  20.680  1.00  0.00            
ATOM    100  H45 BCD     1      32.440  38.130  19.290  1.00  0.00            
ATOM    101  H46 BCD     1      31.430  38.070  21.930  1.00  0.00            
ATOM    102  H47 BCD     1      33.500  40.190  22.840  1.00  0.00            
ATOM    103  H48 BCD     1      32.360  40.360  24.710  1.00  0.00            
ATOM    104  H49 BCD     1      31.400  41.120  23.470  1.00  0.00            
ATOM    105  H50 BCD     1      30.310  39.740  25.070  1.00  0.00            
ATOM    106  C31 BCD     1      39.390  38.740  24.880  1.00  0.00            
ATOM    107  O26 BCD     1      39.620  40.000  24.340  1.00  0.00            
ATOM    108  C32 BCD     1      39.110  37.690  23.780  1.00  0.00            
ATOM    109  O27 BCD     1      40.270  37.600  22.990  1.00  0.00            
ATOM    110  C33 BCD     1      37.880  38.050  22.910  1.00  0.00            
ATOM    111  C34 BCD     1      36.690  38.210  23.960  1.00  0.00            
ATOM    112  C35 BCD     1      37.010  39.220  25.060  1.00  0.00            
ATOM    113  O28 BCD     1      38.210  38.770  25.730  1.00  0.00            
ATOM    114  C36 BCD     1      35.930  39.320  26.150  1.00  0.00            
ATOM    115  O29 BCD     1      36.390  40.130  27.210  1.00  0.00            
ATOM    116  O30 BCD     1      37.630  36.990  21.920  1.00  0.00            
ATOM    117  H51 BCD     1      40.260  38.380  25.440  1.00  0.00            
ATOM    118  H52 BCD     1      39.000  36.700  24.240  1.00  0.00            
ATOM    119  H53 BCD     1      40.920  38.280  23.150  1.00  0.00            
ATOM    120  H54 BCD     1      38.090  39.000  22.400  1.00  0.00            
ATOM    121  H55 BCD     1      36.770  37.120  21.510  1.00  0.00            
ATOM    122  H56 BCD     1      36.530  37.200  24.350  1.00  0.00            
ATOM    123  H57 BCD     1      37.190  40.220  24.640  1.00  0.00            
ATOM    124  H58 BCD     1      35.100  39.780  25.600  1.00  0.00            
ATOM    125  H59 BCD     1      35.540  38.340  26.470  1.00  0.00            
ATOM    126  H60 BCD     1      37.310  39.870  27.310  1.00  0.00            
ATOM    127  C37 BCD     1      42.000  43.140  23.980  1.00  0.00            
ATOM    128  O31 BCD     1      41.370  43.450  22.740  1.00  0.00            
ATOM    129  C38 BCD     1      42.760  41.870  23.990  1.00  0.00            
ATOM    130  O32 BCD     1      43.860  41.950  23.100  1.00  0.00            
ATOM    131  C39 BCD     1      41.790  40.690  23.650  1.00  0.00            
ATOM    132  O33 BCD     1      42.350  39.420  23.770  1.00  0.00            
ATOM    133  C40 BCD     1      40.750  40.720  24.710  1.00  0.00            
ATOM    134  C41 BCD     1      40.090  42.080  24.900  1.00  0.00            
ATOM    135  O34 BCD     1      41.090  43.040  25.070  1.00  0.00            
ATOM    136  C42 BCD     1      39.130  42.150  26.100  1.00  0.00            
ATOM    137  O35 BCD     1      39.690  41.600  27.350  1.00  0.00            
ATOM    138  H61 BCD     1      42.710  43.940  24.220  1.00  0.00            
ATOM    139  H62 BCD     1      43.140  41.750  25.010  1.00  0.00            
ATOM    140  H63 BCD     1      44.300  42.770  23.360  1.00  0.00            
ATOM    141  H64 BCD     1      41.320  40.870  22.680  1.00  0.00            
ATOM    142  H65 BCD     1      43.270  39.520  23.510  1.00  0.00            
ATOM    143  H66 BCD     1      41.200  40.350  25.640  1.00  0.00            
ATOM    144  H67 BCD     1      39.560  42.430  24.010  1.00  0.00            
ATOM    145  H68 BCD     1      38.810  43.190  26.210  1.00  0.00            
ATOM    146  H69 BCD     1      38.240  41.550  25.890  1.00  0.00            
ATOM    147  H70 BCD     1      39.900  42.330  27.940  1.00  0.00            
ATOM    148  C1  BI7     2      37.020   0.290  19.750  1.00  0.00            
ATOM    149  C2  BI7     2      35.980  -0.640  20.530  1.00  0.00            
ATOM    150  C3  BI7     2      36.740  -1.960  20.620  1.00  0.00            
ATOM    151  C4  BI7     2      35.510  -0.010  21.890  1.00  0.00            
ATOM    152  C5  BI7     2      34.110   0.010  22.090  1.00  0.00            
ATOM    153  C6  BI7     2      33.340   0.540  23.080  1.00  0.00            
ATOM    154  C7  BI7     2      33.800   1.150  24.330  1.00  0.00            
ATOM    155  C8  BI7     2      35.080   1.310  24.820  1.00  0.00            
ATOM    156  O1  BI7     2      35.230   1.920  25.990  1.00  0.00            
ATOM    157  C9  BI7     2      36.420   1.030  24.120  1.00  0.00            
ATOM    158  O2  BI7     2      37.480   1.370  24.630  1.00  0.00            
ATOM    159  C10 BI7     2      36.480   0.460  22.770  1.00  0.00            
ATOM    160  H1  BI7     2      37.850   0.550  20.420  1.00  0.00            
ATOM    161  H2  BI7     2      37.340  -0.030  18.750  1.00  0.00            
ATOM    162  H3  BI7     2      36.400   1.190  19.640  1.00  0.00            
ATOM    163  H4  BI7     2      35.150  -0.980  19.900  1.00  0.00            
ATOM    164  H5  BI7     2      37.020  -2.390  19.650  1.00  0.00            
ATOM    165  H6  BI7     2      37.660  -1.900  21.210  1.00  0.00            
ATOM    166  H7  BI7     2      36.090  -2.720  21.080  1.00  0.00            
ATOM    167  H8  BI7     2      33.520  -0.380  21.280  1.00  0.00            
ATOM    168  H9  BI7     2      32.260   0.440  23.080  1.00  0.00            
ATOM    169  H10 BI7     2      33.010   1.620  24.910  1.00  0.00            
ATOM    170  H11 BI7     2      36.130   2.290  26.030  1.00  0.00            
ATOM    171  H12 BI7     2      37.510   0.410  22.430  1.00  0.00            
TER
ENDMDL
MODEL        1
ATOM      1  C1  BCD     1       7.800  36.690  16.900  1.00  0.00            
ATOM      2  O1  BCD     1       7.750  35.700  15.860  1.00  0.00            
ATOM      3  C2  BCD     1       8.970  37.630  16.620  1.00  0.00            
ATOM      4  O2  BCD     1       8.750  38.200  15.310  1.00  0.00            
ATOM      5  C3  BCD     1      10.260  36.890  16.730  1.00  0.00            
ATOM      6  O3  BCD     1      11.370  37.780  16.530  1.00  0.00            
ATOM      7  C4  BCD     1      10.350  36.010  18.020  1.00  0.00            
ATOM      8  C5  BCD     1       9.180  35.190  18.240  1.00  0.00            
ATOM      9  O4  BCD     1       7.950  35.980  18.130  1.00  0.00            
ATOM     10  C6  BCD     1       9.230  34.360  19.530  1.00  0.00            
ATOM     11  O5  BCD     1       9.600  35.050  20.730  1.00  0.00            
ATOM     12  H1  BCD     1       6.920  37.340  16.820  1.00  0.00            
ATOM     13  H2  BCD     1       9.020  38.380  17.430  1.00  0.00            
ATOM     14  H3  BCD     1       9.640  38.500  15.090  1.00  0.00            
ATOM     15  H4  BCD     1      10.260  36.210  15.870  1.00  0.00            
ATOM     16  H5  BCD     1      12.160  37.230  16.540  1.00  0.00            
ATOM     17  H6  BCD     1      10.450  36.670  18.890  1.00  0.00            
ATOM     18  H7  BCD     1       9.160  34.420  17.450  1.00  0.00            
ATOM     19  H8  BCD     1       8.240  33.910  19.650  1.00  0.00            
ATOM     20  H9  BCD     1       9.880  33.500  19.360  1.00  0.00            
ATOM     21  H10 BCD     1       8.990  35.770  20.900  1.00  0.00            
ATOM     22  C7  BCD     1       5.490  33.650  13.190  1.00  0.00            
ATOM     23  O6  BCD     1       6.620  32.880  12.780  1.00  0.00            
ATOM     24  C8  BCD     1       5.580  35.170  12.890  1.00  0.00            
ATOM     25  O7  BCD     1       5.810  35.300  11.530  1.00  0.00            
ATOM     26  C9  BCD     1       6.770  35.660  13.660  1.00  0.00            
ATOM     27  O8  BCD     1       7.090  37.110  13.440  1.00  0.00            
ATOM     28  C10 BCD     1       6.590  35.370  15.120  1.00  0.00            
ATOM     29  C11 BCD     1       6.350  33.880  15.440  1.00  0.00            
ATOM     30  O9  BCD     1       5.270  33.500  14.580  1.00  0.00            
ATOM     31  C12 BCD     1       6.040  33.670  16.940  1.00  0.00            
ATOM     32  O10 BCD     1       5.690  32.240  17.120  1.00  0.00            
ATOM     33  H11 BCD     1       4.610  33.310  12.630  1.00  0.00            
ATOM     34  H12 BCD     1       4.660  35.710  13.170  1.00  0.00            
ATOM     35  H13 BCD     1       6.030  36.220  11.360  1.00  0.00            
ATOM     36  H14 BCD     1       7.640  35.030  13.450  1.00  0.00            
ATOM     37  H15 BCD     1       7.620  37.490  14.140  1.00  0.00            
ATOM     38  H16 BCD     1       5.760  35.990  15.480  1.00  0.00            
ATOM     39  H17 BCD     1       7.290  33.360  15.230  1.00  0.00            
ATOM     40  H18 BCD     1       7.000  33.870  17.440  1.00  0.00            
ATOM     41  H19 BCD     1       5.240  34.360  17.230  1.00  0.00            
ATOM     42  H20 BCD     1       5.210  32.030  16.320  1.00  0.00            
ATOM     43  C13 BCD     1       7.740  29.790  10.540  1.00  0.00            
ATOM     44  O11 BCD     1       8.520  29.430  11.650  1.00  0.00            
ATOM     45  C14 BCD     1       8.210  31.150  10.070  1.00  0.00            
ATOM     46  O12 BCD     1       9.520  31.220   9.630  1.00  0.00            
ATOM     47  C15 BCD     1       8.000  32.210  11.080  1.00  0.00            
ATOM     48  O13 BCD     1       8.280  33.570  10.630  1.00  0.00            
ATOM     49  C16 BCD     1       6.540  32.190  11.570  1.00  0.00            
ATOM     50  C17 BCD     1       6.070  30.810  11.950  1.00  0.00            
ATOM     51  O14 BCD     1       6.330  29.880  10.880  1.00  0.00            
ATOM     52  C18 BCD     1       4.580  30.640  12.360  1.00  0.00            
ATOM     53  O15 BCD     1       3.680  31.280  11.490  1.00  0.00            
ATOM     54  H21 BCD     1       7.830  29.080   9.710  1.00  0.00            
ATOM     55  H22 BCD     1       7.610  31.380   9.180  1.00  0.00            
ATOM     56  H23 BCD     1       9.480  32.010   9.090  1.00  0.00            
ATOM     57  H24 BCD     1       8.730  31.980  11.870  1.00  0.00            
ATOM     58  H25 BCD     1       7.980  34.130  11.350  1.00  0.00            
ATOM     59  H26 BCD     1       5.950  32.650  10.770  1.00  0.00            
ATOM     60  H27 BCD     1       6.630  30.430  12.820  1.00  0.00            
ATOM     61  H28 BCD     1       4.380  29.560  12.350  1.00  0.00            
ATOM     62  H29 BCD     1       4.400  31.040  13.370  1.00  0.00            
ATOM     63  H30 BCD     1       3.900  31.000  10.600  1.00  0.00            
ATOM     64  C19 BCD     1      10.940  26.590  13.190  1.00  0.00            
ATOM     65  O16 BCD     1      11.150  27.450  14.280  1.00  0.00            
ATOM     66  C20 BCD     1      11.480  27.130  11.810  1.00  0.00            
ATOM     67  O17 BCD     1      12.890  27.460  11.940  1.00  0.00            
ATOM     68  C21 BCD     1      10.630  28.330  11.480  1.00  0.00            
ATOM     69  O18 BCD     1      10.950  28.980  10.270  1.00  0.00            
ATOM     70  C22 BCD     1       9.110  28.190  11.560  1.00  0.00            
ATOM     71  C23 BCD     1       8.730  27.440  12.810  1.00  0.00            
ATOM     72  O19 BCD     1       9.540  26.300  13.010  1.00  0.00            
ATOM     73  C24 BCD     1       7.290  27.090  12.970  1.00  0.00            
ATOM     74  O20 BCD     1       6.820  26.200  11.940  1.00  0.00            
ATOM     75  H31 BCD     1      11.400  25.640  13.490  1.00  0.00            
ATOM     76  H32 BCD     1      11.480  26.370  11.030  1.00  0.00            
ATOM     77  H33 BCD     1      13.070  27.970  11.150  1.00  0.00            
ATOM     78  H34 BCD     1      10.750  29.000  12.350  1.00  0.00            
ATOM     79  H35 BCD     1      10.310  29.660  10.060  1.00  0.00            
ATOM     80  H36 BCD     1       8.700  27.620  10.720  1.00  0.00            
ATOM     81  H37 BCD     1       8.950  28.080  13.670  1.00  0.00            
ATOM     82  H38 BCD     1       7.130  26.540  13.910  1.00  0.00            
ATOM     83  H39 BCD     1       6.710  28.020  12.960  1.00  0.00            
ATOM     84  H40 BCD     1       7.220  25.330  12.050  1.00  0.00            
ATOM     85  C25 BCD     1      12.920  26.830  18.030  1.00  0.00            
ATOM     86  O21 BCD     1      13.280  28.240  18.030  1.00  0.00            
ATOM     87  C26 BCD     1      13.590  26.160  16.850  1.00  0.00            
ATOM     88  O22 BCD     1      15.030  26.210  16.960  1.00  0.00            
ATOM     89  C27 BCD     1      13.130  26.800  15.540  1.00  0.00            
ATOM     90  O23 BCD     1      13.840  26.340  14.400  1.00  0.00            
ATOM     91  C28 BCD     1      11.570  26.700  15.450  1.00  0.00            
ATOM     92  C29 BCD     1      10.840  27.300  16.690  1.00  0.00            
ATOM     93  O24 BCD     1      11.450  26.720  17.850  1.00  0.00            
ATOM     94  C30 BCD     1       9.300  27.120  16.700  1.00  0.00
[truncated: 1,630,295 more chars]
