# Supplementary material for: Achieving Chemical Accuracy in Cyclodextrin Host–Guest Binding via Integrative Atomistic Modelling
Source: Adv Sci (Weinh). 2025 Dec 14;13(10):e19782. doi: 10.1002/advs.202519782 (PMC12915143; doi:10.1002/advs.202519782)
Supplement: Supplementary file 1 — Supporting Information [file ADVS-13-e19782-s003.zip › all_poses/BCD.BJ5.pdb]

MODEL        1
ATOM      1  C1  BCD     1      27.170  26.690  11.250  1.00  0.00            
ATOM      2  O1  BCD     1      27.000  27.330  12.510  1.00  0.00            
ATOM      3  C2  BCD     1      26.240  25.480  11.120  1.00  0.00            
ATOM      4  O2  BCD     1      24.920  26.050  11.190  1.00  0.00            
ATOM      5  C3  BCD     1      26.490  24.490  12.220  1.00  0.00            
ATOM      6  O3  BCD     1      25.770  23.330  12.110  1.00  0.00            
ATOM      7  C4  BCD     1      27.950  24.190  12.420  1.00  0.00            
ATOM      8  C5  BCD     1      28.910  25.450  12.280  1.00  0.00            
ATOM      9  O4  BCD     1      28.470  26.210  11.190  1.00  0.00            
ATOM     10  C6  BCD     1      30.400  25.170  11.980  1.00  0.00            
ATOM     11  O5  BCD     1      30.500  24.450  10.820  1.00  0.00            
ATOM     12  H1  BCD     1      27.070  27.430  10.460  1.00  0.00            
ATOM     13  H2  BCD     1      26.460  25.020  10.140  1.00  0.00            
ATOM     14  H3  BCD     1      24.380  25.510  10.610  1.00  0.00            
ATOM     15  H4  BCD     1      26.170  25.040  13.120  1.00  0.00            
ATOM     16  H5  BCD     1      24.870  23.560  12.350  1.00  0.00            
ATOM     17  H6  BCD     1      28.240  23.540  11.590  1.00  0.00            
ATOM     18  H7  BCD     1      28.830  26.110  13.150  1.00  0.00            
ATOM     19  H8  BCD     1      30.830  26.180  11.890  1.00  0.00            
ATOM     20  H9  BCD     1      30.820  24.580  12.800  1.00  0.00            
ATOM     21  H10 BCD     1      30.810  23.550  10.990  1.00  0.00            
ATOM     22  C7  BCD     1      26.440  31.190  14.000  1.00  0.00            
ATOM     23  O6  BCD     1      26.590  30.970  15.430  1.00  0.00            
ATOM     24  C8  BCD     1      25.290  30.510  13.420  1.00  0.00            
ATOM     25  O7  BCD     1      24.210  30.750  14.250  1.00  0.00            
ATOM     26  C9  BCD     1      25.430  29.040  13.150  1.00  0.00            
ATOM     27  O8  BCD     1      24.320  28.480  12.460  1.00  0.00            
ATOM     28  C10 BCD     1      26.810  28.750  12.570  1.00  0.00            
ATOM     29  C11 BCD     1      27.910  29.380  13.420  1.00  0.00            
ATOM     30  O9  BCD     1      27.650  30.760  13.370  1.00  0.00            
ATOM     31  C12 BCD     1      29.300  29.140  12.840  1.00  0.00            
ATOM     32  O10 BCD     1      29.330  29.700  11.560  1.00  0.00            
ATOM     33  H11 BCD     1      26.480  32.260  13.740  1.00  0.00            
ATOM     34  H12 BCD     1      25.060  30.950  12.440  1.00  0.00            
ATOM     35  H13 BCD     1      23.410  30.590  13.740  1.00  0.00            
ATOM     36  H14 BCD     1      25.330  28.520  14.110  1.00  0.00            
ATOM     37  H15 BCD     1      24.450  27.550  12.240  1.00  0.00            
ATOM     38  H16 BCD     1      26.860  29.230  11.590  1.00  0.00            
ATOM     39  H17 BCD     1      27.920  29.050  14.460  1.00  0.00            
ATOM     40  H18 BCD     1      29.940  29.640  13.580  1.00  0.00            
ATOM     41  H19 BCD     1      29.540  28.070  12.830  1.00  0.00            
ATOM     42  H20 BCD     1      29.910  30.460  11.660  1.00  0.00            
ATOM     43  C13 BCD     1      26.590  32.970  19.010  1.00  0.00            
ATOM     44  O11 BCD     1      26.700  31.720  19.630  1.00  0.00            
ATOM     45  C14 BCD     1      25.260  33.040  18.240  1.00  0.00            
ATOM     46  O12 BCD     1      24.130  32.840  19.110  1.00  0.00            
ATOM     47  C15 BCD     1      25.300  31.900  17.120  1.00  0.00            
ATOM     48  O13 BCD     1      24.080  32.140  16.390  1.00  0.00            
ATOM     49  C16 BCD     1      26.470  32.200  16.200  1.00  0.00            
ATOM     50  C17 BCD     1      27.800  32.370  16.890  1.00  0.00            
ATOM     51  O14 BCD     1      27.630  33.220  18.030  1.00  0.00            
ATOM     52  C18 BCD     1      28.900  33.010  15.970  1.00  0.00            
ATOM     53  O15 BCD     1      28.320  34.020  15.120  1.00  0.00            
ATOM     54  H21 BCD     1      26.650  33.790  19.740  1.00  0.00            
ATOM     55  H22 BCD     1      25.230  33.970  17.660  1.00  0.00            
ATOM     56  H23 BCD     1      23.340  32.880  18.570  1.00  0.00            
ATOM     57  H24 BCD     1      25.400  30.920  17.590  1.00  0.00            
ATOM     58  H25 BCD     1      24.090  31.580  15.610  1.00  0.00            
ATOM     59  H26 BCD     1      26.180  33.000  15.510  1.00  0.00            
ATOM     60  H27 BCD     1      28.070  31.380  17.270  1.00  0.00            
ATOM     61  H28 BCD     1      29.580  33.510  16.680  1.00  0.00            
ATOM     62  H29 BCD     1      29.410  32.190  15.470  1.00  0.00            
ATOM     63  H30 BCD     1      28.930  34.410  14.490  1.00  0.00            
ATOM     64  C19 BCD     1      27.250  29.640  23.080  1.00  0.00            
ATOM     65  O16 BCD     1      27.410  28.430  22.280  1.00  0.00            
ATOM     66  C20 BCD     1      25.860  30.210  22.800  1.00  0.00            
ATOM     67  O17 BCD     1      24.820  29.200  23.190  1.00  0.00            
ATOM     68  C21 BCD     1      25.630  30.710  21.410  1.00  0.00            
ATOM     69  O18 BCD     1      24.420  31.370  21.270  1.00  0.00            
ATOM     70  C22 BCD     1      26.760  31.640  21.050  1.00  0.00            
ATOM     71  C23 BCD     1      28.150  30.990  21.380  1.00  0.00            
ATOM     72  O19 BCD     1      28.180  30.670  22.770  1.00  0.00            
ATOM     73  C24 BCD     1      29.410  31.840  21.190  1.00  0.00            
ATOM     74  O20 BCD     1      30.500  31.010  21.320  1.00  0.00            
ATOM     75  H31 BCD     1      27.420  29.420  24.150  1.00  0.00            
ATOM     76  H32 BCD     1      25.590  31.050  23.450  1.00  0.00            
ATOM     77  H33 BCD     1      24.930  28.430  22.640  1.00  0.00            
ATOM     78  H34 BCD     1      25.680  29.840  20.740  1.00  0.00            
ATOM     79  H35 BCD     1      24.450  31.870  20.450  1.00  0.00            
ATOM     80  H36 BCD     1      26.620  32.630  21.520  1.00  0.00            
ATOM     81  H37 BCD     1      28.360  30.100  20.780  1.00  0.00            
ATOM     82  H38 BCD     1      29.390  32.450  20.270  1.00  0.00            
ATOM     83  H39 BCD     1      29.560  32.500  22.060  1.00  0.00            
ATOM     84  H40 BCD     1      30.420  30.650  22.210  1.00  0.00            
ATOM     85  C25 BCD     1      27.680  24.310  22.370  1.00  0.00            
ATOM     86  O21 BCD     1      28.410  24.360  21.070  1.00  0.00            
ATOM     87  C26 BCD     1      26.290  24.900  22.200  1.00  0.00            
ATOM     88  O22 BCD     1      25.510  24.030  21.220  1.00  0.00            
ATOM     89  C27 BCD     1      26.450  26.340  21.810  1.00  0.00            
ATOM     90  O23 BCD     1      25.100  26.850  21.720  1.00  0.00            
ATOM     91  C28 BCD     1      27.290  27.160  22.830  1.00  0.00            
ATOM     92  C29 BCD     1      28.660  26.460  22.940  1.00  0.00            
ATOM     93  O24 BCD     1      28.440  25.080  23.320  1.00  0.00            
ATOM     94  C30 BCD     1      29.470  27.080  24.020  1.00  0.00            
ATOM     95  O25 BCD     1      28.870  26.930  25.310  1.00  0.00            
ATOM     96  H41 BCD     1      27.520  23.300  22.760  1.00  0.00            
ATOM     97  H42 BCD     1      25.760  24.920  23.160  1.00  0.00            
ATOM     98  H43 BCD     1      25.780  23.110  21.240  1.00  0.00            
ATOM     99  H44 BCD     1      26.940  26.350  20.830  1.00  0.00            
ATOM    100  H45 BCD     1      24.450  26.200  21.450  1.00  0.00            
ATOM    101  H46 BCD     1      26.850  27.140  23.830  1.00  0.00            
ATOM    102  H47 BCD     1      29.130  26.490  21.950  1.00  0.00            
ATOM    103  H48 BCD     1      30.510  26.710  24.010  1.00  0.00            
ATOM    104  H49 BCD     1      29.680  28.130  23.780  1.00  0.00            
ATOM    105  H50 BCD     1      28.320  26.150  25.400  1.00  0.00            
ATOM    106  C31 BCD     1      29.790  21.370  18.520  1.00  0.00            
ATOM    107  O26 BCD     1      29.170  22.100  17.520  1.00  0.00            
ATOM    108  C32 BCD     1      28.700  20.830  19.490  1.00  0.00            
ATOM    109  O27 BCD     1      27.790  20.090  18.730  1.00  0.00            
ATOM    110  C33 BCD     1      27.980  22.030  20.150  1.00  0.00            
ATOM    111  C34 BCD     1      29.060  23.090  20.690  1.00  0.00            
ATOM    112  C35 BCD     1      30.250  23.410  19.770  1.00  0.00            
ATOM    113  O28 BCD     1      30.750  22.180  19.210  1.00  0.00            
ATOM    114  C36 BCD     1      31.350  24.260  20.330  1.00  0.00            
ATOM    115  O29 BCD     1      32.330  24.530  19.380  1.00  0.00            
ATOM    116  O30 BCD     1      27.020  21.570  21.130  1.00  0.00            
ATOM    117  H51 BCD     1      30.380  20.550  18.090  1.00  0.00            
ATOM    118  H52 BCD     1      29.180  20.180  20.230  1.00  0.00            
ATOM    119  H53 BCD     1      27.810  20.270  17.780  1.00  0.00            
ATOM    120  H54 BCD     1      27.500  22.540  19.300  1.00  0.00            
ATOM    121  H55 BCD     1      26.490  20.800  20.890  1.00  0.00            
ATOM    122  H56 BCD     1      29.540  22.730  21.610  1.00  0.00            
ATOM    123  H57 BCD     1      29.750  23.930  18.940  1.00  0.00            
ATOM    124  H58 BCD     1      30.880  25.110  20.860  1.00  0.00            
ATOM    125  H59 BCD     1      31.880  23.700  21.110  1.00  0.00            
ATOM    126  H60 BCD     1      32.770  23.720  19.100  1.00  0.00            
ATOM    127  C37 BCD     1      29.050  22.370  13.430  1.00  0.00            
ATOM    128  O31 BCD     1      28.230  23.500  13.600  1.00  0.00            
ATOM    129  C38 BCD     1      28.440  21.110  14.010  1.00  0.00            
ATOM    130  O32 BCD     1      27.190  20.940  13.350  1.00  0.00            
ATOM    131  C39 BCD     1      28.200  21.260  15.460  1.00  0.00            
ATOM    132  O33 BCD     1      27.720  20.030  16.100  1.00  0.00            
ATOM    133  C40 BCD     1      29.520  21.690  16.180  1.00  0.00            
ATOM    134  C41 BCD     1      30.090  22.890  15.520  1.00  0.00            
ATOM    135  O34 BCD     1      30.280  22.620  14.110  1.00  0.00            
ATOM    136  C42 BCD     1      31.410  23.310  16.060  1.00  0.00            
ATOM    137  O35 BCD     1      32.490  22.370  15.920  1.00  0.00            
ATOM    138  H61 BCD     1      29.350  22.200  12.380  1.00  0.00            
ATOM    139  H62 BCD     1      29.080  20.230  13.890  1.00  0.00            
ATOM    140  H63 BCD     1      26.780  21.810  13.210  1.00  0.00            
ATOM    141  H64 BCD     1      27.510  22.100  15.630  1.00  0.00            
ATOM    142  H65 BCD     1      27.080  19.540  15.570  1.00  0.00            
ATOM    143  H66 BCD     1      30.280  20.890  16.200  1.00  0.00            
ATOM    144  H67 BCD     1      29.380  23.720  15.550  1.00  0.00            
ATOM    145  H68 BCD     1      31.780  24.190  15.510  1.00  0.00            
ATOM    146  H69 BCD     1      31.390  23.610  17.120  1.00  0.00            
ATOM    147  H70 BCD     1      33.260  22.810  16.290  1.00  0.00            
ATOM    148  C1  BJ5     2      23.630  27.280  16.230  1.00  0.00            
ATOM    149  C2  BJ5     2      23.590  27.680  17.510  1.00  0.00            
ATOM    150  C3  BJ5     2      24.680  27.850  18.520  1.00  0.00            
ATOM    151  C4  BJ5     2      26.060  27.350  18.010  1.00  0.00            
ATOM    152  C5  BJ5     2      26.330  25.980  18.090  1.00  0.00            
ATOM    153  C6  BJ5     2      27.580  25.560  17.630  1.00  0.00            
ATOM    154  C7  BJ5     2      28.570  26.450  17.220  1.00  0.00            
ATOM    155  O1  BJ5     2      29.840  26.040  16.900  1.00  0.00            
ATOM    156  C8  BJ5     2      30.480  26.590  15.740  1.00  0.00            
ATOM    157  C9  BJ5     2      28.260  27.820  17.070  1.00  0.00            
ATOM    158  C10 BJ5     2      26.970  28.240  17.490  1.00  0.00            
ATOM    159  H1  BJ5     2      22.760  27.150  15.590  1.00  0.00            
ATOM    160  H2  BJ5     2      24.580  27.040  15.750  1.00  0.00            
ATOM    161  H3  BJ5     2      22.600  27.800  17.940  1.00  0.00            
ATOM    162  H4  BJ5     2      24.360  27.210  19.350  1.00  0.00            
ATOM    163  H5  BJ5     2      24.630  28.880  18.880  1.00  0.00            
ATOM    164  H6  BJ5     2      25.700  25.210  18.530  1.00  0.00            
ATOM    165  H7  BJ5     2      27.830  24.510  17.710  1.00  0.00            
ATOM    166  H8  BJ5     2      30.810  27.630  15.710  1.00  0.00            
ATOM    167  H9  BJ5     2      31.430  26.030  15.750  1.00  0.00            
ATOM    168  H10 BJ5     2      30.020  26.280  14.790  1.00  0.00            
ATOM    169  H11 BJ5     2      29.050  28.510  16.790  1.00  0.00            
ATOM    170  H12 BJ5     2      26.730  29.300  17.370  1.00  0.00            
TER
ENDMDL
MODEL        1
ATOM      1  C1  BCD     1      28.100  31.990  12.610  1.00  0.00            
ATOM      2  O1  BCD     1      27.310  32.020  13.840  1.00  0.00            
ATOM      3  C2  BCD     1      27.730  30.760  11.720  1.00  0.00            
ATOM      4  O2  BCD     1      26.300  30.720  11.320  1.00  0.00            
ATOM      5  C3  BCD     1      28.120  29.490  12.440  1.00  0.00            
ATOM      6  O3  BCD     1      27.800  28.280  11.720  1.00  0.00            
ATOM      7  C4  BCD     1      29.580  29.530  12.940  1.00  0.00            
ATOM      8  C5  BCD     1      29.860  30.800  13.770  1.00  0.00            
ATOM      9  O4  BCD     1      29.490  31.940  12.970  1.00  0.00            
ATOM     10  C6  BCD     1      31.290  30.870  14.080  1.00  0.00            
ATOM     11  O5  BCD     1      31.720  32.140  14.550  1.00  0.00            
ATOM     12  H1  BCD     1      27.860  32.890  12.030  1.00  0.00            
ATOM     13  H2  BCD     1      28.310  30.750  10.790  1.00  0.00            
ATOM     14  H3  BCD     1      26.000  29.860  11.000  1.00  0.00            
ATOM     15  H4  BCD     1      27.460  29.500  13.320  1.00  0.00            
ATOM     16  H5  BCD     1      28.180  27.540  12.210  1.00  0.00            
ATOM     17  H6  BCD     1      30.130  29.460  11.990  1.00  0.00            
ATOM     18  H7  BCD     1      29.250  30.810  14.690  1.00  0.00            
ATOM     19  H8  BCD     1      31.380  30.170  14.920  1.00  0.00            
ATOM     20  H9  BCD     1      31.910  30.470  13.270  1.00  0.00            
ATOM     21  H10 BCD     1      32.010  32.020  15.460  1.00  0.00            
ATOM     22  C7  BCD     1      25.770  35.030  16.310  1.00  0.00            
ATOM     23  O6  BCD     1      26.030  34.230  17.520  1.00  0.00            
ATOM     24  C8  BCD     1      24.790  34.270  15.420  1.00  0.00            
ATOM     25  O7  BCD     1      23.600  34.080  16.170  1.00  0.00            
ATOM     26  C9  BCD     1      25.460  33.040  14.820  1.00  0.00            
ATOM     27  O8  BCD     1      24.510  32.390  13.960  1.00  0.00            
ATOM     28  C10 BCD     1      26.790  33.310  14.210  1.00  0.00            
ATOM     29  C11 BCD     1      27.670  34.060  15.230  1.00  0.00            
ATOM     30  O9  BCD     1      26.990  35.210  15.690  1.00  0.00            
ATOM     31  C12 BCD     1      29.000  34.540  14.550  1.00  0.00            
ATOM     32  O10 BCD     1      28.790  35.250  13.320  1.00  0.00            
ATOM     33  H11 BCD     1      25.360  35.990  16.630  1.00  0.00            
ATOM     34  H12 BCD     1      24.600  34.930  14.570  1.00  0.00            
ATOM     35  H13 BCD     1      23.870  33.810  17.050  1.00  0.00            
ATOM     36  H14 BCD     1      25.650  32.370  15.670  1.00  0.00            
ATOM     37  H15 BCD     1      24.670  31.450  13.860  1.00  0.00            
ATOM     38  H16 BCD     1      26.720  33.940  13.310  1.00  0.00            
ATOM     39  H17 BCD     1      27.950  33.370  16.030  1.00  0.00            
ATOM     40  H18 BCD     1      29.390  35.260  15.280  1.00  0.00            
ATOM     41  H19 BCD     1      29.800  33.810  14.380  1.00  0.00            
ATOM     42  H20 BCD     1      28.780  34.580  12.630  1.00  0.00            
ATOM     43  C13 BCD     1      26.050  34.620  21.450  1.00  0.00            
ATOM     44  O11 BCD     1      27.110  33.630  21.520  1.00  0.00            
ATOM     45  C14 BCD     1      24.790  34.030  20.880  1.00  0.00            
ATOM     46  O12 BCD     1      24.220  33.010  21.720  1.00  0.00            
ATOM     47  C15 BCD     1      24.950  33.680  19.410  1.00  0.00            
ATOM     48  O13 BCD     1      23.660  33.380  18.700  1.00  0.00            
ATOM     49  C16 BCD     1      25.630  34.830  18.690  1.00  0.00            
ATOM     50  C17 BCD     1      26.840  35.410  19.360  1.00  0.00            
ATOM     51  O14 BCD     1      26.490  35.710  20.700  1.00  0.00            
ATOM     52  C18 BCD     1      27.300  36.690  18.750  1.00  0.00            
ATOM     53  O15 BCD     1      26.270  37.550  18.530  1.00  0.00            
ATOM     54  H21 BCD     1      25.860  35.010  22.460  1.00  0.00            
ATOM     55  H22 BCD     1      24.170  34.940  20.930  1.00  0.00            
ATOM     56  H23 BCD     1      23.270  33.120  21.590  1.00  0.00            
ATOM     57  H24 BCD     1      25.610  32.810  19.340  1.00  0.00            
ATOM     58  H25 BCD     1      23.330  32.530  19.010  1.00  0.00            
ATOM     59  H26 BCD     1      24.880  35.590  18.460  1.00  0.00            
ATOM     60  H27 BCD     1      27.660  34.680  19.420  1.00  0.00            
ATOM     61  H28 BCD     1      28.130  37.140  19.320  1.00  0.00            
ATOM     62  H29 BCD     1      27.780  36.450  17.790  1.00  0.00            
ATOM     63  H30 BCD     1      26.790  38.310  18.250  1.00  0.00            
ATOM     64  C19 BCD     1      29.710  31.520  23.900  1.00  0.00            
ATOM     65  O16 BCD     1      29.610  30.520  22.960  1.00  0.00            
ATOM     66  C20 BCD     1      28.340  31.760  24.580  1.00  0.00            
ATOM     67  O17 BCD     1      27.800  30.680  25.230  1.00  0.00            
ATOM     68  C21 BCD     1      27.370  32.210  23.420  1.00  0.00            
ATOM     69  O18 BCD     1      25.990  32.380  23.840  1.00  0.00            
ATOM     70  C22 BCD     1      27.870  33.450  22.710  1.00  0.00            
ATOM     71  C23 BCD     1      29.340  33.280  22.210  1.00  0.00            
ATOM     72  O19 BCD     1      30.080  32.820  23.360  1.00  0.00            
ATOM     73  C24 BCD     1      29.970  34.640  21.850  1.00  0.00            
ATOM     74  O20 BCD     1      31.280  34.540  21.320  1.00  0.00            
ATOM     75  H31 BCD     1      30.460  31.380  24.700  1.00  0.00            
ATOM     76  H32 BCD     1      28.540  32.610  25.250  1.00  0.00            
ATOM     77  H33 BCD     1      28.100  30.810  26.140  1.00  0.00            
ATOM     78  H34 BCD     1      27.330  31.370  22.710  1.00  0.00            
ATOM     79  H35 BCD     1      25.430  32.260  23.080  1.00  0.00            
ATOM     80  H36 BCD     1      27.710  34.310  23.370  1.00  0.00            
ATOM     81  H37 BCD     1      29.440  32.580  21.360  1.00  0.00            
ATOM     82  H38 BCD     1      29.370  35.100  21.060  1.00  0.00            
ATOM     83  H39 BCD     1      29.890  35.320  22.710  1.00  0.00            
ATOM     84  H40 BCD     1      31.740  34.040  22.000  1.00  0.00            
ATOM     85  C25 BCD     1      31.890  27.000  22.210  1.00  0.00            
ATOM     86  O21 BCD     1      31.130  26.580  21.090  1.00  0.00            
ATOM     87  C26 BCD     1      31.000  27.100  23.500  1.00  0.00            
ATOM     88  O22 BCD     1      30.440  25.800  23.880  1.00  0.00            
ATOM     89  C27 BCD     1      29.900  28.180  23.360  1.00  0.00            
ATOM     90  O23 BCD     1      29.170  28.210  24.620  1.00  0.00            
ATOM     91  C28 BCD     1      30.630  29.500  23.080  1.00  0.00            
ATOM     92  C29 BCD     1      31.480  29.400  21.810  1.00  0.00            
ATOM     93  O24 BCD     1      32.360  28.260  21.880  1.00  0.00            
ATOM     94  C30 BCD     1      32.270  30.670  21.460  1.00  0.00            
ATOM     95  O25 BCD     1      33.230  31.080  22.450  1.00  0.00            
ATOM     96  H41 BCD     1      32.810  26.410  22.290  1.00  0.00            
ATOM     97  H42 BCD     1      31.580  27.550  24.310  1.00  0.00            
ATOM     98  H43 BCD     1      29.510  26.040  23.950  1.00  0.00            
ATOM     99  H44 BCD     1      29.260  27.880  22.520  1.00  0.00            
ATOM    100  H45 BCD     1      28.590  28.970  24.600  1.00  0.00            
ATOM    101  H46 BCD     1      31.320  29.770  23.890  1.00  0.00            
ATOM    102  H47 BCD     1      30.860  29.190  20.940  1.00  0.00            
ATOM    103  H48 BCD     1      32.840  30.440  20.550  1.00  0.00            
ATOM    104  H49 BCD     1      31.580  31.490  21.210  1.00  0.00            
ATOM    105  H50 BCD     1      33.860  31.750  22.170  1.00  0.00            
ATOM    106  C31 BCD     1      32.000  24.710  17.580  1.00  0.00            
ATOM    107  O26 BCD     1      31.350  25.810  16.970  1.00  0.00            
ATOM    108  C32 BCD     1      30.950  24.030  18.500  1.00  0.00            
ATOM    109  O27 BCD     1      29.810  23.610  17.770  1.00  0.00            
ATOM    110  C33 BCD     1      30.480  24.920  19.610  1.00  0.00            
ATOM    111  C34 BCD     1      31.730  25.520  20.330  1.00  0.00            
ATOM    112  C35 BCD     1      32.820  26.120  19.360  1.00  0.00            
ATOM    113  O28 BCD     1      33.090  25.160  18.280  1.00  0.00            
ATOM    114  C36 BCD     1      34.220  26.550  19.960  1.00  0.00            
ATOM    115  O29 BCD     1      34.820  25.480  20.710  1.00  0.00            
ATOM    116  O30 BCD     1      29.590  24.330  20.560  1.00  0.00            
ATOM    117  H51 BCD     1      32.360  23.950  16.880  1.00  0.00            
ATOM    118  H52 BCD     1      31.470  23.200  18.990  1.00  0.00            
ATOM    119  H53 BCD     1      29.150  23.410  18.430  1.00  0.00            
ATOM    120  H54 BCD     1      29.960  25.760  19.150  1.00  0.00            
ATOM    121  H55 BCD     1      28.990  25.040  20.810  1.00  0.00            
ATOM    122  H56 BCD     1      32.070  24.690  20.960  1.00  0.00            
ATOM    123  H57 BCD     1      32.400  27.020  18.910  1.00  0.00            
ATOM    124  H58 BCD     1      34.880  26.750  19.110  1.00  0.00            
ATOM    125  H59 BCD     1      34.010  27.450  20.540  1.00  0.00            
ATOM    126  H60 BCD     1      35.230  24.880  20.080  1.00  0.00            
ATOM    127  C37 BCD     1      30.680  27.460  13.200  1.00  0.00            
ATOM    128  O31 BCD     1      29.720  28.380  13.760  1.00  0.00            
ATOM    129  C38 BCD     1      30.260  25.980  13.390  1.00  0.00            
ATOM    130  O32 BCD     1      28.940  25.830  12.700  1.00  0.00            
ATOM    131  C39 BCD     1      30.220  25.670  14.860  1.00  0.00            
ATOM    132  O33 BCD     1      29.700  24.370  15.160  1.00  0.00            
ATOM    133  C40 BCD     1      31.540  25.910  15.560  1.00  0.00            
ATOM    134  C41 BCD     1      32.050  27.360  15.270  1.00  0.00            
ATOM    135  O34 BCD     1      31.960  27.720  13.790  1.00  0.00            
ATOM    136  C42 BCD     1      33.430  27.470  15.920  1.00  0.00            
ATOM    137  O35 BCD     1      34.400  26.640  15.330  1.00  0.00            
ATOM    138  H61 BCD     1      30.890  27.780  12.180  1.00  0.00            
ATOM    139  H62 BCD     1      31.100  25.420  12.960  1.00  0.00            
ATOM    140  H63 BCD     1      29.090  25.090  12.100  1.00  0.00            
ATOM    141  H64 BCD     1      29.490  26.360  15.300  1.00  0.00            
ATOM    142  H65 BCD     1      29.660  24.330  16.120  1.00  0.00            
ATOM    143  H66 BCD     1      32.240  25.120  15.270  1.00  0.00            
ATOM    144  H67 BCD     1      31.520  28.070  15.920  1.00  0.00            
ATOM    145  H68 BCD     1      33.880  28.450  15.710  1.00  0.00            
ATOM    146  H69 BCD     1      33.400  27.420  17.020  1.00  0.00            
ATOM    147  H70 BCD     1      34.070  26.360  14.470  1.00  0.00            
ATOM    148  C1  BJ5     2      26.350  29.670  16.940  1.00  0.00            
ATOM    149  C2  BJ5     2      26.210  29.760  18.230  1.00  0.00            
ATOM    150  C3  BJ5     2      27.260  30.040  19.210  1.00  0.00            
ATOM    151  C4  BJ5     2      28.650  30.500  18.640  1.00  0.00            
ATOM    152  C5  BJ5     2      29.690  29.620  18.570  1.00  0.00            
ATOM    153  C6  BJ5     2      30.930  30.020  18.130  1.00  0.00            
ATOM    154  C7  BJ5     2      31.170  31.350  17.820  1.00  0.00            
ATOM    155  O1  BJ5     2      32.460  31.650  17.480  1.00  0.00            
ATOM    156  C8  BJ5     2      33.010  32.820  18.000  1.00  0.00            
ATOM    157  C9  BJ5     2      30.130  32.260  17.790  1.00  0.00            
ATOM    158  C10 BJ5     2      28.850  31.840  18.190  1.00  0.00            
ATOM    159  H1  BJ5     2      25.490  29.440  16.310  1.00  0.00            
ATOM    160  H2  BJ5     2      27.320  29.810  16.470  1.00  0.00            
ATOM    161  H3  BJ5     2      25.250  29.560  18.700  1.00  0.00            
ATOM    162  H4  BJ5     2      27.370  29.100  19.770  1.00  0.00            
ATOM    163  H5  BJ5     2      26.910  30.850  19.860  1.00  0.00            
ATOM    164  H6  BJ5     2      29.460  28.630  18.950  1.00  0.00            
ATOM    165  H7  BJ5     2      31.740  29.300  18.220  1.00  0.00            
ATOM    166  H8  BJ5     2      33.110  32.710  19.090  1.00  0.00            
ATOM    167  H9  BJ5     2      33.950  33.030  17.480  1.00  0.00            
ATOM    168  H10 BJ5     2      32.320  33.660  17.830  1.00  0.00            
ATOM    169  H11 BJ5     2      30.350  33.260  17.420  1.00  0.00            
ATOM    170  H12 BJ5     2      28.000  32.520  18.190  1.00  0.00            
TER
ENDMDL
MODEL        1
ATOM      1  C1  BCD     1      32.180  27.620  12.230  1.00  0.00            
ATOM      2  O1  BCD     1      31.440  28.370  13.200  1.00  0.00            
ATOM      3  C2  BCD     1      31.410  26.460  11.690  1.00  0.00            
ATOM      4  O2  BCD     1      30.210  26.910  11.200  1.00  0.00            
ATOM      5  C3  BCD     1      31.100  25.550  12.880  1.00  0.00            
ATOM      6  O3  BCD     1      30.250  24.400  12.450  1.00  0.00            
ATOM      7  C4  BCD     1      32.360  25.100  13.530  1.00  0.00            
ATOM      8  C5  BCD     1      33.380  26.290  13.900  1.00  0.00            
ATOM      9  O4  BCD     1      33.430  27.200  12.760  1.00  0.00            
ATOM     10  C6  BCD     1      34.780  25.860  14.230  1.00  0.00            
ATOM     11  O5  BCD     1      35.390  26.620  15.290  1.00  0.00            
ATOM     12  H1  BCD     1      32.390  28.290  11.390  1.00  0.00            
ATOM     13  H2  BCD     1      31.970  26.010  10.860  1.00  0.00            
ATOM     14  H3  BCD     1      29.890  27.580  11.810  1.00  0.00            
ATOM     15  H4  BCD     1      30.580  26.120  13.660  1.00  0.00            
ATOM     16  H5  BCD     1      29.440  24.830  12.160  1.00  0.00            
ATOM     17  H6  BCD     1      32.780  24.280  12.930  1.00  0.00            
ATOM     18  H7  BCD     1      32.950  26.890  14.710  1.00  0.00            
ATOM     19  H8  BCD     1      34.650  24.790  14.460  1.00  0.00            
ATOM     20  H9  BCD     1      35.350  25.850  13.300  1.00  0.00            
ATOM     21  H10 BCD     1      35.460  27.520  14.960  1.00  0.00            
ATOM     22  C7  BCD     1      29.720  32.130  13.620  1.00  0.00            
ATOM     23  O6  BCD     1      29.790  31.890  15.090  1.00  0.00            
ATOM     24  C8  BCD     1      28.800  31.020  13.060  1.00  0.00            
ATOM     25  O7  BCD     1      27.460  31.170  13.600  1.00  0.00            
ATOM     26  C9  BCD     1      29.440  29.640  13.380  1.00  0.00            
ATOM     27  O8  BCD     1      28.690  28.570  12.690  1.00  0.00            
ATOM     28  C10 BCD     1      30.860  29.620  12.800  1.00  0.00            
ATOM     29  C11 BCD     1      31.680  30.790  13.320  1.00  0.00            
ATOM     30  O9  BCD     1      31.040  32.060  13.170  1.00  0.00            
ATOM     31  C12 BCD     1      33.020  30.820  12.610  1.00  0.00            
ATOM     32  O10 BCD     1      32.920  30.770  11.190  1.00  0.00            
ATOM     33  H11 BCD     1      29.310  33.130  13.420  1.00  0.00            
ATOM     34  H12 BCD     1      28.740  31.050  11.970  1.00  0.00            
ATOM     35  H13 BCD     1      26.960  30.710  12.930  1.00  0.00            
ATOM     36  H14 BCD     1      29.410  29.420  14.460  1.00  0.00            
ATOM     37  H15 BCD     1      27.750  28.670  12.870  1.00  0.00            
ATOM     38  H16 BCD     1      30.810  29.610  11.710  1.00  0.00            
ATOM     39  H17 BCD     1      32.030  30.640  14.350  1.00  0.00            
ATOM     40  H18 BCD     1      33.470  31.760  12.940  1.00  0.00            
ATOM     41  H19 BCD     1      33.580  29.950  12.970  1.00  0.00            
ATOM     42  H20 BCD     1      33.800  30.920  10.810  1.00  0.00            
ATOM     43  C13 BCD     1      29.480  33.610  18.750  1.00  0.00            
ATOM     44  O11 BCD     1      30.330  32.570  19.260  1.00  0.00            
ATOM     45  C14 BCD     1      28.220  33.080  18.120  1.00  0.00            
ATOM     46  O12 BCD     1      27.350  32.470  19.090  1.00  0.00            
ATOM     47  C15 BCD     1      28.520  32.150  17.020  1.00  0.00            
ATOM     48  O13 BCD     1      27.350  31.520  16.410  1.00  0.00            
ATOM     49  C16 BCD     1      29.340  32.920  16.000  1.00  0.00            
ATOM     50  C17 BCD     1      30.550  33.660  16.620  1.00  0.00            
ATOM     51  O14 BCD     1      30.130  34.330  17.760  1.00  0.00            
ATOM     52  C18 BCD     1      31.120  34.700  15.680  1.00  0.00            
ATOM     53  O15 BCD     1      30.140  35.660  15.170  1.00  0.00            
ATOM     54  H21 BCD     1      29.140  34.290  19.540  1.00  0.00            
ATOM     55  H22 BCD     1      27.750  33.950  17.630  1.00  0.00            
ATOM     56  H23 BCD     1      26.590  32.150  18.600  1.00  0.00            
ATOM     57  H24 BCD     1      29.140  31.290  17.300  1.00  0.00            
ATOM     58  H25 BCD     1      27.470  31.370  15.470  1.00  0.00            
ATOM     59  H26 BCD     1      28.670  33.560  15.410  1.00  0.00            
ATOM     60  H27 BCD     1      31.310  32.970  17.030  1.00  0.00            
ATOM     61  H28 BCD     1      31.910  35.250  16.210  1.00  0.00            
ATOM     62  H29 BCD     1      31.560  34.050  14.920  1.00  0.00            
ATOM     63  H30 BCD     1      30.500  36.250  14.500  1.00  0.00            
ATOM     64  C19 BCD     1      32.220  31.480  22.770  1.00  0.00            
ATOM     65  O16 BCD     1      32.330  30.140  22.330  1.00  0.00            
ATOM     66  C20 BCD     1      30.710  31.880  22.840  1.00  0.00            
ATOM     67  O17 BCD     1      30.110  31.050  23.740  1.00  0.00            
ATOM     68  C21 BCD     1      30.100  31.790  21.460  1.00  0.00            
ATOM     69  O18 BCD     1      28.660  31.930  21.490  1.00  0.00            
ATOM     70  C22 BCD     1      30.870  32.760  20.600  1.00  0.00            
ATOM     71  C23 BCD     1      32.330  32.430  20.560  1.00  0.00            
ATOM     72  O19 BCD     1      32.760  32.410  21.930  1.00  0.00            
ATOM     73  C24 BCD     1      33.170  33.350  19.700  1.00  0.00            
ATOM     74  O20 BCD     1      34.420  32.700  19.470  1.00  0.00            
ATOM     75  H31 BCD     1      32.590  31.690  23.780  1.00  0.00            
ATOM     76  H32 BCD     1      30.560  32.930  23.140  1.00  0.00            
ATOM     77  H33 BCD     1      29.250  31.440  23.930  1.00  0.00            
ATOM     78  H34 BCD     1      30.310  30.790  21.050  1.00  0.00            
ATOM     79  H35 BCD     1      28.380  32.260  20.630  1.00  0.00            
ATOM     80  H36 BCD     1      30.790  33.830  20.840  1.00  0.00            
ATOM     81  H37 BCD     1      32.470  31.420  20.150  1.00  0.00            
ATOM     82  H38 BCD     1      32.660  33.490  18.730  1.00  0.00            
ATOM     83  H39 BCD     1      33.340  34.280  20.250  1.00  0.00            
ATOM     84  H40 BCD     1      34.950  32.680  20.270  1.00  0.00            
ATOM     85  C25 BCD     1      33.960  26.530  23.150  1.00  0.00            
ATOM     86  O21 BCD     1      33.030  25.880  22.320  1.00  0.00            
ATOM     87  C26 BCD     1      33.300  27.210  24.340  1.00  0.00            
ATOM     88  O22 BCD     1      32.450  26.270  24.940  1.00  0.00            
ATOM     89  C27 BCD     1      32.430  28.390  23.900  1.00  0.00            
ATOM     90  O23 BCD     1      31.800  29.130  25.020  1.00  0.00            
ATOM     91  C28 BCD     1      33.270  29.250  22.970  1.00  0.00            
ATOM     92  C29 BCD     1      33.960  28.510  21.890  1.00  0.00            
ATOM     93  O24 BCD     1      34.710  27.480  22.410  1.00  0.00            
ATOM     94  C30 BCD     1      34.890  29.460  21.160  1.00  0.00            
ATOM     95  O25 BCD     1      35.990  29.900  21.970  1.00  0.00            
ATOM     96  H41 BCD     1      34.620  25.850  23.690  1.00  0.00            
ATOM     97  H42 BCD     1      34.120  27.410  25.040  1.00  0.00            
ATOM     98  H43 BCD     1      31.680  25.990  24.430  1.00  0.00            
ATOM     99  H44 BCD     1      31.690  27.890  23.270  1.00  0.00            
ATOM    100  H45 BCD     1      31.280  29.820  24.600  1.00  0.00            
ATOM    101  H46 BCD     1      34.000  29.800  23.580  1.00  0.00            
ATOM    102  H47 BCD     1      33.170  28.120  21.230  1.00  0.00            
ATOM    103  H48 BCD     1      35.270  28.920  20.280  1.00  0.00            
ATOM    104  H49 BCD     1      34.270  30.340  20.930  1.00  0.00            
ATOM    105  H50 BCD     1      36.500  29.110  22.180  1.00  0.00            
ATOM    106  C31 BCD     1      32.760  22.340  20.170  1.00  0.00            
ATOM    107  O26 BCD     1      32.400  23.190  19.070  1.00  0.00            
ATOM    108  C32 BCD     1      31.620  22.520  21.230  1.00  0.00            
ATOM    109  O27 BCD     1      30.380  22.140  20.630  1.00  0.00            
ATOM    110  C33 BCD     1      31.730  24.000  21.770  1.00  0.00            
ATOM    111  C34 BCD     1      33.130  24.490  22.090  1.00  0.00            
ATOM    112  C35 BCD     1      34.160  24.080  21.030  1.00  0.00            
ATOM    113  O28 BCD     1      33.990  22.730  20.730  1.00  0.00            
ATOM    114  C36 BCD     1      35.630  24.440  21.420  1.00  0.00            
ATOM    115  O29 BCD     1      36.030  23.780  22.650  1.00  0.00            
ATOM    116  O30 BCD     1      30.940  24.170  22.930  1.00  0.00            
ATOM    117  H51 BCD     1      32.730  21.300  19.830  1.00  0.00            
ATOM    118  H52 BCD     1      31.810  21.780  22.020  1.00  0.00            
ATOM    119  H53 BCD     1      29.760  22.460  21.290  1.00  0.00            
ATOM    120  H54 BCD     1      31.420  24.680  20.970  1.00  0.00            
ATOM    121  H55 BCD     1      30.040  24.130  22.610  1.00  0.00            
ATOM    122  H56 BCD     1      33.340  23.910  23.000  1.00  0.00            
ATOM    123  H57 BCD     1      33.970  24.670  20.120  1.00  0.00            
ATOM    124  H58 BCD     1      36.280  24.170  20.580  1.00  0.00            
ATOM    125  H59 BCD     1      35.650  25.530  21.560  1.00  0.00            
ATOM    126  H60 BCD     1      36.650  24.350  23.110  1.00  0.00            
ATOM    127  C37 BCD     1      32.210  23.110  14.950  1.00  0.00            
ATOM    128  O31 BCD     1      32.010  24.490  14.800  1.00  0.00            
ATOM    129  C38 BCD     1      31.060  22.480  15.650  1.00  0.00            
ATOM    130  O32 BCD     1      29.780  22.840  15.090  1.00  0.00            
ATOM    131  C39 BCD     1      31.030  22.740  17.160  1.00  0.00            
ATOM    132  O33 BCD     1      30.240  21.750  17.830  1.00  0.00            
ATOM    133  C40 BCD     1      32.430  22.650  17.750  1.00  0.00            
ATOM    134  C41 BCD     1      33.550  23.320  16.950  1.00  0.00            
ATOM    135  O34 BCD     1      33.450  22.880  15.640  1.00  0.00            
ATOM    136  C42 BCD     1      34.970  23.120  17.430  1.00  0.00            
ATOM    137  O35 BCD     1      35.330  21.760  17.700  1.00  0.00            
ATOM    138  H61 BCD     1      32.310  22.650  13.960  1.00  0.00            
ATOM    139  H62 BCD     1      31.240  21.400  15.550  1.00  0.00            
ATOM    140  H63 BCD     1      29.990  23.570  14.500  1.00  0.00            
ATOM    141  H64 BCD     1      30.790  23.770  17.460  1.00  0.00            
ATOM    142  H65 BCD     1      30.330  21.870  18.780  1.00  0.00            
ATOM    143  H66 BCD     1      32.540  21.560  17.820  1.00  0.00            
ATOM    144  H67 BCD     1      33.440  24.410  16.860  1.00  0.00            
ATOM    145  H68 BCD     1      35.610  23.690  16.740  1.00  0.00            
ATOM    146  H69 BCD     1      35.090  23.620  18.400  1.00  0.00            
ATOM    147  H70 BCD     1      36.180  21.800  18.150  1.00  0.00            
ATOM    148  C1  BJ5     2      29.330  28.560  21.560  1.00  0.00            
ATOM    149  C2  BJ5     2      28.700  28.250  20.390  1.00  0.00            
ATOM    150  C3  BJ5     2      29.340  27.300  19.410  1.00  0.00            
ATOM    151  C4  BJ5     2      30.520  27.990  18.730  1.00  0.00            
ATOM    152  C5  BJ5     2      30.700  29.390  18.530  1.00  0.00            
ATOM    153  C6  BJ5     2      31.780  29.830  17.830  1.00  0.00            
ATOM    154  C7  BJ5     2      32.680  28.990  17.220  1.00  0.00            
ATOM    155  O1  BJ5     2      33.860  29.400  16.540  1.00  0.00            
ATOM    156  C8  BJ5     2      34.240  30.800  16.430  1.00  0.00            
ATOM    157  C9  BJ5     2      32.550  27.600  17.460  1.00  0.00            
ATOM    158  C10 BJ5     2      31.410  27.110  18.160  1.00  0.00            
ATOM    159  H1  BJ5     2      28.850  29.100  22.370  1.00  0.00            
ATOM    160  H2  BJ5     2      30.340  28.250  21.810  1.00  0.00            
ATOM    161  H3  BJ5     2      27.660  28.550  20.350  1.00  0.00            
ATOM    162  H4  BJ5     2      28.660  26.830  18.700  1.00  0.00            
ATOM    163  H5  BJ5     2      29.640  26.370  19.930  1.00  0.00            
ATOM    164  H6  BJ5     2      29.950  30.040  18.970  1.00  0.00            
ATOM    165  H7  BJ5     2      31.900  30.890  17.630  1.00  0.00            
ATOM    166  H8  BJ5     2      34.350  31.150  17.460  1.00  0.00            
ATOM    167  H9  BJ5     2      35.120  31.020  15.810  1.00  0.00            
ATOM    168  H10 BJ5     2      33.460  31.470  16.030  1.00  0.00            
ATOM    169  H11 BJ5     2      33.310  26.900  17.130  1.00  0.00            
ATOM    170  H12 BJ5     2      31.360  26.040  18.330  1.00  0.00            
TER
ENDMDL
MODEL        1
ATOM      1  C1  BCD     1      26.020  28.660  11.590  1.00  0.00            
ATOM      2  O1  BCD     1      27.290  29.320  11.640  1.00  0.00            
ATOM      3  C2  BCD     1      25.150  29.070  12.740  1.00  0.00            
ATOM      4  O2  BCD     1      25.190  30.490  13.010  1.00  0.00            
ATOM      5  C3  BCD     1      25.470  28.390  14.070  1.00  0.00            
ATOM      6  O3  BCD     1      24.370  28.460  14.990  1.00  0.00            
ATOM      7  C4  BCD     1      25.870  26.920  13.820  1.00  0.00            
ATOM      8  C5  BCD     1      26.860  26.690  12.640  1.00  0.00            
ATOM      9  O4  BCD     1      26.270  27.300  11.500  1.00  0.00            
ATOM     10  C6  BCD     1      27.240  25.190  12.310  1.00  0.00            
ATOM     11  O5  BCD     1      26.170  24.490  11.810  1.00  0.00            
ATOM     12  H1  BCD     1      25.480  28.900  10.670  1.00  0.00            
ATOM     13  H2  BCD     1      24.140  28.760  12.450  1.00  0.00            
ATOM     14  H3  BCD     1      25.860  30.900  12.470  1.00  0.00            
ATOM     15  H4  BCD     1      26.350  28.940  14.420  1.00  0.00            
ATOM     16  H5  BCD     1      24.530  27.800  15.670  1.00  0.00            
ATOM     17  H6  BCD     1      24.970  26.310  13.680  1.00  0.00            
ATOM     18  H7  BCD     1      27.780  27.190  12.960  1.00  0.00            
ATOM     19  H8  BCD     1      28.080  25.120  11.600  1.00  0.00            
ATOM     20  H9  BCD     1      27.670  24.720  13.200  1.00  0.00            
ATOM     21  H10 BCD     1      25.580  25.110  11.380  1.00  0.00            
ATOM     22  C7  BCD     1      29.910  31.600   9.480  1.00  0.00            
ATOM     23  O6  BCD     1      30.470  32.020  10.710  1.00  0.00            
ATOM     24  C8  BCD     1      28.360  32.010   9.360  1.00  0.00            
ATOM     25  O7  BCD     1      28.370  33.440   9.590  1.00  0.00            
ATOM     26  C9  BCD     1      27.550  31.340  10.510  1.00  0.00            
ATOM     27  O8  BCD     1      26.110  31.620  10.500  1.00  0.00            
ATOM     28  C10 BCD     1      27.860  29.850  10.410  1.00  0.00            
ATOM     29  C11 BCD     1      29.320  29.470  10.400  1.00  0.00            
ATOM     30  O9  BCD     1      29.930  30.160   9.320  1.00  0.00            
ATOM     31  C12 BCD     1      29.500  27.940  10.310  1.00  0.00            
ATOM     32  O10 BCD     1      28.640  27.370   9.280  1.00  0.00            
ATOM     33  H11 BCD     1      30.380  32.050   8.600  1.00  0.00            
ATOM     34  H12 BCD     1      27.900  31.850   8.380  1.00  0.00            
ATOM     35  H13 BCD     1      28.720  33.560  10.480  1.00  0.00            
ATOM     36  H14 BCD     1      27.860  31.700  11.500  1.00  0.00            
ATOM     37  H15 BCD     1      25.900  32.550  10.390  1.00  0.00            
ATOM     38  H16 BCD     1      27.420  29.360   9.530  1.00  0.00            
ATOM     39  H17 BCD     1      29.730  29.890  11.330  1.00  0.00            
ATOM     40  H18 BCD     1      30.580  27.770  10.210  1.00  0.00            
ATOM     41  H19 BCD     1      29.250  27.530  11.300  1.00  0.00            
ATOM     42  H20 BCD     1      29.120  27.490   8.460  1.00  0.00            
ATOM     43  C13 BCD     1      33.230  34.510  12.190  1.00  0.00            
ATOM     44  O11 BCD     1      33.440  33.690  13.290  1.00  0.00            
ATOM     45  C14 BCD     1      31.850  35.000  12.300  1.00  0.00            
ATOM     46  O12 BCD     1      31.590  35.690  13.540  1.00  0.00            
ATOM     47  C15 BCD     1      30.880  33.880  12.120  1.00  0.00            
ATOM     48  O13 BCD     1      29.510  34.270  12.120  1.00  0.00            
ATOM     49  C16 BCD     1      31.240  33.210  10.750  1.00  0.00            
ATOM     50  C17 BCD     1      32.690  32.690  10.670  1.00  0.00            
ATOM     51  O14 BCD     1      33.440  33.830  10.940  1.00  0.00            
ATOM     52  C18 BCD     1      33.090  31.990   9.340  1.00  0.00            
ATOM     53  O15 BCD     1      32.780  32.750   8.260  1.00  0.00            
ATOM     54  H21 BCD     1      33.850  35.420  12.200  1.00  0.00            
ATOM     55  H22 BCD     1      31.680  35.670  11.440  1.00  0.00            
ATOM     56  H23 BCD     1      30.660  35.880  13.430  1.00  0.00            
ATOM     57  H24 BCD     1      31.160  33.170  12.900  1.00  0.00            
ATOM     58  H25 BCD     1      29.100  34.160  12.970  1.00  0.00            
ATOM     59  H26 BCD     1      31.050  33.950   9.960  1.00  0.00            
ATOM     60  H27 BCD     1      32.850  31.970  11.480  1.00  0.00            
ATOM     61  H28 BCD     1      34.160  31.740   9.350  1.00  0.00            
ATOM     62  H29 BCD     1      32.620  31.000   9.280  1.00  0.00            
ATOM     63  H30 BCD     1      33.190  33.600   8.440  1.00  0.00            
ATOM     64  C19 BCD     1      35.490  32.640  16.680  1.00  0.00            
ATOM     65  O16 BCD     1      34.500  31.650  17.070  1.00  0.00            
ATOM     66  C20 BCD     1      34.930  34.070  16.690  1.00  0.00            
ATOM     67  O17 BCD     1      34.340  34.540  17.960  1.00  0.00            
ATOM     68  C21 BCD     1      33.950  34.310  15.560  1.00  0.00            
ATOM     69  O18 BCD     1      33.370  35.660  15.500  1.00  0.00            
ATOM     70  C22 BCD     1      34.550  33.810  14.240  1.00  0.00            
ATOM     71  C23 BCD     1      35.050  32.390  14.340  1.00  0.00            
ATOM     72  O19 BCD     1      36.050  32.350  15.370  1.00  0.00            
ATOM     73  C24 BCD     1      35.630  31.750  13.090  1.00  0.00            
ATOM     74  O20 BCD     1      36.770  32.530  12.580  1.00  0.00            
ATOM     75  H31 BCD     1      36.350  32.550  17.360  1.00  0.00            
ATOM     76  H32 BCD     1      35.840  34.620  16.440  1.00  0.00            
ATOM     77  H33 BCD     1      33.520  34.980  17.740  1.00  0.00            
ATOM     78  H34 BCD     1      33.190  33.550  15.770  1.00  0.00            
ATOM     79  H35 BCD     1      32.820  35.690  14.710  1.00  0.00            
ATOM     80  H36 BCD     1      35.290  34.540  13.900  1.00  0.00            
ATOM     81  H37 BCD     1      34.180  31.770  14.550  1.00  0.00            
ATOM     82  H38 BCD     1      35.940  30.700  13.130  1.00  0.00            
ATOM     83  H39 BCD     1      34.910  31.710  12.250  1.00  0.00            
ATOM     84  H40 BCD     1      37.320  32.590  13.360  1.00  0.00            
ATOM     85  C25 BCD     1      33.640  28.760  20.030  1.00  0.00            
ATOM     86  O21 BCD     1      32.350  28.430  19.490  1.00  0.00            
ATOM     87  C26 BCD     1      33.700  30.160  20.480  1.00  0.00            
ATOM     88  O22 BCD     1      32.680  30.320  21.470  1.00  0.00            
ATOM     89  C27 BCD     1      33.510  31.150  19.270  1.00  0.00            
ATOM     90  O23 BCD     1      33.490  32.490  19.650  1.00  0.00            
ATOM     91  C28 BCD     1      34.670  30.950  18.380  1.00  0.00            
ATOM     92  C29 BCD     1      34.810  29.470  17.990  1.00  0.00            
ATOM     93  O24 BCD     1      34.730  28.620  19.120  1.00  0.00            
ATOM     94  C30 BCD     1      36.140  29.180  17.300  1.00  0.00            
ATOM     95  O25 BCD     1      37.160  29.710  18.170  1.00  0.00            
ATOM     96  H41 BCD     1      33.760  28.140  20.920  1.00  0.00            
ATOM     97  H42 BCD     1      34.630  30.290  21.050  1.00  0.00            
ATOM     98  H43 BCD     1      32.630  31.240  21.730  1.00  0.00            
ATOM     99  H44 BCD     1      32.580  30.840  18.770  1.00  0.00            
ATOM    100  H45 BCD     1      33.750  33.070  18.930  1.00  0.00            
ATOM    101  H46 BCD     1      35.570  31.360  18.860  1.00  0.00            
ATOM    102  H47 BCD     1      34.000  29.210  17.300  1.00  0.00            
ATOM    103  H48 BCD     1      36.290  28.100  17.190  1.00  0.00            
ATOM    104  H49 BCD     1      36.180  29.660  16.310  1.00  0.00            
ATOM    105  H50 BCD     1      37.060  29.280  19.030  1.00  0.00            
ATOM    106  C31 BCD     1      29.820  25.320  19.320  1.00  0.00            
ATOM    107  O26 BCD     1      29.050  25.920  18.250  1.00  0.00            
ATOM    108  C32 BCD     1      29.720  26.140  20.600  1.00  0.00            
ATOM    109  O27 BCD     1      28.360  26.480  20.980  1.00  0.00            
ATOM    110  C33 BCD     1      30.470  27.430  20.410  1.00  0.00            
ATOM    111  C34 BCD     1      31.880  27.140  19.860  1.00  0.00            
ATOM    112  C35 BCD     1      31.940  26.250  18.640  1.00  0.00            
ATOM    113  O28 BCD     1      31.150  25.090  18.880  1.00  0.00            
ATOM    114  C36 BCD     1      33.280  25.850  18.190  1.00  0.00            
ATOM    115  O29 BCD     1      33.110  25.060  16.940  1.00  0.00            
ATOM    116  O30 BCD     1      30.520  28.220  21.590  1.00  0.00            
ATOM    117  H51 BCD     1      29.410  24.310  19.390  1.00  0.00            
ATOM    118  H52 BCD     1      30.110  25.520  21.420  1.00  0.00            
ATOM    119  H53 BCD     1      28.380  26.460  21.940  1.00  0.00            
ATOM    120  H54 BCD     1      30.000  28.070  19.660  1.00  0.00            
ATOM    121  H55 BCD     1      31.230  28.860  21.420  1.00  0.00            
ATOM    122  H56 BCD     1      32.500  26.610  20.610  1.00  0.00            
ATOM    123  H57 BCD     1      31.550  26.790  17.780  1.00  0.00            
ATOM    124  H58 BCD     1      33.980  26.670  17.970  1.00  0.00            
ATOM    125  H59 BCD     1      33.770  25.280  18.990  1.00  0.00            
ATOM    126  H60 BCD     1      32.690  24.240  17.200  1.00  0.00            
ATOM    127  C37 BCD     1      26.020  25.300  15.700  1.00  0.00            
ATOM    128  O31 BCD     1      26.370  26.550  15.080  1.00  0.00            
ATOM    129  C38 BCD     1      25.580  25.610  17.120  1.00  0.00            
ATOM    130  O32 BCD     1      24.540  26.630  17.170  1.00  0.00            
ATOM    131  C39 BCD     1      26.720  26.200  17.970  1.00  0.00            
ATOM    132  O33 BCD     1      26.340  26.240  19.330  1.00  0.00            
ATOM    133  C40 BCD     1      27.910  25.260  17.820  1.00  0.00            
ATOM    134  C41 BCD     1      28.200  24.870  16.350  1.00  0.00            
ATOM    135  O34 BCD     1      27.110  24.370  15.650  1.00  0.00            
ATOM    136  C42 BCD     1      29.300  23.930  16.130  1.00  0.00            
ATOM    137  O35 BCD     1      29.280  22.800  17.070  1.00  0.00            
ATOM    138  H61 BCD     1      25.190  24.840  15.150  1.00  0.00            
ATOM    139  H62 BCD     1      25.320  24.710  17.700  1.00  0.00            
ATOM    140  H63 BCD     1      24.150  26.570  18.050  1.00  0.00            
ATOM    141  H64 BCD     1      27.080  27.180  17.650  1.00  0.00            
ATOM    142  H65 BCD     1      27.140  26.220  19.860  1.00  0.00            
ATOM    143  H66 BCD     1      27.740  24.340  18.390  1.00  0.00            
ATOM    144  H67 BCD     1      28.540  25.810  15.880  1.00  0.00            
ATOM    145  H68 BCD     1      29.330  23.610  15.080  1.00  0.00            
ATOM    146  H69 BCD     1      30.240  24.410  16.450  1.00  0.00            
ATOM    147  H70 BCD     1      30.150  22.790  17.490  1.00  0.00            
ATOM    148  C1  BJ5     2      29.120  28.920  15.940  1.00  0.00            
ATOM    149  C2  BJ5     2      30.030  29.620  16.660  1.00  0.00            
ATOM    150  C3  BJ5     2      30.950  30.660  16.060  1.00  0.00            
ATOM    151  C4  BJ5     2      31.820  30.010  15.000  1.00  0.00            
ATOM    152  C5  BJ5     2      32.570  28.860  15.290  1.00  0.00            
ATOM    153  C6  BJ5     2      33.070  28.110  14.200  1.00  0.00            
ATOM    154  C7  BJ5     2      33.010  28.610  12.850  1.00  0.00            
ATOM    155  O1  BJ5     2      33.900  28.120  11.950  1.00  0.00            
ATOM    156  C8  BJ5     2      33.370  27.550  10.690  1.00  0.00            
ATOM    157  C9  BJ5     2      32.280  29.760  12.610  1.00  0.00            
ATOM    158  C10 BJ5     2      31.570  30.430  13.640  1.00  0.00            
ATOM    159  H1  BJ5     2      28.450  28.220  16.450  1.00  0.00            
ATOM    160  H2  BJ5     2      28.900  29.190  14.910  1.00  0.00            
ATOM    161  H3  BJ5     2      30.120  29.540  17.740  1.00  0.00            
ATOM    162  H4  BJ5     2      31.530  31.030  16.920  1.00  0.00            
ATOM    163  H5  BJ5     2      30.370  31.520  15.690  1.00  0.00            
ATOM    164  H6  BJ5     2      32.590  28.340  16.240  1.00  0.00            
ATOM    165  H7  BJ5     2      33.540  27.140  14.360  1.00  0.00            
ATOM    166  H8  BJ5     2      32.700  26.700  10.890  1.00  0.00            
ATOM    167  H9  BJ5     2      32.730  28.270  10.160  1.00  0.00            
ATOM    168  H10 BJ5     2      34.140  27.330   9.950  1.00  0.00            
ATOM    169  H11 BJ5     2      32.090  30.050  11.580  1.00  0.00            
ATOM    170  H12 BJ5     2      30.980  31.310  13.400  1.00  0.00            
TER
ENDMDL
MODEL        1
ATOM      1  C1  BCD     1      30.470  23.210  13.220  1.00  0.00            
ATOM      2  O1  BCD     1      29.620  24.320  13.590  1.00  0.00            
ATOM      3  C2  BCD     1      29.580  21.970  13.030  1.00  0.00            
ATOM      4  O2  BCD     1      28.710  22.240  11.920  1.00  0.00            
ATOM      5  C3  BCD     1      28.870  21.640  14.400  1.00  0.00            
ATOM      6  O3  BCD     1      28.200  20.330  14.390  1.00  0.00            
ATOM      7  C4  BCD     1      29.920  21.560  15.510  1.00  0.00            
ATOM      8  C5  BCD     1      30.810  22.750  15.540  1.00  0.00            
ATOM      9  O4  BCD     1      31.470  22.980  14.260  1.00  0.00            
ATOM     10  C6  BCD     1      31.930  22.750  16.530  1.00  0.00            
ATOM     11  O5  BCD     1      32.640  21.500  16.500  1.00  0.00            
ATOM     12  H1  BCD     1      31.010  23.490  12.310  1.00  0.00            
ATOM     13  H2  BCD     1      30.180  21.060  12.860  1.00  0.00            
ATOM     14  H3  BCD     1      28.010  21.590  11.950  1.00  0.00            
ATOM     15  H4  BCD     1      28.190  22.470  14.640  1.00  0.00            
ATOM     16  H5  BCD     1      27.880  20.210  15.290  1.00  0.00            
ATOM     17  H6  BCD     1      30.470  20.640  15.330  1.00  0.00            
ATOM     18  H7  BCD     1      30.350  23.680  15.870  1.00  0.00            
ATOM     19  H8  BCD     1      32.580  23.620  16.390  1.00  0.00            
ATOM     20  H9  BCD     1      31.500  22.870  17.540  1.00  0.00            
ATOM     21  H10 BCD     1      33.480  21.470  16.980  1.00  0.00            
ATOM     22  C7  BCD     1      29.390  28.210  12.510  1.00  0.00            
ATOM     23  O6  BCD     1      28.680  28.550  13.730  1.00  0.00            
ATOM     24  C8  BCD     1      28.720  27.250  11.570  1.00  0.00            
ATOM     25  O7  BCD     1      27.550  27.710  10.960  1.00  0.00            
ATOM     26  C9  BCD     1      28.590  25.920  12.260  1.00  0.00            
ATOM     27  O8  BCD     1      27.830  24.970  11.450  1.00  0.00            
ATOM     28  C10 BCD     1      29.870  25.480  12.880  1.00  0.00            
ATOM     29  C11 BCD     1      30.540  26.510  13.810  1.00  0.00            
ATOM     30  O9  BCD     1      30.630  27.730  12.970  1.00  0.00            
ATOM     31  C12 BCD     1      31.920  26.150  14.310  1.00  0.00            
ATOM     32  O10 BCD     1      32.810  25.730  13.270  1.00  0.00            
ATOM     33  H11 BCD     1      29.590  29.180  12.040  1.00  0.00            
ATOM     34  H12 BCD     1      29.470  27.120  10.780  1.00  0.00            
ATOM     35  H13 BCD     1      27.160  26.910  10.610  1.00  0.00            
ATOM     36  H14 BCD     1      27.870  26.160  13.050  1.00  0.00            
ATOM     37  H15 BCD     1      28.010  24.130  11.870  1.00  0.00            
ATOM     38  H16 BCD     1      30.550  25.240  12.050  1.00  0.00            
ATOM     39  H17 BCD     1      29.890  26.750  14.660  1.00  0.00            
ATOM     40  H18 BCD     1      32.350  27.040  14.810  1.00  0.00            
ATOM     41  H19 BCD     1      31.770  25.320  15.010  1.00  0.00            
ATOM     42  H20 BCD     1      33.650  25.380  13.590  1.00  0.00            
ATOM     43  C13 BCD     1      27.900  31.440  16.340  1.00  0.00            
ATOM     44  O11 BCD     1      28.430  30.540  17.280  1.00  0.00            
ATOM     45  C14 BCD     1      26.710  30.950  15.530  1.00  0.00            
ATOM     46  O12 BCD     1      25.540  30.820  16.320  1.00  0.00            
ATOM     47  C15 BCD     1      27.060  29.660  14.870  1.00  0.00            
ATOM     48  O13 BCD     1      25.910  29.160  14.170  1.00  0.00            
ATOM     49  C16 BCD     1      28.260  29.820  13.950  1.00  0.00            
ATOM     50  C17 BCD     1      29.420  30.680  14.600  1.00  0.00            
ATOM     51  O14 BCD     1      28.920  31.830  15.390  1.00  0.00            
ATOM     52  C18 BCD     1      30.600  31.050  13.710  1.00  0.00            
ATOM     53  O15 BCD     1      30.120  31.730  12.560  1.00  0.00            
ATOM     54  H21 BCD     1      27.570  32.270  16.970  1.00  0.00            
ATOM     55  H22 BCD     1      26.550  31.690  14.730  1.00  0.00            
ATOM     56  H23 BCD     1      24.960  30.200  15.880  1.00  0.00            
ATOM     57  H24 BCD     1      27.280  28.970  15.690  1.00  0.00            
ATOM     58  H25 BCD     1      26.080  28.310  13.770  1.00  0.00            
ATOM     59  H26 BCD     1      28.000  30.310  13.000  1.00  0.00            
ATOM     60  H27 BCD     1      29.870  29.990  15.320  1.00  0.00            
ATOM     61  H28 BCD     1      31.190  31.750  14.310  1.00  0.00            
ATOM     62  H29 BCD     1      31.140  30.140  13.420  1.00  0.00            
ATOM     63  H30 BCD     1      30.870  32.110  12.080  1.00  0.00            
ATOM     64  C19 BCD     1      30.010  30.590  21.200  1.00  0.00            
ATOM     65  O16 BCD     1      29.390  29.340  21.410  1.00  0.00            
ATOM     66  C20 BCD     1      28.950  31.630  20.940  1.00  0.00            
ATOM     67  O17 BCD     1      28.130  31.890  22.020  1.00  0.00            
ATOM     68  C21 BCD     1      28.160  31.280  19.680  1.00  0.00            
ATOM     69  O18 BCD     1      27.180  32.270  19.460  1.00  0.00            
ATOM     70  C22 BCD     1      29.130  31.100  18.440  1.00  0.00            
ATOM     71  C23 BCD     1      30.220  30.070  18.850  1.00  0.00            
ATOM     72  O19 BCD     1      30.870  30.520  20.090  1.00  0.00            
ATOM     73  C24 BCD     1      31.270  29.900  17.780  1.00  0.00            
ATOM     74  O20 BCD     1      31.930  31.050  17.180  1.00  0.00            
ATOM     75  H31 BCD     1      30.630  30.830  22.070  1.00  0.00            
ATOM     76  H32 BCD     1      29.540  32.550  20.780  1.00  0.00            
ATOM     77  H33 BCD     1      27.770  31.050  22.320  1.00  0.00            
ATOM     78  H34 BCD     1      27.720  30.290  19.880  1.00  0.00            
ATOM     79  H35 BCD     1      26.340  31.870  19.210  1.00  0.00            
ATOM     80  H36 BCD     1      29.660  32.050  18.290  1.00  0.00            
ATOM     81  H37 BCD     1      29.720  29.100  18.990  1.00  0.00            
ATOM     82  H38 BCD     1      32.080  29.270  18.170  1.00  0.00            
ATOM     83  H39 BCD     1      30.700  29.410  16.980  1.00  0.00            
ATOM     84  H40 BCD     1      32.310  30.750  16.360  1.00  0.00            
ATOM     85  C25 BCD     1      28.400  26.510  24.130  1.00  0.00            
ATOM     86  O21 BCD     1      28.150  25.660  23.070  1.00  0.00            
ATOM     87  C26 BCD     1      27.420  27.730  24.090  1.00  0.00            
ATOM     88  O22 BCD     1      26.100  27.200  24.090  1.00  0.00            
ATOM     89  C27 BCD     1      27.660  28.560  22.860  1.00  0.00            
ATOM     90  O23 BCD     1      26.850  29.740  22.900  1.00  0.00            
ATOM     91  C28 BCD     1      29.120  28.960  22.770  1.00  0.00            
ATOM     92  C29 BCD     1      30.090  27.790  23.040  1.00  0.00            
ATOM     93  O24 BCD     1      29.770  27.060  24.180  1.00  0.00            
ATOM     94  C30 BCD     1      31.500  28.250  23.320  1.00  0.00            
ATOM     95  O25 BCD     1      32.290  27.090  23.530  1.00  0.00            
ATOM     96  H41 BCD     1      28.290  26.040  25.110  1.00  0.00            
ATOM     97  H42 BCD     1      27.540  28.310  25.010  1.00  0.00            
ATOM     98  H43 BCD     1      26.170  26.340  23.660  1.00  0.00            
ATOM     99  H44 BCD     1      27.450  27.950  21.970  1.00  0.00            
ATOM    100  H45 BCD     1      26.080  29.700  22.320  1.00  0.00            
ATOM    101  H46 BCD     1      29.350  29.700  23.550  1.00  0.00            
ATOM    102  H47 BCD     1      30.070  27.130  22.160  1.00  0.00            
ATOM    103  H48 BCD     1      31.850  28.860  22.490  1.00  0.00            
ATOM    104  H49 BCD     1      31.600  28.880  24.220  1.00  0.00            
ATOM    105  H50 BCD     1      32.080  26.630  22.720  1.00  0.00            
ATOM    106  C31 BCD     1      27.360  21.810  22.320  1.00  0.00            
ATOM    107  O26 BCD     1      28.000  22.060  21.100  1.00  0.00            
ATOM    108  C32 BCD     1      26.170  22.680  22.360  1.00  0.00            
ATOM    109  O27 BCD     1      25.270  22.340  21.280  1.00  0.00            
ATOM    110  C33 BCD     1      26.550  24.110  22.310  1.00  0.00            
ATOM    111  C34 BCD     1      27.630  24.390  23.410  1.00  0.00            
ATOM    112  C35 BCD     1      28.810  23.390  23.440  1.00  0.00            
ATOM    113  O28 BCD     1      28.330  22.040  23.410  1.00  0.00            
ATOM    114  C36 BCD     1      29.770  23.420  24.650  1.00  0.00            
ATOM    115  O29 BCD     1      28.910  23.130  25.750  1.00  0.00            
ATOM    116  O30 BCD     1      25.390  25.000  22.460  1.00  0.00            
ATOM    117  H51 BCD     1      27.090  20.750  22.340  1.00  0.00            
ATOM    118  H52 BCD     1      25.660  22.530  23.310  1.00  0.00            
ATOM    119  H53 BCD     1      24.430  22.730  21.520  1.00  0.00            
ATOM    120  H54 BCD     1      26.980  24.460  21.360  1.00  0.00            
ATOM    121  H55 BCD     1      25.220  25.460  21.630  1.00  0.00            
ATOM    122  H56 BCD     1      27.080  24.360  24.360  1.00  0.00            
ATOM    123  H57 BCD     1      29.500  23.660  22.630  1.00  0.00            
ATOM    124  H58 BCD     1      30.470  22.590  24.580  1.00  0.00            
ATOM    125  H59 BCD     1      30.300  24.380  24.760  1.00  0.00            
ATOM    126  H60 BCD     1      28.560  22.260  25.600  1.00  0.00            
ATOM    127  C37 BCD     1      29.170  20.340  17.430  1.00  0.00            
ATOM    128  O31 BCD     1      29.160  21.530  16.730  1.00  0.00            
ATOM    129  C38 BCD     1      27.780  20.000  17.950  1.00  0.00            
ATOM    130  O32 BCD     1      26.860  19.910  16.800  1.00  0.00            
ATOM    131  C39 BCD     1      27.270  20.900  19.020  1.00  0.00            
ATOM    132  O33 BCD     1      25.950  20.550  19.460  1.00  0.00            
ATOM    133  C40 BCD     1      28.300  20.980  20.210  1.00  0.00            
ATOM    134  C41 BCD     1      29.630  21.390  19.640  1.00  0.00            
ATOM    135  O34 BCD     1      29.960  20.470  18.610  1.00  0.00            
ATOM    136  C42 BCD     1      30.760  21.300  20.630  1.00  0.00            
ATOM    137  O35 BCD     1      31.920  21.830  19.970  1.00  0.00            
ATOM    138  H61 BCD     1      29.550  19.520  16.810  1.00  0.00            
ATOM    139  H62 BCD     1      27.840  19.000  18.400  1.00  0.00            
ATOM    140  H63 BCD     1      25.960  19.860  17.120  1.00  0.00            
ATOM    141  H64 BCD     1      27.380  21.910  18.620  1.00  0.00            
ATOM    142  H65 BCD     1      25.660  21.090  20.200  1.00  0.00            
ATOM    143  H66 BCD     1      28.390  20.020  20.740  1.00  0.00            
ATOM    144  H67 BCD     1      29.530  22.380  19.180  1.00  0.00            
ATOM    145  H68 BCD     1      30.550  21.910  21.520  1.00  0.00            
ATOM    146  H69 BCD     1      30.850  20.230  20.860  1.00  0.00            
ATOM    147  H70 BCD     1      31.850  21.410  19.100  1.00  0.00            
ATOM    148  C1  BJ5     2      27.080  27.590  18.410  1.00  0.00            
ATOM    149  C2  BJ5     2      26.850  26.850  17.280  1.00  0.00            
ATOM    150  C3  BJ5     2      27.790  25.810  16.700  1.00  0.00            
ATOM    151  C4  BJ5     2      28.970  25.610  17.650  1.00  0.00            
ATOM    152  C5  BJ5     2      30.180  26.330  17.420  1.00  0.00            
ATOM    153  C6  BJ5     2      31.160  26.360  18.420  1.00  0.00            
ATOM    154  C7  BJ5     2      30.950  25.540  19.550  1.00  0.00            
ATOM    155  O1  BJ5     2      31.950  25.370  20.460  1.00  0.00            
ATOM    156  C8  BJ5     2      33.240  25.890  20.410  1.00  0.00            
ATOM    157  C9  BJ5     2      29.790  24.790  19.780  1.00  0.00            
ATOM    158  C10 BJ5     2      28.760  24.840  18.770  1.00  0.00            
ATOM    159  H1  BJ5     2      26.370  28.380  18.670  1.00  0.00            
ATOM    160  H2  BJ5     2      28.070  27.710  18.840  1.00  0.00            
ATOM    161  H3  BJ5     2      25.880  26.940  16.790  1.00  0.00            
ATOM    162  H4  BJ5     2      28.150  26.000  15.680  1.00  0.00            
ATOM    163  H5  BJ5     2      27.240  24.870  16.580  1.00  0.00            
ATOM    164  H6  BJ5     2      30.250  26.990  16.560  1.00  0.00            
ATOM    165  H7  BJ5     2      32.120  26.860  18.360  1.00  0.00            
ATOM    166  H8  BJ5     2      33.280  26.980  20.450  1.00  0.00            
ATOM    167  H9  BJ5     2      33.810  25.490  21.260  1.00  0.00            
ATOM    168  H10 BJ5     2      33.850  25.670  19.530  1.00  0.00            
ATOM    169  H11 BJ5     2      29.720  24.180  20.670  1.00  0.00            
ATOM    170  H12 BJ5     2      27.830  24.310  18.930  1.00  0.00            
TER
ENDMDL
MODEL        1
ATOM      1  C1  BCD     1      30.070  21.490  12.850  1.00  0.00            
ATOM      2  O1  BCD     1      29.390  22.750  12.790  1.00  0.00            
ATOM      3  C2  BCD     1      29.150  20.250  12.670  1.00  0.00            
ATOM      4  O2  BCD     1      28.340  20.340  11.430  1.00  0.00            
ATOM      5  C3  BCD     1      28.050  20.090  13.780  1.00  0.00            
ATOM      6  O3  BCD     1      27.230  18.930  13.570  1.00  0.00            
ATOM      7  C4  BCD     1      28.810  20.090  15.140  1.00  0.00            
ATOM      8  C5  BCD     1      29.610  21.370  15.200  1.00  0.00            
ATOM      9  O4  BCD     1      30.590  21.400  14.170  1.00  0.00            
ATOM     10  C6  BCD     1      30.320  21.350  16.540  1.00  0.00            
ATOM     11  O5  BCD     1      31.370  20.410  16.590  1.00  0.00            
ATOM     12  H1  BCD     1      30.850  21.420  12.090  1.00  0.00            
ATOM     13  H2  BCD     1      29.880  19.430  12.750  1.00  0.00            
ATOM     14  H3  BCD     1      27.570  19.780  11.570  1.00  0.00            
ATOM     15  H4  BCD     1      27.330  20.920  13.720  1.00  0.00            
ATOM     16  H5  BCD     1      26.870  18.940  14.450  1.00  0.00            
ATOM     17  H6  BCD     1      29.450  19.200  15.160  1.00  0.00            
ATOM     18  H7  BCD     1      29.040  22.310  15.160  1.00  0.00            
ATOM     19  H8  BCD     1      30.790  22.330  16.720  1.00  0.00            
ATOM     20  H9  BCD     1      29.650  21.270  17.410  1.00  0.00            
ATOM     21  H10 BCD     1      31.000  19.730  17.160  1.00  0.00            
ATOM     22  C7  BCD     1      29.890  26.660  12.030  1.00  0.00            
ATOM     23  O6  BCD     1      29.270  26.800  13.330  1.00  0.00            
ATOM     24  C8  BCD     1      28.950  25.950  11.060  1.00  0.00            
ATOM     25  O7  BCD     1      27.760  26.670  10.800  1.00  0.00            
ATOM     26  C9  BCD     1      28.700  24.550  11.530  1.00  0.00            
ATOM     27  O8  BCD     1      28.060  23.760  10.500  1.00  0.00            
ATOM     28  C10 BCD     1      29.940  23.810  11.980  1.00  0.00            
ATOM     29  C11 BCD     1      30.930  24.690  12.780  1.00  0.00            
ATOM     30  O9  BCD     1      31.080  25.940  12.190  1.00  0.00            
ATOM     31  C12 BCD     1      32.280  24.080  12.910  1.00  0.00            
ATOM     32  O10 BCD     1      32.970  24.050  11.690  1.00  0.00            
ATOM     33  H11 BCD     1      30.210  27.690  11.810  1.00  0.00            
ATOM     34  H12 BCD     1      29.590  25.840  10.170  1.00  0.00            
ATOM     35  H13 BCD     1      27.200  26.100  10.270  1.00  0.00            
ATOM     36  H14 BCD     1      28.110  24.730  12.440  1.00  0.00            
ATOM     37  H15 BCD     1      27.520  23.080  10.920  1.00  0.00            
ATOM     38  H16 BCD     1      30.600  23.520  11.160  1.00  0.00            
ATOM     39  H17 BCD     1      30.490  24.800  13.780  1.00  0.00            
ATOM     40  H18 BCD     1      32.830  24.690  13.630  1.00  0.00            
ATOM     41  H19 BCD     1      32.260  23.060  13.310  1.00  0.00            
ATOM     42  H20 BCD     1      32.360  23.820  10.980  1.00  0.00            
ATOM     43  C13 BCD     1      27.710  29.800  15.660  1.00  0.00            
ATOM     44  O11 BCD     1      27.830  28.840  16.720  1.00  0.00            
ATOM     45  C14 BCD     1      26.710  29.150  14.600  1.00  0.00            
ATOM     46  O12 BCD     1      25.500  28.880  15.260  1.00  0.00            
ATOM     47  C15 BCD     1      27.290  27.820  14.110  1.00  0.00            
ATOM     48  O13 BCD     1      26.430  27.310  13.040  1.00  0.00            
ATOM     49  C16 BCD     1      28.700  28.020  13.600  1.00  0.00            
ATOM     50  C17 BCD     1      29.610  28.730  14.690  1.00  0.00            
ATOM     51  O14 BCD     1      29.000  29.950  15.200  1.00  0.00            
ATOM     52  C18 BCD     1      30.970  29.080  14.050  1.00  0.00            
ATOM     53  O15 BCD     1      30.910  29.820  12.810  1.00  0.00            
ATOM     54  H21 BCD     1      27.300  30.780  15.950  1.00  0.00            
ATOM     55  H22 BCD     1      26.440  29.770  13.740  1.00  0.00            
ATOM     56  H23 BCD     1      25.020  28.220  14.750  1.00  0.00            
ATOM     57  H24 BCD     1      27.310  27.230  15.030  1.00  0.00            
ATOM     58  H25 BCD     1      26.920  27.210  12.220  1.00  0.00            
ATOM     59  H26 BCD     1      28.540  28.580  12.670  1.00  0.00            
ATOM     60  H27 BCD     1      29.870  28.080  15.540  1.00  0.00            
ATOM     61  H28 BCD     1      31.530  29.640  14.810  1.00  0.00            
ATOM     62  H29 BCD     1      31.520  28.130  13.980  1.00  0.00            
ATOM     63  H30 BCD     1      31.060  30.710  13.140  1.00  0.00            
ATOM     64  C19 BCD     1      27.590  29.310  20.930  1.00  0.00            
ATOM     65  O16 BCD     1      26.800  28.110  21.040  1.00  0.00            
ATOM     66  C20 BCD     1      26.860  30.300  20.040  1.00  0.00            
ATOM     67  O17 BCD     1      25.520  30.530  20.540  1.00  0.00            
ATOM     68  C21 BCD     1      26.680  29.690  18.620  1.00  0.00            
ATOM     69  O18 BCD     1      25.720  30.290  17.720  1.00  0.00            
ATOM     70  C22 BCD     1      28.060  29.490  18.030  1.00  0.00            
ATOM     71  C23 BCD     1      28.840  28.580  19.020  1.00  0.00            
ATOM     72  O19 BCD     1      28.840  29.000  20.340  1.00  0.00            
ATOM     73  C24 BCD     1      30.330  28.340  18.530  1.00  0.00            
ATOM     74  O20 BCD     1      31.100  29.560  18.560  1.00  0.00            
ATOM     75  H31 BCD     1      27.700  29.690  21.960  1.00  0.00            
ATOM     76  H32 BCD     1      27.440  31.230  20.000  1.00  0.00            
ATOM     77  H33 BCD     1      24.950  30.860  19.840  1.00  0.00            
ATOM     78  H34 BCD     1      26.380  28.660  18.850  1.00  0.00            
ATOM     79  H35 BCD     1      25.640  29.690  16.970  1.00  0.00            
ATOM     80  H36 BCD     1      28.550  30.470  17.940  1.00  0.00            
ATOM     81  H37 BCD     1      28.300  27.630  18.980  1.00  0.00            
ATOM     82  H38 BCD     1      30.840  27.530  19.070  1.00  0.00            
ATOM     83  H39 BCD     1      30.370  27.940  17.510  1.00  0.00            
ATOM     84  H40 BCD     1      31.570  29.530  19.400  1.00  0.00            
ATOM     85  C25 BCD     1      25.370  25.390  23.500  1.00  0.00            
ATOM     86  O21 BCD     1      25.390  24.630  22.270  1.00  0.00            
ATOM     87  C26 BCD     1      24.430  26.560  23.290  1.00  0.00            
ATOM     88  O22 BCD     1      23.030  26.210  23.090  1.00  0.00            
ATOM     89  C27 BCD     1      24.920  27.420  22.100  1.00  0.00            
ATOM     90  O23 BCD     1      24.120  28.620  21.910  1.00  0.00            
ATOM     91  C28 BCD     1      26.360  27.850  22.340  1.00  0.00            
ATOM     92  C29 BCD     1      27.210  26.700  22.800  1.00  0.00            
ATOM     93  O24 BCD     1      26.600  25.960  23.890  1.00  0.00            
ATOM     94  C30 BCD     1      28.570  27.100  23.270  1.00  0.00            
ATOM     95  O25 BCD     1      28.530  28.110  24.270  1.00  0.00            
ATOM     96  H41 BCD     1      25.130  24.650  24.270  1.00  0.00            
ATOM     97  H42 BCD     1      24.490  27.180  24.190  1.00  0.00            
ATOM     98  H43 BCD     1      23.040  25.580  22.360  1.00  0.00            
ATOM     99  H44 BCD     1      24.990  26.770  21.220  1.00  0.00            
ATOM    100  H45 BCD     1      24.550  29.280  21.370  1.00  0.00            
ATOM    101  H46 BCD     1      26.360  28.720  23.000  1.00  0.00            
ATOM    102  H47 BCD     1      27.300  25.960  21.990  1.00  0.00            
ATOM    103  H48 BCD     1      29.110  26.220  23.640  1.00  0.00            
ATOM    104  H49 BCD     1      29.120  27.470  22.400  1.00  0.00            
ATOM    105  H50 BCD     1      29.300  27.890  24.800  1.00  0.00            
ATOM    106  C31 BCD     1      24.240  21.070  20.560  1.00  0.00            
ATOM    107  O26 BCD     1      25.320  21.340  19.630  1.00  0.00            
ATOM    108  C32 BCD     1      23.180  22.130  20.620  1.00  0.00            
ATOM    109  O27 BCD     1      22.450  22.010  19.370  1.00  0.00            
ATOM    110  C33 BCD     1      23.760  23.500  20.900  1.00  0.00            
ATOM    111  C34 BCD     1      24.630  23.440  22.210  1.00  0.00            
ATOM    112  C35 BCD     1      25.560  22.260  22.160  1.00  0.00            
ATOM    113  O28 BCD     1      24.950  21.050  21.820  1.00  0.00            
ATOM    114  C36 BCD     1      26.280  22.050  23.470  1.00  0.00            
ATOM    115  O29 BCD     1      25.450  21.860  24.600  1.00  0.00            
ATOM    116  O30 BCD     1      22.780  24.520  20.900  1.00  0.00            
ATOM    117  H51 BCD     1      23.910  20.050  20.320  1.00  0.00            
ATOM    118  H52 BCD     1      22.530  21.890  21.470  1.00  0.00            
ATOM    119  H53 BCD     1      21.960  21.270  19.740  1.00  0.00            
ATOM    120  H54 BCD     1      24.560  23.650  20.170  1.00  0.00            
ATOM    121  H55 BCD     1      22.610  24.730  19.980  1.00  0.00            
ATOM    122  H56 BCD     1      23.810  23.360  22.930  1.00  0.00            
ATOM    123  H57 BCD     1      26.240  22.580  21.350  1.00  0.00            
ATOM    124  H58 BCD     1      27.100  21.350  23.290  1.00  0.00            
ATOM    125  H59 BCD     1      26.860  22.980  23.640  1.00  0.00            
ATOM    126  H60 BCD     1      25.110  20.970  24.460  1.00  0.00            
ATOM    127  C37 BCD     1      27.630  19.070  16.970  1.00  0.00            
ATOM    128  O31 BCD     1      27.870  20.240  16.150  1.00  0.00            
ATOM    129  C38 BCD     1      26.140  18.740  17.050  1.00  0.00            
ATOM    130  O32 BCD     1      25.570  18.380  15.770  1.00  0.00            
ATOM    131  C39 BCD     1      25.430  19.930  17.700  1.00  0.00            
ATOM    132  O33 BCD     1      24.040  19.800  17.680  1.00  0.00            
ATOM    133  C40 BCD     1      25.970  20.090  19.120  1.00  0.00            
ATOM    134  C41 BCD     1      27.470  20.320  19.110  1.00  0.00            
ATOM    135  O34 BCD     1      28.050  19.240  18.280  1.00  0.00            
ATOM    136  C42 BCD     1      28.150  20.180  20.420  1.00  0.00            
ATOM    137  O35 BCD     1      29.570  20.270  20.350  1.00  0.00            
ATOM    138  H61 BCD     1      28.260  18.260  16.600  1.00  0.00            
ATOM    139  H62 BCD     1      26.070  17.880  17.730  1.00  0.00            
ATOM    140  H63 BCD     1      24.630  18.200  15.820  1.00  0.00            
ATOM    141  H64 BCD     1      25.640  20.800  17.060  1.00  0.00            
ATOM    142  H65 BCD     1      23.600  20.640  17.510  1.00  0.00            
ATOM    143  H66 BCD     1      25.760  19.230  19.770  1.00  0.00            
ATOM    144  H67 BCD     1      27.830  21.260  18.680  1.00  0.00            
ATOM    145  H68 BCD     1      27.760  21.020  21.010  1.00  0.00            
ATOM    146  H69 BCD     1      27.820  19.280  20.950  1.00  0.00            
ATOM    147  H70 BCD     1      29.910  19.500  19.890  1.00  0.00            
ATOM    148  C1  BJ5     2      25.590  26.120  18.370  1.00  0.00            
ATOM    149  C2  BJ5     2      25.310  24.950  17.770  1.00  0.00            
ATOM    150  C3  BJ5     2      26.320  23.850  17.440  1.00  0.00            
ATOM    151  C4  BJ5     2      27.770  24.260  17.490  1.00  0.00            
ATOM    152  C5  BJ5     2      28.280  24.960  16.350  1.00  0.00            
ATOM    153  C6  BJ5     2      29.640  25.380  16.330  1.00  0.00            
ATOM    154  C7  BJ5     2      30.450  25.130  17.470  1.00  0.00            
ATOM    155  O1  BJ5     2      31.710  25.610  17.530  1.00  0.00            
ATOM    156  C8  BJ5     2      32.480  25.880  16.330  1.00  0.00            
ATOM    157  C9  BJ5     2      29.940  24.450  18.600  1.00  0.00            
ATOM    158  C10 BJ5     2      28.600  24.030  18.640  1.00  0.00            
ATOM    159  H1  BJ5     2      24.840  26.910  18.470  1.00  0.00            
ATOM    160  H2  BJ5     2      26.590  26.310  18.760  1.00  0.00            
ATOM    161  H3  BJ5     2      24.270  24.650  17.620  1.00  0.00            
ATOM    162  H4  BJ5     2      26.110  23.420  16.450  1.00  0.00            
ATOM    163  H5  BJ5     2      26.140  22.980  18.080  1.00  0.00            
ATOM    164  H6  BJ5     2      27.560  25.170  15.560  1.00  0.00            
ATOM    165  H7  BJ5     2      30.040  25.880  15.460  1.00  0.00            
ATOM    166  H8  BJ5     2      32.150  26.790  15.820  1.00  0.00            
ATOM    167  H9  BJ5     2      33.540  26.080  16.540  1.00  0.00            
ATOM    168  H10 BJ5     2      32.540  24.960  15.730  1.00  0.00            
ATOM    169  H11 BJ5     2      30.590  24.280  19.460  1.00  0.00            
ATOM    170  H12 BJ5     2      28.210  23.530  19.520  1.00  0.00            
TER
ENDMDL
MODEL        1
ATOM      1  C1  BCD     1      23.410  27.510   9.640  1.00  0.00            
ATOM      2  O1  BCD     1      24.350  28.560   9.870  1.00  0.00            
ATOM      3  C2  BCD     1      22.580  27.270  10.900  1.00  0.00            
ATOM      4  O2  BCD     1      22.010  28.590  11.180  1.00  0.00            
ATOM      5  C3  BCD     1      23.550  26.800  11.980  1.00  0.00            
ATOM      6  O3  BCD     1      22.820  26.530  13.240  1.00  0.00            
ATOM      7  C4  BCD     1      24.300  25.510  11.570  1.00  0.00            
ATOM      8  C5  BCD     1      24.950  25.720  10.180  1.00  0.00            
ATOM      9  O4  BCD     1      24.040  26.360   9.200  1.00  0.00            
ATOM     10  C6  BCD     1      25.570  24.460   9.620  1.00  0.00            
ATOM     11  O5  BCD     1      24.480  23.550   9.330  1.00  0.00            
ATOM     12  H1  BCD     1      22.630  27.790   8.910  1.00  0.00            
ATOM     13  H2  BCD     1      21.910  26.440  10.670  1.00  0.00            
ATOM     14  H3  BCD     1      21.760  28.550  12.110  1.00  0.00            
ATOM     15  H4  BCD     1      24.360  27.500  12.210  1.00  0.00            
ATOM     16  H5  BCD     1      23.470  26.120  13.820  1.00  0.00            
ATOM     17  H6  BCD     1      23.540  24.720  11.620  1.00  0.00            
ATOM     18  H7  BCD     1      25.870  26.300  10.330  1.00  0.00            
ATOM     19  H8  BCD     1      26.090  24.790   8.710  1.00  0.00            
ATOM     20  H9  BCD     1      26.280  24.080  10.360  1.00  0.00            
ATOM     21  H10 BCD     1      24.850  22.670   9.180  1.00  0.00            
ATOM     22  C7  BCD     1      25.870  32.000   7.900  1.00  0.00            
ATOM     23  O6  BCD     1      26.710  32.390   9.020  1.00  0.00            
ATOM     24  C8  BCD     1      24.390  32.020   8.290  1.00  0.00            
ATOM     25  O7  BCD     1      24.100  33.250   8.860  1.00  0.00            
ATOM     26  C9  BCD     1      23.980  30.850   9.300  1.00  0.00            
ATOM     27  O8  BCD     1      22.510  30.810   9.480  1.00  0.00            
ATOM     28  C10 BCD     1      24.540  29.540   8.860  1.00  0.00            
ATOM     29  C11 BCD     1      26.060  29.610   8.550  1.00  0.00            
ATOM     30  O9  BCD     1      26.210  30.650   7.470  1.00  0.00            
ATOM     31  C12 BCD     1      26.680  28.260   8.080  1.00  0.00            
ATOM     32  O10 BCD     1      28.050  28.160   8.260  1.00  0.00            
ATOM     33  H11 BCD     1      26.040  32.700   7.070  1.00  0.00            
ATOM     34  H12 BCD     1      23.830  31.830   7.370  1.00  0.00            
ATOM     35  H13 BCD     1      23.170  33.470   8.730  1.00  0.00            
ATOM     36  H14 BCD     1      24.470  31.050  10.260  1.00  0.00            
ATOM     37  H15 BCD     1      22.370  30.190  10.200  1.00  0.00            
ATOM     38  H16 BCD     1      23.980  29.230   7.970  1.00  0.00            
ATOM     39  H17 BCD     1      26.490  30.030   9.470  1.00  0.00            
ATOM     40  H18 BCD     1      26.240  27.380   8.560  1.00  0.00            
ATOM     41  H19 BCD     1      26.500  28.150   7.000  1.00  0.00            
ATOM     42  H20 BCD     1      28.450  29.020   8.110  1.00  0.00            
ATOM     43  C13 BCD     1      29.500  35.060  10.380  1.00  0.00            
ATOM     44  O11 BCD     1      29.920  34.050  11.400  1.00  0.00            
ATOM     45  C14 BCD     1      28.070  35.590  10.490  1.00  0.00            
ATOM     46  O12 BCD     1      27.810  36.070  11.800  1.00  0.00            
ATOM     47  C15 BCD     1      27.020  34.480  10.210  1.00  0.00            
ATOM     48  O13 BCD     1      25.650  35.020  10.150  1.00  0.00            
ATOM     49  C16 BCD     1      27.390  33.650   8.970  1.00  0.00            
ATOM     50  C17 BCD     1      28.920  33.460   8.830  1.00  0.00            
ATOM     51  O14 BCD     1      29.690  34.610   9.050  1.00  0.00            
ATOM     52  C18 BCD     1      29.260  32.900   7.440  1.00  0.00            
ATOM     53  O15 BCD     1      30.600  32.410   7.450  1.00  0.00            
ATOM     54  H21 BCD     1      30.160  35.920  10.500  1.00  0.00            
ATOM     55  H22 BCD     1      27.840  36.410   9.790  1.00  0.00            
ATOM     56  H23 BCD     1      27.110  36.720  11.730  1.00  0.00            
ATOM     57  H24 BCD     1      27.070  33.790  11.060  1.00  0.00            
ATOM     58  H25 BCD     1      25.080  34.300   9.890  1.00  0.00            
ATOM     59  H26 BCD     1      27.020  34.310   8.160  1.00  0.00            
ATOM     60  H27 BCD     1      29.280  32.720   9.560  1.00  0.00            
ATOM     61  H28 BCD     1      28.650  32.000   7.320  1.00  0.00            
ATOM     62  H29 BCD     1      29.040  33.730   6.760  1.00  0.00            
ATOM     63  H30 BCD     1      31.260  33.100   7.360  1.00  0.00            
ATOM     64  C19 BCD     1      32.600  33.370  14.400  1.00  0.00            
ATOM     65  O16 BCD     1      31.990  32.110  14.650  1.00  0.00            
ATOM     66  C20 BCD     1      31.590  34.420  14.590  1.00  0.00            
ATOM     67  O17 BCD     1      30.900  34.340  15.760  1.00  0.00            
ATOM     68  C21 BCD     1      30.450  34.340  13.560  1.00  0.00            
ATOM     69  O18 BCD     1      29.490  35.450  13.780  1.00  0.00            
ATOM     70  C22 BCD     1      31.010  34.410  12.170  1.00  0.00            
ATOM     71  C23 BCD     1      32.060  33.270  12.010  1.00  0.00            
ATOM     72  O19 BCD     1      33.080  33.480  13.040  1.00  0.00            
ATOM     73  C24 BCD     1      32.750  33.200  10.650  1.00  0.00            
ATOM     74  O20 BCD     1      33.710  32.100  10.620  1.00  0.00            
ATOM     75  H31 BCD     1      33.470  33.510  15.050  1.00  0.00            
ATOM     76  H32 BCD     1      32.080  35.400  14.550  1.00  0.00            
ATOM     77  H33 BCD     1      30.260  35.020  15.550  1.00  0.00            
ATOM     78  H34 BCD     1      29.910  33.390  13.660  1.00  0.00            
ATOM     79  H35 BCD     1      28.830  35.560  13.100  1.00  0.00            
ATOM     80  H36 BCD     1      31.460  35.380  11.950  1.00  0.00            
ATOM     81  H37 BCD     1      31.670  32.250  12.140  1.00  0.00            
ATOM     82  H38 BCD     1      32.000  33.000   9.880  1.00  0.00            
ATOM     83  H39 BCD     1      33.150  34.200  10.440  1.00  0.00            
ATOM     84  H40 BCD     1      34.520  32.420  11.030  1.00  0.00            
ATOM     85  C25 BCD     1      32.650  28.820  16.980  1.00  0.00            
ATOM     86  O21 BCD     1      31.380  28.250  16.550  1.00  0.00            
ATOM     87  C26 BCD     1      32.370  30.090  17.770  1.00  0.00            
ATOM     88  O22 BCD     1      31.510  29.680  18.820  1.00  0.00            
ATOM     89  C27 BCD     1      31.810  31.080  16.780  1.00  0.00            
ATOM     90  O23 BCD     1      31.730  32.390  17.450  1.00  0.00            
ATOM     91  C28 BCD     1      32.610  31.200  15.510  1.00  0.00            
ATOM     92  C29 BCD     1      32.790  29.890  14.850  1.00  0.00            
ATOM     93  O24 BCD     1      33.400  29.030  15.790  1.00  0.00            
ATOM     94  C30 BCD     1      33.690  29.890  13.630  1.00  0.00            
ATOM     95  O25 BCD     1      34.980  30.430  13.820  1.00  0.00            
ATOM     96  H41 BCD     1      33.210  28.100  17.580  1.00  0.00            
ATOM     97  H42 BCD     1      33.280  30.600  18.090  1.00  0.00            
ATOM     98  H43 BCD     1      30.810  29.160  18.420  1.00  0.00            
ATOM     99  H44 BCD     1      30.790  30.760  16.510  1.00  0.00            
ATOM    100  H45 BCD     1      31.490  33.060  16.810  1.00  0.00            
ATOM    101  H46 BCD     1      33.620  31.570  15.750  1.00  0.00            
ATOM    102  H47 BCD     1      31.860  29.440  14.490  1.00  0.00            
ATOM    103  H48 BCD     1      33.800  28.860  13.280  1.00  0.00            
ATOM    104  H49 BCD     1      33.200  30.530  12.880  1.00  0.00            
ATOM    105  H50 BCD     1      35.180  30.390  14.760  1.00  0.00            
ATOM    106  C31 BCD     1      29.360  24.680  16.770  1.00  0.00            
ATOM    107  O26 BCD     1      28.710  25.000  15.530  1.00  0.00            
ATOM    108  C32 BCD     1      29.040  25.680  17.900  1.00  0.00            
ATOM    109  O27 BCD     1      27.650  25.540  18.220  1.00  0.00            
ATOM    110  C33 BCD     1      29.480  27.100  17.380  1.00  0.00            
ATOM    111  C34 BCD     1      30.980  27.000  17.150  1.00  0.00            
ATOM    112  C35 BCD     1      31.310  25.950  16.080  1.00  0.00            
ATOM    113  O28 BCD     1      30.790  24.710  16.530  1.00  0.00            
ATOM    114  C36 BCD     1      32.800  25.710  15.760  1.00  0.00            
ATOM    115  O29 BCD     1      33.550  25.590  16.980  1.00  0.00            
ATOM    116  O30 BCD     1      29.080  28.080  18.360  1.00  0.00            
ATOM    117  H51 BCD     1      29.090  23.680  17.130  1.00  0.00            
ATOM    118  H52 BCD     1      29.710  25.420  18.730  1.00  0.00            
ATOM    119  H53 BCD     1      27.700  25.620  19.180  1.00  0.00            
ATOM    120  H54 BCD     1      29.050  27.280  16.390  1.00  0.00            
ATOM    121  H55 BCD     1      28.200  27.920  18.720  1.00  0.00            
ATOM    122  H56 BCD     1      31.540  26.820  18.080  1.00  0.00            
ATOM    123  H57 BCD     1      30.870  26.200  15.100  1.00  0.00            
ATOM    124  H58 BCD     1      32.920  24.730  15.280  1.00  0.00            
ATOM    125  H59 BCD     1      33.250  26.500  15.140  1.00  0.00            
ATOM    126  H60 BCD     1      34.400  25.170  16.860  1.00  0.00            
ATOM    127  C37 BCD     1      25.710  24.020  12.810  1.00  0.00            
ATOM    128  O31 BCD     1      25.390  25.370  12.490  1.00  0.00            
ATOM    129  C38 BCD     1      25.440  23.770  14.270  1.00  0.00            
ATOM    130  O32 BCD     1      24.040  24.090  14.470  1.00  0.00            
ATOM    131  C39 BCD     1      26.320  24.500  15.160  1.00  0.00            
ATOM    132  O33 BCD     1      25.970  24.420  16.510  1.00  0.00            
ATOM    133  C40 BCD     1      27.780  24.070  14.840  1.00  0.00            
ATOM    134  C41 BCD     1      28.100  24.340  13.350  1.00  0.00            
ATOM    135  O34 BCD     1      27.110  23.750  12.550  1.00  0.00            
ATOM    136  C42 BCD     1      29.430  23.900  12.780  1.00  0.00            
ATOM    137  O35 BCD     1      29.520  22.480  12.550  1.00  0.00            
ATOM    138  H61 BCD     1      25.070  23.330  12.240  1.00  0.00            
ATOM    139  H62 BCD     1      25.500  22.680  14.390  1.00  0.00            
ATOM    140  H63 BCD     1      23.840  23.900  15.390  1.00  0.00            
ATOM    141  H64 BCD     1      26.270  25.580  14.960  1.00  0.00            
ATOM    142  H65 BCD     1      26.660  24.740  17.090  1.00  0.00            
ATOM    143  H66 BCD     1      27.920  23.010  15.080  1.00  0.00            
ATOM    144  H67 BCD     1      28.020  25.420  13.200  1.00  0.00            
ATOM    145  H68 BCD     1      29.620  24.450  11.850  1.00  0.00            
ATOM    146  H69 BCD     1      30.220  24.260  13.450  1.00  0.00            
ATOM    147  H70 BCD     1      29.470  22.090  13.430  1.00  0.00            
ATOM    148  C1  BJ5     2      25.490  32.900  12.930  1.00  0.00            
ATOM    149  C2  BJ5     2      26.050  31.880  13.580  1.00  0.00            
ATOM    150  C3  BJ5     2      25.890  30.470  13.070  1.00  0.00            
ATOM    151  C4  BJ5     2      27.330  29.960  12.770  1.00  0.00            
ATOM    152  C5  BJ5     2      28.030  30.610  11.740  1.00  0.00            
ATOM    153  C6  BJ5     2      29.370  30.400  11.470  1.00  0.00            
ATOM    154  C7  BJ5     2      30.050  29.420  12.150  1.00  0.00            
ATOM    155  O1  BJ5     2      31.250  28.930  11.800  1.00  0.00            
ATOM    156  C8  BJ5     2      31.530  28.680  10.390  1.00  0.00            
ATOM    157  C9  BJ5     2      29.430  28.830  13.260  1.00  0.00            
ATOM    158  C10 BJ5     2      28.030  29.070  13.540  1.00  0.00            
ATOM    159  H1  BJ5     2      25.750  33.910  13.270  1.00  0.00            
ATOM    160  H2  BJ5     2      25.010  32.660  11.990  1.00  0.00            
ATOM    161  H3  BJ5     2      26.520  31.990  14.560  1.00  0.00            
ATOM    162  H4  BJ5     2      25.240  30.470  12.190  1.00  0.00            
ATOM    163  H5  BJ5     2      25.340  29.790  13.720  1.00  0.00            
ATOM    164  H6  BJ5     2      27.500  31.370  11.170  1.00  0.00            
ATOM    165  H7  BJ5     2      29.910  30.880  10.660  1.00  0.00            
ATOM    166  H8  BJ5     2      31.010  27.820   9.950  1.00  0.00            
ATOM    167  H9  BJ5     2      31.420  29.550   9.720  1.00  0.00            
ATOM    168  H10 BJ5     2      32.600  28.460  10.400  1.00  0.00            
ATOM    169  H11 BJ5     2      30.010  28.150  13.870  1.00  0.00            
ATOM    170  H12 BJ5     2      27.460  28.580  14.330  1.00  0.00            
TER
ENDMDL
MODEL        1
ATOM      1  C1  BCD     1      27.510  21.470  19.370  1.00  0.00            
ATOM      2  O1  BCD     1      28.110  22.490  20.140  1.00  0.00            
ATOM      3  C2  BCD     1      26.060  21.090  19.830  1.00  0.00            
ATOM      4  O2  BCD     1      25.250  22.360  19.900  1.00  0.00            
ATOM      5  C3  BCD     1      26.130  20.460  21.260  1.00  0.00            
ATOM      6  O3  BCD     1      24.820  20.110  21.690  1.00  0.00            
ATOM      7  C4  BCD     1      27.050  19.260  21.160  1.00  0.00            
ATOM      8  C5  BCD     1      28.460  19.650  20.660  1.00  0.00            
ATOM      9  O4  BCD     1      28.360  20.290  19.340  1.00  0.00            
ATOM     10  C6  BCD     1      29.400  18.410  20.700  1.00  0.00            
ATOM     11  O5  BCD     1      29.000  17.360  19.780  1.00  0.00            
ATOM     12  H1  BCD     1      27.420  21.830  18.340  1.00  0.00            
ATOM     13  H2  BCD     1      25.630  20.450  19.060  1.00  0.00            
ATOM     14  H3  BCD     1      24.480  22.170  20.430  1.00  0.00            
ATOM     15  H4  BCD     1      26.550  21.230  21.920  1.00  0.00            
ATOM     16  H5  BCD     1      24.280  20.870  21.910  1.00  0.00            
ATOM     17  H6  BCD     1      26.580  18.600  20.420  1.00  0.00            
ATOM     18  H7  BCD     1      28.820  20.410  21.360  1.00  0.00            
ATOM     19  H8  BCD     1      30.400  18.690  20.320  1.00  0.00            
ATOM     20  H9  BCD     1      29.550  17.960  21.690  1.00  0.00            
ATOM     21  H10 BCD     1      29.580  16.600  19.910  1.00  0.00            
ATOM     22  C7  BCD     1      30.000  26.120  19.590  1.00  0.00            
ATOM     23  O6  BCD     1      29.680  26.530  20.910  1.00  0.00            
ATOM     24  C8  BCD     1      28.720  25.880  18.780  1.00  0.00            
ATOM     25  O7  BCD     1      27.920  27.010  18.610  1.00  0.00            
ATOM     26  C9  BCD     1      27.930  24.700  19.360  1.00  0.00            
ATOM     27  O8  BCD     1      26.710  24.420  18.600  1.00  0.00            
ATOM     28  C10 BCD     1      28.820  23.510  19.410  1.00  0.00            
ATOM     29  C11 BCD     1      30.170  23.820  20.130  1.00  0.00            
ATOM     30  O9  BCD     1      30.790  24.970  19.570  1.00  0.00            
ATOM     31  C12 BCD     1      31.150  22.720  19.920  1.00  0.00            
ATOM     32  O10 BCD     1      31.400  22.420  18.530  1.00  0.00            
ATOM     33  H11 BCD     1      30.560  26.900  19.060  1.00  0.00            
ATOM     34  H12 BCD     1      29.040  25.710  17.750  1.00  0.00            
ATOM     35  H13 BCD     1      28.470  27.500  17.990  1.00  0.00            
ATOM     36  H14 BCD     1      27.640  24.940  20.390  1.00  0.00            
ATOM     37  H15 BCD     1      26.280  23.720  19.090  1.00  0.00            
ATOM     38  H16 BCD     1      28.910  23.230  18.350  1.00  0.00            
ATOM     39  H17 BCD     1      30.050  24.080  21.190  1.00  0.00            
ATOM     40  H18 BCD     1      32.090  22.990  20.420  1.00  0.00            
ATOM     41  H19 BCD     1      30.720  21.830  20.400  1.00  0.00            
ATOM     42  H20 BCD     1      31.750  21.530  18.440  1.00  0.00            
ATOM     43  C13 BCD     1      30.130  29.310  23.710  1.00  0.00            
ATOM     44  O11 BCD     1      29.440  28.420  24.640  1.00  0.00            
ATOM     45  C14 BCD     1      29.230  29.770  22.580  1.00  0.00            
ATOM     46  O12 BCD     1      28.120  30.520  23.150  1.00  0.00            
ATOM     47  C15 BCD     1      28.830  28.540  21.750  1.00  0.00            
ATOM     48  O13 BCD     1      28.020  28.890  20.610  1.00  0.00            
ATOM     49  C16 BCD     1      30.070  27.820  21.290  1.00  0.00            
ATOM     50  C17 BCD     1      31.050  27.520  22.450  1.00  0.00            
ATOM     51  O14 BCD     1      31.260  28.710  23.120  1.00  0.00            
ATOM     52  C18 BCD     1      32.400  27.130  21.880  1.00  0.00            
ATOM     53  O15 BCD     1      32.840  28.040  20.840  1.00  0.00            
ATOM     54  H21 BCD     1      30.560  30.130  24.290  1.00  0.00            
ATOM     55  H22 BCD     1      29.780  30.450  21.930  1.00  0.00            
ATOM     56  H23 BCD     1      28.280  31.380  22.750  1.00  0.00            
ATOM     57  H24 BCD     1      28.260  27.890  22.420  1.00  0.00            
ATOM     58  H25 BCD     1      27.970  28.200  19.940  1.00  0.00            
ATOM     59  H26 BCD     1      30.590  28.440  20.560  1.00  0.00            
ATOM     60  H27 BCD     1      30.750  26.750  23.160  1.00  0.00            
ATOM     61  H28 BCD     1      33.120  27.050  22.700  1.00  0.00            
ATOM     62  H29 BCD     1      32.250  26.090  21.540  1.00  0.00            
ATOM     63  H30 BCD     1      33.730  27.740  20.640  1.00  0.00            
ATOM     64  C19 BCD     1      28.770  27.530  28.560  1.00  0.00            
ATOM     65  O16 BCD     1      28.300  26.160  28.230  1.00  0.00            
ATOM     66  C20 BCD     1      27.970  28.650  27.950  1.00  0.00            
ATOM     67  O17 BCD     1      26.580  28.440  28.240  1.00  0.00            
ATOM     68  C21 BCD     1      28.170  28.730  26.500  1.00  0.00            
ATOM     69  O18 BCD     1      27.520  29.940  26.030  1.00  0.00            
ATOM     70  C22 BCD     1      29.600  28.660  26.060  1.00  0.00            
ATOM     71  C23 BCD     1      30.330  27.560  26.730  1.00  0.00            
ATOM     72  O19 BCD     1      30.180  27.710  28.170  1.00  0.00            
ATOM     73  C24 BCD     1      31.780  27.570  26.300  1.00  0.00            
ATOM     74  O20 BCD     1      32.640  26.560  26.910  1.00  0.00            
ATOM     75  H31 BCD     1      28.650  27.610  29.650  1.00  0.00            
ATOM     76  H32 BCD     1      28.240  29.600  28.420  1.00  0.00            
ATOM     77  H33 BCD     1      26.100  29.200  27.900  1.00  0.00            
ATOM     78  H34 BCD     1      27.690  27.820  26.120  1.00  0.00            
ATOM     79  H35 BCD     1      27.590  30.050  25.080  1.00  0.00            
ATOM     80  H36 BCD     1      30.040  29.640  26.250  1.00  0.00            
ATOM     81  H37 BCD     1      29.890  26.590  26.470  1.00  0.00            
ATOM     82  H38 BCD     1      31.750  27.580  25.210  1.00  0.00            
ATOM     83  H39 BCD     1      32.210  28.560  26.530  1.00  0.00            
ATOM     84  H40 BCD     1      32.730  26.820  27.830  1.00  0.00            
ATOM     85  C25 BCD     1      27.350  22.580  30.280  1.00  0.00            
ATOM     86  O21 BCD     1      27.020  21.870  29.090  1.00  0.00            
ATOM     87  C26 BCD     1      26.400  23.710  30.450  1.00  0.00            
ATOM     88  O22 BCD     1      25.050  23.270  30.640  1.00  0.00            
ATOM     89  C27 BCD     1      26.620  24.900  29.410  1.00  0.00            
ATOM     90  O23 BCD     1      25.910  26.100  29.830  1.00  0.00            
ATOM     91  C28 BCD     1      28.090  25.200  29.280  1.00  0.00            
ATOM     92  C29 BCD     1      28.990  24.000  29.170  1.00  0.00            
ATOM     93  O24 BCD     1      28.690  23.170  30.260  1.00  0.00            
ATOM     94  C30 BCD     1      30.470  24.300  29.160  1.00  0.00            
ATOM     95  O25 BCD     1      30.810  25.140  30.300  1.00  0.00            
ATOM     96  H41 BCD     1      27.390  21.890  31.130  1.00  0.00            
ATOM     97  H42 BCD     1      26.710  24.110  31.420  1.00  0.00            
ATOM     98  H43 BCD     1      24.570  24.100  30.720  1.00  0.00            
ATOM     99  H44 BCD     1      26.140  24.530  28.490  1.00  0.00            
ATOM    100  H45 BCD     1      26.360  26.820  29.380  1.00  0.00            
ATOM    101  H46 BCD     1      28.430  25.620  30.240  1.00  0.00            
ATOM    102  H47 BCD     1      28.740  23.520  28.220  1.00  0.00            
ATOM    103  H48 BCD     1      30.990  23.340  29.260  1.00  0.00            
ATOM    104  H49 BCD     1      30.640  24.800  28.200  1.00  0.00            
ATOM    105  H50 BCD     1      31.470  25.770  30.010  1.00  0.00            
ATOM    106  C31 BCD     1      26.040  18.020  27.730  1.00  0.00            
ATOM    107  O26 BCD     1      26.180  18.470  26.390  1.00  0.00            
ATOM    108  C32 BCD     1      24.940  18.800  28.470  1.00  0.00            
ATOM    109  O27 BCD     1      23.760  18.570  27.660  1.00  0.00            
ATOM    110  C33 BCD     1      25.330  20.310  28.660  1.00  0.00            
ATOM    111  C34 BCD     1      26.730  20.450  29.240  1.00  0.00            
ATOM    112  C35 BCD     1      27.680  19.640  28.400  1.00  0.00            
ATOM    113  O28 BCD     1      27.260  18.240  28.370  1.00  0.00            
ATOM    114  C36 BCD     1      28.970  19.650  29.090  1.00  0.00            
ATOM    115  O29 BCD     1      28.960  18.990  30.380  1.00  0.00            
ATOM    116  O30 BCD     1      24.370  20.920  29.520  1.00  0.00            
ATOM    117  H51 BCD     1      25.810  16.940  27.740  1.00  0.00            
ATOM    118  H52 BCD     1      24.730  18.330  29.440  1.00  0.00            
ATOM    119  H53 BCD     1      23.040  18.560  28.300  1.00  0.00            
ATOM    120  H54 BCD     1      25.340  20.580  27.600  1.00  0.00            
ATOM    121  H55 BCD     1      24.630  21.700  30.010  1.00  0.00            
ATOM    122  H56 BCD     1      26.810  20.270  30.320  1.00  0.00            
ATOM    123  H57 BCD     1      27.640  20.010  27.370  1.00  0.00            
ATOM    124  H58 BCD     1      29.750  19.180  28.480  1.00  0.00            
ATOM    125  H59 BCD     1      29.170  20.720  29.230  1.00  0.00            
ATOM    126  H60 BCD     1      29.840  19.100  30.770  1.00  0.00            
ATOM    127  C37 BCD     1      26.810  17.250  22.560  1.00  0.00            
ATOM    128  O31 BCD     1      27.120  18.650  22.390  1.00  0.00            
ATOM    129  C38 BCD     1      25.330  17.130  23.050  1.00  0.00            
ATOM    130  O32 BCD     1      24.380  17.500  22.030  1.00  0.00            
ATOM    131  C39 BCD     1      25.140  17.890  24.370  1.00  0.00            
ATOM    132  O33 BCD     1      23.880  17.620  25.060  1.00  0.00            
ATOM    133  C40 BCD     1      26.230  17.510  25.360  1.00  0.00            
ATOM    134  C41 BCD     1      27.700  17.420  24.760  1.00  0.00            
ATOM    135  O34 BCD     1      27.640  16.700  23.470  1.00  0.00            
ATOM    136  C42 BCD     1      28.500  16.400  25.610  1.00  0.00            
ATOM    137  O35 BCD     1      29.740  16.260  24.950  1.00  0.00            
ATOM    138  H61 BCD     1      27.130  16.750  21.630  1.00  0.00            
ATOM    139  H62 BCD     1      25.130  16.100  23.370  1.00  0.00            
ATOM    140  H63 BCD     1      24.580  18.440  21.960  1.00  0.00            
ATOM    141  H64 BCD     1      25.120  18.970  24.160  1.00  0.00            
ATOM    142  H65 BCD     1      23.840  17.950  25.960  1.00  0.00            
ATOM    143  H66 BCD     1      25.910  16.540  25.750  1.00  0.00            
ATOM    144  H67 BCD     1      28.090  18.440  24.650  1.00  0.00            
ATOM    145  H68 BCD     1      28.580  16.780  26.640  1.00  0.00            
ATOM    146  H69 BCD     1      27.920  15.470  25.620  1.00  0.00            
ATOM    147  H70 BCD     1      29.430  16.240  24.030  1.00  0.00            
ATOM    148  C1  BJ5     2      23.270  20.960  24.880  1.00  0.00            
ATOM    149  C2  BJ5     2      23.620  22.260  24.930  1.00  0.00            
ATOM    150  C3  BJ5     2      24.570  22.960  25.830  1.00  0.00            
ATOM    151  C4  BJ5     2      25.990  22.980  25.270  1.00  0.00            
ATOM    152  C5  BJ5     2      26.650  24.220  25.060  1.00  0.00            
ATOM    153  C6  BJ5     2      28.030  24.200  24.780  1.00  0.00            
ATOM    154  C7  BJ5     2      28.790  23.050  24.650  1.00  0.00            
ATOM    155  O1  BJ5     2      30.110  23.220  24.280  1.00  0.00            
ATOM    156  C8  BJ5     2      30.860  22.160  23.700  1.00  0.00            
ATOM    157  C9  BJ5     2      28.070  21.870  24.760  1.00  0.00            
ATOM    158  C10 BJ5     2      26.790  21.850  25.240  1.00  0.00            
ATOM    159  H1  BJ5     2      22.680  20.620  24.030  1.00  0.00            
ATOM    160  H2  BJ5     2      23.640  20.270  25.640  1.00  0.00            
ATOM    161  H3  BJ5     2      23.130  22.980  24.280  1.00  0.00            
ATOM    162  H4  BJ5     2      24.610  22.600  26.860  1.00  0.00            
ATOM    163  H5  BJ5     2      24.130  23.960  25.970  1.00  0.00            
ATOM    164  H6  BJ5     2      26.180  25.170  25.300  1.00  0.00            
ATOM    165  H7  BJ5     2      28.530  25.150  24.650  1.00  0.00            
ATOM    166  H8  BJ5     2      31.730  22.560  23.180  1.00  0.00            
ATOM    167  H9  BJ5     2      31.060  21.480  24.540  1.00  0.00            
ATOM    168  H10 BJ5     2      30.230  21.620  22.980  1.00  0.00            
ATOM    169  H11 BJ5     2      28.570  20.920  24.590  1.00  0.00            
ATOM    170  H12 BJ5     2      26.260  20.940  25.500  1.00  0.00            
TER
ENDMDL
MODEL        1
ATOM      1  C1  BCD     1      21.410  21.320  10.500  1.00  0.00            
ATOM      2  O1  BCD     1      21.680  22.340  11.440  1.00  0.00            
ATOM      3  C2  BCD     1      19.940  20.730  10.680  1.00  0.00            
ATOM      4  O2  BCD     1      19.000  21.790  10.400  1.00  0.00            
ATOM      5  C3  BCD     1      19.730  20.070  11.990  1.00  0.00            
ATOM      6  O3  BCD     1      18.420  19.460  11.980  1.00  0.00            
ATOM      7  C4  BCD     1      20.860  19.100  12.280  1.00  0.00            
ATOM      8  C5  BCD     1      22.250  19.550  11.930  1.00  0.00            
ATOM      9  O4  BCD     1      22.270  20.160  10.620  1.00  0.00            
ATOM     10  C6  BCD     1      23.220  18.400  12.040  1.00  0.00            
ATOM     11  O5  BCD     1      24.430  18.950  11.570  1.00  0.00            
ATOM     12  H1  BCD     1      21.630  21.750   9.520  1.00  0.00            
ATOM     13  H2  BCD     1      19.840  20.020   9.840  1.00  0.00            
ATOM     14  H3  BCD     1      18.120  21.420  10.370  1.00  0.00            
ATOM     15  H4  BCD     1      19.730  20.810  12.800  1.00  0.00            
ATOM     16  H5  BCD     1      18.180  19.150  12.860  1.00  0.00            
ATOM     17  H6  BCD     1      20.690  18.220  11.650  1.00  0.00            
ATOM     18  H7  BCD     1      22.600  20.230  12.720  1.00  0.00            
ATOM     19  H8  BCD     1      23.300  17.970  13.040  1.00  0.00            
ATOM     20  H9  BCD     1      22.840  17.590  11.400  1.00  0.00            
ATOM     21  H10 BCD     1      24.270  19.740  11.040  1.00  0.00            
ATOM     22  C7  BCD     1      23.860  25.880  11.460  1.00  0.00            
ATOM     23  O6  BCD     1      23.220  26.220  12.730  1.00  0.00            
ATOM     24  C8  BCD     1      22.850  25.810  10.290  1.00  0.00            
ATOM     25  O7  BCD     1      22.120  27.030  10.180  1.00  0.00            
ATOM     26  C9  BCD     1      21.990  24.580  10.530  1.00  0.00            
ATOM     27  O8  BCD     1      21.160  24.460   9.420  1.00  0.00            
ATOM     28  C10 BCD     1      22.640  23.290  10.890  1.00  0.00            
ATOM     29  C11 BCD     1      23.600  23.520  12.010  1.00  0.00            
ATOM     30  O9  BCD     1      24.430  24.630  11.640  1.00  0.00            
ATOM     31  C12 BCD     1      24.600  22.400  12.490  1.00  0.00            
ATOM     32  O10 BCD     1      25.560  22.180  11.460  1.00  0.00            
ATOM     33  H11 BCD     1      24.730  26.550  11.360  1.00  0.00            
ATOM     34  H12 BCD     1      23.480  25.520   9.440  1.00  0.00            
ATOM     35  H13 BCD     1      22.720  27.750   9.950  1.00  0.00            
ATOM     36  H14 BCD     1      21.390  24.810  11.420  1.00  0.00            
ATOM     37  H15 BCD     1      20.660  25.280   9.420  1.00  0.00            
ATOM     38  H16 BCD     1      23.270  22.910  10.070  1.00  0.00            
ATOM     39  H17 BCD     1      23.090  23.800  12.930  1.00  0.00            
ATOM     40  H18 BCD     1      25.030  22.850  13.400  1.00  0.00            
ATOM     41  H19 BCD     1      24.080  21.470  12.750  1.00  0.00            
ATOM     42  H20 BCD     1      26.420  22.380  11.860  1.00  0.00            
ATOM     43  C13 BCD     1      23.800  29.050  15.650  1.00  0.00            
ATOM     44  O11 BCD     1      23.650  27.930  16.540  1.00  0.00            
ATOM     45  C14 BCD     1      22.510  29.200  14.850  1.00  0.00            
ATOM     46  O12 BCD     1      21.430  29.470  15.710  1.00  0.00            
ATOM     47  C15 BCD     1      22.270  27.890  14.100  1.00  0.00            
ATOM     48  O13 BCD     1      21.060  27.880  13.300  1.00  0.00            
ATOM     49  C16 BCD     1      23.510  27.510  13.250  1.00  0.00            
ATOM     50  C17 BCD     1      24.810  27.500  14.100  1.00  0.00            
ATOM     51  O14 BCD     1      24.910  28.750  14.730  1.00  0.00            
ATOM     52  C18 BCD     1      26.120  27.070  13.400  1.00  0.00            
ATOM     53  O15 BCD     1      26.490  28.010  12.400  1.00  0.00            
ATOM     54  H21 BCD     1      24.000  29.910  16.300  1.00  0.00            
ATOM     55  H22 BCD     1      22.700  29.990  14.110  1.00  0.00            
ATOM     56  H23 BCD     1      21.500  28.850  16.440  1.00  0.00            
ATOM     57  H24 BCD     1      22.240  27.060  14.820  1.00  0.00            
ATOM     58  H25 BCD     1      21.270  28.510  12.600  1.00  0.00            
ATOM     59  H26 BCD     1      23.610  28.190  12.390  1.00  0.00            
ATOM     60  H27 BCD     1      24.630  26.710  14.840  1.00  0.00            
ATOM     61  H28 BCD     1      26.920  27.120  14.150  1.00  0.00            
ATOM     62  H29 BCD     1      25.990  26.040  13.030  1.00  0.00            
ATOM     63  H30 BCD     1      27.420  27.800  12.280  1.00  0.00            
ATOM     64  C19 BCD     1      24.000  26.680  20.390  1.00  0.00            
ATOM     65  O16 BCD     1      23.860  25.330  20.010  1.00  0.00            
ATOM     66  C20 BCD     1      22.730  27.400  20.120  1.00  0.00            
ATOM     67  O17 BCD     1      21.670  26.700  20.820  1.00  0.00            
ATOM     68  C21 BCD     1      22.570  27.400  18.620  1.00  0.00            
ATOM     69  O18 BCD     1      21.340  27.980  18.090  1.00  0.00            
ATOM     70  C22 BCD     1      23.760  28.060  17.900  1.00  0.00            
ATOM     71  C23 BCD     1      25.040  27.330  18.310  1.00  0.00            
ATOM     72  O19 BCD     1      25.050  27.210  19.740  1.00  0.00            
ATOM     73  C24 BCD     1      26.360  28.040  17.990  1.00  0.00            
ATOM     74  O20 BCD     1      27.430  27.110  18.040  1.00  0.00            
ATOM     75  H31 BCD     1      24.220  26.730  21.460  1.00  0.00            
ATOM     76  H32 BCD     1      22.800  28.410  20.550  1.00  0.00            
ATOM     77  H33 BCD     1      21.790  25.770  20.650  1.00  0.00            
ATOM     78  H34 BCD     1      22.550  26.350  18.310  1.00  0.00            
ATOM     79  H35 BCD     1      20.630  27.550  18.570  1.00  0.00            
ATOM     80  H36 BCD     1      23.830  29.110  18.210  1.00  0.00            
ATOM     81  H37 BCD     1      24.900  26.360  17.810  1.00  0.00            
ATOM     82  H38 BCD     1      26.250  28.490  17.000  1.00  0.00            
ATOM     83  H39 BCD     1      26.530  28.860  18.690  1.00  0.00            
ATOM     84  H40 BCD     1      28.060  27.230  18.750  1.00  0.00            
ATOM     85  C25 BCD     1      24.780  21.430  21.350  1.00  0.00            
ATOM     86  O21 BCD     1      23.820  21.040  20.350  1.00  0.00            
ATOM     87  C26 BCD     1      24.130  22.420  22.310  1.00  0.00            
ATOM     88  O22 BCD     1      23.040  21.840  23.050  1.00  0.00            
ATOM     89  C27 BCD     1      23.580  23.640  21.650  1.00  0.00            
ATOM     90  O23 BCD     1      23.240  24.550  22.680  1.00  0.00            
ATOM     91  C28 BCD     1      24.570  24.310  20.790  1.00  0.00            
ATOM     92  C29 BCD     1      25.300  23.330  19.840  1.00  0.00            
ATOM     93  O24 BCD     1      25.810  22.280  20.660  1.00  0.00            
ATOM     94  C30 BCD     1      26.530  24.000  19.270  1.00  0.00            
ATOM     95  O25 BCD     1      27.290  24.520  20.330  1.00  0.00            
ATOM     96  H41 BCD     1      25.230  20.560  21.840  1.00  0.00            
ATOM     97  H42 BCD     1      24.880  22.620  23.090  1.00  0.00            
ATOM     98  H43 BCD     1      22.390  21.530  22.410  1.00  0.00            
ATOM     99  H44 BCD     1      22.720  23.480  20.990  1.00  0.00            
ATOM    100  H45 BCD     1      22.430  24.180  23.040  1.00  0.00            
ATOM    101  H46 BCD     1      25.270  24.670  21.560  1.00  0.00            
ATOM    102  H47 BCD     1      24.570  23.070  19.060  1.00  0.00            
ATOM    103  H48 BCD     1      27.110  23.330  18.620  1.00  0.00            
ATOM    104  H49 BCD     1      26.190  24.800  18.590  1.00  0.00            
ATOM    105  H50 BCD     1      28.010  25.030  19.940  1.00  0.00            
ATOM    106  C31 BCD     1      21.850  17.660  19.130  1.00  0.00            
ATOM    107  O26 BCD     1      21.500  18.270  17.850  1.00  0.00            
ATOM    108  C32 BCD     1      21.190  18.400  20.250  1.00  0.00            
ATOM    109  O27 BCD     1      19.850  18.450  19.910  1.00  0.00            
ATOM    110  C33 BCD     1      21.780  19.830  20.340  1.00  0.00            
ATOM    111  C34 BCD     1      23.340  19.730  20.500  1.00  0.00            
ATOM    112  C35 BCD     1      24.000  18.880  19.390  1.00  0.00            
ATOM    113  O28 BCD     1      23.300  17.670  19.300  1.00  0.00            
ATOM    114  C36 BCD     1      25.450  18.610  19.700  1.00  0.00            
ATOM    115  O29 BCD     1      25.700  17.910  20.890  1.00  0.00            
ATOM    116  O30 BCD     1      21.150  20.590  21.320  1.00  0.00            
ATOM    117  H51 BCD     1      21.720  16.570  19.120  1.00  0.00            
ATOM    118  H52 BCD     1      21.460  17.860  21.160  1.00  0.00            
ATOM    119  H53 BCD     1      19.780  18.240  18.980  1.00  0.00            
ATOM    120  H54 BCD     1      21.520  20.300  19.380  1.00  0.00            
ATOM    121  H55 BCD     1      20.290  20.890  21.010  1.00  0.00            
ATOM    122  H56 BCD     1      23.510  19.390  21.530  1.00  0.00            
ATOM    123  H57 BCD     1      23.980  19.370  18.400  1.00  0.00            
ATOM    124  H58 BCD     1      25.870  18.090  18.820  1.00  0.00            
ATOM    125  H59 BCD     1      25.920  19.600  19.690  1.00  0.00            
ATOM    126  H60 BCD     1      26.420  18.220  21.440  1.00  0.00            
ATOM    127  C37 BCD     1      20.410  17.520  14.050  1.00  0.00            
ATOM    128  O31 BCD     1      20.740  18.910  13.700  1.00  0.00            
ATOM    129  C38 BCD     1      19.260  17.590  15.050  1.00  0.00            
ATOM    130  O32 BCD     1      18.090  18.300  14.620  1.00  0.00            
ATOM    131  C39 BCD     1      19.750  18.150  16.360  1.00  0.00            
ATOM    132  O33 BCD     1      18.670  18.160  17.330  1.00  0.00            
ATOM    133  C40 BCD     1      20.990  17.450  16.830  1.00  0.00            
ATOM    134  C41 BCD     1      22.060  17.390  15.690  1.00  0.00            
ATOM    135  O34 BCD     1      21.460  16.730  14.580  1.00  0.00            
ATOM    136  C42 BCD     1      23.250  16.630  16.160  1.00  0.00            
ATOM    137  O35 BCD     1      24.330  16.680  15.280  1.00  0.00            
ATOM    138  H61 BCD     1      20.000  16.980  13.190  1.00  0.00            
ATOM    139  H62 BCD     1      19.070  16.520  15.220  1.00  0.00            
ATOM    140  H63 BCD     1      17.410  17.830  15.100  1.00  0.00            
ATOM    141  H64 BCD     1      20.060  19.180  16.130  1.00  0.00            
ATOM    142  H65 BCD     1      17.890  18.670  17.090  1.00  0.00            
ATOM    143  H66 BCD     1      20.730  16.460  17.230  1.00  0.00            
ATOM    144  H67 BCD     1      22.390  18.430  15.630  1.00  0.00            
ATOM    145  H68 BCD     1      23.700  16.860  17.140  1.00  0.00            
ATOM    146  H69 BCD     1      22.870  15.610  16.230  1.00  0.00            
ATOM    147  H70 BCD     1      23.960  16.860  14.410  1.00  0.00            
ATOM    148  C1  BJ5     2      19.410  21.960  17.270  1.00  0.00            
ATOM    149  C2  BJ5     2      20.400  22.810  17.150  1.00  0.00            
ATOM    150  C3  BJ5     2      21.080  23.290  15.850  1.00  0.00            
ATOM    151  C4  BJ5     2      22.550  23.120  15.980  1.00  0.00            
ATOM    152  C5  BJ5     2      23.050  21.750  16.090  1.00  0.00            
ATOM    153  C6  BJ5     2      24.520  21.560  16.100  1.00  0.00            
ATOM    154  C7  BJ5     2      25.380  22.670  16.150  1.00  0.00            
ATOM    155  O1  BJ5     2      26.730  22.530  16.230  1.00  0.00            
ATOM    156  C8  BJ5     2      27.490  21.370  16.650  1.00  0.00            
ATOM    157  C9  BJ5     2      24.800  23.990  16.020  1.00  0.00            
ATOM    158  C10 BJ5     2      23.410  24.220  15.830  1.00  0.00            
ATOM    159  H1  BJ5     2      18.990  21.660  18.230  1.00  0.00            
ATOM    160  H2  BJ5     2      19.000  21.460  16.390  1.00  0.00            
ATOM    161  H3  BJ5     2      20.820  23.390  17.960  1.00  0.00            
ATOM    162  H4  BJ5     2      20.760  24.320  15.650  1.00  0.00            
ATOM    163  H5  BJ5     2      20.720  22.700  14.990  1.00  0.00            
ATOM    164  H6  BJ5     2      22.370  20.910  16.210  1.00  0.00            
ATOM    165  H7  BJ5     2      24.900  20.580  16.340  1.00  0.00            
ATOM    166  H8  BJ5     2      27.340  20.540  15.940  1.00  0.00            
ATOM    167  H9  BJ5     2      28.570  21.590  16.690  1.00  0.00            
ATOM    168  H10 BJ5     2      27.170  21.110  17.660  1.00  0.00            
ATOM    169  H11 BJ5     2      25.470  24.850  15.990  1.00  0.00            
ATOM    170  H12 BJ5     2      22.960  25.210  15.760  1.00  0.00            
TER
ENDMDL
MODEL        1
ATOM      1  C1  BCD     1      20.190  26.790  13.580  1.00  0.00            
ATOM      2  O1  BCD     1      20.550  27.030  14.960  1.00  0.00            
ATOM      3  C2  BCD     1      18.660  26.370  13.410  1.00  0.00            
ATOM      4  O2  BCD     1      17.740  27.370  13.830  1.00  0.00            
ATOM      5  C3  BCD     1      18.450  25.100  14.190  1.00  0.00            
ATOM      6  O3  BCD     1      17.120  24.660  14.010  1.00  0.00            
ATOM      7  C4  BCD     1      19.380  24.000  13.690  1.00  0.00            
ATOM      8  C5  BCD     1      20.850  24.460  13.570  1.00  0.00            
ATOM      9  O4  BCD     1      20.990  25.790  12.960  1.00  0.00            
ATOM     10  C6  BCD     1      21.860  23.380  13.150  1.00  0.00            
ATOM     11  O5  BCD     1      21.690  22.960  11.780  1.00  0.00            
ATOM     12  H1  BCD     1      20.360  27.740  13.060  1.00  0.00            
ATOM     13  H2  BCD     1      18.440  26.180  12.350  1.00  0.00            
ATOM     14  H3  BCD     1      17.890  27.530  14.760  1.00  0.00            
ATOM     15  H4  BCD     1      18.700  25.340  15.230  1.00  0.00            
ATOM     16  H5  BCD     1      16.900  23.850  14.480  1.00  0.00            
ATOM     17  H6  BCD     1      18.980  23.580  12.760  1.00  0.00            
ATOM     18  H7  BCD     1      21.040  24.730  14.610  1.00  0.00            
ATOM     19  H8  BCD     1      22.850  23.680  13.520  1.00  0.00            
ATOM     20  H9  BCD     1      21.800  22.490  13.780  1.00  0.00            
ATOM     21  H10 BCD     1      22.500  22.530  11.490  1.00  0.00            
ATOM     22  C7  BCD     1      20.680  30.040  17.850  1.00  0.00            
ATOM     23  O6  BCD     1      21.470  29.250  18.680  1.00  0.00            
ATOM     24  C8  BCD     1      19.350  29.420  17.610  1.00  0.00            
ATOM     25  O7  BCD     1      18.590  29.370  18.800  1.00  0.00            
ATOM     26  C9  BCD     1      19.390  28.120  16.810  1.00  0.00            
ATOM     27  O8  BCD     1      18.070  27.720  16.410  1.00  0.00            
ATOM     28  C10 BCD     1      20.210  28.380  15.530  1.00  0.00            
ATOM     29  C11 BCD     1      21.470  29.240  15.690  1.00  0.00            
ATOM     30  O9  BCD     1      21.220  30.370  16.570  1.00  0.00            
ATOM     31  C12 BCD     1      22.230  29.710  14.410  1.00  0.00            
ATOM     32  O10 BCD     1      21.590  30.920  13.990  1.00  0.00            
ATOM     33  H11 BCD     1      20.510  30.990  18.360  1.00  0.00            
ATOM     34  H12 BCD     1      18.780  30.160  17.020  1.00  0.00            
ATOM     35  H13 BCD     1      19.080  28.870  19.460  1.00  0.00            
ATOM     36  H14 BCD     1      19.790  27.420  17.550  1.00  0.00            
ATOM     37  H15 BCD     1      17.510  27.740  17.200  1.00  0.00            
ATOM     38  H16 BCD     1      19.570  28.870  14.780  1.00  0.00            
ATOM     39  H17 BCD     1      22.120  28.550  16.240  1.00  0.00            
ATOM     40  H18 BCD     1      23.260  29.980  14.670  1.00  0.00            
ATOM     41  H19 BCD     1      22.190  28.870  13.710  1.00  0.00            
ATOM     42  H20 BCD     1      21.530  31.380  14.830  1.00  0.00            
ATOM     43  C13 BCD     1      24.420  29.370  21.540  1.00  0.00            
ATOM     44  O11 BCD     1      23.890  28.090  21.860  1.00  0.00            
ATOM     45  C14 BCD     1      23.280  30.420  21.830  1.00  0.00            
ATOM     46  O12 BCD     1      22.890  30.450  23.200  1.00  0.00            
ATOM     47  C15 BCD     1      22.140  30.010  20.900  1.00  0.00            
ATOM     48  O13 BCD     1      20.960  30.760  20.990  1.00  0.00            
ATOM     49  C16 BCD     1      22.530  30.010  19.360  1.00  0.00            
ATOM     50  C17 BCD     1      23.910  29.250  19.160  1.00  0.00            
ATOM     51  O14 BCD     1      24.870  29.560  20.200  1.00  0.00            
ATOM     52  C18 BCD     1      24.620  29.720  17.990  1.00  0.00            
ATOM     53  O15 BCD     1      24.850  31.150  18.080  1.00  0.00            
ATOM     54  H21 BCD     1      25.350  29.530  22.090  1.00  0.00            
ATOM     55  H22 BCD     1      23.760  31.390  21.610  1.00  0.00            
ATOM     56  H23 BCD     1      23.030  29.640  23.690  1.00  0.00            
ATOM     57  H24 BCD     1      21.930  28.960  21.170  1.00  0.00            
ATOM     58  H25 BCD     1      21.190  31.690  20.890  1.00  0.00            
ATOM     59  H26 BCD     1      22.610  31.030  18.960  1.00  0.00            
ATOM     60  H27 BCD     1      23.710  28.170  19.190  1.00  0.00            
ATOM     61  H28 BCD     1      25.560  29.160  17.940  1.00  0.00            
ATOM     62  H29 BCD     1      24.060  29.540  17.060  1.00  0.00            
ATOM     63  H30 BCD     1      25.450  31.430  18.780  1.00  0.00            
ATOM     64  C19 BCD     1      24.720  24.930  24.290  1.00  0.00            
ATOM     65  O16 BCD     1      24.000  24.060  23.360  1.00  0.00            
ATOM     66  C20 BCD     1      23.730  25.900  24.890  1.00  0.00            
ATOM     67  O17 BCD     1      22.640  25.170  25.520  1.00  0.00            
ATOM     68  C21 BCD     1      23.260  26.960  23.830  1.00  0.00            
ATOM     69  O18 BCD     1      22.480  27.990  24.410  1.00  0.00            
ATOM     70  C22 BCD     1      24.450  27.500  23.040  1.00  0.00            
ATOM     71  C23 BCD     1      25.430  26.390  22.570  1.00  0.00            
ATOM     72  O19 BCD     1      25.880  25.620  23.680  1.00  0.00            
ATOM     73  C24 BCD     1      26.680  26.970  21.920  1.00  0.00            
ATOM     74  O20 BCD     1      27.200  28.070  22.700  1.00  0.00            
ATOM     75  H31 BCD     1      25.120  24.320  25.110  1.00  0.00            
ATOM     76  H32 BCD     1      24.310  26.470  25.630  1.00  0.00            
ATOM     77  H33 BCD     1      22.090  25.850  25.930  1.00  0.00            
ATOM     78  H34 BCD     1      22.710  26.390  23.070  1.00  0.00            
ATOM     79  H35 BCD     1      21.650  27.650  24.760  1.00  0.00            
ATOM     80  H36 BCD     1      24.920  28.250  23.690  1.00  0.00            
ATOM     81  H37 BCD     1      24.890  25.710  21.890  1.00  0.00            
ATOM     82  H38 BCD     1      27.450  26.190  21.860  1.00  0.00            
ATOM     83  H39 BCD     1      26.430  27.320  20.910  1.00  0.00            
ATOM     84  H40 BCD     1      27.650  28.750  22.190  1.00  0.00            
ATOM     85  C25 BCD     1      23.710  20.050  22.830  1.00  0.00            
ATOM     86  O21 BCD     1      22.440  20.310  22.110  1.00  0.00            
ATOM     87  C26 BCD     1      23.600  20.530  24.280  1.00  0.00            
ATOM     88  O22 BCD     1      22.650  19.740  25.040  1.00  0.00            
ATOM     89  C27 BCD     1      23.320  22.050  24.390  1.00  0.00            
ATOM     90  O23 BCD     1      23.470  22.470  25.800  1.00  0.00            
ATOM     91  C28 BCD     1      24.320  22.700  23.590  1.00  0.00            
ATOM     92  C29 BCD     1      24.650  22.110  22.180  1.00  0.00            
ATOM     93  O24 BCD     1      24.820  20.660  22.240  1.00  0.00            
ATOM     94  C30 BCD     1      26.040  22.550  21.660  1.00  0.00            
ATOM     95  O25 BCD     1      26.310  22.000  20.380  1.00  0.00            
ATOM     96  H41 BCD     1      23.980  18.990  22.790  1.00  0.00            
ATOM     97  H42 BCD     1      24.600  20.290  24.680  1.00  0.00            
ATOM     98  H43 BCD     1      22.520  20.240  25.860  1.00  0.00            
ATOM     99  H44 BCD     1      22.390  22.350  23.890  1.00  0.00            
ATOM    100  H45 BCD     1      23.090  23.350  25.860  1.00  0.00            
ATOM    101  H46 BCD     1      25.270  22.670  24.150  1.00  0.00            
ATOM    102  H47 BCD     1      23.970  22.330  21.340  1.00  0.00            
ATOM    103  H48 BCD     1      25.900  23.640  21.630  1.00  0.00            
ATOM    104  H49 BCD     1      26.800  22.320  22.420  1.00  0.00            
ATOM    105  H50 BCD     1      26.870  21.260  20.610  1.00  0.00            
ATOM    106  C31 BCD     1      20.450  18.960  18.700  1.00  0.00            
ATOM    107  O26 BCD     1      20.240  20.220  18.080  1.00  0.00            
ATOM    108  C32 BCD     1      19.700  18.910  20.040  1.00  0.00            
ATOM    109  O27 BCD     1      18.340  19.390  20.060  1.00  0.00            
ATOM    110  C33 BCD     1      20.480  19.620  21.200  1.00  0.00            
ATOM    111  C34 BCD     1      21.950  19.260  21.250  1.00  0.00            
ATOM    112  C35 BCD     1      22.580  19.370  19.850  1.00  0.00            
ATOM    113  O28 BCD     1      21.840  18.630  18.920  1.00  0.00            
ATOM    114  C36 BCD     1      23.930  18.710  19.710  1.00  0.00            
ATOM    115  O29 BCD     1      24.450  18.800  18.400  1.00  0.00            
ATOM    116  O30 BCD     1      19.800  19.340  22.450  1.00  0.00            
ATOM    117  H51 BCD     1      20.110  18.130  18.070  1.00  0.00            
ATOM    118  H52 BCD     1      19.700  17.850  20.330  1.00  0.00            
ATOM    119  H53 BCD     1      17.960  19.070  20.880  1.00  0.00            
ATOM    120  H54 BCD     1      20.430  20.700  21.000  1.00  0.00            
ATOM    121  H55 BCD     1      20.420  19.770  23.040  1.00  0.00            
ATOM    122  H56 BCD     1      22.130  18.260  21.660  1.00  0.00            
ATOM    123  H57 BCD     1      22.450  20.420  19.560  1.00  0.00            
ATOM    124  H58 BCD     1      24.680  19.220  20.330  1.00  0.00            
ATOM    125  H59 BCD     1      23.980  17.640  19.960  1.00  0.00            
ATOM    126  H60 BCD     1      24.490  19.730  18.160  1.00  0.00            
ATOM    127  C37 BCD     1      18.910  21.690  14.380  1.00  0.00            
ATOM    128  O31 BCD     1      19.440  22.980  14.700  1.00  0.00            
ATOM    129  C38 BCD     1      17.830  21.290  15.400  1.00  0.00            
ATOM    130  O32 BCD     1      16.730  22.260  15.380  1.00  0.00            
ATOM    131  C39 BCD     1      18.390  21.100  16.800  1.00  0.00            
ATOM    132  O33 BCD     1      17.400  20.530  17.710  1.00  0.00            
ATOM    133  C40 BCD     1      19.700  20.250  16.790  1.00  0.00            
ATOM    134  C41 BCD     1      20.690  20.820  15.790  1.00  0.00            
ATOM    135  O34 BCD     1      20.030  20.850  14.480  1.00  0.00            
ATOM    136  C42 BCD     1      21.860  19.990  15.660  1.00  0.00            
ATOM    137  O35 BCD     1      21.530  18.590  15.570  1.00  0.00            
ATOM    138  H61 BCD     1      18.410  21.790  13.410  1.00  0.00            
ATOM    139  H62 BCD     1      17.480  20.320  15.030  1.00  0.00            
ATOM    140  H63 BCD     1      16.270  22.240  16.230  1.00  0.00            
ATOM    141  H64 BCD     1      18.590  22.130  17.130  1.00  0.00            
ATOM    142  H65 BCD     1      17.900  20.290  18.490  1.00  0.00            
ATOM    143  H66 BCD     1      19.430  19.250  16.430  1.00  0.00            
ATOM    144  H67 BCD     1      20.880  21.800  16.250  1.00  0.00            
ATOM    145  H68 BCD     1      22.400  20.360  14.770  1.00  0.00            
ATOM    146  H69 BCD     1      22.510  20.150  16.530  1.00  0.00            
ATOM    147  H70 BCD     1      22.350  18.080  15.600  1.00  0.00            
ATOM    148  C1  BJ5     2      20.810  23.720  18.930  1.00  0.00            
ATOM    149  C2  BJ5     2      21.440  24.850  19.170  1.00  0.00            
ATOM    150  C3  BJ5     2      22.930  24.990  19.240  1.00  0.00            
ATOM    151  C4  BJ5     2      23.650  25.480  18.050  1.00  0.00            
ATOM    152  C5  BJ5     2      23.060  26.020  16.870  1.00  0.00            
ATOM    153  C6  BJ5     2      23.890  26.420  15.810  1.00  0.00            
ATOM    154  C7  BJ5     2      25.310  26.280  15.860  1.00  0.00            
ATOM    155  O1  BJ5     2      26.030  26.440  14.700  1.00  0.00            
ATOM    156  C8  BJ5     2      27.090  27.450  14.550  1.00  0.00            
ATOM    157  C9  BJ5     2      25.890  25.740  16.990  1.00  0.00            
ATOM    158  C10 BJ5     2      25.090  25.370  18.090  1.00  0.00            
ATOM    159  H1  BJ5     2      19.720  23.780  18.920  1.00  0.00            
ATOM    160  H2  BJ5     2      21.360  22.780  19.000  1.00  0.00            
ATOM    161  H3  BJ5     2      20.870  25.780  19.160  1.00  0.00            
ATOM    162  H4  BJ5     2      23.370  24.050  19.590  1.00  0.00            
ATOM    163  H5  BJ5     2      23.200  25.620  20.100  1.00  0.00            
ATOM    164  H6  BJ5     2      21.990  26.090  16.700  1.00  0.00            
ATOM    165  H7  BJ5     2      23.400  26.740  14.900  1.00  0.00            
ATOM    166  H8  BJ5     2      27.590  27.190  13.620  1.00  0.00            
ATOM    167  H9  BJ5     2      26.550  28.410  14.490  1.00  0.00            
ATOM    168  H10 BJ5     2      27.900  27.390  15.280  1.00  0.00            
ATOM    169  H11 BJ5     2      26.970  25.680  17.110  1.00  0.00            
ATOM    170  H12 BJ5     2      25.600  24.930  18.940  1.00  0.00            
TER
ENDMDL
MODEL        1
ATOM      1  C1  BCD     1      31.710  25.580  12.970  1.00  0.00            
ATOM      2  O1  BCD     1      31.730  26.130  14.290  1.00  0.00            
ATOM      3  C2  BCD     1      32.560  24.360  12.740  1.00  0.00            
ATOM      4  O2  BCD     1      32.050  23.250  13.480  1.00  0.00            
ATOM      5  C3  BCD     1      33.970  24.680  13.020  1.00  0.00            
ATOM      6  O3  BCD     1      34.850  23.590  12.560  1.00  0.00            
ATOM      7  C4  BCD     1      34.450  25.970  12.220  1.00  0.00            
ATOM      8  C5  BCD     1      33.410  27.060  12.220  1.00  0.00            
ATOM      9  O4  BCD     1      32.110  26.510  12.030  1.00  0.00            
ATOM     10  C6  BCD     1      33.690  28.220  11.260  1.00  0.00            
ATOM     11  O5  BCD     1      33.640  27.750   9.940  1.00  0.00            
ATOM     12  H1  BCD     1      30.670  25.280  12.780  1.00  0.00            
ATOM     13  H2  BCD     1      32.450  24.070  11.680  1.00  0.00            
ATOM     14  H3  BCD     1      32.140  23.410  14.420  1.00  0.00            
ATOM     15  H4  BCD     1      34.110  24.870  14.090  1.00  0.00            
ATOM     16  H5  BCD     1      35.720  23.990  12.470  1.00  0.00            
ATOM     17  H6  BCD     1      34.650  25.530  11.230  1.00  0.00            
ATOM     18  H7  BCD     1      33.400  27.510  13.220  1.00  0.00            
ATOM     19  H8  BCD     1      32.870  28.940  11.400  1.00  0.00            
ATOM     20  H9  BCD     1      34.610  28.790  11.470  1.00  0.00            
ATOM     21  H10 BCD     1      33.620  28.510   9.350  1.00  0.00            
ATOM     22  C7  BCD     1      29.210  26.140  17.540  1.00  0.00            
ATOM     23  O6  BCD     1      30.020  27.140  18.240  1.00  0.00            
ATOM     24  C8  BCD     1      29.970  24.830  17.400  1.00  0.00            
ATOM     25  O7  BCD     1      30.430  24.290  18.700  1.00  0.00            
ATOM     26  C9  BCD     1      31.190  25.010  16.440  1.00  0.00            
ATOM     27  O8  BCD     1      31.750  23.690  16.140  1.00  0.00            
ATOM     28  C10 BCD     1      30.630  25.670  15.150  1.00  0.00            
ATOM     29  C11 BCD     1      29.740  26.810  15.310  1.00  0.00            
ATOM     30  O9  BCD     1      28.790  26.640  16.330  1.00  0.00            
ATOM     31  C12 BCD     1      28.970  27.270  14.090  1.00  0.00            
ATOM     32  O10 BCD     1      28.040  26.350  13.630  1.00  0.00            
ATOM     33  H11 BCD     1      28.320  25.980  18.160  1.00  0.00            
ATOM     34  H12 BCD     1      29.270  24.070  17.020  1.00  0.00            
ATOM     35  H13 BCD     1      29.770  24.450  19.380  1.00  0.00            
ATOM     36  H14 BCD     1      31.940  25.680  16.880  1.00  0.00            
ATOM     37  H15 BCD     1      31.820  23.330  17.030  1.00  0.00            
ATOM     38  H16 BCD     1      30.080  24.860  14.640  1.00  0.00            
ATOM     39  H17 BCD     1      30.420  27.650  15.490  1.00  0.00            
ATOM     40  H18 BCD     1      28.470  28.220  14.320  1.00  0.00            
ATOM     41  H19 BCD     1      29.790  27.480  13.390  1.00  0.00            
ATOM     42  H20 BCD     1      27.320  26.320  14.270  1.00  0.00            
ATOM     43  C13 BCD     1      29.960  30.260  20.990  1.00  0.00            
ATOM     44  O11 BCD     1      31.290  29.840  21.340  1.00  0.00            
ATOM     45  C14 BCD     1      29.060  29.150  21.280  1.00  0.00            
ATOM     46  O12 BCD     1      29.020  29.010  22.730  1.00  0.00            
ATOM     47  C15 BCD     1      29.420  27.860  20.510  1.00  0.00            
ATOM     48  O13 BCD     1      28.540  26.730  20.800  1.00  0.00            
ATOM     49  C16 BCD     1      29.300  28.210  19.010  1.00  0.00            
ATOM     50  C17 BCD     1      30.160  29.390  18.690  1.00  0.00            
ATOM     51  O14 BCD     1      29.890  30.490  19.610  1.00  0.00            
ATOM     52  C18 BCD     1      29.990  30.000  17.290  1.00  0.00            
ATOM     53  O15 BCD     1      28.630  30.410  17.030  1.00  0.00            
ATOM     54  H21 BCD     1      29.690  31.170  21.530  1.00  0.00            
ATOM     55  H22 BCD     1      28.070  29.440  20.910  1.00  0.00            
ATOM     56  H23 BCD     1      29.790  28.520  23.040  1.00  0.00            
ATOM     57  H24 BCD     1      30.440  27.520  20.770  1.00  0.00            
ATOM     58  H25 BCD     1      28.830  26.400  21.650  1.00  0.00            
ATOM     59  H26 BCD     1      28.240  28.250  18.730  1.00  0.00            
ATOM     60  H27 BCD     1      31.230  29.170  18.750  1.00  0.00            
ATOM     61  H28 BCD     1      30.750  30.770  17.140  1.00  0.00            
ATOM     62  H29 BCD     1      30.270  29.280  16.510  1.00  0.00            
ATOM     63  H30 BCD     1      28.140  29.600  16.900  1.00  0.00            
ATOM     64  C19 BCD     1      34.780  30.920  23.450  1.00  0.00            
ATOM     65  O16 BCD     1      35.530  30.140  22.460  1.00  0.00            
ATOM     66  C20 BCD     1      33.790  29.920  24.060  1.00  0.00            
ATOM     67  O17 BCD     1      34.670  28.920  24.680  1.00  0.00            
ATOM     68  C21 BCD     1      32.730  29.270  23.120  1.00  0.00            
ATOM     69  O18 BCD     1      31.850  28.430  23.920  1.00  0.00            
ATOM     70  C22 BCD     1      31.980  30.470  22.460  1.00  0.00            
ATOM     71  C23 BCD     1      33.000  31.450  21.850  1.00  0.00            
ATOM     72  O19 BCD     1      33.890  31.860  22.790  1.00  0.00            
ATOM     73  C24 BCD     1      32.310  32.660  21.190  1.00  0.00            
ATOM     74  O20 BCD     1      31.150  33.110  21.890  1.00  0.00            
ATOM     75  H31 BCD     1      35.440  31.480  24.120  1.00  0.00            
ATOM     76  H32 BCD     1      33.280  30.470  24.870  1.00  0.00            
ATOM     77  H33 BCD     1      35.350  28.720  24.030  1.00  0.00            
ATOM     78  H34 BCD     1      33.290  28.690  22.380  1.00  0.00            
ATOM     79  H35 BCD     1      32.370  27.690  24.240  1.00  0.00            
ATOM     80  H36 BCD     1      31.290  30.870  23.220  1.00  0.00            
ATOM     81  H37 BCD     1      33.550  31.010  21.010  1.00  0.00            
ATOM     82  H38 BCD     1      33.050  33.460  21.190  1.00  0.00            
ATOM     83  H39 BCD     1      32.030  32.450  20.150  1.00  0.00            
ATOM     84  H40 BCD     1      31.330  33.430  22.780  1.00  0.00            
ATOM     85  C25 BCD     1      39.270  29.880  20.640  1.00  0.00            
ATOM     86  O21 BCD     1      38.710  29.440  19.380  1.00  0.00            
ATOM     87  C26 BCD     1      38.990  28.880  21.780  1.00  0.00            
ATOM     88  O22 BCD     1      39.550  27.620  21.440  1.00  0.00            
ATOM     89  C27 BCD     1      37.510  28.900  22.130  1.00  0.00            
ATOM     90  O23 BCD     1      37.250  28.040  23.170  1.00  0.00            
ATOM     91  C28 BCD     1      36.900  30.270  22.430  1.00  0.00            
ATOM     92  C29 BCD     1      37.300  31.210  21.280  1.00  0.00            
ATOM     93  O24 BCD     1      38.740  31.130  21.050  1.00  0.00            
ATOM     94  C30 BCD     1      37.060  32.700  21.660  1.00  0.00            
ATOM     95  O25 BCD     1      37.330  33.520  20.520  1.00  0.00            
ATOM     96  H41 BCD     1      40.350  30.070  20.610  1.00  0.00            
ATOM     97  H42 BCD     1      39.460  29.260  22.690  1.00  0.00            
ATOM     98  H43 BCD     1      39.570  27.160  22.280  1.00  0.00            
ATOM     99  H44 BCD     1      37.020  28.500  21.230  1.00  0.00            
ATOM    100  H45 BCD     1      37.580  27.150  23.030  1.00  0.00            
ATOM    101  H46 BCD     1      37.270  30.570  23.420  1.00  0.00            
ATOM    102  H47 BCD     1      36.720  30.940  20.380  1.00  0.00            
ATOM    103  H48 BCD     1      36.010  32.750  21.960  1.00  0.00            
ATOM    104  H49 BCD     1      37.630  33.020  22.530  1.00  0.00            
ATOM    105  H50 BCD     1      38.240  33.410  20.240  1.00  0.00            
ATOM    106  C31 BCD     1      40.130  28.700  15.560  1.00  0.00            
ATOM    107  O26 BCD     1      38.920  27.930  15.350  1.00  0.00            
ATOM    108  C32 BCD     1      40.840  28.060  16.740  1.00  0.00            
ATOM    109  O27 BCD     1      41.270  26.780  16.340  1.00  0.00            
ATOM    110  C33 BCD     1      40.020  28.040  18.000  1.00  0.00            
ATOM    111  C34 BCD     1      39.620  29.490  18.310  1.00  0.00            
ATOM    112  C35 BCD     1      38.980  30.140  17.110  1.00  0.00            
ATOM    113  O28 BCD     1      39.740  30.020  15.870  1.00  0.00            
ATOM    114  C36 BCD     1      38.740  31.660  17.250  1.00  0.00            
ATOM    115  O29 BCD     1      39.900  32.370  17.390  1.00  0.00            
ATOM    116  O30 BCD     1      40.780  27.370  19.060  1.00  0.00            
ATOM    117  H51 BCD     1      40.830  28.590  14.720  1.00  0.00            
ATOM    118  H52 BCD     1      41.660  28.750  16.980  1.00  0.00            
ATOM    119  H53 BCD     1      41.460  26.300  17.150  1.00  0.00            
ATOM    120  H54 BCD     1      39.080  27.470  17.900  1.00  0.00            
ATOM    121  H55 BCD     1      40.220  27.370  19.840  1.00  0.00            
ATOM    122  H56 BCD     1      40.520  30.050  18.580  1.00  0.00            
ATOM    123  H57 BCD     1      38.020  29.650  16.920  1.00  0.00            
ATOM    124  H58 BCD     1      38.200  31.910  16.330  1.00  0.00            
ATOM    125  H59 BCD     1      38.090  31.840  18.110  1.00  0.00            
ATOM    126  H60 BCD     1      40.480  31.940  16.750  1.00  0.00            
ATOM    127  C37 BCD     1      36.740  26.630  12.080  1.00  0.00            
ATOM    128  O31 BCD     1      35.570  26.400  12.840  1.00  0.00            
ATOM    129  C38 BCD     1      37.890  25.730  12.550  1.00  0.00            
ATOM    130  O32 BCD     1      37.570  24.370  12.440  1.00  0.00            
ATOM    131  C39 BCD     1      38.340  26.130  13.980  1.00  0.00            
ATOM    132  O33 BCD     1      39.530  25.450  14.480  1.00  0.00            
ATOM    133  C40 BCD     1      38.620  27.640  14.000  1.00  0.00            
ATOM    134  C41 BCD     1      37.480  28.500  13.530  1.00  0.00            
ATOM    135  O34 BCD     1      37.180  27.960  12.180  1.00  0.00            
ATOM    136  C42 BCD     1      37.750  29.960  13.390  1.00  0.00            
ATOM    137  O35 BCD     1      38.980  30.210  12.720  1.00  0.00            
ATOM    138  H61 BCD     1      36.500  26.420  11.030  1.00  0.00            
ATOM    139  H62 BCD     1      38.750  25.970  11.910  1.00  0.00            
ATOM    140  H63 BCD     1      38.370  23.850  12.570  1.00  0.00            
ATOM    141  H64 BCD     1      37.550  25.960  14.720  1.00  0.00            
ATOM    142  H65 BCD     1      39.930  25.860  15.250  1.00  0.00            
ATOM    143  H66 BCD     1      39.510  27.750  13.360  1.00  0.00            
ATOM    144  H67 BCD     1      36.530  28.320  14.050  1.00  0.00            
ATOM    145  H68 BCD     1      36.920  30.460  12.860  1.00  0.00            
ATOM    146  H69 BCD     1      37.670  30.400  14.390  1.00  0.00            
ATOM    147  H70 BCD     1      39.340  31.050  13.020  1.00  0.00            
ATOM    148  C1  BJ5     2      38.610  24.600  18.340  1.00  0.00            
ATOM    149  C2  BJ5     2      37.490  24.870  18.970  1.00  0.00            
ATOM    150  C3  BJ5     2      36.970  26.240  19.400  1.00  0.00            
ATOM    151  C4  BJ5     2      36.050  27.000  18.470  1.00  0.00            
ATOM    152  C5  BJ5     2      36.070  26.730  17.040  1.00  0.00            
ATOM    153  C6  BJ5     2      35.050  27.270  16.200  1.00  0.00            
ATOM    154  C7  BJ5     2      34.140  28.150  16.770  1.00  0.00            
ATOM    155  O1  BJ5     2      33.030  28.640  16.060  1.00  0.00            
ATOM    156  C8  BJ5     2      33.210  29.890  15.370  1.00  0.00            
ATOM    157  C9  BJ5     2      34.120  28.420  18.130  1.00  0.00            
ATOM    158  C10 BJ5     2      35.080  27.840  18.980  1.00  0.00            
ATOM    159  H1  BJ5     2      38.800  23.560  18.120  1.00  0.00            
ATOM    160  H2  BJ5     2      39.320  25.360  18.030  1.00  0.00            
ATOM    161  H3  BJ5     2      36.940  24.040  19.400  1.00  0.00            
ATOM    162  H4  BJ5     2      37.900  26.810  19.530  1.00  0.00            
ATOM    163  H5  BJ5     2      36.470  26.250  20.380  1.00  0.00            
ATOM    164  H6  BJ5     2      36.720  25.940  16.690  1.00  0.00            
ATOM    165  H7  BJ5     2      35.010  27.120  15.130  1.00  0.00            
ATOM    166  H8  BJ5     2      33.360  30.710  16.090  1.00  0.00            
ATOM    167  H9  BJ5     2      34.050  29.810  14.670  1.00  0.00            
ATOM    168  H10 BJ5     2      32.340  30.070  14.730  1.00  0.00            
ATOM    169  H11 BJ5     2      33.490  29.130  18.670  1.00  0.00            
ATOM    170  H12 BJ5     2      35.110  28.040  20.040  1.00  0.00            
TER
ENDMDL
MODEL        1
ATOM      1  C1  BCD     1      22.780  23.290  13.710  1.00  0.00            
ATOM      2  O1  BCD     1      23.570  24.430  14.010  1.00  0.00            
ATOM      3  C2  BCD     1      21.870  22.900  14.840  1.00  0.00            
ATOM      4  O2  BCD     1      20.880  23.910  15.110  1.00  0.00            
ATOM      5  C3  BCD     1      22.560  22.460  16.140  1.00  0.00            
ATOM      6  O3  BCD     1      21.630  21.930  17.150  1.00  0.00            
ATOM      7  C4  BCD     1      23.750  21.550  15.830  1.00  0.00            
ATOM      8  C5  BCD     1      24.580  21.820  14.500  1.00  0.00            
ATOM      9  O4  BCD     1      23.570  22.140  13.480  1.00  0.00            
ATOM     10  C6  BCD     1      25.440  20.620  14.080  1.00  0.00            
ATOM     11  O5  BCD     1      26.190  20.870  12.880  1.00  0.00            
ATOM     12  H1  BCD     1      22.190  23.400  12.790  1.00  0.00            
ATOM     13  H2  BCD     1      21.410  21.950  14.520  1.00  0.00            
ATOM     14  H3  BCD     1      21.200  24.750  14.780  1.00  0.00            
ATOM     15  H4  BCD     1      23.040  23.380  16.500  1.00  0.00            
ATOM     16  H5  BCD     1      20.790  22.360  16.990  1.00  0.00            
ATOM     17  H6  BCD     1      23.300  20.550  15.760  1.00  0.00            
ATOM     18  H7  BCD     1      25.240  22.700  14.570  1.00  0.00            
ATOM     19  H8  BCD     1      26.150  20.460  14.900  1.00  0.00            
ATOM     20  H9  BCD     1      24.830  19.710  14.060  1.00  0.00            
ATOM     21  H10 BCD     1      25.580  21.300  12.270  1.00  0.00            
ATOM     22  C7  BCD     1      24.190  28.380  13.170  1.00  0.00            
ATOM     23  O6  BCD     1      24.590  28.380  14.570  1.00  0.00            
ATOM     24  C8  BCD     1      22.760  28.000  13.110  1.00  0.00            
ATOM     25  O7  BCD     1      21.960  28.860  13.870  1.00  0.00            
ATOM     26  C9  BCD     1      22.570  26.570  13.740  1.00  0.00            
ATOM     27  O8  BCD     1      21.240  26.120  13.490  1.00  0.00            
ATOM     28  C10 BCD     1      23.520  25.570  13.130  1.00  0.00            
ATOM     29  C11 BCD     1      24.930  26.090  12.970  1.00  0.00            
ATOM     30  O9  BCD     1      24.870  27.380  12.430  1.00  0.00            
ATOM     31  C12 BCD     1      25.730  25.140  12.230  1.00  0.00            
ATOM     32  O10 BCD     1      27.000  25.790  12.040  1.00  0.00            
ATOM     33  H11 BCD     1      24.480  29.330  12.710  1.00  0.00            
ATOM     34  H12 BCD     1      22.410  27.770  12.100  1.00  0.00            
ATOM     35  H13 BCD     1      22.300  28.950  14.770  1.00  0.00            
ATOM     36  H14 BCD     1      22.830  26.570  14.810  1.00  0.00            
ATOM     37  H15 BCD     1      20.620  26.700  13.950  1.00  0.00            
ATOM     38  H16 BCD     1      23.240  25.450  12.080  1.00  0.00            
ATOM     39  H17 BCD     1      25.320  26.110  14.000  1.00  0.00            
ATOM     40  H18 BCD     1      25.770  24.170  12.740  1.00  0.00            
ATOM     41  H19 BCD     1      25.170  25.100  11.280  1.00  0.00            
ATOM     42  H20 BCD     1      27.050  26.530  12.660  1.00  0.00            
ATOM     43  C13 BCD     1      25.990  31.250  17.230  1.00  0.00            
ATOM     44  O11 BCD     1      26.500  30.280  18.050  1.00  0.00            
ATOM     45  C14 BCD     1      24.430  30.950  17.260  1.00  0.00            
ATOM     46  O12 BCD     1      23.950  30.950  18.570  1.00  0.00            
ATOM     47  C15 BCD     1      24.180  29.580  16.580  1.00  0.00            
ATOM     48  O13 BCD     1      22.780  29.320  16.490  1.00  0.00            
ATOM     49  C16 BCD     1      24.750  29.690  15.170  1.00  0.00            
ATOM     50  C17 BCD     1      26.250  29.930  15.160  1.00  0.00            
ATOM     51  O14 BCD     1      26.510  31.130  15.960  1.00  0.00            
ATOM     52  C18 BCD     1      26.840  30.100  13.730  1.00  0.00            
ATOM     53  O15 BCD     1      26.320  31.330  13.140  1.00  0.00            
ATOM     54  H21 BCD     1      26.200  32.150  17.810  1.00  0.00            
ATOM     55  H22 BCD     1      23.970  31.760  16.690  1.00  0.00            
ATOM     56  H23 BCD     1      23.030  30.680  18.650  1.00  0.00            
ATOM     57  H24 BCD     1      24.680  28.760  17.120  1.00  0.00            
ATOM     58  H25 BCD     1      22.380  29.250  17.370  1.00  0.00            
ATOM     59  H26 BCD     1      24.210  30.490  14.650  1.00  0.00            
ATOM     60  H27 BCD     1      26.710  29.090  15.700  1.00  0.00            
ATOM     61  H28 BCD     1      27.880  30.320  13.980  1.00  0.00            
ATOM     62  H29 BCD     1      26.850  29.210  13.080  1.00  0.00            
ATOM     63  H30 BCD     1      26.580  31.940  13.840  1.00  0.00            
ATOM     64  C19 BCD     1      29.760  30.050  20.640  1.00  0.00            
ATOM     65  O16 BCD     1      29.470  28.680  21.020  1.00  0.00            
ATOM     66  C20 BCD     1      28.680  31.030  21.010  1.00  0.00            
ATOM     67  O17 BCD     1      28.380  30.830  22.400  1.00  0.00            
ATOM     68  C21 BCD     1      27.410  30.710  20.220  1.00  0.00            
ATOM     69  O18 BCD     1      26.330  31.660  20.570  1.00  0.00            
ATOM     70  C22 BCD     1      27.760  30.750  18.760  1.00  0.00            
ATOM     71  C23 BCD     1      28.840  29.770  18.430  1.00  0.00            
ATOM     72  O19 BCD     1      29.960  30.060  19.250  1.00  0.00            
ATOM     73  C24 BCD     1      29.240  29.710  16.950  1.00  0.00            
ATOM     74  O20 BCD     1      30.420  29.020  16.700  1.00  0.00            
ATOM     75  H31 BCD     1      30.700  30.410  21.060  1.00  0.00            
ATOM     76  H32 BCD     1      29.010  32.050  20.780  1.00  0.00            
ATOM     77  H33 BCD     1      27.700  31.460  22.680  1.00  0.00            
ATOM     78  H34 BCD     1      27.000  29.710  20.390  1.00  0.00            
ATOM     79  H35 BCD     1      25.690  31.560  19.860  1.00  0.00            
ATOM     80  H36 BCD     1      28.090  31.740  18.430  1.00  0.00            
ATOM     81  H37 BCD     1      28.510  28.770  18.720  1.00  0.00            
ATOM     82  H38 BCD     1      28.420  29.220  16.420  1.00  0.00            
ATOM     83  H39 BCD     1      29.310  30.730  16.550  1.00  0.00            
ATOM     84  H40 BCD     1      30.990  29.440  17.350  1.00  0.00            
ATOM     85  C25 BCD     1      30.570  25.420  23.290  1.00  0.00            
ATOM     86  O21 BCD     1      29.870  24.660  22.230  1.00  0.00            
ATOM     87  C26 BCD     1      29.540  26.320  23.930  1.00  0.00            
ATOM     88  O22 BCD     1      28.580  25.610  24.580  1.00  0.00            
ATOM     89  C27 BCD     1      28.940  27.280  22.850  1.00  0.00            
ATOM     90  O23 BCD     1      28.040  28.190  23.480  1.00  0.00            
ATOM     91  C28 BCD     1      30.100  28.100  22.190  1.00  0.00            
ATOM     92  C29 BCD     1      31.130  27.150  21.620  1.00  0.00            
ATOM     93  O24 BCD     1      31.560  26.260  22.680  1.00  0.00            
ATOM     94  C30 BCD     1      32.330  27.840  21.050  1.00  0.00            
ATOM     95  O25 BCD     1      32.910  28.870  21.950  1.00  0.00            
ATOM     96  H41 BCD     1      31.020  24.740  24.020  1.00  0.00            
ATOM     97  H42 BCD     1      30.120  27.010  24.560  1.00  0.00            
ATOM     98  H43 BCD     1      28.060  26.160  25.180  1.00  0.00            
ATOM     99  H44 BCD     1      28.450  26.690  22.070  1.00  0.00            
ATOM    100  H45 BCD     1      28.310  29.090  23.280  1.00  0.00            
ATOM    101  H46 BCD     1      30.460  28.900  22.860  1.00  0.00            
ATOM    102  H47 BCD     1      30.650  26.570  20.830  1.00  0.00            
ATOM    103  H48 BCD     1      33.190  27.180  20.880  1.00  0.00            
ATOM    104  H49 BCD     1      31.980  28.300  20.120  1.00  0.00            
ATOM    105  H50 BCD     1      33.320  28.360  22.640  1.00  0.00            
ATOM    106  C31 BCD     1      28.980  20.840  20.790  1.00  0.00            
ATOM    107  O26 BCD     1      28.000  21.470  19.980  1.00  0.00            
ATOM    108  C32 BCD     1      28.630  21.110  22.200  1.00  0.00            
ATOM    109  O27 BCD     1      27.420  20.520  22.670  1.00  0.00            
ATOM    110  C33 BCD     1      28.730  22.650  22.460  1.00  0.00            
ATOM    111  C34 BCD     1      30.100  23.230  22.140  1.00  0.00            
ATOM    112  C35 BCD     1      30.380  22.800  20.690  1.00  0.00            
ATOM    113  O28 BCD     1      30.260  21.350  20.550  1.00  0.00            
ATOM    114  C36 BCD     1      31.710  23.180  20.130  1.00  0.00            
ATOM    115  O29 BCD     1      32.790  22.710  20.990  1.00  0.00            
ATOM    116  O30 BCD     1      28.380  23.030  23.820  1.00  0.00            
ATOM    117  H51 BCD     1      29.010  19.770  20.560  1.00  0.00            
ATOM    118  H52 BCD     1      29.360  20.680  22.900  1.00  0.00            
ATOM    119  H53 BCD     1      26.720  20.960  22.200  1.00  0.00            
ATOM    120  H54 BCD     1      28.010  23.130  21.780  1.00  0.00            
ATOM    121  H55 BCD     1      28.220  23.980  23.840  1.00  0.00            
ATOM    122  H56 BCD     1      30.910  22.890  22.790  1.00  0.00            
ATOM    123  H57 BCD     1      29.640  23.370  20.100  1.00  0.00            
ATOM    124  H58 BCD     1      31.710  22.730  19.130  1.00  0.00            
ATOM    125  H59 BCD     1      31.690  24.270  20.060  1.00  0.00            
ATOM    126  H60 BCD     1      33.620  23.150  20.800  1.00  0.00            
ATOM    127  C37 BCD     1      24.770  20.440  17.650  1.00  0.00            
ATOM    128  O31 BCD     1      24.660  21.670  16.950  1.00  0.00            
ATOM    129  C38 BCD     1      24.520  20.600  19.090  1.00  0.00            
ATOM    130  O32 BCD     1      23.330  21.310  19.330  1.00  0.00            
ATOM    131  C39 BCD     1      25.640  21.220  19.850  1.00  0.00            
ATOM    132  O33 BCD     1      25.270  21.240  21.290  1.00  0.00            
ATOM    133  C40 BCD     1      26.970  20.640  19.490  1.00  0.00            
ATOM    134  C41 BCD     1      27.140  20.630  17.930  1.00  0.00            
ATOM    135  O34 BCD     1      26.030  19.880  17.420  1.00  0.00            
ATOM    136  C42 BCD     1      28.350  19.840  17.460  1.00  0.00            
ATOM    137  O35 BCD     1      28.490  18.660  18.170  1.00  0.00            
ATOM    138  H61 BCD     1      24.130  19.660  17.220  1.00  0.00            
ATOM    139  H62 BCD     1      24.430  19.620  19.580  1.00  0.00            
ATOM    140  H63 BCD     1      22.920  21.570  18.500  1.00  0.00            
ATOM    141  H64 BCD     1      25.770  22.240  19.460  1.00  0.00            
ATOM    142  H65 BCD     1      24.350  21.530  21.250  1.00  0.00            
ATOM    143  H66 BCD     1      26.970  19.700  20.040  1.00  0.00            
ATOM    144  H67 BCD     1      27.270  21.590  17.410  1.00  0.00            
ATOM    145  H68 BCD     1      28.180  19.520  16.430  1.00  0.00            
ATOM    146  H69 BCD     1      29.260  20.450  17.530  1.00  0.00            
ATOM    147  H70 BCD     1      27.870  18.030  17.790  1.00  0.00            
ATOM    148  C1  BJ5     2      23.210  25.740  17.720  1.00  0.00            
ATOM    149  C2  BJ5     2      24.060  25.110  18.550  1.00  0.00            
ATOM    150  C3  BJ5     2      25.270  25.840  19.190  1.00  0.00            
ATOM    151  C4  BJ5     2      26.610  25.550  18.530  1.00  0.00            
ATOM    152  C5  BJ5     2      27.740  26.280  19.030  1.00  0.00            
ATOM    153  C6  BJ5     2      28.980  26.080  18.450  1.00  0.00            
ATOM    154  C7  BJ5     2      29.190  25.110  17.500  1.00  0.00            
ATOM    155  O1  BJ5     2      30.470  24.920  16.920  1.00  0.00            
ATOM    156  C8  BJ5     2      30.740  23.530  16.410  1.00  0.00            
ATOM    157  C9  BJ5     2      28.060  24.470  16.940  1.00  0.00            
ATOM    158  C10 BJ5     2      26.790  24.690  17.460  1.00  0.00            
ATOM    159  H1  BJ5     2      22.320  25.230  17.370  1.00  0.00            
ATOM    160  H2  BJ5     2      23.140  26.820  17.550  1.00  0.00            
ATOM    161  H3  BJ5     2      23.860  24.110  18.930  1.00  0.00            
ATOM    162  H4  BJ5     2      25.340  25.570  20.250  1.00  0.00            
ATOM    163  H5  BJ5     2      25.100  26.930  19.240  1.00  0.00            
ATOM    164  H6  BJ5     2      27.590  26.940  19.880  1.00  0.00            
ATOM    165  H7  BJ5     2      29.770  26.760  18.760  1.00  0.00            
ATOM    166  H8  BJ5     2      31.730  23.460  15.950  1.00  0.00            
ATOM    167  H9  BJ5     2      30.800  22.770  17.190  1.00  0.00            
ATOM    168  H10 BJ5     2      30.030  23.130  15.670  1.00  0.00            
ATOM    169  H11 BJ5     2      28.140  23.810  16.080  1.00  0.00            
ATOM    170  H12 BJ5     2      25.930  24.190  17.010  1.00  0.00            
TER
ENDMDL
MODEL        1
ATOM      1  C1  BCD     1      25.500  35.590  27.060  1.00  0.00            
ATOM      2  O1  BCD     1      25.200  34.980  25.810  1.00  0.00            
ATOM      3  C2  BCD     1      26.210  36.920  26.820  1.00  0.00            
ATOM      4  O2  BCD     1      25.350  37.800  26.000  1.00  0.00            
ATOM      5  C3  BCD     1      27.630  36.700  26.220  1.00  0.00            
ATOM      6  O3  BCD     1      28.340  37.940  26.020  1.00  0.00            
ATOM      7  C4  BCD     1      28.360  35.800  27.190  1.00  0.00            
ATOM      8  C5  BCD     1      27.660  34.460  27.260  1.00  0.00            
ATOM      9  O4  BCD     1      26.340  34.630  27.810  1.00  0.00            
ATOM     10  C6  BCD     1      28.340  33.410  28.050  1.00  0.00            
ATOM     11  O5  BCD     1      28.710  33.880  29.310  1.00  0.00            
ATOM     12  H1  BCD     1      24.600  35.880  27.620  1.00  0.00            
ATOM     13  H2  BCD     1      26.420  37.460  27.750  1.00  0.00            
ATOM     14  H3  BCD     1      25.500  38.720  26.230  1.00  0.00            
ATOM     15  H4  BCD     1      27.390  36.160  25.290  1.00  0.00            
ATOM     16  H5  BCD     1      29.160  37.760  25.550  1.00  0.00            
ATOM     17  H6  BCD     1      28.450  36.180  28.220  1.00  0.00            
ATOM     18  H7  BCD     1      27.480  34.140  26.220  1.00  0.00            
ATOM     19  H8  BCD     1      27.680  32.550  28.220  1.00  0.00            
ATOM     20  H9  BCD     1      29.170  33.000  27.460  1.00  0.00            
ATOM     21  H10 BCD     1      29.340  33.230  29.630  1.00  0.00            
ATOM     22  C7  BCD     1      22.440  32.740  23.910  1.00  0.00            
ATOM     23  O6  BCD     1      23.590  32.360  23.090  1.00  0.00            
ATOM     24  C8  BCD     1      22.180  34.220  23.930  1.00  0.00            
ATOM     25  O7  BCD     1      21.740  34.700  22.650  1.00  0.00            
ATOM     26  C9  BCD     1      23.510  34.940  24.320  1.00  0.00            
ATOM     27  O8  BCD     1      23.340  36.330  24.350  1.00  0.00            
ATOM     28  C10 BCD     1      23.900  34.440  25.630  1.00  0.00            
ATOM     29  C11 BCD     1      24.070  32.900  25.710  1.00  0.00            
ATOM     30  O9  BCD     1      22.760  32.510  25.290  1.00  0.00            
ATOM     31  C12 BCD     1      24.300  32.250  27.070  1.00  0.00            
ATOM     32  O10 BCD     1      23.500  32.680  28.150  1.00  0.00            
ATOM     33  H11 BCD     1      21.580  32.150  23.570  1.00  0.00            
ATOM     34  H12 BCD     1      21.460  34.550  24.690  1.00  0.00            
ATOM     35  H13 BCD     1      22.320  34.360  21.970  1.00  0.00            
ATOM     36  H14 BCD     1      24.320  34.570  23.680  1.00  0.00            
ATOM     37  H15 BCD     1      24.000  36.590  25.010  1.00  0.00            
ATOM     38  H16 BCD     1      23.160  34.820  26.350  1.00  0.00            
ATOM     39  H17 BCD     1      24.810  32.430  25.040  1.00  0.00            
ATOM     40  H18 BCD     1      24.380  31.160  27.000  1.00  0.00            
ATOM     41  H19 BCD     1      25.360  32.520  27.230  1.00  0.00            
ATOM     42  H20 BCD     1      22.950  31.920  28.360  1.00  0.00            
ATOM     43  C13 BCD     1      24.820  30.720  19.550  1.00  0.00            
ATOM     44  O11 BCD     1      26.170  30.650  20.030  1.00  0.00            
ATOM     45  C14 BCD     1      24.270  32.180  19.450  1.00  0.00            
ATOM     46  O12 BCD     1      25.200  33.010  18.740  1.00  0.00            
ATOM     47  C15 BCD     1      24.100  32.770  20.810  1.00  0.00            
ATOM     48  O13 BCD     1      23.350  33.960  20.630  1.00  0.00            
ATOM     49  C16 BCD     1      23.370  31.850  21.750  1.00  0.00            
ATOM     50  C17 BCD     1      23.900  30.380  21.680  1.00  0.00            
ATOM     51  O14 BCD     1      23.980  29.940  20.360  1.00  0.00            
ATOM     52  C18 BCD     1      23.170  29.380  22.460  1.00  0.00            
ATOM     53  O15 BCD     1      21.980  28.960  21.830  1.00  0.00            
ATOM     54  H21 BCD     1      24.740  30.360  18.520  1.00  0.00            
ATOM     55  H22 BCD     1      23.270  32.160  19.010  1.00  0.00            
ATOM     56  H23 BCD     1      25.730  32.440  18.180  1.00  0.00            
ATOM     57  H24 BCD     1      25.100  33.010  21.180  1.00  0.00            
ATOM     58  H25 BCD     1      23.900  34.690  20.350  1.00  0.00            
ATOM     59  H26 BCD     1      22.340  31.880  21.390  1.00  0.00            
ATOM     60  H27 BCD     1      24.950  30.480  21.980  1.00  0.00            
ATOM     61  H28 BCD     1      23.860  28.550  22.640  1.00  0.00            
ATOM     62  H29 BCD     1      22.980  29.840  23.440  1.00  0.00            
ATOM     63  H30 BCD     1      22.260  28.650  20.960  1.00  0.00            
ATOM     64  C19 BCD     1      29.380  28.210  19.140  1.00  0.00            
ATOM     65  O16 BCD     1      30.280  29.260  19.530  1.00  0.00            
ATOM     66  C20 BCD     1      28.600  28.620  17.940  1.00  0.00            
ATOM     67  O17 BCD     1      29.630  29.110  16.930  1.00  0.00            
ATOM     68  C21 BCD     1      27.750  29.840  18.330  1.00  0.00            
ATOM     69  O18 BCD     1      26.910  30.120  17.160  1.00  0.00            
ATOM     70  C22 BCD     1      26.970  29.530  19.580  1.00  0.00            
ATOM     71  C23 BCD     1      27.860  29.110  20.730  1.00  0.00            
ATOM     72  O19 BCD     1      28.570  27.960  20.260  1.00  0.00            
ATOM     73  C24 BCD     1      27.240  28.810  22.100  1.00  0.00            
ATOM     74  O20 BCD     1      26.220  27.720  22.120  1.00  0.00            
ATOM     75  H31 BCD     1      30.030  27.370  18.860  1.00  0.00            
ATOM     76  H32 BCD     1      28.050  27.760  17.530  1.00  0.00            
ATOM     77  H33 BCD     1      30.310  28.450  16.790  1.00  0.00            
ATOM     78  H34 BCD     1      28.400  30.700  18.540  1.00  0.00            
ATOM     79  H35 BCD     1      26.880  31.060  16.970  1.00  0.00            
ATOM     80  H36 BCD     1      26.250  28.730  19.370  1.00  0.00            
ATOM     81  H37 BCD     1      28.560  29.920  20.990  1.00  0.00            
ATOM     82  H38 BCD     1      28.020  28.520  22.810  1.00  0.00            
ATOM     83  H39 BCD     1      26.780  29.760  22.410  1.00  0.00            
ATOM     84  H40 BCD     1      25.740  27.730  22.950  1.00  0.00            
ATOM     85  C25 BCD     1      34.040  29.920  21.390  1.00  0.00            
ATOM     86  O21 BCD     1      33.520  30.720  22.490  1.00  0.00            
ATOM     87  C26 BCD     1      33.720  30.540  20.060  1.00  0.00            
ATOM     88  O22 BCD     1      34.270  31.820  19.940  1.00  0.00            
ATOM     89  C27 BCD     1      32.290  30.500  19.580  1.00  0.00            
ATOM     90  O23 BCD     1      32.180  30.820  18.170  1.00  0.00            
ATOM     91  C28 BCD     1      31.670  29.080  19.800  1.00  0.00            
ATOM     92  C29 BCD     1      31.920  28.670  21.220  1.00  0.00            
ATOM     93  O24 BCD     1      33.350  28.680  21.510  1.00  0.00            
ATOM     94  C30 BCD     1      31.540  27.250  21.480  1.00  0.00            
ATOM     95  O25 BCD     1      32.050  26.720  22.680  1.00  0.00            
ATOM     96  H41 BCD     1      35.120  29.760  21.540  1.00  0.00            
ATOM     97  H42 BCD     1      34.260  29.980  19.290  1.00  0.00            
ATOM     98  H43 BCD     1      33.860  32.280  19.200  1.00  0.00            
ATOM     99  H44 BCD     1      31.740  31.210  20.220  1.00  0.00            
ATOM    100  H45 BCD     1      31.330  30.480  17.880  1.00  0.00            
ATOM    101  H46 BCD     1      32.290  28.480  19.120  1.00  0.00            
ATOM    102  H47 BCD     1      31.310  29.300  21.870  1.00  0.00            
ATOM    103  H48 BCD     1      30.440  27.130  21.510  1.00  0.00            
ATOM    104  H49 BCD     1      31.950  26.590  20.710  1.00  0.00            
ATOM    105  H50 BCD     1      31.370  26.690  23.360  1.00  0.00            
ATOM    106  C31 BCD     1      34.410  32.750  25.910  1.00  0.00            
ATOM    107  O26 BCD     1      33.160  33.390  25.690  1.00  0.00            
ATOM    108  C32 BCD     1      35.400  33.020  24.710  1.00  0.00            
ATOM    109  O27 BCD     1      35.510  34.430  24.490  1.00  0.00            
ATOM    110  C33 BCD     1      34.890  32.450  23.410  1.00  0.00            
ATOM    111  C34 BCD     1      34.340  31.020  23.610  1.00  0.00            
ATOM    112  C35 BCD     1      33.510  30.850  24.810  1.00  0.00            
ATOM    113  O28 BCD     1      34.280  31.340  25.880  1.00  0.00            
ATOM    114  C36 BCD     1      33.220  29.390  25.110  1.00  0.00            
ATOM    115  O29 BCD     1      32.710  29.160  26.420  1.00  0.00            
ATOM    116  O30 BCD     1      35.850  32.610  22.290  1.00  0.00            
ATOM    117  H51 BCD     1      34.920  33.010  26.840  1.00  0.00            
ATOM    118  H52 BCD     1      36.350  32.530  24.960  1.00  0.00            
ATOM    119  H53 BCD     1      36.190  34.560  23.820  1.00  0.00            
ATOM    120  H54 BCD     1      33.920  32.920  23.190  1.00  0.00            
ATOM    121  H55 BCD     1      35.280  32.460  21.530  1.00  0.00            
ATOM    122  H56 BCD     1      35.250  30.400  23.650  1.00  0.00            
ATOM    123  H57 BCD     1      32.570  31.360  24.560  1.00  0.00            
ATOM    124  H58 BCD     1      32.490  28.980  24.400  1.00  0.00            
ATOM    125  H59 BCD     1      34.180  28.880  25.010  1.00  0.00            
ATOM    126  H60 BCD     1      32.250  28.310  26.430  1.00  0.00            
ATOM    127  C37 BCD     1      30.720  36.300  27.170  1.00  0.00            
ATOM    128  O31 BCD     1      29.670  35.460  26.680  1.00  0.00            
ATOM    129  C38 BCD     1      31.650  36.790  26.010  1.00  0.00            
ATOM    130  O32 BCD     1      31.010  37.670  25.100  1.00  0.00            
ATOM    131  C39 BCD     1      32.300  35.580  25.290  1.00  0.00            
ATOM    132  O33 BCD     1      33.350  36.090  24.390  1.00  0.00            
ATOM    133  C40 BCD     1      32.970  34.650  26.360  1.00  0.00            
ATOM    134  C41 BCD     1      32.080  34.440  27.550  1.00  0.00            
ATOM    135  O34 BCD     1      31.510  35.630  28.130  1.00  0.00            
ATOM    136  C42 BCD     1      32.800  33.740  28.660  1.00  0.00            
ATOM    137  O35 BCD     1      33.590  34.630  29.450  1.00  0.00            
ATOM    138  H61 BCD     1      30.280  37.210  27.610  1.00  0.00            
ATOM    139  H62 BCD     1      32.460  37.360  26.510  1.00  0.00            
ATOM    140  H63 BCD     1      31.650  37.900  24.420  1.00  0.00            
ATOM    141  H64 BCD     1      31.460  35.230  24.680  1.00  0.00            
ATOM    142  H65 BCD     1      34.070  35.480  24.560  1.00  0.00            
ATOM    143  H66 BCD     1      33.960  35.100  26.550  1.00  0.00            
ATOM    144  H67 BCD     1      31.300  33.780  27.140  1.00  0.00            
ATOM    145  H68 BCD     1      32.000  33.380  29.320  1.00  0.00            
ATOM    146  H69 BCD     1      33.410  32.890  28.320  1.00  0.00            
ATOM    147  H70 BCD     1      33.820  34.170  30.260  1.00  0.00            
ATOM    148  C1  BJ5     2      30.000  36.250  22.300  1.00  0.00            
ATOM    149  C2  BJ5     2      30.300  35.580  21.190  1.00  0.00            
ATOM    150  C3  BJ5     2      30.190  34.090  21.100  1.00  0.00            
ATOM    151  C4  BJ5     2      29.440  33.350  22.200  1.00  0.00            
ATOM    152  C5  BJ5     2      30.180  32.710  23.190  1.00  0.00            
ATOM    153  C6  BJ5     2      29.510  31.890  24.130  1.00  0.00            
ATOM    154  C7  BJ5     2      28.110  31.880  24.160  1.00  0.00            
ATOM    155  O1  BJ5     2      27.440  31.290  25.190  1.00  0.00            
ATOM    156  C8  BJ5     2      27.910  30.190  25.980  1.00  0.00            
ATOM    157  C9  BJ5     2      27.340  32.640  23.250  1.00  0.00            
ATOM    158  C10 BJ5     2      28.020  33.380  22.220  1.00  0.00            
ATOM    159  H1  BJ5     2      30.020  37.330  22.240  1.00  0.00            
ATOM    160  H2  BJ5     2      29.800  35.790  23.270  1.00  0.00            
ATOM    161  H3  BJ5     2      30.560  36.200  20.340  1.00  0.00            
ATOM    162  H4  BJ5     2      31.190  33.640  20.950  1.00  0.00            
ATOM    163  H5  BJ5     2      29.730  33.890  20.120  1.00  0.00            
ATOM    164  H6  BJ5     2      31.270  32.720  23.250  1.00  0.00            
ATOM    165  H7  BJ5     2      30.150  31.450  24.890  1.00  0.00            
ATOM    166  H8  BJ5     2      27.060  29.620  26.350  1.00  0.00            
ATOM    167  H9  BJ5     2      28.600  29.570  25.400  1.00  0.00            
ATOM    168  H10 BJ5     2      28.480  30.430  26.880  1.00  0.00            
ATOM    169  H11 BJ5     2      26.260  32.730  23.290  1.00  0.00            
ATOM    170  H12 BJ5     2      27.450  33.970  21.510  1.00  0.00            
TER
ENDMDL
MODEL        1
ATOM      1  C1  BCD     1      30.820  23.700   8.050  1.00  0.00            
ATOM      2  O1  BCD     1      30.670  24.410   9.330  1.00  0.00            
ATOM      3  C2  BCD     1      29.480  23.580   7.290  1.00  0.00            
ATOM      4  O2  BCD     1      29.110  24.950   6.970  1.00  0.00            
ATOM      5  C3  BCD     1      28.420  22.840   8.110  1.00  0.00            
ATOM      6  O3  BCD     1      27.120  22.840   7.490  1.00  0.00            
ATOM      7  C4  BCD     1      29.020  21.490   8.510  1.00  0.00            
ATOM      8  C5  BCD     1      30.310  21.600   9.210  1.00  0.00            
ATOM      9  O4  BCD     1      31.280  22.370   8.330  1.00  0.00            
ATOM     10  C6  BCD     1      30.990  20.260   9.450  1.00  0.00            
ATOM     11  O5  BCD     1      32.280  20.430   9.920  1.00  0.00            
ATOM     12  H1  BCD     1      31.570  24.200   7.420  1.00  0.00            
ATOM     13  H2  BCD     1      29.570  22.960   6.390  1.00  0.00            
ATOM     14  H3  BCD     1      28.160  24.860   6.800  1.00  0.00            
ATOM     15  H4  BCD     1      28.280  23.490   8.980  1.00  0.00            
ATOM     16  H5  BCD     1      26.550  22.290   8.050  1.00  0.00            
ATOM     17  H6  BCD     1      29.060  20.820   7.640  1.00  0.00            
ATOM     18  H7  BCD     1      30.150  22.160  10.140  1.00  0.00            
ATOM     19  H8  BCD     1      30.380  19.860  10.270  1.00  0.00            
ATOM     20  H9  BCD     1      30.940  19.490   8.670  1.00  0.00            
ATOM     21  H10 BCD     1      32.820  20.770   9.200  1.00  0.00            
ATOM     22  C7  BCD     1      32.190  27.280  11.590  1.00  0.00            
ATOM     23  O6  BCD     1      31.650  26.460  12.720  1.00  0.00            
ATOM     24  C8  BCD     1      31.010  27.700  10.750  1.00  0.00            
ATOM     25  O7  BCD     1      30.040  28.480  11.470  1.00  0.00            
ATOM     26  C9  BCD     1      30.340  26.540  10.090  1.00  0.00            
ATOM     27  O8  BCD     1      29.550  26.960   8.990  1.00  0.00            
ATOM     28  C10 BCD     1      31.370  25.540   9.520  1.00  0.00            
ATOM     29  C11 BCD     1      32.580  25.300  10.380  1.00  0.00            
ATOM     30  O9  BCD     1      33.120  26.570  10.780  1.00  0.00            
ATOM     31  C12 BCD     1      33.660  24.490   9.800  1.00  0.00            
ATOM     32  O10 BCD     1      34.130  25.090   8.600  1.00  0.00            
ATOM     33  H11 BCD     1      32.710  28.180  11.920  1.00  0.00            
ATOM     34  H12 BCD     1      31.370  28.260   9.880  1.00  0.00            
ATOM     35  H13 BCD     1      29.280  28.520  10.880  1.00  0.00            
ATOM     36  H14 BCD     1      29.770  26.040  10.890  1.00  0.00            
ATOM     37  H15 BCD     1      29.240  26.170   8.530  1.00  0.00            
ATOM     38  H16 BCD     1      31.690  25.910   8.540  1.00  0.00            
ATOM     39  H17 BCD     1      32.350  24.750  11.300  1.00  0.00            
ATOM     40  H18 BCD     1      34.490  24.510  10.510  1.00  0.00            
ATOM     41  H19 BCD     1      33.290  23.460   9.700  1.00  0.00            
ATOM     42  H20 BCD     1      35.040  24.830   8.460  1.00  0.00            
ATOM     43  C13 BCD     1      32.140  26.250  16.850  1.00  0.00            
ATOM     44  O11 BCD     1      30.980  25.440  16.860  1.00  0.00            
ATOM     45  C14 BCD     1      31.880  27.690  16.310  1.00  0.00            
ATOM     46  O12 BCD     1      30.900  28.330  17.140  1.00  0.00            
ATOM     47  C15 BCD     1      31.260  27.500  14.910  1.00  0.00            
ATOM     48  O13 BCD     1      30.730  28.710  14.340  1.00  0.00            
ATOM     49  C16 BCD     1      32.250  26.730  14.030  1.00  0.00            
ATOM     50  C17 BCD     1      32.590  25.390  14.640  1.00  0.00            
ATOM     51  O14 BCD     1      33.080  25.630  15.990  1.00  0.00            
ATOM     52  C18 BCD     1      33.710  24.670  13.880  1.00  0.00            
ATOM     53  O15 BCD     1      34.870  25.420  13.780  1.00  0.00            
ATOM     54  H21 BCD     1      32.590  26.270  17.850  1.00  0.00            
ATOM     55  H22 BCD     1      32.770  28.330  16.260  1.00  0.00            
ATOM     56  H23 BCD     1      30.480  28.910  16.490  1.00  0.00            
ATOM     57  H24 BCD     1      30.440  26.780  15.060  1.00  0.00            
ATOM     58  H25 BCD     1      30.390  28.580  13.450  1.00  0.00            
ATOM     59  H26 BCD     1      33.170  27.330  14.030  1.00  0.00            
ATOM     60  H27 BCD     1      31.730  24.710  14.720  1.00  0.00            
ATOM     61  H28 BCD     1      33.930  23.720  14.390  1.00  0.00            
ATOM     62  H29 BCD     1      33.300  24.410  12.900  1.00  0.00            
ATOM     63  H30 BCD     1      34.920  26.100  14.460  1.00  0.00            
ATOM     64  C19 BCD     1      28.140  23.680  19.180  1.00  0.00            
ATOM     65  O16 BCD     1      28.000  22.670  18.250  1.00  0.00            
ATOM     66  C20 BCD     1      27.710  24.990  18.560  1.00  0.00            
ATOM     67  O17 BCD     1      26.390  24.890  17.970  1.00  0.00            
ATOM     68  C21 BCD     1      28.640  25.440  17.430  1.00  0.00            
ATOM     69  O18 BCD     1      28.420  26.810  17.140  1.00  0.00            
ATOM     70  C22 BCD     1      30.110  25.280  17.950  1.00  0.00            
ATOM     71  C23 BCD     1      30.470  23.960  18.560  1.00  0.00            
ATOM     72  O19 BCD     1      29.550  23.730  19.580  1.00  0.00            
ATOM     73  C24 BCD     1      31.880  23.930  19.140  1.00  0.00            
ATOM     74  O20 BCD     1      32.150  24.870  20.190  1.00  0.00            
ATOM     75  H31 BCD     1      27.600  23.540  20.120  1.00  0.00            
ATOM     76  H32 BCD     1      27.650  25.740  19.360  1.00  0.00            
ATOM     77  H33 BCD     1      26.310  25.630  17.380  1.00  0.00            
ATOM     78  H34 BCD     1      28.390  24.740  16.620  1.00  0.00            
ATOM     79  H35 BCD     1      29.280  27.220  17.010  1.00  0.00            
ATOM     80  H36 BCD     1      30.400  26.100  18.610  1.00  0.00            
ATOM     81  H37 BCD     1      30.480  23.170  17.800  1.00  0.00            
ATOM     82  H38 BCD     1      31.990  22.960  19.640  1.00  0.00            
ATOM     83  H39 BCD     1      32.740  23.920  18.460  1.00  0.00            
ATOM     84  H40 BCD     1      31.780  24.390  20.940  1.00  0.00            
ATOM     85  C25 BCD     1      26.030  18.970  17.890  1.00  0.00            
ATOM     86  O21 BCD     1      26.370  18.890  16.550  1.00  0.00            
ATOM     87  C26 BCD     1      25.160  20.200  18.070  1.00  0.00            
ATOM     88  O22 BCD     1      24.090  20.280  17.200  1.00  0.00            
ATOM     89  C27 BCD     1      25.880  21.510  17.850  1.00  0.00            
ATOM     90  O23 BCD     1      25.060  22.640  18.180  1.00  0.00            
ATOM     91  C28 BCD     1      27.200  21.500  18.560  1.00  0.00            
ATOM     92  C29 BCD     1      28.030  20.200  18.400  1.00  0.00            
ATOM     93  O24 BCD     1      27.270  19.000  18.590  1.00  0.00            
ATOM     94  C30 BCD     1      29.220  20.120  19.330  1.00  0.00            
ATOM     95  O25 BCD     1      28.840  20.160  20.710  1.00  0.00            
ATOM     96  H41 BCD     1      25.430  18.090  18.150  1.00  0.00            
ATOM     97  H42 BCD     1      24.770  20.190  19.100  1.00  0.00            
ATOM     98  H43 BCD     1      23.830  21.200  17.120  1.00  0.00            
ATOM     99  H44 BCD     1      26.160  21.570  16.790  1.00  0.00            
ATOM    100  H45 BCD     1      25.530  23.460  18.070  1.00  0.00            
ATOM    101  H46 BCD     1      26.980  21.580  19.630  1.00  0.00            
ATOM    102  H47 BCD     1      28.440  20.140  17.380  1.00  0.00            
ATOM    103  H48 BCD     1      29.590  19.130  19.060  1.00  0.00            
ATOM    104  H49 BCD     1      29.920  20.920  19.070  1.00  0.00            
ATOM    105  H50 BCD     1      29.580  20.340  21.310  1.00  0.00            
ATOM    106  C31 BCD     1      26.380  16.950  13.010  1.00  0.00            
ATOM    107  O26 BCD     1      26.760  18.140  12.400  1.00  0.00            
ATOM    108  C32 BCD     1      25.010  17.030  13.690  1.00  0.00            
ATOM    109  O27 BCD     1      23.990  17.400  12.800  1.00  0.00            
ATOM    110  C33 BCD     1      25.050  18.030  14.830  1.00  0.00            
ATOM    111  C34 BCD     1      26.200  17.670  15.780  1.00  0.00            
ATOM    112  C35 BCD     1      27.480  17.350  15.010  1.00  0.00            
ATOM    113  O28 BCD     1      27.330  16.520  13.890  1.00  0.00            
ATOM    114  C36 BCD     1      28.560  16.750  15.940  1.00  0.00            
ATOM    115  O29 BCD     1      28.330  15.390  16.410  1.00  0.00            
ATOM    116  O30 BCD     1      23.810  18.090  15.550  1.00  0.00            
ATOM    117  H51 BCD     1      26.360  16.160  12.240  1.00  0.00            
ATOM    118  H52 BCD     1      24.820  16.050  14.170  1.00  0.00            
ATOM    119  H53 BCD     1      24.260  18.200  12.330  1.00  0.00            
ATOM    120  H54 BCD     1      25.210  19.010  14.360  1.00  0.00            
ATOM    121  H55 BCD     1      23.970  18.820  16.150  1.00  0.00            
ATOM    122  H56 BCD     1      25.890  16.910  16.500  1.00  0.00            
ATOM    123  H57 BCD     1      27.940  18.270  14.650  1.00  0.00            
ATOM    124  H58 BCD     1      29.530  16.780  15.430  1.00  0.00            
ATOM    125  H59 BCD     1      28.660  17.410  16.810  1.00  0.00            
ATOM    126  H60 BCD     1      29.170  15.060  16.760  1.00  0.00            
ATOM    127  C37 BCD     1      27.180  19.940   8.760  1.00  0.00            
ATOM    128  O31 BCD     1      28.130  20.860   9.410  1.00  0.00            
ATOM    129  C38 BCD     1      25.760  20.100   9.390  1.00  0.00            
ATOM    130  O32 BCD     1      25.330  21.460   9.140  1.00  0.00            
ATOM    131  C39 BCD     1      25.860  19.750  10.900  1.00  0.00            
ATOM    132  O33 BCD     1      24.630  19.810  11.570  1.00  0.00            
ATOM    133  C40 BCD     1      26.410  18.330  11.050  1.00  0.00            
ATOM    134  C41 BCD     1      27.720  18.220  10.270  1.00  0.00            
ATOM    135  O34 BCD     1      27.510  18.600   8.900  1.00  0.00            
ATOM    136  C42 BCD     1      28.290  16.820  10.350  1.00  0.00            
ATOM    137  O35 BCD     1      27.480  15.710  10.200  1.00  0.00            
ATOM    138  H61 BCD     1      27.090  20.080   7.670  1.00  0.00            
ATOM    139  H62 BCD     1      25.160  19.360   8.830  1.00  0.00            
ATOM    140  H63 BCD     1      24.380  21.500   9.280  1.00  0.00            
ATOM    141  H64 BCD     1      26.500  20.510  11.370  1.00  0.00            
ATOM    142  H65 BCD     1      24.350  20.680  11.840  1.00  0.00            
ATOM    143  H66 BCD     1      25.760  17.520  10.690  1.00  0.00            
ATOM    144  H67 BCD     1      28.530  18.860  10.650  1.00  0.00            
ATOM    145  H68 BCD     1      29.180  16.790   9.710  1.00  0.00            
ATOM    146  H69 BCD     1      28.730  16.730  11.360  1.00  0.00            
ATOM    147  H70 BCD     1      27.960  14.890  10.080  1.00  0.00            
ATOM    148  C1  BJ5     2      26.770  24.610  11.360  1.00  0.00            
ATOM    149  C2  BJ5     2      27.190  25.470  12.250  1.00  0.00            
ATOM    150  C3  BJ5     2      27.990  25.110  13.500  1.00  0.00            
ATOM    151  C4  BJ5     2      28.460  23.700  13.500  1.00  0.00            
ATOM    152  C5  BJ5     2      29.640  23.350  12.810  1.00  0.00            
ATOM    153  C6  BJ5     2      30.170  22.010  12.840  1.00  0.00            
ATOM    154  C7  BJ5     2      29.460  21.010  13.510  1.00  0.00            
ATOM    155  O1  BJ5     2      29.990  19.790  13.800  1.00  0.00            
ATOM    156  C8  BJ5     2      30.860  19.090  12.930  1.00  0.00            
ATOM    157  C9  BJ5     2      28.240  21.360  14.110  1.00  0.00            
ATOM    158  C10 BJ5     2      27.710  22.640  14.100  1.00  0.00            
ATOM    159  H1  BJ5     2      26.260  24.910  10.450  1.00  0.00            
ATOM    160  H2  BJ5     2      26.920  23.550  11.530  1.00  0.00            
ATOM    161  H3  BJ5     2      27.030  26.520  12.010  1.00  0.00            
ATOM    162  H4  BJ5     2      27.300  25.200  14.340  1.00  0.00            
ATOM    163  H5  BJ5     2      28.870  25.760  13.610  1.00  0.00            
ATOM    164  H6  BJ5     2      30.170  24.130  12.280  1.00  0.00            
ATOM    165  H7  BJ5     2      31.120  21.780  12.370  1.00  0.00            
ATOM    166  H8  BJ5     2      31.720  19.710  12.650  1.00  0.00            
ATOM    167  H9  BJ5     2      31.280  18.130  13.250  1.00  0.00            
ATOM    168  H10 BJ5     2      30.350  18.910  11.980  1.00  0.00            
ATOM    169  H11 BJ5     2      27.730  20.600  14.690  1.00  0.00            
ATOM    170  H12 BJ5     2      26.770  22.810  14.610  1.00  0.00            
TER
ENDMDL
MODEL        1
ATOM      1  C1  BCD     1      26.450  20.460  15.110  1.00  0.00            
ATOM      2  O1  BCD     1      27.260  21.010  16.190  1.00  0.00            
ATOM      3  C2  BCD     1      25.270  21.420  14.930  1.00  0.00            
ATOM      4  O2  BCD     1      25.740  22.800  14.590  1.00  0.00            
ATOM      5  C3  BCD     1      24.450  21.470  16.190  1.00  0.00            
ATOM      6  O3  BCD     1      23.290  22.270  16.010  1.00  0.00            
ATOM      7  C4  BCD     1      24.060  20.080  16.620  1.00  0.00            
ATOM      8  C5  BCD     1      25.230  19.100  16.630  1.00  0.00            
ATOM      9  O4  BCD     1      26.010  19.140  15.390  1.00  0.00            
ATOM     10  C6  BCD     1      24.830  17.680  16.830  1.00  0.00            
ATOM     11  O5  BCD     1      23.990  17.280  15.740  1.00  0.00            
ATOM     12  H1  BCD     1      27.070  20.410  14.210  1.00  0.00            
ATOM     13  H2  BCD     1      24.660  21.040  14.100  1.00  0.00            
ATOM     14  H3  BCD     1      25.120  23.520  14.730  1.00  0.00            
ATOM     15  H4  BCD     1      25.200  21.860  16.890  1.00  0.00            
ATOM     16  H5  BCD     1      22.640  22.040  16.670  1.00  0.00            
ATOM     17  H6  BCD     1      23.330  19.860  15.830  1.00  0.00            
ATOM     18  H7  BCD     1      25.910  19.450  17.420  1.00  0.00            
ATOM     19  H8  BCD     1      25.780  17.140  16.910  1.00  0.00            
ATOM     20  H9  BCD     1      24.390  17.540  17.830  1.00  0.00            
ATOM     21  H10 BCD     1      23.380  16.660  16.140  1.00  0.00            
ATOM     22  C7  BCD     1      31.070  22.150  17.060  1.00  0.00            
ATOM     23  O6  BCD     1      30.540  22.800  18.250  1.00  0.00            
ATOM     24  C8  BCD     1      30.540  22.720  15.830  1.00  0.00            
ATOM     25  O7  BCD     1      30.950  24.090  15.690  1.00  0.00            
ATOM     26  C9  BCD     1      29.000  22.540  15.850  1.00  0.00            
ATOM     27  O8  BCD     1      28.410  23.170  14.640  1.00  0.00            
ATOM     28  C10 BCD     1      28.680  21.070  15.910  1.00  0.00            
ATOM     29  C11 BCD     1      29.470  20.360  16.970  1.00  0.00            
ATOM     30  O9  BCD     1      30.800  20.790  17.060  1.00  0.00            
ATOM     31  C12 BCD     1      29.440  18.840  16.770  1.00  0.00            
ATOM     32  O10 BCD     1      29.960  18.040  17.870  1.00  0.00            
ATOM     33  H11 BCD     1      32.160  22.190  17.000  1.00  0.00            
ATOM     34  H12 BCD     1      30.970  22.190  14.970  1.00  0.00            
ATOM     35  H13 BCD     1      30.440  24.390  14.930  1.00  0.00            
ATOM     36  H14 BCD     1      28.520  23.000  16.720  1.00  0.00            
ATOM     37  H15 BCD     1      27.470  23.010  14.730  1.00  0.00            
ATOM     38  H16 BCD     1      28.950  20.600  14.950  1.00  0.00            
ATOM     39  H17 BCD     1      28.950  20.610  17.900  1.00  0.00            
ATOM     40  H18 BCD     1      28.440  18.530  16.440  1.00  0.00            
ATOM     41  H19 BCD     1      29.990  18.590  15.850  1.00  0.00            
ATOM     42  H20 BCD     1      29.620  17.140  17.860  1.00  0.00            
ATOM     43  C13 BCD     1      31.360  24.800  21.730  1.00  0.00            
ATOM     44  O11 BCD     1      30.080  24.640  22.430  1.00  0.00            
ATOM     45  C14 BCD     1      31.290  25.690  20.470  1.00  0.00            
ATOM     46  O12 BCD     1      30.650  26.890  20.730  1.00  0.00            
ATOM     47  C15 BCD     1      30.670  24.920  19.310  1.00  0.00            
ATOM     48  O13 BCD     1      30.870  25.630  18.080  1.00  0.00            
ATOM     49  C16 BCD     1      31.220  23.520  19.170  1.00  0.00            
ATOM     50  C17 BCD     1      31.240  22.740  20.450  1.00  0.00            
ATOM     51  O14 BCD     1      31.820  23.470  21.430  1.00  0.00            
ATOM     52  C18 BCD     1      31.960  21.400  20.310  1.00  0.00            
ATOM     53  O15 BCD     1      33.340  21.640  19.920  1.00  0.00            
ATOM     54  H21 BCD     1      32.110  25.270  22.380  1.00  0.00            
ATOM     55  H22 BCD     1      32.330  25.910  20.180  1.00  0.00            
ATOM     56  H23 BCD     1      30.860  27.490  20.020  1.00  0.00            
ATOM     57  H24 BCD     1      29.590  24.900  19.520  1.00  0.00            
ATOM     58  H25 BCD     1      30.660  25.030  17.360  1.00  0.00            
ATOM     59  H26 BCD     1      32.270  23.630  18.880  1.00  0.00            
ATOM     60  H27 BCD     1      30.240  22.440  20.790  1.00  0.00            
ATOM     61  H28 BCD     1      31.920  20.910  21.290  1.00  0.00            
ATOM     62  H29 BCD     1      31.440  20.830  19.530  1.00  0.00            
ATOM     63  H30 BCD     1      33.700  20.840  19.520  1.00  0.00            
ATOM     64  C19 BCD     1      28.630  24.820  26.230  1.00  0.00            
ATOM     65  O16 BCD     1      27.410  24.250  25.860  1.00  0.00            
ATOM     66  C20 BCD     1      28.870  26.090  25.560  1.00  0.00            
ATOM     67  O17 BCD     1      27.800  26.970  25.870  1.00  0.00            
ATOM     68  C21 BCD     1      29.000  25.900  24.070  1.00  0.00            
ATOM     69  O18 BCD     1      29.240  27.160  23.390  1.00  0.00            
ATOM     70  C22 BCD     1      30.110  24.920  23.820  1.00  0.00            
ATOM     71  C23 BCD     1      29.870  23.630  24.620  1.00  0.00            
ATOM     72  O19 BCD     1      29.680  23.900  25.960  1.00  0.00            
ATOM     73  C24 BCD     1      31.010  22.610  24.530  1.00  0.00            
ATOM     74  O20 BCD     1      32.220  23.140  24.860  1.00  0.00            
ATOM     75  H31 BCD     1      28.690  24.890  27.330  1.00  0.00            
ATOM     76  H32 BCD     1      29.860  26.340  25.940  1.00  0.00            
ATOM     77  H33 BCD     1      27.830  27.710  25.260  1.00  0.00            
ATOM     78  H34 BCD     1      28.050  25.480  23.690  1.00  0.00            
ATOM     79  H35 BCD     1      29.590  26.860  22.540  1.00  0.00            
ATOM     80  H36 BCD     1      31.060  25.250  24.270  1.00  0.00            
ATOM     81  H37 BCD     1      28.950  23.150  24.280  1.00  0.00            
ATOM     82  H38 BCD     1      30.750  21.740  25.140  1.00  0.00            
ATOM     83  H39 BCD     1      31.120  22.330  23.470  1.00  0.00            
ATOM     84  H40 BCD     1      32.870  22.750  24.270  1.00  0.00            
ATOM     85  C25 BCD     1      23.860  22.610  27.180  1.00  0.00            
ATOM     86  O21 BCD     1      23.560  22.320  25.800  1.00  0.00            
ATOM     87  C26 BCD     1      23.980  24.050  27.480  1.00  0.00            
ATOM     88  O22 BCD     1      22.720  24.720  27.240  1.00  0.00            
ATOM     89  C27 BCD     1      25.130  24.550  26.610  1.00  0.00            
ATOM     90  O23 BCD     1      25.380  25.950  26.630  1.00  0.00            
ATOM     91  C28 BCD     1      26.490  23.840  26.870  1.00  0.00            
ATOM     92  C29 BCD     1      26.230  22.360  26.750  1.00  0.00            
ATOM     93  O24 BCD     1      25.070  21.930  27.470  1.00  0.00            
ATOM     94  C30 BCD     1      27.500  21.610  27.240  1.00  0.00            
ATOM     95  O25 BCD     1      27.860  21.860  28.570  1.00  0.00            
ATOM     96  H41 BCD     1      23.150  22.040  27.800  1.00  0.00            
ATOM     97  H42 BCD     1      24.320  24.120  28.520  1.00  0.00            
ATOM     98  H43 BCD     1      22.730  25.500  27.790  1.00  0.00            
ATOM     99  H44 BCD     1      24.910  24.360  25.560  1.00  0.00            
ATOM    100  H45 BCD     1      26.240  26.180  26.260  1.00  0.00            
ATOM    101  H46 BCD     1      26.860  24.110  27.860  1.00  0.00            
ATOM    102  H47 BCD     1      26.130  22.100  25.690  1.00  0.00            
ATOM    103  H48 BCD     1      27.360  20.530  27.120  1.00  0.00            
ATOM    104  H49 BCD     1      28.350  21.950  26.640  1.00  0.00            
ATOM    105  H50 BCD     1      28.690  21.380  28.690  1.00  0.00            
ATOM    106  C31 BCD     1      20.910  20.850  23.050  1.00  0.00            
ATOM    107  O26 BCD     1      21.810  20.950  21.960  1.00  0.00            
ATOM    108  C32 BCD     1      20.680  22.210  23.620  1.00  0.00            
ATOM    109  O27 BCD     1      20.340  23.130  22.590  1.00  0.00            
ATOM    110  C33 BCD     1      21.870  22.790  24.330  1.00  0.00            
ATOM    111  C34 BCD     1      22.300  21.820  25.390  1.00  0.00            
ATOM    112  C35 BCD     1      22.620  20.460  24.700  1.00  0.00            
ATOM    113  O28 BCD     1      21.440  19.990  24.080  1.00  0.00            
ATOM    114  C36 BCD     1      23.060  19.420  25.730  1.00  0.00            
ATOM    115  O29 BCD     1      22.120  19.160  26.800  1.00  0.00            
ATOM    116  O30 BCD     1      21.390  24.050  24.850  1.00  0.00            
ATOM    117  H51 BCD     1      20.030  20.270  22.740  1.00  0.00            
ATOM    118  H52 BCD     1      19.870  22.130  24.350  1.00  0.00            
ATOM    119  H53 BCD     1      20.440  23.990  23.010  1.00  0.00            
ATOM    120  H54 BCD     1      22.670  23.010  23.610  1.00  0.00            
ATOM    121  H55 BCD     1      21.740  23.980  25.740  1.00  0.00            
ATOM    122  H56 BCD     1      21.590  21.760  26.220  1.00  0.00            
ATOM    123  H57 BCD     1      23.350  20.580  23.890  1.00  0.00            
ATOM    124  H58 BCD     1      23.170  18.510  25.140  1.00  0.00            
ATOM    125  H59 BCD     1      24.070  19.630  26.100  1.00  0.00            
ATOM    126  H60 BCD     1      22.510  19.430  27.640  1.00  0.00            
ATOM    127  C37 BCD     1      22.220  19.570  18.020  1.00  0.00            
ATOM    128  O31 BCD     1      23.500  20.140  17.900  1.00  0.00            
ATOM    129  C38 BCD     1      21.140  20.610  18.250  1.00  0.00            
ATOM    130  O32 BCD     1      21.030  21.660  17.240  1.00  0.00            
ATOM    131  C39 BCD     1      21.340  21.330  19.600  1.00  0.00            
ATOM    132  O33 BCD     1      20.260  22.210  19.930  1.00  0.00            
ATOM    133  C40 BCD     1      21.460  20.230  20.720  1.00  0.00            
ATOM    134  C41 BCD     1      22.510  19.160  20.430  1.00  0.00            
ATOM    135  O34 BCD     1      22.320  18.620  19.120  1.00  0.00            
ATOM    136  C42 BCD     1      22.540  18.080  21.500  1.00  0.00            
ATOM    137  O35 BCD     1      23.700  17.270  21.470  1.00  0.00            
ATOM    138  H61 BCD     1      21.930  19.040  17.110  1.00  0.00            
ATOM    139  H62 BCD     1      20.180  20.090  18.390  1.00  0.00            
ATOM    140  H63 BCD     1      20.370  22.260  17.580  1.00  0.00            
ATOM    141  H64 BCD     1      22.340  21.790  19.520  1.00  0.00            
ATOM    142  H65 BCD     1      20.340  22.510  20.840  1.00  0.00            
ATOM    143  H66 BCD     1      20.510  19.680  20.740  1.00  0.00            
ATOM    144  H67 BCD     1      23.500  19.640  20.450  1.00  0.00            
ATOM    145  H68 BCD     1      22.520  18.470  22.530  1.00  0.00            
ATOM    146  H69 BCD     1      21.650  17.480  21.260  1.00  0.00            
ATOM    147  H70 BCD     1      24.400  17.840  21.150  1.00  0.00            
ATOM    148  C1  BJ5     2      24.060  24.150  19.270  1.00  0.00            
ATOM    149  C2  BJ5     2      25.160  24.070  18.500  1.00  0.00            
ATOM    150  C3  BJ5     2      26.490  23.590  18.810  1.00  0.00            
ATOM    151  C4  BJ5     2      26.480  22.740  20.090  1.00  0.00            
ATOM    152  C5  BJ5     2      26.060  21.380  20.050  1.00  0.00            
ATOM    153  C6  BJ5     2      25.780  20.720  21.260  1.00  0.00            
ATOM    154  C7  BJ5     2      25.850  21.370  22.510  1.00  0.00            
ATOM    155  O1  BJ5     2      25.660  20.710  23.670  1.00  0.00            
ATOM    156  C8  BJ5     2      26.350  19.440  24.050  1.00  0.00            
ATOM    157  C9  BJ5     2      26.280  22.710  22.540  1.00  0.00            
ATOM    158  C10 BJ5     2      26.610  23.390  21.360  1.00  0.00            
ATOM    159  H1  BJ5     2      23.150  24.600  18.880  1.00  0.00            
ATOM    160  H2  BJ5     2      24.080  23.970  20.350  1.00  0.00            
ATOM    161  H3  BJ5     2      25.020  24.360  17.460  1.00  0.00            
ATOM    162  H4  BJ5     2      27.130  24.480  18.880  1.00  0.00            
ATOM    163  H5  BJ5     2      26.800  22.990  17.950  1.00  0.00            
ATOM    164  H6  BJ5     2      25.790  20.890  19.120  1.00  0.00            
ATOM    165  H7  BJ5     2      25.430  19.690  21.200  1.00  0.00            
ATOM    166  H8  BJ5     2      25.840  18.840  24.820  1.00  0.00            
ATOM    167  H9  BJ5     2      26.560  18.820  23.170  1.00  0.00            
ATOM    168  H10 BJ5     2      27.310  19.610  24.550  1.00  0.00            
ATOM    169  H11 BJ5     2      26.360  23.190  23.510  1.00  0.00            
ATOM    170  H12 BJ5     2      26.900  24.430  21.340  1.00  0.00            
TER
ENDMDL
MODEL        1
ATOM      1  C1  BCD     1      22.980  32.160  13.410  1.00  0.00            
ATOM      2  O1  BCD     1      22.590  31.340  14.540  1.00  0.00            
ATOM      3  C2  BCD     1      21.950  32.110  12.270  1.00  0.00            
ATOM      4  O2  BCD     1      20.690  32.340  12.860  1.00  0.00            
ATOM      5  C3  BCD     1      22.000  30.660  11.770  1.00  0.00            
ATOM      6  O3  BCD     1      21.120  30.460  10.690  1.00  0.00            
ATOM      7  C4  BCD     1      23.400  30.170  11.440  1.00  0.00            
ATOM      8  C5  BCD     1      24.370  30.390  12.580  1.00  0.00            
ATOM      9  O4  BCD     1      24.300  31.720  13.020  1.00  0.00            
ATOM     10  C6  BCD     1      25.780  30.040  12.250  1.00  0.00            
ATOM     11  O5  BCD     1      26.240  30.780  11.110  1.00  0.00            
ATOM     12  H1  BCD     1      23.060  33.210  13.710  1.00  0.00            
ATOM     13  H2  BCD     1      22.280  32.760  11.450  1.00  0.00            
ATOM     14  H3  BCD     1      20.020  32.250  12.180  1.00  0.00            
ATOM     15  H4  BCD     1      21.650  30.100  12.650  1.00  0.00            
ATOM     16  H5  BCD     1      20.960  29.510  10.690  1.00  0.00            
ATOM     17  H6  BCD     1      23.830  30.740  10.600  1.00  0.00            
ATOM     18  H7  BCD     1      24.090  29.740  13.410  1.00  0.00            
ATOM     19  H8  BCD     1      26.410  30.420  13.060  1.00  0.00            
ATOM     20  H9  BCD     1      25.910  28.970  12.020  1.00  0.00            
ATOM     21  H10 BCD     1      26.360  31.710  11.320  1.00  0.00            
ATOM     22  C7  BCD     1      21.480  31.640  18.400  1.00  0.00            
ATOM     23  O6  BCD     1      22.220  30.440  18.620  1.00  0.00            
ATOM     24  C8  BCD     1      20.240  31.420  17.440  1.00  0.00            
ATOM     25  O7  BCD     1      19.370  30.290  17.870  1.00  0.00            
ATOM     26  C9  BCD     1      20.810  31.110  16.020  1.00  0.00            
ATOM     27  O8  BCD     1      19.750  31.090  15.090  1.00  0.00            
ATOM     28  C10 BCD     1      21.930  32.080  15.580  1.00  0.00            
ATOM     29  C11 BCD     1      22.890  32.420  16.740  1.00  0.00            
ATOM     30  O9  BCD     1      22.190  32.720  17.920  1.00  0.00            
ATOM     31  C12 BCD     1      23.850  33.580  16.390  1.00  0.00            
ATOM     32  O10 BCD     1      23.140  34.820  16.140  1.00  0.00            
ATOM     33  H11 BCD     1      21.140  31.960  19.390  1.00  0.00            
ATOM     34  H12 BCD     1      19.630  32.320  17.330  1.00  0.00            
ATOM     35  H13 BCD     1      18.750  30.170  17.140  1.00  0.00            
ATOM     36  H14 BCD     1      21.200  30.090  16.080  1.00  0.00            
ATOM     37  H15 BCD     1      20.130  31.540  14.330  1.00  0.00            
ATOM     38  H16 BCD     1      21.380  32.970  15.230  1.00  0.00            
ATOM     39  H17 BCD     1      23.560  31.570  16.890  1.00  0.00            
ATOM     40  H18 BCD     1      24.380  33.840  17.320  1.00  0.00            
ATOM     41  H19 BCD     1      24.570  33.300  15.610  1.00  0.00            
ATOM     42  H20 BCD     1      22.290  34.540  16.480  1.00  0.00            
ATOM     43  C13 BCD     1      23.620  27.570  21.330  1.00  0.00            
ATOM     44  O11 BCD     1      24.330  26.980  20.210  1.00  0.00            
ATOM     45  C14 BCD     1      22.120  27.530  21.010  1.00  0.00            
ATOM     46  O12 BCD     1      21.660  26.220  20.880  1.00  0.00            
ATOM     47  C15 BCD     1      21.830  28.330  19.730  1.00  0.00            
ATOM     48  O13 BCD     1      20.540  27.980  19.300  1.00  0.00            
ATOM     49  C16 BCD     1      22.170  29.770  19.900  1.00  0.00            
ATOM     50  C17 BCD     1      23.630  29.860  20.340  1.00  0.00            
ATOM     51  O14 BCD     1      23.920  28.990  21.460  1.00  0.00            
ATOM     52  C18 BCD     1      24.030  31.280  20.770  1.00  0.00            
ATOM     53  O15 BCD     1      23.010  31.850  21.740  1.00  0.00            
ATOM     54  H21 BCD     1      23.900  27.080  22.270  1.00  0.00            
ATOM     55  H22 BCD     1      21.640  27.960  21.890  1.00  0.00            
ATOM     56  H23 BCD     1      20.870  26.330  20.350  1.00  0.00            
ATOM     57  H24 BCD     1      22.470  27.940  18.930  1.00  0.00            
ATOM     58  H25 BCD     1      20.200  28.540  18.600  1.00  0.00            
ATOM     59  H26 BCD     1      21.500  30.240  20.630  1.00  0.00            
ATOM     60  H27 BCD     1      24.260  29.610  19.480  1.00  0.00            
ATOM     61  H28 BCD     1      24.920  31.100  21.380  1.00  0.00            
ATOM     62  H29 BCD     1      24.150  32.020  19.970  1.00  0.00            
ATOM     63  H30 BCD     1      23.210  31.450  22.590  1.00  0.00            
ATOM     64  C19 BCD     1      26.800  23.860  19.270  1.00  0.00            
ATOM     65  O16 BCD     1      26.410  23.970  17.920  1.00  0.00            
ATOM     66  C20 BCD     1      25.630  23.480  20.200  1.00  0.00            
ATOM     67  O17 BCD     1      25.040  22.240  19.740  1.00  0.00            
ATOM     68  C21 BCD     1      24.560  24.610  20.270  1.00  0.00            
ATOM     69  O18 BCD     1      23.560  24.370  21.250  1.00  0.00            
ATOM     70  C22 BCD     1      25.260  25.990  20.510  1.00  0.00            
ATOM     71  C23 BCD     1      26.450  26.220  19.580  1.00  0.00            
ATOM     72  O19 BCD     1      27.350  25.120  19.660  1.00  0.00            
ATOM     73  C24 BCD     1      27.240  27.410  19.960  1.00  0.00            
ATOM     74  O20 BCD     1      28.220  27.610  18.930  1.00  0.00            
ATOM     75  H31 BCD     1      27.600  23.120  19.360  1.00  0.00            
ATOM     76  H32 BCD     1      25.970  23.360  21.240  1.00  0.00            
ATOM     77  H33 BCD     1      24.350  22.150  20.410  1.00  0.00            
ATOM     78  H34 BCD     1      24.140  24.580  19.250  1.00  0.00            
ATOM     79  H35 BCD     1      22.810  24.960  21.230  1.00  0.00            
ATOM     80  H36 BCD     1      25.680  26.030  21.530  1.00  0.00            
ATOM     81  H37 BCD     1      26.130  26.390  18.550  1.00  0.00            
ATOM     82  H38 BCD     1      26.520  28.220  19.870  1.00  0.00            
ATOM     83  H39 BCD     1      27.740  27.220  20.920  1.00  0.00            
ATOM     84  H40 BCD     1      28.560  26.740  18.710  1.00  0.00            
ATOM     85  C25 BCD     1      27.600  22.390  14.300  1.00  0.00            
ATOM     86  O21 BCD     1      26.470  22.780  13.570  1.00  0.00            
ATOM     87  C26 BCD     1      27.150  21.360  15.310  1.00  0.00            
ATOM     88  O22 BCD     1      26.320  20.360  14.690  1.00  0.00            
ATOM     89  C27 BCD     1      26.350  22.110  16.400  1.00  0.00            
ATOM     90  O23 BCD     1      25.930  21.170  17.420  1.00  0.00            
ATOM     91  C28 BCD     1      27.170  23.260  17.010  1.00  0.00            
ATOM     92  C29 BCD     1      27.490  24.240  15.910  1.00  0.00            
ATOM     93  O24 BCD     1      28.300  23.500  14.980  1.00  0.00            
ATOM     94  C30 BCD     1      28.300  25.340  16.420  1.00  0.00            
ATOM     95  O25 BCD     1      29.560  24.900  16.980  1.00  0.00            
ATOM     96  H41 BCD     1      28.360  22.010  13.610  1.00  0.00            
ATOM     97  H42 BCD     1      27.990  20.800  15.760  1.00  0.00            
ATOM     98  H43 BCD     1      25.920  19.930  15.440  1.00  0.00            
ATOM     99  H44 BCD     1      25.470  22.540  15.910  1.00  0.00            
ATOM    100  H45 BCD     1      25.680  21.600  18.250  1.00  0.00            
ATOM    101  H46 BCD     1      28.040  22.900  17.570  1.00  0.00            
ATOM    102  H47 BCD     1      26.610  24.640  15.380  1.00  0.00            
ATOM    103  H48 BCD     1      28.540  25.930  15.520  1.00  0.00            
ATOM    104  H49 BCD     1      27.740  25.980  17.120  1.00  0.00            
ATOM    105  H50 BCD     1      30.200  25.600  17.130  1.00  0.00            
ATOM    106  C31 BCD     1      25.300  23.590   9.840  1.00  0.00            
ATOM    107  O26 BCD     1      24.920  24.810  10.460  1.00  0.00            
ATOM    108  C32 BCD     1      24.630  22.450  10.480  1.00  0.00            
ATOM    109  O27 BCD     1      23.220  22.430  10.160  1.00  0.00            
ATOM    110  C33 BCD     1      24.890  22.400  12.000  1.00  0.00            
ATOM    111  C34 BCD     1      26.440  22.420  12.220  1.00  0.00            
ATOM    112  C35 BCD     1      27.200  23.360  11.320  1.00  0.00            
ATOM    113  O28 BCD     1      26.700  23.330   9.990  1.00  0.00            
ATOM    114  C36 BCD     1      28.690  23.270  11.360  1.00  0.00            
ATOM    115  O29 BCD     1      29.060  21.880  11.080  1.00  0.00            
ATOM    116  O30 BCD     1      24.210  21.270  12.710  1.00  0.00            
ATOM    117  H51 BCD     1      25.230  23.600   8.750  1.00  0.00            
ATOM    118  H52 BCD     1      25.190  21.690   9.920  1.00  0.00            
ATOM    119  H53 BCD     1      22.840  21.560  10.270  1.00  0.00            
ATOM    120  H54 BCD     1      24.500  23.330  12.450  1.00  0.00            
ATOM    121  H55 BCD     1      24.860  20.830  13.270  1.00  0.00            
ATOM    122  H56 BCD     1      26.830  21.400  12.130  1.00  0.00            
ATOM    123  H57 BCD     1      26.990  24.370  11.680  1.00  0.00            
ATOM    124  H58 BCD     1      29.020  23.860  10.490  1.00  0.00            
ATOM    125  H59 BCD     1      29.100  23.690  12.280  1.00  0.00            
ATOM    126  H60 BCD     1      28.740  21.700  10.190  1.00  0.00            
ATOM    127  C37 BCD     1      23.320  28.470   9.780  1.00  0.00            
ATOM    128  O31 BCD     1      23.290  28.800  11.170  1.00  0.00            
ATOM    129  C38 BCD     1      22.440  27.360   9.430  1.00  0.00            
ATOM    130  O32 BCD     1      21.120  27.640   9.770  1.00  0.00            
ATOM    131  C39 BCD     1      22.950  26.020  10.000  1.00  0.00            
ATOM    132  O33 BCD     1      22.160  24.920   9.540  1.00  0.00            
ATOM    133  C40 BCD     1      24.470  25.840   9.670  1.00  0.00            
ATOM    134  C41 BCD     1      25.240  27.020  10.080  1.00  0.00            
ATOM    135  O34 BCD     1      24.640  28.160   9.470  1.00  0.00            
ATOM    136  C42 BCD     1      26.750  27.110   9.880  1.00  0.00            
ATOM    137  O35 BCD     1      26.990  26.880   8.550  1.00  0.00            
ATOM    138  H61 BCD     1      23.160  29.380   9.190  1.00  0.00            
ATOM    139  H62 BCD     1      22.580  27.400   8.340  1.00  0.00            
ATOM    140  H63 BCD     1      20.700  26.810   9.960  1.00  0.00            
ATOM    141  H64 BCD     1      22.850  26.030  11.100  1.00  0.00            
ATOM    142  H65 BCD     1      22.730  24.150   9.560  1.00  0.00            
ATOM    143  H66 BCD     1      24.590  25.630   8.600  1.00  0.00            
ATOM    144  H67 BCD     1      25.100  27.130  11.170  1.00  0.00            
ATOM    145  H68 BCD     1      27.130  28.110  10.110  1.00  0.00            
ATOM    146  H69 BCD     1      27.280  26.450  10.580  1.00  0.00            
ATOM    147  H70 BCD     1      26.310  27.380   8.090  1.00  0.00            
ATOM    148  C1  BJ5     2      22.970  23.670  17.130  1.00  0.00            
ATOM    149  C2  BJ5     2      22.140  23.870  16.090  1.00  0.00            
ATOM    150  C3  BJ5     2      22.390  24.850  14.920  1.00  0.00            
ATOM    151  C4  BJ5     2      23.370  25.930  15.190  1.00  0.00            
ATOM    152  C5  BJ5     2      24.520  26.060  14.330  1.00  0.00            
ATOM    153  C6  BJ5     2      25.340  27.230  14.380  1.00  0.00            
ATOM    154  C7  BJ5     2      25.210  28.130  15.430  1.00  0.00            
ATOM    155  O1  BJ5     2      26.150  29.100  15.590  1.00  0.00            
ATOM    156  C8  BJ5     2      25.760  30.370  15.850  1.00  0.00            
ATOM    157  C9  BJ5     2      24.220  27.910  16.400  1.00  0.00            
ATOM    158  C10 BJ5     2      23.240  26.860  16.290  1.00  0.00            
ATOM    159  H1  BJ5     2      22.800  22.930  17.910  1.00  0.00            
ATOM    160  H2  BJ5     2      23.850  24.290  17.260  1.00  0.00            
ATOM    161  H3  BJ5     2      21.160  23.410  15.990  1.00  0.00            
ATOM    162  H4  BJ5     2      21.470  25.320  14.560  1.00  0.00            
ATOM    163  H5  BJ5     2      22.710  24.290  14.030  1.00  0.00            
ATOM    164  H6  BJ5     2      24.720  25.370  13.510  1.00  0.00            
ATOM    165  H7  BJ5     2      26.150  27.260  13.660  1.00  0.00            
ATOM    166  H8  BJ5     2      24.810  30.500  15.320  1.00  0.00            
ATOM    167  H9  BJ5     2      25.560  30.520  16.920  1.00  0.00            
ATOM    168  H10 BJ5     2      26.610  31.020  15.600  1.00  0.00            
ATOM    169  H11 BJ5     2      24.130  28.550  17.280  1.00  0.00            
ATOM    170  H12 BJ5     2      22.460  26.690  17.020  1.00  0.00            
TER
ENDMDL
MODEL        1
ATOM      1  C1  BCD     1      28.850  22.650   6.630  1.00  0.00            
ATOM      2  O1  BCD     1      28.710  23.250   7.870  1.00  0.00            
ATOM      3  C2  BCD     1      27.940  23.220   5.580  1.00  0.00            
ATOM      4  O2  BCD     1      28.190  24.660   5.460  1.00  0.00            
ATOM      5  C3  BCD     1      26.440  22.980   5.890  1.00  0.00            
ATOM      6  O3  BCD     1      25.570  23.380   4.770  1.00  0.00            
ATOM      7  C4  BCD     1      26.220  21.530   6.260  1.00  0.00            
ATOM      8  C5  BCD     1      27.290  20.960   7.190  1.00  0.00            
ATOM      9  O4  BCD     1      28.610  21.300   6.740  1.00  0.00            
ATOM     10  C6  BCD     1      27.320  19.490   7.440  1.00  0.00            
ATOM     11  O5  BCD     1      27.290  18.730   6.240  1.00  0.00            
ATOM     12  H1  BCD     1      29.850  22.770   6.210  1.00  0.00            
ATOM     13  H2  BCD     1      28.170  22.850   4.570  1.00  0.00            
ATOM     14  H3  BCD     1      28.270  25.080   6.320  1.00  0.00            
ATOM     15  H4  BCD     1      26.190  23.590   6.770  1.00  0.00            
ATOM     16  H5  BCD     1      24.750  23.490   5.270  1.00  0.00            
ATOM     17  H6  BCD     1      26.250  21.010   5.290  1.00  0.00            
ATOM     18  H7  BCD     1      27.240  21.400   8.190  1.00  0.00            
ATOM     19  H8  BCD     1      28.190  19.210   8.060  1.00  0.00            
ATOM     20  H9  BCD     1      26.500  19.130   8.070  1.00  0.00            
ATOM     21  H10 BCD     1      26.980  17.850   6.500  1.00  0.00            
ATOM     22  C7  BCD     1      31.090  25.110  10.690  1.00  0.00            
ATOM     23  O6  BCD     1      30.160  24.680  11.660  1.00  0.00            
ATOM     24  C8  BCD     1      30.390  26.070   9.710  1.00  0.00            
ATOM     25  O7  BCD     1      29.720  27.150  10.500  1.00  0.00            
ATOM     26  C9  BCD     1      29.350  25.340   8.880  1.00  0.00            
ATOM     27  O8  BCD     1      28.790  26.140   7.800  1.00  0.00            
ATOM     28  C10 BCD     1      29.840  24.000   8.290  1.00  0.00            
ATOM     29  C11 BCD     1      30.690  23.200   9.230  1.00  0.00            
ATOM     30  O9  BCD     1      31.610  24.010   9.940  1.00  0.00            
ATOM     31  C12 BCD     1      31.480  22.140   8.510  1.00  0.00            
ATOM     32  O10 BCD     1      32.270  22.670   7.420  1.00  0.00            
ATOM     33  H11 BCD     1      31.950  25.610  11.150  1.00  0.00            
ATOM     34  H12 BCD     1      31.150  26.500   9.050  1.00  0.00            
ATOM     35  H13 BCD     1      30.370  27.690  10.940  1.00  0.00            
ATOM     36  H14 BCD     1      28.550  25.000   9.550  1.00  0.00            
ATOM     37  H15 BCD     1      28.290  26.860   8.200  1.00  0.00            
ATOM     38  H16 BCD     1      30.390  24.360   7.400  1.00  0.00            
ATOM     39  H17 BCD     1      30.050  22.670   9.940  1.00  0.00            
ATOM     40  H18 BCD     1      32.150  21.560   9.150  1.00  0.00            
ATOM     41  H19 BCD     1      30.790  21.350   8.170  1.00  0.00            
ATOM     42  H20 BCD     1      32.670  22.000   6.850  1.00  0.00            
ATOM     43  C13 BCD     1      29.620  24.040  15.690  1.00  0.00            
ATOM     44  O11 BCD     1      28.270  23.600  15.460  1.00  0.00            
ATOM     45  C14 BCD     1      29.910  25.470  15.250  1.00  0.00            
ATOM     46  O12 BCD     1      29.310  26.570  16.060  1.00  0.00            
ATOM     47  C15 BCD     1      29.590  25.560  13.830  1.00  0.00            
ATOM     48  O13 BCD     1      29.810  26.850  13.230  1.00  0.00            
ATOM     49  C16 BCD     1      30.550  24.620  13.060  1.00  0.00            
ATOM     50  C17 BCD     1      30.360  23.180  13.550  1.00  0.00            
ATOM     51  O14 BCD     1      30.460  23.180  14.940  1.00  0.00            
ATOM     52  C18 BCD     1      31.410  22.170  12.960  1.00  0.00            
ATOM     53  O15 BCD     1      30.840  20.850  12.940  1.00  0.00            
ATOM     54  H21 BCD     1      29.900  23.830  16.730  1.00  0.00            
ATOM     55  H22 BCD     1      30.990  25.610  15.240  1.00  0.00            
ATOM     56  H23 BCD     1      29.700  27.400  15.780  1.00  0.00            
ATOM     57  H24 BCD     1      28.510  25.410  13.770  1.00  0.00            
ATOM     58  H25 BCD     1      29.900  26.700  12.290  1.00  0.00            
ATOM     59  H26 BCD     1      31.570  25.000  13.180  1.00  0.00            
ATOM     60  H27 BCD     1      29.360  22.870  13.230  1.00  0.00            
ATOM     61  H28 BCD     1      31.560  22.470  11.920  1.00  0.00            
ATOM     62  H29 BCD     1      32.370  22.190  13.500  1.00  0.00            
ATOM     63  H30 BCD     1      30.750  20.560  13.850  1.00  0.00            
ATOM     64  C19 BCD     1      24.870  22.690  17.710  1.00  0.00            
ATOM     65  O16 BCD     1      23.870  22.780  16.700  1.00  0.00            
ATOM     66  C20 BCD     1      25.460  24.060  17.940  1.00  0.00            
ATOM     67  O17 BCD     1      24.330  25.000  18.070  1.00  0.00            
ATOM     68  C21 BCD     1      26.480  24.460  16.870  1.00  0.00            
ATOM     69  O18 BCD     1      27.090  25.670  17.270  1.00  0.00            
ATOM     70  C22 BCD     1      27.490  23.320  16.610  1.00  0.00            
ATOM     71  C23 BCD     1      26.690  22.120  16.240  1.00  0.00            
ATOM     72  O19 BCD     1      25.840  21.780  17.350  1.00  0.00            
ATOM     73  C24 BCD     1      27.670  20.920  16.030  1.00  0.00            
ATOM     74  O20 BCD     1      28.590  20.760  17.040  1.00  0.00            
ATOM     75  H31 BCD     1      24.410  22.410  18.660  1.00  0.00            
ATOM     76  H32 BCD     1      25.930  24.050  18.930  1.00  0.00            
ATOM     77  H33 BCD     1      23.660  24.580  17.530  1.00  0.00            
ATOM     78  H34 BCD     1      25.970  24.650  15.920  1.00  0.00            
ATOM     79  H35 BCD     1      27.800  25.940  16.680  1.00  0.00            
ATOM     80  H36 BCD     1      28.070  23.120  17.520  1.00  0.00            
ATOM     81  H37 BCD     1      26.090  22.230  15.330  1.00  0.00            
ATOM     82  H38 BCD     1      27.100  19.990  16.120  1.00  0.00            
ATOM     83  H39 BCD     1      28.150  20.950  15.040  1.00  0.00            
ATOM     84  H40 BCD     1      28.170  20.230  17.720  1.00  0.00            
ATOM     85  C25 BCD     1      20.440  21.340  15.180  1.00  0.00            
ATOM     86  O21 BCD     1      21.130  21.470  13.930  1.00  0.00            
ATOM     87  C26 BCD     1      20.310  22.650  15.970  1.00  0.00            
ATOM     88  O22 BCD     1      19.500  23.650  15.420  1.00  0.00            
ATOM     89  C27 BCD     1      21.690  23.230  16.220  1.00  0.00            
ATOM     90  O23 BCD     1      21.610  24.410  17.000  1.00  0.00            
ATOM     91  C28 BCD     1      22.600  22.230  16.950  1.00  0.00            
ATOM     92  C29 BCD     1      22.510  20.770  16.360  1.00  0.00            
ATOM     93  O24 BCD     1      21.090  20.450  16.070  1.00  0.00            
ATOM     94  C30 BCD     1      22.870  19.690  17.340  1.00  0.00            
ATOM     95  O25 BCD     1      22.670  18.360  16.840  1.00  0.00            
ATOM     96  H41 BCD     1      19.420  21.000  14.960  1.00  0.00            
ATOM     97  H42 BCD     1      19.910  22.420  16.970  1.00  0.00            
ATOM     98  H43 BCD     1      19.890  23.730  14.540  1.00  0.00            
ATOM     99  H44 BCD     1      22.160  23.470  15.250  1.00  0.00            
ATOM    100  H45 BCD     1      20.930  24.960  16.600  1.00  0.00            
ATOM    101  H46 BCD     1      22.340  22.330  18.010  1.00  0.00            
ATOM    102  H47 BCD     1      23.120  20.700  15.450  1.00  0.00            
ATOM    103  H48 BCD     1      23.900  19.830  17.700  1.00  0.00            
ATOM    104  H49 BCD     1      22.270  19.890  18.240  1.00  0.00            
ATOM    105  H50 BCD     1      23.400  17.780  17.060  1.00  0.00            
ATOM    106  C31 BCD     1      20.350  21.700   9.960  1.00  0.00            
ATOM    107  O26 BCD     1      21.760  21.530   9.620  1.00  0.00            
ATOM    108  C32 BCD     1      20.150  23.010  10.740  1.00  0.00            
ATOM    109  O27 BCD     1      20.540  24.140   9.930  1.00  0.00            
ATOM    110  C33 BCD     1      20.830  22.850  12.070  1.00  0.00            
ATOM    111  C34 BCD     1      20.230  21.660  12.860  1.00  0.00            
ATOM    112  C35 BCD     1      20.330  20.380  11.920  1.00  0.00            
ATOM    113  O28 BCD     1      19.810  20.580  10.600  1.00  0.00            
ATOM    114  C36 BCD     1      19.710  19.130  12.450  1.00  0.00            
ATOM    115  O29 BCD     1      18.340  19.350  12.810  1.00  0.00            
ATOM    116  O30 BCD     1      20.710  24.070  12.820  1.00  0.00            
ATOM    117  H51 BCD     1      19.830  21.800   9.010  1.00  0.00            
ATOM    118  H52 BCD     1      19.070  22.950  10.930  1.00  0.00            
ATOM    119  H53 BCD     1      21.440  24.060   9.600  1.00  0.00            
ATOM    120  H54 BCD     1      21.900  22.680  11.910  1.00  0.00            
ATOM    121  H55 BCD     1      20.880  24.840  12.280  1.00  0.00            
ATOM    122  H56 BCD     1      19.200  21.900  13.150  1.00  0.00            
ATOM    123  H57 BCD     1      21.400  20.130  11.790  1.00  0.00            
ATOM    124  H58 BCD     1      19.900  18.340  11.710  1.00  0.00            
ATOM    125  H59 BCD     1      20.250  18.890  13.370  1.00  0.00            
ATOM    126  H60 BCD     1      17.980  18.560  13.220  1.00  0.00            
ATOM    127  C37 BCD     1      24.220  20.320   6.590  1.00  0.00            
ATOM    128  O31 BCD     1      24.970  21.540   6.850  1.00  0.00            
ATOM    129  C38 BCD     1      22.790  20.590   6.170  1.00  0.00            
ATOM    130  O32 BCD     1      22.750  21.270   4.900  1.00  0.00            
ATOM    131  C39 BCD     1      21.880  21.260   7.290  1.00  0.00            
ATOM    132  O33 BCD     1      20.480  21.360   6.880  1.00  0.00            
ATOM    133  C40 BCD     1      22.100  20.570   8.610  1.00  0.00            
ATOM    134  C41 BCD     1      23.550  20.170   8.920  1.00  0.00            
ATOM    135  O34 BCD     1      24.130  19.520   7.750  1.00  0.00            
ATOM    136  C42 BCD     1      23.690  19.210  10.160  1.00  0.00            
ATOM    137  O35 BCD     1      23.140  17.960   9.770  1.00  0.00            
ATOM    138  H61 BCD     1      24.720  19.860   5.730  1.00  0.00            
ATOM    139  H62 BCD     1      22.360  19.590   6.060  1.00  0.00            
ATOM    140  H63 BCD     1      22.810  22.210   5.080  1.00  0.00            
ATOM    141  H64 BCD     1      22.130  22.300   7.540  1.00  0.00            
ATOM    142  H65 BCD     1      20.380  22.130   6.320  1.00  0.00            
ATOM    143  H66 BCD     1      21.460  19.680   8.660  1.00  0.00            
ATOM    144  H67 BCD     1      24.090  21.080   9.200  1.00  0.00            
ATOM    145  H68 BCD     1      24.720  19.050  10.510  1.00  0.00            
ATOM    146  H69 BCD     1      23.120  19.690  10.960  1.00  0.00            
ATOM    147  H70 BCD     1      23.680  17.650   9.040  1.00  0.00            
ATOM    148  C1  BJ5     2      24.080  25.850  14.520  1.00  0.00            
ATOM    149  C2  BJ5     2      24.930  25.710  13.490  1.00  0.00            
ATOM    150  C3  BJ5     2      24.620  24.900  12.260  1.00  0.00            
ATOM    151  C4  BJ5     2      25.210  23.510  12.380  1.00  0.00            
ATOM    152  C5  BJ5     2      24.570  22.570  13.170  1.00  0.00            
ATOM    153  C6  BJ5     2      25.050  21.220  13.130  1.00  0.00            
ATOM    154  C7  BJ5     2      26.180  20.860  12.380  1.00  0.00            
ATOM    155  O1  BJ5     2      26.400  19.480  12.310  1.00  0.00            
ATOM    156  C8  BJ5     2      27.570  19.010  11.610  1.00  0.00            
ATOM    157  C9  BJ5     2      26.900  21.820  11.680  1.00  0.00            
ATOM    158  C10 BJ5     2      26.390  23.150  11.660  1.00  0.00            
ATOM    159  H1  BJ5     2      24.340  26.510  15.340  1.00  0.00            
ATOM    160  H2  BJ5     2      23.060  25.490  14.460  1.00  0.00            
ATOM    161  H3  BJ5     2      25.960  26.050  13.570  1.00  0.00            
ATOM    162  H4  BJ5     2      25.000  25.470  11.400  1.00  0.00            
ATOM    163  H5  BJ5     2      23.540  24.750  12.160  1.00  0.00            
ATOM    164  H6  BJ5     2      23.780  22.840  13.860  1.00  0.00            
ATOM    165  H7  BJ5     2      24.520  20.440  13.680  1.00  0.00            
ATOM    166  H8  BJ5     2      27.560  19.230  10.540  1.00  0.00            
ATOM    167  H9  BJ5     2      28.340  19.610  12.100  1.00  0.00            
ATOM    168  H10 BJ5     2      27.760  17.940  11.720  1.00  0.00            
ATOM    169  H11 BJ5     2      27.730  21.450  11.090  1.00  0.00            
ATOM    170  H12 BJ5     2      26.910  23.910  11.080  1.00  0.00            
TER
ENDMDL
MODEL        1
ATOM      1  C1  BCD     1      37.690  35.930  24.370  1.00  0.00            
ATOM      2  O1  BCD     1      38.090  36.990  25.260  1.00  0.00            
ATOM      3  C2  BCD     1      37.450  34.660  25.070  1.00  0.00            
ATOM      4  O2  BCD     1      36.400  34.820  26.080  1.00  0.00            
ATOM      5  C3  BCD     1      38.680  34.180  25.790  1.00  0.00            
ATOM      6  O3  BCD     1      38.290  32.920  26.430  1.00  0.00            
ATOM      7  C4  BCD     1      39.870  34.070  24.840  1.00  0.00            
ATOM      8  C5  BCD     1      40.020  35.420  24.100  1.00  0.00            
ATOM      9  O4  BCD     1      38.750  35.770  23.540  1.00  0.00            
ATOM     10  C6  BCD     1      41.070  35.340  22.970  1.00  0.00            
ATOM     11  O5  BCD     1      40.760  34.310  22.040  1.00  0.00            
ATOM     12  H1  BCD     1      36.860  36.160  23.700  1.00  0.00            
ATOM     13  H2  BCD     1      37.210  33.860  24.350  1.00  0.00            
ATOM     14  H3  BCD     1      36.670  35.540  26.650  1.00  0.00            
ATOM     15  H4  BCD     1      39.010  34.900  26.550  1.00  0.00            
ATOM     16  H5  BCD     1      37.390  33.010  26.750  1.00  0.00            
ATOM     17  H6  BCD     1      39.720  33.240  24.140  1.00  0.00            
ATOM     18  H7  BCD     1      40.340  36.140  24.860  1.00  0.00            
ATOM     19  H8  BCD     1      41.210  36.310  22.470  1.00  0.00            
ATOM     20  H9  BCD     1      42.080  35.130  23.350  1.00  0.00            
ATOM     21  H10 BCD     1      40.140  34.750  21.460  1.00  0.00            
ATOM     22  C7  BCD     1      36.850  40.790  26.580  1.00  0.00            
ATOM     23  O6  BCD     1      38.180  41.030  27.100  1.00  0.00            
ATOM     24  C8  BCD     1      36.220  39.600  27.260  1.00  0.00            
ATOM     25  O7  BCD     1      35.910  39.810  28.660  1.00  0.00            
ATOM     26  C9  BCD     1      37.050  38.310  26.950  1.00  0.00            
ATOM     27  O8  BCD     1      36.460  37.160  27.540  1.00  0.00            
ATOM     28  C10 BCD     1      37.220  38.070  25.470  1.00  0.00            
ATOM     29  C11 BCD     1      37.640  39.300  24.710  1.00  0.00            
ATOM     30  O9  BCD     1      36.870  40.470  25.180  1.00  0.00            
ATOM     31  C12 BCD     1      37.710  39.210  23.180  1.00  0.00            
ATOM     32  O10 BCD     1      36.380  39.100  22.650  1.00  0.00            
ATOM     33  H11 BCD     1      36.250  41.700  26.710  1.00  0.00            
ATOM     34  H12 BCD     1      35.240  39.370  26.820  1.00  0.00            
ATOM     35  H13 BCD     1      34.960  39.750  28.840  1.00  0.00            
ATOM     36  H14 BCD     1      38.070  38.430  27.330  1.00  0.00            
ATOM     37  H15 BCD     1      36.540  37.220  28.490  1.00  0.00            
ATOM     38  H16 BCD     1      36.260  37.780  25.020  1.00  0.00            
ATOM     39  H17 BCD     1      38.700  39.470  24.930  1.00  0.00            
ATOM     40  H18 BCD     1      38.170  40.100  22.750  1.00  0.00            
ATOM     41  H19 BCD     1      38.350  38.330  23.020  1.00  0.00            
ATOM     42  H20 BCD     1      36.460  39.040  21.690  1.00  0.00            
ATOM     43  C13 BCD     1      40.410  43.760  29.390  1.00  0.00            
ATOM     44  O11 BCD     1      41.210  42.750  30.000  1.00  0.00            
ATOM     45  C14 BCD     1      38.980  43.590  29.810  1.00  0.00            
ATOM     46  O12 BCD     1      38.870  43.550  31.240  1.00  0.00            
ATOM     47  C15 BCD     1      38.360  42.320  29.150  1.00  0.00            
ATOM     48  O13 BCD     1      36.970  42.140  29.490  1.00  0.00            
ATOM     49  C16 BCD     1      38.560  42.320  27.620  1.00  0.00            
ATOM     50  C17 BCD     1      40.030  42.530  27.360  1.00  0.00            
ATOM     51  O14 BCD     1      40.480  43.770  28.020  1.00  0.00            
ATOM     52  C18 BCD     1      40.360  42.750  25.940  1.00  0.00            
ATOM     53  O15 BCD     1      41.780  42.900  25.730  1.00  0.00            
ATOM     54  H21 BCD     1      40.740  44.720  29.790  1.00  0.00            
ATOM     55  H22 BCD     1      38.400  44.420  29.380  1.00  0.00            
ATOM     56  H23 BCD     1      39.570  42.960  31.560  1.00  0.00            
ATOM     57  H24 BCD     1      38.760  41.390  29.570  1.00  0.00            
ATOM     58  H25 BCD     1      36.730  41.360  28.990  1.00  0.00            
ATOM     59  H26 BCD     1      37.990  43.160  27.200  1.00  0.00            
ATOM     60  H27 BCD     1      40.670  41.730  27.760  1.00  0.00            
ATOM     61  H28 BCD     1      39.950  41.910  25.360  1.00  0.00            
ATOM     62  H29 BCD     1      39.870  43.650  25.550  1.00  0.00            
ATOM     63  H30 BCD     1      42.100  43.610  26.290  1.00  0.00            
ATOM     64  C19 BCD     1      44.570  42.180  32.250  1.00  0.00            
ATOM     65  O16 BCD     1      44.700  40.830  31.640  1.00  0.00            
ATOM     66  C20 BCD     1      43.240  42.300  33.000  1.00  0.00            
ATOM     67  O17 BCD     1      43.270  41.350  34.050  1.00  0.00            
ATOM     68  C21 BCD     1      42.040  42.140  32.040  1.00  0.00            
ATOM     69  O18 BCD     1      40.830  42.410  32.800  1.00  0.00            
ATOM     70  C22 BCD     1      42.190  43.080  30.940  1.00  0.00            
ATOM     71  C23 BCD     1      43.600  42.920  30.180  1.00  0.00            
ATOM     72  O19 BCD     1      44.630  43.110  31.140  1.00  0.00            
ATOM     73  C24 BCD     1      43.670  44.110  29.290  1.00  0.00            
ATOM     74  O20 BCD     1      43.220  45.360  29.860  1.00  0.00            
ATOM     75  H31 BCD     1      45.370  42.280  32.990  1.00  0.00            
ATOM     76  H32 BCD     1      43.250  43.310  33.420  1.00  0.00            
ATOM     77  H33 BCD     1      42.380  41.120  34.340  1.00  0.00            
ATOM     78  H34 BCD     1      42.070  41.160  31.540  1.00  0.00            
ATOM     79  H35 BCD     1      40.750  41.660  33.400  1.00  0.00            
ATOM     80  H36 BCD     1      41.980  44.100  31.290  1.00  0.00            
ATOM     81  H37 BCD     1      43.750  42.070  29.510  1.00  0.00            
ATOM     82  H38 BCD     1      44.680  44.290  28.910  1.00  0.00            
ATOM     83  H39 BCD     1      43.040  43.860  28.420  1.00  0.00            
ATOM     84  H40 BCD     1      43.810  46.060  29.560  1.00  0.00            
ATOM     85  C25 BCD     1      47.450  37.800  31.410  1.00  0.00            
ATOM     86  O21 BCD     1      46.390  37.040  30.760  1.00  0.00            
ATOM     87  C26 BCD     1      46.960  38.120  32.820  1.00  0.00            
ATOM     88  O22 BCD     1      46.810  36.880  33.530  1.00  0.00            
ATOM     89  C27 BCD     1      45.720  39.010  32.710  1.00  0.00            
ATOM     90  O23 BCD     1      45.110  39.410  33.990  1.00  0.00            
ATOM     91  C28 BCD     1      46.020  40.220  31.800  1.00  0.00            
ATOM     92  C29 BCD     1      46.570  39.780  30.450  1.00  0.00            
ATOM     93  O24 BCD     1      47.760  39.010  30.730  1.00  0.00            
ATOM     94  C30 BCD     1      46.880  40.990  29.610  1.00  0.00            
ATOM     95  O25 BCD     1      47.560  40.390  28.430  1.00  0.00            
ATOM     96  H41 BCD     1      48.360  37.190  31.440  1.00  0.00            
ATOM     97  H42 BCD     1      47.730  38.750  33.280  1.00  0.00            
ATOM     98  H43 BCD     1      46.150  36.410  33.020  1.00  0.00            
ATOM     99  H44 BCD     1      44.970  38.440  32.150  1.00  0.00            
ATOM    100  H45 BCD     1      44.290  39.880  33.850  1.00  0.00            
ATOM    101  H46 BCD     1      46.760  40.890  32.250  1.00  0.00            
ATOM    102  H47 BCD     1      45.780  39.160  30.010  1.00  0.00            
ATOM    103  H48 BCD     1      46.020  41.610  29.340  1.00  0.00            
ATOM    104  H49 BCD     1      47.600  41.660  30.100  1.00  0.00            
ATOM    105  H50 BCD     1      48.120  39.730  28.850  1.00  0.00            
ATOM    106  C31 BCD     1      45.260  33.170  29.480  1.00  0.00            
ATOM    107  O26 BCD     1      44.340  33.780  28.460  1.00  0.00            
ATOM    108  C32 BCD     1      44.910  33.560  30.910  1.00  0.00            
ATOM    109  O27 BCD     1      43.500  33.140  31.160  1.00  0.00            
ATOM    110  C33 BCD     1      45.000  35.080  31.160  1.00  0.00            
ATOM    111  C34 BCD     1      46.410  35.610  30.770  1.00  0.00            
ATOM    112  C35 BCD     1      46.860  35.030  29.350  1.00  0.00            
ATOM    113  O28 BCD     1      46.630  33.580  29.140  1.00  0.00            
ATOM    114  C36 BCD     1      48.310  35.190  29.050  1.00  0.00            
ATOM    115  O29 BCD     1      49.090  34.650  30.130  1.00  0.00            
ATOM    116  O30 BCD     1      44.690  35.390  32.570  1.00  0.00            
ATOM    117  H51 BCD     1      45.220  32.080  29.390  1.00  0.00            
ATOM    118  H52 BCD     1      45.590  32.980  31.540  1.00  0.00            
ATOM    119  H53 BCD     1      43.540  32.810  32.060  1.00  0.00            
ATOM    120  H54 BCD     1      44.350  35.600  30.450  1.00  0.00            
ATOM    121  H55 BCD     1      43.970  34.820  32.870  1.00  0.00            
ATOM    122  H56 BCD     1      47.090  35.230  31.540  1.00  0.00            
ATOM    123  H57 BCD     1      46.310  35.550  28.550  1.00  0.00            
ATOM    124  H58 BCD     1      48.520  34.620  28.130  1.00  0.00            
ATOM    125  H59 BCD     1      48.580  36.240  28.910  1.00  0.00            
ATOM    126  H60 BCD     1      49.130  33.700  29.960  1.00  0.00            
ATOM    127  C37 BCD     1      41.940  32.800  25.330  1.00  0.00            
ATOM    128  O31 BCD     1      41.060  33.930  25.620  1.00  0.00            
ATOM    129  C38 BCD     1      41.890  31.800  26.410  1.00  0.00            
ATOM    130  O32 BCD     1      40.490  31.570  26.560  1.00  0.00            
ATOM    131  C39 BCD     1      42.490  32.450  27.710  1.00  0.00            
ATOM    132  O33 BCD     1      42.390  31.540  28.820  1.00  0.00            
ATOM    133  C40 BCD     1      43.900  32.940  27.460  1.00  0.00            
ATOM    134  C41 BCD     1      43.960  33.810  26.190  1.00  0.00            
ATOM    135  O34 BCD     1      43.290  33.130  25.100  1.00  0.00            
ATOM    136  C42 BCD     1      45.340  34.080  25.620  1.00  0.00            
ATOM    137  O35 BCD     1      45.300  34.940  24.550  1.00  0.00            
ATOM    138  H61 BCD     1      41.640  32.420  24.350  1.00  0.00            
ATOM    139  H62 BCD     1      42.300  30.850  26.050  1.00  0.00            
ATOM    140  H63 BCD     1      39.960  32.330  26.340  1.00  0.00            
ATOM    141  H64 BCD     1      41.960  33.390  27.910  1.00  0.00            
ATOM    142  H65 BCD     1      42.630  32.040  29.600  1.00  0.00            
ATOM    143  H66 BCD     1      44.570  32.080  27.320  1.00  0.00            
ATOM    144  H67 BCD     1      43.430  34.750  26.420  1.00  0.00            
ATOM    145  H68 BCD     1      45.900  34.600  26.410  1.00  0.00            
ATOM    146  H69 BCD     1      45.850  33.170  25.290  1.00  0.00            
ATOM    147  H70 BCD     1      44.680  34.600  23.910  1.00  0.00            
ATOM    148  C1  BJ5     2      38.840  39.740  31.280  1.00  0.00            
ATOM    149  C2  BJ5     2      39.770  38.840  31.590  1.00  0.00            
ATOM    150  C3  BJ5     2      40.190  37.700  30.700  1.00  0.00            
ATOM    151  C4  BJ5     2      41.180  38.040  29.600  1.00  0.00            
ATOM    152  C5  BJ5     2      41.370  39.380  29.340  1.00  0.00            
ATOM    153  C6  BJ5     2      42.430  39.760  28.470  1.00  0.00            
ATOM    154  C7  BJ5     2      43.220  38.800  27.830  1.00  0.00            
ATOM    155  O1  BJ5     2      44.360  39.240  27.110  1.00  0.00            
ATOM    156  C8  BJ5     2      44.490  40.580  26.630  1.00  0.00            
ATOM    157  C9  BJ5     2      43.140  37.460  28.190  1.00  0.00            
ATOM    158  C10 BJ5     2      42.070  37.090  29.020  1.00  0.00            
ATOM    159  H1  BJ5     2      38.560  40.560  31.940  1.00  0.00            
ATOM    160  H2  BJ5     2      38.210  39.660  30.400  1.00  0.00            
ATOM    161  H3  BJ5     2      40.240  38.900  32.570  1.00  0.00            
ATOM    162  H4  BJ5     2      39.340  37.410  30.060  1.00  0.00            
ATOM    163  H5  BJ5     2      40.420  36.730  31.160  1.00  0.00            
ATOM    164  H6  BJ5     2      40.750  40.180  29.730  1.00  0.00            
ATOM    165  H7  BJ5     2      42.450  40.790  28.120  1.00  0.00            
ATOM    166  H8  BJ5     2      45.550  40.720  26.410  1.00  0.00            
ATOM    167  H9  BJ5     2      43.950  40.670  25.680  1.00  0.00            
ATOM    168  H10 BJ5     2      44.110  41.430  27.220  1.00  0.00            
ATOM    169  H11 BJ5     2      43.850  36.690  27.880  1.00  0.00            
ATOM    170  H12 BJ5     2      42.000  36.030  29.250  1.00  0.00            
TER
ENDMDL
MODEL        1
ATOM      1  C1  BCD     1      26.480  34.460  27.210  1.00  0.00            
ATOM      2  O1  BCD     1      27.210  33.430  26.570  1.00  0.00            
ATOM      3  C2  BCD     1      26.310  35.590  26.230  1.00  0.00            
ATOM      4  O2  BCD     1      25.600  35.130  25.090  1.00  0.00            
ATOM      5  C3  BCD     1      27.610  36.420  25.920  1.00  0.00            
ATOM      6  O3  BCD     1      27.090  37.600  25.300  1.00  0.00            
ATOM      7  C4  BCD     1      28.500  36.620  27.140  1.00  0.00            
ATOM      8  C5  BCD     1      28.570  35.360  28.090  1.00  0.00            
ATOM      9  O4  BCD     1      27.260  34.880  28.350  1.00  0.00            
ATOM     10  C6  BCD     1      29.370  35.500  29.330  1.00  0.00            
ATOM     11  O5  BCD     1      28.950  36.550  30.210  1.00  0.00            
ATOM     12  H1  BCD     1      25.500  34.100  27.540  1.00  0.00            
ATOM     13  H2  BCD     1      25.600  36.240  26.760  1.00  0.00            
ATOM     14  H3  BCD     1      26.130  34.420  24.710  1.00  0.00            
ATOM     15  H4  BCD     1      28.080  35.830  25.130  1.00  0.00            
ATOM     16  H5  BCD     1      26.890  37.400  24.380  1.00  0.00            
ATOM     17  H6  BCD     1      28.020  37.410  27.730  1.00  0.00            
ATOM     18  H7  BCD     1      29.130  34.620  27.510  1.00  0.00            
ATOM     19  H8  BCD     1      29.420  34.500  29.790  1.00  0.00            
ATOM     20  H9  BCD     1      30.370  35.760  28.960  1.00  0.00            
ATOM     21  H10 BCD     1      29.670  36.740  30.820  1.00  0.00            
ATOM     22  C7  BCD     1      27.290  29.300  26.710  1.00  0.00            
ATOM     23  O6  BCD     1      28.720  29.380  26.880  1.00  0.00            
ATOM     24  C8  BCD     1      26.900  29.840  25.380  1.00  0.00            
ATOM     25  O7  BCD     1      27.660  29.250  24.290  1.00  0.00            
ATOM     26  C9  BCD     1      27.160  31.380  25.390  1.00  0.00            
ATOM     27  O8  BCD     1      26.660  31.950  24.160  1.00  0.00            
ATOM     28  C10 BCD     1      26.660  32.140  26.620  1.00  0.00            
ATOM     29  C11 BCD     1      27.120  31.370  27.950  1.00  0.00            
ATOM     30  O9  BCD     1      26.770  29.990  27.890  1.00  0.00            
ATOM     31  C12 BCD     1      26.460  32.020  29.240  1.00  0.00            
ATOM     32  O10 BCD     1      25.090  32.170  28.960  1.00  0.00            
ATOM     33  H11 BCD     1      26.950  28.260  26.730  1.00  0.00            
ATOM     34  H12 BCD     1      25.810  29.710  25.330  1.00  0.00            
ATOM     35  H13 BCD     1      28.600  29.400  24.420  1.00  0.00            
ATOM     36  H14 BCD     1      28.260  31.380  25.450  1.00  0.00            
ATOM     37  H15 BCD     1      27.040  32.830  24.060  1.00  0.00            
ATOM     38  H16 BCD     1      25.560  32.240  26.600  1.00  0.00            
ATOM     39  H17 BCD     1      28.190  31.510  28.100  1.00  0.00            
ATOM     40  H18 BCD     1      26.570  31.260  30.020  1.00  0.00            
ATOM     41  H19 BCD     1      27.020  32.930  29.490  1.00  0.00            
ATOM     42  H20 BCD     1      24.750  31.490  28.370  1.00  0.00            
ATOM     43  C13 BCD     1      32.050  27.200  27.680  1.00  0.00            
ATOM     44  O11 BCD     1      32.450  28.270  28.470  1.00  0.00            
ATOM     45  C14 BCD     1      31.870  27.530  26.210  1.00  0.00            
ATOM     46  O12 BCD     1      33.080  28.000  25.670  1.00  0.00            
ATOM     47  C15 BCD     1      30.790  28.570  26.070  1.00  0.00            
ATOM     48  O13 BCD     1      30.590  28.940  24.760  1.00  0.00            
ATOM     49  C16 BCD     1      29.500  28.190  26.760  1.00  0.00            
ATOM     50  C17 BCD     1      29.690  27.530  28.230  1.00  0.00            
ATOM     51  O14 BCD     1      30.780  26.690  28.140  1.00  0.00            
ATOM     52  C18 BCD     1      28.380  26.850  28.690  1.00  0.00            
ATOM     53  O15 BCD     1      27.830  25.940  27.740  1.00  0.00            
ATOM     54  H21 BCD     1      32.770  26.370  27.760  1.00  0.00            
ATOM     55  H22 BCD     1      31.500  26.550  25.890  1.00  0.00            
ATOM     56  H23 BCD     1      33.830  27.650  26.150  1.00  0.00            
ATOM     57  H24 BCD     1      31.170  29.440  26.630  1.00  0.00            
ATOM     58  H25 BCD     1      31.390  29.120  24.260  1.00  0.00            
ATOM     59  H26 BCD     1      29.030  27.420  26.140  1.00  0.00            
ATOM     60  H27 BCD     1      29.940  28.330  28.950  1.00  0.00            
ATOM     61  H28 BCD     1      28.590  26.280  29.600  1.00  0.00            
ATOM     62  H29 BCD     1      27.560  27.560  28.870  1.00  0.00            
ATOM     63  H30 BCD     1      28.520  25.310  27.490  1.00  0.00            
ATOM     64  C19 BCD     1      35.920  29.350  30.530  1.00  0.00            
ATOM     65  O16 BCD     1      35.720  30.670  29.950  1.00  0.00            
ATOM     66  C20 BCD     1      36.060  28.420  29.330  1.00  0.00            
ATOM     67  O17 BCD     1      37.260  28.670  28.660  1.00  0.00            
ATOM     68  C21 BCD     1      34.860  28.310  28.430  1.00  0.00            
ATOM     69  O18 BCD     1      34.990  27.310  27.440  1.00  0.00            
ATOM     70  C22 BCD     1      33.610  28.010  29.200  1.00  0.00            
ATOM     71  C23 BCD     1      33.460  28.800  30.530  1.00  0.00            
ATOM     72  O19 BCD     1      34.750  28.960  31.260  1.00  0.00            
ATOM     73  C24 BCD     1      32.360  28.250  31.450  1.00  0.00            
ATOM     74  O20 BCD     1      32.940  27.120  32.070  1.00  0.00            
ATOM     75  H31 BCD     1      36.800  29.420  31.170  1.00  0.00            
ATOM     76  H32 BCD     1      36.130  27.430  29.810  1.00  0.00            
ATOM     77  H33 BCD     1      37.190  29.570  28.320  1.00  0.00            
ATOM     78  H34 BCD     1      34.780  29.360  28.120  1.00  0.00            
ATOM     79  H35 BCD     1      35.160  26.460  27.850  1.00  0.00            
ATOM     80  H36 BCD     1      33.740  26.950  29.420  1.00  0.00            
ATOM     81  H37 BCD     1      33.070  29.790  30.230  1.00  0.00            
ATOM     82  H38 BCD     1      32.010  28.990  32.180  1.00  0.00            
ATOM     83  H39 BCD     1      31.550  27.980  30.760  1.00  0.00            
ATOM     84  H40 BCD     1      33.800  26.960  31.650  1.00  0.00            
ATOM     85  C25 BCD     1      37.840  34.160  29.350  1.00  0.00            
ATOM     86  O21 BCD     1      36.560  34.790  29.170  1.00  0.00            
ATOM     87  C26 BCD     1      37.950  33.060  28.370  1.00  0.00            
ATOM     88  O22 BCD     1      37.960  33.660  27.060  1.00  0.00            
ATOM     89  C27 BCD     1      36.880  32.020  28.600  1.00  0.00            
ATOM     90  O23 BCD     1      37.040  31.060  27.620  1.00  0.00            
ATOM     91  C28 BCD     1      36.940  31.490  29.950  1.00  0.00            
ATOM     92  C29 BCD     1      36.950  32.620  31.020  1.00  0.00            
ATOM     93  O24 BCD     1      37.970  33.600  30.680  1.00  0.00            
ATOM     94  C30 BCD     1      37.190  32.110  32.380  1.00  0.00            
ATOM     95  O25 BCD     1      38.190  31.100  32.420  1.00  0.00            
ATOM     96  H41 BCD     1      38.600  34.940  29.200  1.00  0.00            
ATOM     97  H42 BCD     1      38.930  32.600  28.530  1.00  0.00            
ATOM     98  H43 BCD     1      38.670  33.260  26.550  1.00  0.00            
ATOM     99  H44 BCD     1      35.910  32.510  28.490  1.00  0.00            
ATOM    100  H45 BCD     1      36.700  31.370  26.770  1.00  0.00            
ATOM    101  H46 BCD     1      37.830  30.850  29.980  1.00  0.00            
ATOM    102  H47 BCD     1      35.950  33.080  31.090  1.00  0.00            
ATOM    103  H48 BCD     1      37.510  33.010  32.920  1.00  0.00            
ATOM    104  H49 BCD     1      36.250  31.670  32.730  1.00  0.00            
ATOM    105  H50 BCD     1      38.640  31.040  33.270  1.00  0.00            
ATOM    106  C31 BCD     1      34.830  38.360  28.470  1.00  0.00            
ATOM    107  O26 BCD     1      33.650  37.700  28.090  1.00  0.00            
ATOM    108  C32 BCD     1      36.030  38.010  27.580  1.00  0.00            
ATOM    109  O27 BCD     1      35.790  38.450  26.300  1.00  0.00            
ATOM    110  C33 BCD     1      36.310  36.510  27.610  1.00  0.00            
ATOM    111  C34 BCD     1      36.570  36.150  29.030  1.00  0.00            
ATOM    112  C35 BCD     1      35.520  36.570  30.000  1.00  0.00            
ATOM    113  O28 BCD     1      35.130  37.990  29.770  1.00  0.00            
ATOM    114  C36 BCD     1      35.950  36.390  31.430  1.00  0.00            
ATOM    115  O29 BCD     1      34.900  36.790  32.280  1.00  0.00            
ATOM    116  O30 BCD     1      37.510  36.170  26.850  1.00  0.00            
ATOM    117  H51 BCD     1      34.640  39.440  28.530  1.00  0.00            
ATOM    118  H52 BCD     1      36.870  38.660  27.870  1.00  0.00            
ATOM    119  H53 BCD     1      34.920  38.130  26.060  1.00  0.00            
ATOM    120  H54 BCD     1      35.470  35.900  27.250  1.00  0.00            
ATOM    121  H55 BCD     1      37.660  35.220  26.950  1.00  0.00            
ATOM    122  H56 BCD     1      37.550  36.580  29.250  1.00  0.00            
ATOM    123  H57 BCD     1      34.580  36.010  29.900  1.00  0.00            
ATOM    124  H58 BCD     1      36.310  35.360  31.570  1.00  0.00            
ATOM    125  H59 BCD     1      36.760  37.100  31.610  1.00  0.00            
ATOM    126  H60 BCD     1      35.130  36.380  33.130  1.00  0.00            
ATOM    127  C37 BCD     1      30.080  38.280  26.280  1.00  0.00            
ATOM    128  O31 BCD     1      29.800  36.900  26.670  1.00  0.00            
ATOM    129  C38 BCD     1      31.290  38.270  25.280  1.00  0.00            
ATOM    130  O32 BCD     1      30.970  37.410  24.160  1.00  0.00            
ATOM    131  C39 BCD     1      32.400  37.670  26.070  1.00  0.00            
ATOM    132  O33 BCD     1      33.620  37.640  25.240  1.00  0.00            
ATOM    133  C40 BCD     1      32.690  38.470  27.390  1.00  0.00            
ATOM    134  C41 BCD     1      31.450  38.630  28.170  1.00  0.00            
ATOM    135  O34 BCD     1      30.370  39.180  27.390  1.00  0.00            
ATOM    136  C42 BCD     1      31.720  39.500  29.370  1.00  0.00            
ATOM    137  O35 BCD     1      32.480  40.710  29.250  1.00  0.00            
ATOM    138  H61 BCD     1      29.210  38.640  25.710  1.00  0.00            
ATOM    139  H62 BCD     1      31.400  39.310  24.950  1.00  0.00            
ATOM    140  H63 BCD     1      31.820  37.090  23.850  1.00  0.00            
ATOM    141  H64 BCD     1      32.090  36.630  26.190  1.00  0.00            
ATOM    142  H65 BCD     1      33.580  36.880  24.650  1.00  0.00            
ATOM    143  H66 BCD     1      33.090  39.450  27.120  1.00  0.00            
ATOM    144  H67 BCD     1      31.040  37.660  28.490  1.00  0.00            
ATOM    145  H68 BCD     1      30.810  39.780  29.920  1.00  0.00            
ATOM    146  H69 BCD     1      32.240  38.910  30.130  1.00  0.00            
ATOM    147  H70 BCD     1      32.130  41.300  28.570  1.00  0.00            
ATOM    148  C1  BJ5     2      30.910  33.770  25.120  1.00  0.00            
ATOM    149  C2  BJ5     2      31.020  32.850  26.130  1.00  0.00            
ATOM    150  C3  BJ5     2      32.230  32.720  26.910  1.00  0.00            
ATOM    151  C4  BJ5     2      31.990  32.860  28.440  1.00  0.00            
ATOM    152  C5  BJ5     2      32.820  33.670  29.200  1.00  0.00            
ATOM    153  C6  BJ5     2      32.480  33.950  30.520  1.00  0.00            
ATOM    154  C7  BJ5     2      31.510  33.180  31.200  1.00  0.00            
ATOM    155  O1  BJ5     2      31.280  33.410  32.490  1.00  0.00            
ATOM    156  C8  BJ5     2      29.930  33.100  32.950  1.00  0.00            
ATOM    157  C9  BJ5     2      30.860  32.120  30.470  1.00  0.00            
ATOM    158  C10 BJ5     2      31.080  32.010  29.090  1.00  0.00            
ATOM    159  H1  BJ5     2      30.010  33.820  24.500  1.00  0.00            
ATOM    160  H2  BJ5     2      31.700  34.460  24.830  1.00  0.00            
ATOM    161  H3  BJ5     2      30.210  32.150  26.350  1.00  0.00            
ATOM    162  H4  BJ5     2      32.920  33.510  26.590  1.00  0.00            
ATOM    163  H5  BJ5     2      32.650  31.730  26.680  1.00  0.00            
ATOM    164  H6  BJ5     2      33.600  34.280  28.730  1.00  0.00            
ATOM    165  H7  BJ5     2      33.060  34.640  31.120  1.00  0.00            
ATOM    166  H8  BJ5     2      29.820  33.260  34.030  1.00  0.00            
ATOM    167  H9  BJ5     2      29.220  33.710  32.380  1.00  0.00            
ATOM    168  H10 BJ5     2      29.640  32.050  32.850  1.00  0.00            
ATOM    169  H11 BJ5     2      30.120  31.490  30.950  1.00  0.00            
ATOM    170  H12 BJ5     2      30.470  31.260  28.590  1.00  0.00            
TER
ENDMDL
MODEL        1
ATOM      1  C1  BCD     1      43.020  29.190  13.240  1.00  0.00            
ATOM      2  O1  BCD     1      42.220  29.230  14.440  1.00  0.00            
ATOM      3  C2  BCD     1      42.450  30.020  12.090  1.00  0.00            
ATOM      4  O2  BCD     1      42.420  31.390  12.630  1.00  0.00            
ATOM      5  C3  BCD     1      41.050  29.480  11.630  1.00  0.00            
ATOM      6  O3  BCD     1      40.510  30.210  10.490  1.00  0.00            
ATOM      7  C4  BCD     1      41.320  27.980  11.290  1.00  0.00            
ATOM      8  C5  BCD     1      41.970  27.150  12.420  1.00  0.00            
ATOM      9  O4  BCD     1      43.170  27.830  12.830  1.00  0.00            
ATOM     10  C6  BCD     1      42.430  25.800  11.880  1.00  0.00            
ATOM     11  O5  BCD     1      43.010  25.030  12.870  1.00  0.00            
ATOM     12  H1  BCD     1      44.010  29.620  13.430  1.00  0.00            
ATOM     13  H2  BCD     1      43.140  29.960  11.240  1.00  0.00            
ATOM     14  H3  BCD     1      41.810  31.380  13.380  1.00  0.00            
ATOM     15  H4  BCD     1      40.430  29.520  12.530  1.00  0.00            
ATOM     16  H5  BCD     1      39.680  29.740  10.340  1.00  0.00            
ATOM     17  H6  BCD     1      41.930  28.020  10.380  1.00  0.00            
ATOM     18  H7  BCD     1      41.330  26.970  13.290  1.00  0.00            
ATOM     19  H8  BCD     1      41.590  25.220  11.460  1.00  0.00            
ATOM     20  H9  BCD     1      43.100  25.900  11.020  1.00  0.00            
ATOM     21  H10 BCD     1      43.810  25.540  13.040  1.00  0.00            
ATOM     22  C7  BCD     1      42.860  27.370  18.010  1.00  0.00            
ATOM     23  O6  BCD     1      42.110  26.310  17.420  1.00  0.00            
ATOM     24  C8  BCD     1      42.010  28.600  18.100  1.00  0.00            
ATOM     25  O7  BCD     1      40.930  28.420  19.060  1.00  0.00            
ATOM     26  C9  BCD     1      41.620  29.060  16.730  1.00  0.00            
ATOM     27  O8  BCD     1      41.040  30.380  16.880  1.00  0.00            
ATOM     28  C10 BCD     1      42.830  29.180  15.740  1.00  0.00            
ATOM     29  C11 BCD     1      43.900  27.980  15.910  1.00  0.00            
ATOM     30  O9  BCD     1      44.100  27.650  17.280  1.00  0.00            
ATOM     31  C12 BCD     1      45.310  28.170  15.350  1.00  0.00            
ATOM     32  O10 BCD     1      45.990  29.260  15.900  1.00  0.00            
ATOM     33  H11 BCD     1      43.180  27.150  19.040  1.00  0.00            
ATOM     34  H12 BCD     1      42.710  29.350  18.480  1.00  0.00            
ATOM     35  H13 BCD     1      40.800  27.460  19.050  1.00  0.00            
ATOM     36  H14 BCD     1      40.940  28.330  16.270  1.00  0.00            
ATOM     37  H15 BCD     1      40.390  30.240  17.570  1.00  0.00            
ATOM     38  H16 BCD     1      43.420  30.050  16.060  1.00  0.00            
ATOM     39  H17 BCD     1      43.450  27.110  15.420  1.00  0.00            
ATOM     40  H18 BCD     1      45.910  27.260  15.510  1.00  0.00            
ATOM     41  H19 BCD     1      45.300  28.180  14.250  1.00  0.00            
ATOM     42  H20 BCD     1      45.650  29.350  16.790  1.00  0.00            
ATOM     43  C13 BCD     1      40.750  22.470  18.530  1.00  0.00            
ATOM     44  O11 BCD     1      39.660  22.500  17.570  1.00  0.00            
ATOM     45  C14 BCD     1      40.610  23.510  19.580  1.00  0.00            
ATOM     46  O12 BCD     1      39.410  23.380  20.320  1.00  0.00            
ATOM     47  C15 BCD     1      40.730  24.940  18.950  1.00  0.00            
ATOM     48  O13 BCD     1      40.550  25.890  20.030  1.00  0.00            
ATOM     49  C16 BCD     1      42.080  25.070  18.180  1.00  0.00            
ATOM     50  C17 BCD     1      42.130  23.930  17.230  1.00  0.00            
ATOM     51  O14 BCD     1      42.020  22.650  17.870  1.00  0.00            
ATOM     52  C18 BCD     1      43.460  23.950  16.360  1.00  0.00            
ATOM     53  O15 BCD     1      44.650  23.960  17.210  1.00  0.00            
ATOM     54  H21 BCD     1      40.740  21.480  18.990  1.00  0.00            
ATOM     55  H22 BCD     1      41.420  23.320  20.300  1.00  0.00            
ATOM     56  H23 BCD     1      38.700  23.350  19.680  1.00  0.00            
ATOM     57  H24 BCD     1      39.930  24.960  18.200  1.00  0.00            
ATOM     58  H25 BCD     1      39.630  25.870  20.300  1.00  0.00            
ATOM     59  H26 BCD     1      42.910  24.900  18.890  1.00  0.00            
ATOM     60  H27 BCD     1      41.210  24.020  16.630  1.00  0.00            
ATOM     61  H28 BCD     1      43.450  23.120  15.640  1.00  0.00            
ATOM     62  H29 BCD     1      43.510  24.850  15.740  1.00  0.00            
ATOM     63  H30 BCD     1      44.400  23.450  17.990  1.00  0.00            
ATOM     64  C19 BCD     1      36.190  20.200  16.960  1.00  0.00            
ATOM     65  O16 BCD     1      35.960  20.690  15.640  1.00  0.00            
ATOM     66  C20 BCD     1      36.110  21.330  17.900  1.00  0.00            
ATOM     67  O17 BCD     1      34.890  22.180  17.770  1.00  0.00            
ATOM     68  C21 BCD     1      37.240  22.350  17.740  1.00  0.00            
ATOM     69  O18 BCD     1      37.310  23.450  18.630  1.00  0.00            
ATOM     70  C22 BCD     1      38.560  21.640  17.730  1.00  0.00            
ATOM     71  C23 BCD     1      38.610  20.570  16.730  1.00  0.00            
ATOM     72  O19 BCD     1      37.500  19.640  17.000  1.00  0.00            
ATOM     73  C24 BCD     1      39.950  19.850  16.620  1.00  0.00            
ATOM     74  O20 BCD     1      40.210  19.080  17.820  1.00  0.00            
ATOM     75  H31 BCD     1      35.500  19.400  17.240  1.00  0.00            
ATOM     76  H32 BCD     1      36.230  20.950  18.920  1.00  0.00            
ATOM     77  H33 BCD     1      34.540  22.010  16.890  1.00  0.00            
ATOM     78  H34 BCD     1      37.150  22.800  16.740  1.00  0.00            
ATOM     79  H35 BCD     1      36.460  23.890  18.690  1.00  0.00            
ATOM     80  H36 BCD     1      38.640  20.990  18.610  1.00  0.00            
ATOM     81  H37 BCD     1      38.430  20.990  15.730  1.00  0.00            
ATOM     82  H38 BCD     1      39.880  19.100  15.810  1.00  0.00            
ATOM     83  H39 BCD     1      40.710  20.610  16.420  1.00  0.00            
ATOM     84  H40 BCD     1      39.370  18.640  17.990  1.00  0.00            
ATOM     85  C25 BCD     1      34.200  19.970  12.270  1.00  0.00            
ATOM     86  O21 BCD     1      35.020  21.030  11.780  1.00  0.00            
ATOM     87  C26 BCD     1      33.200  20.310  13.290  1.00  0.00            
ATOM     88  O22 BCD     1      32.220  21.210  12.740  1.00  0.00            
ATOM     89  C27 BCD     1      33.930  20.960  14.480  1.00  0.00            
ATOM     90  O23 BCD     1      33.140  21.190  15.700  1.00  0.00            
ATOM     91  C28 BCD     1      35.060  19.900  14.900  1.00  0.00            
ATOM     92  C29 BCD     1      35.940  19.300  13.700  1.00  0.00            
ATOM     93  O24 BCD     1      35.000  18.870  12.750  1.00  0.00            
ATOM     94  C30 BCD     1      36.890  18.210  14.170  1.00  0.00            
ATOM     95  O25 BCD     1      36.250  17.020  14.660  1.00  0.00            
ATOM     96  H41 BCD     1      33.690  19.510  11.420  1.00  0.00            
ATOM     97  H42 BCD     1      32.680  19.390  13.600  1.00  0.00            
ATOM     98  H43 BCD     1      31.500  21.230  13.380  1.00  0.00            
ATOM     99  H44 BCD     1      34.490  21.840  14.140  1.00  0.00            
ATOM    100  H45 BCD     1      32.580  20.410  15.770  1.00  0.00            
ATOM    101  H46 BCD     1      34.630  19.050  15.440  1.00  0.00            
ATOM    102  H47 BCD     1      36.530  20.120  13.280  1.00  0.00            
ATOM    103  H48 BCD     1      37.520  17.890  13.340  1.00  0.00            
ATOM    104  H49 BCD     1      37.600  18.760  14.800  1.00  0.00            
ATOM    105  H50 BCD     1      36.350  16.310  14.020  1.00  0.00            
ATOM    106  C31 BCD     1      36.100  23.430   8.670  1.00  0.00            
ATOM    107  O26 BCD     1      36.880  24.090   9.680  1.00  0.00            
ATOM    108  C32 BCD     1      34.580  23.550   8.950  1.00  0.00            
ATOM    109  O27 BCD     1      34.250  24.920   8.780  1.00  0.00            
ATOM    110  C33 BCD     1      34.230  22.840  10.260  1.00  0.00            
ATOM    111  C34 BCD     1      34.890  21.460  10.430  1.00  0.00            
ATOM    112  C35 BCD     1      36.260  21.320   9.760  1.00  0.00            
ATOM    113  O28 BCD     1      36.450  22.070   8.510  1.00  0.00            
ATOM    114  C36 BCD     1      36.670  19.900   9.430  1.00  0.00            
ATOM    115  O29 BCD     1      35.760  19.330   8.470  1.00  0.00            
ATOM    116  O30 BCD     1      32.790  22.610  10.430  1.00  0.00            
ATOM    117  H51 BCD     1      36.340  23.810   7.670  1.00  0.00            
ATOM    118  H52 BCD     1      34.000  23.090   8.140  1.00  0.00            
ATOM    119  H53 BCD     1      33.330  25.050   9.030  1.00  0.00            
ATOM    120  H54 BCD     1      34.620  23.540  11.010  1.00  0.00            
ATOM    121  H55 BCD     1      32.620  22.350  11.330  1.00  0.00            
ATOM    122  H56 BCD     1      34.170  20.820   9.900  1.00  0.00            
ATOM    123  H57 BCD     1      37.020  21.640  10.480  1.00  0.00            
ATOM    124  H58 BCD     1      37.670  19.910   8.980  1.00  0.00            
ATOM    125  H59 BCD     1      36.700  19.200  10.280  1.00  0.00            
ATOM    126  H60 BCD     1      35.980  19.780   7.660  1.00  0.00            
ATOM    127  C37 BCD     1      39.870  27.040   9.630  1.00  0.00            
ATOM    128  O31 BCD     1      40.060  27.290  11.040  1.00  0.00            
ATOM    129  C38 BCD     1      38.490  27.490   9.050  1.00  0.00            
ATOM    130  O32 BCD     1      38.160  28.750   9.500  1.00  0.00            
ATOM    131  C39 BCD     1      37.460  26.460   9.620  1.00  0.00            
ATOM    132  O33 BCD     1      36.130  26.800   9.160  1.00  0.00            
ATOM    133  C40 BCD     1      37.840  25.040   9.190  1.00  0.00            
ATOM    134  C41 BCD     1      39.300  24.730   9.770  1.00  0.00            
ATOM    135  O34 BCD     1      40.260  25.690   9.380  1.00  0.00            
ATOM    136  C42 BCD     1      39.750  23.310   9.400  1.00  0.00            
ATOM    137  O35 BCD     1      39.850  23.090   8.010  1.00  0.00            
ATOM    138  H61 BCD     1      40.500  27.710   9.030  1.00  0.00            
ATOM    139  H62 BCD     1      38.480  27.430   7.950  1.00  0.00            
ATOM    140  H63 BCD     1      37.640  28.600  10.290  1.00  0.00            
ATOM    141  H64 BCD     1      37.490  26.460  10.720  1.00  0.00            
ATOM    142  H65 BCD     1      35.630  26.020   8.900  1.00  0.00            
ATOM    143  H66 BCD     1      37.940  25.000   8.100  1.00  0.00            
ATOM    144  H67 BCD     1      39.200  24.760  10.860  1.00  0.00            
ATOM    145  H68 BCD     1      40.660  23.060   9.970  1.00  0.00            
ATOM    146  H69 BCD     1      38.950  22.680   9.800  1.00  0.00            
ATOM    147  H70 BCD     1      39.890  22.140   7.920  1.00  0.00            
ATOM    148  C1  BJ5     2      38.320  26.990  17.670  1.00  0.00            
ATOM    149  C2  BJ5     2      37.560  26.460  16.660  1.00  0.00            
ATOM    150  C3  BJ5     2      37.820  26.600  15.140  1.00  0.00            
ATOM    151  C4  BJ5     2      38.130  25.220  14.600  1.00  0.00            
ATOM    152  C5  BJ5     2      37.080  24.400  14.220  1.00  0.00            
ATOM    153  C6  BJ5     2      37.290  23.110  13.620  1.00  0.00            
ATOM    154  C7  BJ5     2      38.580  22.600  13.470  1.00  0.00            
ATOM    155  O1  BJ5     2      38.710  21.340  12.940  1.00  0.00            
ATOM    156  C8  BJ5     2      40.010  20.720  13.000  1.00  0.00            
ATOM    157  C9  BJ5     2      39.640  23.360  14.040  1.00  0.00            
ATOM    158  C10 BJ5     2      39.460  24.680  14.430  1.00  0.00            
ATOM    159  H1  BJ5     2      38.030  26.880  18.710  1.00  0.00            
ATOM    160  H2  BJ5     2      39.050  27.780  17.510  1.00  0.00            
ATOM    161  H3  BJ5     2      36.760  25.750  16.840  1.00  0.00            
ATOM    162  H4  BJ5     2      38.530  27.410  14.900  1.00  0.00            
ATOM    163  H5  BJ5     2      36.950  26.960  14.570  1.00  0.00            
ATOM    164  H6  BJ5     2      36.120  24.860  14.430  1.00  0.00            
ATOM    165  H7  BJ5     2      36.510  22.490  13.180  1.00  0.00            
ATOM    166  H8  BJ5     2      40.670  21.350  12.390  1.00  0.00            
ATOM    167  H9  BJ5     2      40.350  20.720  14.040  1.00  0.00            
ATOM    168  H10 BJ5     2      39.960  19.660  12.740  1.00  0.00            
ATOM    169  H11 BJ5     2      40.640  22.940  14.090  1.00  0.00            
ATOM    170  H12 BJ5     2      40.270  25.330  14.770  1.00  0.00            
TER
ENDMDL
MODEL        1
ATOM      1  C1  BCD     1      34.230  33.340  28.290  1.00  0.00            
ATOM      2  O1  BCD     1      35.140  32.340  28.730  1.00  0.00            
ATOM      3  C2  BCD     1      33.670  33.900  29.560  1.00  0.00            
ATOM      4  O2  BCD     1      34.730  34.310  30.480  1.00  0.00            
ATOM      5  C3  BCD     1      32.740  32.930  30.420  1.00  0.00            
ATOM      6  O3  BCD     1      32.050  33.580  31.490  1.00  0.00            
ATOM      7  C4  BCD     1      31.660  32.480  29.460  1.00  0.00            
ATOM      8  C5  BCD     1      32.270  31.920  28.120  1.00  0.00            
ATOM      9  O4  BCD     1      33.170  32.800  27.530  1.00  0.00            
ATOM     10  C6  BCD     1      31.270  31.410  27.040  1.00  0.00            
ATOM     11  O5  BCD     1      30.390  32.490  26.620  1.00  0.00            
ATOM     12  H1  BCD     1      34.720  34.120  27.690  1.00  0.00            
ATOM     13  H2  BCD     1      33.030  34.760  29.340  1.00  0.00            
ATOM     14  H3  BCD     1      35.300  33.580  30.720  1.00  0.00            
ATOM     15  H4  BCD     1      33.310  32.070  30.790  1.00  0.00            
ATOM     16  H5  BCD     1      32.750  33.730  32.130  1.00  0.00            
ATOM     17  H6  BCD     1      30.790  33.120  29.260  1.00  0.00            
ATOM     18  H7  BCD     1      32.820  31.010  28.380  1.00  0.00            
ATOM     19  H8  BCD     1      31.860  31.030  26.190  1.00  0.00            
ATOM     20  H9  BCD     1      30.730  30.570  27.480  1.00  0.00            
ATOM     21  H10 BCD     1      29.930  32.070  25.900  1.00  0.00            
ATOM     22  C7  BCD     1      38.920  30.710  27.660  1.00  0.00            
ATOM     23  O6  BCD     1      38.850  29.600  28.580  1.00  0.00            
ATOM     24  C8  BCD     1      38.880  32.100  28.370  1.00  0.00            
ATOM     25  O7  BCD     1      39.860  32.220  29.360  1.00  0.00            
ATOM     26  C9  BCD     1      37.520  32.420  29.040  1.00  0.00            
ATOM     27  O8  BCD     1      37.420  33.650  29.720  1.00  0.00            
ATOM     28  C10 BCD     1      36.390  32.240  28.040  1.00  0.00            
ATOM     29  C11 BCD     1      36.520  30.880  27.380  1.00  0.00            
ATOM     30  O9  BCD     1      37.760  30.750  26.740  1.00  0.00            
ATOM     31  C12 BCD     1      35.460  30.710  26.350  1.00  0.00            
ATOM     32  O10 BCD     1      35.310  29.400  25.830  1.00  0.00            
ATOM     33  H11 BCD     1      39.840  30.590  27.070  1.00  0.00            
ATOM     34  H12 BCD     1      38.980  32.920  27.640  1.00  0.00            
ATOM     35  H13 BCD     1      39.950  33.170  29.500  1.00  0.00            
ATOM     36  H14 BCD     1      37.270  31.680  29.810  1.00  0.00            
ATOM     37  H15 BCD     1      37.920  33.680  30.540  1.00  0.00            
ATOM     38  H16 BCD     1      36.470  33.070  27.330  1.00  0.00            
ATOM     39  H17 BCD     1      36.450  30.020  28.060  1.00  0.00            
ATOM     40  H18 BCD     1      34.580  31.000  26.950  1.00  0.00            
ATOM     41  H19 BCD     1      35.530  31.460  25.550  1.00  0.00            
ATOM     42  H20 BCD     1      35.640  29.310  24.930  1.00  0.00            
ATOM     43  C13 BCD     1      40.760  26.240  30.010  1.00  0.00            
ATOM     44  O11 BCD     1      39.560  25.730  30.570  1.00  0.00            
ATOM     45  C14 BCD     1      41.110  27.610  30.540  1.00  0.00            
ATOM     46  O12 BCD     1      41.340  27.560  31.940  1.00  0.00            
ATOM     47  C15 BCD     1      40.040  28.700  30.290  1.00  0.00            
ATOM     48  O13 BCD     1      40.290  29.990  30.940  1.00  0.00            
ATOM     49  C16 BCD     1      40.020  28.800  28.770  1.00  0.00            
ATOM     50  C17 BCD     1      39.750  27.400  28.150  1.00  0.00            
ATOM     51  O14 BCD     1      40.700  26.390  28.630  1.00  0.00            
ATOM     52  C18 BCD     1      39.790  27.580  26.650  1.00  0.00            
ATOM     53  O15 BCD     1      39.830  26.300  26.020  1.00  0.00            
ATOM     54  H21 BCD     1      41.620  25.590  30.170  1.00  0.00            
ATOM     55  H22 BCD     1      42.070  27.850  30.060  1.00  0.00            
ATOM     56  H23 BCD     1      41.230  28.450  32.270  1.00  0.00            
ATOM     57  H24 BCD     1      39.150  28.220  30.740  1.00  0.00            
ATOM     58  H25 BCD     1      40.040  30.720  30.370  1.00  0.00            
ATOM     59  H26 BCD     1      40.940  29.270  28.390  1.00  0.00            
ATOM     60  H27 BCD     1      38.750  27.100  28.500  1.00  0.00            
ATOM     61  H28 BCD     1      38.950  28.190  26.300  1.00  0.00            
ATOM     62  H29 BCD     1      40.690  28.170  26.440  1.00  0.00            
ATOM     63  H30 BCD     1      39.090  25.830  26.410  1.00  0.00            
ATOM     64  C19 BCD     1      38.060  22.900  33.350  1.00  0.00            
ATOM     65  O16 BCD     1      37.020  23.840  33.520  1.00  0.00            
ATOM     66  C20 BCD     1      39.280  23.660  33.760  1.00  0.00            
ATOM     67  O17 BCD     1      39.290  23.890  35.190  1.00  0.00            
ATOM     68  C21 BCD     1      39.600  24.890  32.880  1.00  0.00            
ATOM     69  O18 BCD     1      40.810  25.460  33.200  1.00  0.00            
ATOM     70  C22 BCD     1      39.560  24.540  31.410  1.00  0.00            
ATOM     71  C23 BCD     1      38.350  23.760  31.040  1.00  0.00            
ATOM     72  O19 BCD     1      38.200  22.610  31.960  1.00  0.00            
ATOM     73  C24 BCD     1      38.310  23.260  29.620  1.00  0.00            
ATOM     74  O20 BCD     1      39.410  22.310  29.440  1.00  0.00            
ATOM     75  H31 BCD     1      38.070  21.940  33.870  1.00  0.00            
ATOM     76  H32 BCD     1      40.110  22.960  33.570  1.00  0.00            
ATOM     77  H33 BCD     1      40.180  24.060  35.510  1.00  0.00            
ATOM     78  H34 BCD     1      38.750  25.560  33.030  1.00  0.00            
ATOM     79  H35 BCD     1      40.920  26.210  32.620  1.00  0.00            
ATOM     80  H36 BCD     1      40.450  23.910  31.250  1.00  0.00            
ATOM     81  H37 BCD     1      37.530  24.460  31.240  1.00  0.00            
ATOM     82  H38 BCD     1      37.370  22.760  29.350  1.00  0.00            
ATOM     83  H39 BCD     1      38.530  24.060  28.900  1.00  0.00            
ATOM     84  H40 BCD     1      39.020  21.560  28.990  1.00  0.00            
ATOM     85  C25 BCD     1      33.380  24.260  35.280  1.00  0.00            
ATOM     86  O21 BCD     1      32.940  25.140  34.170  1.00  0.00            
ATOM     87  C26 BCD     1      34.570  24.850  35.990  1.00  0.00            
ATOM     88  O22 BCD     1      34.240  26.210  36.400  1.00  0.00            
ATOM     89  C27 BCD     1      35.750  24.880  34.950  1.00  0.00            
ATOM     90  O23 BCD     1      36.860  25.400  35.670  1.00  0.00            
ATOM     91  C28 BCD     1      36.010  23.480  34.420  1.00  0.00            
ATOM     92  C29 BCD     1      34.760  22.940  33.810  1.00  0.00            
ATOM     93  O24 BCD     1      33.700  23.000  34.700  1.00  0.00            
ATOM     94  C30 BCD     1      35.000  21.460  33.320  1.00  0.00            
ATOM     95  O25 BCD     1      35.730  20.700  34.260  1.00  0.00            
ATOM     96  H41 BCD     1      32.620  24.060  36.040  1.00  0.00            
ATOM     97  H42 BCD     1      34.850  24.180  36.810  1.00  0.00            
ATOM     98  H43 BCD     1      35.110  26.610  36.390  1.00  0.00            
ATOM     99  H44 BCD     1      35.500  25.530  34.100  1.00  0.00            
ATOM    100  H45 BCD     1      37.660  25.210  35.180  1.00  0.00            
ATOM    101  H46 BCD     1      36.450  22.790  35.160  1.00  0.00            
ATOM    102  H47 BCD     1      34.550  23.430  32.850  1.00  0.00            
ATOM    103  H48 BCD     1      34.050  20.960  33.100  1.00  0.00            
ATOM    104  H49 BCD     1      35.740  21.450  32.510  1.00  0.00            
ATOM    105  H50 BCD     1      35.080  20.310  34.850  1.00  0.00            
ATOM    106  C31 BCD     1      29.350  26.630  32.940  1.00  0.00            
ATOM    107  O26 BCD     1      30.020  27.820  32.380  1.00  0.00            
ATOM    108  C32 BCD     1      29.520  26.530  34.410  1.00  0.00            
ATOM    109  O27 BCD     1      28.800  27.590  35.010  1.00  0.00            
ATOM    110  C33 BCD     1      30.970  26.470  34.810  1.00  0.00            
ATOM    111  C34 BCD     1      31.520  25.200  34.080  1.00  0.00            
ATOM    112  C35 BCD     1      31.300  25.230  32.580  1.00  0.00            
ATOM    113  O28 BCD     1      29.940  25.520  32.350  1.00  0.00            
ATOM    114  C36 BCD     1      31.610  23.840  31.900  1.00  0.00            
ATOM    115  O29 BCD     1      30.870  22.720  32.440  1.00  0.00            
ATOM    116  O30 BCD     1      31.180  26.330  36.190  1.00  0.00            
ATOM    117  H51 BCD     1      28.290  26.590  32.670  1.00  0.00            
ATOM    118  H52 BCD     1      29.100  25.550  34.630  1.00  0.00            
ATOM    119  H53 BCD     1      29.150  28.450  34.780  1.00  0.00            
ATOM    120  H54 BCD     1      31.480  27.370  34.420  1.00  0.00            
ATOM    121  H55 BCD     1      32.070  26.640  36.380  1.00  0.00            
ATOM    122  H56 BCD     1      31.110  24.270  34.490  1.00  0.00            
ATOM    123  H57 BCD     1      31.860  26.100  32.230  1.00  0.00            
ATOM    124  H58 BCD     1      31.550  23.810  30.800  1.00  0.00            
ATOM    125  H59 BCD     1      32.650  23.650  32.170  1.00  0.00            
ATOM    126  H60 BCD     1      30.020  23.090  32.710  1.00  0.00            
ATOM    127  C37 BCD     1      29.710  31.100  29.970  1.00  0.00            
ATOM    128  O31 BCD     1      31.150  31.330  29.990  1.00  0.00            
ATOM    129  C38 BCD     1      29.150  31.190  31.350  1.00  0.00            
ATOM    130  O32 BCD     1      29.450  32.510  31.860  1.00  0.00            
ATOM    131  C39 BCD     1      29.590  30.120  32.270  1.00  0.00            
ATOM    132  O33 BCD     1      29.010  30.040  33.580  1.00  0.00            
ATOM    133  C40 BCD     1      29.290  28.780  31.580  1.00  0.00            
ATOM    134  C41 BCD     1      29.770  28.780  30.190  1.00  0.00            
ATOM    135  O34 BCD     1      29.320  29.880  29.450  1.00  0.00            
ATOM    136  C42 BCD     1      29.610  27.450  29.450  1.00  0.00            
ATOM    137  O35 BCD     1      28.270  27.010  29.370  1.00  0.00            
ATOM    138  H61 BCD     1      29.210  31.940  29.470  1.00  0.00            
ATOM    139  H62 BCD     1      28.060  31.140  31.300  1.00  0.00            
ATOM    140  H63 BCD     1      30.410  32.600  31.820  1.00  0.00            
ATOM    141  H64 BCD     1      30.670  30.290  32.340  1.00  0.00            
ATOM    142  H65 BCD     1      28.950  30.880  34.050  1.00  0.00            
ATOM    143  H66 BCD     1      28.220  28.510  31.590  1.00  0.00            
ATOM    144  H67 BCD     1      30.860  28.880  30.210  1.00  0.00            
ATOM    145  H68 BCD     1      30.120  27.630  28.490  1.00  0.00            
ATOM    146  H69 BCD     1      30.110  26.690  30.060  1.00  0.00            
ATOM    147  H70 BCD     1      28.190  26.090  29.620  1.00  0.00            
ATOM    148  C1  BJ5     2      33.770  29.430  33.980  1.00  0.00            
ATOM    149  C2  BJ5     2      33.750  29.810  32.690  1.00  0.00            
ATOM    150  C3  BJ5     2      34.960  29.490  31.780  1.00  0.00            
ATOM    151  C4  BJ5     2      34.730  28.260  30.930  1.00  0.00            
ATOM    152  C5  BJ5     2      34.040  28.290  29.660  1.00  0.00            
ATOM    153  C6  BJ5     2      33.790  27.110  29.020  1.00  0.00            
ATOM    154  C7  BJ5     2      34.260  25.840  29.520  1.00  0.00            
ATOM    155  O1  BJ5     2      33.950  24.640  28.880  1.00  0.00            
ATOM    156  C8  BJ5     2      34.580  23.370  28.960  1.00  0.00            
ATOM    157  C9  BJ5     2      34.820  25.840  30.800  1.00  0.00            
ATOM    158  C10 BJ5     2      35.100  27.020  31.500  1.00  0.00            
ATOM    159  H1  BJ5     2      33.010  29.640  34.720  1.00  0.00            
ATOM    160  H2  BJ5     2      34.600  28.830  34.340  1.00  0.00            
ATOM    161  H3  BJ5     2      32.960  30.390  32.230  1.00  0.00            
ATOM    162  H4  BJ5     2      35.820  29.400  32.450  1.00  0.00            
ATOM    163  H5  BJ5     2      35.190  30.410  31.240  1.00  0.00            
ATOM    164  H6  BJ5     2      33.770  29.280  29.290  1.00  0.00            
ATOM    165  H7  BJ5     2      33.280  27.140  28.060  1.00  0.00            
ATOM    166  H8  BJ5     2      34.620  22.920  29.960  1.00  0.00            
ATOM    167  H9  BJ5     2      34.140  22.670  28.240  1.00  0.00            
ATOM    168  H10 BJ5     2      35.590  23.500  28.570  1.00  0.00            
ATOM    169  H11 BJ5     2      35.020  24.930  31.350  1.00  0.00            
ATOM    170  H12 BJ5     2      35.570  26.990  32.480  1.00  0.00            
TER
ENDMDL
MODEL        1
ATOM      1  C1  BCD     1      11.440   0.320  17.630  1.00  0.00            
ATOM      2  O1  BCD     1      12.510  -0.010  16.760  1.00  0.00            
ATOM      3  C2  BCD     1      10.500   1.290  17.000  1.00  0.00            
ATOM      4  O2  BCD     1       9.960   0.850  15.750  1.00  0.00            
ATOM      5  C3  BCD     1      11.190   2.640  16.830  1.00  0.00            
ATOM      6  O3  BCD     1      10.280   3.630  16.340  1.00  0.00            
ATOM      7  C4  BCD     1      11.760   3.080  18.140  1.00  0.00            
ATOM      8  C5  BCD     1      12.630   1.980  18.910  1.00  0.00            
ATOM      9  O4  BCD     1      11.800   0.830  18.880  1.00  0.00            
ATOM     10  C6  BCD     1      12.880   2.500  20.320  1.00  0.00            
ATOM     11  O5  BCD     1      13.970   1.700  20.910  1.00  0.00            
ATOM     12  H1  BCD     1      10.880  -0.600  17.820  1.00  0.00            
ATOM     13  H2  BCD     1       9.710   1.500  17.730  1.00  0.00            
ATOM     14  H3  BCD     1       9.130   0.420  15.980  1.00  0.00            
ATOM     15  H4  BCD     1      12.100   2.480  16.240  1.00  0.00            
ATOM     16  H5  BCD     1      10.840   4.380  16.110  1.00  0.00            
ATOM     17  H6  BCD     1      10.980   3.430  18.830  1.00  0.00            
ATOM     18  H7  BCD     1      13.580   1.790  18.410  1.00  0.00            
ATOM     19  H8  BCD     1      13.380   3.470  20.260  1.00  0.00            
ATOM     20  H9  BCD     1      11.940   2.570  20.890  1.00  0.00            
ATOM     21  H10 BCD     1      13.620   1.480  21.780  1.00  0.00            
ATOM     22  C7  BCD     1      13.980  -3.340  14.930  1.00  0.00            
ATOM     23  O6  BCD     1      15.170  -2.700  14.980  1.00  0.00            
ATOM     24  C8  BCD     1      12.960  -2.560  14.040  1.00  0.00            
ATOM     25  O7  BCD     1      13.380  -2.460  12.680  1.00  0.00            
ATOM     26  C9  BCD     1      12.880  -1.170  14.690  1.00  0.00            
ATOM     27  O8  BCD     1      11.890  -0.370  14.000  1.00  0.00            
ATOM     28  C10 BCD     1      12.450  -1.320  16.120  1.00  0.00            
ATOM     29  C11 BCD     1      13.290  -2.330  16.990  1.00  0.00            
ATOM     30  O9  BCD     1      13.550  -3.480  16.220  1.00  0.00            
ATOM     31  C12 BCD     1      12.640  -2.690  18.270  1.00  0.00            
ATOM     32  O10 BCD     1      11.470  -3.510  18.150  1.00  0.00            
ATOM     33  H11 BCD     1      14.140  -4.340  14.530  1.00  0.00            
ATOM     34  H12 BCD     1      11.950  -2.980  14.100  1.00  0.00            
ATOM     35  H13 BCD     1      12.760  -1.820  12.320  1.00  0.00            
ATOM     36  H14 BCD     1      13.880  -0.740  14.650  1.00  0.00            
ATOM     37  H15 BCD     1      11.320   0.010  14.680  1.00  0.00            
ATOM     38  H16 BCD     1      11.390  -1.630  16.080  1.00  0.00            
ATOM     39  H17 BCD     1      14.260  -1.900  17.300  1.00  0.00            
ATOM     40  H18 BCD     1      13.320  -3.290  18.890  1.00  0.00            
ATOM     41  H19 BCD     1      12.380  -1.880  18.960  1.00  0.00            
ATOM     42  H20 BCD     1      11.100  -3.850  18.970  1.00  0.00            
ATOM     43  C13 BCD     1      19.140  -2.830  14.220  1.00  0.00            
ATOM     44  O11 BCD     1      19.160  -1.410  13.980  1.00  0.00            
ATOM     45  C14 BCD     1      18.330  -3.510  13.130  1.00  0.00            
ATOM     46  O12 BCD     1      18.950  -3.250  11.810  1.00  0.00            
ATOM     47  C15 BCD     1      16.940  -3.010  13.300  1.00  0.00            
ATOM     48  O13 BCD     1      16.040  -3.490  12.250  1.00  0.00            
ATOM     49  C16 BCD     1      16.420  -3.350  14.750  1.00  0.00            
ATOM     50  C17 BCD     1      17.430  -2.860  15.850  1.00  0.00            
ATOM     51  O14 BCD     1      18.740  -3.260  15.530  1.00  0.00            
ATOM     52  C18 BCD     1      17.170  -3.480  17.320  1.00  0.00            
ATOM     53  O15 BCD     1      17.220  -4.880  17.310  1.00  0.00            
ATOM     54  H21 BCD     1      20.170  -3.210  14.140  1.00  0.00            
ATOM     55  H22 BCD     1      18.320  -4.580  13.350  1.00  0.00            
ATOM     56  H23 BCD     1      19.060  -2.300  11.740  1.00  0.00            
ATOM     57  H24 BCD     1      17.010  -1.920  13.210  1.00  0.00            
ATOM     58  H25 BCD     1      15.150  -3.200  12.440  1.00  0.00            
ATOM     59  H26 BCD     1      16.280  -4.440  14.750  1.00  0.00            
ATOM     60  H27 BCD     1      17.510  -1.770  15.850  1.00  0.00            
ATOM     61  H28 BCD     1      17.970  -3.160  18.000  1.00  0.00            
ATOM     62  H29 BCD     1      16.220  -3.050  17.650  1.00  0.00            
ATOM     63  H30 BCD     1      16.460  -5.260  17.750  1.00  0.00            
ATOM     64  C19 BCD     1      21.870   1.620  13.520  1.00  0.00            
ATOM     65  O16 BCD     1      20.930   2.560  14.160  1.00  0.00            
ATOM     66  C20 BCD     1      21.320   1.060  12.290  1.00  0.00            
ATOM     67  O17 BCD     1      21.010   2.130  11.350  1.00  0.00            
ATOM     68  C21 BCD     1      20.030   0.280  12.500  1.00  0.00            
ATOM     69  O18 BCD     1      19.490  -0.340  11.340  1.00  0.00            
ATOM     70  C22 BCD     1      20.410  -0.840  13.540  1.00  0.00            
ATOM     71  C23 BCD     1      21.150  -0.330  14.730  1.00  0.00            
ATOM     72  O19 BCD     1      22.240   0.570  14.350  1.00  0.00            
ATOM     73  C24 BCD     1      21.760  -1.290  15.710  1.00  0.00            
ATOM     74  O20 BCD     1      22.540  -2.190  14.980  1.00  0.00            
ATOM     75  H31 BCD     1      22.810   2.120  13.270  1.00  0.00            
ATOM     76  H32 BCD     1      22.040   0.360  11.850  1.00  0.00            
ATOM     77  H33 BCD     1      20.700   2.910  11.830  1.00  0.00            
ATOM     78  H34 BCD     1      19.230   0.900  12.920  1.00  0.00            
ATOM     79  H35 BCD     1      19.410   0.340  10.660  1.00  0.00            
ATOM     80  H36 BCD     1      21.060  -1.420  12.880  1.00  0.00            
ATOM     81  H37 BCD     1      20.400   0.310  15.220  1.00  0.00            
ATOM     82  H38 BCD     1      22.320  -0.790  16.500  1.00  0.00            
ATOM     83  H39 BCD     1      20.950  -1.830  16.210  1.00  0.00            
ATOM     84  H40 BCD     1      23.090  -1.810  14.290  1.00  0.00            
ATOM     85  C25 BCD     1      21.100   6.490  15.580  1.00  0.00            
ATOM     86  O21 BCD     1      19.890   6.240  16.280  1.00  0.00            
ATOM     87  C26 BCD     1      20.930   6.360  14.090  1.00  0.00            
ATOM     88  O22 BCD     1      20.090   7.300  13.410  1.00  0.00            
ATOM     89  C27 BCD     1      20.480   4.920  13.730  1.00  0.00            
ATOM     90  O23 BCD     1      20.410   4.760  12.270  1.00  0.00            
ATOM     91  C28 BCD     1      21.430   3.890  14.310  1.00  0.00            
ATOM     92  C29 BCD     1      21.660   4.130  15.830  1.00  0.00            
ATOM     93  O24 BCD     1      22.060   5.520  15.950  1.00  0.00            
ATOM     94  C30 BCD     1      22.710   3.200  16.430  1.00  0.00            
ATOM     95  O25 BCD     1      23.860   3.160  15.570  1.00  0.00            
ATOM     96  H41 BCD     1      21.590   7.450  15.760  1.00  0.00            
ATOM     97  H42 BCD     1      21.910   6.520  13.640  1.00  0.00            
ATOM     98  H43 BCD     1      20.560   7.470  12.590  1.00  0.00            
ATOM     99  H44 BCD     1      19.490   4.770  14.170  1.00  0.00            
ATOM    100  H45 BCD     1      19.620   5.180  11.920  1.00  0.00            
ATOM    101  H46 BCD     1      22.410   3.970  13.810  1.00  0.00            
ATOM    102  H47 BCD     1      20.720   4.030  16.380  1.00  0.00            
ATOM    103  H48 BCD     1      22.970   3.620  17.410  1.00  0.00            
ATOM    104  H49 BCD     1      22.200   2.240  16.560  1.00  0.00            
ATOM    105  H50 BCD     1      23.910   2.260  15.220  1.00  0.00            
ATOM    106  C31 BCD     1      16.910   8.100  18.230  1.00  0.00            
ATOM    107  O26 BCD     1      16.100   7.080  17.670  1.00  0.00            
ATOM    108  C32 BCD     1      17.550   8.890  17.120  1.00  0.00            
ATOM    109  O27 BCD     1      16.490   9.530  16.420  1.00  0.00            
ATOM    110  C33 BCD     1      18.350   8.060  16.170  1.00  0.00            
ATOM    111  C34 BCD     1      19.360   7.330  17.070  1.00  0.00            
ATOM    112  C35 BCD     1      18.830   6.720  18.340  1.00  0.00            
ATOM    113  O28 BCD     1      17.900   7.590  19.050  1.00  0.00            
ATOM    114  C36 BCD     1      20.000   6.420  19.280  1.00  0.00            
ATOM    115  O29 BCD     1      19.650   5.490  20.290  1.00  0.00            
ATOM    116  O30 BCD     1      18.900   8.840  15.120  1.00  0.00            
ATOM    117  H51 BCD     1      16.230   8.690  18.860  1.00  0.00            
ATOM    118  H52 BCD     1      18.130   9.710  17.560  1.00  0.00            
ATOM    119  H53 BCD     1      16.910  10.060  15.740  1.00  0.00            
ATOM    120  H54 BCD     1      17.740   7.280  15.710  1.00  0.00            
ATOM    121  H55 BCD     1      19.350   8.300  14.470  1.00  0.00            
ATOM    122  H56 BCD     1      20.160   8.010  17.380  1.00  0.00            
ATOM    123  H57 BCD     1      18.280   5.790  18.160  1.00  0.00            
ATOM    124  H58 BCD     1      20.820   5.900  18.770  1.00  0.00            
ATOM    125  H59 BCD     1      20.470   7.310  19.720  1.00  0.00            
ATOM    126  H60 BCD     1      18.740   5.740  20.520  1.00  0.00            
ATOM    127  C37 BCD     1      12.360   5.480  18.040  1.00  0.00            
ATOM    128  O31 BCD     1      12.690   4.130  17.870  1.00  0.00            
ATOM    129  C38 BCD     1      12.630   6.340  16.810  1.00  0.00            
ATOM    130  O32 BCD     1      12.100   5.760  15.640  1.00  0.00            
ATOM    131  C39 BCD     1      14.150   6.500  16.660  1.00  0.00            
ATOM    132  O33 BCD     1      14.440   7.490  15.670  1.00  0.00            
ATOM    133  C40 BCD     1      14.730   7.090  17.910  1.00  0.00            
ATOM    134  C41 BCD     1      14.430   6.200  19.190  1.00  0.00            
ATOM    135  O34 BCD     1      13.010   6.020  19.180  1.00  0.00            
ATOM    136  C42 BCD     1      14.830   6.900  20.450  1.00  0.00            
ATOM    137  O35 BCD     1      14.250   8.270  20.510  1.00  0.00            
ATOM    138  H61 BCD     1      11.310   5.380  18.330  1.00  0.00            
ATOM    139  H62 BCD     1      12.160   7.310  17.020  1.00  0.00            
ATOM    140  H63 BCD     1      12.410   6.310  14.920  1.00  0.00            
ATOM    141  H64 BCD     1      14.630   5.560  16.370  1.00  0.00            
ATOM    142  H65 BCD     1      15.340   7.770  15.860  1.00  0.00            
ATOM    143  H66 BCD     1      14.290   8.090  18.000  1.00  0.00            
ATOM    144  H67 BCD     1      14.910   5.220  19.200  1.00  0.00            
ATOM    145  H68 BCD     1      14.620   6.320  21.360  1.00  0.00            
ATOM    146  H69 BCD     1      15.930   6.930  20.400  1.00  0.00            
ATOM    147  H70 BCD     1      13.360   8.350  20.160  1.00  0.00            
ATOM    148  C1  BJ5     2      14.100   3.770  13.750  1.00  0.00            
ATOM    149  C2  BJ5     2      15.240   3.900  12.990  1.00  0.00            
ATOM    150  C3  BJ5     2      16.610   3.350  13.360  1.00  0.00            
ATOM    151  C4  BJ5     2      16.610   2.730  14.690  1.00  0.00            
ATOM    152  C5  BJ5     2      16.260   1.440  14.930  1.00  0.00            
ATOM    153  C6  BJ5     2      16.340   0.890  16.200  1.00  0.00            
ATOM    154  C7  BJ5     2      16.640   1.630  17.310  1.00  0.00            
ATOM    155  O1  BJ5     2      16.830   1.060  18.550  1.00  0.00            
ATOM    156  C8  BJ5     2      17.350  -0.230  18.700  1.00  0.00            
ATOM    157  C9  BJ5     2      16.750   3.010  17.150  1.00  0.00            
ATOM    158  C10 BJ5     2      16.810   3.560  15.820  1.00  0.00            
ATOM    159  H1  BJ5     2      13.180   4.310  13.540  1.00  0.00            
ATOM    160  H2  BJ5     2      14.100   3.310  14.740  1.00  0.00            
ATOM    161  H3  BJ5     2      15.190   4.530  12.090  1.00  0.00            
ATOM    162  H4  BJ5     2      17.290   4.210  13.350  1.00  0.00            
ATOM    163  H5  BJ5     2      17.080   2.710  12.610  1.00  0.00            
ATOM    164  H6  BJ5     2      16.130   0.740  14.110  1.00  0.00            
ATOM    165  H7  BJ5     2      16.040  -0.150  16.370  1.00  0.00            
ATOM    166  H8  BJ5     2      17.610  -0.320  19.760  1.00  0.00            
ATOM    167  H9  BJ5     2      16.560  -0.890  18.300  1.00  0.00            
ATOM    168  H10 BJ5     2      18.280  -0.260  18.120  1.00  0.00            
ATOM    169  H11 BJ5     2      16.650   3.620  18.040  1.00  0.00            
ATOM    170  H12 BJ5     2      17.000   4.620  15.680  1.00  0.00            
TER
ENDMDL
MODEL        1
ATOM      1  C1  BCD     1      12.980   4.320  17.480  1.00  0.00            
ATOM      2  O1  BCD     1      13.930   3.430  17.020  1.00  0.00            
ATOM      3  C2  BCD     1      12.690   5.590  16.580  1.00  0.00            
ATOM      4  O2  BCD     1      12.510   5.130  15.250  1.00  0.00            
ATOM      5  C3  BCD     1      13.770   6.620  16.660  1.00  0.00            
ATOM      6  O3  BCD     1      13.300   7.860  16.000  1.00  0.00            
ATOM      7  C4  BCD     1      14.050   7.040  18.160  1.00  0.00            
ATOM      8  C5  BCD     1      14.390   5.720  18.880  1.00  0.00            
ATOM      9  O4  BCD     1      13.280   4.850  18.780  1.00  0.00            
ATOM     10  C6  BCD     1      14.850   5.840  20.350  1.00  0.00            
ATOM     11  O5  BCD     1      15.030   4.540  21.010  1.00  0.00            
ATOM     12  H1  BCD     1      11.980   3.860  17.520  1.00  0.00            
ATOM     13  H2  BCD     1      11.730   6.010  16.900  1.00  0.00            
ATOM     14  H3  BCD     1      12.130   5.890  14.790  1.00  0.00            
ATOM     15  H4  BCD     1      14.700   6.250  16.190  1.00  0.00            
ATOM     16  H5  BCD     1      13.850   8.600  16.250  1.00  0.00            
ATOM     17  H6  BCD     1      13.140   7.520  18.560  1.00  0.00            
ATOM     18  H7  BCD     1      15.180   5.170  18.360  1.00  0.00            
ATOM     19  H8  BCD     1      15.830   6.320  20.200  1.00  0.00            
ATOM     20  H9  BCD     1      14.220   6.580  20.860  1.00  0.00            
ATOM     21  H10 BCD     1      15.850   4.100  20.760  1.00  0.00            
ATOM     22  C7  BCD     1      15.060  -0.170  15.620  1.00  0.00            
ATOM     23  O6  BCD     1      16.190   0.450  14.950  1.00  0.00            
ATOM     24  C8  BCD     1      13.760   0.350  15.010  1.00  0.00            
ATOM     25  O7  BCD     1      13.680   0.110  13.580  1.00  0.00            
ATOM     26  C9  BCD     1      13.600   1.880  15.310  1.00  0.00            
ATOM     27  O8  BCD     1      12.220   2.380  14.920  1.00  0.00            
ATOM     28  C10 BCD     1      13.720   2.060  16.800  1.00  0.00            
ATOM     29  C11 BCD     1      14.950   1.370  17.460  1.00  0.00            
ATOM     30  O9  BCD     1      15.040   0.020  16.970  1.00  0.00            
ATOM     31  C12 BCD     1      14.770   1.260  18.940  1.00  0.00            
ATOM     32  O10 BCD     1      13.410   0.860  19.380  1.00  0.00            
ATOM     33  H11 BCD     1      15.190  -1.240  15.480  1.00  0.00            
ATOM     34  H12 BCD     1      12.930  -0.200  15.480  1.00  0.00            
ATOM     35  H13 BCD     1      12.920   0.610  13.290  1.00  0.00            
ATOM     36  H14 BCD     1      14.390   2.470  14.810  1.00  0.00            
ATOM     37  H15 BCD     1      12.290   3.340  14.930  1.00  0.00            
ATOM     38  H16 BCD     1      12.810   1.690  17.300  1.00  0.00            
ATOM     39  H17 BCD     1      15.870   1.920  17.210  1.00  0.00            
ATOM     40  H18 BCD     1      15.520   0.690  19.520  1.00  0.00            
ATOM     41  H19 BCD     1      14.990   2.250  19.370  1.00  0.00            
ATOM     42  H20 BCD     1      13.500   0.460  20.240  1.00  0.00            
ATOM     43  C13 BCD     1      19.650  -0.190  12.850  1.00  0.00            
ATOM     44  O11 BCD     1      19.760   1.210  13.000  1.00  0.00            
ATOM     45  C14 BCD     1      18.400  -0.550  12.140  1.00  0.00            
ATOM     46  O12 BCD     1      18.450  -0.030  10.800  1.00  0.00            
ATOM     47  C15 BCD     1      17.200   0.080  12.820  1.00  0.00            
ATOM     48  O13 BCD     1      15.940  -0.190  12.180  1.00  0.00            
ATOM     49  C16 BCD     1      17.070  -0.410  14.230  1.00  0.00            
ATOM     50  C17 BCD     1      18.360  -0.310  15.020  1.00  0.00            
ATOM     51  O14 BCD     1      19.470  -0.730  14.210  1.00  0.00            
ATOM     52  C18 BCD     1      18.400  -1.050  16.340  1.00  0.00            
ATOM     53  O15 BCD     1      18.570  -2.490  16.120  1.00  0.00            
ATOM     54  H21 BCD     1      20.550  -0.550  12.330  1.00  0.00            
ATOM     55  H22 BCD     1      18.200  -1.620  12.280  1.00  0.00            
ATOM     56  H23 BCD     1      17.580  -0.150  10.420  1.00  0.00            
ATOM     57  H24 BCD     1      17.370   1.160  12.890  1.00  0.00            
ATOM     58  H25 BCD     1      15.160   0.230  12.560  1.00  0.00            
ATOM     59  H26 BCD     1      16.800  -1.470  14.260  1.00  0.00            
ATOM     60  H27 BCD     1      18.640   0.740  15.150  1.00  0.00            
ATOM     61  H28 BCD     1      19.220  -0.620  16.940  1.00  0.00            
ATOM     62  H29 BCD     1      17.530  -0.900  17.000  1.00  0.00            
ATOM     63  H30 BCD     1      19.420  -2.820  16.430  1.00  0.00            
ATOM     64  C19 BCD     1      22.690   4.090  12.630  1.00  0.00            
ATOM     65  O16 BCD     1      22.030   5.150  13.390  1.00  0.00            
ATOM     66  C20 BCD     1      21.930   3.710  11.350  1.00  0.00            
ATOM     67  O17 BCD     1      21.710   4.820  10.500  1.00  0.00            
ATOM     68  C21 BCD     1      20.550   3.070  11.700  1.00  0.00            
ATOM     69  O18 BCD     1      19.950   2.520  10.540  1.00  0.00            
ATOM     70  C22 BCD     1      20.930   1.840  12.540  1.00  0.00            
ATOM     71  C23 BCD     1      21.680   2.350  13.800  1.00  0.00            
ATOM     72  O19 BCD     1      22.890   3.000  13.450  1.00  0.00            
ATOM     73  C24 BCD     1      22.040   1.160  14.660  1.00  0.00            
ATOM     74  O20 BCD     1      22.820   0.200  14.020  1.00  0.00            
ATOM     75  H31 BCD     1      23.670   4.490  12.330  1.00  0.00            
ATOM     76  H32 BCD     1      22.610   3.020  10.830  1.00  0.00            
ATOM     77  H33 BCD     1      21.350   4.530   9.660  1.00  0.00            
ATOM     78  H34 BCD     1      20.050   3.760  12.390  1.00  0.00            
ATOM     79  H35 BCD     1      19.290   1.870  10.790  1.00  0.00            
ATOM     80  H36 BCD     1      21.460   1.130  11.890  1.00  0.00            
ATOM     81  H37 BCD     1      21.040   3.050  14.350  1.00  0.00            
ATOM     82  H38 BCD     1      22.500   1.490  15.600  1.00  0.00            
ATOM     83  H39 BCD     1      21.120   0.680  15.010  1.00  0.00            
ATOM     84  H40 BCD     1      23.140   0.490  13.170  1.00  0.00            
ATOM     85  C25 BCD     1      23.090   8.730  14.900  1.00  0.00            
ATOM     86  O21 BCD     1      21.910   8.870  15.620  1.00  0.00            
ATOM     87  C26 BCD     1      22.920   8.750  13.470  1.00  0.00            
ATOM     88  O22 BCD     1      22.240   9.950  13.100  1.00  0.00            
ATOM     89  C27 BCD     1      22.180   7.500  13.020  1.00  0.00            
ATOM     90  O23 BCD     1      22.260   7.360  11.610  1.00  0.00            
ATOM     91  C28 BCD     1      22.890   6.240  13.630  1.00  0.00            
ATOM     92  C29 BCD     1      23.220   6.440  15.090  1.00  0.00            
ATOM     93  O24 BCD     1      23.850   7.660  15.380  1.00  0.00            
ATOM     94  C30 BCD     1      23.970   5.200  15.650  1.00  0.00            
ATOM     95  O25 BCD     1      25.120   4.950  14.860  1.00  0.00            
ATOM     96  H41 BCD     1      23.680   9.630  15.120  1.00  0.00            
ATOM     97  H42 BCD     1      23.930   8.810  13.040  1.00  0.00            
ATOM     98  H43 BCD     1      21.960  10.360  13.920  1.00  0.00            
ATOM     99  H44 BCD     1      21.120   7.690  13.240  1.00  0.00            
ATOM    100  H45 BCD     1      22.080   6.430  11.450  1.00  0.00            
ATOM    101  H46 BCD     1      23.860   6.180  13.120  1.00  0.00            
ATOM    102  H47 BCD     1      22.240   6.500  15.580  1.00  0.00            
ATOM    103  H48 BCD     1      24.320   5.440  16.660  1.00  0.00            
ATOM    104  H49 BCD     1      23.340   4.310  15.720  1.00  0.00            
ATOM    105  H50 BCD     1      25.760   5.620  15.130  1.00  0.00            
ATOM    106  C31 BCD     1      20.010  10.730  18.630  1.00  0.00            
ATOM    107  O26 BCD     1      18.970   9.890  18.270  1.00  0.00            
ATOM    108  C32 BCD     1      20.320  11.610  17.480  1.00  0.00            
ATOM    109  O27 BCD     1      19.190  12.440  17.160  1.00  0.00            
ATOM    110  C33 BCD     1      20.820  10.840  16.250  1.00  0.00            
ATOM    111  C34 BCD     1      21.840   9.820  16.650  1.00  0.00            
ATOM    112  C35 BCD     1      21.480   9.010  17.920  1.00  0.00            
ATOM    113  O28 BCD     1      21.140   9.880  19.010  1.00  0.00            
ATOM    114  C36 BCD     1      22.610   8.140  18.480  1.00  0.00            
ATOM    115  O29 BCD     1      22.030   7.370  19.500  1.00  0.00            
ATOM    116  O30 BCD     1      21.230  11.600  15.080  1.00  0.00            
ATOM    117  H51 BCD     1      19.800  11.300  19.540  1.00  0.00            
ATOM    118  H52 BCD     1      21.200  12.160  17.850  1.00  0.00            
ATOM    119  H53 BCD     1      18.440  11.850  17.040  1.00  0.00            
ATOM    120  H54 BCD     1      19.930  10.270  15.950  1.00  0.00            
ATOM    121  H55 BCD     1      20.420  12.010  14.760  1.00  0.00            
ATOM    122  H56 BCD     1      22.780  10.390  16.740  1.00  0.00            
ATOM    123  H57 BCD     1      20.640   8.340  17.670  1.00  0.00            
ATOM    124  H58 BCD     1      23.100   7.470  17.750  1.00  0.00            
ATOM    125  H59 BCD     1      23.450   8.710  18.890  1.00  0.00            
ATOM    126  H60 BCD     1      22.690   6.780  19.850  1.00  0.00            
ATOM    127  C37 BCD     1      14.870   9.130  19.020  1.00  0.00            
ATOM    128  O31 BCD     1      15.110   7.980  18.260  1.00  0.00            
ATOM    129  C38 BCD     1      15.200  10.370  18.230  1.00  0.00            
ATOM    130  O32 BCD     1      14.120  10.550  17.290  1.00  0.00            
ATOM    131  C39 BCD     1      16.660  10.160  17.560  1.00  0.00            
ATOM    132  O33 BCD     1      17.010  11.080  16.530  1.00  0.00            
ATOM    133  C40 BCD     1      17.670  10.220  18.720  1.00  0.00            
ATOM    134  C41 BCD     1      17.200   9.180  19.800  1.00  0.00            
ATOM    135  O34 BCD     1      15.810   9.130  20.110  1.00  0.00            
ATOM    136  C42 BCD     1      17.900   9.420  21.080  1.00  0.00            
ATOM    137  O35 BCD     1      17.430  10.590  21.670  1.00  0.00            
ATOM    138  H61 BCD     1      13.850   9.160  19.430  1.00  0.00            
ATOM    139  H62 BCD     1      15.230  11.200  18.950  1.00  0.00            
ATOM    140  H63 BCD     1      14.100  11.480  17.030  1.00  0.00            
ATOM    141  H64 BCD     1      16.720   9.170  17.110  1.00  0.00            
ATOM    142  H65 BCD     1      16.340  11.020  15.840  1.00  0.00            
ATOM    143  H66 BCD     1      17.630  11.270  19.030  1.00  0.00            
ATOM    144  H67 BCD     1      17.580   8.250  19.360  1.00  0.00            
ATOM    145  H68 BCD     1      17.790   8.640  21.850  1.00  0.00            
ATOM    146  H69 BCD     1      18.960   9.550  20.850  1.00  0.00            
ATOM    147  H70 BCD     1      18.110  11.240  21.470  1.00  0.00            
ATOM    148  C1  BJ5     2      16.900   4.270  11.820  1.00  0.00            
ATOM    149  C2  BJ5     2      15.960   4.220  12.780  1.00  0.00            
ATOM    150  C3  BJ5     2      15.970   4.950  14.140  1.00  0.00            
ATOM    151  C4  BJ5     2      17.280   4.910  14.900  1.00  0.00            
ATOM    152  C5  BJ5     2      17.940   6.140  15.140  1.00  0.00            
ATOM    153  C6  BJ5     2      19.120   6.110  15.870  1.00  0.00            
ATOM    154  C7  BJ5     2      19.650   4.880  16.400  1.00  0.00            
ATOM    155  O1  BJ5     2      20.880   4.950  16.940  1.00  0.00            
ATOM    156  C8  BJ5     2      21.500   3.770  17.570  1.00  0.00            
ATOM    157  C9  BJ5     2      18.940   3.680  16.270  1.00  0.00            
ATOM    158  C10 BJ5     2      17.750   3.730  15.530  1.00  0.00            
ATOM    159  H1  BJ5     2      16.920   3.800  10.840  1.00  0.00            
ATOM    160  H2  BJ5     2      17.790   4.830  12.110  1.00  0.00            
ATOM    161  H3  BJ5     2      15.090   3.610  12.570  1.00  0.00            
ATOM    162  H4  BJ5     2      15.200   4.420  14.710  1.00  0.00            
ATOM    163  H5  BJ5     2      15.470   5.910  13.960  1.00  0.00            
ATOM    164  H6  BJ5     2      17.480   7.050  14.770  1.00  0.00            
ATOM    165  H7  BJ5     2      19.740   6.990  15.990  1.00  0.00            
ATOM    166  H8  BJ5     2      22.480   4.050  17.970  1.00  0.00            
ATOM    167  H9  BJ5     2      20.930   3.330  18.410  1.00  0.00            
ATOM    168  H10 BJ5     2      21.820   3.010  16.850  1.00  0.00            
ATOM    169  H11 BJ5     2      19.190   2.740  16.750  1.00  0.00            
ATOM    170  H12 BJ5     2      17.160   2.820  15.500  1.00  0.00            
TER
ENDMDL
MODEL        1
ATOM      1  C1  BCD     1      23.740  36.410  11.840  1.00  0.00            
ATOM      2  O1  BCD     1      24.280  37.410  10.960  1.00  0.00            
ATOM      3  C2  BCD     1      22.330  35.920  11.560  1.00  0.00            
ATOM      4  O2  BCD     1      22.210  35.510  10.190  1.00  0.00            
ATOM      5  C3  BCD     1      21.350  37.080  11.800  1.00  0.00            
ATOM      6  O3  BCD     1      19.940  36.790  11.560  1.00  0.00            
ATOM      7  C4  BCD     1      21.590  37.630  13.230  1.00  0.00            
ATOM      8  C5  BCD     1      23.060  37.890  13.570  1.00  0.00            
ATOM      9  O4  BCD     1      23.860  36.790  13.200  1.00  0.00            
ATOM     10  C6  BCD     1      23.240  38.400  14.980  1.00  0.00            
ATOM     11  O5  BCD     1      22.440  37.610  15.870  1.00  0.00            
ATOM     12  H1  BCD     1      24.410  35.540  11.750  1.00  0.00            
ATOM     13  H2  BCD     1      22.090  35.140  12.290  1.00  0.00            
ATOM     14  H3  BCD     1      21.380  35.030  10.120  1.00  0.00            
ATOM     15  H4  BCD     1      21.650  37.820  11.040  1.00  0.00            
ATOM     16  H5  BCD     1      19.810  36.930  10.610  1.00  0.00            
ATOM     17  H6  BCD     1      21.200  36.800  13.840  1.00  0.00            
ATOM     18  H7  BCD     1      23.440  38.680  12.900  1.00  0.00            
ATOM     19  H8  BCD     1      24.290  38.200  15.230  1.00  0.00            
ATOM     20  H9  BCD     1      23.020  39.470  15.130  1.00  0.00            
ATOM     21  H10 BCD     1      22.920  37.240  16.620  1.00  0.00            
ATOM     22  C7  BCD     1      27.200  37.870   8.140  1.00  0.00            
ATOM     23  O6  BCD     1      26.730  39.070   7.550  1.00  0.00            
ATOM     24  C8  BCD     1      26.340  36.640   8.060  1.00  0.00            
ATOM     25  O7  BCD     1      26.040  36.290   6.650  1.00  0.00            
ATOM     26  C9  BCD     1      25.060  36.780   8.840  1.00  0.00            
ATOM     27  O8  BCD     1      24.330  35.540   8.540  1.00  0.00            
ATOM     28  C10 BCD     1      25.440  37.130  10.250  1.00  0.00            
ATOM     29  C11 BCD     1      26.370  38.410  10.370  1.00  0.00            
ATOM     30  O9  BCD     1      27.520  38.210   9.490  1.00  0.00            
ATOM     31  C12 BCD     1      26.780  38.780  11.790  1.00  0.00            
ATOM     32  O10 BCD     1      27.510  37.730  12.430  1.00  0.00            
ATOM     33  H11 BCD     1      28.190  37.690   7.700  1.00  0.00            
ATOM     34  H12 BCD     1      26.860  35.840   8.610  1.00  0.00            
ATOM     35  H13 BCD     1      25.260  35.740   6.740  1.00  0.00            
ATOM     36  H14 BCD     1      24.470  37.560   8.340  1.00  0.00            
ATOM     37  H15 BCD     1      23.500  35.580   9.020  1.00  0.00            
ATOM     38  H16 BCD     1      26.000  36.330  10.760  1.00  0.00            
ATOM     39  H17 BCD     1      25.870  39.270   9.910  1.00  0.00            
ATOM     40  H18 BCD     1      27.430  39.670  11.750  1.00  0.00            
ATOM     41  H19 BCD     1      25.850  39.010  12.320  1.00  0.00            
ATOM     42  H20 BCD     1      27.620  37.840  13.380  1.00  0.00            
ATOM     43  C13 BCD     1      27.220  41.580   4.380  1.00  0.00            
ATOM     44  O11 BCD     1      26.650  42.650   5.180  1.00  0.00            
ATOM     45  C14 BCD     1      26.120  40.430   4.240  1.00  0.00            
ATOM     46  O12 BCD     1      24.830  41.060   3.780  1.00  0.00            
ATOM     47  C15 BCD     1      25.900  39.620   5.460  1.00  0.00            
ATOM     48  O13 BCD     1      25.230  38.390   5.200  1.00  0.00            
ATOM     49  C16 BCD     1      27.190  39.320   6.210  1.00  0.00            
ATOM     50  C17 BCD     1      28.100  40.560   6.370  1.00  0.00            
ATOM     51  O14 BCD     1      28.380  41.180   5.130  1.00  0.00            
ATOM     52  C18 BCD     1      29.460  40.140   6.970  1.00  0.00            
ATOM     53  O15 BCD     1      30.030  39.080   6.380  1.00  0.00            
ATOM     54  H21 BCD     1      27.650  41.990   3.460  1.00  0.00            
ATOM     55  H22 BCD     1      26.530  39.770   3.470  1.00  0.00            
ATOM     56  H23 BCD     1      24.310  40.410   3.310  1.00  0.00            
ATOM     57  H24 BCD     1      25.230  40.230   6.070  1.00  0.00            
ATOM     58  H25 BCD     1      25.420  37.690   5.840  1.00  0.00            
ATOM     59  H26 BCD     1      27.720  38.480   5.730  1.00  0.00            
ATOM     60  H27 BCD     1      27.670  41.310   7.050  1.00  0.00            
ATOM     61  H28 BCD     1      30.070  41.050   7.070  1.00  0.00            
ATOM     62  H29 BCD     1      29.180  39.900   8.000  1.00  0.00            
ATOM     63  H30 BCD     1      30.170  39.270   5.450  1.00  0.00            
ATOM     64  C19 BCD     1      25.820  46.570   5.610  1.00  0.00            
ATOM     65  O16 BCD     1      25.300  45.990   6.800  1.00  0.00            
ATOM     66  C20 BCD     1      25.210  45.880   4.370  1.00  0.00            
ATOM     67  O17 BCD     1      23.760  46.310   4.300  1.00  0.00            
ATOM     68  C21 BCD     1      25.430  44.380   4.480  1.00  0.00            
ATOM     69  O18 BCD     1      24.970  43.610   3.370  1.00  0.00            
ATOM     70  C22 BCD     1      26.830  44.010   4.730  1.00  0.00            
ATOM     71  C23 BCD     1      27.530  44.860   5.780  1.00  0.00            
ATOM     72  O19 BCD     1      27.170  46.230   5.660  1.00  0.00            
ATOM     73  C24 BCD     1      29.030  44.810   5.670  1.00  0.00            
ATOM     74  O20 BCD     1      29.550  45.390   6.880  1.00  0.00            
ATOM     75  H31 BCD     1      25.830  47.660   5.700  1.00  0.00            
ATOM     76  H32 BCD     1      25.740  46.200   3.460  1.00  0.00            
ATOM     77  H33 BCD     1      23.600  46.790   5.120  1.00  0.00            
ATOM     78  H34 BCD     1      24.830  43.990   5.310  1.00  0.00            
ATOM     79  H35 BCD     1      25.020  42.680   3.640  1.00  0.00            
ATOM     80  H36 BCD     1      27.410  44.060   3.810  1.00  0.00            
ATOM     81  H37 BCD     1      27.220  44.500   6.770  1.00  0.00            
ATOM     82  H38 BCD     1      29.390  43.780   5.550  1.00  0.00            
ATOM     83  H39 BCD     1      29.390  45.390   4.810  1.00  0.00            
ATOM     84  H40 BCD     1      29.440  46.340   6.800  1.00  0.00            
ATOM     85  C25 BCD     1      23.730  47.270  10.430  1.00  0.00            
ATOM     86  O21 BCD     1      23.220  45.940  10.560  1.00  0.00            
ATOM     87  C26 BCD     1      23.140  47.950   9.180  1.00  0.00            
ATOM     88  O22 BCD     1      21.750  48.130   9.340  1.00  0.00            
ATOM     89  C27 BCD     1      23.470  47.130   7.940  1.00  0.00            
ATOM     90  O23 BCD     1      22.920  47.660   6.770  1.00  0.00            
ATOM     91  C28 BCD     1      25.030  46.950   7.850  1.00  0.00            
ATOM     92  C29 BCD     1      25.600  46.400   9.190  1.00  0.00            
ATOM     93  O24 BCD     1      25.120  47.270  10.240  1.00  0.00            
ATOM     94  C30 BCD     1      27.100  46.460   9.300  1.00  0.00            
ATOM     95  O25 BCD     1      27.580  46.240  10.680  1.00  0.00            
ATOM     96  H41 BCD     1      23.550  47.880  11.320  1.00  0.00            
ATOM     97  H42 BCD     1      23.740  48.870   9.080  1.00  0.00            
ATOM     98  H43 BCD     1      21.410  47.240   9.200  1.00  0.00            
ATOM     99  H44 BCD     1      23.200  46.080   8.080  1.00  0.00            
ATOM    100  H45 BCD     1      22.010  47.480   6.500  1.00  0.00            
ATOM    101  H46 BCD     1      25.590  47.890   7.710  1.00  0.00            
ATOM    102  H47 BCD     1      25.250  45.360   9.270  1.00  0.00            
ATOM    103  H48 BCD     1      27.460  45.660   8.650  1.00  0.00            
ATOM    104  H49 BCD     1      27.370  47.420   8.830  1.00  0.00            
ATOM    105  H50 BCD     1      28.480  46.550  10.790  1.00  0.00            
ATOM    106  C31 BCD     1      20.240  44.400  13.140  1.00  0.00            
ATOM    107  O26 BCD     1      20.490  43.000  12.940  1.00  0.00            
ATOM    108  C32 BCD     1      19.830  45.060  11.830  1.00  0.00            
ATOM    109  O27 BCD     1      18.730  44.370  11.280  1.00  0.00            
ATOM    110  C33 BCD     1      20.980  45.040  10.860  1.00  0.00            
ATOM    111  C34 BCD     1      22.100  45.810  11.480  1.00  0.00            
ATOM    112  C35 BCD     1      22.470  45.210  12.820  1.00  0.00            
ATOM    113  O28 BCD     1      21.330  45.070  13.680  1.00  0.00            
ATOM    114  C36 BCD     1      23.510  46.000  13.550  1.00  0.00            
ATOM    115  O29 BCD     1      23.180  47.390  13.580  1.00  0.00            
ATOM    116  O30 BCD     1      20.620  45.630   9.580  1.00  0.00            
ATOM    117  H51 BCD     1      19.340  44.440  13.770  1.00  0.00            
ATOM    118  H52 BCD     1      19.520  46.080  12.070  1.00  0.00            
ATOM    119  H53 BCD     1      18.550  44.720  10.400  1.00  0.00            
ATOM    120  H54 BCD     1      21.390  44.030  10.740  1.00  0.00            
ATOM    121  H55 BCD     1      19.960  45.080   9.160  1.00  0.00            
ATOM    122  H56 BCD     1      21.700  46.810  11.690  1.00  0.00            
ATOM    123  H57 BCD     1      22.860  44.210  12.600  1.00  0.00            
ATOM    124  H58 BCD     1      23.520  45.660  14.590  1.00  0.00            
ATOM    125  H59 BCD     1      24.450  45.870  13.000  1.00  0.00            
ATOM    126  H60 BCD     1      23.730  47.850  14.220  1.00  0.00            
ATOM    127  C37 BCD     1      19.820  39.090  14.270  1.00  0.00            
ATOM    128  O31 BCD     1      20.870  38.820  13.360  1.00  0.00            
ATOM    129  C38 BCD     1      18.700  39.780  13.420  1.00  0.00            
ATOM    130  O32 BCD     1      18.120  38.810  12.540  1.00  0.00            
ATOM    131  C39 BCD     1      19.240  41.040  12.620  1.00  0.00            
ATOM    132  O33 BCD     1      18.220  41.560  11.720  1.00  0.00            
ATOM    133  C40 BCD     1      19.810  42.070  13.680  1.00  0.00            
ATOM    134  C41 BCD     1      20.790  41.490  14.720  1.00  0.00            
ATOM    135  O34 BCD     1      20.300  40.170  15.170  1.00  0.00            
ATOM    136  C42 BCD     1      21.130  42.340  15.910  1.00  0.00            
ATOM    137  O35 BCD     1      20.140  43.010  16.760  1.00  0.00            
ATOM    138  H61 BCD     1      19.550  38.190  14.830  1.00  0.00            
ATOM    139  H62 BCD     1      17.920  40.080  14.130  1.00  0.00            
ATOM    140  H63 BCD     1      18.880  38.280  12.300  1.00  0.00            
ATOM    141  H64 BCD     1      20.050  40.620  12.000  1.00  0.00            
ATOM    142  H65 BCD     1      18.470  42.460  11.540  1.00  0.00            
ATOM    143  H66 BCD     1      19.050  42.550  14.320  1.00  0.00            
ATOM    144  H67 BCD     1      21.750  41.350  14.210  1.00  0.00            
ATOM    145  H68 BCD     1      21.740  41.760  16.620  1.00  0.00            
ATOM    146  H69 BCD     1      21.820  43.060  15.440  1.00  0.00            
ATOM    147  H70 BCD     1      20.600  43.750  17.150  1.00  0.00            
ATOM    148  C1  BJ5     2      22.730  42.800   7.170  1.00  0.00            
ATOM    149  C2  BJ5     2      23.910  42.970   7.760  1.00  0.00            
ATOM    150  C3  BJ5     2      24.730  41.850   8.300  1.00  0.00            
ATOM    151  C4  BJ5     2      24.740  41.880   9.770  1.00  0.00            
ATOM    152  C5  BJ5     2      23.510  41.560  10.360  1.00  0.00            
ATOM    153  C6  BJ5     2      23.400  41.440  11.740  1.00  0.00            
ATOM    154  C7  BJ5     2      24.520  41.570  12.580  1.00  0.00            
ATOM    155  O1  BJ5     2      24.360  41.440  13.900  1.00  0.00            
ATOM    156  C8  BJ5     2      25.490  41.460  14.790  1.00  0.00            
ATOM    157  C9  BJ5     2      25.770  41.780  11.910  1.00  0.00            
ATOM    158  C10 BJ5     2      25.900  41.950  10.530  1.00  0.00            
ATOM    159  H1  BJ5     2      22.180  43.690   6.880  1.00  0.00            
ATOM    160  H2  BJ5     2      22.110  41.900   7.130  1.00  0.00            
ATOM    161  H3  BJ5     2      24.360  43.960   7.830  1.00  0.00            
ATOM    162  H4  BJ5     2      25.730  42.070   7.910  1.00  0.00            
ATOM    163  H5  BJ5     2      24.490  40.880   7.850  1.00  0.00            
ATOM    164  H6  BJ5     2      22.680  41.420   9.670  1.00  0.00            
ATOM    165  H7  BJ5     2      22.490  41.220  12.290  1.00  0.00            
ATOM    166  H8  BJ5     2      26.270  40.790  14.420  1.00  0.00            
ATOM    167  H9  BJ5     2      25.880  42.480  14.940  1.00  0.00            
ATOM    168  H10 BJ5     2      25.090  41.200  15.780  1.00  0.00            
ATOM    169  H11 BJ5     2      26.640  41.820  12.570  1.00  0.00            
ATOM    170  H12 BJ5     2      26.890  42.090  10.110  1.00  0.00            
TER
ENDMDL
MODEL        1
ATOM      1  C1  BCD     1      23.030  30.190   7.150  1.00  0.00            
ATOM      2  O1  BCD     1      22.760  29.360   8.300  1.00  0.00            
ATOM      3  C2  BCD     1      23.610  31.580   7.460  1.00  0.00            
ATOM      4  O2  BCD     1      24.930  31.410   8.040  1.00  0.00            
ATOM      5  C3  BCD     1      22.650  32.450   8.380  1.00  0.00            
ATOM      6  O3  BCD     1      23.220  33.720   8.430  1.00  0.00            
ATOM      7  C4  BCD     1      21.270  32.430   7.730  1.00  0.00            
ATOM      8  C5  BCD     1      20.820  31.090   7.160  1.00  0.00            
ATOM      9  O4  BCD     1      21.840  30.380   6.410  1.00  0.00            
ATOM     10  C6  BCD     1      19.480  31.250   6.360  1.00  0.00            
ATOM     11  O5  BCD     1      19.790  31.980   5.200  1.00  0.00            
ATOM     12  H1  BCD     1      23.670  29.610   6.470  1.00  0.00            
ATOM     13  H2  BCD     1      23.650  32.140   6.520  1.00  0.00            
ATOM     14  H3  BCD     1      24.750  30.990   8.890  1.00  0.00            
ATOM     15  H4  BCD     1      22.540  31.960   9.360  1.00  0.00            
ATOM     16  H5  BCD     1      22.700  34.090   9.150  1.00  0.00            
ATOM     17  H6  BCD     1      21.230  33.130   6.890  1.00  0.00            
ATOM     18  H7  BCD     1      20.580  30.560   8.090  1.00  0.00            
ATOM     19  H8  BCD     1      19.030  30.290   6.100  1.00  0.00            
ATOM     20  H9  BCD     1      18.760  31.790   6.980  1.00  0.00            
ATOM     21  H10 BCD     1      20.140  32.840   5.410  1.00  0.00            
ATOM     22  C7  BCD     1      24.020  25.940  10.250  1.00  0.00            
ATOM     23  O6  BCD     1      22.940  25.890  11.170  1.00  0.00            
ATOM     24  C8  BCD     1      24.840  27.200  10.520  1.00  0.00            
ATOM     25  O7  BCD     1      25.180  27.240  11.840  1.00  0.00            
ATOM     26  C9  BCD     1      24.170  28.500  10.140  1.00  0.00            
ATOM     27  O8  BCD     1      25.170  29.550  10.130  1.00  0.00            
ATOM     28  C10 BCD     1      23.660  28.280   8.650  1.00  0.00            
ATOM     29  C11 BCD     1      22.880  26.950   8.490  1.00  0.00            
ATOM     30  O9  BCD     1      23.670  25.860   8.860  1.00  0.00            
ATOM     31  C12 BCD     1      22.480  26.660   7.020  1.00  0.00            
ATOM     32  O10 BCD     1      21.630  25.490   6.870  1.00  0.00            
ATOM     33  H11 BCD     1      24.630  25.040  10.420  1.00  0.00            
ATOM     34  H12 BCD     1      25.780  27.070   9.980  1.00  0.00            
ATOM     35  H13 BCD     1      24.360  27.410  12.320  1.00  0.00            
ATOM     36  H14 BCD     1      23.310  28.750  10.770  1.00  0.00            
ATOM     37  H15 BCD     1      25.350  29.770  11.050  1.00  0.00            
ATOM     38  H16 BCD     1      24.520  28.300   7.960  1.00  0.00            
ATOM     39  H17 BCD     1      21.960  26.960   9.080  1.00  0.00            
ATOM     40  H18 BCD     1      21.900  27.520   6.640  1.00  0.00            
ATOM     41  H19 BCD     1      23.360  26.670   6.360  1.00  0.00            
ATOM     42  H20 BCD     1      21.840  24.740   7.430  1.00  0.00            
ATOM     43  C13 BCD     1      21.520  23.360  14.100  1.00  0.00            
ATOM     44  O11 BCD     1      20.960  24.470  14.730  1.00  0.00            
ATOM     45  C14 BCD     1      23.040  23.440  14.000  1.00  0.00            
ATOM     46  O12 BCD     1      23.610  23.690  15.280  1.00  0.00            
ATOM     47  C15 BCD     1      23.520  24.610  13.070  1.00  0.00            
ATOM     48  O13 BCD     1      24.970  24.580  12.770  1.00  0.00            
ATOM     49  C16 BCD     1      22.720  24.550  11.770  1.00  0.00            
ATOM     50  C17 BCD     1      21.230  24.470  11.930  1.00  0.00            
ATOM     51  O14 BCD     1      21.000  23.280  12.770  1.00  0.00            
ATOM     52  C18 BCD     1      20.590  24.370  10.540  1.00  0.00            
ATOM     53  O15 BCD     1      19.140  24.260  10.690  1.00  0.00            
ATOM     54  H21 BCD     1      21.150  22.520  14.690  1.00  0.00            
ATOM     55  H22 BCD     1      23.390  22.460  13.640  1.00  0.00            
ATOM     56  H23 BCD     1      24.400  24.230  15.350  1.00  0.00            
ATOM     57  H24 BCD     1      23.260  25.560  13.560  1.00  0.00            
ATOM     58  H25 BCD     1      25.230  25.500  12.870  1.00  0.00            
ATOM     59  H26 BCD     1      23.060  23.720  11.130  1.00  0.00            
ATOM     60  H27 BCD     1      20.830  25.360  12.440  1.00  0.00            
ATOM     61  H28 BCD     1      20.870  25.280  10.010  1.00  0.00            
ATOM     62  H29 BCD     1      21.130  23.600   9.980  1.00  0.00            
ATOM     63  H30 BCD     1      19.040  23.650  11.420  1.00  0.00            
ATOM     64  C19 BCD     1      18.480  25.490  17.720  1.00  0.00            
ATOM     65  O16 BCD     1      18.780  26.800  17.360  1.00  0.00            
ATOM     66  C20 BCD     1      19.720  24.770  18.190  1.00  0.00            
ATOM     67  O17 BCD     1      20.210  25.360  19.410  1.00  0.00            
ATOM     68  C21 BCD     1      20.710  24.710  17.010  1.00  0.00            
ATOM     69  O18 BCD     1      21.870  24.000  17.390  1.00  0.00            
ATOM     70  C22 BCD     1      20.030  24.160  15.770  1.00  0.00            
ATOM     71  C23 BCD     1      18.670  24.750  15.420  1.00  0.00            
ATOM     72  O19 BCD     1      17.890  24.810  16.610  1.00  0.00            
ATOM     73  C24 BCD     1      17.930  23.920  14.390  1.00  0.00            
ATOM     74  O20 BCD     1      17.580  22.550  14.870  1.00  0.00            
ATOM     75  H31 BCD     1      17.730  25.430  18.520  1.00  0.00            
ATOM     76  H32 BCD     1      19.440  23.740  18.430  1.00  0.00            
ATOM     77  H33 BCD     1      20.820  24.670  19.690  1.00  0.00            
ATOM     78  H34 BCD     1      21.010  25.750  16.810  1.00  0.00            
ATOM     79  H35 BCD     1      22.470  23.910  16.640  1.00  0.00            
ATOM     80  H36 BCD     1      19.850  23.080  15.820  1.00  0.00            
ATOM     81  H37 BCD     1      18.790  25.740  14.960  1.00  0.00            
ATOM     82  H38 BCD     1      16.990  24.460  14.220  1.00  0.00            
ATOM     83  H39 BCD     1      18.540  23.850  13.480  1.00  0.00            
ATOM     84  H40 BCD     1      16.830  22.130  14.440  1.00  0.00            
ATOM     85  C25 BCD     1      16.350  30.370  16.930  1.00  0.00            
ATOM     86  O21 BCD     1      16.580  30.540  15.480  1.00  0.00            
ATOM     87  C26 BCD     1      17.710  30.480  17.730  1.00  0.00            
ATOM     88  O22 BCD     1      18.520  31.610  17.340  1.00  0.00            
ATOM     89  C27 BCD     1      18.550  29.180  17.310  1.00  0.00            
ATOM     90  O23 BCD     1      19.780  29.150  17.990  1.00  0.00            
ATOM     91  C28 BCD     1      17.770  27.880  17.610  1.00  0.00            
ATOM     92  C29 BCD     1      16.470  27.900  16.880  1.00  0.00            
ATOM     93  O24 BCD     1      15.750  29.110  17.160  1.00  0.00            
ATOM     94  C30 BCD     1      15.490  26.860  17.290  1.00  0.00            
ATOM     95  O25 BCD     1      15.200  26.840  18.680  1.00  0.00            
ATOM     96  H41 BCD     1      15.630  31.080  17.360  1.00  0.00            
ATOM     97  H42 BCD     1      17.450  30.410  18.790  1.00  0.00            
ATOM     98  H43 BCD     1      19.380  31.630  17.780  1.00  0.00            
ATOM     99  H44 BCD     1      18.670  29.150  16.220  1.00  0.00            
ATOM    100  H45 BCD     1      19.770  28.580  18.760  1.00  0.00            
ATOM    101  H46 BCD     1      17.530  27.920  18.680  1.00  0.00            
ATOM    102  H47 BCD     1      16.670  27.830  15.800  1.00  0.00            
ATOM    103  H48 BCD     1      14.520  26.990  16.780  1.00  0.00            
ATOM    104  H49 BCD     1      15.830  25.860  16.980  1.00  0.00            
ATOM    105  H50 BCD     1      14.390  27.330  18.800  1.00  0.00            
ATOM    106  C31 BCD     1      16.020  33.340  12.470  1.00  0.00            
ATOM    107  O26 BCD     1      17.220  32.930  11.920  1.00  0.00            
ATOM    108  C32 BCD     1      16.200  33.890  13.870  1.00  0.00            
ATOM    109  O27 BCD     1      16.950  35.090  13.820  1.00  0.00            
ATOM    110  C33 BCD     1      16.720  32.890  14.890  1.00  0.00            
ATOM    111  C34 BCD     1      15.840  31.640  14.780  1.00  0.00            
ATOM    112  C35 BCD     1      15.610  31.170  13.310  1.00  0.00            
ATOM    113  O28 BCD     1      15.150  32.240  12.490  1.00  0.00            
ATOM    114  C36 BCD     1      14.580  30.050  13.160  1.00  0.00            
ATOM    115  O29 BCD     1      14.550  29.750  11.790  1.00  0.00            
ATOM    116  O30 BCD     1      16.860  33.450  16.210  1.00  0.00            
ATOM    117  H51 BCD     1      15.460  34.080  11.880  1.00  0.00            
ATOM    118  H52 BCD     1      15.230  34.310  14.150  1.00  0.00            
ATOM    119  H53 BCD     1      17.730  34.860  13.300  1.00  0.00            
ATOM    120  H54 BCD     1      17.690  32.600  14.450  1.00  0.00            
ATOM    121  H55 BCD     1      17.560  32.950  16.640  1.00  0.00            
ATOM    122  H56 BCD     1      14.870  31.680  15.280  1.00  0.00            
ATOM    123  H57 BCD     1      16.530  30.720  12.910  1.00  0.00            
ATOM    124  H58 BCD     1      14.880  29.120  13.670  1.00  0.00            
ATOM    125  H59 BCD     1      13.590  30.360  13.520  1.00  0.00            
ATOM    126  H60 BCD     1      15.430  29.710  11.390  1.00  0.00            
ATOM    127  C37 BCD     1      19.800  34.040   8.870  1.00  0.00            
ATOM    128  O31 BCD     1      20.310  32.690   8.700  1.00  0.00            
ATOM    129  C38 BCD     1      20.080  34.590  10.250  1.00  0.00            
ATOM    130  O32 BCD     1      21.540  34.760  10.480  1.00  0.00            
ATOM    131  C39 BCD     1      19.260  33.880  11.290  1.00  0.00            
ATOM    132  O33 BCD     1      19.270  34.560  12.600  1.00  0.00            
ATOM    133  C40 BCD     1      17.820  33.810  10.970  1.00  0.00            
ATOM    134  C41 BCD     1      17.610  33.310   9.570  1.00  0.00            
ATOM    135  O34 BCD     1      18.410  34.120   8.650  1.00  0.00            
ATOM    136  C42 BCD     1      16.100  33.310   9.160  1.00  0.00            
ATOM    137  O35 BCD     1      15.580  34.590   9.490  1.00  0.00            
ATOM    138  H61 BCD     1      20.280  34.760   8.190  1.00  0.00            
ATOM    139  H62 BCD     1      19.710  35.610  10.110  1.00  0.00            
ATOM    140  H63 BCD     1      21.660  35.020  11.390  1.00  0.00            
ATOM    141  H64 BCD     1      19.680  32.880  11.470  1.00  0.00            
ATOM    142  H65 BCD     1      20.080  34.300  13.060  1.00  0.00            
ATOM    143  H66 BCD     1      17.340  34.800  11.030  1.00  0.00            
ATOM    144  H67 BCD     1      17.940  32.270   9.450  1.00  0.00            
ATOM    145  H68 BCD     1      16.050  33.160   8.070  1.00  0.00            
ATOM    146  H69 BCD     1      15.550  32.510   9.660  1.00  0.00            
ATOM    147  H70 BCD     1      16.160  35.200   9.030  1.00  0.00            
ATOM    148  C1  BJ5     2      20.640  32.780  14.320  1.00  0.00            
ATOM    149  C2  BJ5     2      21.870  32.570  13.850  1.00  0.00            
ATOM    150  C3  BJ5     2      22.350  31.500  12.960  1.00  0.00            
ATOM    151  C4  BJ5     2      21.410  30.280  12.870  1.00  0.00            
ATOM    152  C5  BJ5     2      20.880  29.770  11.650  1.00  0.00            
ATOM    153  C6  BJ5     2      19.970  28.730  11.690  1.00  0.00            
ATOM    154  C7  BJ5     2      19.550  28.160  12.900  1.00  0.00            
ATOM    155  O1  BJ5     2      18.850  26.980  12.850  1.00  0.00            
ATOM    156  C8  BJ5     2      17.440  27.150  12.740  1.00  0.00            
ATOM    157  C9  BJ5     2      20.160  28.570  14.100  1.00  0.00            
ATOM    158  C10 BJ5     2      21.010  29.680  14.100  1.00  0.00            
ATOM    159  H1  BJ5     2      20.430  33.540  15.080  1.00  0.00            
ATOM    160  H2  BJ5     2      19.820  32.110  14.120  1.00  0.00            
ATOM    161  H3  BJ5     2      22.650  33.270  14.160  1.00  0.00            
ATOM    162  H4  BJ5     2      23.320  31.200  13.360  1.00  0.00            
ATOM    163  H5  BJ5     2      22.430  31.910  11.940  1.00  0.00            
ATOM    164  H6  BJ5     2      21.100  30.090  10.640  1.00  0.00            
ATOM    165  H7  BJ5     2      19.430  28.290  10.860  1.00  0.00            
ATOM    166  H8  BJ5     2      17.040  27.970  13.350  1.00  0.00            
ATOM    167  H9  BJ5     2      17.220  27.430  11.710  1.00  0.00            
ATOM    168  H10 BJ5     2      16.810  26.290  12.970  1.00  0.00            
ATOM    169  H11 BJ5     2      19.900  28.080  15.030  1.00  0.00            
ATOM    170  H12 BJ5     2      21.340  30.060  15.060  1.00  0.00            
TER
ENDMDL
MODEL        1
ATOM      1  C1  BCD     1      36.090  32.210   4.470  1.00  0.00            
ATOM      2  O1  BCD     1      36.710  33.440   4.160  1.00  0.00            
ATOM      3  C2  BCD     1      34.620  32.400   4.860  1.00  0.00            
ATOM      4  O2  BCD     1      33.930  32.980   3.770  1.00  0.00            
ATOM      5  C3  BCD     1      34.460  33.310   6.060  1.00  0.00            
ATOM      6  O3  BCD     1      33.070  33.460   6.490  1.00  0.00            
ATOM      7  C4  BCD     1      35.280  32.590   7.200  1.00  0.00            
ATOM      8  C5  BCD     1      36.760  32.430   6.750  1.00  0.00            
ATOM      9  O4  BCD     1      36.830  31.600   5.540  1.00  0.00            
ATOM     10  C6  BCD     1      37.470  31.660   7.840  1.00  0.00            
ATOM     11  O5  BCD     1      38.780  31.350   7.360  1.00  0.00            
ATOM     12  H1  BCD     1      36.140  31.500   3.630  1.00  0.00            
ATOM     13  H2  BCD     1      34.290  31.380   5.070  1.00  0.00            
ATOM     14  H3  BCD     1      33.370  33.740   3.980  1.00  0.00            
ATOM     15  H4  BCD     1      34.890  34.300   5.890  1.00  0.00            
ATOM     16  H5  BCD     1      32.610  33.790   5.720  1.00  0.00            
ATOM     17  H6  BCD     1      34.750  31.660   7.410  1.00  0.00            
ATOM     18  H7  BCD     1      37.300  33.380   6.680  1.00  0.00            
ATOM     19  H8  BCD     1      37.490  32.310   8.720  1.00  0.00            
ATOM     20  H9  BCD     1      36.930  30.730   8.070  1.00  0.00            
ATOM     21  H10 BCD     1      38.800  31.600   6.430  1.00  0.00            
ATOM     22  C7  BCD     1      38.850  35.050   1.160  1.00  0.00            
ATOM     23  O6  BCD     1      38.500  36.310   1.680  1.00  0.00            
ATOM     24  C8  BCD     1      37.710  34.200   0.690  1.00  0.00            
ATOM     25  O7  BCD     1      37.010  34.890  -0.440  1.00  0.00            
ATOM     26  C9  BCD     1      36.760  34.070   1.880  1.00  0.00            
ATOM     27  O8  BCD     1      35.660  33.220   1.490  1.00  0.00            
ATOM     28  C10 BCD     1      37.490  33.500   3.040  1.00  0.00            
ATOM     29  C11 BCD     1      38.760  34.250   3.390  1.00  0.00            
ATOM     30  O9  BCD     1      39.530  34.360   2.130  1.00  0.00            
ATOM     31  C12 BCD     1      39.610  33.440   4.350  1.00  0.00            
ATOM     32  O10 BCD     1      40.810  34.150   4.690  1.00  0.00            
ATOM     33  H11 BCD     1      39.580  35.220   0.370  1.00  0.00            
ATOM     34  H12 BCD     1      38.090  33.210   0.390  1.00  0.00            
ATOM     35  H13 BCD     1      36.830  35.760  -0.070  1.00  0.00            
ATOM     36  H14 BCD     1      36.370  35.060   2.160  1.00  0.00            
ATOM     37  H15 BCD     1      35.040  33.100   2.210  1.00  0.00            
ATOM     38  H16 BCD     1      37.860  32.540   2.660  1.00  0.00            
ATOM     39  H17 BCD     1      38.640  35.220   3.900  1.00  0.00            
ATOM     40  H18 BCD     1      39.050  33.230   5.270  1.00  0.00            
ATOM     41  H19 BCD     1      39.930  32.490   3.900  1.00  0.00            
ATOM     42  H20 BCD     1      41.420  33.490   5.040  1.00  0.00            
ATOM     43  C13 BCD     1      38.000  40.280   1.270  1.00  0.00            
ATOM     44  O11 BCD     1      38.090  40.430   2.600  1.00  0.00            
ATOM     45  C14 BCD     1      36.780  39.410   0.940  1.00  0.00            
ATOM     46  O12 BCD     1      35.660  39.930   1.560  1.00  0.00            
ATOM     47  C15 BCD     1      36.960  37.940   1.280  1.00  0.00            
ATOM     48  O13 BCD     1      35.860  37.120   0.790  1.00  0.00            
ATOM     49  C16 BCD     1      38.350  37.360   0.840  1.00  0.00            
ATOM     50  C17 BCD     1      39.530  38.310   0.990  1.00  0.00            
ATOM     51  O14 BCD     1      39.140  39.640   0.590  1.00  0.00            
ATOM     52  C18 BCD     1      40.860  37.970   0.300  1.00  0.00            
ATOM     53  O15 BCD     1      40.700  37.370  -0.960  1.00  0.00            
ATOM     54  H21 BCD     1      37.890  41.280   0.850  1.00  0.00            
ATOM     55  H22 BCD     1      36.710  39.580  -0.140  1.00  0.00            
ATOM     56  H23 BCD     1      34.860  39.400   1.630  1.00  0.00            
ATOM     57  H24 BCD     1      36.970  37.820   2.370  1.00  0.00            
ATOM     58  H25 BCD     1      35.040  37.600   0.970  1.00  0.00            
ATOM     59  H26 BCD     1      38.350  37.060  -0.220  1.00  0.00            
ATOM     60  H27 BCD     1      39.900  38.240   2.030  1.00  0.00            
ATOM     61  H28 BCD     1      41.410  38.920   0.240  1.00  0.00            
ATOM     62  H29 BCD     1      41.440  37.270   0.920  1.00  0.00            
ATOM     63  H30 BCD     1      41.490  37.420  -1.510  1.00  0.00            
ATOM     64  C19 BCD     1      38.300  43.270   5.550  1.00  0.00            
ATOM     65  O16 BCD     1      37.940  42.210   6.380  1.00  0.00            
ATOM     66  C20 BCD     1      37.300  43.490   4.520  1.00  0.00            
ATOM     67  O17 BCD     1      36.080  43.770   5.200  1.00  0.00            
ATOM     68  C21 BCD     1      37.030  42.340   3.690  1.00  0.00            
ATOM     69  O18 BCD     1      36.020  42.490   2.680  1.00  0.00            
ATOM     70  C22 BCD     1      38.370  41.800   3.020  1.00  0.00            
ATOM     71  C23 BCD     1      39.420  41.690   4.090  1.00  0.00            
ATOM     72  O19 BCD     1      39.530  42.920   4.860  1.00  0.00            
ATOM     73  C24 BCD     1      40.770  41.340   3.480  1.00  0.00            
ATOM     74  O20 BCD     1      41.660  40.970   4.580  1.00  0.00            
ATOM     75  H31 BCD     1      38.510  44.120   6.210  1.00  0.00            
ATOM     76  H32 BCD     1      37.750  44.330   3.990  1.00  0.00            
ATOM     77  H33 BCD     1      35.400  43.190   4.840  1.00  0.00            
ATOM     78  H34 BCD     1      36.670  41.570   4.380  1.00  0.00            
ATOM     79  H35 BCD     1      35.720  41.620   2.430  1.00  0.00            
ATOM     80  H36 BCD     1      38.700  42.540   2.280  1.00  0.00            
ATOM     81  H37 BCD     1      39.160  40.860   4.760  1.00  0.00            
ATOM     82  H38 BCD     1      40.650  40.500   2.790  1.00  0.00            
ATOM     83  H39 BCD     1      41.130  42.230   2.940  1.00  0.00            
ATOM     84  H40 BCD     1      41.930  41.850   4.880  1.00  0.00            
ATOM     85  C25 BCD     1      37.680  41.670  10.500  1.00  0.00            
ATOM     86  O21 BCD     1      36.900  40.500  10.410  1.00  0.00            
ATOM     87  C26 BCD     1      36.970  42.900   9.960  1.00  0.00            
ATOM     88  O22 BCD     1      35.760  43.060  10.780  1.00  0.00            
ATOM     89  C27 BCD     1      36.690  42.770   8.470  1.00  0.00            
ATOM     90  O23 BCD     1      36.140  43.960   7.890  1.00  0.00            
ATOM     91  C28 BCD     1      38.060  42.460   7.780  1.00  0.00            
ATOM     92  C29 BCD     1      38.870  41.300   8.440  1.00  0.00            
ATOM     93  O24 BCD     1      38.950  41.510   9.850  1.00  0.00            
ATOM     94  C30 BCD     1      40.280  41.160   7.890  1.00  0.00            
ATOM     95  O25 BCD     1      41.210  42.270   8.230  1.00  0.00            
ATOM     96  H41 BCD     1      37.920  41.810  11.560  1.00  0.00            
ATOM     97  H42 BCD     1      37.700  43.710  10.080  1.00  0.00            
ATOM     98  H43 BCD     1      35.250  43.850  10.590  1.00  0.00            
ATOM     99  H44 BCD     1      36.040  41.900   8.350  1.00  0.00            
ATOM    100  H45 BCD     1      36.080  43.880   6.940  1.00  0.00            
ATOM    101  H46 BCD     1      38.810  43.240   7.930  1.00  0.00            
ATOM    102  H47 BCD     1      38.280  40.410   8.190  1.00  0.00            
ATOM    103  H48 BCD     1      40.700  40.200   8.240  1.00  0.00            
ATOM    104  H49 BCD     1      40.220  41.120   6.790  1.00  0.00            
ATOM    105  H50 BCD     1      41.250  42.390   9.180  1.00  0.00            
ATOM    106  C31 BCD     1      34.770  37.530  12.440  1.00  0.00            
ATOM    107  O26 BCD     1      34.770  36.810  11.150  1.00  0.00            
ATOM    108  C32 BCD     1      34.050  38.850  12.300  1.00  0.00            
ATOM    109  O27 BCD     1      32.730  38.500  12.020  1.00  0.00            
ATOM    110  C33 BCD     1      34.710  39.740  11.190  1.00  0.00            
ATOM    111  C34 BCD     1      36.250  39.920  11.520  1.00  0.00            
ATOM    112  C35 BCD     1      36.880  38.550  11.760  1.00  0.00            
ATOM    113  O28 BCD     1      36.110  37.750  12.780  1.00  0.00            
ATOM    114  C36 BCD     1      38.380  38.610  12.100  1.00  0.00            
ATOM    115  O29 BCD     1      38.700  39.470  13.210  1.00  0.00            
ATOM    116  O30 BCD     1      34.050  41.030  11.150  1.00  0.00            
ATOM    117  H51 BCD     1      34.380  36.860  13.210  1.00  0.00            
ATOM    118  H52 BCD     1      34.090  39.430  13.230  1.00  0.00            
ATOM    119  H53 BCD     1      32.760  37.690  11.490  1.00  0.00            
ATOM    120  H54 BCD     1      34.640  39.250  10.210  1.00  0.00            
ATOM    121  H55 BCD     1      34.780  41.600  10.890  1.00  0.00            
ATOM    122  H56 BCD     1      36.290  40.600  12.380  1.00  0.00            
ATOM    123  H57 BCD     1      36.790  38.000  10.820  1.00  0.00            
ATOM    124  H58 BCD     1      38.600  37.600  12.460  1.00  0.00            
ATOM    125  H59 BCD     1      38.840  38.850  11.130  1.00  0.00            
ATOM    126  H60 BCD     1      38.100  39.250  13.920  1.00  0.00            
ATOM    127  C37 BCD     1      34.840  33.000   9.490  1.00  0.00            
ATOM    128  O31 BCD     1      35.260  33.490   8.250  1.00  0.00            
ATOM    129  C38 BCD     1      33.470  33.500   9.970  1.00  0.00            
ATOM    130  O32 BCD     1      32.370  33.140   9.090  1.00  0.00            
ATOM    131  C39 BCD     1      33.520  34.980  10.210  1.00  0.00            
ATOM    132  O33 BCD     1      32.340  35.440  10.900  1.00  0.00            
ATOM    133  C40 BCD     1      34.680  35.440  11.110  1.00  0.00            
ATOM    134  C41 BCD     1      35.970  34.840  10.610  1.00  0.00            
ATOM    135  O34 BCD     1      35.830  33.380  10.430  1.00  0.00            
ATOM    136  C42 BCD     1      37.190  34.980  11.580  1.00  0.00            
ATOM    137  O35 BCD     1      38.280  34.180  11.150  1.00  0.00            
ATOM    138  H61 BCD     1      34.840  31.900   9.470  1.00  0.00            
ATOM    139  H62 BCD     1      33.260  33.120  10.990  1.00  0.00            
ATOM    140  H63 BCD     1      32.600  33.350   8.180  1.00  0.00            
ATOM    141  H64 BCD     1      33.640  35.550   9.280  1.00  0.00            
ATOM    142  H65 BCD     1      31.580  35.430  10.310  1.00  0.00            
ATOM    143  H66 BCD     1      34.580  35.120  12.150  1.00  0.00            
ATOM    144  H67 BCD     1      36.120  35.270   9.610  1.00  0.00            
ATOM    145  H68 BCD     1      37.540  35.990  11.810  1.00  0.00            
ATOM    146  H69 BCD     1      36.760  34.630  12.530  1.00  0.00            
ATOM    147  H70 BCD     1      38.020  33.250  11.130  1.00  0.00            
ATOM    148  C1  BJ5     2      34.440  38.270   4.640  1.00  0.00            
ATOM    149  C2  BJ5     2      34.300  39.290   5.430  1.00  0.00            
ATOM    150  C3  BJ5     2      35.240  39.670   6.640  1.00  0.00            
ATOM    151  C4  BJ5     2      36.430  38.780   6.800  1.00  0.00            
ATOM    152  C5  BJ5     2      37.400  38.780   5.750  1.00  0.00            
ATOM    153  C6  BJ5     2      38.470  37.820   5.880  1.00  0.00            
ATOM    154  C7  BJ5     2      38.600  36.950   6.920  1.00  0.00            
ATOM    155  O1  BJ5     2      39.670  36.110   6.950  1.00  0.00            
ATOM    156  C8  BJ5     2      39.900  35.000   7.880  1.00  0.00            
ATOM    157  C9  BJ5     2      37.740  37.070   7.980  1.00  0.00            
ATOM    158  C10 BJ5     2      36.600  37.940   7.890  1.00  0.00            
ATOM    159  H1  BJ5     2      33.700  38.160   3.850  1.00  0.00            
ATOM    160  H2  BJ5     2      35.290  37.630   4.860  1.00  0.00            
ATOM    161  H3  BJ5     2      33.450  39.960   5.310  1.00  0.00            
ATOM    162  H4  BJ5     2      34.660  39.710   7.570  1.00  0.00            
ATOM    163  H5  BJ5     2      35.670  40.680   6.590  1.00  0.00            
ATOM    164  H6  BJ5     2      37.170  39.320   4.830  1.00  0.00            
ATOM    165  H7  BJ5     2      39.200  37.740   5.080  1.00  0.00            
ATOM    166  H8  BJ5     2      40.920  34.640   7.710  1.00  0.00            
ATOM    167  H9  BJ5     2      39.820  35.320   8.920  1.00  0.00            
ATOM    168  H10 BJ5     2      39.200  34.180   7.680  1.00  0.00            
ATOM    169  H11 BJ5     2      37.830  36.510   8.910  1.00  0.00            
ATOM    170  H12 BJ5     2      35.880  37.990   8.710  1.00  0.00            
TER
ENDMDL
MODEL        1
ATOM      1  C1  BCD     1      30.950  24.330   9.790  1.00  0.00            
ATOM      2  O1  BCD     1      31.570  24.830  10.980  1.00  0.00            
ATOM      3  C2  BCD     1      29.470  24.620   9.900  1.00  0.00            
ATOM      4  O2  BCD     1      29.320  26.050   9.810  1.00  0.00            
ATOM      5  C3  BCD     1      28.930  24.040  11.180  1.00  0.00            
ATOM      6  O3  BCD     1      27.560  24.500  11.410  1.00  0.00            
ATOM      7  C4  BCD     1      29.090  22.480  11.080  1.00  0.00            
ATOM      8  C5  BCD     1      30.570  22.170  10.860  1.00  0.00            
ATOM      9  O4  BCD     1      31.110  22.920   9.750  1.00  0.00            
ATOM     10  C6  BCD     1      30.710  20.660  10.600  1.00  0.00            
ATOM     11  O5  BCD     1      29.920  20.160   9.520  1.00  0.00            
ATOM     12  H1  BCD     1      31.400  24.700   8.860  1.00  0.00            
ATOM     13  H2  BCD     1      29.010  24.140   9.020  1.00  0.00            
ATOM     14  H3  BCD     1      28.440  26.260   9.510  1.00  0.00            
ATOM     15  H4  BCD     1      29.500  24.310  12.080  1.00  0.00            
ATOM     16  H5  BCD     1      27.180  23.910  12.070  1.00  0.00            
ATOM     17  H6  BCD     1      28.580  22.070  10.200  1.00  0.00            
ATOM     18  H7  BCD     1      31.020  22.450  11.820  1.00  0.00            
ATOM     19  H8  BCD     1      31.800  20.520  10.610  1.00  0.00            
ATOM     20  H9  BCD     1      30.350  20.180  11.520  1.00  0.00            
ATOM     21  H10 BCD     1      30.190  19.240   9.390  1.00  0.00            
ATOM     22  C7  BCD     1      34.780  26.970  12.090  1.00  0.00            
ATOM     23  O6  BCD     1      34.770  26.060  13.170  1.00  0.00            
ATOM     24  C8  BCD     1      33.540  27.780  11.880  1.00  0.00            
ATOM     25  O7  BCD     1      33.290  28.710  12.960  1.00  0.00            
ATOM     26  C9  BCD     1      32.330  26.880  11.770  1.00  0.00            
ATOM     27  O8  BCD     1      31.160  27.630  11.440  1.00  0.00            
ATOM     28  C10 BCD     1      32.470  25.870  10.690  1.00  0.00            
ATOM     29  C11 BCD     1      33.890  25.190  10.810  1.00  0.00            
ATOM     30  O9  BCD     1      34.960  26.140  10.990  1.00  0.00            
ATOM     31  C12 BCD     1      34.310  24.340   9.640  1.00  0.00            
ATOM     32  O10 BCD     1      34.180  24.940   8.430  1.00  0.00            
ATOM     33  H11 BCD     1      35.630  27.650  12.260  1.00  0.00            
ATOM     34  H12 BCD     1      33.620  28.330  10.930  1.00  0.00            
ATOM     35  H13 BCD     1      32.350  28.870  12.880  1.00  0.00            
ATOM     36  H14 BCD     1      32.200  26.390  12.740  1.00  0.00            
ATOM     37  H15 BCD     1      30.450  27.050  11.140  1.00  0.00            
ATOM     38  H16 BCD     1      32.280  26.360   9.720  1.00  0.00            
ATOM     39  H17 BCD     1      33.930  24.470  11.620  1.00  0.00            
ATOM     40  H18 BCD     1      35.310  23.900   9.810  1.00  0.00            
ATOM     41  H19 BCD     1      33.730  23.410   9.650  1.00  0.00            
ATOM     42  H20 BCD     1      34.780  25.690   8.400  1.00  0.00            
ATOM     43  C13 BCD     1      36.810  25.420  16.670  1.00  0.00            
ATOM     44  O11 BCD     1      35.910  24.390  17.070  1.00  0.00            
ATOM     45  C14 BCD     1      36.120  26.790  16.570  1.00  0.00            
ATOM     46  O12 BCD     1      35.550  27.010  17.820  1.00  0.00            
ATOM     47  C15 BCD     1      35.150  26.790  15.420  1.00  0.00            
ATOM     48  O13 BCD     1      34.470  28.080  15.380  1.00  0.00            
ATOM     49  C16 BCD     1      35.830  26.270  14.160  1.00  0.00            
ATOM     50  C17 BCD     1      36.570  24.960  14.360  1.00  0.00            
ATOM     51  O14 BCD     1      37.400  25.110  15.470  1.00  0.00            
ATOM     52  C18 BCD     1      37.480  24.720  13.110  1.00  0.00            
ATOM     53  O15 BCD     1      38.030  23.410  13.120  1.00  0.00            
ATOM     54  H21 BCD     1      37.640  25.440  17.380  1.00  0.00            
ATOM     55  H22 BCD     1      36.890  27.540  16.350  1.00  0.00            
ATOM     56  H23 BCD     1      35.370  26.140  18.200  1.00  0.00            
ATOM     57  H24 BCD     1      34.460  25.960  15.600  1.00  0.00            
ATOM     58  H25 BCD     1      34.130  28.290  14.510  1.00  0.00            
ATOM     59  H26 BCD     1      36.590  27.020  13.880  1.00  0.00            
ATOM     60  H27 BCD     1      35.900  24.100  14.500  1.00  0.00            
ATOM     61  H28 BCD     1      36.900  24.820  12.180  1.00  0.00            
ATOM     62  H29 BCD     1      38.250  25.500  13.150  1.00  0.00            
ATOM     63  H30 BCD     1      37.450  22.830  12.620  1.00  0.00            
ATOM     64  C19 BCD     1      36.340  21.080  19.560  1.00  0.00            
ATOM     65  O16 BCD     1      35.000  20.970  19.900  1.00  0.00            
ATOM     66  C20 BCD     1      36.740  22.460  20.070  1.00  0.00            
ATOM     67  O17 BCD     1      36.470  22.670  21.480  1.00  0.00            
ATOM     68  C21 BCD     1      36.090  23.510  19.210  1.00  0.00            
ATOM     69  O18 BCD     1      36.560  24.790  19.670  1.00  0.00            
ATOM     70  C22 BCD     1      36.490  23.330  17.800  1.00  0.00            
ATOM     71  C23 BCD     1      35.950  21.980  17.310  1.00  0.00            
ATOM     72  O19 BCD     1      36.490  20.960  18.190  1.00  0.00            
ATOM     73  C24 BCD     1      36.240  21.540  15.910  1.00  0.00            
ATOM     74  O20 BCD     1      37.590  21.730  15.590  1.00  0.00            
ATOM     75  H31 BCD     1      36.960  20.310  20.030  1.00  0.00            
ATOM     76  H32 BCD     1      37.830  22.540  19.940  1.00  0.00            
ATOM     77  H33 BCD     1      37.160  22.190  21.950  1.00  0.00            
ATOM     78  H34 BCD     1      35.000  23.470  19.350  1.00  0.00            
ATOM     79  H35 BCD     1      36.990  24.590  20.500  1.00  0.00            
ATOM     80  H36 BCD     1      37.590  23.320  17.770  1.00  0.00            
ATOM     81  H37 BCD     1      34.860  21.950  17.410  1.00  0.00            
ATOM     82  H38 BCD     1      36.000  20.490  15.700  1.00  0.00            
ATOM     83  H39 BCD     1      35.650  22.210  15.270  1.00  0.00            
ATOM     84  H40 BCD     1      37.750  22.660  15.420  1.00  0.00            
ATOM     85  C25 BCD     1      31.810  18.650  20.680  1.00  0.00            
ATOM     86  O21 BCD     1      31.210  19.530  19.700  1.00  0.00            
ATOM     87  C26 BCD     1      32.260  19.420  21.870  1.00  0.00            
ATOM     88  O22 BCD     1      31.060  20.040  22.420  1.00  0.00            
ATOM     89  C27 BCD     1      33.260  20.520  21.390  1.00  0.00            
ATOM     90  O23 BCD     1      33.880  21.280  22.410  1.00  0.00            
ATOM     91  C28 BCD     1      34.390  19.900  20.640  1.00  0.00            
ATOM     92  C29 BCD     1      33.970  18.910  19.560  1.00  0.00            
ATOM     93  O24 BCD     1      33.000  18.030  20.120  1.00  0.00            
ATOM     94  C30 BCD     1      35.140  17.990  19.150  1.00  0.00            
ATOM     95  O25 BCD     1      34.750  17.160  18.160  1.00  0.00            
ATOM     96  H41 BCD     1      31.110  17.820  20.860  1.00  0.00            
ATOM     97  H42 BCD     1      32.800  18.820  22.610  1.00  0.00            
ATOM     98  H43 BCD     1      30.670  20.520  21.680  1.00  0.00            
ATOM     99  H44 BCD     1      32.750  21.300  20.810  1.00  0.00            
ATOM    100  H45 BCD     1      34.510  21.910  22.060  1.00  0.00            
ATOM    101  H46 BCD     1      35.130  19.520  21.360  1.00  0.00            
ATOM    102  H47 BCD     1      33.500  19.340  18.660  1.00  0.00            
ATOM    103  H48 BCD     1      35.960  18.620  18.780  1.00  0.00            
ATOM    104  H49 BCD     1      35.440  17.340  19.980  1.00  0.00            
ATOM    105  H50 BCD     1      34.110  16.540  18.530  1.00  0.00            
ATOM    106  C31 BCD     1      27.660  19.670  17.440  1.00  0.00            
ATOM    107  O26 BCD     1      28.360  20.270  16.300  1.00  0.00            
ATOM    108  C32 BCD     1      27.740  20.550  18.710  1.00  0.00            
ATOM    109  O27 BCD     1      26.940  21.720  18.470  1.00  0.00            
ATOM    110  C33 BCD     1      29.130  20.790  19.240  1.00  0.00            
ATOM    111  C34 BCD     1      29.830  19.360  19.430  1.00  0.00            
ATOM    112  C35 BCD     1      29.690  18.500  18.140  1.00  0.00            
ATOM    113  O28 BCD     1      28.340  18.410  17.660  1.00  0.00            
ATOM    114  C36 BCD     1      30.240  17.160  18.270  1.00  0.00            
ATOM    115  O29 BCD     1      29.310  16.320  19.020  1.00  0.00            
ATOM    116  O30 BCD     1      29.220  21.510  20.450  1.00  0.00            
ATOM    117  H51 BCD     1      26.630  19.460  17.130  1.00  0.00            
ATOM    118  H52 BCD     1      27.240  19.950  19.480  1.00  0.00            
ATOM    119  H53 BCD     1      27.010  22.260  19.270  1.00  0.00            
ATOM    120  H54 BCD     1      29.730  21.280  18.470  1.00  0.00            
ATOM    121  H55 BCD     1      28.750  22.350  20.370  1.00  0.00            
ATOM    122  H56 BCD     1      29.260  18.920  20.260  1.00  0.00            
ATOM    123  H57 BCD     1      30.240  19.020  17.350  1.00  0.00            
ATOM    124  H58 BCD     1      30.240  16.810  17.230  1.00  0.00            
ATOM    125  H59 BCD     1      31.210  16.950  18.730  1.00  0.00            
ATOM    126  H60 BCD     1      28.450  16.720  18.840  1.00  0.00            
ATOM    127  C37 BCD     1      27.630  21.070  12.350  1.00  0.00            
ATOM    128  O31 BCD     1      28.670  22.020  12.330  1.00  0.00            
ATOM    129  C38 BCD     1      26.510  21.520  13.270  1.00  0.00            
ATOM    130  O32 BCD     1      26.100  22.840  12.860  1.00  0.00            
ATOM    131  C39 BCD     1      27.020  21.430  14.710  1.00  0.00            
ATOM    132  O33 BCD     1      26.020  21.760  15.540  1.00  0.00            
ATOM    133  C40 BCD     1      27.720  20.130  15.030  1.00  0.00            
ATOM    134  C41 BCD     1      28.780  19.800  14.000  1.00  0.00            
ATOM    135  O34 BCD     1      28.120  19.820  12.740  1.00  0.00            
ATOM    136  C42 BCD     1      29.250  18.390  14.220  1.00  0.00            
ATOM    137  O35 BCD     1      28.280  17.440  14.070  1.00  0.00            
ATOM    138  H61 BCD     1      27.300  20.950  11.320  1.00  0.00            
ATOM    139  H62 BCD     1      25.680  20.830  13.080  1.00  0.00            
ATOM    140  H63 BCD     1      25.270  22.950  13.340  1.00  0.00            
ATOM    141  H64 BCD     1      27.810  22.180  14.830  1.00  0.00            
ATOM    142  H65 BCD     1      26.460  21.870  16.390  1.00  0.00            
ATOM    143  H66 BCD     1      26.990  19.310  15.100  1.00  0.00            
ATOM    144  H67 BCD     1      29.570  20.550  14.120  1.00  0.00            
ATOM    145  H68 BCD     1      30.010  18.190  13.460  1.00  0.00            
ATOM    146  H69 BCD     1      29.780  18.320  15.180  1.00  0.00            
ATOM    147  H70 BCD     1      28.190  17.410  13.120  1.00  0.00            
ATOM    148  C1  BJ5     2      29.200  24.670  15.230  1.00  0.00            
ATOM    149  C2  BJ5     2      30.260  25.410  15.260  1.00  0.00            
ATOM    150  C3  BJ5     2      31.610  24.910  15.630  1.00  0.00            
ATOM    151  C4  BJ5     2      31.850  23.460  15.310  1.00  0.00            
ATOM    152  C5  BJ5     2      31.930  22.600  16.410  1.00  0.00            
ATOM    153  C6  BJ5     2      32.300  21.270  16.270  1.00  0.00            
ATOM    154  C7  BJ5     2      32.570  20.830  14.990  1.00  0.00            
ATOM    155  O1  BJ5     2      32.860  19.480  14.690  1.00  0.00            
ATOM    156  C8  BJ5     2      32.780  18.450  15.760  1.00  0.00            
ATOM    157  C9  BJ5     2      32.650  21.680  13.860  1.00  0.00            
ATOM    158  C10 BJ5     2      32.300  23.100  14.030  1.00  0.00            
ATOM    159  H1  BJ5     2      28.250  25.060  14.850  1.00  0.00            
ATOM    160  H2  BJ5     2      29.170  23.640  15.570  1.00  0.00            
ATOM    161  H3  BJ5     2      30.240  26.380  14.770  1.00  0.00            
ATOM    162  H4  BJ5     2      31.840  25.130  16.680  1.00  0.00            
ATOM    163  H5  BJ5     2      32.270  25.490  14.960  1.00  0.00            
ATOM    164  H6  BJ5     2      31.670  22.910  17.420  1.00  0.00            
ATOM    165  H7  BJ5     2      32.270  20.630  17.140  1.00  0.00            
ATOM    166  H8  BJ5     2      33.280  17.570  15.340  1.00  0.00            
ATOM    167  H9  BJ5     2      33.320  18.740  16.670  1.00  0.00            
ATOM    168  H10 BJ5     2      31.740  18.170  15.930  1.00  0.00            
ATOM    169  H11 BJ5     2      32.930  21.260  12.900  1.00  0.00            
ATOM    170  H12 BJ5     2      32.240  23.780  13.190  1.00  0.00            
TER
ENDMDL
MODEL        1
ATOM      1  C1  BCD     1      28.120  32.570  26.480  1.00  0.00            
ATOM      2  O1  BCD     1      28.720  31.670  25.510  1.00  0.00            
ATOM      3  C2  BCD     1      28.870  33.860  26.410  1.00  0.00            
ATOM      4  O2  BCD     1      28.770  34.560  25.120  1.00  0.00            
ATOM      5  C3  BCD     1      30.310  33.760  26.860  1.00  0.00            
ATOM      6  O3  BCD     1      31.000  34.990  26.710  1.00  0.00            
ATOM      7  C4  BCD     1      30.320  33.080  28.220  1.00  0.00            
ATOM      8  C5  BCD     1      29.560  31.730  28.190  1.00  0.00            
ATOM      9  O4  BCD     1      28.240  32.000  27.710  1.00  0.00            
ATOM     10  C6  BCD     1      29.470  31.060  29.540  1.00  0.00            
ATOM     11  O5  BCD     1      28.770  31.870  30.510  1.00  0.00            
ATOM     12  H1  BCD     1      27.040  32.640  26.290  1.00  0.00            
ATOM     13  H2  BCD     1      28.320  34.520  27.090  1.00  0.00            
ATOM     14  H3  BCD     1      29.600  34.340  24.690  1.00  0.00            
ATOM     15  H4  BCD     1      30.720  32.990  26.200  1.00  0.00            
ATOM     16  H5  BCD     1      31.820  35.000  27.220  1.00  0.00            
ATOM     17  H6  BCD     1      29.790  33.640  29.010  1.00  0.00            
ATOM     18  H7  BCD     1      30.050  31.030  27.520  1.00  0.00            
ATOM     19  H8  BCD     1      28.840  30.180  29.360  1.00  0.00            
ATOM     20  H9  BCD     1      30.470  30.750  29.890  1.00  0.00            
ATOM     21  H10 BCD     1      29.160  31.790  31.380  1.00  0.00            
ATOM     22  C7  BCD     1      27.860  28.610  22.830  1.00  0.00            
ATOM     23  O6  BCD     1      28.610  27.800  23.710  1.00  0.00            
ATOM     24  C8  BCD     1      28.530  29.890  22.290  1.00  0.00            
ATOM     25  O7  BCD     1      29.500  29.410  21.340  1.00  0.00            
ATOM     26  C9  BCD     1      29.130  30.790  23.410  1.00  0.00            
ATOM     27  O8  BCD     1      29.870  31.810  22.790  1.00  0.00            
ATOM     28  C10 BCD     1      27.990  31.180  24.360  1.00  0.00            
ATOM     29  C11 BCD     1      27.060  30.000  24.720  1.00  0.00            
ATOM     30  O9  BCD     1      26.760  29.140  23.570  1.00  0.00            
ATOM     31  C12 BCD     1      25.780  30.440  25.430  1.00  0.00            
ATOM     32  O10 BCD     1      25.150  31.490  24.660  1.00  0.00            
ATOM     33  H11 BCD     1      27.520  27.950  22.030  1.00  0.00            
ATOM     34  H12 BCD     1      27.760  30.390  21.680  1.00  0.00            
ATOM     35  H13 BCD     1      29.120  28.720  20.780  1.00  0.00            
ATOM     36  H14 BCD     1      29.830  30.150  23.970  1.00  0.00            
ATOM     37  H15 BCD     1      30.170  32.460  23.440  1.00  0.00            
ATOM     38  H16 BCD     1      27.340  31.950  23.920  1.00  0.00            
ATOM     39  H17 BCD     1      27.470  29.330  25.490  1.00  0.00            
ATOM     40  H18 BCD     1      25.040  29.640  25.500  1.00  0.00            
ATOM     41  H19 BCD     1      26.020  30.770  26.450  1.00  0.00            
ATOM     42  H20 BCD     1      24.230  31.220  24.550  1.00  0.00            
ATOM     43  C13 BCD     1      29.350  23.920  24.580  1.00  0.00            
ATOM     44  O11 BCD     1      30.760  24.300  24.840  1.00  0.00            
ATOM     45  C14 BCD     1      29.170  24.210  23.160  1.00  0.00            
ATOM     46  O12 BCD     1      30.160  23.580  22.300  1.00  0.00            
ATOM     47  C15 BCD     1      29.090  25.760  22.970  1.00  0.00            
ATOM     48  O13 BCD     1      28.660  25.890  21.640  1.00  0.00            
ATOM     49  C16 BCD     1      28.170  26.480  23.870  1.00  0.00            
ATOM     50  C17 BCD     1      28.380  25.960  25.280  1.00  0.00            
ATOM     51  O14 BCD     1      28.400  24.540  25.480  1.00  0.00            
ATOM     52  C18 BCD     1      27.330  26.400  26.300  1.00  0.00            
ATOM     53  O15 BCD     1      26.100  25.910  25.700  1.00  0.00            
ATOM     54  H21 BCD     1      29.200  22.830  24.560  1.00  0.00            
ATOM     55  H22 BCD     1      28.160  23.920  22.850  1.00  0.00            
ATOM     56  H23 BCD     1      30.040  23.950  21.420  1.00  0.00            
ATOM     57  H24 BCD     1      30.110  26.130  23.130  1.00  0.00            
ATOM     58  H25 BCD     1      29.460  26.220  21.220  1.00  0.00            
ATOM     59  H26 BCD     1      27.140  26.340  23.540  1.00  0.00            
ATOM     60  H27 BCD     1      29.320  26.420  25.590  1.00  0.00            
ATOM     61  H28 BCD     1      27.480  25.940  27.280  1.00  0.00            
ATOM     62  H29 BCD     1      27.350  27.490  26.390  1.00  0.00            
ATOM     63  H30 BCD     1      25.850  25.060  26.090  1.00  0.00            
ATOM     64  C19 BCD     1      34.100  23.000  26.760  1.00  0.00            
ATOM     65  O16 BCD     1      34.760  24.280  26.690  1.00  0.00            
ATOM     66  C20 BCD     1      33.840  22.340  25.390  1.00  0.00            
ATOM     67  O17 BCD     1      34.990  22.330  24.520  1.00  0.00            
ATOM     68  C21 BCD     1      32.700  23.080  24.680  1.00  0.00            
ATOM     69  O18 BCD     1      32.270  22.350  23.530  1.00  0.00            
ATOM     70  C22 BCD     1      31.520  23.280  25.510  1.00  0.00            
ATOM     71  C23 BCD     1      31.870  23.870  26.850  1.00  0.00            
ATOM     72  O19 BCD     1      32.910  23.030  27.400  1.00  0.00            
ATOM     73  C24 BCD     1      30.820  24.050  27.970  1.00  0.00            
ATOM     74  O20 BCD     1      30.290  22.850  28.480  1.00  0.00            
ATOM     75  H31 BCD     1      34.820  22.450  27.380  1.00  0.00            
ATOM     76  H32 BCD     1      33.530  21.300  25.560  1.00  0.00            
ATOM     77  H33 BCD     1      34.780  21.860  23.710  1.00  0.00            
ATOM     78  H34 BCD     1      33.010  24.080  24.350  1.00  0.00            
ATOM     79  H35 BCD     1      31.620  22.840  23.000  1.00  0.00            
ATOM     80  H36 BCD     1      30.920  22.360  25.510  1.00  0.00            
ATOM     81  H37 BCD     1      32.270  24.860  26.610  1.00  0.00            
ATOM     82  H38 BCD     1      31.360  24.630  28.740  1.00  0.00            
ATOM     83  H39 BCD     1      30.000  24.650  27.570  1.00  0.00            
ATOM     84  H40 BCD     1      29.670  23.110  29.170  1.00  0.00            
ATOM     85  C25 BCD     1      38.110  26.250  28.000  1.00  0.00            
ATOM     86  O21 BCD     1      37.310  27.390  28.010  1.00  0.00            
ATOM     87  C26 BCD     1      38.110  25.720  26.580  1.00  0.00            
ATOM     88  O22 BCD     1      38.760  26.630  25.630  1.00  0.00            
ATOM     89  C27 BCD     1      36.690  25.330  26.070  1.00  0.00            
ATOM     90  O23 BCD     1      36.610  24.880  24.730  1.00  0.00            
ATOM     91  C28 BCD     1      36.090  24.330  27.050  1.00  0.00            
ATOM     92  C29 BCD     1      36.170  24.800  28.530  1.00  0.00            
ATOM     93  O24 BCD     1      37.510  25.300  28.910  1.00  0.00            
ATOM     94  C30 BCD     1      35.640  23.780  29.520  1.00  0.00            
ATOM     95  O25 BCD     1      36.490  22.610  29.550  1.00  0.00            
ATOM     96  H41 BCD     1      39.110  26.420  28.420  1.00  0.00            
ATOM     97  H42 BCD     1      38.660  24.780  26.680  1.00  0.00            
ATOM     98  H43 BCD     1      38.740  26.140  24.800  1.00  0.00            
ATOM     99  H44 BCD     1      36.100  26.250  26.170  1.00  0.00            
ATOM    100  H45 BCD     1      35.890  24.250  24.680  1.00  0.00            
ATOM    101  H46 BCD     1      36.520  23.320  26.940  1.00  0.00            
ATOM    102  H47 BCD     1      35.530  25.690  28.600  1.00  0.00            
ATOM    103  H48 BCD     1      35.450  24.140  30.540  1.00  0.00            
ATOM    104  H49 BCD     1      34.620  23.600  29.180  1.00  0.00            
ATOM    105  H50 BCD     1      37.400  22.840  29.770  1.00  0.00            
ATOM    106  C31 BCD     1      37.080  31.090  29.570  1.00  0.00            
ATOM    107  O26 BCD     1      35.680  31.040  29.350  1.00  0.00            
ATOM    108  C32 BCD     1      37.880  31.010  28.300  1.00  0.00            
ATOM    109  O27 BCD     1      37.620  32.110  27.450  1.00  0.00            
ATOM    110  C33 BCD     1      37.600  29.730  27.490  1.00  0.00            
ATOM    111  C34 BCD     1      37.900  28.550  28.470  1.00  0.00            
ATOM    112  C35 BCD     1      37.270  28.780  29.890  1.00  0.00            
ATOM    113  O28 BCD     1      37.560  30.040  30.430  1.00  0.00            
ATOM    114  C36 BCD     1      37.590  27.690  30.900  1.00  0.00            
ATOM    115  O29 BCD     1      38.970  27.440  31.050  1.00  0.00            
ATOM    116  O30 BCD     1      38.410  29.660  26.330  1.00  0.00            
ATOM    117  H51 BCD     1      37.330  32.030  30.060  1.00  0.00            
ATOM    118  H52 BCD     1      38.920  31.010  28.660  1.00  0.00            
ATOM    119  H53 BCD     1      38.280  32.070  26.750  1.00  0.00            
ATOM    120  H54 BCD     1      36.530  29.610  27.290  1.00  0.00            
ATOM    121  H55 BCD     1      38.320  28.810  25.880  1.00  0.00            
ATOM    122  H56 BCD     1      38.980  28.580  28.650  1.00  0.00            
ATOM    123  H57 BCD     1      36.180  28.730  29.820  1.00  0.00            
ATOM    124  H58 BCD     1      37.230  28.060  31.860  1.00  0.00            
ATOM    125  H59 BCD     1      36.890  26.870  30.690  1.00  0.00            
ATOM    126  H60 BCD     1      39.140  26.550  31.380  1.00  0.00            
ATOM    127  C37 BCD     1      32.240  33.480  29.750  1.00  0.00            
ATOM    128  O31 BCD     1      31.710  32.890  28.560  1.00  0.00            
ATOM    129  C38 BCD     1      33.510  34.090  29.410  1.00  0.00            
ATOM    130  O32 BCD     1      33.260  35.120  28.440  1.00  0.00            
ATOM    131  C39 BCD     1      34.580  33.100  28.960  1.00  0.00            
ATOM    132  O33 BCD     1      35.790  33.820  28.730  1.00  0.00            
ATOM    133  C40 BCD     1      34.800  31.930  29.930  1.00  0.00            
ATOM    134  C41 BCD     1      33.450  31.310  30.200  1.00  0.00            
ATOM    135  O34 BCD     1      32.530  32.330  30.580  1.00  0.00            
ATOM    136  C42 BCD     1      33.350  30.180  31.190  1.00  0.00            
ATOM    137  O35 BCD     1      33.960  30.590  32.380  1.00  0.00            
ATOM    138  H61 BCD     1      31.470  34.090  30.230  1.00  0.00            
ATOM    139  H62 BCD     1      33.980  34.560  30.280  1.00  0.00            
ATOM    140  H63 BCD     1      34.050  35.670  28.470  1.00  0.00            
ATOM    141  H64 BCD     1      34.280  32.760  27.950  1.00  0.00            
ATOM    142  H65 BCD     1      36.470  33.330  28.250  1.00  0.00            
ATOM    143  H66 BCD     1      35.210  32.410  30.830  1.00  0.00            
ATOM    144  H67 BCD     1      33.140  30.840  29.260  1.00  0.00            
ATOM    145  H68 BCD     1      32.290  29.930  31.310  1.00  0.00            
ATOM    146  H69 BCD     1      33.860  29.290  30.800  1.00  0.00            
ATOM    147  H70 BCD     1      33.520  31.430  32.530  1.00  0.00            
ATOM    148  C1  BJ5     2      32.520  30.670  25.710  1.00  0.00            
ATOM    149  C2  BJ5     2      32.310  29.540  24.930  1.00  0.00            
ATOM    150  C3  BJ5     2      32.340  28.060  25.280  1.00  0.00            
ATOM    151  C4  BJ5     2      31.890  27.790  26.730  1.00  0.00            
ATOM    152  C5  BJ5     2      32.900  27.280  27.560  1.00  0.00            
ATOM    153  C6  BJ5     2      32.560  27.160  28.900  1.00  0.00            
ATOM    154  C7  BJ5     2      31.340  27.490  29.510  1.00  0.00            
ATOM    155  O1  BJ5     2      31.160  27.390  30.800  1.00  0.00            
ATOM    156  C8  BJ5     2      30.020  27.900  31.510  1.00  0.00            
ATOM    157  C9  BJ5     2      30.310  27.900  28.650  1.00  0.00            
ATOM    158  C10 BJ5     2      30.550  28.030  27.230  1.00  0.00            
ATOM    159  H1  BJ5     2      32.220  31.650  25.340  1.00  0.00            
ATOM    160  H2  BJ5     2      32.820  30.590  26.750  1.00  0.00            
ATOM    161  H3  BJ5     2      31.980  29.730  23.910  1.00  0.00            
ATOM    162  H4  BJ5     2      33.330  27.580  25.240  1.00  0.00            
ATOM    163  H5  BJ5     2      31.730  27.540  24.540  1.00  0.00            
ATOM    164  H6  BJ5     2      33.920  27.100  27.230  1.00  0.00            
ATOM    165  H7  BJ5     2      33.390  26.720  29.450  1.00  0.00            
ATOM    166  H8  BJ5     2      29.020  27.570  31.180  1.00  0.00            
ATOM    167  H9  BJ5     2      30.110  27.500  32.530  1.00  0.00            
ATOM    168  H10 BJ5     2      30.060  28.980  31.660  1.00  0.00            
ATOM    169  H11 BJ5     2      29.320  28.120  29.040  1.00  0.00            
ATOM    170  H12 BJ5     2      29.780  28.300  26.520  1.00  0.00            
TER
ENDMDL
MODEL        1
ATOM      1  C1  BCD     1      30.430  32.080  28.710  1.00  0.00            
ATOM      2  O1  BCD     1      30.350  30.930  27.780  1.00  0.00            
ATOM      3  C2  BCD     1      31.290  33.130  28.060  1.00  0.00            
ATOM      4  O2  BCD     1      30.650  33.510  26.850  1.00  0.00            
ATOM      5  C3  BCD     1      32.720  32.530  27.800  1.00  0.00            
ATOM      6  O3  BCD     1      33.490  33.600  27.410  1.00  0.00            
ATOM      7  C4  BCD     1      33.250  31.870  29.070  1.00  0.00            
ATOM      8  C5  BCD     1      32.250  30.980  29.730  1.00  0.00            
ATOM      9  O4  BCD     1      30.920  31.540  29.940  1.00  0.00            
ATOM     10  C6  BCD     1      32.770  30.480  31.100  1.00  0.00            
ATOM     11  O5  BCD     1      32.760  31.520  32.010  1.00  0.00            
ATOM     12  H1  BCD     1      29.450  32.480  28.980  1.00  0.00            
ATOM     13  H2  BCD     1      31.490  33.990  28.710  1.00  0.00            
ATOM     14  H3  BCD     1      30.620  32.790  26.220  1.00  0.00            
ATOM     15  H4  BCD     1      32.640  31.720  27.060  1.00  0.00            
ATOM     16  H5  BCD     1      34.360  33.320  27.690  1.00  0.00            
ATOM     17  H6  BCD     1      33.450  32.740  29.710  1.00  0.00            
ATOM     18  H7  BCD     1      32.060  30.080  29.130  1.00  0.00            
ATOM     19  H8  BCD     1      32.090  29.690  31.460  1.00  0.00            
ATOM     20  H9  BCD     1      33.700  29.920  30.960  1.00  0.00            
ATOM     21  H10 BCD     1      33.610  31.530  32.460  1.00  0.00            
ATOM     22  C7  BCD     1      27.610  28.820  25.750  1.00  0.00            
ATOM     23  O6  BCD     1      28.630  27.830  25.800  1.00  0.00            
ATOM     24  C8  BCD     1      28.100  29.990  24.890  1.00  0.00            
ATOM     25  O7  BCD     1      28.300  29.600  23.510  1.00  0.00            
ATOM     26  C9  BCD     1      29.350  30.490  25.700  1.00  0.00            
ATOM     27  O8  BCD     1      29.950  31.630  24.980  1.00  0.00            
ATOM     28  C10 BCD     1      29.080  30.930  27.140  1.00  0.00            
ATOM     29  C11 BCD     1      28.280  29.810  27.820  1.00  0.00            
ATOM     30  O9  BCD     1      27.180  29.420  26.990  1.00  0.00            
ATOM     31  C12 BCD     1      27.600  30.260  29.080  1.00  0.00            
ATOM     32  O10 BCD     1      26.770  31.460  28.890  1.00  0.00            
ATOM     33  H11 BCD     1      26.690  28.500  25.260  1.00  0.00            
ATOM     34  H12 BCD     1      27.340  30.770  25.050  1.00  0.00            
ATOM     35  H13 BCD     1      27.780  30.180  22.940  1.00  0.00            
ATOM     36  H14 BCD     1      30.010  29.620  25.660  1.00  0.00            
ATOM     37  H15 BCD     1      30.460  31.240  24.260  1.00  0.00            
ATOM     38  H16 BCD     1      28.590  31.910  27.180  1.00  0.00            
ATOM     39  H17 BCD     1      28.950  28.940  27.930  1.00  0.00            
ATOM     40  H18 BCD     1      26.910  29.460  29.370  1.00  0.00            
ATOM     41  H19 BCD     1      28.300  30.490  29.890  1.00  0.00            
ATOM     42  H20 BCD     1      26.020  31.240  28.340  1.00  0.00            
ATOM     43  C13 BCD     1      28.920  23.750  25.590  1.00  0.00            
ATOM     44  O11 BCD     1      30.260  23.860  25.150  1.00  0.00            
ATOM     45  C14 BCD     1      28.000  24.360  24.630  1.00  0.00            
ATOM     46  O12 BCD     1      28.020  23.640  23.360  1.00  0.00            
ATOM     47  C15 BCD     1      28.270  25.830  24.530  1.00  0.00            
ATOM     48  O13 BCD     1      27.450  26.560  23.630  1.00  0.00            
ATOM     49  C16 BCD     1      28.220  26.470  25.940  1.00  0.00            
ATOM     50  C17 BCD     1      29.090  25.720  26.910  1.00  0.00            
ATOM     51  O14 BCD     1      28.770  24.300  26.840  1.00  0.00            
ATOM     52  C18 BCD     1      29.000  26.120  28.340  1.00  0.00            
ATOM     53  O15 BCD     1      27.660  26.280  28.820  1.00  0.00            
ATOM     54  H21 BCD     1      28.630  22.710  25.750  1.00  0.00            
ATOM     55  H22 BCD     1      26.970  24.200  24.980  1.00  0.00            
ATOM     56  H23 BCD     1      27.770  24.240  22.650  1.00  0.00            
ATOM     57  H24 BCD     1      29.320  25.890  24.220  1.00  0.00            
ATOM     58  H25 BCD     1      27.870  27.430  23.640  1.00  0.00            
ATOM     59  H26 BCD     1      27.150  26.440  26.190  1.00  0.00            
ATOM     60  H27 BCD     1      30.150  25.860  26.700  1.00  0.00            
ATOM     61  H28 BCD     1      29.470  25.420  29.040  1.00  0.00            
ATOM     62  H29 BCD     1      29.520  27.080  28.410  1.00  0.00            
ATOM     63  H30 BCD     1      27.800  26.610  29.710  1.00  0.00            
ATOM     64  C19 BCD     1      33.680  21.320  25.220  1.00  0.00            
ATOM     65  O16 BCD     1      34.640  22.250  24.780  1.00  0.00            
ATOM     66  C20 BCD     1      32.520  21.020  24.310  1.00  0.00            
ATOM     67  O17 BCD     1      32.940  20.510  23.050  1.00  0.00            
ATOM     68  C21 BCD     1      31.600  22.250  24.030  1.00  0.00            
ATOM     69  O18 BCD     1      30.430  21.970  23.180  1.00  0.00            
ATOM     70  C22 BCD     1      31.080  22.710  25.380  1.00  0.00            
ATOM     71  C23 BCD     1      32.230  23.040  26.280  1.00  0.00            
ATOM     72  O19 BCD     1      33.070  21.880  26.410  1.00  0.00            
ATOM     73  C24 BCD     1      31.850  23.460  27.690  1.00  0.00            
ATOM     74  O20 BCD     1      30.920  22.620  28.220  1.00  0.00            
ATOM     75  H31 BCD     1      34.160  20.360  25.430  1.00  0.00            
ATOM     76  H32 BCD     1      31.960  20.220  24.810  1.00  0.00            
ATOM     77  H33 BCD     1      33.310  19.630  23.170  1.00  0.00            
ATOM     78  H34 BCD     1      32.250  23.010  23.580  1.00  0.00            
ATOM     79  H35 BCD     1      29.920  22.790  23.270  1.00  0.00            
ATOM     80  H36 BCD     1      30.500  21.870  25.790  1.00  0.00            
ATOM     81  H37 BCD     1      32.770  23.860  25.800  1.00  0.00            
ATOM     82  H38 BCD     1      32.760  23.620  28.280  1.00  0.00            
ATOM     83  H39 BCD     1      31.450  24.480  27.610  1.00  0.00            
ATOM     84  H40 BCD     1      30.200  23.210  28.480  1.00  0.00            
ATOM     85  C25 BCD     1      38.540  23.430  25.550  1.00  0.00            
ATOM     86  O21 BCD     1      37.990  24.720  25.820  1.00  0.00            
ATOM     87  C26 BCD     1      38.180  23.110  24.090  1.00  0.00            
ATOM     88  O22 BCD     1      38.740  24.090  23.260  1.00  0.00            
ATOM     89  C27 BCD     1      36.700  23.000  23.930  1.00  0.00            
ATOM     90  O23 BCD     1      36.410  22.690  22.580  1.00  0.00            
ATOM     91  C28 BCD     1      36.020  21.970  24.880  1.00  0.00            
ATOM     92  C29 BCD     1      36.520  22.230  26.370  1.00  0.00            
ATOM     93  O24 BCD     1      37.940  22.450  26.430  1.00  0.00            
ATOM     94  C30 BCD     1      36.120  21.130  27.410  1.00  0.00            
ATOM     95  O25 BCD     1      36.450  19.820  26.900  1.00  0.00            
ATOM     96  H41 BCD     1      39.610  23.390  25.760  1.00  0.00            
ATOM     97  H42 BCD     1      38.560  22.130  23.790  1.00  0.00            
ATOM     98  H43 BCD     1      38.230  24.060  22.440  1.00  0.00            
ATOM     99  H44 BCD     1      36.190  23.950  24.120  1.00  0.00            
ATOM    100  H45 BCD     1      36.240  21.770  22.360  1.00  0.00            
ATOM    101  H46 BCD     1      36.290  20.960  24.550  1.00  0.00            
ATOM    102  H47 BCD     1      36.010  23.180  26.580  1.00  0.00            
ATOM    103  H48 BCD     1      36.740  21.410  28.270  1.00  0.00            
ATOM    104  H49 BCD     1      35.040  21.220  27.530  1.00  0.00            
ATOM    105  H50 BCD     1      35.740  19.180  27.000  1.00  0.00            
ATOM    106  C31 BCD     1      39.120  28.230  27.770  1.00  0.00            
ATOM    107  O26 BCD     1      37.740  28.530  27.740  1.00  0.00            
ATOM    108  C32 BCD     1      39.580  28.000  26.330  1.00  0.00            
ATOM    109  O27 BCD     1      39.660  29.210  25.600  1.00  0.00            
ATOM    110  C33 BCD     1      38.710  26.960  25.640  1.00  0.00            
ATOM    111  C34 BCD     1      38.880  25.660  26.420  1.00  0.00            
ATOM    112  C35 BCD     1      38.640  25.840  27.930  1.00  0.00            
ATOM    113  O28 BCD     1      39.300  27.020  28.490  1.00  0.00            
ATOM    114  C36 BCD     1      39.050  24.480  28.640  1.00  0.00            
ATOM    115  O29 BCD     1      39.230  24.690  30.060  1.00  0.00            
ATOM    116  O30 BCD     1      39.120  26.800  24.270  1.00  0.00            
ATOM    117  H51 BCD     1      39.730  28.930  28.340  1.00  0.00            
ATOM    118  H52 BCD     1      40.590  27.560  26.320  1.00  0.00            
ATOM    119  H53 BCD     1      40.240  29.010  24.860  1.00  0.00            
ATOM    120  H54 BCD     1      37.670  27.300  25.690  1.00  0.00            
ATOM    121  H55 BCD     1      39.050  25.880  24.000  1.00  0.00            
ATOM    122  H56 BCD     1      39.920  25.450  26.150  1.00  0.00            
ATOM    123  H57 BCD     1      37.560  25.920  28.100  1.00  0.00            
ATOM    124  H58 BCD     1      38.270  23.720  28.530  1.00  0.00            
ATOM    125  H59 BCD     1      40.020  24.120  28.250  1.00  0.00            
ATOM    126  H60 BCD     1      39.870  25.410  30.030  1.00  0.00            
ATOM    127  C37 BCD     1      35.550  31.570  29.500  1.00  0.00            
ATOM    128  O31 BCD     1      34.360  31.200  28.640  1.00  0.00            
ATOM    129  C38 BCD     1      36.760  31.960  28.740  1.00  0.00            
ATOM    130  O32 BCD     1      36.340  33.120  28.000  1.00  0.00            
ATOM    131  C39 BCD     1      37.290  30.820  27.860  1.00  0.00            
ATOM    132  O33 BCD     1      38.610  31.200  27.330  1.00  0.00            
ATOM    133  C40 BCD     1      37.400  29.580  28.690  1.00  0.00            
ATOM    134  C41 BCD     1      36.220  29.160  29.590  1.00  0.00            
ATOM    135  O34 BCD     1      35.900  30.380  30.330  1.00  0.00            
ATOM    136  C42 BCD     1      36.590  28.040  30.460  1.00  0.00            
ATOM    137  O35 BCD     1      37.680  28.320  31.330  1.00  0.00            
ATOM    138  H61 BCD     1      35.310  32.370  30.200  1.00  0.00            
ATOM    139  H62 BCD     1      37.540  32.130  29.500  1.00  0.00            
ATOM    140  H63 BCD     1      36.410  33.910  28.550  1.00  0.00            
ATOM    141  H64 BCD     1      36.590  30.630  27.040  1.00  0.00            
ATOM    142  H65 BCD     1      38.980  30.530  26.740  1.00  0.00            
ATOM    143  H66 BCD     1      38.250  29.750  29.360  1.00  0.00            
ATOM    144  H67 BCD     1      35.300  28.840  29.070  1.00  0.00            
ATOM    145  H68 BCD     1      35.670  27.990  31.060  1.00  0.00            
ATOM    146  H69 BCD     1      36.670  27.030  30.030  1.00  0.00            
ATOM    147  H70 BCD     1      37.390  28.980  31.960  1.00  0.00            
ATOM    148  C1  BJ5     2      34.030  26.370  23.980  1.00  0.00            
ATOM    149  C2  BJ5     2      33.160  27.010  24.800  1.00  0.00            
ATOM    150  C3  BJ5     2      33.570  27.950  25.940  1.00  0.00            
ATOM    151  C4  BJ5     2      33.300  27.390  27.330  1.00  0.00            
ATOM    152  C5  BJ5     2      34.210  26.550  28.020  1.00  0.00            
ATOM    153  C6  BJ5     2      34.060  26.170  29.370  1.00  0.00            
ATOM    154  C7  BJ5     2      32.990  26.640  30.130  1.00  0.00            
ATOM    155  O1  BJ5     2      32.740  26.250  31.400  1.00  0.00            
ATOM    156  C8  BJ5     2      31.510  25.630  31.770  1.00  0.00            
ATOM    157  C9  BJ5     2      32.100  27.500  29.410  1.00  0.00            
ATOM    158  C10 BJ5     2      32.220  27.860  28.070  1.00  0.00            
ATOM    159  H1  BJ5     2      33.720  25.600  23.280  1.00  0.00            
ATOM    160  H2  BJ5     2      35.100  26.420  24.150  1.00  0.00            
ATOM    161  H3  BJ5     2      32.120  26.980  24.490  1.00  0.00            
ATOM    162  H4  BJ5     2      32.990  28.880  25.930  1.00  0.00            
ATOM    163  H5  BJ5     2      34.640  28.180  25.820  1.00  0.00            
ATOM    164  H6  BJ5     2      35.080  26.240  27.450  1.00  0.00            
ATOM    165  H7  BJ5     2      34.810  25.520  29.800  1.00  0.00            
ATOM    166  H8  BJ5     2      31.400  24.680  31.240  1.00  0.00            
ATOM    167  H9  BJ5     2      31.540  25.350  32.830  1.00  0.00            
ATOM    168  H10 BJ5     2      30.700  26.320  31.520  1.00  0.00            
ATOM    169  H11 BJ5     2      31.280  27.940  29.960  1.00  0.00            
ATOM    170  H12 BJ5     2      31.530  28.590  27.670  1.00  0.00            
TER
ENDMDL
MODEL        1
ATOM      1  C1  BCD     1      30.610  32.310  27.850  1.00  0.00            
ATOM      2  O1  BCD     1      30.290  31.020  27.360  1.00  0.00            
ATOM      3  C2  BCD     1      31.960  32.720  27.330  1.00  0.00            
ATOM      4  O2  BCD     1      32.090  32.620  25.850  1.00  0.00            
ATOM      5  C3  BCD     1      33.120  31.890  27.840  1.00  0.00            
ATOM      6  O3  BCD     1      34.350  32.440  27.380  1.00  0.00            
ATOM      7  C4  BCD     1      33.070  31.730  29.350  1.00  0.00            
ATOM      8  C5  BCD     1      31.670  31.310  29.780  1.00  0.00            
ATOM      9  O4  BCD     1      30.660  32.230  29.250  1.00  0.00            
ATOM     10  C6  BCD     1      31.500  31.340  31.270  1.00  0.00            
ATOM     11  O5  BCD     1      31.880  32.570  31.880  1.00  0.00            
ATOM     12  H1  BCD     1      29.860  33.020  27.490  1.00  0.00            
ATOM     13  H2  BCD     1      32.160  33.760  27.630  1.00  0.00            
ATOM     14  H3  BCD     1      31.450  33.240  25.480  1.00  0.00            
ATOM     15  H4  BCD     1      33.120  30.850  27.490  1.00  0.00            
ATOM     16  H5  BCD     1      34.590  32.120  26.500  1.00  0.00            
ATOM     17  H6  BCD     1      33.360  32.690  29.800  1.00  0.00            
ATOM     18  H7  BCD     1      31.410  30.290  29.460  1.00  0.00            
ATOM     19  H8  BCD     1      30.440  31.100  31.440  1.00  0.00            
ATOM     20  H9  BCD     1      32.080  30.460  31.550  1.00  0.00            
ATOM     21  H10 BCD     1      31.880  32.470  32.830  1.00  0.00            
ATOM     22  C7  BCD     1      27.170  28.620  25.940  1.00  0.00            
ATOM     23  O6  BCD     1      28.020  27.540  26.160  1.00  0.00            
ATOM     24  C8  BCD     1      27.830  29.690  24.980  1.00  0.00            
ATOM     25  O7  BCD     1      28.000  29.150  23.720  1.00  0.00            
ATOM     26  C9  BCD     1      29.120  30.240  25.520  1.00  0.00            
ATOM     27  O8  BCD     1      29.650  31.190  24.640  1.00  0.00            
ATOM     28  C10 BCD     1      28.940  30.790  26.910  1.00  0.00            
ATOM     29  C11 BCD     1      28.300  29.740  27.790  1.00  0.00            
ATOM     30  O9  BCD     1      27.070  29.270  27.170  1.00  0.00            
ATOM     31  C12 BCD     1      27.920  30.330  29.110  1.00  0.00            
ATOM     32  O10 BCD     1      26.930  31.430  28.950  1.00  0.00            
ATOM     33  H11 BCD     1      26.240  28.310  25.450  1.00  0.00            
ATOM     34  H12 BCD     1      27.090  30.500  24.920  1.00  0.00            
ATOM     35  H13 BCD     1      28.500  29.820  23.250  1.00  0.00            
ATOM     36  H14 BCD     1      29.800  29.390  25.700  1.00  0.00            
ATOM     37  H15 BCD     1      30.610  31.170  24.640  1.00  0.00            
ATOM     38  H16 BCD     1      28.320  31.700  26.890  1.00  0.00            
ATOM     39  H17 BCD     1      28.870  28.870  28.130  1.00  0.00            
ATOM     40  H18 BCD     1      27.530  29.610  29.840  1.00  0.00            
ATOM     41  H19 BCD     1      28.800  30.670  29.670  1.00  0.00            
ATOM     42  H20 BCD     1      26.210  30.920  28.600  1.00  0.00            
ATOM     43  C13 BCD     1      28.380  23.540  25.360  1.00  0.00            
ATOM     44  O11 BCD     1      29.840  23.860  25.380  1.00  0.00            
ATOM     45  C14 BCD     1      27.650  24.330  24.260  1.00  0.00            
ATOM     46  O12 BCD     1      28.030  23.860  22.960  1.00  0.00            
ATOM     47  C15 BCD     1      27.900  25.840  24.480  1.00  0.00            
ATOM     48  O13 BCD     1      27.060  26.570  23.520  1.00  0.00            
ATOM     49  C16 BCD     1      27.510  26.230  25.910  1.00  0.00            
ATOM     50  C17 BCD     1      28.130  25.290  26.940  1.00  0.00            
ATOM     51  O14 BCD     1      27.860  23.950  26.670  1.00  0.00            
ATOM     52  C18 BCD     1      27.560  25.600  28.310  1.00  0.00            
ATOM     53  O15 BCD     1      26.140  25.250  28.480  1.00  0.00            
ATOM     54  H21 BCD     1      28.230  22.460  25.250  1.00  0.00            
ATOM     55  H22 BCD     1      26.620  24.080  24.530  1.00  0.00            
ATOM     56  H23 BCD     1      27.680  24.440  22.280  1.00  0.00            
ATOM     57  H24 BCD     1      28.960  26.110  24.380  1.00  0.00            
ATOM     58  H25 BCD     1      27.250  27.510  23.600  1.00  0.00            
ATOM     59  H26 BCD     1      26.420  26.290  26.000  1.00  0.00            
ATOM     60  H27 BCD     1      29.220  25.420  27.070  1.00  0.00            
ATOM     61  H28 BCD     1      28.070  25.000  29.070  1.00  0.00            
ATOM     62  H29 BCD     1      27.840  26.650  28.460  1.00  0.00            
ATOM     63  H30 BCD     1      26.010  24.550  27.830  1.00  0.00            
ATOM     64  C19 BCD     1      33.270  21.880  24.110  1.00  0.00            
ATOM     65  O16 BCD     1      34.170  22.630  24.970  1.00  0.00            
ATOM     66  C20 BCD     1      32.560  22.730  23.080  1.00  0.00            
ATOM     67  O17 BCD     1      33.520  23.400  22.270  1.00  0.00            
ATOM     68  C21 BCD     1      31.630  23.680  23.780  1.00  0.00            
ATOM     69  O18 BCD     1      30.930  24.520  22.900  1.00  0.00            
ATOM     70  C22 BCD     1      30.620  22.870  24.690  1.00  0.00            
ATOM     71  C23 BCD     1      31.380  22.000  25.690  1.00  0.00            
ATOM     72  O19 BCD     1      32.300  21.200  25.010  1.00  0.00            
ATOM     73  C24 BCD     1      30.450  21.140  26.470  1.00  0.00            
ATOM     74  O20 BCD     1      29.600  20.380  25.600  1.00  0.00            
ATOM     75  H31 BCD     1      33.880  21.160  23.570  1.00  0.00            
ATOM     76  H32 BCD     1      31.970  22.030  22.470  1.00  0.00            
ATOM     77  H33 BCD     1      33.240  23.270  21.360  1.00  0.00            
ATOM     78  H34 BCD     1      32.270  24.300  24.420  1.00  0.00            
ATOM     79  H35 BCD     1      30.000  24.270  22.860  1.00  0.00            
ATOM     80  H36 BCD     1      30.010  22.200  24.060  1.00  0.00            
ATOM     81  H37 BCD     1      31.950  22.650  26.360  1.00  0.00            
ATOM     82  H38 BCD     1      31.070  20.440  27.040  1.00  0.00            
ATOM     83  H39 BCD     1      29.840  21.690  27.180  1.00  0.00            
ATOM     84  H40 BCD     1      28.710  20.230  25.930  1.00  0.00            
ATOM     85  C25 BCD     1      37.910  23.500  26.190  1.00  0.00            
ATOM     86  O21 BCD     1      37.430  24.660  26.900  1.00  0.00            
ATOM     87  C26 BCD     1      37.730  23.650  24.730  1.00  0.00            
ATOM     88  O22 BCD     1      38.430  24.800  24.300  1.00  0.00            
ATOM     89  C27 BCD     1      36.210  23.700  24.370  1.00  0.00            
ATOM     90  O23 BCD     1      36.100  23.570  22.960  1.00  0.00            
ATOM     91  C28 BCD     1      35.560  22.430  24.940  1.00  0.00            
ATOM     92  C29 BCD     1      35.850  22.230  26.450  1.00  0.00            
ATOM     93  O24 BCD     1      37.210  22.280  26.620  1.00  0.00            
ATOM     94  C30 BCD     1      35.340  20.910  27.000  1.00  0.00            
ATOM     95  O25 BCD     1      35.690  19.820  26.230  1.00  0.00            
ATOM     96  H41 BCD     1      38.980  23.470  26.410  1.00  0.00            
ATOM     97  H42 BCD     1      38.140  22.810  24.140  1.00  0.00            
ATOM     98  H43 BCD     1      37.890  25.200  23.610  1.00  0.00            
ATOM     99  H44 BCD     1      35.920  24.690  24.760  1.00  0.00            
ATOM    100  H45 BCD     1      35.180  23.600  22.690  1.00  0.00            
ATOM    101  H46 BCD     1      35.890  21.530  24.400  1.00  0.00            
ATOM    102  H47 BCD     1      35.350  23.010  27.030  1.00  0.00            
ATOM    103  H48 BCD     1      35.740  20.830  28.020  1.00  0.00            
ATOM    104  H49 BCD     1      34.240  20.880  27.070  1.00  0.00            
ATOM    105  H50 BCD     1      34.860  19.510  25.870  1.00  0.00            
ATOM    106  C31 BCD     1      38.670  27.470  29.780  1.00  0.00            
ATOM    107  O26 BCD     1      37.470  28.190  29.530  1.00  0.00            
ATOM    108  C32 BCD     1      39.510  27.410  28.480  1.00  0.00            
ATOM    109  O27 BCD     1      39.750  28.750  27.940  1.00  0.00            
ATOM    110  C33 BCD     1      38.800  26.620  27.440  1.00  0.00            
ATOM    111  C34 BCD     1      38.310  25.250  27.950  1.00  0.00            
ATOM    112  C35 BCD     1      37.600  25.370  29.270  1.00  0.00            
ATOM    113  O28 BCD     1      38.380  26.120  30.200  1.00  0.00            
ATOM    114  C36 BCD     1      37.230  24.010  29.740  1.00  0.00            
ATOM    115  O29 BCD     1      36.280  24.240  30.740  1.00  0.00            
ATOM    116  O30 BCD     1      39.630  26.300  26.380  1.00  0.00            
ATOM    117  H51 BCD     1      39.220  27.950  30.590  1.00  0.00            
ATOM    118  H52 BCD     1      40.480  26.910  28.600  1.00  0.00            
ATOM    119  H53 BCD     1      39.480  28.740  27.020  1.00  0.00            
ATOM    120  H54 BCD     1      38.000  27.230  26.990  1.00  0.00            
ATOM    121  H55 BCD     1      39.140  25.720  25.800  1.00  0.00            
ATOM    122  H56 BCD     1      39.170  24.570  28.000  1.00  0.00            
ATOM    123  H57 BCD     1      36.700  25.960  29.080  1.00  0.00
[truncated: 1,618,445 more chars]
