# Supplementary material for: Achieving Chemical Accuracy in Cyclodextrin Host–Guest Binding via Integrative Atomistic Modelling
Source: Adv Sci (Weinh). 2025 Dec 14;13(10):e19782. doi: 10.1002/advs.202519782 (PMC12915143; doi:10.1002/advs.202519782)
Supplement: Supplementary file 1 — Supporting Information [file ADVS-13-e19782-s003.zip › all_poses/BCD.BK5.pdb]

MODEL        1
ATOM      1  C1  BCD     1      21.030  28.610  16.250  1.00  0.00            
ATOM      2  O1  BCD     1      19.800  27.910  16.600  1.00  0.00            
ATOM      3  C2  BCD     1      21.850  27.660  15.330  1.00  0.00            
ATOM      4  O2  BCD     1      21.090  27.140  14.310  1.00  0.00            
ATOM      5  C3  BCD     1      22.630  26.620  16.190  1.00  0.00            
ATOM      6  O3  BCD     1      23.680  26.130  15.320  1.00  0.00            
ATOM      7  C4  BCD     1      23.200  27.150  17.430  1.00  0.00            
ATOM      8  C5  BCD     1      22.180  27.890  18.280  1.00  0.00            
ATOM      9  O4  BCD     1      21.710  28.950  17.480  1.00  0.00            
ATOM     10  C6  BCD     1      22.690  28.360  19.620  1.00  0.00            
ATOM     11  O5  BCD     1      23.630  29.450  19.600  1.00  0.00            
ATOM     12  H1  BCD     1      20.780  29.590  15.820  1.00  0.00            
ATOM     13  H2  BCD     1      22.570  28.300  14.800  1.00  0.00            
ATOM     14  H3  BCD     1      21.630  26.600  13.730  1.00  0.00            
ATOM     15  H4  BCD     1      21.920  25.810  16.440  1.00  0.00            
ATOM     16  H5  BCD     1      24.350  25.710  15.870  1.00  0.00            
ATOM     17  H6  BCD     1      23.920  27.950  17.220  1.00  0.00            
ATOM     18  H7  BCD     1      21.360  27.200  18.500  1.00  0.00            
ATOM     19  H8  BCD     1      21.760  28.650  20.120  1.00  0.00            
ATOM     20  H9  BCD     1      22.940  27.450  20.180  1.00  0.00            
ATOM     21  H10 BCD     1      24.300  29.210  18.960  1.00  0.00            
ATOM     22  C7  BCD     1      15.710  27.720  16.290  1.00  0.00            
ATOM     23  O6  BCD     1      15.880  26.410  16.770  1.00  0.00            
ATOM     24  C8  BCD     1      16.430  27.850  14.930  1.00  0.00            
ATOM     25  O7  BCD     1      15.780  27.050  13.920  1.00  0.00            
ATOM     26  C9  BCD     1      17.890  27.580  15.140  1.00  0.00            
ATOM     27  O8  BCD     1      18.630  27.720  13.900  1.00  0.00            
ATOM     28  C10 BCD     1      18.550  28.460  16.190  1.00  0.00            
ATOM     29  C11 BCD     1      17.710  28.440  17.440  1.00  0.00            
ATOM     30  O9  BCD     1      16.320  28.650  17.210  1.00  0.00            
ATOM     31  C12 BCD     1      18.260  29.440  18.470  1.00  0.00            
ATOM     32  O10 BCD     1      18.230  30.770  17.960  1.00  0.00            
ATOM     33  H11 BCD     1      14.650  27.950  16.130  1.00  0.00            
ATOM     34  H12 BCD     1      16.340  28.890  14.600  1.00  0.00            
ATOM     35  H13 BCD     1      15.940  27.450  13.060  1.00  0.00            
ATOM     36  H14 BCD     1      18.110  26.580  15.540  1.00  0.00            
ATOM     37  H15 BCD     1      19.540  27.530  14.140  1.00  0.00            
ATOM     38  H16 BCD     1      18.720  29.490  15.860  1.00  0.00            
ATOM     39  H17 BCD     1      17.780  27.450  17.900  1.00  0.00            
ATOM     40  H18 BCD     1      17.680  29.430  19.400  1.00  0.00            
ATOM     41  H19 BCD     1      19.320  29.190  18.610  1.00  0.00            
ATOM     42  H20 BCD     1      19.030  31.220  18.240  1.00  0.00            
ATOM     43  C13 BCD     1      13.610  23.060  17.870  1.00  0.00            
ATOM     44  O11 BCD     1      14.740  22.390  18.490  1.00  0.00            
ATOM     45  C14 BCD     1      13.740  23.230  16.330  1.00  0.00            
ATOM     46  O12 BCD     1      14.030  22.020  15.670  1.00  0.00            
ATOM     47  C15 BCD     1      14.870  24.330  16.120  1.00  0.00            
ATOM     48  O13 BCD     1      14.880  24.660  14.740  1.00  0.00            
ATOM     49  C16 BCD     1      14.650  25.650  16.910  1.00  0.00            
ATOM     50  C17 BCD     1      14.420  25.330  18.340  1.00  0.00            
ATOM     51  O14 BCD     1      13.420  24.360  18.460  1.00  0.00            
ATOM     52  C18 BCD     1      14.160  26.570  19.170  1.00  0.00            
ATOM     53  O15 BCD     1      13.010  27.220  18.740  1.00  0.00            
ATOM     54  H21 BCD     1      12.650  22.650  18.220  1.00  0.00            
ATOM     55  H22 BCD     1      12.870  23.830  16.020  1.00  0.00            
ATOM     56  H23 BCD     1      14.100  22.170  14.730  1.00  0.00            
ATOM     57  H24 BCD     1      15.850  23.940  16.400  1.00  0.00            
ATOM     58  H25 BCD     1      15.250  25.530  14.600  1.00  0.00            
ATOM     59  H26 BCD     1      13.790  26.190  16.490  1.00  0.00            
ATOM     60  H27 BCD     1      15.310  24.850  18.760  1.00  0.00            
ATOM     61  H28 BCD     1      14.070  26.390  20.250  1.00  0.00            
ATOM     62  H29 BCD     1      15.030  27.240  19.110  1.00  0.00            
ATOM     63  H30 BCD     1      12.940  28.110  19.110  1.00  0.00            
ATOM     64  C19 BCD     1      15.800  19.030  20.530  1.00  0.00            
ATOM     65  O16 BCD     1      17.110  19.560  20.330  1.00  0.00            
ATOM     66  C20 BCD     1      15.110  18.670  19.270  1.00  0.00            
ATOM     67  O17 BCD     1      15.820  17.650  18.630  1.00  0.00            
ATOM     68  C21 BCD     1      14.990  19.940  18.400  1.00  0.00            
ATOM     69  O18 BCD     1      14.100  19.740  17.180  1.00  0.00            
ATOM     70  C22 BCD     1      14.400  21.140  19.150  1.00  0.00            
ATOM     71  C23 BCD     1      14.850  21.280  20.620  1.00  0.00            
ATOM     72  O19 BCD     1      14.920  19.940  21.180  1.00  0.00            
ATOM     73  C24 BCD     1      13.800  22.140  21.390  1.00  0.00            
ATOM     74  O20 BCD     1      12.450  21.760  21.190  1.00  0.00            
ATOM     75  H31 BCD     1      15.910  18.100  21.090  1.00  0.00            
ATOM     76  H32 BCD     1      14.110  18.320  19.560  1.00  0.00            
ATOM     77  H33 BCD     1      16.740  17.910  18.490  1.00  0.00            
ATOM     78  H34 BCD     1      15.990  20.310  18.150  1.00  0.00            
ATOM     79  H35 BCD     1      14.270  20.430  16.530  1.00  0.00            
ATOM     80  H36 BCD     1      13.330  20.930  19.110  1.00  0.00            
ATOM     81  H37 BCD     1      15.820  21.780  20.750  1.00  0.00            
ATOM     82  H38 BCD     1      14.090  22.200  22.440  1.00  0.00            
ATOM     83  H39 BCD     1      13.850  23.160  20.990  1.00  0.00            
ATOM     84  H40 BCD     1      11.900  22.210  21.840  1.00  0.00            
ATOM     85  C25 BCD     1      20.900  18.080  21.160  1.00  0.00            
ATOM     86  O21 BCD     1      21.470  19.350  21.150  1.00  0.00            
ATOM     87  C26 BCD     1      20.350  17.800  19.720  1.00  0.00            
ATOM     88  O22 BCD     1      21.390  17.720  18.750  1.00  0.00            
ATOM     89  C27 BCD     1      19.220  18.770  19.410  1.00  0.00            
ATOM     90  O23 BCD     1      18.500  18.550  18.230  1.00  0.00            
ATOM     91  C28 BCD     1      18.240  18.680  20.560  1.00  0.00            
ATOM     92  C29 BCD     1      18.820  19.040  21.930  1.00  0.00            
ATOM     93  O24 BCD     1      19.780  18.080  22.090  1.00  0.00            
ATOM     94  C30 BCD     1      17.950  18.950  23.210  1.00  0.00            
ATOM     95  O25 BCD     1      17.370  17.630  23.320  1.00  0.00            
ATOM     96  H41 BCD     1      21.560  17.260  21.460  1.00  0.00            
ATOM     97  H42 BCD     1      19.910  16.800  19.830  1.00  0.00            
ATOM     98  H43 BCD     1      20.900  17.390  18.000  1.00  0.00            
ATOM     99  H44 BCD     1      19.630  19.790  19.380  1.00  0.00            
ATOM    100  H45 BCD     1      19.130  18.170  17.620  1.00  0.00            
ATOM    101  H46 BCD     1      17.860  17.660  20.590  1.00  0.00            
ATOM    102  H47 BCD     1      19.280  20.040  21.870  1.00  0.00            
ATOM    103  H48 BCD     1      18.530  19.200  24.100  1.00  0.00            
ATOM    104  H49 BCD     1      17.170  19.700  23.020  1.00  0.00            
ATOM    105  H50 BCD     1      16.840  17.460  24.100  1.00  0.00            
ATOM    106  C31 BCD     1      25.070  21.430  21.310  1.00  0.00            
ATOM    107  O26 BCD     1      24.470  22.370  20.410  1.00  0.00            
ATOM    108  C32 BCD     1      25.120  20.090  20.700  1.00  0.00            
ATOM    109  O27 BCD     1      25.900  20.250  19.460  1.00  0.00            
ATOM    110  C33 BCD     1      23.740  19.540  20.270  1.00  0.00            
ATOM    111  C34 BCD     1      22.810  19.590  21.530  1.00  0.00            
ATOM    112  C35 BCD     1      22.890  21.020  22.220  1.00  0.00            
ATOM    113  O28 BCD     1      24.280  21.250  22.510  1.00  0.00            
ATOM    114  C36 BCD     1      22.160  20.870  23.600  1.00  0.00            
ATOM    115  O29 BCD     1      22.830  19.930  24.410  1.00  0.00            
ATOM    116  O30 BCD     1      23.950  18.170  19.730  1.00  0.00            
ATOM    117  H51 BCD     1      26.090  21.770  21.550  1.00  0.00            
ATOM    118  H52 BCD     1      25.570  19.350  21.380  1.00  0.00            
ATOM    119  H53 BCD     1      25.940  19.410  19.000  1.00  0.00            
ATOM    120  H54 BCD     1      23.390  20.100  19.400  1.00  0.00            
ATOM    121  H55 BCD     1      23.100  17.790  19.520  1.00  0.00            
ATOM    122  H56 BCD     1      23.150  18.780  22.180  1.00  0.00            
ATOM    123  H57 BCD     1      22.410  21.870  21.730  1.00  0.00            
ATOM    124  H58 BCD     1      22.180  21.880  24.040  1.00  0.00            
ATOM    125  H59 BCD     1      21.120  20.560  23.460  1.00  0.00            
ATOM    126  H60 BCD     1      23.750  20.210  24.530  1.00  0.00            
ATOM    127  C37 BCD     1      24.990  26.110  18.720  1.00  0.00            
ATOM    128  O31 BCD     1      23.690  26.010  18.190  1.00  0.00            
ATOM    129  C38 BCD     1      25.830  25.030  18.180  1.00  0.00            
ATOM    130  O32 BCD     1      25.880  25.130  16.770  1.00  0.00            
ATOM    131  C39 BCD     1      25.420  23.620  18.640  1.00  0.00            
ATOM    132  O33 BCD     1      26.370  22.590  18.190  1.00  0.00            
ATOM    133  C40 BCD     1      25.260  23.560  20.190  1.00  0.00            
ATOM    134  C41 BCD     1      24.410  24.770  20.580  1.00  0.00            
ATOM    135  O34 BCD     1      24.980  26.020  20.140  1.00  0.00            
ATOM    136  C42 BCD     1      24.220  24.840  22.060  1.00  0.00            
ATOM    137  O35 BCD     1      25.410  24.810  22.780  1.00  0.00            
ATOM    138  H61 BCD     1      25.350  27.090  18.390  1.00  0.00            
ATOM    139  H62 BCD     1      26.850  25.230  18.520  1.00  0.00            
ATOM    140  H63 BCD     1      26.660  24.650  16.490  1.00  0.00            
ATOM    141  H64 BCD     1      24.470  23.350  18.160  1.00  0.00            
ATOM    142  H65 BCD     1      26.210  21.890  18.820  1.00  0.00            
ATOM    143  H66 BCD     1      26.220  23.700  20.700  1.00  0.00            
ATOM    144  H67 BCD     1      23.460  24.660  20.040  1.00  0.00            
ATOM    145  H68 BCD     1      23.630  25.750  22.200  1.00  0.00            
ATOM    146  H69 BCD     1      23.560  24.010  22.300  1.00  0.00            
ATOM    147  H70 BCD     1      25.330  24.260  23.560  1.00  0.00            
ATOM    148  C1  BK5     2      19.280  23.530  10.760  1.00  0.00            
ATOM    149  C2  BK5     2      19.120  24.280  12.050  1.00  0.00            
ATOM    150  C3  BK5     2      17.680  24.250  12.580  1.00  0.00            
ATOM    151  C4  BK5     2      17.160  22.920  13.020  1.00  0.00            
ATOM    152  N1  BK5     2      16.550  21.930  12.370  1.00  0.00            
ATOM    153  N2  BK5     2      16.260  20.980  13.310  1.00  0.00            
ATOM    154  C5  BK5     2      15.580  19.760  12.870  1.00  0.00            
ATOM    155  C6  BK5     2      16.990  21.170  14.490  1.00  0.00            
ATOM    156  C7  BK5     2      17.350  20.300  15.550  1.00  0.00            
ATOM    157  O1  BK5     2      16.970  19.160  15.780  1.00  0.00            
ATOM    158  N3  BK5     2      18.140  20.910  16.450  1.00  0.00            
ATOM    159  C8  BK5     2      18.560  22.170  16.310  1.00  0.00            
ATOM    160  C9  BK5     2      19.240  22.610  17.570  1.00  0.00            
ATOM    161  C10 BK5     2      18.710  23.590  18.470  1.00  0.00            
ATOM    162  C11 BK5     2      19.370  24.010  19.580  1.00  0.00            
ATOM    163  S1  BK5     2      18.690  25.340  20.600  1.00  0.00            
ATOM    164  O2  BK5     2      19.770  26.320  20.790  1.00  0.00            
ATOM    165  O3  BK5     2      17.450  25.760  19.990  1.00  0.00            
ATOM    166  N4  BK5     2      18.450  24.710  22.090  1.00  0.00            
ATOM    167  C12 BK5     2      17.860  23.370  22.190  1.00  0.00            
ATOM    168  C13 BK5     2      17.570  22.920  23.580  1.00  0.00            
ATOM    169  N5  BK5     2      17.030  24.010  24.470  1.00  0.00            
ATOM    170  C14 BK5     2      16.650  23.480  25.790  1.00  0.00            
ATOM    171  C15 BK5     2      17.830  25.280  24.480  1.00  0.00            
ATOM    172  C16 BK5     2      17.920  25.740  23.010  1.00  0.00            
ATOM    173  C17 BK5     2      20.660  23.550  19.870  1.00  0.00            
ATOM    174  C18 BK5     2      21.230  22.550  19.070  1.00  0.00            
ATOM    175  C19 BK5     2      20.550  22.160  17.900  1.00  0.00            
ATOM    176  O4  BK5     2      21.080  21.280  16.980  1.00  0.00            
ATOM    177  C20 BK5     2      22.320  21.530  16.240  1.00  0.00            
ATOM    178  C21 BK5     2      22.170  22.710  15.280  1.00  0.00            
ATOM    179  N6  BK5     2      18.320  22.990  15.320  1.00  0.00            
ATOM    180  C22 BK5     2      17.500  22.450  14.300  1.00  0.00            
ATOM    181  H1  BK5     2      19.020  22.480  10.930  1.00  0.00            
ATOM    182  H2  BK5     2      18.730  23.910   9.890  1.00  0.00            
ATOM    183  H3  BK5     2      20.350  23.600  10.490  1.00  0.00            
ATOM    184  H4  BK5     2      19.370  25.330  11.870  1.00  0.00            
ATOM    185  H5  BK5     2      19.810  23.980  12.840  1.00  0.00            
ATOM    186  H6  BK5     2      17.060  24.740  11.820  1.00  0.00            
ATOM    187  H7  BK5     2      17.680  24.910  13.450  1.00  0.00            
ATOM    188  H8  BK5     2      14.500  19.920  12.810  1.00  0.00            
ATOM    189  H9  BK5     2      15.980  19.420  11.900  1.00  0.00            
ATOM    190  H10 BK5     2      15.700  19.030  13.670  1.00  0.00            
ATOM    191  H11 BK5     2      18.400  20.390  17.280  1.00  0.00            
ATOM    192  H12 BK5     2      17.810  24.070  18.100  1.00  0.00            
ATOM    193  H13 BK5     2      18.570  22.700  21.690  1.00  0.00            
ATOM    194  H14 BK5     2      16.950  23.390  21.580  1.00  0.00            
ATOM    195  H15 BK5     2      18.500  22.480  23.970  1.00  0.00            
ATOM    196  H16 BK5     2      16.860  22.090  23.550  1.00  0.00            
ATOM    197  H17 BK5     2      15.690  22.950  25.690  1.00  0.00            
ATOM    198  H18 BK5     2      17.400  22.790  26.180  1.00  0.00            
ATOM    199  H19 BK5     2      16.460  24.290  26.500  1.00  0.00            
ATOM    200  H20 BK5     2      18.820  25.030  24.900  1.00  0.00            
ATOM    201  H21 BK5     2      17.320  26.010  25.120  1.00  0.00            
ATOM    202  H22 BK5     2      16.860  25.850  22.750  1.00  0.00            
ATOM    203  H23 BK5     2      18.560  26.640  22.980  1.00  0.00            
ATOM    204  H24 BK5     2      21.120  23.900  20.790  1.00  0.00            
ATOM    205  H25 BK5     2      22.240  22.200  19.270  1.00  0.00            
ATOM    206  H26 BK5     2      22.510  20.600  15.690  1.00  0.00            
ATOM    207  H27 BK5     2      23.180  21.700  16.900  1.00  0.00            
ATOM    208  H28 BK5     2      22.180  22.350  14.240  1.00  0.00            
ATOM    209  H29 BK5     2      21.240  23.290  15.310  1.00  0.00            
ATOM    210  H30 BK5     2      23.030  23.390  15.260  1.00  0.00            
TER
ENDMDL
MODEL        1
ATOM      1  C1  BCD     1      15.630  25.850  17.920  1.00  0.00            
ATOM      2  O1  BCD     1      15.810  24.440  18.120  1.00  0.00            
ATOM      3  C2  BCD     1      17.010  26.260  17.480  1.00  0.00            
ATOM      4  O2  BCD     1      17.400  25.680  16.330  1.00  0.00            
ATOM      5  C3  BCD     1      18.070  26.200  18.680  1.00  0.00            
ATOM      6  O3  BCD     1      19.290  26.850  18.280  1.00  0.00            
ATOM      7  C4  BCD     1      17.540  26.890  19.950  1.00  0.00            
ATOM      8  C5  BCD     1      16.040  26.480  20.140  1.00  0.00            
ATOM      9  O4  BCD     1      15.190  26.590  18.990  1.00  0.00            
ATOM     10  C6  BCD     1      15.370  27.240  21.300  1.00  0.00            
ATOM     11  O5  BCD     1      15.340  28.560  20.940  1.00  0.00            
ATOM     12  H1  BCD     1      14.980  26.080  17.070  1.00  0.00            
ATOM     13  H2  BCD     1      16.950  27.320  17.190  1.00  0.00            
ATOM     14  H3  BCD     1      17.810  26.370  15.810  1.00  0.00            
ATOM     15  H4  BCD     1      18.330  25.160  18.880  1.00  0.00            
ATOM     16  H5  BCD     1      19.990  26.630  18.900  1.00  0.00            
ATOM     17  H6  BCD     1      17.570  27.970  19.770  1.00  0.00            
ATOM     18  H7  BCD     1      16.020  25.400  20.320  1.00  0.00            
ATOM     19  H8  BCD     1      14.360  26.840  21.470  1.00  0.00            
ATOM     20  H9  BCD     1      15.960  27.180  22.230  1.00  0.00            
ATOM     21  H10 BCD     1      15.000  28.570  20.050  1.00  0.00            
ATOM     22  C7  BCD     1      13.850  20.980  17.570  1.00  0.00            
ATOM     23  O6  BCD     1      14.610  20.430  18.640  1.00  0.00            
ATOM     24  C8  BCD     1      14.740  21.410  16.450  1.00  0.00            
ATOM     25  O7  BCD     1      15.450  20.320  15.850  1.00  0.00            
ATOM     26  C9  BCD     1      15.680  22.490  16.880  1.00  0.00            
ATOM     27  O8  BCD     1      16.340  23.030  15.760  1.00  0.00            
ATOM     28  C10 BCD     1      14.860  23.560  17.580  1.00  0.00            
ATOM     29  C11 BCD     1      13.760  23.100  18.570  1.00  0.00            
ATOM     30  O9  BCD     1      13.040  22.040  17.950  1.00  0.00            
ATOM     31  C12 BCD     1      12.820  24.280  18.810  1.00  0.00            
ATOM     32  O10 BCD     1      11.760  24.040  19.710  1.00  0.00            
ATOM     33  H11 BCD     1      13.230  20.180  17.140  1.00  0.00            
ATOM     34  H12 BCD     1      14.120  21.900  15.680  1.00  0.00            
ATOM     35  H13 BCD     1      16.150  20.680  15.300  1.00  0.00            
ATOM     36  H14 BCD     1      16.460  22.130  17.570  1.00  0.00            
ATOM     37  H15 BCD     1      16.750  23.860  16.020  1.00  0.00            
ATOM     38  H16 BCD     1      14.380  24.120  16.770  1.00  0.00            
ATOM     39  H17 BCD     1      14.290  22.910  19.510  1.00  0.00            
ATOM     40  H18 BCD     1      13.490  25.030  19.240  1.00  0.00            
ATOM     41  H19 BCD     1      12.390  24.590  17.850  1.00  0.00            
ATOM     42  H20 BCD     1      11.170  23.400  19.290  1.00  0.00            
ATOM     43  C13 BCD     1      14.610  17.480  21.420  1.00  0.00            
ATOM     44  O11 BCD     1      15.820  18.080  21.930  1.00  0.00            
ATOM     45  C14 BCD     1      14.670  16.960  19.980  1.00  0.00            
ATOM     46  O12 BCD     1      15.750  15.990  19.770  1.00  0.00            
ATOM     47  C15 BCD     1      14.960  18.190  19.050  1.00  0.00            
ATOM     48  O13 BCD     1      14.980  17.890  17.630  1.00  0.00            
ATOM     49  C16 BCD     1      14.000  19.300  19.350  1.00  0.00            
ATOM     50  C17 BCD     1      13.830  19.620  20.850  1.00  0.00            
ATOM     51  O14 BCD     1      13.590  18.420  21.600  1.00  0.00            
ATOM     52  C18 BCD     1      12.600  20.530  21.120  1.00  0.00            
ATOM     53  O15 BCD     1      11.350  20.030  20.680  1.00  0.00            
ATOM     54  H21 BCD     1      14.460  16.620  22.080  1.00  0.00            
ATOM     55  H22 BCD     1      13.670  16.580  19.760  1.00  0.00            
ATOM     56  H23 BCD     1      15.290  15.350  19.200  1.00  0.00            
ATOM     57  H24 BCD     1      15.910  18.600  19.430  1.00  0.00            
ATOM     58  H25 BCD     1      15.560  18.500  17.160  1.00  0.00            
ATOM     59  H26 BCD     1      13.030  19.100  18.880  1.00  0.00            
ATOM     60  H27 BCD     1      14.740  20.050  21.280  1.00  0.00            
ATOM     61  H28 BCD     1      12.630  20.810  22.180  1.00  0.00            
ATOM     62  H29 BCD     1      12.720  21.490  20.600  1.00  0.00            
ATOM     63  H30 BCD     1      10.690  20.540  21.160  1.00  0.00            
ATOM     64  C19 BCD     1      18.970  16.740  24.360  1.00  0.00            
ATOM     65  O16 BCD     1      19.200  18.090  24.770  1.00  0.00            
ATOM     66  C20 BCD     1      19.060  16.510  22.860  1.00  0.00            
ATOM     67  O17 BCD     1      20.380  16.530  22.420  1.00  0.00            
ATOM     68  C21 BCD     1      18.080  17.430  22.150  1.00  0.00            
ATOM     69  O18 BCD     1      18.090  17.340  20.700  1.00  0.00            
ATOM     70  C22 BCD     1      16.750  17.220  22.640  1.00  0.00            
ATOM     71  C23 BCD     1      16.610  17.320  24.200  1.00  0.00            
ATOM     72  O19 BCD     1      17.630  16.510  24.780  1.00  0.00            
ATOM     73  C24 BCD     1      15.330  16.730  24.790  1.00  0.00            
ATOM     74  O20 BCD     1      14.870  15.540  24.180  1.00  0.00            
ATOM     75  H31 BCD     1      19.660  16.070  24.890  1.00  0.00            
ATOM     76  H32 BCD     1      18.630  15.500  22.730  1.00  0.00            
ATOM     77  H33 BCD     1      20.310  16.210  21.510  1.00  0.00            
ATOM     78  H34 BCD     1      18.340  18.440  22.480  1.00  0.00            
ATOM     79  H35 BCD     1      17.300  16.930  20.320  1.00  0.00            
ATOM     80  H36 BCD     1      16.360  16.230  22.370  1.00  0.00            
ATOM     81  H37 BCD     1      16.730  18.370  24.480  1.00  0.00            
ATOM     82  H38 BCD     1      15.450  16.630  25.880  1.00  0.00            
ATOM     83  H39 BCD     1      14.540  17.500  24.720  1.00  0.00            
ATOM     84  H40 BCD     1      13.920  15.620  24.270  1.00  0.00            
ATOM     85  C25 BCD     1      21.510  20.500  27.100  1.00  0.00            
ATOM     86  O21 BCD     1      21.010  21.620  26.480  1.00  0.00            
ATOM     87  C26 BCD     1      22.230  19.670  26.100  1.00  0.00            
ATOM     88  O22 BCD     1      23.270  20.520  25.410  1.00  0.00            
ATOM     89  C27 BCD     1      21.310  18.990  25.070  1.00  0.00            
ATOM     90  O23 BCD     1      21.960  18.100  24.150  1.00  0.00            
ATOM     91  C28 BCD     1      20.220  18.250  25.760  1.00  0.00            
ATOM     92  C29 BCD     1      19.570  19.210  26.850  1.00  0.00            
ATOM     93  O24 BCD     1      20.530  19.770  27.760  1.00  0.00            
ATOM     94  C30 BCD     1      18.450  18.460  27.580  1.00  0.00            
ATOM     95  O25 BCD     1      18.920  17.430  28.430  1.00  0.00            
ATOM     96  H41 BCD     1      22.260  20.790  27.850  1.00  0.00            
ATOM     97  H42 BCD     1      22.710  18.840  26.640  1.00  0.00            
ATOM     98  H43 BCD     1      23.650  19.950  24.730  1.00  0.00            
ATOM     99  H44 BCD     1      20.910  19.830  24.480  1.00  0.00            
ATOM    100  H45 BCD     1      21.320  17.870  23.470  1.00  0.00            
ATOM    101  H46 BCD     1      20.560  17.280  26.150  1.00  0.00            
ATOM    102  H47 BCD     1      19.090  20.080  26.390  1.00  0.00            
ATOM    103  H48 BCD     1      17.920  19.200  28.200  1.00  0.00            
ATOM    104  H49 BCD     1      17.710  18.080  26.860  1.00  0.00            
ATOM    105  H50 BCD     1      19.500  17.930  29.010  1.00  0.00            
ATOM    106  C31 BCD     1      20.730  25.700  26.330  1.00  0.00            
ATOM    107  O26 BCD     1      20.050  25.360  25.110  1.00  0.00            
ATOM    108  C32 BCD     1      22.250  25.220  26.270  1.00  0.00            
ATOM    109  O27 BCD     1      22.860  25.970  25.250  1.00  0.00            
ATOM    110  C33 BCD     1      22.260  23.650  26.090  1.00  0.00            
ATOM    111  C34 BCD     1      21.300  22.880  27.060  1.00  0.00            
ATOM    112  C35 BCD     1      19.970  23.580  27.210  1.00  0.00            
ATOM    113  O28 BCD     1      20.050  24.990  27.440  1.00  0.00            
ATOM    114  C36 BCD     1      19.090  22.910  28.250  1.00  0.00            
ATOM    115  O29 BCD     1      19.620  23.120  29.570  1.00  0.00            
ATOM    116  O30 BCD     1      23.570  23.010  26.200  1.00  0.00            
ATOM    117  H51 BCD     1      20.620  26.770  26.510  1.00  0.00            
ATOM    118  H52 BCD     1      22.600  25.450  27.280  1.00  0.00            
ATOM    119  H53 BCD     1      23.750  26.120  25.570  1.00  0.00            
ATOM    120  H54 BCD     1      21.760  23.420  25.140  1.00  0.00            
ATOM    121  H55 BCD     1      23.620  22.210  25.670  1.00  0.00            
ATOM    122  H56 BCD     1      21.770  22.810  28.050  1.00  0.00            
ATOM    123  H57 BCD     1      19.440  23.340  26.280  1.00  0.00            
ATOM    124  H58 BCD     1      18.050  23.240  28.180  1.00  0.00            
ATOM    125  H59 BCD     1      18.970  21.830  28.110  1.00  0.00            
ATOM    126  H60 BCD     1      20.070  22.300  29.780  1.00  0.00            
ATOM    127  C37 BCD     1      19.270  27.360  21.520  1.00  0.00            
ATOM    128  O31 BCD     1      18.380  26.430  21.000  1.00  0.00            
ATOM    129  C38 BCD     1      20.650  26.670  21.710  1.00  0.00            
ATOM    130  O32 BCD     1      21.110  26.140  20.410  1.00  0.00            
ATOM    131  C39 BCD     1      20.570  25.680  22.780  1.00  0.00            
ATOM    132  O33 BCD     1      21.860  25.000  23.030  1.00  0.00            
ATOM    133  C40 BCD     1      20.080  26.360  24.040  1.00  0.00            
ATOM    134  C41 BCD     1      18.650  26.820  23.820  1.00  0.00            
ATOM    135  O34 BCD     1      18.750  27.850  22.810  1.00  0.00            
ATOM    136  C42 BCD     1      17.930  27.340  25.130  1.00  0.00            
ATOM    137  O35 BCD     1      18.600  28.500  25.610  1.00  0.00            
ATOM    138  H61 BCD     1      19.310  28.220  20.840  1.00  0.00            
ATOM    139  H62 BCD     1      21.430  27.360  22.060  1.00  0.00            
ATOM    140  H63 BCD     1      22.030  25.870  20.460  1.00  0.00            
ATOM    141  H64 BCD     1      19.720  25.030  22.560  1.00  0.00            
ATOM    142  H65 BCD     1      22.090  25.290  23.910  1.00  0.00            
ATOM    143  H66 BCD     1      20.800  27.120  24.360  1.00  0.00            
ATOM    144  H67 BCD     1      17.970  26.030  23.470  1.00  0.00            
ATOM    145  H68 BCD     1      16.870  27.570  24.960  1.00  0.00            
ATOM    146  H69 BCD     1      17.930  26.490  25.830  1.00  0.00            
ATOM    147  H70 BCD     1      17.850  29.060  25.820  1.00  0.00            
ATOM    148  C1  BK5     2      23.200  24.790  17.200  1.00  0.00            
ATOM    149  C2  BK5     2      22.520  23.380  17.000  1.00  0.00            
ATOM    150  C3  BK5     2      20.980  23.510  16.690  1.00  0.00            
ATOM    151  C4  BK5     2      20.380  22.130  16.520  1.00  0.00            
ATOM    152  N1  BK5     2      20.280  21.370  15.420  1.00  0.00            
ATOM    153  N2  BK5     2      19.600  20.330  15.850  1.00  0.00            
ATOM    154  C5  BK5     2      19.300  19.400  14.820  1.00  0.00            
ATOM    155  C6  BK5     2      19.200  20.350  17.160  1.00  0.00            
ATOM    156  C7  BK5     2      18.540  19.380  18.010  1.00  0.00            
ATOM    157  O1  BK5     2      18.150  18.260  17.740  1.00  0.00            
ATOM    158  N3  BK5     2      18.200  19.900  19.220  1.00  0.00            
ATOM    159  C8  BK5     2      18.580  21.150  19.620  1.00  0.00            
ATOM    160  C9  BK5     2      18.370  21.500  20.980  1.00  0.00            
ATOM    161  C10 BK5     2      17.190  22.110  21.370  1.00  0.00            
ATOM    162  C11 BK5     2      16.950  22.450  22.720  1.00  0.00            
ATOM    163  S1  BK5     2      15.530  23.460  23.050  1.00  0.00            
ATOM    164  O2  BK5     2      15.650  24.350  24.260  1.00  0.00            
ATOM    165  O3  BK5     2      14.980  23.920  21.790  1.00  0.00            
ATOM    166  N4  BK5     2      14.490  22.280  23.690  1.00  0.00            
ATOM    167  C12 BK5     2      13.100  22.810  24.030  1.00  0.00            
ATOM    168  C13 BK5     2      12.150  21.870  24.820  1.00  0.00            
ATOM    169  N5  BK5     2      12.880  21.010  25.810  1.00  0.00            
ATOM    170  C14 BK5     2      12.050  20.040  26.480  1.00  0.00            
ATOM    171  C15 BK5     2      14.020  20.340  25.040  1.00  0.00            
ATOM    172  C16 BK5     2      15.050  21.410  24.670  1.00  0.00            
ATOM    173  C17 BK5     2      17.990  22.520  23.610  1.00  0.00            
ATOM    174  C18 BK5     2      19.210  21.880  23.260  1.00  0.00            
ATOM    175  C19 BK5     2      19.370  21.320  21.940  1.00  0.00            
ATOM    176  O4  BK5     2      20.530  20.640  21.660  1.00  0.00            
ATOM    177  C20 BK5     2      21.690  21.470  21.180  1.00  0.00            
ATOM    178  C21 BK5     2      22.830  20.540  20.990  1.00  0.00            
ATOM    179  N6  BK5     2      19.270  21.970  18.890  1.00  0.00            
ATOM    180  C22 BK5     2      19.540  21.560  17.580  1.00  0.00            
ATOM    181  H1  BK5     2      24.290  24.720  17.340  1.00  0.00            
ATOM    182  H2  BK5     2      23.040  25.490  16.380  1.00  0.00            
ATOM    183  H3  BK5     2      22.760  25.310  18.060  1.00  0.00            
ATOM    184  H4  BK5     2      22.520  22.830  17.950  1.00  0.00            
ATOM    185  H5  BK5     2      22.990  22.860  16.160  1.00  0.00            
ATOM    186  H6  BK5     2      20.840  24.130  15.790  1.00  0.00            
ATOM    187  H7  BK5     2      20.450  24.010  17.510  1.00  0.00            
ATOM    188  H8  BK5     2      18.680  20.010  14.150  1.00  0.00            
ATOM    189  H9  BK5     2      20.210  19.050  14.320  1.00  0.00            
ATOM    190  H10 BK5     2      18.750  18.530  15.200  1.00  0.00            
ATOM    191  H11 BK5     2      17.840  19.270  19.930  1.00  0.00            
ATOM    192  H12 BK5     2      16.400  22.210  20.630  1.00  0.00            
ATOM    193  H13 BK5     2      12.560  23.140  23.130  1.00  0.00            
ATOM    194  H14 BK5     2      13.250  23.700  24.650  1.00  0.00            
ATOM    195  H15 BK5     2      11.750  21.210  24.040  1.00  0.00            
ATOM    196  H16 BK5     2      11.280  22.400  25.220  1.00  0.00            
ATOM    197  H17 BK5     2      11.240  20.680  26.850  1.00  0.00            
ATOM    198  H18 BK5     2      11.640  19.300  25.780  1.00  0.00            
ATOM    199  H19 BK5     2      12.630  19.580  27.290  1.00  0.00            
ATOM    200  H20 BK5     2      13.540  19.770  24.230  1.00  0.00            
ATOM    201  H21 BK5     2      14.470  19.570  25.690  1.00  0.00            
ATOM    202  H22 BK5     2      15.380  22.030  25.510  1.00  0.00            
ATOM    203  H23 BK5     2      15.940  20.920  24.270  1.00  0.00            
ATOM    204  H24 BK5     2      17.810  22.930  24.600  1.00  0.00            
ATOM    205  H25 BK5     2      20.010  21.810  24.000  1.00  0.00            
ATOM    206  H26 BK5     2      22.040  22.100  22.010  1.00  0.00            
ATOM    207  H27 BK5     2      21.470  21.900  20.190  1.00  0.00            
ATOM    208  H28 BK5     2      22.410  19.780  20.310  1.00  0.00            
ATOM    209  H29 BK5     2      23.600  21.230  20.650  1.00  0.00            
ATOM    210  H30 BK5     2      23.140  20.030  21.910  1.00  0.00            
TER
ENDMDL
MODEL        1
ATOM      1  C1  BCD     1      24.590  29.750  20.910  1.00  0.00            
ATOM      2  O1  BCD     1      23.840  28.610  20.520  1.00  0.00            
ATOM      3  C2  BCD     1      26.080  29.630  20.480  1.00  0.00            
ATOM      4  O2  BCD     1      26.270  29.640  19.080  1.00  0.00            
ATOM      5  C3  BCD     1      26.730  28.430  21.120  1.00  0.00            
ATOM      6  O3  BCD     1      28.070  28.270  20.630  1.00  0.00            
ATOM      7  C4  BCD     1      26.600  28.460  22.620  1.00  0.00            
ATOM      8  C5  BCD     1      25.130  28.740  22.990  1.00  0.00            
ATOM      9  O4  BCD     1      24.580  29.830  22.320  1.00  0.00            
ATOM     10  C6  BCD     1      24.970  28.870  24.500  1.00  0.00            
ATOM     11  O5  BCD     1      25.910  29.730  25.120  1.00  0.00            
ATOM     12  H1  BCD     1      24.160  30.690  20.520  1.00  0.00            
ATOM     13  H2  BCD     1      26.510  30.510  20.980  1.00  0.00            
ATOM     14  H3  BCD     1      27.230  29.610  19.030  1.00  0.00            
ATOM     15  H4  BCD     1      26.050  27.650  20.750  1.00  0.00            
ATOM     16  H5  BCD     1      28.550  27.700  21.240  1.00  0.00            
ATOM     17  H6  BCD     1      27.290  29.180  23.080  1.00  0.00            
ATOM     18  H7  BCD     1      24.660  27.820  22.610  1.00  0.00            
ATOM     19  H8  BCD     1      23.930  29.220  24.630  1.00  0.00            
ATOM     20  H9  BCD     1      25.020  27.870  24.960  1.00  0.00            
ATOM     21  H10 BCD     1      25.530  30.120  25.920  1.00  0.00            
ATOM     22  C7  BCD     1      20.690  27.570  17.940  1.00  0.00            
ATOM     23  O6  BCD     1      21.170  26.230  17.770  1.00  0.00            
ATOM     24  C8  BCD     1      21.810  28.470  17.460  1.00  0.00            
ATOM     25  O7  BCD     1      22.060  28.260  16.080  1.00  0.00            
ATOM     26  C9  BCD     1      23.050  28.300  18.300  1.00  0.00            
ATOM     27  O8  BCD     1      24.060  29.170  17.780  1.00  0.00            
ATOM     28  C10 BCD     1      22.690  28.750  19.700  1.00  0.00            
ATOM     29  C11 BCD     1      21.530  27.830  20.230  1.00  0.00            
ATOM     30  O9  BCD     1      20.520  27.930  19.270  1.00  0.00            
ATOM     31  C12 BCD     1      20.900  28.260  21.560  1.00  0.00            
ATOM     32  O10 BCD     1      20.560  29.680  21.450  1.00  0.00            
ATOM     33  H11 BCD     1      19.740  27.700  17.410  1.00  0.00            
ATOM     34  H12 BCD     1      21.550  29.530  17.550  1.00  0.00            
ATOM     35  H13 BCD     1      22.340  27.340  15.970  1.00  0.00            
ATOM     36  H14 BCD     1      23.370  27.250  18.300  1.00  0.00            
ATOM     37  H15 BCD     1      24.810  29.200  18.370  1.00  0.00            
ATOM     38  H16 BCD     1      22.310  29.770  19.600  1.00  0.00            
ATOM     39  H17 BCD     1      21.890  26.790  20.270  1.00  0.00            
ATOM     40  H18 BCD     1      20.080  27.570  21.790  1.00  0.00            
ATOM     41  H19 BCD     1      21.580  28.090  22.410  1.00  0.00            
ATOM     42  H20 BCD     1      19.980  29.700  20.680  1.00  0.00            
ATOM     43  C13 BCD     1      20.190  22.900  15.580  1.00  0.00            
ATOM     44  O11 BCD     1      20.900  22.170  16.570  1.00  0.00            
ATOM     45  C14 BCD     1      21.150  23.820  14.910  1.00  0.00            
ATOM     46  O12 BCD     1      22.210  23.140  14.220  1.00  0.00            
ATOM     47  C15 BCD     1      21.790  24.850  15.950  1.00  0.00            
ATOM     48  O13 BCD     1      22.650  25.820  15.310  1.00  0.00            
ATOM     49  C16 BCD     1      20.630  25.550  16.680  1.00  0.00            
ATOM     50  C17 BCD     1      19.700  24.570  17.200  1.00  0.00            
ATOM     51  O14 BCD     1      19.220  23.750  16.160  1.00  0.00            
ATOM     52  C18 BCD     1      18.550  25.220  17.950  1.00  0.00            
ATOM     53  O15 BCD     1      17.940  26.260  17.170  1.00  0.00            
ATOM     54  H21 BCD     1      19.760  22.200  14.860  1.00  0.00            
ATOM     55  H22 BCD     1      20.650  24.450  14.160  1.00  0.00            
ATOM     56  H23 BCD     1      22.530  23.740  13.540  1.00  0.00            
ATOM     57  H24 BCD     1      22.490  24.320  16.600  1.00  0.00            
ATOM     58  H25 BCD     1      23.160  25.350  14.650  1.00  0.00            
ATOM     59  H26 BCD     1      20.090  26.280  16.060  1.00  0.00            
ATOM     60  H27 BCD     1      20.370  24.030  17.880  1.00  0.00            
ATOM     61  H28 BCD     1      17.800  24.440  18.150  1.00  0.00            
ATOM     62  H29 BCD     1      18.950  25.610  18.890  1.00  0.00            
ATOM     63  H30 BCD     1      18.020  26.190  16.220  1.00  0.00            
ATOM     64  C19 BCD     1      21.630  18.540  18.050  1.00  0.00            
ATOM     65  O16 BCD     1      22.420  19.250  19.080  1.00  0.00            
ATOM     66  C20 BCD     1      22.250  18.760  16.650  1.00  0.00            
ATOM     67  O17 BCD     1      23.680  18.380  16.620  1.00  0.00            
ATOM     68  C21 BCD     1      22.210  20.270  16.370  1.00  0.00            
ATOM     69  O18 BCD     1      22.690  20.520  14.970  1.00  0.00            
ATOM     70  C22 BCD     1      20.790  20.770  16.510  1.00  0.00            
ATOM     71  C23 BCD     1      20.010  20.260  17.690  1.00  0.00            
ATOM     72  O19 BCD     1      20.270  18.880  17.900  1.00  0.00            
ATOM     73  C24 BCD     1      18.530  20.440  17.480  1.00  0.00            
ATOM     74  O20 BCD     1      17.870  19.930  18.600  1.00  0.00            
ATOM     75  H31 BCD     1      21.640  17.470  18.280  1.00  0.00            
ATOM     76  H32 BCD     1      21.800  18.110  15.890  1.00  0.00            
ATOM     77  H33 BCD     1      23.960  18.520  15.710  1.00  0.00            
ATOM     78  H34 BCD     1      22.770  20.790  17.160  1.00  0.00            
ATOM     79  H35 BCD     1      22.570  21.470  14.870  1.00  0.00            
ATOM     80  H36 BCD     1      20.350  20.450  15.560  1.00  0.00            
ATOM     81  H37 BCD     1      20.220  20.830  18.600  1.00  0.00            
ATOM     82  H38 BCD     1      18.250  21.490  17.340  1.00  0.00            
ATOM     83  H39 BCD     1      18.180  19.900  16.590  1.00  0.00            
ATOM     84  H40 BCD     1      18.280  19.070  18.750  1.00  0.00            
ATOM     85  C25 BCD     1      24.360  18.530  22.530  1.00  0.00            
ATOM     86  O21 BCD     1      25.030  19.740  22.630  1.00  0.00            
ATOM     87  C26 BCD     1      24.780  17.600  21.390  1.00  0.00            
ATOM     88  O22 BCD     1      26.220  17.390  21.270  1.00  0.00            
ATOM     89  C27 BCD     1      24.240  18.120  20.140  1.00  0.00            
ATOM     90  O23 BCD     1      24.510  17.210  19.000  1.00  0.00            
ATOM     91  C28 BCD     1      22.750  18.500  20.200  1.00  0.00            
ATOM     92  C29 BCD     1      22.460  19.330  21.390  1.00  0.00            
ATOM     93  O24 BCD     1      22.970  18.670  22.540  1.00  0.00            
ATOM     94  C30 BCD     1      20.950  19.690  21.490  1.00  0.00            
ATOM     95  O25 BCD     1      20.260  18.500  21.540  1.00  0.00            
ATOM     96  H41 BCD     1      24.510  18.010  23.490  1.00  0.00            
ATOM     97  H42 BCD     1      24.260  16.630  21.450  1.00  0.00            
ATOM     98  H43 BCD     1      26.310  16.730  20.570  1.00  0.00            
ATOM     99  H44 BCD     1      24.730  19.100  20.060  1.00  0.00            
ATOM    100  H45 BCD     1      24.450  17.750  18.200  1.00  0.00            
ATOM    101  H46 BCD     1      22.160  17.570  20.150  1.00  0.00            
ATOM    102  H47 BCD     1      23.010  20.260  21.250  1.00  0.00            
ATOM    103  H48 BCD     1      20.740  20.160  22.460  1.00  0.00            
ATOM    104  H49 BCD     1      20.620  20.370  20.690  1.00  0.00            
ATOM    105  H50 BCD     1      20.480  17.980  22.310  1.00  0.00            
ATOM    106  C31 BCD     1      28.380  21.780  24.020  1.00  0.00            
ATOM    107  O26 BCD     1      27.620  22.940  23.850  1.00  0.00            
ATOM    108  C32 BCD     1      28.470  21.020  22.740  1.00  0.00            
ATOM    109  O27 BCD     1      29.160  21.800  21.880  1.00  0.00            
ATOM    110  C33 BCD     1      27.150  20.670  22.080  1.00  0.00            
ATOM    111  C34 BCD     1      26.420  19.850  23.150  1.00  0.00            
ATOM    112  C35 BCD     1      26.410  20.550  24.550  1.00  0.00            
ATOM    113  O28 BCD     1      27.790  20.880  24.890  1.00  0.00            
ATOM    114  C36 BCD     1      25.840  19.770  25.680  1.00  0.00            
ATOM    115  O29 BCD     1      26.620  18.560  25.750  1.00  0.00            
ATOM    116  O30 BCD     1      27.270  19.930  20.850  1.00  0.00            
ATOM    117  H51 BCD     1      29.370  22.000  24.430  1.00  0.00            
ATOM    118  H52 BCD     1      28.970  20.080  22.990  1.00  0.00            
ATOM    119  H53 BCD     1      29.280  21.320  21.050  1.00  0.00            
ATOM    120  H54 BCD     1      26.570  21.580  21.900  1.00  0.00            
ATOM    121  H55 BCD     1      27.110  19.000  21.060  1.00  0.00            
ATOM    122  H56 BCD     1      26.960  18.890  23.160  1.00  0.00            
ATOM    123  H57 BCD     1      25.880  21.500  24.530  1.00  0.00            
ATOM    124  H58 BCD     1      25.920  20.360  26.600  1.00  0.00            
ATOM    125  H59 BCD     1      24.760  19.590  25.550  1.00  0.00            
ATOM    126  H60 BCD     1      26.080  17.890  26.170  1.00  0.00            
ATOM    127  C37 BCD     1      27.910  27.020  24.090  1.00  0.00            
ATOM    128  O31 BCD     1      26.970  27.160  23.030  1.00  0.00            
ATOM    129  C38 BCD     1      29.160  26.310  23.590  1.00  0.00            
ATOM    130  O32 BCD     1      29.670  26.910  22.410  1.00  0.00            
ATOM    131  C39 BCD     1      28.770  24.870  23.250  1.00  0.00            
ATOM    132  O33 BCD     1      29.900  24.130  22.790  1.00  0.00            
ATOM    133  C40 BCD     1      28.120  24.170  24.390  1.00  0.00            
ATOM    134  C41 BCD     1      26.920  24.960  24.910  1.00  0.00            
ATOM    135  O34 BCD     1      27.400  26.240  25.180  1.00  0.00            
ATOM    136  C42 BCD     1      26.280  24.360  26.080  1.00  0.00            
ATOM    137  O35 BCD     1      25.290  25.280  26.410  1.00  0.00            
ATOM    138  H61 BCD     1      28.160  27.990  24.530  1.00  0.00            
ATOM    139  H62 BCD     1      29.870  26.500  24.410  1.00  0.00            
ATOM    140  H63 BCD     1      30.440  26.370  22.200  1.00  0.00            
ATOM    141  H64 BCD     1      28.030  24.960  22.440  1.00  0.00            
ATOM    142  H65 BCD     1      29.500  23.290  22.550  1.00  0.00            
ATOM    143  H66 BCD     1      28.780  24.090  25.260  1.00  0.00            
ATOM    144  H67 BCD     1      26.140  24.980  24.140  1.00  0.00            
ATOM    145  H68 BCD     1      25.860  23.370  25.890  1.00  0.00            
ATOM    146  H69 BCD     1      27.090  24.340  26.820  1.00  0.00            
ATOM    147  H70 BCD     1      24.930  24.910  27.230  1.00  0.00            
ATOM    148  C1  BK5     2      27.180  25.420  12.910  1.00  0.00            
ATOM    149  C2  BK5     2      26.900  24.290  13.870  1.00  0.00            
ATOM    150  C3  BK5     2      25.630  23.510  13.660  1.00  0.00            
ATOM    151  C4  BK5     2      25.860  22.220  14.380  1.00  0.00            
ATOM    152  N1  BK5     2      26.320  21.130  13.760  1.00  0.00            
ATOM    153  N2  BK5     2      26.530  20.260  14.740  1.00  0.00            
ATOM    154  C5  BK5     2      27.120  18.910  14.520  1.00  0.00            
ATOM    155  C6  BK5     2      26.260  20.770  16.020  1.00  0.00            
ATOM    156  C7  BK5     2      26.300  20.180  17.350  1.00  0.00            
ATOM    157  O1  BK5     2      26.680  19.110  17.720  1.00  0.00            
ATOM    158  N3  BK5     2      25.650  21.000  18.290  1.00  0.00            
ATOM    159  C8  BK5     2      25.370  22.290  17.990  1.00  0.00            
ATOM    160  C9  BK5     2      24.980  23.100  19.140  1.00  0.00            
ATOM    161  C10 BK5     2      23.680  22.950  19.640  1.00  0.00            
ATOM    162  C11 BK5     2      23.310  23.810  20.750  1.00  0.00            
ATOM    163  S1  BK5     2      21.540  23.650  21.280  1.00  0.00            
ATOM    164  O2  BK5     2      21.190  24.960  21.680  1.00  0.00            
ATOM    165  O3  BK5     2      20.830  22.820  20.340  1.00  0.00            
ATOM    166  N4  BK5     2      21.580  22.760  22.730  1.00  0.00            
ATOM    167  C12 BK5     2      20.370  23.030  23.450  1.00  0.00            
ATOM    168  C13 BK5     2      20.300  22.110  24.750  1.00  0.00            
ATOM    169  N5  BK5     2      21.550  22.200  25.540  1.00  0.00            
ATOM    170  C14 BK5     2      21.510  21.370  26.740  1.00  0.00            
ATOM    171  C15 BK5     2      22.760  21.930  24.760  1.00  0.00            
ATOM    172  C16 BK5     2      22.810  22.810  23.500  1.00  0.00            
ATOM    173  C17 BK5     2      24.260  24.690  21.310  1.00  0.00            
ATOM    174  C18 BK5     2      25.590  24.660  20.880  1.00  0.00            
ATOM    175  C19 BK5     2      25.930  23.970  19.750  1.00  0.00            
ATOM    176  O4  BK5     2      27.130  24.090  19.190  1.00  0.00            
ATOM    177  C20 BK5     2      27.630  25.300  18.510  1.00  0.00            
ATOM    178  C21 BK5     2      29.100  25.440  18.840  1.00  0.00            
ATOM    179  N6  BK5     2      25.430  22.880  16.790  1.00  0.00            
ATOM    180  C22 BK5     2      25.770  21.990  15.770  1.00  0.00            
ATOM    181  H1  BK5     2      27.310  25.140  11.860  1.00  0.00            
ATOM    182  H2  BK5     2      26.290  26.060  12.880  1.00  0.00            
ATOM    183  H3  BK5     2      28.060  26.020  13.190  1.00  0.00            
ATOM    184  H4  BK5     2      26.970  24.720  14.870  1.00  0.00            
ATOM    185  H5  BK5     2      27.820  23.700  13.730  1.00  0.00            
ATOM    186  H6  BK5     2      25.410  23.390  12.590  1.00  0.00            
ATOM    187  H7  BK5     2      24.780  23.990  14.170  1.00  0.00            
ATOM    188  H8  BK5     2      28.160  18.920  14.860  1.00  0.00            
ATOM    189  H9  BK5     2      26.520  18.050  14.860  1.00  0.00            
ATOM    190  H10 BK5     2      27.360  18.750  13.460  1.00  0.00            
ATOM    191  H11 BK5     2      25.810  20.790  19.260  1.00  0.00            
ATOM    192  H12 BK5     2      22.960  22.260  19.220  1.00  0.00            
ATOM    193  H13 BK5     2      19.470  22.830  22.860  1.00  0.00            
ATOM    194  H14 BK5     2      20.480  24.050  23.820  1.00  0.00            
ATOM    195  H15 BK5     2      20.110  21.090  24.420  1.00  0.00            
ATOM    196  H16 BK5     2      19.390  22.320  25.340  1.00  0.00            
ATOM    197  H17 BK5     2      20.540  21.540  27.230  1.00  0.00            
ATOM    198  H18 BK5     2      21.660  20.300  26.560  1.00  0.00            
ATOM    199  H19 BK5     2      22.180  21.670  27.550  1.00  0.00            
ATOM    200  H20 BK5     2      22.730  20.870  24.470  1.00  0.00            
ATOM    201  H21 BK5     2      23.600  22.170  25.410  1.00  0.00            
ATOM    202  H22 BK5     2      23.050  23.840  23.760  1.00  0.00            
ATOM    203  H23 BK5     2      23.700  22.450  22.960  1.00  0.00            
ATOM    204  H24 BK5     2      23.920  25.350  22.110  1.00  0.00            
ATOM    205  H25 BK5     2      26.310  25.370  21.270  1.00  0.00            
ATOM    206  H26 BK5     2      27.000  26.150  18.810  1.00  0.00            
ATOM    207  H27 BK5     2      27.540  25.230  17.420  1.00  0.00            
ATOM    208  H28 BK5     2      29.700  24.570  18.560  1.00  0.00            
ATOM    209  H29 BK5     2      29.600  26.300  18.380  1.00  0.00            
ATOM    210  H30 BK5     2      29.210  25.490  19.930  1.00  0.00            
TER
ENDMDL
MODEL        1
ATOM      1  C1  BCD     1      24.410  29.130  19.610  1.00  0.00            
ATOM      2  O1  BCD     1      23.490  28.040  19.350  1.00  0.00            
ATOM      3  C2  BCD     1      25.890  28.800  19.230  1.00  0.00            
ATOM      4  O2  BCD     1      25.990  28.470  17.800  1.00  0.00            
ATOM      5  C3  BCD     1      26.470  27.740  20.110  1.00  0.00            
ATOM      6  O3  BCD     1      27.880  27.560  19.940  1.00  0.00            
ATOM      7  C4  BCD     1      26.150  27.870  21.570  1.00  0.00            
ATOM      8  C5  BCD     1      24.710  28.330  21.830  1.00  0.00            
ATOM      9  O4  BCD     1      24.340  29.420  20.970  1.00  0.00            
ATOM     10  C6  BCD     1      24.530  28.870  23.220  1.00  0.00            
ATOM     11  O5  BCD     1      25.190  30.130  23.430  1.00  0.00            
ATOM     12  H1  BCD     1      24.150  30.050  19.070  1.00  0.00            
ATOM     13  H2  BCD     1      26.550  29.670  19.380  1.00  0.00            
ATOM     14  H3  BCD     1      26.940  28.440  17.620  1.00  0.00            
ATOM     15  H4  BCD     1      25.970  26.830  19.760  1.00  0.00            
ATOM     16  H5  BCD     1      28.130  26.880  20.580  1.00  0.00            
ATOM     17  H6  BCD     1      26.810  28.640  21.980  1.00  0.00            
ATOM     18  H7  BCD     1      23.950  27.560  21.630  1.00  0.00            
ATOM     19  H8  BCD     1      23.450  28.840  23.390  1.00  0.00            
ATOM     20  H9  BCD     1      24.980  28.150  23.930  1.00  0.00            
ATOM     21  H10 BCD     1      24.730  30.710  22.820  1.00  0.00            
ATOM     22  C7  BCD     1      20.080  27.020  17.260  1.00  0.00            
ATOM     23  O6  BCD     1      20.190  25.640  17.750  1.00  0.00            
ATOM     24  C8  BCD     1      21.290  27.340  16.350  1.00  0.00            
ATOM     25  O7  BCD     1      21.420  26.390  15.240  1.00  0.00            
ATOM     26  C9  BCD     1      22.560  27.340  17.240  1.00  0.00            
ATOM     27  O8  BCD     1      23.720  27.660  16.430  1.00  0.00            
ATOM     28  C10 BCD     1      22.440  28.260  18.420  1.00  0.00            
ATOM     29  C11 BCD     1      21.210  27.970  19.190  1.00  0.00            
ATOM     30  O9  BCD     1      19.980  27.980  18.410  1.00  0.00            
ATOM     31  C12 BCD     1      20.900  28.950  20.330  1.00  0.00            
ATOM     32  O10 BCD     1      20.670  30.310  19.910  1.00  0.00            
ATOM     33  H11 BCD     1      19.070  27.110  16.840  1.00  0.00            
ATOM     34  H12 BCD     1      21.320  28.360  15.950  1.00  0.00            
ATOM     35  H13 BCD     1      21.690  25.580  15.670  1.00  0.00            
ATOM     36  H14 BCD     1      22.690  26.290  17.560  1.00  0.00            
ATOM     37  H15 BCD     1      24.470  27.820  17.000  1.00  0.00            
ATOM     38  H16 BCD     1      22.410  29.320  18.120  1.00  0.00            
ATOM     39  H17 BCD     1      21.410  27.000  19.670  1.00  0.00            
ATOM     40  H18 BCD     1      20.010  28.690  20.900  1.00  0.00            
ATOM     41  H19 BCD     1      21.770  28.930  21.000  1.00  0.00            
ATOM     42  H20 BCD     1      19.720  30.460  20.000  1.00  0.00            
ATOM     43  C13 BCD     1      18.510  21.970  16.550  1.00  0.00            
ATOM     44  O11 BCD     1      18.870  21.420  17.810  1.00  0.00            
ATOM     45  C14 BCD     1      19.720  22.430  15.820  1.00  0.00            
ATOM     46  O12 BCD     1      20.620  21.370  15.520  1.00  0.00            
ATOM     47  C15 BCD     1      20.520  23.480  16.600  1.00  0.00            
ATOM     48  O13 BCD     1      21.730  23.900  16.020  1.00  0.00            
ATOM     49  C16 BCD     1      19.550  24.650  16.910  1.00  0.00            
ATOM     50  C17 BCD     1      18.190  24.220  17.440  1.00  0.00            
ATOM     51  O14 BCD     1      17.650  23.110  16.720  1.00  0.00            
ATOM     52  C18 BCD     1      17.130  25.380  17.520  1.00  0.00            
ATOM     53  O15 BCD     1      16.930  25.980  16.280  1.00  0.00            
ATOM     54  H21 BCD     1      18.050  21.180  15.940  1.00  0.00            
ATOM     55  H22 BCD     1      19.320  22.880  14.900  1.00  0.00            
ATOM     56  H23 BCD     1      20.650  21.350  14.560  1.00  0.00            
ATOM     57  H24 BCD     1      20.750  23.020  17.570  1.00  0.00            
ATOM     58  H25 BCD     1      22.430  23.270  16.200  1.00  0.00            
ATOM     59  H26 BCD     1      19.400  25.060  15.900  1.00  0.00            
ATOM     60  H27 BCD     1      18.310  23.900  18.480  1.00  0.00            
ATOM     61  H28 BCD     1      16.140  24.930  17.670  1.00  0.00            
ATOM     62  H29 BCD     1      17.420  26.180  18.210  1.00  0.00            
ATOM     63  H30 BCD     1      16.660  25.290  15.670  1.00  0.00            
ATOM     64  C19 BCD     1      19.190  18.040  20.030  1.00  0.00            
ATOM     65  O16 BCD     1      20.010  18.810  20.940  1.00  0.00            
ATOM     66  C20 BCD     1      19.820  17.910  18.610  1.00  0.00            
ATOM     67  O17 BCD     1      21.070  17.140  18.630  1.00  0.00            
ATOM     68  C21 BCD     1      20.030  19.260  18.020  1.00  0.00            
ATOM     69  O18 BCD     1      20.600  19.160  16.740  1.00  0.00            
ATOM     70  C22 BCD     1      18.640  20.050  17.940  1.00  0.00            
ATOM     71  C23 BCD     1      17.870  19.910  19.280  1.00  0.00            
ATOM     72  O19 BCD     1      17.870  18.570  19.770  1.00  0.00            
ATOM     73  C24 BCD     1      16.440  20.500  19.220  1.00  0.00            
ATOM     74  O20 BCD     1      16.250  20.980  20.530  1.00  0.00            
ATOM     75  H31 BCD     1      19.080  17.020  20.420  1.00  0.00            
ATOM     76  H32 BCD     1      19.150  17.390  17.910  1.00  0.00            
ATOM     77  H33 BCD     1      21.340  17.050  17.710  1.00  0.00            
ATOM     78  H34 BCD     1      20.770  19.860  18.570  1.00  0.00            
ATOM     79  H35 BCD     1      20.690  20.080  16.490  1.00  0.00            
ATOM     80  H36 BCD     1      17.920  19.630  17.230  1.00  0.00            
ATOM     81  H37 BCD     1      18.500  20.520  19.940  1.00  0.00            
ATOM     82  H38 BCD     1      16.410  21.320  18.500  1.00  0.00            
ATOM     83  H39 BCD     1      15.720  19.740  18.890  1.00  0.00            
ATOM     84  H40 BCD     1      16.740  20.310  21.020  1.00  0.00            
ATOM     85  C25 BCD     1      22.250  18.330  24.300  1.00  0.00            
ATOM     86  O21 BCD     1      22.970  19.440  23.810  1.00  0.00            
ATOM     87  C26 BCD     1      22.330  17.190  23.360  1.00  0.00            
ATOM     88  O22 BCD     1      23.670  16.760  23.270  1.00  0.00            
ATOM     89  C27 BCD     1      21.730  17.540  21.990  1.00  0.00            
ATOM     90  O23 BCD     1      21.840  16.430  21.080  1.00  0.00            
ATOM     91  C28 BCD     1      20.340  18.160  22.130  1.00  0.00            
ATOM     92  C29 BCD     1      20.240  19.210  23.220  1.00  0.00            
ATOM     93  O24 BCD     1      20.860  18.720  24.430  1.00  0.00            
ATOM     94  C30 BCD     1      18.860  19.630  23.470  1.00  0.00            
ATOM     95  O25 BCD     1      17.980  18.530  23.770  1.00  0.00            
ATOM     96  H41 BCD     1      22.680  18.100  25.280  1.00  0.00            
ATOM     97  H42 BCD     1      21.760  16.340  23.770  1.00  0.00            
ATOM     98  H43 BCD     1      23.630  15.800  23.270  1.00  0.00            
ATOM     99  H44 BCD     1      22.360  18.350  21.580  1.00  0.00            
ATOM    100  H45 BCD     1      21.620  16.780  20.210  1.00  0.00            
ATOM    101  H46 BCD     1      19.630  17.410  22.500  1.00  0.00            
ATOM    102  H47 BCD     1      20.760  20.090  22.800  1.00  0.00            
ATOM    103  H48 BCD     1      18.970  20.370  24.280  1.00  0.00            
ATOM    104  H49 BCD     1      18.460  20.160  22.600  1.00  0.00            
ATOM    105  H50 BCD     1      18.320  18.110  24.570  1.00  0.00            
ATOM    106  C31 BCD     1      26.600  21.370  24.420  1.00  0.00            
ATOM    107  O26 BCD     1      26.160  22.610  23.710  1.00  0.00            
ATOM    108  C32 BCD     1      26.580  20.200  23.420  1.00  0.00            
ATOM    109  O27 BCD     1      27.350  20.600  22.240  1.00  0.00            
ATOM    110  C33 BCD     1      25.170  19.910  23.010  1.00  0.00            
ATOM    111  C34 BCD     1      24.310  19.680  24.250  1.00  0.00            
ATOM    112  C35 BCD     1      24.340  20.900  25.230  1.00  0.00            
ATOM    113  O28 BCD     1      25.690  21.140  25.590  1.00  0.00            
ATOM    114  C36 BCD     1      23.720  20.510  26.600  1.00  0.00            
ATOM    115  O29 BCD     1      24.310  19.330  27.230  1.00  0.00            
ATOM    116  O30 BCD     1      25.210  18.820  22.210  1.00  0.00            
ATOM    117  H51 BCD     1      27.590  21.600  24.820  1.00  0.00            
ATOM    118  H52 BCD     1      26.980  19.340  23.970  1.00  0.00            
ATOM    119  H53 BCD     1      27.380  19.840  21.650  1.00  0.00            
ATOM    120  H54 BCD     1      24.820  20.770  22.420  1.00  0.00            
ATOM    121  H55 BCD     1      24.600  18.150  22.530  1.00  0.00            
ATOM    122  H56 BCD     1      24.690  18.770  24.730  1.00  0.00            
ATOM    123  H57 BCD     1      23.770  21.720  24.780  1.00  0.00            
ATOM    124  H58 BCD     1      23.800  21.450  27.150  1.00  0.00            
ATOM    125  H59 BCD     1      22.710  20.100  26.480  1.00  0.00            
ATOM    126  H60 BCD     1      23.800  19.150  28.030  1.00  0.00            
ATOM    127  C37 BCD     1      27.100  26.520  23.250  1.00  0.00            
ATOM    128  O31 BCD     1      26.290  26.540  22.120  1.00  0.00            
ATOM    129  C38 BCD     1      28.240  25.530  23.050  1.00  0.00            
ATOM    130  O32 BCD     1      28.890  25.850  21.830  1.00  0.00            
ATOM    131  C39 BCD     1      27.660  24.130  22.930  1.00  0.00            
ATOM    132  O33 BCD     1      28.720  23.260  22.570  1.00  0.00            
ATOM    133  C40 BCD     1      26.830  23.750  24.190  1.00  0.00            
ATOM    134  C41 BCD     1      25.770  24.860  24.390  1.00  0.00            
ATOM    135  O34 BCD     1      26.370  26.130  24.340  1.00  0.00            
ATOM    136  C42 BCD     1      25.070  24.670  25.730  1.00  0.00            
ATOM    137  O35 BCD     1      23.880  25.430  25.820  1.00  0.00            
ATOM    138  H61 BCD     1      27.540  27.510  23.450  1.00  0.00            
ATOM    139  H62 BCD     1      29.020  25.710  23.800  1.00  0.00            
ATOM    140  H63 BCD     1      29.490  25.100  21.800  1.00  0.00            
ATOM    141  H64 BCD     1      26.980  24.160  22.070  1.00  0.00            
ATOM    142  H65 BCD     1      28.320  22.390  22.500  1.00  0.00            
ATOM    143  H66 BCD     1      27.370  23.580  25.130  1.00  0.00            
ATOM    144  H67 BCD     1      25.010  24.720  23.610  1.00  0.00            
ATOM    145  H68 BCD     1      24.840  23.610  25.860  1.00  0.00            
ATOM    146  H69 BCD     1      25.750  25.070  26.490  1.00  0.00            
ATOM    147  H70 BCD     1      23.570  25.450  26.730  1.00  0.00            
ATOM    148  C1  BK5     2      24.510  23.740  13.910  1.00  0.00            
ATOM    149  C2  BK5     2      24.760  22.400  14.610  1.00  0.00            
ATOM    150  C3  BK5     2      23.820  21.210  14.330  1.00  0.00            
ATOM    151  C4  BK5     2      23.970  20.120  15.430  1.00  0.00            
ATOM    152  N1  BK5     2      24.460  18.930  15.190  1.00  0.00            
ATOM    153  N2  BK5     2      24.520  18.330  16.430  1.00  0.00            
ATOM    154  C5  BK5     2      25.230  17.090  16.600  1.00  0.00            
ATOM    155  C6  BK5     2      24.070  19.160  17.430  1.00  0.00            
ATOM    156  C7  BK5     2      24.090  18.960  18.890  1.00  0.00            
ATOM    157  O1  BK5     2      24.550  17.990  19.450  1.00  0.00            
ATOM    158  N3  BK5     2      23.650  20.090  19.480  1.00  0.00            
ATOM    159  C8  BK5     2      23.070  21.180  18.820  1.00  0.00            
ATOM    160  C9  BK5     2      22.770  22.350  19.660  1.00  0.00            
ATOM    161  C10 BK5     2      21.620  22.430  20.410  1.00  0.00            
ATOM    162  C11 BK5     2      21.320  23.560  21.190  1.00  0.00            
ATOM    163  S1  BK5     2      19.730  23.790  22.050  1.00  0.00            
ATOM    164  O2  BK5     2      19.380  25.230  22.150  1.00  0.00            
ATOM    165  O3  BK5     2      18.700  22.820  21.590  1.00  0.00            
ATOM    166  N4  BK5     2      20.020  23.270  23.630  1.00  0.00            
ATOM    167  C12 BK5     2      18.940  23.670  24.530  1.00  0.00            
ATOM    168  C13 BK5     2      19.170  23.050  25.950  1.00  0.00            
ATOM    169  N5  BK5     2      20.510  23.410  26.490  1.00  0.00            
ATOM    170  C14 BK5     2      20.780  23.100  27.880  1.00  0.00            
ATOM    171  C15 BK5     2      21.520  22.900  25.600  1.00  0.00            
ATOM    172  C16 BK5     2      21.350  23.490  24.220  1.00  0.00            
ATOM    173  C17 BK5     2      22.280  24.580  21.270  1.00  0.00            
ATOM    174  C18 BK5     2      23.480  24.480  20.540  1.00  0.00            
ATOM    175  C19 BK5     2      23.690  23.410  19.670  1.00  0.00            
ATOM    176  O4  BK5     2      24.850  23.360  18.890  1.00  0.00            
ATOM    177  C20 BK5     2      25.890  24.340  18.980  1.00  0.00            
ATOM    178  C21 BK5     2      26.970  24.050  17.890  1.00  0.00            
ATOM    179  N6  BK5     2      22.990  21.380  17.490  1.00  0.00            
ATOM    180  C22 BK5     2      23.600  20.290  16.790  1.00  0.00            
ATOM    181  H1  BK5     2      23.930  23.490  13.010  1.00  0.00            
ATOM    182  H2  BK5     2      23.860  24.360  14.550  1.00  0.00            
ATOM    183  H3  BK5     2      25.480  24.220  13.700  1.00  0.00            
ATOM    184  H4  BK5     2      24.850  22.560  15.690  1.00  0.00            
ATOM    185  H5  BK5     2      25.770  22.110  14.290  1.00  0.00            
ATOM    186  H6  BK5     2      23.950  20.730  13.350  1.00  0.00            
ATOM    187  H7  BK5     2      22.790  21.580  14.340  1.00  0.00            
ATOM    188  H8  BK5     2      25.960  17.230  17.400  1.00  0.00            
ATOM    189  H9  BK5     2      24.520  16.320  16.940  1.00  0.00            
ATOM    190  H10 BK5     2      25.710  16.630  15.730  1.00  0.00            
ATOM    191  H11 BK5     2      23.920  20.190  20.450  1.00  0.00            
ATOM    192  H12 BK5     2      20.830  21.690  20.270  1.00  0.00            
ATOM    193  H13 BK5     2      18.010  23.230  24.150  1.00  0.00            
ATOM    194  H14 BK5     2      18.880  24.760  24.590  1.00  0.00            
ATOM    195  H15 BK5     2      19.010  21.970  25.900  1.00  0.00            
ATOM    196  H16 BK5     2      18.400  23.500  26.590  1.00  0.00            
ATOM    197  H17 BK5     2      19.870  23.420  28.410  1.00  0.00            
ATOM    198  H18 BK5     2      20.730  22.010  28.010  1.00  0.00            
ATOM    199  H19 BK5     2      21.690  23.530  28.320  1.00  0.00            
ATOM    200  H20 BK5     2      21.410  21.820  25.490  1.00  0.00            
ATOM    201  H21 BK5     2      22.530  23.200  25.900  1.00  0.00            
ATOM    202  H22 BK5     2      21.600  24.560  24.230  1.00  0.00            
ATOM    203  H23 BK5     2      22.050  22.990  23.550  1.00  0.00            
ATOM    204  H24 BK5     2      22.060  25.420  21.920  1.00  0.00            
ATOM    205  H25 BK5     2      24.220  25.260  20.710  1.00  0.00            
ATOM    206  H26 BK5     2      26.370  24.390  19.960  1.00  0.00            
ATOM    207  H27 BK5     2      25.330  25.270  18.840  1.00  0.00            
ATOM    208  H28 BK5     2      27.600  23.160  17.990  1.00  0.00            
ATOM    209  H29 BK5     2      26.430  23.910  16.940  1.00  0.00            
ATOM    210  H30 BK5     2      27.670  24.880  17.760  1.00  0.00            
TER
ENDMDL
MODEL        1
ATOM      1  C1  BCD     1      14.210  25.920  15.900  1.00  0.00            
ATOM      2  O1  BCD     1      14.260  24.560  16.000  1.00  0.00            
ATOM      3  C2  BCD     1      15.420  26.490  15.070  1.00  0.00            
ATOM      4  O2  BCD     1      15.580  25.750  13.820  1.00  0.00            
ATOM      5  C3  BCD     1      16.650  26.420  15.800  1.00  0.00            
ATOM      6  O3  BCD     1      17.730  27.180  15.170  1.00  0.00            
ATOM      7  C4  BCD     1      16.510  26.850  17.310  1.00  0.00            
ATOM      8  C5  BCD     1      15.300  26.280  17.970  1.00  0.00            
ATOM      9  O4  BCD     1      14.130  26.570  17.160  1.00  0.00            
ATOM     10  C6  BCD     1      14.950  26.820  19.340  1.00  0.00            
ATOM     11  O5  BCD     1      14.700  28.220  19.390  1.00  0.00            
ATOM     12  H1  BCD     1      13.290  26.270  15.410  1.00  0.00            
ATOM     13  H2  BCD     1      15.190  27.550  14.900  1.00  0.00            
ATOM     14  H3  BCD     1      16.150  26.330  13.310  1.00  0.00            
ATOM     15  H4  BCD     1      16.880  25.350  15.870  1.00  0.00            
ATOM     16  H5  BCD     1      18.580  26.990  15.580  1.00  0.00            
ATOM     17  H6  BCD     1      16.530  27.940  17.380  1.00  0.00            
ATOM     18  H7  BCD     1      15.360  25.190  18.120  1.00  0.00            
ATOM     19  H8  BCD     1      14.030  26.340  19.690  1.00  0.00            
ATOM     20  H9  BCD     1      15.670  26.620  20.140  1.00  0.00            
ATOM     21  H10 BCD     1      14.060  28.230  18.670  1.00  0.00            
ATOM     22  C7  BCD     1      12.460  20.970  15.720  1.00  0.00            
ATOM     23  O6  BCD     1      13.500  20.270  16.550  1.00  0.00            
ATOM     24  C8  BCD     1      13.070  21.510  14.420  1.00  0.00            
ATOM     25  O7  BCD     1      13.790  20.480  13.830  1.00  0.00            
ATOM     26  C9  BCD     1      13.990  22.600  14.800  1.00  0.00            
ATOM     27  O8  BCD     1      14.670  23.150  13.560  1.00  0.00            
ATOM     28  C10 BCD     1      13.280  23.670  15.610  1.00  0.00            
ATOM     29  C11 BCD     1      12.630  23.020  16.850  1.00  0.00            
ATOM     30  O9  BCD     1      11.800  21.920  16.430  1.00  0.00            
ATOM     31  C12 BCD     1      11.760  24.030  17.670  1.00  0.00            
ATOM     32  O10 BCD     1      11.770  23.630  19.070  1.00  0.00            
ATOM     33  H11 BCD     1      11.680  20.250  15.440  1.00  0.00            
ATOM     34  H12 BCD     1      12.370  21.970  13.710  1.00  0.00            
ATOM     35  H13 BCD     1      14.500  20.780  13.250  1.00  0.00            
ATOM     36  H14 BCD     1      14.760  22.120  15.430  1.00  0.00            
ATOM     37  H15 BCD     1      14.920  24.050  13.750  1.00  0.00            
ATOM     38  H16 BCD     1      12.530  24.150  14.980  1.00  0.00            
ATOM     39  H17 BCD     1      13.440  22.750  17.540  1.00  0.00            
ATOM     40  H18 BCD     1      12.220  25.020  17.660  1.00  0.00            
ATOM     41  H19 BCD     1      10.730  24.010  17.300  1.00  0.00            
ATOM     42  H20 BCD     1      12.640  23.400  19.410  1.00  0.00            
ATOM     43  C13 BCD     1      14.120  16.860  18.740  1.00  0.00            
ATOM     44  O11 BCD     1      15.420  17.390  19.120  1.00  0.00            
ATOM     45  C14 BCD     1      14.010  16.720  17.200  1.00  0.00            
ATOM     46  O12 BCD     1      15.000  15.820  16.770  1.00  0.00            
ATOM     47  C15 BCD     1      14.120  17.990  16.470  1.00  0.00            
ATOM     48  O13 BCD     1      13.990  17.910  15.050  1.00  0.00            
ATOM     49  C16 BCD     1      13.170  18.990  17.030  1.00  0.00            
ATOM     50  C17 BCD     1      13.160  19.070  18.540  1.00  0.00            
ATOM     51  O14 BCD     1      13.090  17.760  19.120  1.00  0.00            
ATOM     52  C18 BCD     1      12.220  20.020  19.220  1.00  0.00            
ATOM     53  O15 BCD     1      10.910  19.880  18.650  1.00  0.00            
ATOM     54  H21 BCD     1      13.950  15.920  19.280  1.00  0.00            
ATOM     55  H22 BCD     1      12.970  16.460  16.950  1.00  0.00            
ATOM     56  H23 BCD     1      14.730  15.210  16.080  1.00  0.00            
ATOM     57  H24 BCD     1      15.090  18.400  16.800  1.00  0.00            
ATOM     58  H25 BCD     1      13.880  18.830  14.770  1.00  0.00            
ATOM     59  H26 BCD     1      12.160  18.700  16.700  1.00  0.00            
ATOM     60  H27 BCD     1      14.130  19.460  18.880  1.00  0.00            
ATOM     61  H28 BCD     1      12.100  19.710  20.270  1.00  0.00            
ATOM     62  H29 BCD     1      12.490  21.090  19.210  1.00  0.00            
ATOM     63  H30 BCD     1      10.960  20.380  17.830  1.00  0.00            
ATOM     64  C19 BCD     1      18.830  16.280  21.220  1.00  0.00            
ATOM     65  O16 BCD     1      19.100  17.650  21.590  1.00  0.00            
ATOM     66  C20 BCD     1      18.830  16.060  19.670  1.00  0.00            
ATOM     67  O17 BCD     1      20.030  16.480  19.170  1.00  0.00            
ATOM     68  C21 BCD     1      17.690  16.870  18.990  1.00  0.00            
ATOM     69  O18 BCD     1      17.640  16.750  17.540  1.00  0.00            
ATOM     70  C22 BCD     1      16.350  16.460  19.650  1.00  0.00            
ATOM     71  C23 BCD     1      16.440  16.610  21.160  1.00  0.00            
ATOM     72  O19 BCD     1      17.560  15.860  21.760  1.00  0.00            
ATOM     73  C24 BCD     1      15.160  16.340  21.900  1.00  0.00            
ATOM     74  O20 BCD     1      14.500  15.160  21.560  1.00  0.00            
ATOM     75  H31 BCD     1      19.530  15.630  21.760  1.00  0.00            
ATOM     76  H32 BCD     1      18.810  15.010  19.340  1.00  0.00            
ATOM     77  H33 BCD     1      19.870  16.530  18.220  1.00  0.00            
ATOM     78  H34 BCD     1      17.760  17.940  19.230  1.00  0.00            
ATOM     79  H35 BCD     1      16.770  16.530  17.210  1.00  0.00            
ATOM     80  H36 BCD     1      16.210  15.390  19.470  1.00  0.00            
ATOM     81  H37 BCD     1      16.620  17.680  21.320  1.00  0.00            
ATOM     82  H38 BCD     1      15.350  16.410  22.980  1.00  0.00            
ATOM     83  H39 BCD     1      14.580  17.240  21.650  1.00  0.00            
ATOM     84  H40 BCD     1      14.330  14.580  22.310  1.00  0.00            
ATOM     85  C25 BCD     1      20.830  19.850  24.270  1.00  0.00            
ATOM     86  O21 BCD     1      20.790  20.750  23.180  1.00  0.00            
ATOM     87  C26 BCD     1      21.720  18.660  23.870  1.00  0.00            
ATOM     88  O22 BCD     1      23.050  19.090  23.570  1.00  0.00            
ATOM     89  C27 BCD     1      21.130  17.970  22.650  1.00  0.00            
ATOM     90  O23 BCD     1      21.640  16.640  22.500  1.00  0.00            
ATOM     91  C28 BCD     1      19.600  17.760  22.880  1.00  0.00            
ATOM     92  C29 BCD     1      18.790  18.860  23.580  1.00  0.00            
ATOM     93  O24 BCD     1      19.500  19.470  24.630  1.00  0.00            
ATOM     94  C30 BCD     1      17.470  18.460  24.110  1.00  0.00            
ATOM     95  O25 BCD     1      17.490  17.300  24.900  1.00  0.00            
ATOM     96  H41 BCD     1      21.190  20.470  25.090  1.00  0.00            
ATOM     97  H42 BCD     1      21.780  17.940  24.700  1.00  0.00            
ATOM     98  H43 BCD     1      23.510  18.400  23.090  1.00  0.00            
ATOM     99  H44 BCD     1      21.190  18.630  21.770  1.00  0.00            
ATOM    100  H45 BCD     1      21.500  16.350  21.590  1.00  0.00            
ATOM    101  H46 BCD     1      19.390  16.880  23.500  1.00  0.00            
ATOM    102  H47 BCD     1      18.650  19.660  22.840  1.00  0.00            
ATOM    103  H48 BCD     1      17.090  19.290  24.730  1.00  0.00            
ATOM    104  H49 BCD     1      16.720  18.290  23.330  1.00  0.00            
ATOM    105  H50 BCD     1      16.620  17.160  25.290  1.00  0.00            
ATOM    106  C31 BCD     1      21.780  24.540  22.010  1.00  0.00            
ATOM    107  O26 BCD     1      20.760  24.520  21.080  1.00  0.00            
ATOM    108  C32 BCD     1      22.810  23.470  21.710  1.00  0.00            
ATOM    109  O27 BCD     1      23.300  23.610  20.360  1.00  0.00            
ATOM    110  C33 BCD     1      22.140  22.050  21.850  1.00  0.00            
ATOM    111  C34 BCD     1      21.520  21.980  23.230  1.00  0.00            
ATOM    112  C35 BCD     1      20.500  23.080  23.490  1.00  0.00            
ATOM    113  O28 BCD     1      21.200  24.340  23.270  1.00  0.00            
ATOM    114  C36 BCD     1      19.860  23.010  24.930  1.00  0.00            
ATOM    115  O29 BCD     1      20.740  22.940  26.040  1.00  0.00            
ATOM    116  O30 BCD     1      23.080  21.010  21.590  1.00  0.00            
ATOM    117  H51 BCD     1      22.260  25.530  22.020  1.00  0.00            
ATOM    118  H52 BCD     1      23.680  23.680  22.340  1.00  0.00            
ATOM    119  H53 BCD     1      23.900  22.890  20.130  1.00  0.00            
ATOM    120  H54 BCD     1      21.290  22.010  21.150  1.00  0.00            
ATOM    121  H55 BCD     1      22.960  20.370  22.290  1.00  0.00            
ATOM    122  H56 BCD     1      22.320  21.930  23.980  1.00  0.00            
ATOM    123  H57 BCD     1      19.640  23.040  22.810  1.00  0.00            
ATOM    124  H58 BCD     1      19.420  23.990  25.140  1.00  0.00            
ATOM    125  H59 BCD     1      19.170  22.160  25.030  1.00  0.00            
ATOM    126  H60 BCD     1      21.020  23.810  26.340  1.00  0.00            
ATOM    127  C37 BCD     1      18.740  27.090  18.390  1.00  0.00            
ATOM    128  O31 BCD     1      17.620  26.280  18.010  1.00  0.00            
ATOM    129  C38 BCD     1      20.150  26.500  17.920  1.00  0.00            
ATOM    130  O32 BCD     1      20.140  26.260  16.440  1.00  0.00            
ATOM    131  C39 BCD     1      20.620  25.360  18.810  1.00  0.00            
ATOM    132  O33 BCD     1      21.950  24.920  18.510  1.00  0.00            
ATOM    133  C40 BCD     1      20.530  25.740  20.320  1.00  0.00            
ATOM    134  C41 BCD     1      19.050  26.280  20.620  1.00  0.00            
ATOM    135  O34 BCD     1      18.630  27.360  19.790  1.00  0.00            
ATOM    136  C42 BCD     1      19.090  26.820  22.030  1.00  0.00            
ATOM    137  O35 BCD     1      20.080  27.830  22.150  1.00  0.00            
ATOM    138  H61 BCD     1      18.500  28.090  18.020  1.00  0.00            
ATOM    139  H62 BCD     1      20.940  27.230  18.130  1.00  0.00            
ATOM    140  H63 BCD     1      19.870  25.340  16.300  1.00  0.00            
ATOM    141  H64 BCD     1      19.850  24.650  18.500  1.00  0.00            
ATOM    142  H65 BCD     1      22.360  24.490  19.260  1.00  0.00            
ATOM    143  H66 BCD     1      21.170  26.580  20.610  1.00  0.00            
ATOM    144  H67 BCD     1      18.380  25.410  20.570  1.00  0.00            
ATOM    145  H68 BCD     1      18.200  27.320  22.420  1.00  0.00            
ATOM    146  H69 BCD     1      19.300  26.000  22.730  1.00  0.00            
ATOM    147  H70 BCD     1      19.810  28.590  21.630  1.00  0.00            
ATOM    148  C1  BK5     2      19.250  24.830  12.180  1.00  0.00            
ATOM    149  C2  BK5     2      18.870  23.320  12.000  1.00  0.00            
ATOM    150  C3  BK5     2      17.550  23.100  12.780  1.00  0.00            
ATOM    151  C4  BK5     2      17.250  21.600  13.010  1.00  0.00            
ATOM    152  N1  BK5     2      16.900  20.720  12.110  1.00  0.00            
ATOM    153  N2  BK5     2      16.780  19.550  12.800  1.00  0.00            
ATOM    154  C5  BK5     2      16.220  18.390  12.100  1.00  0.00            
ATOM    155  C6  BK5     2      17.110  19.730  14.140  1.00  0.00            
ATOM    156  C7  BK5     2      17.290  18.750  15.180  1.00  0.00            
ATOM    157  O1  BK5     2      17.180  17.570  15.000  1.00  0.00            
ATOM    158  N3  BK5     2      17.650  19.370  16.340  1.00  0.00            
ATOM    159  C8  BK5     2      17.750  20.710  16.570  1.00  0.00            
ATOM    160  C9  BK5     2      17.890  21.110  17.990  1.00  0.00            
ATOM    161  C10 BK5     2      16.860  21.900  18.650  1.00  0.00            
ATOM    162  C11 BK5     2      16.780  22.030  20.090  1.00  0.00            
ATOM    163  S1  BK5     2      15.380  22.960  20.750  1.00  0.00            
ATOM    164  O2  BK5     2      15.860  23.730  21.960  1.00  0.00            
ATOM    165  O3  BK5     2      14.430  23.480  19.780  1.00  0.00            
ATOM    166  N4  BK5     2      14.340  21.830  21.600  1.00  0.00            
ATOM    167  C12 BK5     2      13.280  22.480  22.330  1.00  0.00            
ATOM    168  C13 BK5     2      12.230  21.480  22.870  1.00  0.00            
ATOM    169  N5  BK5     2      12.670  20.250  23.490  1.00  0.00            
ATOM    170  C14 BK5     2      11.580  19.370  23.870  1.00  0.00            
ATOM    171  C15 BK5     2      13.810  19.590  22.710  1.00  0.00            
ATOM    172  C16 BK5     2      14.880  20.650  22.300  1.00  0.00            
ATOM    173  C17 BK5     2      17.790  21.400  20.830  1.00  0.00            
ATOM    174  C18 BK5     2      18.880  20.750  20.210  1.00  0.00            
ATOM    175  C19 BK5     2      18.980  20.660  18.790  1.00  0.00            
ATOM    176  O4  BK5     2      20.070  20.000  18.260  1.00  0.00            
ATOM    177  C20 BK5     2      21.340  20.450  18.400  1.00  0.00            
ATOM    178  C21 BK5     2      22.290  19.290  18.030  1.00  0.00            
ATOM    179  N6  BK5     2      17.720  21.560  15.540  1.00  0.00            
ATOM    180  C22 BK5     2      17.420  21.030  14.290  1.00  0.00            
ATOM    181  H1  BK5     2      18.430  25.520  11.970  1.00  0.00            
ATOM    182  H2  BK5     2      19.540  24.980  13.220  1.00  0.00            
ATOM    183  H3  BK5     2      20.180  25.150  11.690  1.00  0.00            
ATOM    184  H4  BK5     2      19.670  22.660  12.360  1.00  0.00            
ATOM    185  H5  BK5     2      18.690  22.970  10.980  1.00  0.00            
ATOM    186  H6  BK5     2      16.930  23.520  11.980  1.00  0.00            
ATOM    187  H7  BK5     2      17.500  23.710  13.690  1.00  0.00            
ATOM    188  H8  BK5     2      17.060  17.700  11.940  1.00  0.00            
ATOM    189  H9  BK5     2      15.470  17.900  12.730  1.00  0.00            
ATOM    190  H10 BK5     2      15.750  18.680  11.150  1.00  0.00            
ATOM    191  H11 BK5     2      17.740  18.770  17.160  1.00  0.00            
ATOM    192  H12 BK5     2      16.060  22.340  18.060  1.00  0.00            
ATOM    193  H13 BK5     2      12.710  23.150  21.670  1.00  0.00            
ATOM    194  H14 BK5     2      13.680  23.130  23.120  1.00  0.00            
ATOM    195  H15 BK5     2      11.590  21.140  22.060  1.00  0.00            
ATOM    196  H16 BK5     2      11.650  21.990  23.650  1.00  0.00            
ATOM    197  H17 BK5     2      10.760  19.820  24.450  1.00  0.00            
ATOM    198  H18 BK5     2      11.170  19.060  22.890  1.00  0.00            
ATOM    199  H19 BK5     2      11.940  18.490  24.410  1.00  0.00            
ATOM    200  H20 BK5     2      13.390  19.050  21.860  1.00  0.00            
ATOM    201  H21 BK5     2      14.230  18.790  23.330  1.00  0.00            
ATOM    202  H22 BK5     2      15.350  20.910  23.250  1.00  0.00            
ATOM    203  H23 BK5     2      15.630  20.100  21.710  1.00  0.00            
ATOM    204  H24 BK5     2      17.960  21.510  21.900  1.00  0.00            
ATOM    205  H25 BK5     2      19.630  20.350  20.880  1.00  0.00            
ATOM    206  H26 BK5     2      21.450  20.790  19.440  1.00  0.00            
ATOM    207  H27 BK5     2      21.500  21.240  17.660  1.00  0.00            
ATOM    208  H28 BK5     2      21.740  18.350  18.120  1.00  0.00            
ATOM    209  H29 BK5     2      22.480  19.500  16.970  1.00  0.00            
ATOM    210  H30 BK5     2      23.120  19.170  18.740  1.00  0.00            
TER
ENDMDL
MODEL        1
ATOM      1  C1  BCD     1      25.040  22.120  19.360  1.00  0.00            
ATOM      2  O1  BCD     1      23.600  21.880  19.260  1.00  0.00            
ATOM      3  C2  BCD     1      25.850  21.140  18.470  1.00  0.00            
ATOM      4  O2  BCD     1      25.440  21.220  17.090  1.00  0.00            
ATOM      5  C3  BCD     1      25.660  19.700  18.960  1.00  0.00            
ATOM      6  O3  BCD     1      26.520  18.820  18.270  1.00  0.00            
ATOM      7  C4  BCD     1      25.870  19.620  20.480  1.00  0.00            
ATOM      8  C5  BCD     1      25.110  20.710  21.250  1.00  0.00            
ATOM      9  O4  BCD     1      25.390  21.990  20.740  1.00  0.00            
ATOM     10  C6  BCD     1      25.450  20.700  22.740  1.00  0.00            
ATOM     11  O5  BCD     1      24.640  21.680  23.330  1.00  0.00            
ATOM     12  H1  BCD     1      25.350  23.080  18.940  1.00  0.00            
ATOM     13  H2  BCD     1      26.920  21.330  18.580  1.00  0.00            
ATOM     14  H3  BCD     1      25.690  20.360  16.760  1.00  0.00            
ATOM     15  H4  BCD     1      24.640  19.400  18.710  1.00  0.00            
ATOM     16  H5  BCD     1      26.500  17.910  18.600  1.00  0.00            
ATOM     17  H6  BCD     1      26.910  19.850  20.760  1.00  0.00            
ATOM     18  H7  BCD     1      24.050  20.470  21.120  1.00  0.00            
ATOM     19  H8  BCD     1      25.270  19.730  23.220  1.00  0.00            
ATOM     20  H9  BCD     1      26.470  20.980  23.000  1.00  0.00            
ATOM     21  H10 BCD     1      24.960  22.470  22.890  1.00  0.00            
ATOM     22  C7  BCD     1      20.150  24.060  18.200  1.00  0.00            
ATOM     23  O6  BCD     1      19.450  22.820  18.110  1.00  0.00            
ATOM     24  C8  BCD     1      21.290  24.020  17.150  1.00  0.00            
ATOM     25  O7  BCD     1      20.680  23.970  15.820  1.00  0.00            
ATOM     26  C9  BCD     1      22.300  22.920  17.440  1.00  0.00            
ATOM     27  O8  BCD     1      23.410  23.050  16.500  1.00  0.00            
ATOM     28  C10 BCD     1      22.770  22.970  18.940  1.00  0.00            
ATOM     29  C11 BCD     1      21.600  23.140  19.930  1.00  0.00            
ATOM     30  O9  BCD     1      20.770  24.220  19.470  1.00  0.00            
ATOM     31  C12 BCD     1      22.030  23.440  21.390  1.00  0.00            
ATOM     32  O10 BCD     1      22.620  24.690  21.470  1.00  0.00            
ATOM     33  H11 BCD     1      19.530  24.910  17.890  1.00  0.00            
ATOM     34  H12 BCD     1      21.840  24.950  17.320  1.00  0.00            
ATOM     35  H13 BCD     1      21.350  23.580  15.250  1.00  0.00            
ATOM     36  H14 BCD     1      21.910  21.930  17.190  1.00  0.00            
ATOM     37  H15 BCD     1      24.060  22.410  16.830  1.00  0.00            
ATOM     38  H16 BCD     1      23.370  23.890  18.990  1.00  0.00            
ATOM     39  H17 BCD     1      21.100  22.160  20.020  1.00  0.00            
ATOM     40  H18 BCD     1      21.080  23.380  21.940  1.00  0.00            
ATOM     41  H19 BCD     1      22.540  22.550  21.780  1.00  0.00            
ATOM     42  H20 BCD     1      23.480  24.760  21.880  1.00  0.00            
ATOM     43  C13 BCD     1      15.460  21.540  18.310  1.00  0.00            
ATOM     44  O11 BCD     1      16.040  20.270  17.990  1.00  0.00            
ATOM     45  C14 BCD     1      15.830  22.550  17.230  1.00  0.00            
ATOM     46  O12 BCD     1      15.270  22.190  15.970  1.00  0.00            
ATOM     47  C15 BCD     1      17.350  22.610  17.130  1.00  0.00            
ATOM     48  O13 BCD     1      17.770  23.520  16.120  1.00  0.00            
ATOM     49  C16 BCD     1      18.090  22.940  18.480  1.00  0.00            
ATOM     50  C17 BCD     1      17.570  22.070  19.570  1.00  0.00            
ATOM     51  O14 BCD     1      16.080  22.010  19.500  1.00  0.00            
ATOM     52  C18 BCD     1      18.020  22.540  20.910  1.00  0.00            
ATOM     53  O15 BCD     1      17.120  22.120  21.910  1.00  0.00            
ATOM     54  H21 BCD     1      14.380  21.490  18.460  1.00  0.00            
ATOM     55  H22 BCD     1      15.410  23.500  17.580  1.00  0.00            
ATOM     56  H23 BCD     1      15.900  22.430  15.290  1.00  0.00            
ATOM     57  H24 BCD     1      17.790  21.660  16.810  1.00  0.00            
ATOM     58  H25 BCD     1      18.730  23.540  16.000  1.00  0.00            
ATOM     59  H26 BCD     1      17.850  24.000  18.660  1.00  0.00            
ATOM     60  H27 BCD     1      17.920  21.050  19.380  1.00  0.00            
ATOM     61  H28 BCD     1      19.050  22.220  21.130  1.00  0.00            
ATOM     62  H29 BCD     1      18.020  23.640  20.980  1.00  0.00            
ATOM     63  H30 BCD     1      17.240  22.670  22.690  1.00  0.00            
ATOM     64  C19 BCD     1      14.820  16.380  18.230  1.00  0.00            
ATOM     65  O16 BCD     1      16.090  15.960  18.730  1.00  0.00            
ATOM     66  C20 BCD     1      14.970  16.970  16.800  1.00  0.00            
ATOM     67  O17 BCD     1      15.400  15.940  15.920  1.00  0.00            
ATOM     68  C21 BCD     1      15.730  18.340  16.840  1.00  0.00            
ATOM     69  O18 BCD     1      15.860  18.940  15.550  1.00  0.00            
ATOM     70  C22 BCD     1      15.120  19.240  17.860  1.00  0.00            
ATOM     71  C23 BCD     1      14.980  18.570  19.220  1.00  0.00            
ATOM     72  O19 BCD     1      14.260  17.400  19.090  1.00  0.00            
ATOM     73  C24 BCD     1      14.240  19.330  20.340  1.00  0.00            
ATOM     74  O20 BCD     1      12.880  19.470  20.020  1.00  0.00            
ATOM     75  H31 BCD     1      14.090  15.570  18.330  1.00  0.00            
ATOM     76  H32 BCD     1      13.910  17.190  16.630  1.00  0.00            
ATOM     77  H33 BCD     1      16.270  15.600  16.150  1.00  0.00            
ATOM     78  H34 BCD     1      16.670  18.070  17.330  1.00  0.00            
ATOM     79  H35 BCD     1      15.000  19.150  15.170  1.00  0.00            
ATOM     80  H36 BCD     1      14.170  19.540  17.400  1.00  0.00            
ATOM     81  H37 BCD     1      15.980  18.300  19.590  1.00  0.00            
ATOM     82  H38 BCD     1      14.330  18.750  21.270  1.00  0.00            
ATOM     83  H39 BCD     1      14.610  20.350  20.500  1.00  0.00            
ATOM     84  H40 BCD     1      12.320  19.840  20.720  1.00  0.00            
ATOM     85  C25 BCD     1      18.050  12.960  20.710  1.00  0.00            
ATOM     86  O21 BCD     1      19.130  13.900  20.880  1.00  0.00            
ATOM     87  C26 BCD     1      17.850  12.700  19.290  1.00  0.00            
ATOM     88  O22 BCD     1      19.010  12.160  18.720  1.00  0.00            
ATOM     89  C27 BCD     1      17.410  14.020  18.560  1.00  0.00            
ATOM     90  O23 BCD     1      17.180  13.790  17.150  1.00  0.00            
ATOM     91  C28 BCD     1      16.170  14.610  19.230  1.00  0.00            
ATOM     92  C29 BCD     1      16.370  14.710  20.710  1.00  0.00            
ATOM     93  O24 BCD     1      16.850  13.450  21.240  1.00  0.00            
ATOM     94  C30 BCD     1      15.170  15.220  21.510  1.00  0.00            
ATOM     95  O25 BCD     1      15.190  15.090  22.900  1.00  0.00            
ATOM     96  H41 BCD     1      18.230  12.040  21.280  1.00  0.00            
ATOM     97  H42 BCD     1      17.030  11.990  19.100  1.00  0.00            
ATOM     98  H43 BCD     1      19.720  12.480  19.280  1.00  0.00            
ATOM     99  H44 BCD     1      18.150  14.810  18.720  1.00  0.00            
ATOM    100  H45 BCD     1      16.770  12.920  17.060  1.00  0.00            
ATOM    101  H46 BCD     1      15.300  14.020  18.910  1.00  0.00            
ATOM    102  H47 BCD     1      17.100  15.490  20.970  1.00  0.00            
ATOM    103  H48 BCD     1      15.030  16.260  21.170  1.00  0.00            
ATOM    104  H49 BCD     1      14.270  14.730  21.130  1.00  0.00            
ATOM    105  H50 BCD     1      15.120  16.000  23.210  1.00  0.00            
ATOM    106  C31 BCD     1      22.630  14.220  23.050  1.00  0.00            
ATOM    107  O26 BCD     1      23.150  15.300  22.280  1.00  0.00            
ATOM    108  C32 BCD     1      22.450  12.960  22.250  1.00  0.00            
ATOM    109  O27 BCD     1      23.780  12.510  21.850  1.00  0.00            
ATOM    110  C33 BCD     1      21.480  13.330  21.120  1.00  0.00            
ATOM    111  C34 BCD     1      20.150  13.550  21.780  1.00  0.00            
ATOM    112  C35 BCD     1      20.210  14.660  22.780  1.00  0.00            
ATOM    113  O28 BCD     1      21.410  14.580  23.610  1.00  0.00            
ATOM    114  C36 BCD     1      18.950  14.850  23.620  1.00  0.00            
ATOM    115  O29 BCD     1      18.730  13.670  24.320  1.00  0.00            
ATOM    116  O30 BCD     1      21.490  12.220  20.100  1.00  0.00            
ATOM    117  H51 BCD     1      23.370  14.000  23.830  1.00  0.00            
ATOM    118  H52 BCD     1      22.020  12.130  22.820  1.00  0.00            
ATOM    119  H53 BCD     1      24.050  13.100  21.130  1.00  0.00            
ATOM    120  H54 BCD     1      21.760  14.230  20.560  1.00  0.00            
ATOM    121  H55 BCD     1      22.360  11.850  19.940  1.00  0.00            
ATOM    122  H56 BCD     1      19.820  12.660  22.330  1.00  0.00            
ATOM    123  H57 BCD     1      20.260  15.680  22.380  1.00  0.00            
ATOM    124  H58 BCD     1      19.210  15.690  24.270  1.00  0.00            
ATOM    125  H59 BCD     1      18.050  15.140  23.070  1.00  0.00            
ATOM    126  H60 BCD     1      19.570  13.410  24.720  1.00  0.00            
ATOM    127  C37 BCD     1      26.370  17.350  21.220  1.00  0.00            
ATOM    128  O31 BCD     1      25.400  18.350  20.860  1.00  0.00            
ATOM    129  C38 BCD     1      26.290  16.020  20.370  1.00  0.00            
ATOM    130  O32 BCD     1      26.620  16.350  19.020  1.00  0.00            
ATOM    131  C39 BCD     1      24.840  15.430  20.550  1.00  0.00            
ATOM    132  O33 BCD     1      24.660  14.130  19.910  1.00  0.00            
ATOM    133  C40 BCD     1      24.560  15.340  22.110  1.00  0.00            
ATOM    134  C41 BCD     1      24.960  16.570  22.910  1.00  0.00            
ATOM    135  O34 BCD     1      26.170  17.100  22.580  1.00  0.00            
ATOM    136  C42 BCD     1      25.060  16.330  24.430  1.00  0.00            
ATOM    137  O35 BCD     1      25.890  15.270  24.740  1.00  0.00            
ATOM    138  H61 BCD     1      27.420  17.630  21.160  1.00  0.00            
ATOM    139  H62 BCD     1      26.980  15.330  20.860  1.00  0.00            
ATOM    140  H63 BCD     1      26.690  15.510  18.560  1.00  0.00            
ATOM    141  H64 BCD     1      24.230  16.200  20.070  1.00  0.00            
ATOM    142  H65 BCD     1      24.620  14.260  18.960  1.00  0.00            
ATOM    143  H66 BCD     1      25.030  14.450  22.550  1.00  0.00            
ATOM    144  H67 BCD     1      24.280  17.400  22.640  1.00  0.00            
ATOM    145  H68 BCD     1      25.410  17.200  25.010  1.00  0.00            
ATOM    146  H69 BCD     1      24.030  16.210  24.780  1.00  0.00            
ATOM    147  H70 BCD     1      26.720  15.470  24.300  1.00  0.00            
ATOM    148  C1  BK5     2      24.310  20.320  12.010  1.00  0.00            
ATOM    149  C2  BK5     2      22.880  20.880  11.800  1.00  0.00            
ATOM    150  C3  BK5     2      22.630  22.060  12.770  1.00  0.00            
ATOM    151  C4  BK5     2      21.150  22.520  12.900  1.00  0.00            
ATOM    152  N1  BK5     2      20.640  23.690  12.510  1.00  0.00            
ATOM    153  N2  BK5     2      19.340  23.530  12.860  1.00  0.00            
ATOM    154  C5  BK5     2      18.530  24.690  12.470  1.00  0.00            
ATOM    155  C6  BK5     2      18.950  22.270  13.320  1.00  0.00            
ATOM    156  C7  BK5     2      17.660  21.620  13.630  1.00  0.00            
ATOM    157  O1  BK5     2      16.560  22.140  13.630  1.00  0.00            
ATOM    158  N3  BK5     2      17.880  20.380  14.100  1.00  0.00            
ATOM    159  C8  BK5     2      19.120  19.800  14.310  1.00  0.00            
ATOM    160  C9  BK5     2      19.160  18.560  15.080  1.00  0.00            
ATOM    161  C10 BK5     2      20.080  18.450  16.140  1.00  0.00            
ATOM    162  C11 BK5     2      20.160  17.270  16.840  1.00  0.00            
ATOM    163  S1  BK5     2      21.480  17.240  18.180  1.00  0.00            
ATOM    164  O2  BK5     2      21.640  15.820  18.490  1.00  0.00            
ATOM    165  O3  BK5     2      22.460  18.220  17.660  1.00  0.00            
ATOM    166  N4  BK5     2      20.840  17.950  19.520  1.00  0.00            
ATOM    167  C12 BK5     2      21.700  17.910  20.720  1.00  0.00            
ATOM    168  C13 BK5     2      21.130  18.850  21.860  1.00  0.00            
ATOM    169  N5  BK5     2      19.710  18.610  22.130  1.00  0.00            
ATOM    170  C14 BK5     2      19.180  19.370  23.310  1.00  0.00            
ATOM    171  C15 BK5     2      18.970  18.770  20.900  1.00  0.00            
ATOM    172  C16 BK5     2      19.440  17.690  19.880  1.00  0.00            
ATOM    173  C17 BK5     2      19.480  16.060  16.400  1.00  0.00            
ATOM    174  C18 BK5     2      18.720  16.160  15.240  1.00  0.00            
ATOM    175  C19 BK5     2      18.480  17.390  14.620  1.00  0.00            
ATOM    176  O4  BK5     2      17.680  17.450  13.550  1.00  0.00            
ATOM    177  C20 BK5     2      18.230  17.600  12.220  1.00  0.00            
ATOM    178  C21 BK5     2      17.010  17.390  11.220  1.00  0.00            
ATOM    179  N6  BK5     2      20.260  20.360  13.950  1.00  0.00            
ATOM    180  C22 BK5     2      20.140  21.660  13.500  1.00  0.00            
ATOM    181  H1  BK5     2      24.450  20.070  13.070  1.00  0.00            
ATOM    182  H2  BK5     2      24.490  19.370  11.490  1.00  0.00            
ATOM    183  H3  BK5     2      25.090  21.090  11.890  1.00  0.00            
ATOM    184  H4  BK5     2      22.180  20.120  12.160  1.00  0.00            
ATOM    185  H5  BK5     2      22.680  21.160  10.760  1.00  0.00            
ATOM    186  H6  BK5     2      23.080  23.000  12.440  1.00  0.00            
ATOM    187  H7  BK5     2      23.060  21.880  13.760  1.00  0.00            
ATOM    188  H8  BK5     2      19.070  25.530  12.920  1.00  0.00            
ATOM    189  H9  BK5     2      18.450  24.730  11.380  1.00  0.00            
ATOM    190  H10 BK5     2      17.510  24.630  12.890  1.00  0.00            
ATOM    191  H11 BK5     2      17.080  19.870  14.430  1.00  0.00            
ATOM    192  H12 BK5     2      20.710  19.320  16.320  1.00  0.00            
ATOM    193  H13 BK5     2      22.690  18.340  20.510  1.00  0.00            
ATOM    194  H14 BK5     2      21.730  16.890  21.130  1.00  0.00            
ATOM    195  H15 BK5     2      21.220  19.880  21.500  1.00  0.00            
ATOM    196  H16 BK5     2      21.710  18.780  22.780  1.00  0.00            
ATOM    197  H17 BK5     2      19.120  20.430  23.040  1.00  0.00            
ATOM    198  H18 BK5     2      18.220  18.950  23.650  1.00  0.00            
ATOM    199  H19 BK5     2      19.920  19.260  24.110  1.00  0.00            
ATOM    200  H20 BK5     2      19.130  19.780  20.520  1.00  0.00            
ATOM    201  H21 BK5     2      17.910  18.590  21.120  1.00  0.00            
ATOM    202  H22 BK5     2      19.310  16.660  20.240  1.00  0.00            
ATOM    203  H23 BK5     2      18.780  17.780  19.010  1.00  0.00            
ATOM    204  H24 BK5     2      19.700  15.070  16.780  1.00  0.00            
ATOM    205  H25 BK5     2      18.160  15.340  14.810  1.00  0.00            
ATOM    206  H26 BK5     2      19.080  16.930  12.040  1.00  0.00            
ATOM    207  H27 BK5     2      18.540  18.640  12.040  1.00  0.00            
ATOM    208  H28 BK5     2      16.110  17.890  11.590  1.00  0.00            
ATOM    209  H29 BK5     2      17.340  17.830  10.270  1.00  0.00            
ATOM    210  H30 BK5     2      16.980  16.310  11.030  1.00  0.00            
TER
ENDMDL
MODEL        1
ATOM      1  C1  BCD     1      12.510  26.740  26.640  1.00  0.00            
ATOM      2  O1  BCD     1      11.860  25.650  26.000  1.00  0.00            
ATOM      3  C2  BCD     1      13.860  27.110  26.040  1.00  0.00            
ATOM      4  O2  BCD     1      13.710  27.580  24.670  1.00  0.00            
ATOM      5  C3  BCD     1      14.840  25.940  26.160  1.00  0.00            
ATOM      6  O3  BCD     1      16.170  26.380  25.660  1.00  0.00            
ATOM      7  C4  BCD     1      14.940  25.620  27.630  1.00  0.00            
ATOM      8  C5  BCD     1      13.590  25.270  28.230  1.00  0.00            
ATOM      9  O4  BCD     1      12.630  26.340  27.980  1.00  0.00            
ATOM     10  C6  BCD     1      13.770  25.140  29.750  1.00  0.00            
ATOM     11  O5  BCD     1      14.110  26.270  30.460  1.00  0.00            
ATOM     12  H1  BCD     1      11.840  27.600  26.580  1.00  0.00            
ATOM     13  H2  BCD     1      14.290  27.920  26.640  1.00  0.00            
ATOM     14  H3  BCD     1      14.610  27.760  24.360  1.00  0.00            
ATOM     15  H4  BCD     1      14.430  25.090  25.600  1.00  0.00            
ATOM     16  H5  BCD     1      16.840  25.870  26.100  1.00  0.00            
ATOM     17  H6  BCD     1      15.420  26.470  28.130  1.00  0.00            
ATOM     18  H7  BCD     1      13.260  24.370  27.690  1.00  0.00            
ATOM     19  H8  BCD     1      12.740  25.110  30.130  1.00  0.00            
ATOM     20  H9  BCD     1      14.300  24.210  29.990  1.00  0.00            
ATOM     21  H10 BCD     1      13.330  26.840  30.450  1.00  0.00            
ATOM     22  C7  BCD     1       8.110  24.580  24.840  1.00  0.00            
ATOM     23  O6  BCD     1       8.510  23.320  24.290  1.00  0.00            
ATOM     24  C8  BCD     1       8.690  25.800  24.130  1.00  0.00            
ATOM     25  O7  BCD     1       8.400  25.780  22.780  1.00  0.00            
ATOM     26  C9  BCD     1      10.240  25.860  24.440  1.00  0.00            
ATOM     27  O8  BCD     1      10.860  27.080  23.960  1.00  0.00            
ATOM     28  C10 BCD     1      10.470  25.750  25.960  1.00  0.00            
ATOM     29  C11 BCD     1       9.870  24.490  26.510  1.00  0.00            
ATOM     30  O9  BCD     1       8.470  24.520  26.230  1.00  0.00            
ATOM     31  C12 BCD     1      10.000  24.350  28.010  1.00  0.00            
ATOM     32  O10 BCD     1       9.510  23.050  28.400  1.00  0.00            
ATOM     33  H11 BCD     1       7.020  24.650  24.850  1.00  0.00            
ATOM     34  H12 BCD     1       8.210  26.710  24.520  1.00  0.00            
ATOM     35  H13 BCD     1       8.810  24.950  22.520  1.00  0.00            
ATOM     36  H14 BCD     1      10.730  24.980  24.000  1.00  0.00            
ATOM     37  H15 BCD     1      11.790  26.870  23.880  1.00  0.00            
ATOM     38  H16 BCD     1      10.150  26.620  26.550  1.00  0.00            
ATOM     39  H17 BCD     1      10.290  23.590  26.040  1.00  0.00            
ATOM     40  H18 BCD     1      11.050  24.480  28.300  1.00  0.00            
ATOM     41  H19 BCD     1       9.430  25.160  28.500  1.00  0.00            
ATOM     42  H20 BCD     1      10.060  22.450  27.890  1.00  0.00            
ATOM     43  C13 BCD     1       7.100  19.930  22.690  1.00  0.00            
ATOM     44  O11 BCD     1       8.500  19.560  22.640  1.00  0.00            
ATOM     45  C14 BCD     1       6.790  21.120  21.810  1.00  0.00            
ATOM     46  O12 BCD     1       7.040  20.820  20.380  1.00  0.00            
ATOM     47  C15 BCD     1       7.650  22.270  22.250  1.00  0.00            
ATOM     48  O13 BCD     1       7.660  23.430  21.460  1.00  0.00            
ATOM     49  C16 BCD     1       7.440  22.530  23.720  1.00  0.00            
ATOM     50  C17 BCD     1       7.460  21.250  24.580  1.00  0.00            
ATOM     51  O14 BCD     1       6.730  20.160  24.010  1.00  0.00            
ATOM     52  C18 BCD     1       6.960  21.450  26.010  1.00  0.00            
ATOM     53  O15 BCD     1       5.570  21.780  25.830  1.00  0.00            
ATOM     54  H21 BCD     1       6.530  19.070  22.330  1.00  0.00            
ATOM     55  H22 BCD     1       5.710  21.250  21.870  1.00  0.00            
ATOM     56  H23 BCD     1       7.760  20.180  20.300  1.00  0.00            
ATOM     57  H24 BCD     1       8.680  21.920  22.160  1.00  0.00            
ATOM     58  H25 BCD     1       8.010  23.180  20.600  1.00  0.00            
ATOM     59  H26 BCD     1       6.460  23.010  23.840  1.00  0.00            
ATOM     60  H27 BCD     1       8.470  20.850  24.780  1.00  0.00            
ATOM     61  H28 BCD     1       7.120  20.580  26.650  1.00  0.00            
ATOM     62  H29 BCD     1       7.530  22.260  26.480  1.00  0.00            
ATOM     63  H30 BCD     1       5.300  22.450  26.460  1.00  0.00            
ATOM     64  C19 BCD     1      10.930  16.270  22.170  1.00  0.00            
ATOM     65  O16 BCD     1      11.890  17.290  22.350  1.00  0.00            
ATOM     66  C20 BCD     1      10.070  16.590  20.930  1.00  0.00            
ATOM     67  O17 BCD     1      10.880  16.460  19.690  1.00  0.00            
ATOM     68  C21 BCD     1       9.460  18.030  21.130  1.00  0.00            
ATOM     69  O18 BCD     1       8.550  18.420  20.050  1.00  0.00            
ATOM     70  C22 BCD     1       8.710  18.140  22.400  1.00  0.00            
ATOM     71  C23 BCD     1       9.550  17.640  23.580  1.00  0.00            
ATOM     72  O19 BCD     1      10.030  16.290  23.250  1.00  0.00            
ATOM     73  C24 BCD     1       8.690  17.570  24.910  1.00  0.00            
ATOM     74  O20 BCD     1       7.710  16.640  24.850  1.00  0.00            
ATOM     75  H31 BCD     1      11.410  15.290  22.230  1.00  0.00            
ATOM     76  H32 BCD     1       9.190  15.940  20.870  1.00  0.00            
ATOM     77  H33 BCD     1      10.260  16.500  18.950  1.00  0.00            
ATOM     78  H34 BCD     1      10.280  18.760  21.070  1.00  0.00            
ATOM     79  H35 BCD     1       8.820  17.870  19.310  1.00  0.00            
ATOM     80  H36 BCD     1       7.810  17.550  22.180  1.00  0.00            
ATOM     81  H37 BCD     1      10.450  18.250  23.740  1.00  0.00            
ATOM     82  H38 BCD     1       9.320  17.230  25.740  1.00  0.00            
ATOM     83  H39 BCD     1       8.230  18.530  25.200  1.00  0.00            
ATOM     84  H40 BCD     1       8.190  15.810  24.760  1.00  0.00            
ATOM     85  C25 BCD     1      16.050  17.800  22.020  1.00  0.00            
ATOM     86  O21 BCD     1      16.170  18.620  23.100  1.00  0.00            
ATOM     87  C26 BCD     1      15.170  18.420  20.920  1.00  0.00            
ATOM     88  O22 BCD     1      15.790  19.650  20.440  1.00  0.00            
ATOM     89  C27 BCD     1      13.750  18.570  21.380  1.00  0.00            
ATOM     90  O23 BCD     1      12.890  18.980  20.350  1.00  0.00            
ATOM     91  C28 BCD     1      13.250  17.210  21.880  1.00  0.00            
ATOM     92  C29 BCD     1      14.160  16.570  22.990  1.00  0.00            
ATOM     93  O24 BCD     1      15.460  16.550  22.480  1.00  0.00            
ATOM     94  C30 BCD     1      13.690  15.210  23.370  1.00  0.00            
ATOM     95  O25 BCD     1      13.690  14.390  22.120  1.00  0.00            
ATOM     96  H41 BCD     1      17.050  17.590  21.610  1.00  0.00            
ATOM     97  H42 BCD     1      15.190  17.690  20.100  1.00  0.00            
ATOM     98  H43 BCD     1      15.260  20.140  19.810  1.00  0.00            
ATOM     99  H44 BCD     1      13.760  19.230  22.260  1.00  0.00            
ATOM    100  H45 BCD     1      12.440  18.210  20.010  1.00  0.00            
ATOM    101  H46 BCD     1      13.210  16.480  21.060  1.00  0.00            
ATOM    102  H47 BCD     1      14.120  17.220  23.880  1.00  0.00            
ATOM    103  H48 BCD     1      14.540  14.950  24.020  1.00  0.00            
ATOM    104  H49 BCD     1      12.770  15.230  23.970  1.00  0.00            
ATOM    105  H50 BCD     1      13.660  13.460  22.380  1.00  0.00            
ATOM    106  C31 BCD     1      18.780  20.470  25.680  1.00  0.00            
ATOM    107  O26 BCD     1      17.750  21.090  26.420  1.00  0.00            
ATOM    108  C32 BCD     1      18.850  20.880  24.270  1.00  0.00            
ATOM    109  O27 BCD     1      19.280  22.290  24.070  1.00  0.00            
ATOM    110  C33 BCD     1      17.640  20.460  23.490  1.00  0.00            
ATOM    111  C34 BCD     1      17.470  18.920  23.670  1.00  0.00            
ATOM    112  C35 BCD     1      17.450  18.500  25.150  1.00  0.00            
ATOM    113  O28 BCD     1      18.690  19.060  25.760  1.00  0.00            
ATOM    114  C36 BCD     1      17.510  17.020  25.380  1.00  0.00            
ATOM    115  O29 BCD     1      17.490  16.770  26.860  1.00  0.00            
ATOM    116  O30 BCD     1      17.780  20.740  22.050  1.00  0.00            
ATOM    117  H51 BCD     1      19.710  20.740  26.200  1.00  0.00            
ATOM    118  H52 BCD     1      19.690  20.260  23.950  1.00  0.00            
ATOM    119  H53 BCD     1      19.560  22.450  23.170  1.00  0.00            
ATOM    120  H54 BCD     1      16.750  20.990  23.850  1.00  0.00            
ATOM    121  H55 BCD     1      17.050  20.280  21.640  1.00  0.00            
ATOM    122  H56 BCD     1      18.210  18.400  23.040  1.00  0.00            
ATOM    123  H57 BCD     1      16.600  18.910  25.730  1.00  0.00            
ATOM    124  H58 BCD     1      16.620  16.540  24.950  1.00  0.00            
ATOM    125  H59 BCD     1      18.440  16.650  24.930  1.00  0.00            
ATOM    126  H60 BCD     1      18.150  17.340  27.250  1.00  0.00            
ATOM    127  C37 BCD     1      16.860  24.340  28.520  1.00  0.00            
ATOM    128  O31 BCD     1      15.770  24.500  27.640  1.00  0.00            
ATOM    129  C38 BCD     1      18.200  24.430  27.850  1.00  0.00            
ATOM    130  O32 BCD     1      18.360  25.650  27.140  1.00  0.00            
ATOM    131  C39 BCD     1      18.430  23.300  26.870  1.00  0.00            
ATOM    132  O33 BCD     1      19.690  23.250  26.390  1.00  0.00            
ATOM    133  C40 BCD     1      18.060  22.010  27.500  1.00  0.00            
ATOM    134  C41 BCD     1      16.890  22.070  28.460  1.00  0.00            
ATOM    135  O34 BCD     1      16.790  23.160  29.220  1.00  0.00            
ATOM    136  C42 BCD     1      16.650  20.840  29.150  1.00  0.00            
ATOM    137  O35 BCD     1      17.690  20.490  30.090  1.00  0.00            
ATOM    138  H61 BCD     1      16.960  25.140  29.260  1.00  0.00            
ATOM    139  H62 BCD     1      18.930  24.300  28.660  1.00  0.00            
ATOM    140  H63 BCD     1      19.310  25.700  27.040  1.00  0.00            
ATOM    141  H64 BCD     1      17.730  23.590  26.070  1.00  0.00            
ATOM    142  H65 BCD     1      19.670  23.020  25.460  1.00  0.00            
ATOM    143  H66 BCD     1      18.970  21.810  28.090  1.00  0.00            
ATOM    144  H67 BCD     1      16.080  22.150  27.720  1.00  0.00            
ATOM    145  H68 BCD     1      15.690  20.900  29.680  1.00  0.00            
ATOM    146  H69 BCD     1      16.480  20.060  28.400  1.00  0.00            
ATOM    147  H70 BCD     1      17.870  19.550  30.060  1.00  0.00            
ATOM    148  C1  BK5     2      14.320  27.150  19.930  1.00  0.00            
ATOM    149  C2  BK5     2      13.180  27.440  21.030  1.00  0.00            
ATOM    150  C3  BK5     2      11.710  27.380  20.570  1.00  0.00            
ATOM    151  C4  BK5     2      11.280  26.020  20.050  1.00  0.00            
ATOM    152  N1  BK5     2      10.600  25.890  18.930  1.00  0.00            
ATOM    153  N2  BK5     2      10.350  24.560  18.850  1.00  0.00            
ATOM    154  C5  BK5     2       9.640  24.090  17.640  1.00  0.00            
ATOM    155  C6  BK5     2      10.830  23.830  19.870  1.00  0.00            
ATOM    156  C7  BK5     2      10.700  22.400  20.160  1.00  0.00            
ATOM    157  O1  BK5     2      10.110  21.570  19.490  1.00  0.00            
ATOM    158  N3  BK5     2      11.370  22.100  21.340  1.00  0.00            
ATOM    159  C8  BK5     2      12.100  23.000  22.090  1.00  0.00            
ATOM    160  C9  BK5     2      12.720  22.530  23.340  1.00  0.00            
ATOM    161  C10 BK5     2      12.010  21.640  24.260  1.00  0.00            
ATOM    162  C11 BK5     2      12.620  21.170  25.440  1.00  0.00            
ATOM    163  S1  BK5     2      11.450  20.490  26.660  1.00  0.00            
ATOM    164  O2  BK5     2      11.350  21.620  27.530  1.00  0.00            
ATOM    165  O3  BK5     2      10.320  19.940  25.940  1.00  0.00            
ATOM    166  N4  BK5     2      12.320  19.200  27.370  1.00  0.00            
ATOM    167  C12 BK5     2      12.800  18.100  26.460  1.00  0.00            
ATOM    168  C13 BK5     2      14.080  17.490  27.070  1.00  0.00            
ATOM    169  N5  BK5     2      13.880  17.130  28.570  1.00  0.00            
ATOM    170  C14 BK5     2      15.090  16.570  29.260  1.00  0.00            
ATOM    171  C15 BK5     2      13.150  18.130  29.360  1.00  0.00            
ATOM    172  C16 BK5     2      11.950  18.740  28.680  1.00  0.00            
ATOM    173  C17 BK5     2      13.920  21.480  25.670  1.00  0.00            
ATOM    174  C18 BK5     2      14.670  22.290  24.810  1.00  0.00            
ATOM    175  C19 BK5     2      14.080  22.820  23.650  1.00  0.00            
ATOM    176  O4  BK5     2      14.760  23.790  22.930  1.00  0.00            
ATOM    177  C20 BK5     2      15.990  23.400  22.220  1.00  0.00            
ATOM    178  C21 BK5     2      16.440  24.600  21.460  1.00  0.00            
ATOM    179  N6  BK5     2      12.050  24.380  21.860  1.00  0.00            
ATOM    180  C22 BK5     2      11.520  24.740  20.650  1.00  0.00            
ATOM    181  H1  BK5     2      15.360  27.140  20.280  1.00  0.00            
ATOM    182  H2  BK5     2      14.200  26.200  19.400  1.00  0.00            
ATOM    183  H3  BK5     2      14.230  28.000  19.240  1.00  0.00            
ATOM    184  H4  BK5     2      13.230  28.430  21.500  1.00  0.00            
ATOM    185  H5  BK5     2      13.300  26.730  21.860  1.00  0.00            
ATOM    186  H6  BK5     2      11.500  28.060  19.730  1.00  0.00            
ATOM    187  H7  BK5     2      10.980  27.660  21.340  1.00  0.00            
ATOM    188  H8  BK5     2       8.570  24.330  17.600  1.00  0.00            
ATOM    189  H9  BK5     2      10.230  24.490  16.810  1.00  0.00            
ATOM    190  H10 BK5     2       9.620  22.990  17.640  1.00  0.00            
ATOM    191  H11 BK5     2      11.470  21.110  21.550  1.00  0.00            
ATOM    192  H12 BK5     2      10.940  21.530  24.120  1.00  0.00            
ATOM    193  H13 BK5     2      12.970  18.460  25.430  1.00  0.00            
ATOM    194  H14 BK5     2      12.010  17.350  26.320  1.00  0.00            
ATOM    195  H15 BK5     2      14.840  18.270  26.950  1.00  0.00            
ATOM    196  H16 BK5     2      14.400  16.630  26.470  1.00  0.00            
ATOM    197  H17 BK5     2      14.880  16.410  30.330  1.00  0.00            
ATOM    198  H18 BK5     2      15.410  15.640  28.770  1.00  0.00            
ATOM    199  H19 BK5     2      15.910  17.290  29.190  1.00  0.00            
ATOM    200  H20 BK5     2      13.790  18.960  29.680  1.00  0.00            
ATOM    201  H21 BK5     2      12.720  17.600  30.220  1.00  0.00            
ATOM    202  H22 BK5     2      11.150  18.010  28.500  1.00  0.00            
ATOM    203  H23 BK5     2      11.490  19.490  29.330  1.00  0.00            
ATOM    204  H24 BK5     2      14.360  21.200  26.630  1.00  0.00            
ATOM    205  H25 BK5     2      15.650  22.650  25.100  1.00  0.00            
ATOM    206  H26 BK5     2      15.750  22.550  21.570  1.00  0.00            
ATOM    207  H27 BK5     2      16.800  23.210  22.940  1.00  0.00            
ATOM    208  H28 BK5     2      15.520  25.000  21.020  1.00  0.00            
ATOM    209  H29 BK5     2      16.840  25.360  22.140  1.00  0.00            
ATOM    210  H30 BK5     2      17.160  24.290  20.700  1.00  0.00            
TER
ENDMDL
MODEL        1
ATOM      1  C1  BCD     1      23.870  24.300  23.650  1.00  0.00            
ATOM      2  O1  BCD     1      22.610  23.710  23.800  1.00  0.00            
ATOM      3  C2  BCD     1      24.820  23.260  23.120  1.00  0.00            
ATOM      4  O2  BCD     1      24.220  22.740  21.940  1.00  0.00            
ATOM      5  C3  BCD     1      25.060  22.160  24.170  1.00  0.00            
ATOM      6  O3  BCD     1      26.020  21.250  23.700  1.00  0.00            
ATOM      7  C4  BCD     1      25.470  22.830  25.510  1.00  0.00            
ATOM      8  C5  BCD     1      24.560  23.940  25.960  1.00  0.00            
ATOM      9  O4  BCD     1      24.390  24.880  24.860  1.00  0.00            
ATOM     10  C6  BCD     1      25.050  24.650  27.200  1.00  0.00            
ATOM     11  O5  BCD     1      26.330  25.350  27.010  1.00  0.00            
ATOM     12  H1  BCD     1      23.800  25.180  22.990  1.00  0.00            
ATOM     13  H2  BCD     1      25.750  23.670  22.730  1.00  0.00            
ATOM     14  H3  BCD     1      24.690  21.960  21.660  1.00  0.00            
ATOM     15  H4  BCD     1      24.130  21.620  24.400  1.00  0.00            
ATOM     16  H5  BCD     1      25.690  20.940  22.850  1.00  0.00            
ATOM     17  H6  BCD     1      26.400  23.420  25.400  1.00  0.00            
ATOM     18  H7  BCD     1      23.600  23.500  26.270  1.00  0.00            
ATOM     19  H8  BCD     1      24.270  25.360  27.510  1.00  0.00            
ATOM     20  H9  BCD     1      25.020  23.890  27.990  1.00  0.00            
ATOM     21  H10 BCD     1      26.520  25.660  27.900  1.00  0.00            
ATOM     22  C7  BCD     1      18.520  24.650  23.480  1.00  0.00            
ATOM     23  O6  BCD     1      18.280  23.350  23.900  1.00  0.00            
ATOM     24  C8  BCD     1      19.310  24.710  22.190  1.00  0.00            
ATOM     25  O7  BCD     1      18.470  24.210  21.160  1.00  0.00            
ATOM     26  C9  BCD     1      20.640  23.940  22.390  1.00  0.00            
ATOM     27  O8  BCD     1      21.550  24.050  21.310  1.00  0.00            
ATOM     28  C10 BCD     1      21.450  24.530  23.580  1.00  0.00            
ATOM     29  C11 BCD     1      20.520  24.520  24.760  1.00  0.00            
ATOM     30  O9  BCD     1      19.340  25.280  24.460  1.00  0.00            
ATOM     31  C12 BCD     1      21.170  25.050  26.010  1.00  0.00            
ATOM     32  O10 BCD     1      21.570  26.420  25.890  1.00  0.00            
ATOM     33  H11 BCD     1      17.610  25.260  23.430  1.00  0.00            
ATOM     34  H12 BCD     1      19.590  25.750  21.940  1.00  0.00            
ATOM     35  H13 BCD     1      19.010  24.340  20.370  1.00  0.00            
ATOM     36  H14 BCD     1      20.460  22.900  22.710  1.00  0.00            
ATOM     37  H15 BCD     1      22.260  23.450  21.570  1.00  0.00            
ATOM     38  H16 BCD     1      21.650  25.570  23.290  1.00  0.00            
ATOM     39  H17 BCD     1      20.250  23.470  24.950  1.00  0.00            
ATOM     40  H18 BCD     1      20.430  24.920  26.810  1.00  0.00            
ATOM     41  H19 BCD     1      22.030  24.450  26.320  1.00  0.00            
ATOM     42  H20 BCD     1      21.600  26.720  26.800  1.00  0.00            
ATOM     43  C13 BCD     1      15.190  20.760  24.760  1.00  0.00            
ATOM     44  O11 BCD     1      16.070  19.660  24.820  1.00  0.00            
ATOM     45  C14 BCD     1      15.140  21.310  23.370  1.00  0.00            
ATOM     46  O12 BCD     1      14.790  20.310  22.480  1.00  0.00            
ATOM     47  C15 BCD     1      16.520  21.870  23.030  1.00  0.00            
ATOM     48  O13 BCD     1      16.590  22.420  21.710  1.00  0.00            
ATOM     49  C16 BCD     1      16.910  22.940  24.120  1.00  0.00            
ATOM     50  C17 BCD     1      16.790  22.280  25.490  1.00  0.00            
ATOM     51  O14 BCD     1      15.450  21.870  25.600  1.00  0.00            
ATOM     52  C18 BCD     1      17.130  23.120  26.710  1.00  0.00            
ATOM     53  O15 BCD     1      16.560  24.400  26.680  1.00  0.00            
ATOM     54  H21 BCD     1      14.200  20.370  24.980  1.00  0.00            
ATOM     55  H22 BCD     1      14.450  22.160  23.340  1.00  0.00            
ATOM     56  H23 BCD     1      14.960  20.600  21.580  1.00  0.00            
ATOM     57  H24 BCD     1      17.260  21.070  23.150  1.00  0.00            
ATOM     58  H25 BCD     1      17.280  23.090  21.630  1.00  0.00            
ATOM     59  H26 BCD     1      16.210  23.790  24.160  1.00  0.00            
ATOM     60  H27 BCD     1      17.560  21.510  25.690  1.00  0.00            
ATOM     61  H28 BCD     1      16.940  22.590  27.660  1.00  0.00            
ATOM     62  H29 BCD     1      18.210  23.230  26.590  1.00  0.00            
ATOM     63  H30 BCD     1      15.780  24.400  26.120  1.00  0.00            
ATOM     64  C19 BCD     1      16.660  15.860  26.710  1.00  0.00            
ATOM     65  O16 BCD     1      18.060  16.010  26.510  1.00  0.00            
ATOM     66  C20 BCD     1      15.980  15.880  25.330  1.00  0.00            
ATOM     67  O17 BCD     1      16.440  14.780  24.500  1.00  0.00            
ATOM     68  C21 BCD     1      16.080  17.260  24.590  1.00  0.00            
ATOM     69  O18 BCD     1      15.150  17.350  23.510  1.00  0.00            
ATOM     70  C22 BCD     1      15.710  18.350  25.510  1.00  0.00            
ATOM     71  C23 BCD     1      16.440  18.280  26.880  1.00  0.00            
ATOM     72  O19 BCD     1      16.160  16.980  27.410  1.00  0.00            
ATOM     73  C24 BCD     1      15.920  19.310  27.830  1.00  0.00            
ATOM     74  O20 BCD     1      14.530  19.160  28.030  1.00  0.00            
ATOM     75  H31 BCD     1      16.440  15.050  27.410  1.00  0.00            
ATOM     76  H32 BCD     1      14.930  15.710  25.570  1.00  0.00            
ATOM     77  H33 BCD     1      16.120  14.820  23.590  1.00  0.00            
ATOM     78  H34 BCD     1      17.110  17.450  24.290  1.00  0.00            
ATOM     79  H35 BCD     1      15.140  18.270  23.230  1.00  0.00            
ATOM     80  H36 BCD     1      14.630  18.300  25.720  1.00  0.00            
ATOM     81  H37 BCD     1      17.530  18.370  26.800  1.00  0.00            
ATOM     82  H38 BCD     1      16.540  19.420  28.730  1.00  0.00            
ATOM     83  H39 BCD     1      15.970  20.300  27.360  1.00  0.00            
ATOM     84  H40 BCD     1      14.360  18.230  28.240  1.00  0.00            
ATOM     85  C25 BCD     1      21.670  14.080  26.330  1.00  0.00            
ATOM     86  O21 BCD     1      22.450  15.250  26.700  1.00  0.00            
ATOM     87  C26 BCD     1      20.900  14.250  24.980  1.00  0.00            
ATOM     88  O22 BCD     1      21.730  14.550  23.900  1.00  0.00            
ATOM     89  C27 BCD     1      19.810  15.260  25.260  1.00  0.00            
ATOM     90  O23 BCD     1      19.010  15.470  24.060  1.00  0.00            
ATOM     91  C28 BCD     1      18.880  14.830  26.340  1.00  0.00            
ATOM     92  C29 BCD     1      19.660  14.670  27.620  1.00  0.00            
ATOM     93  O24 BCD     1      20.810  13.760  27.480  1.00  0.00            
ATOM     94  C30 BCD     1      18.800  14.270  28.830  1.00  0.00            
ATOM     95  O25 BCD     1      18.000  13.110  28.480  1.00  0.00            
ATOM     96  H41 BCD     1      22.300  13.180  26.270  1.00  0.00            
ATOM     97  H42 BCD     1      20.360  13.320  24.750  1.00  0.00            
ATOM     98  H43 BCD     1      21.090  14.680  23.190  1.00  0.00            
ATOM     99  H44 BCD     1      20.280  16.190  25.600  1.00  0.00            
ATOM    100  H45 BCD     1      18.170  15.020  24.140  1.00  0.00            
ATOM    101  H46 BCD     1      18.290  13.940  26.110  1.00  0.00            
ATOM    102  H47 BCD     1      20.130  15.620  27.900  1.00  0.00            
ATOM    103  H48 BCD     1      19.460  13.980  29.650  1.00  0.00            
ATOM    104  H49 BCD     1      18.210  15.180  29.010  1.00  0.00            
ATOM    105  H50 BCD     1      17.570  12.890  29.310  1.00  0.00            
ATOM    106  C31 BCD     1      26.210  16.480  27.440  1.00  0.00            
ATOM    107  O26 BCD     1      25.800  17.810  27.200  1.00  0.00            
ATOM    108  C32 BCD     1      26.020  15.640  26.160  1.00  0.00            
ATOM    109  O27 BCD     1      26.850  16.090  25.100  1.00  0.00            
ATOM    110  C33 BCD     1      24.580  15.650  25.750  1.00  0.00            
ATOM    111  C34 BCD     1      23.820  15.080  26.910  1.00  0.00            
ATOM    112  C35 BCD     1      24.100  15.770  28.240  1.00  0.00            
ATOM    113  O28 BCD     1      25.490  15.930  28.490  1.00  0.00            
ATOM    114  C36 BCD     1      23.590  14.900  29.470  1.00  0.00            
ATOM    115  O29 BCD     1      23.550  15.550  30.700  1.00  0.00            
ATOM    116  O30 BCD     1      24.320  14.770  24.610  1.00  0.00            
ATOM    117  H51 BCD     1      27.270  16.400  27.720  1.00  0.00            
ATOM    118  H52 BCD     1      26.270  14.620  26.480  1.00  0.00            
ATOM    119  H53 BCD     1      26.500  15.780  24.250  1.00  0.00            
ATOM    120  H54 BCD     1      24.340  16.700  25.560  1.00  0.00            
ATOM    121  H55 BCD     1      23.360  14.770  24.500  1.00  0.00            
ATOM    122  H56 BCD     1      24.000  14.010  27.090  1.00  0.00            
ATOM    123  H57 BCD     1      23.600  16.740  28.320  1.00  0.00            
ATOM    124  H58 BCD     1      22.590  14.520  29.240  1.00  0.00            
ATOM    125  H59 BCD     1      24.130  13.940  29.570  1.00  0.00            
ATOM    126  H60 BCD     1      24.410  15.940  30.870  1.00  0.00            
ATOM    127  C37 BCD     1      26.770  21.640  27.170  1.00  0.00            
ATOM    128  O31 BCD     1      25.570  21.810  26.500  1.00  0.00            
ATOM    129  C38 BCD     1      27.780  20.750  26.440  1.00  0.00            
ATOM    130  O32 BCD     1      28.230  21.350  25.230  1.00  0.00            
ATOM    131  C39 BCD     1      27.150  19.370  26.310  1.00  0.00            
ATOM    132  O33 BCD     1      28.040  18.460  25.620  1.00  0.00            
ATOM    133  C40 BCD     1      26.660  18.830  27.650  1.00  0.00            
ATOM    134  C41 BCD     1      25.770  19.810  28.360  1.00  0.00            
ATOM    135  O34 BCD     1      26.500  21.060  28.380  1.00  0.00            
ATOM    136  C42 BCD     1      25.550  19.380  29.800  1.00  0.00            
ATOM    137  O35 BCD     1      24.470  20.140  30.420  1.00  0.00            
ATOM    138  H61 BCD     1      27.180  22.630  27.350  1.00  0.00            
ATOM    139  H62 BCD     1      28.630  20.630  27.130  1.00  0.00            
ATOM    140  H63 BCD     1      27.620  21.270  24.490  1.00  0.00            
ATOM    141  H64 BCD     1      26.200  19.420  25.750  1.00  0.00            
ATOM    142  H65 BCD     1      27.510  17.660  25.550  1.00  0.00            
ATOM    143  H66 BCD     1      27.430  18.430  28.320  1.00  0.00            
ATOM    144  H67 BCD     1      24.780  19.900  27.880  1.00  0.00            
ATOM    145  H68 BCD     1      25.420  18.290  29.820  1.00  0.00            
ATOM    146  H69 BCD     1      26.470  19.620  30.350  1.00  0.00            
ATOM    147  H70 BCD     1      24.630  20.020  31.370  1.00  0.00            
ATOM    148  C1  BK5     2      23.130  22.040  17.910  1.00  0.00            
ATOM    149  C2  BK5     2      21.940  21.060  18.080  1.00  0.00            
ATOM    150  C3  BK5     2      20.700  21.760  18.780  1.00  0.00            
ATOM    151  C4  BK5     2      19.660  20.730  19.110  1.00  0.00            
ATOM    152  N1  BK5     2      18.720  20.240  18.330  1.00  0.00            
ATOM    153  N2  BK5     2      18.180  19.170  19.050  1.00  0.00            
ATOM    154  C5  BK5     2      17.260  18.300  18.390  1.00  0.00            
ATOM    155  C6  BK5     2      18.780  19.000  20.280  1.00  0.00            
ATOM    156  C7  BK5     2      18.440  18.120  21.330  1.00  0.00            
ATOM    157  O1  BK5     2      17.550  17.330  21.340  1.00  0.00            
ATOM    158  N3  BK5     2      19.250  18.410  22.390  1.00  0.00            
ATOM    159  C8  BK5     2      20.270  19.310  22.310  1.00  0.00            
ATOM    160  C9  BK5     2      21.230  19.300  23.400  1.00  0.00            
ATOM    161  C10 BK5     2      20.880  19.960  24.580  1.00  0.00            
ATOM    162  C11 BK5     2      21.780  19.850  25.700  1.00  0.00            
ATOM    163  S1  BK5     2      21.140  20.720  27.250  1.00  0.00            
ATOM    164  O2  BK5     2      22.370  21.290  27.800  1.00  0.00            
ATOM    165  O3  BK5     2      19.960  21.520  26.870  1.00  0.00            
ATOM    166  N4  BK5     2      20.570  19.560  28.320  1.00  0.00            
ATOM    167  C12 BK5     2      19.500  19.940  29.270  1.00  0.00            
ATOM    168  C13 BK5     2      18.900  18.800  30.120  1.00  0.00            
ATOM    169  N5  BK5     2      20.000  18.220  30.810  1.00  0.00            
ATOM    170  C14 BK5     2      19.590  17.250  31.820  1.00  0.00            
ATOM    171  C15 BK5     2      21.060  17.760  29.940  1.00  0.00            
ATOM    172  C16 BK5     2      21.630  18.820  29.000  1.00  0.00            
ATOM    173  C17 BK5     2      23.060  19.230  25.560  1.00  0.00            
ATOM    174  C18 BK5     2      23.420  18.790  24.270  1.00  0.00            
ATOM    175  C19 BK5     2      22.550  18.860  23.150  1.00  0.00            
ATOM    176  O4  BK5     2      22.940  18.240  22.000  1.00  0.00            
ATOM    177  C20 BK5     2      22.540  16.880  21.660  1.00  0.00            
ATOM    178  C21 BK5     2      23.160  16.420  20.350  1.00  0.00            
ATOM    179  N6  BK5     2      20.550  20.130  21.320  1.00  0.00            
ATOM    180  C22 BK5     2      19.650  20.020  20.310  1.00  0.00            
ATOM    181  H1  BK5     2      23.510  22.370  18.890  1.00  0.00            
ATOM    182  H2  BK5     2      23.960  21.590  17.340  1.00  0.00            
ATOM    183  H3  BK5     2      22.850  22.960  17.390  1.00  0.00            
ATOM    184  H4  BK5     2      22.240  20.190  18.670  1.00  0.00            
ATOM    185  H5  BK5     2      21.620  20.750  17.070  1.00  0.00            
ATOM    186  H6  BK5     2      20.300  22.610  18.210  1.00  0.00            
ATOM    187  H7  BK5     2      20.990  22.310  19.680  1.00  0.00            
ATOM    188  H8  BK5     2      17.320  17.310  18.860  1.00  0.00            
ATOM    189  H9  BK5     2      16.260  18.700  18.590  1.00  0.00            
ATOM    190  H10 BK5     2      17.470  18.130  17.330  1.00  0.00            
ATOM    191  H11 BK5     2      19.250  17.850  23.230  1.00  0.00            
ATOM    192  H12 BK5     2      19.870  20.340  24.690  1.00  0.00            
ATOM    193  H13 BK5     2      18.630  20.420  28.810  1.00  0.00            
ATOM    194  H14 BK5     2      19.960  20.690  29.930  1.00  0.00            
ATOM    195  H15 BK5     2      18.460  18.040  29.470  1.00  0.00            
ATOM    196  H16 BK5     2      18.180  19.180  30.850  1.00  0.00            
ATOM    197  H17 BK5     2      18.860  17.650  32.530  1.00  0.00            
ATOM    198  H18 BK5     2      19.110  16.450  31.250  1.00  0.00            
ATOM    199  H19 BK5     2      20.470  16.830  32.320  1.00  0.00            
ATOM    200  H20 BK5     2      20.660  16.900  29.390  1.00  0.00            
ATOM    201  H21 BK5     2      21.930  17.450  30.540  1.00  0.00            
ATOM    202  H22 BK5     2      22.230  19.550  29.560  1.00  0.00            
ATOM    203  H23 BK5     2      22.330  18.330  28.320  1.00  0.00            
ATOM    204  H24 BK5     2      23.780  19.200  26.370  1.00  0.00            
ATOM    205  H25 BK5     2      24.370  18.320  24.040  1.00  0.00            
ATOM    206  H26 BK5     2      21.450  16.780  21.620  1.00  0.00            
ATOM    207  H27 BK5     2      22.850  16.150  22.430  1.00  0.00            
ATOM    208  H28 BK5     2      24.240  16.450  20.500  1.00  0.00            
ATOM    209  H29 BK5     2      22.750  15.430  20.140  1.00  0.00            
ATOM    210  H30 BK5     2      22.940  17.110  19.520  1.00  0.00            
TER
ENDMDL
MODEL        1
ATOM      1  C1  BCD     1      13.620  22.490  17.650  1.00  0.00            
ATOM      2  O1  BCD     1      12.800  21.540  16.890  1.00  0.00            
ATOM      3  C2  BCD     1      14.900  22.850  16.840  1.00  0.00            
ATOM      4  O2  BCD     1      14.540  23.410  15.500  1.00  0.00            
ATOM      5  C3  BCD     1      15.780  21.650  16.630  1.00  0.00            
ATOM      6  O3  BCD     1      17.010  22.120  15.970  1.00  0.00            
ATOM      7  C4  BCD     1      16.120  20.990  17.940  1.00  0.00            
ATOM      8  C5  BCD     1      14.830  20.680  18.730  1.00  0.00            
ATOM      9  O4  BCD     1      14.110  21.900  18.860  1.00  0.00            
ATOM     10  C6  BCD     1      15.070  19.930  20.050  1.00  0.00            
ATOM     11  O5  BCD     1      15.880  20.740  20.910  1.00  0.00            
ATOM     12  H1  BCD     1      13.120  23.440  17.870  1.00  0.00            
ATOM     13  H2  BCD     1      15.440  23.690  17.290  1.00  0.00            
ATOM     14  H3  BCD     1      15.370  23.560  15.040  1.00  0.00            
ATOM     15  H4  BCD     1      15.370  20.870  15.990  1.00  0.00            
ATOM     16  H5  BCD     1      17.540  21.330  15.810  1.00  0.00            
ATOM     17  H6  BCD     1      16.650  21.690  18.590  1.00  0.00            
ATOM     18  H7  BCD     1      14.250  19.980  18.120  1.00  0.00            
ATOM     19  H8  BCD     1      14.090  19.760  20.510  1.00  0.00            
ATOM     20  H9  BCD     1      15.530  18.940  19.900  1.00  0.00            
ATOM     21  H10 BCD     1      15.600  20.530  21.800  1.00  0.00            
ATOM     22  C7  BCD     1       8.910  20.770  15.670  1.00  0.00            
ATOM     23  O6  BCD     1       9.450  19.560  14.990  1.00  0.00            
ATOM     24  C8  BCD     1       9.560  22.060  15.100  1.00  0.00            
ATOM     25  O7  BCD     1       9.260  22.100  13.760  1.00  0.00            
ATOM     26  C9  BCD     1      10.990  22.140  15.400  1.00  0.00            
ATOM     27  O8  BCD     1      11.620  23.400  14.980  1.00  0.00            
ATOM     28  C10 BCD     1      11.370  21.850  16.800  1.00  0.00            
ATOM     29  C11 BCD     1      10.670  20.600  17.330  1.00  0.00            
ATOM     30  O9  BCD     1       9.210  20.740  17.090  1.00  0.00            
ATOM     31  C12 BCD     1      10.830  20.500  18.840  1.00  0.00            
ATOM     32  O10 BCD     1      10.470  19.180  19.270  1.00  0.00            
ATOM     33  H11 BCD     1       7.840  20.790  15.450  1.00  0.00            
ATOM     34  H12 BCD     1       9.100  22.950  15.550  1.00  0.00            
ATOM     35  H13 BCD     1       9.620  21.310  13.360  1.00  0.00            
ATOM     36  H14 BCD     1      11.500  21.410  14.750  1.00  0.00            
ATOM     37  H15 BCD     1      12.580  23.390  15.060  1.00  0.00            
ATOM     38  H16 BCD     1      11.060  22.760  17.330  1.00  0.00            
ATOM     39  H17 BCD     1      11.100  19.740  16.800  1.00  0.00            
ATOM     40  H18 BCD     1      11.780  20.720  19.340  1.00  0.00            
ATOM     41  H19 BCD     1      10.090  21.210  19.230  1.00  0.00            
ATOM     42  H20 BCD     1      11.160  18.580  18.970  1.00  0.00            
ATOM     43  C13 BCD     1       8.590  15.670  14.430  1.00  0.00            
ATOM     44  O11 BCD     1      10.010  15.310  14.580  1.00  0.00            
ATOM     45  C14 BCD     1       8.330  16.570  13.150  1.00  0.00            
ATOM     46  O12 BCD     1       8.910  16.050  11.970  1.00  0.00            
ATOM     47  C15 BCD     1       8.870  17.960  13.330  1.00  0.00            
ATOM     48  O13 BCD     1       8.560  18.870  12.230  1.00  0.00            
ATOM     49  C16 BCD     1       8.450  18.580  14.730  1.00  0.00            
ATOM     50  C17 BCD     1       8.540  17.590  15.920  1.00  0.00            
ATOM     51  O14 BCD     1       8.040  16.310  15.540  1.00  0.00            
ATOM     52  C18 BCD     1       7.680  17.970  17.140  1.00  0.00            
ATOM     53  O15 BCD     1       6.360  17.500  16.940  1.00  0.00            
ATOM     54  H21 BCD     1       8.060  14.710  14.400  1.00  0.00            
ATOM     55  H22 BCD     1       7.250  16.720  13.040  1.00  0.00            
ATOM     56  H23 BCD     1       8.670  16.470  11.150  1.00  0.00            
ATOM     57  H24 BCD     1       9.960  17.820  13.450  1.00  0.00            
ATOM     58  H25 BCD     1       9.230  19.550  12.260  1.00  0.00            
ATOM     59  H26 BCD     1       7.480  19.070  14.570  1.00  0.00            
ATOM     60  H27 BCD     1       9.590  17.470  16.230  1.00  0.00            
ATOM     61  H28 BCD     1       8.180  17.510  18.000  1.00  0.00            
ATOM     62  H29 BCD     1       7.640  19.050  17.320  1.00  0.00            
ATOM     63  H30 BCD     1       6.320  17.070  16.090  1.00  0.00            
ATOM     64  C19 BCD     1      12.860  12.460  13.560  1.00  0.00            
ATOM     65  O16 BCD     1      13.440  12.680  14.800  1.00  0.00            
ATOM     66  C20 BCD     1      12.780  13.650  12.640  1.00  0.00            
ATOM     67  O17 BCD     1      14.120  14.080  12.300  1.00  0.00            
ATOM     68  C21 BCD     1      12.020  14.830  13.300  1.00  0.00            
ATOM     69  O18 BCD     1      11.930  16.000  12.360  1.00  0.00            
ATOM     70  C22 BCD     1      10.650  14.340  13.740  1.00  0.00            
ATOM     71  C23 BCD     1      10.770  13.010  14.570  1.00  0.00            
ATOM     72  O19 BCD     1      11.590  12.040  13.810  1.00  0.00            
ATOM     73  C24 BCD     1       9.500  12.440  15.040  1.00  0.00            
ATOM     74  O20 BCD     1       8.520  12.290  14.080  1.00  0.00            
ATOM     75  H31 BCD     1      13.390  11.670  13.020  1.00  0.00            
ATOM     76  H32 BCD     1      12.210  13.330  11.760  1.00  0.00            
ATOM     77  H33 BCD     1      14.030  14.780  11.650  1.00  0.00            
ATOM     78  H34 BCD     1      12.620  15.090  14.180  1.00  0.00            
ATOM     79  H35 BCD     1      11.040  15.950  12.000  1.00  0.00            
ATOM     80  H36 BCD     1      10.050  14.110  12.850  1.00  0.00            
ATOM     81  H37 BCD     1      11.270  13.250  15.510  1.00  0.00            
ATOM     82  H38 BCD     1       9.680  11.490  15.550  1.00  0.00            
ATOM     83  H39 BCD     1       9.030  13.100  15.790  1.00  0.00            
ATOM     84  H40 BCD     1       7.640  12.140  14.430  1.00  0.00            
ATOM     85  C25 BCD     1      17.140  11.330  16.140  1.00  0.00            
ATOM     86  O21 BCD     1      17.320  12.690  16.620  1.00  0.00            
ATOM     87  C26 BCD     1      16.940  11.250  14.650  1.00  0.00            
ATOM     88  O22 BCD     1      18.130  11.710  14.020  1.00  0.00            
ATOM     89  C27 BCD     1      15.790  12.050  14.160  1.00  0.00            
ATOM     90  O23 BCD     1      15.640  11.760  12.740  1.00  0.00            
ATOM     91  C28 BCD     1      14.500  11.700  15.000  1.00  0.00            
ATOM     92  C29 BCD     1      14.740  11.460  16.480  1.00  0.00            
ATOM     93  O24 BCD     1      15.980  10.790  16.710  1.00  0.00            
ATOM     94  C30 BCD     1      13.700  10.720  17.260  1.00  0.00            
ATOM     95  O25 BCD     1      13.500   9.420  16.600  1.00  0.00            
ATOM     96  H41 BCD     1      17.970  10.700  16.490  1.00  0.00            
ATOM     97  H42 BCD     1      16.910  10.170  14.470  1.00  0.00            
ATOM     98  H43 BCD     1      18.050  11.270  13.170  1.00  0.00            
ATOM     99  H44 BCD     1      16.070  13.110  14.250  1.00  0.00            
ATOM    100  H45 BCD     1      15.420  12.580  12.290  1.00  0.00            
ATOM    101  H46 BCD     1      14.140  10.760  14.570  1.00  0.00            
ATOM    102  H47 BCD     1      14.790  12.460  16.930  1.00  0.00            
ATOM    103  H48 BCD     1      14.140  10.580  18.260  1.00  0.00            
ATOM    104  H49 BCD     1      12.780  11.300  17.390  1.00  0.00            
ATOM    105  H50 BCD     1      13.600   8.680  17.200  1.00  0.00            
ATOM    106  C31 BCD     1      19.910  15.040  18.610  1.00  0.00            
ATOM    107  O26 BCD     1      18.950  16.060  18.240  1.00  0.00            
ATOM    108  C32 BCD     1      20.520  14.270  17.450  1.00  0.00            
ATOM    109  O27 BCD     1      21.230  15.180  16.700  1.00  0.00            
ATOM    110  C33 BCD     1      19.320  13.810  16.570  1.00  0.00            
ATOM    111  C34 BCD     1      18.440  12.840  17.390  1.00  0.00            
ATOM    112  C35 BCD     1      18.120  13.450  18.720  1.00  0.00            
ATOM    113  O28 BCD     1      19.200  14.110  19.360  1.00  0.00            
ATOM    114  C36 BCD     1      17.390  12.480  19.660  1.00  0.00            
ATOM    115  O29 BCD     1      18.290  11.450  20.140  1.00  0.00            
ATOM    116  O30 BCD     1      19.810  13.350  15.330  1.00  0.00            
ATOM    117  H51 BCD     1      20.690  15.500  19.230  1.00  0.00            
ATOM    118  H52 BCD     1      21.090  13.410  17.820  1.00  0.00            
ATOM    119  H53 BCD     1      21.550  14.650  15.970  1.00  0.00            
ATOM    120  H54 BCD     1      18.670  14.640  16.250  1.00  0.00            
ATOM    121  H55 BCD     1      19.190  12.680  15.020  1.00  0.00            
ATOM    122  H56 BCD     1      19.070  11.950  17.550  1.00  0.00            
ATOM    123  H57 BCD     1      17.340  14.220  18.620  1.00  0.00            
ATOM    124  H58 BCD     1      17.040  13.070  20.520  1.00  0.00            
ATOM    125  H59 BCD     1      16.550  12.010  19.120  1.00  0.00            
ATOM    126  H60 BCD     1      19.010  11.940  20.540  1.00  0.00            
ATOM    127  C37 BCD     1      18.250  20.030  17.680  1.00  0.00            
ATOM    128  O31 BCD     1      16.820  19.810  17.670  1.00  0.00            
ATOM    129  C38 BCD     1      19.110  19.420  16.540  1.00  0.00            
ATOM    130  O32 BCD     1      18.780  19.940  15.270  1.00  0.00            
ATOM    131  C39 BCD     1      19.030  17.890  16.630  1.00  0.00            
ATOM    132  O33 BCD     1      19.900  17.270  15.700  1.00  0.00            
ATOM    133  C40 BCD     1      19.440  17.370  18.020  1.00  0.00            
ATOM    134  C41 BCD     1      18.660  18.160  19.070  1.00  0.00            
ATOM    135  O34 BCD     1      18.820  19.540  18.890  1.00  0.00            
ATOM    136  C42 BCD     1      19.000  17.750  20.530  1.00  0.00            
ATOM    137  O35 BCD     1      20.380  18.050  20.750  1.00  0.00            
ATOM    138  H61 BCD     1      18.470  21.100  17.720  1.00  0.00            
ATOM    139  H62 BCD     1      20.150  19.720  16.690  1.00  0.00            
ATOM    140  H63 BCD     1      19.320  19.430  14.650  1.00  0.00            
ATOM    141  H64 BCD     1      17.960  17.680  16.470  1.00  0.00            
ATOM    142  H65 BCD     1      20.150  16.380  15.970  1.00  0.00            
ATOM    143  H66 BCD     1      20.500  17.500  18.260  1.00  0.00            
ATOM    144  H67 BCD     1      17.620  17.860  18.880  1.00  0.00            
ATOM    145  H68 BCD     1      18.350  18.220  21.280  1.00  0.00            
ATOM    146  H69 BCD     1      18.750  16.680  20.580  1.00  0.00            
ATOM    147  H70 BCD     1      20.610  18.970  20.570  1.00  0.00            
ATOM    148  C1  BK5     2      18.690  22.360  11.640  1.00  0.00            
ATOM    149  C2  BK5     2      17.340  21.630  11.840  1.00  0.00            
ATOM    150  C3  BK5     2      16.350  22.740  12.110  1.00  0.00            
ATOM    151  C4  BK5     2      14.950  22.290  11.820  1.00  0.00            
ATOM    152  N1  BK5     2      13.990  23.050  11.410  1.00  0.00            
ATOM    153  N2  BK5     2      12.840  22.330  11.600  1.00  0.00            
ATOM    154  C5  BK5     2      11.540  22.850  11.220  1.00  0.00            
ATOM    155  C6  BK5     2      13.100  21.110  12.150  1.00  0.00            
ATOM    156  C7  BK5     2      12.160  20.100  12.660  1.00  0.00            
ATOM    157  O1  BK5     2      10.920  20.010  12.550  1.00  0.00            
ATOM    158  N3  BK5     2      12.850  19.090  13.280  1.00  0.00            
ATOM    159  C8  BK5     2      14.240  19.160  13.480  1.00  0.00            
ATOM    160  C9  BK5     2      14.710  18.100  14.370  1.00  0.00            
ATOM    161  C10 BK5     2      14.170  18.020  15.680  1.00  0.00            
ATOM    162  C11 BK5     2      14.470  16.870  16.490  1.00  0.00            
ATOM    163  S1  BK5     2      13.900  16.800  18.180  1.00  0.00            
ATOM    164  O2  BK5     2      15.090  16.650  18.960  1.00  0.00            
ATOM    165  O3  BK5     2      12.940  17.860  18.470  1.00  0.00            
ATOM    166  N4  BK5     2      13.140  15.300  18.320  1.00  0.00            
ATOM    167  C12 BK5     2      13.100  14.780  19.690  1.00  0.00            
ATOM    168  C13 BK5     2      11.790  15.340  20.340  1.00  0.00            
ATOM    169  N5  BK5     2      10.620  15.160  19.530  1.00  0.00            
ATOM    170  C14 BK5     2       9.440  15.460  20.300  1.00  0.00            
ATOM    171  C15 BK5     2      10.660  15.570  18.070  1.00  0.00            
ATOM    172  C16 BK5     2      11.980  15.050  17.460  1.00  0.00            
ATOM    173  C17 BK5     2      15.250  15.880  15.940  1.00  0.00            
ATOM    174  C18 BK5     2      15.920  15.970  14.720  1.00  0.00            
ATOM    175  C19 BK5     2      15.550  17.080  13.920  1.00  0.00            
ATOM    176  O4  BK5     2      16.040  17.100  12.680  1.00  0.00            
ATOM    177  C20 BK5     2      17.420  17.500  12.420  1.00  0.00            
ATOM    178  C21 BK5     2      17.890  17.280  10.990  1.00  0.00            
ATOM    179  N6  BK5     2      15.030  20.190  13.160  1.00  0.00            
ATOM    180  C22 BK5     2      14.440  21.090  12.400  1.00  0.00            
ATOM    181  H1  BK5     2      18.550  22.970  10.750  1.00  0.00            
ATOM    182  H2  BK5     2      18.950  22.970  12.520  1.00  0.00            
ATOM    183  H3  BK5     2      19.390  21.540  11.460  1.00  0.00            
ATOM    184  H4  BK5     2      17.370  21.050  12.770  1.00  0.00            
ATOM    185  H5  BK5     2      16.930  21.180  10.930  1.00  0.00            
ATOM    186  H6  BK5     2      16.610  23.530  11.390  1.00  0.00            
ATOM    187  H7  BK5     2      16.550  23.200  13.090  1.00  0.00            
ATOM    188  H8  BK5     2      10.650  22.220  11.350  1.00  0.00            
ATOM    189  H9  BK5     2      11.370  23.730  11.860  1.00  0.00            
ATOM    190  H10 BK5     2      11.500  23.180  10.180  1.00  0.00            
ATOM    191  H11 BK5     2      12.330  18.300  13.630  1.00  0.00            
ATOM    192  H12 BK5     2      13.580  18.870  16.010  1.00  0.00            
ATOM    193  H13 BK5     2      13.970  15.090  20.290  1.00  0.00            
ATOM    194  H14 BK5     2      13.040  13.690  19.660  1.00  0.00            
ATOM    195  H15 BK5     2      11.940  16.410  20.510  1.00  0.00            
ATOM    196  H16 BK5     2      11.670  14.870  21.330  1.00  0.00            
ATOM    197  H17 BK5     2       8.500  15.130  19.840  1.00  0.00            
ATOM    198  H18 BK5     2       9.490  14.900  21.250  1.00  0.00            
ATOM    199  H19 BK5     2       9.370  16.540  20.490  1.00  0.00            
ATOM    200  H20 BK5     2      10.730  16.660  18.090  1.00  0.00            
ATOM    201  H21 BK5     2       9.790  15.160  17.540  1.00  0.00            
ATOM    202  H22 BK5     2      11.940  13.970  17.310  1.00  0.00            
ATOM    203  H23 BK5     2      12.030  15.510  16.470  1.00  0.00            
ATOM    204  H24 BK5     2      15.440  15.000  16.550  1.00  0.00            
ATOM    205  H25 BK5     2      16.670  15.250  14.420  1.00  0.00            
ATOM    206  H26 BK5     2      18.080  17.040  13.170  1.00  0.00            
ATOM    207  H27 BK5     2      17.510  18.560  12.680  1.00  0.00            
ATOM    208  H28 BK5     2      18.300  16.270  10.860  1.00  0.00            
ATOM    209  H29 BK5     2      17.010  17.420  10.350  1.00  0.00            
ATOM    210  H30 BK5     2      18.740  17.910  10.720  1.00  0.00            
TER
ENDMDL
MODEL        1
ATOM      1  C1  BCD     1      23.790  23.400  15.920  1.00  0.00            
ATOM      2  O1  BCD     1      22.670  22.560  16.160  1.00  0.00            
ATOM      3  C2  BCD     1      24.290  23.940  17.280  1.00  0.00            
ATOM      4  O2  BCD     1      24.550  22.930  18.280  1.00  0.00            
ATOM      5  C3  BCD     1      23.200  24.960  17.780  1.00  0.00            
ATOM      6  O3  BCD     1      23.550  25.580  19.000  1.00  0.00            
ATOM      7  C4  BCD     1      23.000  26.050  16.780  1.00  0.00            
ATOM      8  C5  BCD     1      22.520  25.350  15.440  1.00  0.00            
ATOM      9  O4  BCD     1      23.510  24.410  15.030  1.00  0.00            
ATOM     10  C6  BCD     1      22.090  26.230  14.260  1.00  0.00            
ATOM     11  O5  BCD     1      23.100  27.190  13.860  1.00  0.00            
ATOM     12  H1  BCD     1      24.500  22.700  15.460  1.00  0.00            
ATOM     13  H2  BCD     1      25.190  24.550  17.160  1.00  0.00            
ATOM     14  H3  BCD     1      24.760  23.420  19.080  1.00  0.00            
ATOM     15  H4  BCD     1      22.340  24.320  17.990  1.00  0.00            
ATOM     16  H5  BCD     1      23.460  26.530  18.890  1.00  0.00            
ATOM     17  H6  BCD     1      23.890  26.650  16.560  1.00  0.00            
ATOM     18  H7  BCD     1      21.570  24.880  15.720  1.00  0.00            
ATOM     19  H8  BCD     1      21.960  25.480  13.470  1.00  0.00            
ATOM     20  H9  BCD     1      21.120  26.710  14.450  1.00  0.00            
ATOM     21  H10 BCD     1      22.700  27.810  13.250  1.00  0.00            
ATOM     22  C7  BCD     1      21.530  18.460  16.240  1.00  0.00            
ATOM     23  O6  BCD     1      20.650  18.780  17.310  1.00  0.00            
ATOM     24  C8  BCD     1      22.970  18.690  16.560  1.00  0.00            
ATOM     25  O7  BCD     1      23.300  17.780  17.610  1.00  0.00            
ATOM     26  C9  BCD     1      23.250  20.220  16.850  1.00  0.00            
ATOM     27  O8  BCD     1      24.620  20.520  16.990  1.00  0.00            
ATOM     28  C10 BCD     1      22.720  21.180  15.750  1.00  0.00            
ATOM     29  C11 BCD     1      21.290  20.800  15.390  1.00  0.00            
ATOM     30  O9  BCD     1      21.210  19.370  15.170  1.00  0.00            
ATOM     31  C12 BCD     1      20.860  21.470  14.110  1.00  0.00            
ATOM     32  O10 BCD     1      21.570  21.110  12.990  1.00  0.00            
ATOM     33  H11 BCD     1      21.440  17.430  15.880  1.00  0.00            
ATOM     34  H12 BCD     1      23.550  18.480  15.660  1.00  0.00            
ATOM     35  H13 BCD     1      22.480  17.370  17.890  1.00  0.00            
ATOM     36  H14 BCD     1      22.690  20.450  17.760  1.00  0.00            
ATOM     37  H15 BCD     1      24.690  21.220  17.640  1.00  0.00            
ATOM     38  H16 BCD     1      23.400  21.020  14.910  1.00  0.00            
ATOM     39  H17 BCD     1      20.800  21.150  16.310  1.00  0.00            
ATOM     40  H18 BCD     1      19.790  21.230  13.980  1.00  0.00            
ATOM     41  H19 BCD     1      20.800  22.560  14.250  1.00  0.00            
ATOM     42  H20 BCD     1      21.450  20.170  12.820  1.00  0.00            
ATOM     43  C13 BCD     1      17.330  17.050  19.000  1.00  0.00            
ATOM     44  O11 BCD     1      17.480  18.020  20.020  1.00  0.00            
ATOM     45  C14 BCD     1      18.560  16.120  19.020  1.00  0.00            
ATOM     46  O12 BCD     1      18.730  15.500  20.270  1.00  0.00            
ATOM     47  C15 BCD     1      19.790  16.980  18.730  1.00  0.00            
ATOM     48  O13 BCD     1      20.930  16.100  18.670  1.00  0.00            
ATOM     49  C16 BCD     1      19.590  17.870  17.470  1.00  0.00            
ATOM     50  C17 BCD     1      18.310  18.710  17.450  1.00  0.00            
ATOM     51  O14 BCD     1      17.300  17.720  17.730  1.00  0.00            
ATOM     52  C18 BCD     1      18.080  19.230  16.020  1.00  0.00            
ATOM     53  O15 BCD     1      17.090  20.350  16.120  1.00  0.00            
ATOM     54  H21 BCD     1      16.380  16.510  19.140  1.00  0.00            
ATOM     55  H22 BCD     1      18.530  15.400  18.190  1.00  0.00            
ATOM     56  H23 BCD     1      17.900  15.050  20.440  1.00  0.00            
ATOM     57  H24 BCD     1      19.920  17.630  19.600  1.00  0.00            
ATOM     58  H25 BCD     1      20.960  15.540  19.450  1.00  0.00            
ATOM     59  H26 BCD     1      19.690  17.150  16.650  1.00  0.00            
ATOM     60  H27 BCD     1      18.310  19.620  18.060  1.00  0.00            
ATOM     61  H28 BCD     1      19.010  19.680  15.650  1.00  0.00            
ATOM     62  H29 BCD     1      17.720  18.470  15.320  1.00  0.00            
ATOM     63  H30 BCD     1      17.470  21.040  16.660  1.00  0.00            
ATOM     64  C19 BCD     1      15.300  19.760  22.980  1.00  0.00            
ATOM     65  O16 BCD     1      16.150  20.830  22.580  1.00  0.00            
ATOM     66  C20 BCD     1      16.180  18.600  23.420  1.00  0.00            
ATOM     67  O17 BCD     1      16.890  19.040  24.590  1.00  0.00            
ATOM     68  C21 BCD     1      17.200  18.160  22.430  1.00  0.00            
ATOM     69  O18 BCD     1      18.190  17.200  22.720  1.00  0.00            
ATOM     70  C22 BCD     1      16.470  17.870  21.050  1.00  0.00            
ATOM     71  C23 BCD     1      15.330  18.820  20.790  1.00  0.00            
ATOM     72  O19 BCD     1      14.560  19.190  21.940  1.00  0.00            
ATOM     73  C24 BCD     1      14.410  18.390  19.680  1.00  0.00            
ATOM     74  O20 BCD     1      13.710  17.170  19.940  1.00  0.00            
ATOM     75  H31 BCD     1      14.560  20.140  23.690  1.00  0.00            
ATOM     76  H32 BCD     1      15.550  17.750  23.710  1.00  0.00            
ATOM     77  H33 BCD     1      17.480  19.760  24.370  1.00  0.00            
ATOM     78  H34 BCD     1      17.720  19.110  22.240  1.00  0.00            
ATOM     79  H35 BCD     1      18.820  17.190  21.990  1.00  0.00            
ATOM     80  H36 BCD     1      15.970  16.890  21.100  1.00  0.00            
ATOM     81  H37 BCD     1      15.790  19.750  20.430  1.00  0.00            
ATOM     82  H38 BCD     1      13.650  19.170  19.540  1.00  0.00            
ATOM     83  H39 BCD     1      14.950  18.260  18.730  1.00  0.00            
ATOM     84  H40 BCD     1      13.870  16.870  20.830  1.00  0.00            
ATOM     85  C25 BCD     1      17.520  24.590  24.110  1.00  0.00            
ATOM     86  O21 BCD     1      17.780  25.150  22.810  1.00  0.00            
ATOM     87  C26 BCD     1      18.350  23.370  24.380  1.00  0.00            
ATOM     88  O22 BCD     1      19.780  23.660  24.290  1.00  0.00            
ATOM     89  C27 BCD     1      17.980  22.080  23.580  1.00  0.00            
ATOM     90  O23 BCD     1      18.710  20.870  23.840  1.00  0.00            
ATOM     91  C28 BCD     1      16.430  21.830  23.570  1.00  0.00            
ATOM     92  C29 BCD     1      15.610  23.130  23.410  1.00  0.00            
ATOM     93  O24 BCD     1      16.110  24.230  24.220  1.00  0.00            
ATOM     94  C30 BCD     1      14.180  23.040  23.890  1.00  0.00            
ATOM     95  O25 BCD     1      13.450  24.240  23.640  1.00  0.00            
ATOM     96  H41 BCD     1      17.640  25.330  24.910  1.00  0.00            
ATOM     97  H42 BCD     1      18.160  23.040  25.410  1.00  0.00            
ATOM     98  H43 BCD     1      20.230  23.180  24.990  1.00  0.00            
ATOM     99  H44 BCD     1      18.160  22.280  22.520  1.00  0.00            
ATOM    100  H45 BCD     1      19.640  21.090  24.000  1.00  0.00            
ATOM    101  H46 BCD     1      16.100  21.470  24.560  1.00  0.00            
ATOM    102  H47 BCD     1      15.670  23.430  22.350  1.00  0.00            
ATOM    103  H48 BCD     1      13.640  22.240  23.370  1.00  0.00            
ATOM    104  H49 BCD     1      14.290  22.790  24.960  1.00  0.00            
ATOM    105  H50 BCD     1      12.620  24.020  24.070  1.00  0.00            
ATOM    106  C31 BCD     1      18.680  28.910  21.330  1.00  0.00            
ATOM    107  O26 BCD     1      19.320  28.160  20.330  1.00  0.00            
ATOM    108  C32 BCD     1      19.180  28.600  22.710  1.00  0.00            
ATOM    109  O27 BCD     1      20.430  29.140  23.000  1.00  0.00            
ATOM    110  C33 BCD     1      19.130  27.060  22.900  1.00  0.00            
ATOM    111  C34 BCD     1      17.700  26.590  22.740  1.00  0.00            
ATOM    112  C35 BCD     1      17.120  27.060  21.430  1.00  0.00            
ATOM    113  O28 BCD     1      17.350  28.500  21.300  1.00  0.00            
ATOM    114  C36 BCD     1      15.620  26.870  21.290  1.00  0.00            
ATOM    115  O29 BCD     1      15.220  26.880  19.940  1.00  0.00            
ATOM    116  O30 BCD     1      19.760  26.510  24.140  1.00  0.00            
ATOM    117  H51 BCD     1      18.710  29.980  21.120  1.00  0.00            
ATOM    118  H52 BCD     1      18.450  29.050  23.390  1.00  0.00            
ATOM    119  H53 BCD     1      20.310  29.320  23.940  1.00  0.00            
ATOM    120  H54 BCD     1      19.640  26.640  22.040  1.00  0.00            
ATOM    121  H55 BCD     1      19.810  25.550  24.050  1.00  0.00            
ATOM    122  H56 BCD     1      17.160  27.030  23.590  1.00  0.00            
ATOM    123  H57 BCD     1      17.660  26.580  20.600  1.00  0.00            
ATOM    124  H58 BCD     1      15.320  25.910  21.720  1.00  0.00            
ATOM    125  H59 BCD     1      15.080  27.660  21.830  1.00  0.00            
ATOM    126  H60 BCD     1      14.650  26.120  19.820  1.00  0.00            
ATOM    127  C37 BCD     1      22.030  28.290  17.200  1.00  0.00            
ATOM    128  O31 BCD     1      21.850  26.880  17.230  1.00  0.00            
ATOM    129  C38 BCD     1      22.590  28.680  18.600  1.00  0.00            
ATOM    130  O32 BCD     1      23.890  28.220  18.760  1.00  0.00            
ATOM    131  C39 BCD     1      21.600  28.370  19.720  1.00  0.00            
ATOM    132  O33 BCD     1      22.070  28.920  21.000  1.00  0.00            
ATOM    133  C40 BCD     1      20.160  28.860  19.420  1.00  0.00            
ATOM    134  C41 BCD     1      19.800  28.490  17.980  1.00  0.00            
ATOM    135  O34 BCD     1      20.800  28.920  17.000  1.00  0.00            
ATOM    136  C42 BCD     1      18.370  29.020  17.600  1.00  0.00            
ATOM    137  O35 BCD     1      18.180  30.390  17.750  1.00  0.00            
ATOM    138  H61 BCD     1      22.680  28.590  16.370  1.00  0.00            
ATOM    139  H62 BCD     1      22.630  29.780  18.580  1.00  0.00            
ATOM    140  H63 BCD     1      24.440  28.920  18.390  1.00  0.00            
ATOM    141  H64 BCD     1      21.510  27.280  19.740  1.00  0.00            
ATOM    142  H65 BCD     1      21.410  28.800  21.690  1.00  0.00            
ATOM    143  H66 BCD     1      20.030  29.950  19.350  1.00  0.00            
ATOM    144  H67 BCD     1      19.700  27.400  17.960  1.00  0.00            
ATOM    145  H68 BCD     1      18.170  28.810  16.540  1.00  0.00            
ATOM    146  H69 BCD     1      17.630  28.560  18.270  1.00  0.00            
ATOM    147  H70 BCD     1      18.620  30.730  16.970  1.00  0.00            
ATOM    148  C1  BK5     2      28.200  21.580  19.970  1.00  0.00            
ATOM    149  C2  BK5     2      27.000  20.680  19.740  1.00  0.00            
ATOM    150  C3  BK5     2      26.540  20.000  21.080  1.00  0.00            
ATOM    151  C4  BK5     2      25.310  19.140  20.970  1.00  0.00            
ATOM    152  N1  BK5     2      25.280  17.870  21.320  1.00  0.00            
ATOM    153  N2  BK5     2      23.960  17.490  21.370  1.00  0.00            
ATOM    154  C5  BK5     2      23.600  16.160  21.790  1.00  0.00            
ATOM    155  C6  BK5     2      23.110  18.550  21.110  1.00  0.00            
ATOM    156  C7  BK5     2      21.710  18.770  21.310  1.00  0.00            
ATOM    157  O1  BK5     2      20.900  17.950  21.770  1.00  0.00            
ATOM    158  N3  BK5     2      21.320  20.010  21.020  1.00  0.00            
ATOM    159  C8  BK5     2      22.220  20.990  20.640  1.00  0.00            
ATOM    160  C9  BK5     2      21.570  22.280  20.310  1.00  0.00            
ATOM    161  C10 BK5     2      20.550  22.350  19.320  1.00  0.00            
ATOM    162  C11 BK5     2      20.000  23.550  18.990  1.00  0.00            
ATOM    163  S1  BK5     2      18.660  23.440  17.730  1.00  0.00            
ATOM    164  O2  BK5     2      19.160  24.320  16.700  1.00  0.00            
ATOM    165  O3  BK5     2      18.420  22.040  17.430  1.00  0.00            
ATOM    166  N4  BK5     2      17.280  24.260  18.320  1.00  0.00            
ATOM    167  C12 BK5     2      16.720  23.730  19.570  1.00  0.00            
ATOM    168  C13 BK5     2      15.820  22.490  19.360  1.00  0.00            
ATOM    169  N5  BK5     2      14.780  22.810  18.390  1.00  0.00            
ATOM    170  C14 BK5     2      13.920  21.670  18.040  1.00  0.00            
ATOM    171  C15 BK5     2      15.310  23.460  17.130  1.00  0.00            
ATOM    172  C16 BK5     2      16.210  24.650  17.300  1.00  0.00            
ATOM    173  C17 BK5     2      20.320  24.660  19.740  1.00  0.00            
ATOM    174  C18 BK5     2      21.180  24.570  20.860  1.00  0.00            
ATOM    175  C19 BK5     2      21.950  23.430  21.020  1.00  0.00            
ATOM    176  O4  BK5     2      22.960  23.330  22.030  1.00  0.00            
ATOM    177  C20 BK5     2      23.710  24.530  22.420  1.00  0.00            
ATOM    178  C21 BK5     2      24.760  24.090  23.480  1.00  0.00            
ATOM    179  N6  BK5     2      23.570  20.850  20.690  1.00  0.00            
ATOM    180  C22 BK5     2      23.980  19.580  20.860  1.00  0.00            
ATOM    181  H1  BK5     2      28.510  22.130  19.070  1.00  0.00            
ATOM    182  H2  BK5     2      28.070  22.290  20.800  1.00  0.00            
ATOM    183  H3  BK5     2      29.130  21.050  20.230  1.00  0.00            
ATOM    184  H4  BK5     2      27.260  19.820  19.100  1.00  0.00            
ATOM    185  H5  BK5     2      26.140  21.240  19.350  1.00  0.00            
ATOM    186  H6  BK5     2      26.400  20.810  21.810  1.00  0.00            
ATOM    187  H7  BK5     2      27.340  19.390  21.520  1.00  0.00            
ATOM    188  H8  BK5     2      22.540  16.080  21.550  1.00  0.00            
ATOM    189  H9  BK5     2      24.100  15.460  21.120  1.00  0.00            
ATOM    190  H10 BK5     2      23.700  16.000  22.870  1.00  0.00            
ATOM    191  H11 BK5     2      20.340  20.170  21.180  1.00  0.00            
ATOM    192  H12 BK5     2      20.280  21.380  18.910  1.00  0.00            
ATOM    193  H13 BK5     2      16.190  24.510  20.140  1.00  0.00            
ATOM    194  H14 BK5     2      17.550  23.400  20.210  1.00  0.00            
ATOM    195  H15 BK5     2      15.310  22.210  20.290  1.00  0.00            
ATOM    196  H16 BK5     2      16.480  21.670  19.080  1.00  0.00            
ATOM    197  H17 BK5     2      13.090  22.020  17.420  1.00  0.00            
ATOM    198  H18 BK5     2      14.590  20.980  17.510  1.00  0.00            
ATOM    199  H19 BK5     2      13.580  21.240  18.990  1.00  0.00            
ATOM    200  H20 BK5     2      14.480  23.820  16.520  1.00  0.00            
ATOM    201  H21 BK5     2      15.770  22.680  16.510  1.00  0.00            
ATOM    202  H22 BK5     2      16.730  24.950  16.380  1.00  0.00            
ATOM    203  H23 BK5     2      15.650  25.490  17.710  1.00  0.00            
ATOM    204  H24 BK5     2      19.840  25.610  19.510  1.00  0.00            
ATOM    205  H25 BK5     2      21.330  25.450  21.480  1.00  0.00            
ATOM    206  H26 BK5     2      23.100  25.290  22.920  1.00  0.00            
ATOM    207  H27 BK5     2      24.160  25.060  21.580  1.00  0.00            
ATOM    208  H28 BK5     2      25.450  24.860  23.830  1.00  0.00            
ATOM    209  H29 BK5     2      24.100  23.740  24.280  1.00  0.00            
ATOM    210  H30 BK5     2      25.310  23.240  23.050  1.00  0.00            
TER
ENDMDL
MODEL        1
ATOM      1  C1  BCD     1      16.850  19.750  23.160  1.00  0.00            
ATOM      2  O1  BCD     1      16.730  18.390  22.950  1.00  0.00            
ATOM      3  C2  BCD     1      17.580  20.410  21.990  1.00  0.00            
ATOM      4  O2  BCD     1      16.930  20.240  20.750  1.00  0.00            
ATOM      5  C3  BCD     1      19.030  19.870  21.900  1.00  0.00            
ATOM      6  O3  BCD     1      19.770  20.410  20.830  1.00  0.00            
ATOM      7  C4  BCD     1      19.760  19.940  23.230  1.00  0.00            
ATOM      8  C5  BCD     1      18.910  19.630  24.510  1.00  0.00            
ATOM      9  O4  BCD     1      17.600  20.070  24.390  1.00  0.00            
ATOM     10  C6  BCD     1      19.740  19.930  25.770  1.00  0.00            
ATOM     11  O5  BCD     1      19.230  19.120  26.800  1.00  0.00            
ATOM     12  H1  BCD     1      15.860  20.220  23.250  1.00  0.00            
ATOM     13  H2  BCD     1      17.760  21.490  22.150  1.00  0.00            
ATOM     14  H3  BCD     1      16.650  19.330  20.650  1.00  0.00            
ATOM     15  H4  BCD     1      18.930  18.800  21.670  1.00  0.00            
ATOM     16  H5  BCD     1      20.680  20.130  20.890  1.00  0.00            
ATOM     17  H6  BCD     1      20.070  20.990  23.260  1.00  0.00            
ATOM     18  H7  BCD     1      18.830  18.540  24.540  1.00  0.00            
ATOM     19  H8  BCD     1      20.790  19.660  25.610  1.00  0.00            
ATOM     20  H9  BCD     1      19.650  21.010  25.960  1.00  0.00            
ATOM     21  H10 BCD     1      19.740  19.250  27.600  1.00  0.00            
ATOM     22  C7  BCD     1      13.770  15.620  22.160  1.00  0.00            
ATOM     23  O6  BCD     1      14.500  14.520  22.680  1.00  0.00            
ATOM     24  C8  BCD     1      14.530  16.210  20.980  1.00  0.00            
ATOM     25  O7  BCD     1      14.880  15.110  20.190  1.00  0.00            
ATOM     26  C9  BCD     1      15.720  16.990  21.400  1.00  0.00            
ATOM     27  O8  BCD     1      16.230  17.730  20.240  1.00  0.00            
ATOM     28  C10 BCD     1      15.450  17.960  22.540  1.00  0.00            
ATOM     29  C11 BCD     1      14.710  17.280  23.690  1.00  0.00            
ATOM     30  O9  BCD     1      13.580  16.620  23.190  1.00  0.00            
ATOM     31  C12 BCD     1      14.340  18.300  24.760  1.00  0.00            
ATOM     32  O10 BCD     1      13.230  19.040  24.270  1.00  0.00            
ATOM     33  H11 BCD     1      12.770  15.340  21.810  1.00  0.00            
ATOM     34  H12 BCD     1      13.860  16.870  20.430  1.00  0.00            
ATOM     35  H13 BCD     1      14.610  15.390  19.310  1.00  0.00            
ATOM     36  H14 BCD     1      16.450  16.250  21.760  1.00  0.00            
ATOM     37  H15 BCD     1      16.590  17.110  19.590  1.00  0.00            
ATOM     38  H16 BCD     1      14.980  18.870  22.170  1.00  0.00            
ATOM     39  H17 BCD     1      15.360  16.530  24.150  1.00  0.00            
ATOM     40  H18 BCD     1      13.920  17.620  25.510  1.00  0.00            
ATOM     41  H19 BCD     1      15.140  18.920  25.190  1.00  0.00            
ATOM     42  H20 BCD     1      13.510  19.920  24.000  1.00  0.00            
ATOM     43  C13 BCD     1      13.860  10.710  24.060  1.00  0.00            
ATOM     44  O11 BCD     1      15.280  10.640  24.370  1.00  0.00            
ATOM     45  C14 BCD     1      13.740  10.910  22.550  1.00  0.00            
ATOM     46  O12 BCD     1      14.310   9.850  21.790  1.00  0.00            
ATOM     47  C15 BCD     1      14.380  12.220  22.110  1.00  0.00            
ATOM     48  O13 BCD     1      14.110  12.560  20.720  1.00  0.00            
ATOM     49  C16 BCD     1      13.770  13.360  22.910  1.00  0.00            
ATOM     50  C17 BCD     1      13.790  13.070  24.410  1.00  0.00            
ATOM     51  O14 BCD     1      13.160  11.820  24.650  1.00  0.00            
ATOM     52  C18 BCD     1      13.180  14.160  25.320  1.00  0.00            
ATOM     53  O15 BCD     1      11.850  14.480  24.910  1.00  0.00            
ATOM     54  H21 BCD     1      13.360   9.810  24.440  1.00  0.00            
ATOM     55  H22 BCD     1      12.680  10.960  22.280  1.00  0.00            
ATOM     56  H23 BCD     1      13.870   9.890  20.940  1.00  0.00            
ATOM     57  H24 BCD     1      15.450  12.070  22.270  1.00  0.00            
ATOM     58  H25 BCD     1      14.580  13.390  20.620  1.00  0.00            
ATOM     59  H26 BCD     1      12.750  13.480  22.520  1.00  0.00            
ATOM     60  H27 BCD     1      14.760  12.930  24.900  1.00  0.00            
ATOM     61  H28 BCD     1      13.190  13.750  26.340  1.00  0.00            
ATOM     62  H29 BCD     1      13.850  15.030  25.350  1.00  0.00            
ATOM     63  H30 BCD     1      11.910  15.170  24.230  1.00  0.00            
ATOM     64  C19 BCD     1      18.200   8.420  26.190  1.00  0.00            
ATOM     65  O16 BCD     1      19.070   9.550  25.970  1.00  0.00            
ATOM     66  C20 BCD     1      17.580   7.820  24.890  1.00  0.00            
ATOM     67  O17 BCD     1      18.650   7.290  24.190  1.00  0.00            
ATOM     68  C21 BCD     1      16.730   8.820  24.130  1.00  0.00            
ATOM     69  O18 BCD     1      16.120   8.190  22.910  1.00  0.00            
ATOM     70  C22 BCD     1      15.710   9.430  25.090  1.00  0.00            
ATOM     71  C23 BCD     1      16.300   9.850  26.390  1.00  0.00            
ATOM     72  O19 BCD     1      17.150   8.840  27.010  1.00  0.00            
ATOM     73  C24 BCD     1      15.220  10.360  27.370  1.00  0.00            
ATOM     74  O20 BCD     1      14.150   9.500  27.530  1.00  0.00            
ATOM     75  H31 BCD     1      18.660   7.590  26.720  1.00  0.00            
ATOM     76  H32 BCD     1      16.860   7.060  25.230  1.00  0.00            
ATOM     77  H33 BCD     1      18.480   6.840  23.360  1.00  0.00            
ATOM     78  H34 BCD     1      17.400   9.630  23.840  1.00  0.00            
ATOM     79  H35 BCD     1      15.490   8.830  22.570  1.00  0.00            
ATOM     80  H36 BCD     1      14.880   8.750  25.320  1.00  0.00            
ATOM     81  H37 BCD     1      16.910  10.720  26.140  1.00  0.00            
ATOM     82  H38 BCD     1      15.730  10.540  28.320  1.00  0.00            
ATOM     83  H39 BCD     1      14.810  11.300  26.970  1.00  0.00            
ATOM     84  H40 BCD     1      14.500   8.610  27.560  1.00  0.00            
ATOM     85  C25 BCD     1      22.860  10.870  26.540  1.00  0.00            
ATOM     86  O21 BCD     1      22.600  11.740  25.440  1.00  0.00            
ATOM     87  C26 BCD     1      22.750   9.440  26.050  1.00  0.00            
ATOM     88  O22 BCD     1      23.690   9.250  24.990  1.00  0.00            
ATOM     89  C27 BCD     1      21.350   9.030  25.630  1.00  0.00            
ATOM     90  O23 BCD     1      21.170   7.650  25.430  1.00  0.00            
ATOM     91  C28 BCD     1      20.320   9.460  26.630  1.00  0.00            
ATOM     92  C29 BCD     1      20.560  10.800  27.320  1.00  0.00            
ATOM     93  O24 BCD     1      21.930  11.080  27.560  1.00  0.00            
ATOM     94  C30 BCD     1      19.710  11.120  28.490  1.00  0.00            
ATOM     95  O25 BCD     1      19.880  10.150  29.560  1.00  0.00            
ATOM     96  H41 BCD     1      23.850  11.030  26.980  1.00  0.00            
ATOM     97  H42 BCD     1      23.100   8.820  26.890  1.00  0.00            
ATOM     98  H43 BCD     1      23.590   9.980  24.360  1.00  0.00            
ATOM     99  H44 BCD     1      21.050   9.580  24.730  1.00  0.00            
ATOM    100  H45 BCD     1      20.260   7.440  25.200  1.00  0.00            
ATOM    101  H46 BCD     1      20.330   8.740  27.450  1.00  0.00            
ATOM    102  H47 BCD     1      20.300  11.530  26.550  1.00  0.00            
ATOM    103  H48 BCD     1      20.010  12.070  28.960  1.00  0.00            
ATOM    104  H49 BCD     1      18.650  11.120  28.190  1.00  0.00            
ATOM    105  H50 BCD     1      19.660  10.580  30.380  1.00  0.00            
ATOM    106  C31 BCD     1      24.670  14.960  23.750  1.00  0.00            
ATOM    107  O26 BCD     1      23.460  15.620  23.460  1.00  0.00            
ATOM    108  C32 BCD     1      24.600  13.630  22.920  1.00  0.00            
ATOM    109  O27 BCD     1      24.340  14.100  21.550  1.00  0.00            
ATOM    110  C33 BCD     1      23.490  12.670  23.480  1.00  0.00            
ATOM    111  C34 BCD     1      23.730  12.440  24.970  1.00  0.00            
ATOM    112  C35 BCD     1      23.850  13.770  25.720  1.00  0.00            
ATOM    113  O28 BCD     1      24.860  14.580  25.160  1.00  0.00            
ATOM    114  C36 BCD     1      24.110  13.700  27.270  1.00  0.00            
ATOM    115  O29 BCD     1      25.270  12.930  27.480  1.00  0.00            
ATOM    116  O30 BCD     1      23.520  11.390  22.870  1.00  0.00            
ATOM    117  H51 BCD     1      25.560  15.500  23.430  1.00  0.00            
ATOM    118  H52 BCD     1      25.570  13.160  23.120  1.00  0.00            
ATOM    119  H53 BCD     1      24.740  13.540  20.890  1.00  0.00            
ATOM    120  H54 BCD     1      22.530  13.170  23.320  1.00  0.00            
ATOM    121  H55 BCD     1      23.370  11.500  21.930  1.00  0.00            
ATOM    122  H56 BCD     1      24.690  11.920  25.040  1.00  0.00            
ATOM    123  H57 BCD     1      22.910  14.280  25.490  1.00  0.00            
ATOM    124  H58 BCD     1      24.180  14.700  27.720  1.00  0.00            
ATOM    125  H59 BCD     1      23.260  13.240  27.790  1.00  0.00            
ATOM    126  H60 BCD     1      25.990  13.490  27.170  1.00  0.00            
ATOM    127  C37 BCD     1      22.130  19.510  22.970  1.00  0.00            
ATOM    128  O31 BCD     1      20.790  18.990  23.140  1.00  0.00            
ATOM    129  C38 BCD     1      22.800  18.880  21.700  1.00  0.00            
ATOM    130  O32 BCD     1      22.130  19.320  20.510  1.00  0.00            
ATOM    131  C39 BCD     1      22.880  17.360  21.930  1.00  0.00            
ATOM    132  O33 BCD     1      23.630  16.820  20.730  1.00  0.00            
ATOM    133  C40 BCD     1      23.600  17.050  23.260  1.00  0.00            
ATOM    134  C41 BCD     1      22.980  17.850  24.430  1.00  0.00            
ATOM    135  O34 BCD     1      23.010  19.230  24.030  1.00  0.00            
ATOM    136  C42 BCD     1      23.620  17.660  25.760  1.00  0.00            
ATOM    137  O35 BCD     1      22.990  18.390  26.780  1.00  0.00            
ATOM    138  H61 BCD     1      22.070  20.550  22.630  1.00  0.00            
ATOM    139  H62 BCD     1      23.850  19.140  21.560  1.00  0.00            
ATOM    140  H63 BCD     1      22.370  18.690  19.830  1.00  0.00            
ATOM    141  H64 BCD     1      21.850  17.000  22.040  1.00  0.00            
ATOM    142  H65 BCD     1      23.790  15.890  20.930  1.00  0.00            
ATOM    143  H66 BCD     1      24.660  17.350  23.160  1.00  0.00            
ATOM    144  H67 BCD     1      21.950  17.510  24.600  1.00  0.00            
ATOM    145  H68 BCD     1      23.520  16.600  26.010  1.00  0.00            
ATOM    146  H69 BCD     1      24.680  17.970  25.790  1.00  0.00            
ATOM    147  H70 BCD     1      23.480  19.220  26.820  1.00  0.00            
ATOM    148  C1  BK5     2      15.950  12.300  17.480  1.00  0.00            
ATOM    149  C2  BK5     2      17.080  11.770  18.400  1.00  0.00            
ATOM    150  C3  BK5     2      16.650  10.530  19.180  1.00  0.00            
ATOM    151  C4  BK5     2      17.810   9.710  19.700  1.00  0.00            
ATOM    152  N1  BK5     2      18.410   8.690  19.110  1.00  0.00            
ATOM    153  N2  BK5     2      19.550   8.460  19.840  1.00  0.00            
ATOM    154  C5  BK5     2      20.480   7.470  19.420  1.00  0.00            
ATOM    155  C6  BK5     2      19.650   9.360  20.940  1.00  0.00            
ATOM    156  C7  BK5     2      20.640   9.640  21.910  1.00  0.00            
ATOM    157  O1  BK5     2      21.600   8.880  22.100  1.00  0.00            
ATOM    158  N3  BK5     2      20.430  10.790  22.630  1.00  0.00            
ATOM    159  C8  BK5     2      19.300  11.540  22.460  1.00  0.00            
ATOM    160  C9  BK5     2      19.220  12.840  23.140  1.00  0.00            
ATOM    161  C10 BK5     2      18.530  13.030  24.370  1.00  0.00            
ATOM    162  C11 BK5     2      18.310  14.240  25.000  1.00  0.00            
ATOM    163  S1  BK5     2      17.500  14.200  26.600  1.00  0.00            
ATOM    164  O2  BK5     2      16.690  15.420  26.580  1.00  0.00            
ATOM    165  O3  BK5     2      16.940  12.900  26.920  1.00  0.00            
ATOM    166  N4  BK5     2      18.720  14.530  27.700  1.00  0.00            
ATOM    167  C12 BK5     2      19.940  15.360  27.320  1.00  0.00            
ATOM    168  C13 BK5     2      20.940  15.480  28.520  1.00  0.00            
ATOM    169  N5  BK5     2      20.300  15.950  29.730  1.00  0.00            
ATOM    170  C14 BK5     2      21.230  16.210  30.800  1.00  0.00            
ATOM    171  C15 BK5     2      19.260  15.080  30.100  1.00  0.00            
ATOM    172  C16 BK5     2      18.240  14.890  29.020  1.00  0.00            
ATOM    173  C17 BK5     2      18.760  15.420  24.320  1.00  0.00            
ATOM    174  C18 BK5     2      19.490  15.270  23.130  1.00  0.00            
ATOM    175  C19 BK5     2      19.660  13.980  22.490  1.00  0.00            
ATOM    176  O4  BK5     2      20.500  13.860  21.360  1.00  0.00            
ATOM    177  C20 BK5     2      20.170  14.400  20.090  1.00  0.00            
ATOM    178  C21 BK5     2      21.430  14.350  19.180  1.00  0.00            
ATOM    179  N6  BK5     2      18.340  11.330  21.540  1.00  0.00            
ATOM    180  C22 BK5     2      18.560  10.190  20.750  1.00  0.00            
ATOM    181  H1  BK5     2      16.270  13.240  17.020  1.00  0.00            
ATOM    182  H2  BK5     2      15.720  11.590  16.680  1.00  0.00            
ATOM    183  H3  BK5     2      14.930  12.440  17.880  1.00  0.00            
ATOM    184  H4  BK5     2      17.380  12.480  19.170  1.00  0.00            
ATOM    185  H5  BK5     2      17.930  11.450  17.780  1.00  0.00            
ATOM    186  H6  BK5     2      16.040   9.880  18.540  1.00  0.00            
ATOM    187  H7  BK5     2      15.910  10.780  19.940  1.00  0.00            
ATOM    188  H8  BK5     2      20.700   7.580  18.350  1.00  0.00            
ATOM    189  H9  BK5     2      21.430   7.600  19.950  1.00  0.00            
ATOM    190  H10 BK5     2      20.220   6.440  19.700  1.00  0.00            
ATOM    191  H11 BK5     2      21.190  11.190  23.170  1.00  0.00            
ATOM    192  H12 BK5     2      18.090  12.190  24.900  1.00  0.00            
ATOM    193  H13 BK5     2      19.550  16.360  27.070  1.00  0.00            
ATOM    194  H14 BK5     2      20.490  15.010  26.450  1.00  0.00            
ATOM    195  H15 BK5     2      21.730  16.220  28.330  1.00  0.00            
ATOM    196  H16 BK5     2      21.400  14.520  28.740  1.00  0.00            
ATOM    197  H17 BK5     2      22.050  16.820  30.400  1.00  0.00            
ATOM    198  H18 BK5     2      20.780  16.670  31.690  1.00  0.00            
ATOM    199  H19 BK5     2      21.720  15.290  31.120  1.00  0.00            
ATOM    200  H20 BK5     2      18.750  15.510  30.980  1.00  0.00            
ATOM    201  H21 BK5     2      19.790  14.160  30.360  1.00  0.00            
ATOM    202  H22 BK5     2      17.510  14.180  29.430  1.00  0.00            
ATOM    203  H23 BK5     2      17.780  15.850  28.730  1.00  0.00            
ATOM    204  H24 BK5     2      18.650  16.420  24.710  1.00  0.00            
ATOM    205  H25 BK5     2      19.800  16.130  22.540  1.00  0.00            
ATOM    206  H26 BK5     2      19.960  15.470  20.190  1.00  0.00            
ATOM    207  H27 BK5     2      19.260  13.940  19.680  1.00  0.00            
ATOM    208  H28 BK5     2      22.230  14.810  19.770  1.00  0.00            
ATOM    209  H29 BK5     2      21.760  13.350  18.870  1.00  0.00            
ATOM    210  H30 BK5     2      21.280  14.860  18.220  1.00  0.00            
TER
ENDMDL
MODEL        1
ATOM      1  C1  BCD     1      16.300  16.370  22.860  1.00  0.00            
ATOM      2  O1  BCD     1      16.770  15.040  22.600  1.00  0.00            
ATOM      3  C2  BCD     1      16.740  17.440  21.850  1.00  0.00            
ATOM      4  O2  BCD     1      16.200  17.220  20.570  1.00  0.00            
ATOM      5  C3  BCD     1      18.220  17.590  21.740  1.00  0.00            
ATOM      6  O3  BCD     1      18.650  18.630  20.850  1.00  0.00            
ATOM      7  C4  BCD     1      18.850  17.830  23.160  1.00  0.00            
ATOM      8  C5  BCD     1      18.180  16.940  24.310  1.00  0.00            
ATOM      9  O4  BCD     1      16.750  16.780  24.190  1.00  0.00            
ATOM     10  C6  BCD     1      18.430  17.440  25.690  1.00  0.00            
ATOM     11  O5  BCD     1      18.530  16.330  26.540  1.00  0.00            
ATOM     12  H1  BCD     1      15.210  16.400  22.770  1.00  0.00            
ATOM     13  H2  BCD     1      16.330  18.380  22.240  1.00  0.00            
ATOM     14  H3  BCD     1      16.380  16.310  20.330  1.00  0.00            
ATOM     15  H4  BCD     1      18.620  16.640  21.350  1.00  0.00            
ATOM     16  H5  BCD     1      19.430  18.260  20.430  1.00  0.00            
ATOM     17  H6  BCD     1      18.750  18.900  23.390  1.00  0.00            
ATOM     18  H7  BCD     1      18.710  15.990  24.170  1.00  0.00            
ATOM     19  H8  BCD     1      19.340  18.040  25.830  1.00  0.00            
ATOM     20  H9  BCD     1      17.620  18.110  26.000  1.00  0.00            
ATOM     21  H10 BCD     1      17.830  15.690  26.360  1.00  0.00            
ATOM     22  C7  BCD     1      15.610  11.570  20.710  1.00  0.00            
ATOM     23  O6  BCD     1      16.410  10.790  21.580  1.00  0.00            
ATOM     24  C8  BCD     1      16.370  12.600  19.870  1.00  0.00            
ATOM     25  O7  BCD     1      17.470  11.900  19.130  1.00  0.00            
ATOM     26  C9  BCD     1      16.940  13.760  20.690  1.00  0.00            
ATOM     27  O8  BCD     1      17.380  14.770  19.790  1.00  0.00            
ATOM     28  C10 BCD     1      15.940  14.320  21.650  1.00  0.00            
ATOM     29  C11 BCD     1      15.280  13.270  22.430  1.00  0.00            
ATOM     30  O9  BCD     1      14.700  12.250  21.570  1.00  0.00            
ATOM     31  C12 BCD     1      14.190  13.700  23.390  1.00  0.00            
ATOM     32  O10 BCD     1      13.100  14.340  22.740  1.00  0.00            
ATOM     33  H11 BCD     1      15.060  10.910  20.030  1.00  0.00            
ATOM     34  H12 BCD     1      15.700  13.050  19.140  1.00  0.00            
ATOM     35  H13 BCD     1      18.060  12.590  18.820  1.00  0.00            
ATOM     36  H14 BCD     1      17.830  13.420  21.230  1.00  0.00            
ATOM     37  H15 BCD     1      18.000  14.450  19.130  1.00  0.00            
ATOM     38  H16 BCD     1      15.220  14.960  21.110  1.00  0.00            
ATOM     39  H17 BCD     1      15.990  12.790  23.120  1.00  0.00            
ATOM     40  H18 BCD     1      13.850  12.800  23.910  1.00  0.00            
ATOM     41  H19 BCD     1      14.670  14.380  24.110  1.00  0.00            
ATOM     42  H20 BCD     1      12.380  14.210  23.350  1.00  0.00            
ATOM     43  C13 BCD     1      17.520   7.050  22.650  1.00  0.00            
ATOM     44  O11 BCD     1      18.800   7.610  22.970  1.00  0.00            
ATOM     45  C14 BCD     1      17.240   7.230  21.150  1.00  0.00            
ATOM     46  O12 BCD     1      18.370   6.730  20.450  1.00  0.00            
ATOM     47  C15 BCD     1      17.110   8.760  20.880  1.00  0.00            
ATOM     48  O13 BCD     1      16.720   8.990  19.480  1.00  0.00            
ATOM     49  C16 BCD     1      16.180   9.440  21.820  1.00  0.00            
ATOM     50  C17 BCD     1      16.570   9.150  23.290  1.00  0.00            
ATOM     51  O14 BCD     1      16.670   7.770  23.450  1.00  0.00            
ATOM     52  C18 BCD     1      15.570   9.720  24.230  1.00  0.00            
ATOM     53  O15 BCD     1      14.290   9.020  24.200  1.00  0.00            
ATOM     54  H21 BCD     1      17.510   6.010  22.980  1.00  0.00            
ATOM     55  H22 BCD     1      16.310   6.810  20.730  1.00  0.00            
ATOM     56  H23 BCD     1      18.340   7.080  19.550  1.00  0.00            
ATOM     57  H24 BCD     1      18.110   9.220  21.010  1.00  0.00            
ATOM     58  H25 BCD     1      16.960   9.880  19.220  1.00  0.00            
ATOM     59  H26 BCD     1      15.140   9.220  21.580  1.00  0.00            
ATOM     60  H27 BCD     1      17.550   9.610  23.460  1.00  0.00            
ATOM     61  H28 BCD     1      15.900   9.530  25.260  1.00  0.00            
ATOM     62  H29 BCD     1      15.530  10.810  24.120  1.00  0.00            
ATOM     63  H30 BCD     1      13.840   9.470  24.920  1.00  0.00            
ATOM     64  C19 BCD     1      22.060   7.040  25.240  1.00  0.00            
ATOM     65  O16 BCD     1      22.200   8.400  25.250  1.00  0.00            
ATOM     66  C20 BCD     1      22.150   6.420  23.760  1.00  0.00            
ATOM     67  O17 BCD     1      23.460   6.700  23.220  1.00  0.00            
ATOM     68  C21 BCD     1      21.050   7.010  22.930  1.00  0.00            
ATOM     69  O18 BCD     1      21.030   6.440  21.590  1.00  0.00            
ATOM     70  C22 BCD     1      19.690   6.790  23.600  1.00  0.00            
ATOM     71  C23 BCD     1      19.650   7.100  25.120  1.00  0.00            
ATOM     72  O19 BCD     1      20.800   6.700  25.820  1.00  0.00            
ATOM     73  C24 BCD     1      18.410   6.570  25.880  1.00  0.00            
ATOM     74  O20 BCD     1      18.110   5.150  25.660  1.00  0.00            
ATOM     75  H31 BCD     1      22.890   6.530  25.750  1.00  0.00            
ATOM     76  H32 BCD     1      22.060   5.340  23.930  1.00  0.00            
ATOM     77  H33 BCD     1      23.400   6.290  22.350  1.00  0.00            
ATOM     78  H34 BCD     1      21.250   8.080  22.800  1.00  0.00            
ATOM     79  H35 BCD     1      20.270   6.730  21.070  1.00  0.00            
ATOM     80  H36 BCD     1      19.440   5.730  23.460  1.00  0.00            
ATOM     81  H37 BCD     1      19.610   8.200  25.150  1.00  0.00            
ATOM     82  H38 BCD     1      18.480   6.850  26.940  1.00  0.00            
ATOM     83  H39 BCD     1      17.570   7.110  25.420  1.00  0.00            
ATOM     84  H40 BCD     1      17.170   5.080  25.860  1.00  0.00            
ATOM     85  C25 BCD     1      24.640  11.270  27.020  1.00  0.00            
ATOM     86  O21 BCD     1      24.110  12.170  26.060  1.00  0.00            
ATOM     87  C26 BCD     1      25.340  10.100  26.360  1.00  0.00            
ATOM     88  O22 BCD     1      26.460  10.480  25.620  1.00  0.00            
ATOM     89  C27 BCD     1      24.470   9.230  25.450  1.00  0.00            
ATOM     90  O23 BCD     1      25.170   8.030  25.000  1.00  0.00            
ATOM     91  C28 BCD     1      23.200   8.920  26.150  1.00  0.00            
ATOM     92  C29 BCD     1      22.580  10.080  26.940  1.00  0.00            
ATOM     93  O24 BCD     1      23.580  10.710  27.760  1.00  0.00            
ATOM     94  C30 BCD     1      21.430   9.570  27.850  1.00  0.00            
ATOM     95  O25 BCD     1      21.950   8.590  28.760  1.00  0.00            
ATOM     96  H41 BCD     1      25.340  11.740  27.730  1.00  0.00            
ATOM     97  H42 BCD     1      25.620   9.390  27.150  1.00  0.00            
ATOM     98  H43 BCD     1      26.110  10.940  24.850  1.00  0.00            
ATOM     99  H44 BCD     1      24.130   9.890  24.640  1.00  0.00            
ATOM    100  H45 BCD     1      24.600   7.650  24.320  1.00  0.00            
ATOM    101  H46 BCD     1      23.440   8.200  26.930  1.00  0.00            
ATOM    102  H47 BCD     1      22.130  10.800  26.240  1.00  0.00            
ATOM    103  H48 BCD     1      21.090  10.460  28.400  1.00  0.00            
ATOM    104  H49 BCD     1      20.530   9.290  27.290  1.00  0.00            
ATOM    105  H50 BCD     1      21.260   8.300  29.350  1.00  0.00            
ATOM    106  C31 BCD     1      25.190  15.660  24.180  1.00  0.00            
ATOM    107  O26 BCD     1      23.910  16.040  23.700  1.00  0.00            
ATOM    108  C32 BCD     1      25.580  14.330  23.460  1.00  0.00            
ATOM    109  O27 BCD     1      25.260  14.470  22.080  1.00  0.00            
ATOM    110  C33 BCD     1      24.850  13.130  24.060  1.00  0.00            
ATOM    111  C34 BCD     1      24.990  13.130  25.560  1.00  0.00            
ATOM    112  C35 BCD     1      24.440  14.450  26.150  1.00  0.00            
ATOM    113  O28 BCD     1      25.240  15.500  25.580  1.00  0.00            
ATOM    114  C36 BCD     1      24.630  14.710  27.610  1.00  0.00            
ATOM    115  O29 BCD     1      26.020  14.540  27.930  1.00  0.00            
ATOM    116  O30 BCD     1      25.330  11.870  23.480  1.00  0.00            
ATOM    117  H51 BCD     1      25.940  16.410  23.900  1.00  0.00            
ATOM    118  H52 BCD     1      26.620  14.030  23.640  1.00  0.00            
ATOM    119  H53 BCD     1      25.680  13.860  21.480  1.00  0.00            
ATOM    120  H54 BCD     1      23.800  13.320  23.800  1.00  0.00            
ATOM    121  H55 BCD     1      25.350  11.990  22.520  1.00  0.00            
ATOM    122  H56 BCD     1      26.000  13.020  26.000  1.00  0.00            
ATOM    123  H57 BCD     1      23.390  14.640  25.880  1.00  0.00            
ATOM    124  H58 BCD     1      24.450  15.760  27.870  1.00  0.00            
ATOM    125  H59 BCD     1      24.040  14.050  28.250  1.00  0.00            
ATOM    126  H60 BCD     1      26.170  14.460  28.880  1.00  0.00            
ATOM    127  C37 BCD     1      21.150  18.620  22.800  1.00  0.00            
ATOM    128  O31 BCD     1      20.270  17.510  23.100  1.00  0.00            
ATOM    129  C38 BCD     1      22.050  18.360  21.630  1.00  0.00            
ATOM    130  O32 BCD     1      21.310  18.120  20.420  1.00  0.00            
ATOM    131  C39 BCD     1      22.930  17.150  21.990  1.00  0.00            
ATOM    132  O33 BCD     1      23.870  16.620  21.040  1.00  0.00            
ATOM    133  C40 BCD     1      23.570  17.360  23.360  1.00  0.00            
ATOM    134  C41 BCD     1      22.640  17.920  24.520  1.00  0.00            
ATOM    135  O34 BCD     1      21.950  18.990  23.950  1.00  0.00            
ATOM    136  C42 BCD     1      23.440  18.330  25.750  1.00  0.00            
ATOM    137  O35 BCD     1      22.650  19.130  26.620  1.00  0.00            
ATOM    138  H61 BCD     1      20.580  19.490  22.460  1.00  0.00            
ATOM    139  H62 BCD     1      22.720  19.220  21.450  1.00  0.00            
ATOM    140  H63 BCD     1      21.970  17.980  19.740  1.00  0.00            
ATOM    141  H64 BCD     1      22.180  16.380  22.190  1.00  0.00            
ATOM    142  H65 BCD     1      24.450  16.020  21.520  1.00  0.00            
ATOM    143  H66 BCD     1      24.470  17.980  23.300  1.00  0.00            
ATOM    144  H67 BCD     1      21.810  17.230  24.760  1.00  0.00            
ATOM    145  H68 BCD     1      23.690  17.420  26.300  1.00  0.00            
ATOM    146  H69 BCD     1      24.360  18.820  25.410  1.00  0.00            
ATOM    147  H70 BCD     1      22.600  20.010  26.240  1.00  0.00            
ATOM    148  C1  BK5     2      19.130  10.390  16.270  1.00  0.00            
ATOM    149  C2  BK5     2      20.410  10.240  17.040  1.00  0.00            
ATOM    150  C3  BK5     2      20.390   8.990  17.980  1.00  0.00            
ATOM    151  C4  BK5     2      21.640   8.860  18.800  1.00  0.00            
ATOM    152  N1  BK5     2      22.720   8.280  18.300  1.00  0.00            
ATOM    153  N2  BK5     2      23.710   8.450  19.210  1.00  0.00            
ATOM    154  C5  BK5     2      25.040   8.020  18.810  1.00  0.00            
ATOM    155  C6  BK5     2      23.210   9.170  20.270  1.00  0.00            
ATOM    156  C7  BK5     2      23.840   9.580  21.490  1.00  0.00            
ATOM    157  O1  BK5     2      25.030   9.410  21.750  1.00  0.00            
ATOM    158  N3  BK5     2      23.030  10.320  22.320  1.00  0.00            
ATOM    159  C8  BK5     2      21.740  10.670  22.000  1.00  0.00            
ATOM    160  C9  BK5     2      21.020  11.680  22.810  1.00  0.00            
ATOM    161  C10 BK5     2      20.210  11.350  23.970  1.00  0.00            
ATOM    162  C11 BK5     2      19.750  12.400  24.830  1.00  0.00            
ATOM    163  S1  BK5     2      18.680  12.000  26.170  1.00  0.00            
ATOM    164  O2  BK5     2      17.680  13.060  26.210  1.00  0.00            
ATOM    165  O3  BK5     2      18.230  10.630  26.180  1.00  0.00            
ATOM    166  N4  BK5     2      19.570  12.250  27.620  1.00  0.00            
ATOM    167  C12 BK5     2      20.540  13.370  27.720  1.00  0.00            
ATOM    168  C13 BK5     2      21.410  13.250  28.970  1.00  0.00            
ATOM    169  N5  BK5     2      20.570  13.230  30.240  1.00  0.00            
ATOM    170  C14 BK5     2      21.390  13.080  31.470  1.00  0.00            
ATOM    171  C15 BK5     2      19.420  12.210  30.150  1.00  0.00            
ATOM    172  C16 BK5     2      18.690  12.230  28.720  1.00  0.00            
ATOM    173  C17 BK5     2      20.010  13.770  24.410  1.00  0.00            
ATOM    174  C18 BK5     2      20.750  14.030  23.210  1.00  0.00            
ATOM    175  C19 BK5     2      21.170  12.980  22.370  1.00  0.00            
ATOM    176  O4  BK5     2      21.850  13.290  21.240  1.00  0.00            
ATOM    177  C20 BK5     2      21.270  14.050  20.170  1.00  0.00            
ATOM    178  C21 BK5     2      22.170  13.910  18.910  1.00  0.00            
ATOM    179  N6  BK5     2      21.110  10.220  20.860  1.00  0.00            
ATOM    180  C22 BK5     2      21.890   9.410  20.030  1.00  0.00            
ATOM    181  H1  BK5     2      19.030  11.390  15.830  1.00  0.00            
ATOM    182  H2  BK5     2      19.070   9.630  15.470  1.00  0.00            
ATOM    183  H3  BK5     2      18.260  10.210  16.910  1.00  0.00            
ATOM    184  H4  BK5     2      20.610  11.160  17.600  1.00  0.00            
ATOM    185  H5  BK5     2      21.210  10.200  16.290  1.00  0.00            
ATOM    186  H6  BK5     2      20.180   8.090  17.400  1.00  0.00            
ATOM    187  H7  BK5     2      19.490   9.000  18.600  1.00  0.00            
ATOM    188  H8  BK5     2      25.080   8.230  17.730  1.00  0.00            
ATOM    189  H9  BK5     2      25.670   8.720  19.380  1.00  0.00            
ATOM    190  H10 BK5     2      25.250   6.980  19.080  1.00  0.00            
ATOM    191  H11 BK5     2      23.540  10.900  22.980  1.00  0.00            
ATOM    192  H12 BK5     2      20.040  10.310  24.220  1.00  0.00            
ATOM    193  H13 BK5     2      19.930  14.280  27.680  1.00  0.00            
ATOM    194  H14 BK5     2      21.140  13.600  26.820  1.00  0.00            
ATOM    195  H15 BK5     2      22.070  14.120  29.050  1.00  0.00            
ATOM    196  H16 BK5     2      21.990  12.320  28.930  1.00  0.00            
ATOM    197  H17 BK5     2      22.210  13.810  31.510  1.00  0.00            
ATOM    198  H18 BK5     2      20.870  12.980  32.430  1.00  0.00            
ATOM    199  H19 BK5     2      21.860  12.100  31.310  1.00  0.00            
ATOM    200  H20 BK5     2      18.610  12.390  30.860  1.00  0.00            
ATOM    201  H21 BK5     2      19.880  11.230  30.320  1.00  0.00            
ATOM    202  H22 BK5     2      17.910  11.460  28.720  1.00  0.00            
ATOM    203  H23 BK5     2      18.080  13.150  28.710  1.00  0.00            
ATOM    204  H24 BK5     2      19.630  14.540  25.080  1.00  0.00            
ATOM    205  H25 BK5     2      20.930  15.070  22.950  1.00  0.00            
ATOM    206  H26 BK5     2      21.310  15.090  20.500  1.00  0.00            
ATOM    207  H27 BK5     2      20.210  13.830  20.000  1.00  0.00            
ATOM    208  H28 BK5     2      22.880  14.710  18.650  1.00  0.00            
ATOM    209  H29 BK5     2      22.710  12.950  18.860  1.00  0.00            
ATOM    210  H30 BK5     2      21.480  13.960  18.060  1.00  0.00            
TER
ENDMDL
MODEL        1
ATOM      1  C1  BCD     1      17.930  20.820  13.180  1.00  0.00            
ATOM      2  O1  BCD     1      17.650  19.930  14.230  1.00  0.00            
ATOM      3  C2  BCD     1      19.280  21.540  13.370  1.00  0.00            
ATOM      4  O2  BCD     1      20.240  20.670  13.760  1.00  0.00            
ATOM      5  C3  BCD     1      19.210  22.520  14.480  1.00  0.00            
ATOM      6  O3  BCD     1      20.420  23.270  14.610  1.00  0.00            
ATOM      7  C4  BCD     1      18.070  23.400  14.310  1.00  0.00            
ATOM      8  C5  BCD     1      16.680  22.650  14.140  1.00  0.00            
ATOM      9  O4  BCD     1      16.870  21.780  13.000  1.00  0.00            
ATOM     10  C6  BCD     1      15.490  23.560  13.940  1.00  0.00            
ATOM     11  O5  BCD     1      15.620  24.390  12.840  1.00  0.00            
ATOM     12  H1  BCD     1      18.020  20.260  12.240  1.00  0.00            
ATOM     13  H2  BCD     1      19.460  22.020  12.400  1.00  0.00            
ATOM     14  H3  BCD     1      21.110  20.980  13.480  1.00  0.00            
ATOM     15  H4  BCD     1      19.090  21.960  15.410  1.00  0.00            
ATOM     16  H5  BCD     1      21.100  22.600  14.740  1.00  0.00            
ATOM     17  H6  BCD     1      18.120  23.990  13.390  1.00  0.00            
ATOM     18  H7  BCD     1      16.450  22.040  15.030  1.00  0.00            
ATOM     19  H8  BCD     1      14.580  22.940  13.890  1.00  0.00            
ATOM     20  H9  BCD     1      15.260  24.220  14.790  1.00  0.00            
ATOM     21  H10 BCD     1      14.740  24.770  12.770  1.00  0.00            
ATOM     22  C7  BCD     1      15.880  16.260  14.720  1.00  0.00            
ATOM     23  O6  BCD     1      16.230  16.410  16.090  1.00  0.00            
ATOM     24  C8  BCD     1      17.210  16.210  13.950  1.00  0.00            
ATOM     25  O7  BCD     1      18.040  15.170  14.470  1.00  0.00            
ATOM     26  C9  BCD     1      17.900  17.550  14.070  1.00  0.00            
ATOM     27  O8  BCD     1      18.910  17.600  13.080  1.00  0.00            
ATOM     28  C10 BCD     1      16.970  18.750  13.840  1.00  0.00            
ATOM     29  C11 BCD     1      15.640  18.660  14.570  1.00  0.00            
ATOM     30  O9  BCD     1      15.080  17.310  14.290  1.00  0.00            
ATOM     31  C12 BCD     1      14.670  19.650  14.080  1.00  0.00            
ATOM     32  O10 BCD     1      14.450  19.570  12.660  1.00  0.00            
ATOM     33  H11 BCD     1      15.230  15.400  14.530  1.00  0.00            
ATOM     34  H12 BCD     1      17.030  15.970  12.900  1.00  0.00            
ATOM     35  H13 BCD     1      18.780  15.110  13.860  1.00  0.00            
ATOM     36  H14 BCD     1      18.220  17.660  15.110  1.00  0.00            
ATOM     37  H15 BCD     1      19.520  18.300  13.330  1.00  0.00            
ATOM     38  H16 BCD     1      16.660  18.700  12.780  1.00  0.00            
ATOM     39  H17 BCD     1      15.830  18.830  15.630  1.00  0.00            
ATOM     40  H18 BCD     1      13.790  19.420  14.690  1.00  0.00            
ATOM     41  H19 BCD     1      14.890  20.660  14.440  1.00  0.00            
ATOM     42  H20 BCD     1      13.610  20.040  12.640  1.00  0.00            
ATOM     43  C13 BCD     1      15.640  14.810  19.850  1.00  0.00            
ATOM     44  O11 BCD     1      16.100  16.040  20.320  1.00  0.00            
ATOM     45  C14 BCD     1      16.840  14.210  19.140  1.00  0.00            
ATOM     46  O12 BCD     1      18.030  14.140  19.910  1.00  0.00            
ATOM     47  C15 BCD     1      17.180  14.980  17.820  1.00  0.00            
ATOM     48  O13 BCD     1      18.080  14.350  16.960  1.00  0.00            
ATOM     49  C16 BCD     1      15.870  15.310  16.950  1.00  0.00            
ATOM     50  C17 BCD     1      14.750  15.790  17.830  1.00  0.00            
ATOM     51  O14 BCD     1      14.560  14.910  18.920  1.00  0.00            
ATOM     52  C18 BCD     1      13.410  15.980  17.070  1.00  0.00            
ATOM     53  O15 BCD     1      12.860  14.730  16.580  1.00  0.00            
ATOM     54  H21 BCD     1      15.220  14.260  20.700  1.00  0.00            
ATOM     55  H22 BCD     1      16.520  13.190  18.860  1.00  0.00            
ATOM     56  H23 BCD     1      18.740  13.790  19.360  1.00  0.00            
ATOM     57  H24 BCD     1      17.680  15.890  18.150  1.00  0.00            
ATOM     58  H25 BCD     1      18.020  14.700  16.060  1.00  0.00            
ATOM     59  H26 BCD     1      15.500  14.450  16.380  1.00  0.00            
ATOM     60  H27 BCD     1      15.010  16.790  18.200  1.00  0.00            
ATOM     61  H28 BCD     1      12.770  16.400  17.860  1.00  0.00            
ATOM     62  H29 BCD     1      13.470  16.680  16.230  1.00  0.00            
ATOM     63  H30 BCD     1      12.790  14.100  17.290  1.00  0.00            
ATOM     64  C19 BCD     1      16.880  18.270  23.800  1.00  0.00            
ATOM     65  O16 BCD     1      18.000  19.040  23.200  1.00  0.00            
ATOM     66  C20 BCD     1      17.210  16.770  23.870  1.00  0.00            
ATOM     67  O17 BCD     1      18.490  16.470  24.510  1.00  0.00            
ATOM     68  C21 BCD     1      17.170  16.150  22.470  1.00  0.00            
ATOM     69  O18 BCD     1      17.470  14.740  22.370  1.00  0.00            
ATOM     70  C22 BCD     1      15.870  16.420  21.670  1.00  0.00            
ATOM     71  C23 BCD     1      15.530  17.930  21.810  1.00  0.00            
ATOM     72  O19 BCD     1      15.700  18.460  23.080  1.00  0.00            
ATOM     73  C24 BCD     1      14.150  18.170  21.260  1.00  0.00            
ATOM     74  O20 BCD     1      13.130  17.440  21.950  1.00  0.00            
ATOM     75  H31 BCD     1      16.790  18.610  24.840  1.00  0.00            
ATOM     76  H32 BCD     1      16.370  16.380  24.450  1.00  0.00            
ATOM     77  H33 BCD     1      18.330  16.520  25.460  1.00  0.00            
ATOM     78  H34 BCD     1      17.930  16.690  21.890  1.00  0.00            
ATOM     79  H35 BCD     1      17.590  14.610  21.430  1.00  0.00            
ATOM     80  H36 BCD     1      15.020  15.840  22.050  1.00  0.00            
ATOM     81  H37 BCD     1      16.200  18.470  21.130  1.00  0.00            
ATOM     82  H38 BCD     1      14.040  19.260  21.290  1.00  0.00            
ATOM     83  H39 BCD     1      14.090  17.900  20.200  1.00  0.00            
ATOM     84  H40 BCD     1      13.190  17.410  22.910  1.00  0.00            
ATOM     85  C25 BCD     1      19.960  22.610  24.020  1.00  0.00            
ATOM     86  O21 BCD     1      19.750  23.010  22.650  1.00  0.00            
ATOM     87  C26 BCD     1      20.750  21.290  24.050  1.00  0.00            
ATOM     88  O22 BCD     1      21.990  21.480  23.380  1.00  0.00            
ATOM     89  C27 BCD     1      20.040  20.120  23.490  1.00  0.00            
ATOM     90  O23 BCD     1      20.850  18.920  23.600  1.00  0.00            
ATOM     91  C28 BCD     1      18.630  19.950  24.060  1.00  0.00            
ATOM     92  C29 BCD     1      17.860  21.290  24.060  1.00  0.00            
ATOM     93  O24 BCD     1      18.690  22.280  24.610  1.00  0.00            
ATOM     94  C30 BCD     1      16.630  21.360  24.900  1.00  0.00            
ATOM     95  O25 BCD     1      16.810  21.100  26.320  1.00  0.00            
ATOM     96  H41 BCD     1      20.500  23.400  24.570  1.00  0.00            
ATOM     97  H42 BCD     1      21.110  21.090  25.060  1.00  0.00            
ATOM     98  H43 BCD     1      21.870  21.930  22.540  1.00  0.00            
ATOM     99  H44 BCD     1      19.870  20.360  22.430  1.00  0.00            
ATOM    100  H45 BCD     1      20.590  18.210  23.000  1.00  0.00            
ATOM    101  H46 BCD     1      18.720  19.610  25.100  1.00  0.00            
ATOM    102  H47 BCD     1      17.640  21.610  23.030  1.00  0.00            
ATOM    103  H48 BCD     1      16.200  22.370  24.820  1.00  0.00            
ATOM    104  H49 BCD     1      15.860  20.720  24.450  1.00  0.00            
ATOM    105  H50 BCD     1      17.410  21.760  26.670  1.00  0.00            
ATOM    106  C31 BCD     1      20.470  26.180  20.060  1.00  0.00            
ATOM    107  O26 BCD     1      19.570  25.490  19.160  1.00  0.00            
ATOM    108  C32 BCD     1      21.580  25.270  20.320  1.00  0.00            
ATOM    109  O27 BCD     1      22.380  25.150  19.190  1.00  0.00            
ATOM    110  C33 BCD     1      21.170  23.950  21.000  1.00  0.00            
ATOM    111  C34 BCD     1      20.320  24.290  22.240  1.00  0.00            
ATOM    112  C35 BCD     1      19.280  25.360  21.960  1.00  0.00            
ATOM    113  O28 BCD     1      19.750  26.530  21.320  1.00  0.00            
ATOM    114  C36 BCD     1      18.360  25.840  23.140  1.00  0.00            
ATOM    115  O29 BCD     1      17.170  26.430  22.570  1.00  0.00            
ATOM    116  O30 BCD     1      22.290  23.180  21.300  1.00  0.00            
ATOM    117  H51 BCD     1      20.790  27.130  19.610  1.00  0.00            
ATOM    118  H52 BCD     1      22.230  25.790  21.040  1.00  0.00            
ATOM    119  H53 BCD     1      22.990  25.880  19.050  1.00  0.00            
ATOM    120  H54 BCD     1      20.600  23.430  20.230  1.00  0.00            
ATOM    121  H55 BCD     1      22.970  23.360  20.640  1.00  0.00            
ATOM    122  H56 BCD     1      20.980  24.690  23.020  1.00  0.00            
ATOM    123  H57 BCD     1      18.650  24.820  21.250  1.00  0.00            
ATOM    124  H58 BCD     1      18.130  25.060  23.880  1.00  0.00            
ATOM    125  H59 BCD     1      18.970  26.600  23.640  1.00  0.00            
ATOM    126  H60 BCD     1      16.660  26.690  23.340  1.00  0.00            
ATOM    127  C37 BCD     1      17.680  25.580  15.440  1.00  0.00            
ATOM    128  O31 BCD     1      18.100  24.230  15.520  1.00  0.00            
ATOM    129  C38 BCD     1      19.020  26.380  15.530  1.00  0.00            
ATOM    130  O32 BCD     1      19.870  25.940  14.420  1.00  0.00            
ATOM    131  C39 BCD     1      19.850  26.170  16.850  1.00  0.00            
ATOM    132  O33 BCD     1      20.930  27.160  16.950  1.00  0.00            
ATOM    133  C40 BCD     1      18.920  26.230  18.120  1.00  0.00            
ATOM    134  C41 BCD     1      17.540  25.620  17.850  1.00  0.00            
ATOM    135  O34 BCD     1      17.010  26.040  16.600  1.00  0.00            
ATOM    136  C42 BCD     1      16.570  25.890  18.980  1.00  0.00            
ATOM    137  O35 BCD     1      15.440  25.100  18.940  1.00  0.00            
ATOM    138  H61 BCD     1      17.110  25.740  14.510  1.00  0.00            
ATOM    139  H62 BCD     1      18.690  27.410  15.340  1.00  0.00            
ATOM    140  H63 BCD     1      19.970  24.990  14.490  1.00  0.00            
ATOM    141  H64 BCD     1      20.330  25.190  16.800  1.00  0.00            
ATOM    142  H65 BCD     1      21.780  26.830  16.630  1.00  0.00            
ATOM    143  H66 BCD     1      18.790  27.310  18.220  1.00  0.00            
ATOM    144  H67 BCD     1      17.720  24.540  17.890  1.00  0.00            
ATOM    145  H68 BCD     1      17.070  25.780  19.960  1.00  0.00            
ATOM    146  H69 BCD     1      16.350  26.960  19.050  1.00  0.00            
ATOM    147  H70 BCD     1      14.810  25.500  19.550  1.00  0.00            
ATOM    148  C1  BK5     2      22.380  17.450  13.910  1.00  0.00            
ATOM    149  C2  BK5     2      21.770  17.420  15.350  1.00  0.00            
ATOM    150  C3  BK5     2      21.500  15.910  15.840  1.00  0.00            
ATOM    151  C4  BK5     2      21.360  15.810  17.340  1.00  0.00            
ATOM    152  N1  BK5     2      22.150  15.060  18.100  1.00  0.00            
ATOM    153  N2  BK5     2      21.730  15.380  19.340  1.00  0.00            
ATOM    154  C5  BK5     2      22.270  14.660  20.470  1.00  0.00            
ATOM    155  C6  BK5     2      20.820  16.420  19.360  1.00  0.00            
ATOM    156  C7  BK5     2      20.310  17.240  20.400  1.00  0.00            
ATOM    157  O1  BK5     2      20.650  17.300  21.550  1.00  0.00            
ATOM    158  N3  BK5     2      19.400  18.130  19.950  1.00  0.00            
ATOM    159  C8  BK5     2      19.030  18.290  18.660  1.00  0.00            
ATOM    160  C9  BK5     2      18.310  19.550  18.460  1.00  0.00            
ATOM    161  C10 BK5     2      16.930  19.520  18.200  1.00  0.00            
ATOM    162  C11 BK5     2      16.160  20.690  17.940  1.00  0.00            
ATOM    163  S1  BK5     2      14.380  20.660  17.750  1.00  0.00            
ATOM    164  O2  BK5     2      13.980  21.850  16.970  1.00  0.00            
ATOM    165  O3  BK5     2      14.100  19.290  17.430  1.00  0.00            
ATOM    166  N4  BK5     2      13.740  20.860  19.350  1.00  0.00            
ATOM    167  C12 BK5     2      14.400  21.730  20.400  1.00  0.00            
ATOM    168  C13 BK5     2      13.680  21.810  21.740  1.00  0.00            
ATOM    169  N5  BK5     2      12.310  21.920  21.680  1.00  0.00            
ATOM    170  C14 BK5     2      11.600  22.310  22.870  1.00  0.00            
ATOM    171  C15 BK5     2      11.660  20.920  20.890  1.00  0.00            
ATOM    172  C16 BK5     2      12.220  20.940  19.430  1.00  0.00            
ATOM    173  C17 BK5     2      16.900  21.900  17.970  1.00  0.00            
ATOM    174  C18 BK5     2      18.290  21.910  18.160  1.00  0.00            
ATOM    175  C19 BK5     2      18.990  20.750  18.400  1.00  0.00            
ATOM    176  O4  BK5     2      20.320  20.810  18.790  1.00  0.00            
ATOM    177  C20 BK5     2      21.330  21.600  18.100  1.00  0.00            
ATOM    178  C21 BK5     2      21.810  20.740  17.010  1.00  0.00            
ATOM    179  N6  BK5     2      19.580  17.600  17.680  1.00  0.00            
ATOM    180  C22 BK5     2      20.470  16.610  18.060  1.00  0.00            
ATOM    181  H1  BK5     2      22.510  18.450  13.490  1.00  0.00            
ATOM    182  H2  BK5     2      23.300  16.860  13.820  1.00  0.00            
ATOM    183  H3  BK5     2      21.700  16.900  13.240  1.00  0.00            
ATOM    184  H4  BK5     2      20.790  17.920  15.300  1.00  0.00            
ATOM    185  H5  BK5     2      22.410  17.940  16.080  1.00  0.00            
ATOM    186  H6  BK5     2      22.380  15.360  15.510  1.00  0.00            
ATOM    187  H7  BK5     2      20.600  15.470  15.400  1.00  0.00            
ATOM    188  H8  BK5     2      23.260  14.240  20.270  1.00  0.00            
ATOM    189  H9  BK5     2      22.280  15.290  21.370  1.00  0.00            
ATOM    190  H10 BK5     2      21.650  13.780  20.680  1.00  0.00            
ATOM    191  H11 BK5     2      19.090  18.750  20.700  1.00  0.00            
ATOM    192  H12 BK5     2      16.410  18.580  18.370  1.00  0.00            
ATOM    193  H13 BK5     2      14.370  22.730  19.930  1.00  0.00            
ATOM    194  H14 BK5     2      15.460  21.510  20.570  1.00  0.00            
ATOM    195  H15 BK5     2      14.080  22.630  22.350  1.00  0.00            
ATOM    196  H16 BK5     2      13.950  20.980  22.410  1.00  0.00            
ATOM    197  H17 BK5     2      12.010  23.290  23.150  1.00  0.00            
ATOM    198  H18 BK5     2      10.520  22.420  22.740  1.00  0.00            
ATOM    199  H19 BK5     2      11.790  21.580  23.660  1.00  0.00            
ATOM    200  H20 BK5     2      10.590  21.140  20.890  1.00  0.00            
ATOM    201  H21 BK5     2      11.860  19.920  21.310  1.00  0.00            
ATOM    202  H22 BK5     2      11.890  20.070  18.850  1.00  0.00            
ATOM    203  H23 BK5     2      11.820  21.830  18.930  1.00  0.00            
ATOM    204  H24 BK5     2      16.320  22.810  17.810  1.00  0.00            
ATOM    205  H25 BK5     2      18.750  22.900  18.200  1.00  0.00            
ATOM    206  H26 BK5     2      22.200  21.710  18.770  1.00  0.00            
ATOM    207  H27 BK5     2      21.010  22.580  17.730  1.00  0.00            
ATOM    208  H28 BK5     2      22.290  19.880  17.480  1.00  0.00            
ATOM    209  H29 BK5     2      21.020  20.360  16.350  1.00  0.00            
ATOM    210  H30 BK5     2      22.560  21.270  16.410  1.00  0.00            
TER
ENDMDL
MODEL        1
ATOM      1  C1  BCD     1      22.730  18.960  25.890  1.00  0.00            
ATOM      2  O1  BCD     1      22.510  17.650  25.410  1.00  0.00            
ATOM      3  C2  BCD     1      24.220  19.380  25.840  1.00  0.00            
ATOM      4  O2  BCD     1      24.710  19.270  24.500  1.00  0.00            
ATOM      5  C3  BCD     1      25.060  18.420  26.770  1.00  0.00            
ATOM      6  O3  BCD     1      26.400  18.930  26.950  1.00  0.00            
ATOM      7  C4  BCD     1      24.360  18.380  28.140  1.00  0.00            
ATOM      8  C5  BCD     1      22.920  18.040  28.060  1.00  0.00            
ATOM      9  O4  BCD     1      22.290  18.990  27.270  1.00  0.00            
ATOM     10  C6  BCD     1      22.260  17.870  29.390  1.00  0.00            
ATOM     11  O5  BCD     1      20.840  17.610  29.290  1.00  0.00            
ATOM     12  H1  BCD     1      22.130  19.680  25.330  1.00  0.00            
ATOM     13  H2  BCD     1      24.290  20.440  26.120  1.00  0.00            
ATOM     14  H3  BCD     1      25.360  19.960  24.340  1.00  0.00            
ATOM     15  H4  BCD     1      25.150  17.410  26.350  1.00  0.00            
ATOM     16  H5  BCD     1      26.860  19.010  26.110  1.00  0.00            
ATOM     17  H6  BCD     1      24.370  19.340  28.660  1.00  0.00            
ATOM     18  H7  BCD     1      22.830  17.040  27.630  1.00  0.00            
ATOM     19  H8  BCD     1      22.640  17.040  30.000  1.00  0.00            
ATOM     20  H9  BCD     1      22.520  18.770  29.970  1.00  0.00            
ATOM     21  H10 BCD     1      20.430  18.390  28.900  1.00  0.00            
ATOM     22  C7  BCD     1      20.350  15.300  22.770  1.00  0.00            
ATOM     23  O6  BCD     1      20.880  14.210  23.530  1.00  0.00            
ATOM     24  C8  BCD     1      21.570  15.960  22.190  1.00  0.00            
ATOM     25  O7  BCD     1      22.350  15.070  21.460  1.00  0.00            
ATOM     26  C9  BCD     1      22.410  16.450  23.330  1.00  0.00            
ATOM     27  O8  BCD     1      23.600  17.130  22.800  1.00  0.00            
ATOM     28  C10 BCD     1      21.630  17.490  24.260  1.00  0.00            
ATOM     29  C11 BCD     1      20.310  16.870  24.680  1.00  0.00            
ATOM     30  O9  BCD     1      19.630  16.220  23.570  1.00  0.00            
ATOM     31  C12 BCD     1      19.290  17.960  25.300  1.00  0.00            
ATOM     32  O10 BCD     1      18.980  19.030  24.380  1.00  0.00            
ATOM     33  H11 BCD     1      19.660  14.880  22.040  1.00  0.00            
ATOM     34  H12 BCD     1      21.290  16.760  21.490  1.00  0.00            
ATOM     35  H13 BCD     1      23.170  15.570  21.370  1.00  0.00            
ATOM     36  H14 BCD     1      22.610  15.590  23.980  1.00  0.00            
ATOM     37  H15 BCD     1      23.960  17.790  23.400  1.00  0.00            
ATOM     38  H16 BCD     1      21.450  18.390  23.660  1.00  0.00            
ATOM     39  H17 BCD     1      20.510  16.120  25.440  1.00  0.00            
ATOM     40  H18 BCD     1      18.340  17.510  25.620  1.00  0.00            
ATOM     41  H19 BCD     1      19.720  18.420  26.200  1.00  0.00            
ATOM     42  H20 BCD     1      18.580  18.720  23.560  1.00  0.00            
ATOM     43  C13 BCD     1      20.620  10.070  23.500  1.00  0.00            
ATOM     44  O11 BCD     1      21.950   9.960  24.140  1.00  0.00            
ATOM     45  C14 BCD     1      20.670  10.660  22.090  1.00  0.00            
ATOM     46  O12 BCD     1      21.240   9.890  21.080  1.00  0.00            
ATOM     47  C15 BCD     1      21.110  12.140  22.180  1.00  0.00            
ATOM     48  O13 BCD     1      20.990  12.820  20.960  1.00  0.00            
ATOM     49  C16 BCD     1      20.290  12.880  23.230  1.00  0.00            
ATOM     50  C17 BCD     1      20.250  12.180  24.530  1.00  0.00            
ATOM     51  O14 BCD     1      19.750  10.840  24.350  1.00  0.00            
ATOM     52  C18 BCD     1      19.360  12.820  25.570  1.00  0.00            
ATOM     53  O15 BCD     1      17.990  12.840  25.150  1.00  0.00            
ATOM     54  H21 BCD     1      20.180   9.070  23.500  1.00  0.00            
ATOM     55  H22 BCD     1      19.590  10.760  21.960  1.00  0.00            
ATOM     56  H23 BCD     1      21.190  10.380  20.250  1.00  0.00            
ATOM     57  H24 BCD     1      22.190  12.120  22.410  1.00  0.00            
ATOM     58  H25 BCD     1      21.470  13.640  21.110  1.00  0.00            
ATOM     59  H26 BCD     1      19.240  12.920  22.910  1.00  0.00            
ATOM     60  H27 BCD     1      21.240  12.120  24.980  1.00  0.00            
ATOM     61  H28 BCD     1      19.460  12.240  26.490  1.00  0.00            
ATOM     62  H29 BCD     1      19.690  13.840  25.820  1.00  0.00            
ATOM     63  H30 BCD     1      17.930  12.000  24.690  1.00  0.00            
ATOM     64  C19 BCD     1      24.630   7.310  25.580  1.00  0.00            
ATOM     65  O16 BCD     1      25.300   8.330  26.250  1.00  0.00            
ATOM     66  C20 BCD     1      24.560   7.370  24.020  1.00  0.00            
ATOM     67  O17 BCD     1      25.930   7.570  23.610  1.00  0.00            
ATOM     68  C21 BCD     1      23.670   8.510  23.530  1.00  0.00            
ATOM     69  O18 BCD     1      23.420   8.400  22.160  1.00  0.00            
ATOM     70  C22 BCD     1      22.410   8.650  24.300  1.00  0.00            
ATOM     71  C23 BCD     1      22.640   8.430  25.840  1.00  0.00            
ATOM     72  O19 BCD     1      23.340   7.230  26.030  1.00  0.00            
ATOM     73  C24 BCD     1      21.250   8.190  26.470  1.00  0.00            
ATOM     74  O20 BCD     1      20.710   6.880  26.390  1.00  0.00            
ATOM     75  H31 BCD     1      25.180   6.380  25.790  1.00  0.00            
ATOM     76  H32 BCD     1      24.250   6.400  23.620  1.00  0.00            
ATOM     77  H33 BCD     1      25.960   7.330  22.680  1.00  0.00            
ATOM     78  H34 BCD     1      24.150   9.480  23.650  1.00  0.00            
ATOM     79  H35 BCD     1      22.830   9.090  21.850  1.00  0.00            
ATOM     80  H36 BCD     1      21.700   7.880  23.970  1.00  0.00            
ATOM     81  H37 BCD     1      23.120   9.300  26.300  1.00  0.00            
ATOM     82  H38 BCD     1      21.370   8.440  27.530  1.00  0.00            
ATOM     83  H39 BCD     1      20.540   8.930  26.070  1.00  0.00            
ATOM     84  H40 BCD     1      19.860   6.910  26.850  1.00  0.00            
ATOM     85  C25 BCD     1      28.470   8.960  28.850  1.00  0.00            
ATOM     86  O21 BCD     1      28.080  10.260  28.900  1.00  0.00            
ATOM     87  C26 BCD     1      28.780   8.520  27.390  1.00  0.00            
ATOM     88  O22 BCD     1      29.900   9.080  26.780  1.00  0.00            
ATOM     89  C27 BCD     1      27.590   8.710  26.480  1.00  0.00            
ATOM     90  O23 BCD     1      27.830   8.090  25.220  1.00  0.00            
ATOM     91  C28 BCD     1      26.410   8.010  27.110  1.00  0.00            
ATOM     92  C29 BCD     1      26.190   8.360  28.580  1.00  0.00            
ATOM     93  O24 BCD     1      27.320   8.170  29.350  1.00  0.00            
ATOM     94  C30 BCD     1      25.020   7.660  29.250  1.00  0.00            
ATOM     95  O25 BCD     1      25.160   6.250  29.260  1.00  0.00            
ATOM     96  H41 BCD     1      29.320   8.790  29.520  1.00  0.00            
ATOM     97  H42 BCD     1      29.000   7.450  27.420  1.00  0.00            
ATOM     98  H43 BCD     1      30.130   8.580  25.990  1.00  0.00            
ATOM     99  H44 BCD     1      27.420   9.780  26.320  1.00  0.00            
ATOM    100  H45 BCD     1      27.030   7.940  24.720  1.00  0.00            
ATOM    101  H46 BCD     1      26.590   6.930  27.100  1.00  0.00            
ATOM    102  H47 BCD     1      25.930   9.430  28.520  1.00  0.00            
ATOM    103  H48 BCD     1      24.940   8.040  30.280  1.00  0.00            
ATOM    104  H49 BCD     1      24.080   7.970  28.770  1.00  0.00            
ATOM    105  H50 BCD     1      24.310   5.850  29.050  1.00  0.00            
ATOM    106  C31 BCD     1      29.230  14.260  29.430  1.00  0.00            
ATOM    107  O26 BCD     1      27.850  14.670  29.560  1.00  0.00            
ATOM    108  C32 BCD     1      29.560  13.670  28.110  1.00  0.00            
ATOM    109  O27 BCD     1      29.240  14.590  27.050  1.00  0.00            
ATOM    110  C33 BCD     1      28.760  12.390  27.900  1.00  0.00            
ATOM    111  C34 BCD     1      29.030  11.360  29.010  1.00  0.00            
ATOM    112  C35 BCD     1      28.730  12.050  30.290  1.00  0.00            
ATOM    113  O28 BCD     1      29.560  13.250  30.420  1.00  0.00            
ATOM    114  C36 BCD     1      28.830  11.150  31.420  1.00  0.00            
ATOM    115  O29 BCD     1      30.190  10.690  31.430  1.00  0.00            
ATOM    116  O30 BCD     1      29.140  11.820  26.640  1.00  0.00            
ATOM    117  H51 BCD     1      29.930  15.090  29.610  1.00  0.00            
ATOM    118  H52 BCD     1      30.630  13.430  28.110  1.00  0.00            
ATOM    119  H53 BCD     1      29.010  13.990  26.340  1.00  0.00            
ATOM    120  H54 BCD     1      27.690  12.600  27.810  1.00  0.00            
ATOM    121  H55 BCD     1      29.640  11.010  26.760  1.00  0.00            
ATOM    122  H56 BCD     1      30.100  11.090  29.030  1.00  0.00            
ATOM    123  H57 BCD     1      27.660  12.290  30.210  1.00  0.00            
ATOM    124  H58 BCD     1      28.710  11.780  32.310  1.00  0.00            
ATOM    125  H59 BCD     1      28.130  10.310  31.350  1.00  0.00            
ATOM    126  H60 BCD     1      30.250  10.070  32.160  1.00  0.00            
ATOM    127  C37 BCD     1      25.410  17.810  30.320  1.00  0.00            
ATOM    128  O31 BCD     1      25.010  17.440  29.010  1.00  0.00            
ATOM    129  C38 BCD     1      26.920  18.170  30.220  1.00  0.00            
ATOM    130  O32 BCD     1      27.090  19.370  29.460  1.00  0.00            
ATOM    131  C39 BCD     1      27.760  17.040  29.640  1.00  0.00            
ATOM    132  O33 BCD     1      29.150  17.320  29.640  1.00  0.00            
ATOM    133  C40 BCD     1      27.550  15.800  30.460  1.00  0.00            
ATOM    134  C41 BCD     1      26.100  15.460  30.760  1.00  0.00            
ATOM    135  O34 BCD     1      25.310  16.630  31.150  1.00  0.00            
ATOM    136  C42 BCD     1      26.040  14.390  31.850  1.00  0.00            
ATOM    137  O35 BCD     1      24.740  14.220  32.460  1.00  0.00            
ATOM    138  H61 BCD     1      24.690  18.580  30.640  1.00  0.00            
ATOM    139  H62 BCD     1      27.270  18.410  31.240  1.00  0.00            
ATOM    140  H63 BCD     1      26.840  19.180  28.550  1.00  0.00            
ATOM    141  H64 BCD     1      27.400  16.840  28.620  1.00  0.00            
ATOM    142  H65 BCD     1      29.300  18.210  29.300  1.00  0.00            
ATOM    143  H66 BCD     1      28.120  15.700  31.390  1.00  0.00            
ATOM    144  H67 BCD     1      25.620  14.970  29.910  1.00  0.00            
ATOM    145  H68 BCD     1      26.300  13.420  31.420  1.00  0.00            
ATOM    146  H69 BCD     1      26.800  14.400  32.650  1.00  0.00            
ATOM    147  H70 BCD     1      24.470  15.110  32.710  1.00  0.00            
ATOM    148  C1  BK5     2      24.640  13.010  19.840  1.00  0.00            
ATOM    149  C2  BK5     2      24.410  11.660  19.140  1.00  0.00            
ATOM    150  C3  BK5     2      24.490  10.390  20.030  1.00  0.00            
ATOM    151  C4  BK5     2      25.900  10.230  20.580  1.00  0.00            
ATOM    152  N1  BK5     2      26.990   9.700  19.990  1.00  0.00            
ATOM    153  N2  BK5     2      27.940   9.680  20.930  1.00  0.00            
ATOM    154  C5  BK5     2      29.210   9.040  20.600  1.00  0.00            
ATOM    155  C6  BK5     2      27.550  10.270  22.070  1.00  0.00            
ATOM    156  C7  BK5     2      28.360  10.490  23.230  1.00  0.00            
ATOM    157  O1  BK5     2      29.540  10.210  23.510  1.00  0.00            
ATOM    158  N3  BK5     2      27.690  11.230  24.120  1.00  0.00            
ATOM    159  C8  BK5     2      26.370  11.610  23.960  1.00  0.00            
ATOM    160  C9  BK5     2      25.800  12.490  25.080  1.00  0.00            
ATOM    161  C10 BK5     2      24.640  12.090  25.820  1.00  0.00            
ATOM    162  C11 BK5     2      24.160  12.880  26.910  1.00  0.00            
ATOM    163  S1  BK5     2      22.820  12.370  27.950  1.00  0.00            
ATOM    164  O2  BK5     2      22.350  13.640  28.540  1.00  0.00            
ATOM    165  O3  BK5     2      21.950  11.570  27.110  1.00  0.00            
ATOM    166  N4  BK5     2      23.310  11.240  29.240  1.00  0.00            
ATOM    167  C12 BK5     2      24.640  11.680  29.780  1.00  0.00            
ATOM    168  C13 BK5     2      25.040  10.850  31.060  1.00  0.00            
ATOM    169  N5  BK5     2      23.960  10.380  32.000  1.00  0.00            
ATOM    170  C14 BK5     2      24.360   9.420  33.040  1.00  0.00            
ATOM    171  C15 BK5     2      22.700   9.920  31.350  1.00  0.00            
ATOM    172  C16 BK5     2      22.230  10.940  30.250  1.00  0.00            
ATOM    173  C17 BK5     2      24.840  14.040  27.140  1.00  0.00            
ATOM    174  C18 BK5     2      25.980  14.440  26.450  1.00  0.00            
ATOM    175  C19 BK5     2      26.450  13.710  25.380  1.00  0.00            
ATOM    176  O4  BK5     2      27.550  14.040  24.700  1.00  0.00            
ATOM    177  C20 BK5     2      27.910  15.290  24.120  1.00  0.00            
ATOM    178  C21 BK5     2      26.670  15.760  23.420  1.00  0.00            
ATOM    179  N6  BK5     2      25.620  11.380  22.900  1.00  0.00            
ATOM    180  C22 BK5     2      26.310  10.710  21.850  1.00  0.00            
ATOM    181  H1  BK5     2      24.340  13.840  19.180  1.00  0.00            
ATOM    182  H2  BK5     2      24.030  12.990  20.750  1.00  0.00            
ATOM    183  H3  BK5     2      25.710  13.100  20.060  1.00  0.00            
ATOM    184  H4  BK5     2      25.110  11.480  18.320  1.00  0.00            
ATOM    185  H5  BK5     2      23.410  11.680  18.700  1.00  0.00            
ATOM    186  H6  BK5     2      24.280   9.490  19.430  1.00  0.00            
ATOM    187  H7  BK5     2      23.720  10.470  20.810  1.00  0.00            
ATOM    188  H8  BK5     2      29.570   8.980  19.570  1.00  0.00            
ATOM    189  H9  BK5     2      30.020   9.620  21.070  1.00  0.00            
ATOM    190  H10 BK5     2      29.410   8.100  21.130  1.00  0.00            
ATOM    191  H11 BK5     2      28.200  11.590  24.920  1.00  0.00            
ATOM    192  H12 BK5     2      24.110  11.200  25.510  1.00  0.00            
ATOM    193  H13 BK5     2      24.580  12.760  29.960  1.00  0.00            
ATOM    194  H14 BK5     2      25.460  11.510  29.070  1.00  0.00            
ATOM    195  H15 BK5     2      25.760  11.440  31.640  1.00  0.00            
ATOM    196  H16 BK5     2      25.590   9.960  30.710  1.00  0.00            
ATOM    197  H17 BK5     2      25.320   9.690  33.500  1.00  0.00            
ATOM    198  H18 BK5     2      23.570   9.430  33.800  1.00  0.00            
ATOM    199  H19 BK5     2      24.410   8.440  32.560  1.00  0.00            
ATOM    200  H20 BK5     2      21.990   9.980  32.190  1.00  0.00            
ATOM    201  H21 BK5     2      22.820   8.940  30.890  1.00  0.00            
ATOM    202  H22 BK5     2      21.380  10.440  29.780  1.00  0.00            
ATOM    203  H23 BK5     2      21.850  11.890  30.650  1.00  0.00            
ATOM    204  H24 BK5     2      24.510  14.780  27.870  1.00  0.00            
ATOM    205  H25 BK5     2      26.510  15.360  26.670  1.00  0.00            
ATOM    206  H26 BK5     2      28.640  15.040  23.350  1.00  0.00            
ATOM    207  H27 BK5     2      28.320  16.040  24.810  1.00  0.00            
ATOM    208  H28 BK5     2      26.050  14.970  22.980  1.00  0.00            
ATOM    209  H29 BK5     2      26.080  16.290  24.170  1.00  0.00            
ATOM    210  H30 BK5     2      26.920  16.390  22.560  1.00  0.00            
TER
ENDMDL
MODEL        1
ATOM      1  C1  BCD     1      19.680  16.150   9.910  1.00  0.00            
ATOM      2  O1  BCD     1      20.740  16.090  10.860  1.00  0.00            
ATOM      3  C2  BCD     1      18.560  15.120  10.100  1.00  0.00            
ATOM      4  O2  BCD     1      17.890  15.300  11.380  1.00  0.00            
ATOM      5  C3  BCD     1      19.190  13.720  10.000  1.00  0.00            
ATOM      6  O3  BCD     1      18.140  12.700  10.150  1.00  0.00            
ATOM      7  C4  BCD     1      19.940  13.470   8.720  1.00  0.00            
ATOM      8  C5  BCD     1      20.840  14.670   8.360  1.00  0.00            
ATOM      9  O4  BCD     1      20.100  15.950   8.610  1.00  0.00            
ATOM     10  C6  BCD     1      21.260  14.700   6.840  1.00  0.00            
ATOM     11  O5  BCD     1      20.100  14.600   6.010  1.00  0.00            
ATOM     12  H1  BCD     1      19.270  17.160   9.940  1.00  0.00            
ATOM     13  H2  BCD     1      17.820  15.400   9.330  1.00  0.00            
ATOM     14  H3  BCD     1      17.410  14.480  11.520  1.00  0.00            
ATOM     15  H4  BCD     1      20.010  13.520  10.690  1.00  0.00            
ATOM     16  H5  BCD     1      18.370  11.830   9.800  1.00  0.00            
ATOM     17  H6  BCD     1      19.180  13.250   7.950  1.00  0.00            
ATOM     18  H7  BCD     1      21.820  14.700   8.860  1.00  0.00            
ATOM     19  H8  BCD     1      21.890  15.570   6.600  1.00  0.00            
ATOM     20  H9  BCD     1      21.870  13.800   6.680  1.00  0.00            
ATOM     21  H10 BCD     1      19.540  15.350   6.210  1.00  0.00            
ATOM     22  C7  BCD     1      22.860  17.990  13.760  1.00  0.00            
ATOM     23  O6  BCD     1      23.470  16.770  14.230  1.00  0.00            
ATOM     24  C8  BCD     1      21.320  18.080  13.890  1.00  0.00            
ATOM     25  O7  BCD     1      20.850  17.850  15.200  1.00  0.00            
ATOM     26  C9  BCD     1      20.710  17.050  12.960  1.00  0.00            
ATOM     27  O8  BCD     1      19.310  17.230  12.840  1.00  0.00            
ATOM     28  C10 BCD     1      21.210  17.200  11.500  1.00  0.00            
ATOM     29  C11 BCD     1      22.750  17.260  11.450  1.00  0.00            
ATOM     30  O9  BCD     1      23.230  18.210  12.380  1.00  0.00            
ATOM     31  C12 BCD     1      23.200  17.580  10.010  1.00  0.00            
ATOM     32  O10 BCD     1      22.630  18.810   9.520  1.00  0.00            
ATOM     33  H11 BCD     1      23.260  18.870  14.280  1.00  0.00            
ATOM     34  H12 BCD     1      20.980  19.070  13.550  1.00  0.00            
ATOM     35  H13 BCD     1      21.340  17.100  15.530  1.00  0.00            
ATOM     36  H14 BCD     1      21.000  16.090  13.420  1.00  0.00            
ATOM     37  H15 BCD     1      18.960  16.470  12.360  1.00  0.00            
ATOM     38  H16 BCD     1      20.840  18.130  11.040  1.00  0.00            
ATOM     39  H17 BCD     1      23.090  16.250  11.720  1.00  0.00            
ATOM     40  H18 BCD     1      24.280  17.620   9.840  1.00  0.00            
ATOM     41  H19 BCD     1      22.770  16.860   9.300  1.00  0.00            
ATOM     42  H20 BCD     1      22.900  19.560  10.060  1.00  0.00            
ATOM     43  C13 BCD     1      25.110  15.450  17.770  1.00  0.00            
ATOM     44  O11 BCD     1      25.710  14.360  17.110  1.00  0.00            
ATOM     45  C14 BCD     1      23.630  15.320  17.650  1.00  0.00            
ATOM     46  O12 BCD     1      23.200  14.030  18.040  1.00  0.00            
ATOM     47  C15 BCD     1      23.180  15.470  16.240  1.00  0.00            
ATOM     48  O13 BCD     1      21.730  15.530  16.060  1.00  0.00            
ATOM     49  C16 BCD     1      23.760  16.720  15.600  1.00  0.00            
ATOM     50  C17 BCD     1      25.280  16.720  15.760  1.00  0.00            
ATOM     51  O14 BCD     1      25.660  16.590  17.100  1.00  0.00            
ATOM     52  C18 BCD     1      25.870  18.060  15.250  1.00  0.00            
ATOM     53  O15 BCD     1      27.340  18.020  15.240  1.00  0.00            
ATOM     54  H21 BCD     1      25.370  15.550  18.830  1.00  0.00            
ATOM     55  H22 BCD     1      23.120  16.130  18.200  1.00  0.00            
ATOM     56  H23 BCD     1      22.240  13.960  18.070  1.00  0.00            
ATOM     57  H24 BCD     1      23.520  14.600  15.670  1.00  0.00            
ATOM     58  H25 BCD     1      21.350  14.900  16.670  1.00  0.00            
ATOM     59  H26 BCD     1      23.340  17.590  16.120  1.00  0.00            
ATOM     60  H27 BCD     1      25.770  15.910  15.200  1.00  0.00            
ATOM     61  H28 BCD     1      25.550  18.340  14.240  1.00  0.00            
ATOM     62  H29 BCD     1      25.490  18.950  15.770  1.00  0.00            
ATOM     63  H30 BCD     1      27.610  18.520  16.010  1.00  0.00            
ATOM     64  C19 BCD     1      28.280  11.260  17.790  1.00  0.00            
ATOM     65  O16 BCD     1      27.350  10.610  16.890  1.00  0.00            
ATOM     66  C20 BCD     1      27.420  11.690  18.980  1.00  0.00            
ATOM     67  O17 BCD     1      26.830  10.630  19.730  1.00  0.00            
ATOM     68  C21 BCD     1      26.300  12.530  18.490  1.00  0.00            
ATOM     69  O18 BCD     1      25.540  13.030  19.540  1.00  0.00            
ATOM     70  C22 BCD     1      26.800  13.720  17.730  1.00  0.00            
ATOM     71  C23 BCD     1      27.820  13.290  16.620  1.00  0.00            
ATOM     72  O19 BCD     1      28.810  12.420  17.210  1.00  0.00            
ATOM     73  C24 BCD     1      28.470  14.530  15.980  1.00  0.00            
ATOM     74  O20 BCD     1      28.840  14.210  14.640  1.00  0.00            
ATOM     75  H31 BCD     1      29.050  10.600  18.190  1.00  0.00            
ATOM     76  H32 BCD     1      28.100  12.240  19.630  1.00  0.00            
ATOM     77  H33 BCD     1      26.740   9.940  19.060  1.00  0.00            
ATOM     78  H34 BCD     1      25.590  11.940  17.900  1.00  0.00            
ATOM     79  H35 BCD     1      24.670  13.210  19.170  1.00  0.00            
ATOM     80  H36 BCD     1      27.250  14.440  18.420  1.00  0.00            
ATOM     81  H37 BCD     1      27.210  12.690  15.930  1.00  0.00            
ATOM     82  H38 BCD     1      27.750  15.360  15.950  1.00  0.00            
ATOM     83  H39 BCD     1      29.270  14.910  16.630  1.00  0.00            
ATOM     84  H40 BCD     1      29.590  13.620  14.560  1.00  0.00            
ATOM     85  C25 BCD     1      27.200   7.380  14.370  1.00  0.00            
ATOM     86  O21 BCD     1      26.230   8.140  13.610  1.00  0.00            
ATOM     87  C26 BCD     1      26.730   7.180  15.890  1.00  0.00            
ATOM     88  O22 BCD     1      25.550   6.440  16.000  1.00  0.00            
ATOM     89  C27 BCD     1      26.590   8.450  16.590  1.00  0.00            
ATOM     90  O23 BCD     1      26.310   8.210  17.980  1.00  0.00            
ATOM     91  C28 BCD     1      27.770   9.340  16.450  1.00  0.00            
ATOM     92  C29 BCD     1      28.290   9.430  15.020  1.00  0.00            
ATOM     93  O24 BCD     1      28.390   8.160  14.430  1.00  0.00            
ATOM     94  C30 BCD     1      29.710  10.000  14.990  1.00  0.00            
ATOM     95  O25 BCD     1      30.650   9.280  15.780  1.00  0.00            
ATOM     96  H41 BCD     1      27.300   6.380  13.940  1.00  0.00            
ATOM     97  H42 BCD     1      27.480   6.600  16.450  1.00  0.00            
ATOM     98  H43 BCD     1      25.410   5.950  16.810  1.00  0.00            
ATOM     99  H44 BCD     1      25.750   9.020  16.170  1.00  0.00            
ATOM    100  H45 BCD     1      25.470   7.730  17.980  1.00  0.00            
ATOM    101  H46 BCD     1      28.570   8.870  17.050  1.00  0.00            
ATOM    102  H47 BCD     1      27.720   9.980  14.270  1.00  0.00            
ATOM    103  H48 BCD     1      30.040  10.060  13.950  1.00  0.00            
ATOM    104  H49 BCD     1      29.620  11.030  15.360  1.00  0.00            
ATOM    105  H50 BCD     1      31.030   9.920  16.390  1.00  0.00            
ATOM    106  C31 BCD     1      23.900   7.660  10.190  1.00  0.00            
ATOM    107  O26 BCD     1      23.150   8.850  10.290  1.00  0.00            
ATOM    108  C32 BCD     1      23.660   6.670  11.320  1.00  0.00            
ATOM    109  O27 BCD     1      22.340   6.210  11.530  1.00  0.00            
ATOM    110  C33 BCD     1      24.240   7.220  12.610  1.00  0.00            
ATOM    111  C34 BCD     1      25.740   7.570  12.450  1.00  0.00            
ATOM    112  C35 BCD     1      25.950   8.540  11.320  1.00  0.00            
ATOM    113  O28 BCD     1      25.310   8.000  10.100  1.00  0.00            
ATOM    114  C36 BCD     1      27.440   8.770  11.130  1.00  0.00            
ATOM    115  O29 BCD     1      27.630   9.870  10.250  1.00  0.00            
ATOM    116  O30 BCD     1      24.080   6.310  13.770  1.00  0.00            
ATOM    117  H51 BCD     1      23.590   7.240   9.230  1.00  0.00            
ATOM    118  H52 BCD     1      24.110   5.710  11.030  1.00  0.00            
ATOM    119  H53 BCD     1      22.330   5.680  12.330  1.00  0.00            
ATOM    120  H54 BCD     1      23.640   8.120  12.780  1.00  0.00            
ATOM    121  H55 BCD     1      24.710   6.550  14.450  1.00  0.00            
ATOM    122  H56 BCD     1      26.340   6.670  12.260  1.00  0.00            
ATOM    123  H57 BCD     1      25.530   9.530  11.530  1.00  0.00            
ATOM    124  H58 BCD     1      27.990   8.900  12.070  1.00  0.00            
ATOM    125  H59 BCD     1      27.780   7.900  10.550  1.00  0.00            
ATOM    126  H60 BCD     1      27.270   9.630   9.380  1.00  0.00            
ATOM    127  C37 BCD     1      20.820  11.230   8.010  1.00  0.00            
ATOM    128  O31 BCD     1      20.700  12.290   8.960  1.00  0.00            
ATOM    129  C38 BCD     1      20.150   9.980   8.500  1.00  0.00            
ATOM    130  O32 BCD     1      18.810  10.290   8.810  1.00  0.00            
ATOM    131  C39 BCD     1      20.960   9.320   9.580  1.00  0.00            
ATOM    132  O33 BCD     1      20.610   7.930   9.770  1.00  0.00            
ATOM    133  C40 BCD     1      22.370   9.170   9.100  1.00  0.00            
ATOM    134  C41 BCD     1      22.950  10.600   8.690  1.00  0.00            
ATOM    135  O34 BCD     1      22.170  11.060   7.650  1.00  0.00            
ATOM    136  C42 BCD     1      24.410  10.550   8.140  1.00  0.00            
ATOM    137  O35 BCD     1      24.550   9.470   7.200  1.00  0.00            
ATOM    138  H61 BCD     1      20.360  11.490   7.050  1.00  0.00            
ATOM    139  H62 BCD     1      20.090   9.330   7.610  1.00  0.00            
ATOM    140  H63 BCD     1      18.330   9.460   8.820  1.00  0.00            
ATOM    141  H64 BCD     1      20.930   9.950  10.480  1.00  0.00            
ATOM    142  H65 BCD     1      20.930   7.750  10.660  1.00  0.00            
ATOM    143  H66 BCD     1      22.330   8.480   8.250  1.00  0.00            
ATOM    144  H67 BCD     1      22.930  11.310   9.530  1.00  0.00            
ATOM    145  H68 BCD     1      24.550  11.590   7.820  1.00  0.00            
ATOM    146  H69 BCD     1      25.010  10.270   9.020  1.00  0.00            
ATOM    147  H70 BCD     1      23.980   9.620   6.440  1.00  0.00            
ATOM    148  C1  BK5     2      20.720   8.560  14.920  1.00  0.00            
ATOM    149  C2  BK5     2      20.310   8.170  13.460  1.00  0.00            
ATOM    150  C3  BK5     2      18.830   8.690  13.160  1.00  0.00            
ATOM    151  C4  BK5     2      18.560  10.180  13.360  1.00  0.00            
ATOM    152  N1  BK5     2      17.380  10.640  13.890  1.00  0.00            
ATOM    153  N2  BK5     2      17.670  11.960  14.110  1.00  0.00            
ATOM    154  C5  BK5     2      16.680  12.700  14.790  1.00  0.00            
ATOM    155  C6  BK5     2      18.940  12.380  13.730  1.00  0.00            
ATOM    156  C7  BK5     2      19.620  13.640  13.690  1.00  0.00            
ATOM    157  O1  BK5     2      19.100  14.570  14.200  1.00  0.00            
ATOM    158  N3  BK5     2      20.920  13.570  13.290  1.00  0.00            
ATOM    159  C8  BK5     2      21.450  12.330  12.800  1.00  0.00            
ATOM    160  C9  BK5     2      22.880  12.380  12.580  1.00  0.00            
ATOM    161  C10 BK5     2      23.450  13.070  11.550  1.00  0.00            
ATOM    162  C11 BK5     2      24.840  12.960  11.410  1.00  0.00            
ATOM    163  S1  BK5     2      25.510  13.590   9.910  1.00  0.00            
ATOM    164  O2  BK5     2      26.690  12.760   9.500  1.00  0.00            
ATOM    165  O3  BK5     2      24.500  14.000   8.950  1.00  0.00            
ATOM    166  N4  BK5     2      26.330  15.030  10.350  1.00  0.00            
ATOM    167  C12 BK5     2      27.210  14.950  11.530  1.00  0.00            
ATOM    168  C13 BK5     2      27.850  16.370  11.870  1.00  0.00            
ATOM    169  N5  BK5     2      28.410  16.990  10.670  1.00  0.00            
ATOM    170  C14 BK5     2      29.150  18.310  10.790  1.00  0.00            
ATOM    171  C15 BK5     2      27.460  17.060   9.570  1.00  0.00            
ATOM    172  C16 BK5     2      26.860  15.710   9.160  1.00  0.00            
ATOM    173  C17 BK5     2      25.670  12.330  12.360  1.00  0.00            
ATOM    174  C18 BK5     2      25.050  11.670  13.430  1.00  0.00            
ATOM    175  C19 BK5     2      23.690  11.700  13.490  1.00  0.00            
ATOM    176  O4  BK5     2      23.120  11.090  14.540  1.00  0.00            
ATOM    177  C20 BK5     2      23.340  11.630  15.830  1.00  0.00            
ATOM    178  C21 BK5     2      22.650  10.640  16.840  1.00  0.00            
ATOM    179  N6  BK5     2      20.850  11.190  12.830  1.00  0.00            
ATOM    180  C22 BK5     2      19.520  11.220  13.230  1.00  0.00            
ATOM    181  H1  BK5     2      20.510   9.600  15.200  1.00  0.00            
ATOM    182  H2  BK5     2      20.330   7.880  15.680  1.00  0.00            
ATOM    183  H3  BK5     2      21.810   8.520  14.970  1.00  0.00            
ATOM    184  H4  BK5     2      20.460   7.090  13.370  1.00  0.00            
ATOM    185  H5  BK5     2      21.020   8.710  12.820  1.00  0.00            
ATOM    186  H6  BK5     2      18.230   8.160  13.910  1.00  0.00            
ATOM    187  H7  BK5     2      18.480   8.350  12.180  1.00  0.00            
ATOM    188  H8  BK5     2      17.100  13.180  15.680  1.00  0.00            
ATOM    189  H9  BK5     2      16.310  13.460  14.090  1.00  0.00            
ATOM    190  H10 BK5     2      15.910  12.040  15.210  1.00  0.00            
ATOM    191  H11 BK5     2      21.460  14.410  13.420  1.00  0.00            
ATOM    192  H12 BK5     2      22.780  13.560  10.850  1.00  0.00            
ATOM    193  H13 BK5     2      27.930  14.140  11.420  1.00  0.00            
ATOM    194  H14 BK5     2      26.700  14.820  12.490  1.00  0.00            
ATOM    195  H15 BK5     2      28.660  16.290  12.620  1.00  0.00            
ATOM    196  H16 BK5     2      27.100  17.030  12.320  1.00  0.00            
ATOM    197  H17 BK5     2      28.600  19.220  11.050  1.00  0.00            
ATOM    198  H18 BK5     2      29.890  18.270  11.600  1.00  0.00            
ATOM    199  H19 BK5     2      29.670  18.340   9.820  1.00  0.00            
ATOM    200  H20 BK5     2      28.050  17.360   8.700  1.00  0.00            
ATOM    201  H21 BK5     2      26.720  17.840   9.800  1.00  0.00            
ATOM    202  H22 BK5     2      25.940  15.980   8.610  1.00  0.00            
ATOM    203  H23 BK5     2      27.490  15.110   8.490  1.00  0.00            
ATOM    204  H24 BK5     2      26.740  12.270  12.190  1.00  0.00            
ATOM    205  H25 BK5     2      25.630  11.120  14.170  1.00  0.00            
ATOM    206  H26 BK5     2      22.840  12.600  15.840  1.00  0.00            
ATOM    207  H27 BK5     2      24.380  11.690  16.170  1.00  0.00            
ATOM    208  H28 BK5     2      23.070  10.860  17.830  1.00  0.00            
ATOM    209  H29 BK5     2      21.560  10.670  16.880  1.00  0.00            
ATOM    210  H30 BK5     2      23.110   9.650  16.710  1.00  0.00            
TER
ENDMDL
MODEL        1
ATOM      1  C1  BCD     1      21.370  12.440  21.280  1.00  0.00            
ATOM      2  O1  BCD     1      21.470  13.870  21.270  1.00  0.00            
ATOM      3  C2  BCD     1      21.240  11.890  19.850  1.00  0.00            
ATOM      4  O2  BCD     1      22.420  12.330  19.110  1.00  0.00            
ATOM      5  C3  BCD     1      20.040  12.430  19.160  1.00  0.00            
ATOM      6  O3  BCD     1      19.790  11.990  17.820  1.00  0.00            
ATOM      7  C4  BCD     1      18.860  12.150  20.060  1.00  0.00            
ATOM      8  C5  BCD     1      19.010  12.570  21.470  1.00  0.00            
ATOM      9  O4  BCD     1      20.210  12.000  22.000  1.00  0.00            
ATOM     10  C6  BCD     1      17.830  12.200  22.460  1.00  0.00            
ATOM     11  O5  BCD     1      17.790  12.890  23.720  1.00  0.00            
ATOM     12  H1  BCD     1      22.270  12.020  21.720  1.00  0.00            
ATOM     13  H2  BCD     1      21.200  10.800  19.810  1.00  0.00            
ATOM     14  H3  BCD     1      22.230  12.110  18.190  1.00  0.00            
ATOM     15  H4  BCD     1      20.030  13.530  19.150  1.00  0.00            
ATOM     16  H5  BCD     1      18.950  12.350  17.530  1.00  0.00            
ATOM     17  H6  BCD     1      18.680  11.070  19.970  1.00  0.00            
ATOM     18  H7  BCD     1      19.150  13.660  21.540  1.00  0.00            
ATOM     19  H8  BCD     1      16.850  12.370  21.990  1.00  0.00            
ATOM     20  H9  BCD     1      17.920  11.160  22.780  1.00  0.00            
ATOM     21  H10 BCD     1      18.410  12.440  24.300  1.00  0.00            
ATOM     22  C7  BCD     1      23.700  16.820  23.030  1.00  0.00            
ATOM     23  O6  BCD     1      23.020  17.850  22.360  1.00  0.00            
ATOM     24  C8  BCD     1      24.450  15.980  21.990  1.00  0.00            
ATOM     25  O7  BCD     1      25.400  16.740  21.270  1.00  0.00            
ATOM     26  C9  BCD     1      23.370  15.200  21.170  1.00  0.00            
ATOM     27  O8  BCD     1      23.950  14.300  20.170  1.00  0.00            
ATOM     28  C10 BCD     1      22.450  14.420  22.080  1.00  0.00            
ATOM     29  C11 BCD     1      21.750  15.400  23.050  1.00  0.00            
ATOM     30  O9  BCD     1      22.830  16.050  23.810  1.00  0.00            
ATOM     31  C12 BCD     1      20.780  14.690  23.930  1.00  0.00            
ATOM     32  O10 BCD     1      21.310  13.570  24.630  1.00  0.00            
ATOM     33  H11 BCD     1      24.380  17.260  23.770  1.00  0.00            
ATOM     34  H12 BCD     1      24.920  15.190  22.580  1.00  0.00            
ATOM     35  H13 BCD     1      25.000  17.440  20.760  1.00  0.00            
ATOM     36  H14 BCD     1      22.800  15.960  20.620  1.00  0.00            
ATOM     37  H15 BCD     1      23.260  13.650  20.000  1.00  0.00            
ATOM     38  H16 BCD     1      22.850  13.670  22.780  1.00  0.00            
ATOM     39  H17 BCD     1      21.300  16.220  22.480  1.00  0.00            
ATOM     40  H18 BCD     1      20.490  15.470  24.640  1.00  0.00            
ATOM     41  H19 BCD     1      19.820  14.530  23.420  1.00  0.00            
ATOM     42  H20 BCD     1      20.870  13.450  25.480  1.00  0.00            
ATOM     43  C13 BCD     1      22.960  21.830  21.830  1.00  0.00            
ATOM     44  O11 BCD     1      21.550  21.690  21.690  1.00  0.00            
ATOM     45  C14 BCD     1      23.680  21.090  20.710  1.00  0.00            
ATOM     46  O12 BCD     1      23.100  21.560  19.530  1.00  0.00            
ATOM     47  C15 BCD     1      23.470  19.560  20.810  1.00  0.00            
ATOM     48  O13 BCD     1      24.380  18.840  19.930  1.00  0.00            
ATOM     49  C16 BCD     1      23.660  19.110  22.230  1.00  0.00            
ATOM     50  C17 BCD     1      22.960  19.980  23.310  1.00  0.00            
ATOM     51  O14 BCD     1      23.310  21.320  23.100  1.00  0.00            
ATOM     52  C18 BCD     1      23.450  19.480  24.660  1.00  0.00            
ATOM     53  O15 BCD     1      24.920  19.460  24.780  1.00  0.00            
ATOM     54  H21 BCD     1      23.300  22.870  21.900  1.00  0.00            
ATOM     55  H22 BCD     1      24.740  21.350  20.780  1.00  0.00            
ATOM     56  H23 BCD     1      23.610  21.140  18.830  1.00  0.00            
ATOM     57  H24 BCD     1      22.390  19.520  20.630  1.00  0.00            
ATOM     58  H25 BCD     1      24.280  19.170  19.030  1.00  0.00            
ATOM     59  H26 BCD     1      24.750  19.120  22.360  1.00  0.00            
ATOM     60  H27 BCD     1      21.890  19.780  23.230  1.00  0.00            
ATOM     61  H28 BCD     1      23.020  20.140  25.410  1.00  0.00            
ATOM     62  H29 BCD     1      23.060  18.470  24.890  1.00  0.00            
ATOM     63  H30 BCD     1      25.280  20.350  24.740  1.00  0.00            
ATOM     64  C19 BCD     1      18.010  23.810  21.520  1.00  0.00            
ATOM     65  O16 BCD     1      17.390  22.540  21.350  1.00  0.00            
ATOM     66  C20 BCD     1      18.990  24.050  20.390  1.00  0.00            
ATOM     67  O17 BCD     1      18.330  24.100  19.090  1.00  0.00            
ATOM     68  C21 BCD     1      20.050  22.940  20.270  1.00  0.00            
ATOM     69  O18 BCD     1      21.060  23.240  19.290  1.00  0.00            
ATOM     70  C22 BCD     1      20.730  22.850  21.650  1.00  0.00            
ATOM     71  C23 BCD     1      19.720  22.680  22.810  1.00  0.00            
ATOM     72  O19 BCD     1      18.710  23.800  22.720  1.00  0.00            
ATOM     73  C24 BCD     1      20.370  22.760  24.160  1.00  0.00            
ATOM     74  O20 BCD     1      19.420  22.760  25.270  1.00  0.00            
ATOM     75  H31 BCD     1      17.290  24.640  21.570  1.00  0.00            
ATOM     76  H32 BCD     1      19.570  24.960  20.580  1.00  0.00            
ATOM     77  H33 BCD     1      19.000  23.890  18.430  1.00  0.00            
ATOM     78  H34 BCD     1      19.580  21.950  20.160  1.00  0.00            
ATOM     79  H35 BCD     1      21.670  22.500  19.360  1.00  0.00            
ATOM     80  H36 BCD     1      21.360  23.730  21.810  1.00  0.00            
ATOM     81  H37 BCD     1      19.170  21.740  22.670  1.00  0.00            
ATOM     82  H38 BCD     1      21.040  21.900  24.160  1.00  0.00            
ATOM     83  H39 BCD     1      20.980  23.670  24.250  1.00  0.00            
ATOM     84  H40 BCD     1      20.000  22.540  26.000  1.00  0.00            
ATOM     85  C25 BCD     1      13.770  20.820  21.200  1.00  0.00            
ATOM     86  O21 BCD     1      14.320  19.770  20.490  1.00  0.00            
ATOM     87  C26 BCD     1      13.860  22.160  20.420  1.00  0.00            
ATOM     88  O22 BCD     1      13.260  22.070  19.120  1.00  0.00            
ATOM     89  C27 BCD     1      15.320  22.600  20.320  1.00  0.00            
ATOM     90  O23 BCD     1      15.440  23.920  19.860  1.00  0.00            
ATOM     91  C28 BCD     1      16.040  22.480  21.610  1.00  0.00            
ATOM     92  C29 BCD     1      15.810  21.230  22.440  1.00  0.00            
ATOM     93  O24 BCD     1      14.390  20.900  22.510  1.00  0.00            
ATOM     94  C30 BCD     1      16.360  21.320  23.860  1.00  0.00            
ATOM     95  O25 BCD     1      15.740  22.330  24.630  1.00  0.00            
ATOM     96  H41 BCD     1      12.710  20.610  21.420  1.00  0.00            
ATOM     97  H42 BCD     1      13.350  22.960  20.960  1.00  0.00            
ATOM     98  H43 BCD     1      13.570  21.330  18.590  1.00  0.00            
ATOM     99  H44 BCD     1      15.720  21.840  19.620  1.00  0.00            
ATOM    100  H45 BCD     1      16.270  23.990  19.390  1.00  0.00            
ATOM    101  H46 BCD     1      15.720  23.360  22.190  1.00  0.00            
ATOM    102  H47 BCD     1      16.330  20.380  21.980  1.00  0.00            
ATOM    103  H48 BCD     1      16.160  20.370  24.370  1.00  0.00            
ATOM    104  H49 BCD     1      17.460  21.350  23.860  1.00  0.00            
ATOM    105  H50 BCD     1      16.080  22.080  25.490  1.00  0.00            
ATOM    106  C31 BCD     1      13.410  16.460  18.310  1.00  0.00            
ATOM    107  O26 BCD     1      14.520  15.820  18.960  1.00  0.00            
ATOM    108  C32 BCD     1      13.760  17.700  17.540  1.00  0.00            
ATOM    109  O27 BCD     1      14.700  17.270  16.500  1.00  0.00            
ATOM    110  C33 BCD     1      14.290  18.800  18.440  1.00  0.00            
ATOM    111  C34 BCD     1      13.400  19.090  19.610  1.00  0.00            
ATOM    112  C35 BCD     1      13.000  17.780  20.280  1.00  0.00            
ATOM    113  O28 BCD     1      12.490  16.890  19.270  1.00  0.00            
ATOM    114  C36 BCD     1      11.920  17.920  21.330  1.00  0.00            
ATOM    115  O29 BCD     1      11.660  16.740  22.050  1.00  0.00            
ATOM    116  O30 BCD     1      14.420  19.960  17.620  1.00  0.00            
ATOM    117  H51 BCD     1      12.870  15.740  17.690  1.00  0.00            
ATOM    118  H52 BCD     1      12.890  18.160  17.040  1.00  0.00            
ATOM    119  H53 BCD     1      14.670  17.980  15.860  1.00  0.00            
ATOM    120  H54 BCD     1      15.230  18.560  18.970  1.00  0.00            
ATOM    121  H55 BCD     1      15.080  19.790  16.940  1.00  0.00            
ATOM    122  H56 BCD     1      12.610  19.750  19.210  1.00  0.00            
ATOM    123  H57 BCD     1      13.890  17.440  20.840  1.00  0.00            
ATOM    124  H58 BCD     1      12.220  18.640  22.110  1.00  0.00            
ATOM    125  H59 BCD     1      11.020  18.370  20.880  1.00  0.00            
ATOM    126  H60 BCD     1      11.310  16.090  21.440  1.00  0.00            
ATOM    127  C37 BCD     1      16.500  12.210  19.250  1.00  0.00            
ATOM    128  O31 BCD     1      17.710  12.910  19.570  1.00  0.00            
ATOM    129  C38 BCD     1      16.180  12.680  17.850  1.00  0.00            
ATOM    130  O32 BCD     1      17.290  12.460  17.040  1.00  0.00            
ATOM    131  C39 BCD     1      15.800  14.160  17.820  1.00  0.00            
ATOM    132  O33 BCD     1      15.540  14.750  16.540  1.00  0.00            
ATOM    133  C40 BCD     1      14.580  14.410  18.800  1.00  0.00            
ATOM    134  C41 BCD     1      15.000  13.960  20.180  1.00  0.00            
ATOM    135  O34 BCD     1      15.410  12.560  20.070  1.00  0.00            
ATOM    136  C42 BCD     1      13.930  14.050  21.200  1.00  0.00            
ATOM    137  O35 BCD     1      12.820  13.290  20.790  1.00  0.00            
ATOM    138  H61 BCD     1      16.670  11.130  19.390  1.00  0.00            
ATOM    139  H62 BCD     1      15.410  11.990  17.480  1.00  0.00            
ATOM    140  H63 BCD     1      17.140  12.860  16.180  1.00  0.00            
ATOM    141  H64 BCD     1      16.640  14.720  18.250  1.00  0.00            
ATOM    142  H65 BCD     1      15.260  15.660  16.670  1.00  0.00            
ATOM    143  H66 BCD     1      13.730  13.850  18.380  1.00  0.00            
ATOM    144  H67 BCD     1      15.840  14.590  20.500  1.00  0.00            
ATOM    145  H68 BCD     1      14.360  13.690  22.150  1.00  0.00            
ATOM    146  H69 BCD     1      13.720  15.090  21.470  1.00  0.00            
ATOM    147  H70 BCD     1      12.180  13.840  20.330  1.00  0.00            
ATOM    148  C1  BK5     2      18.830  23.260  12.190  1.00  0.00            
ATOM    149  C2  BK5     2      19.710  22.470  11.150  1.00  0.00            
ATOM    150  C3  BK5     2      20.850  21.480  11.550  1.00  0.00            
ATOM    151  C4  BK5     2      21.880  22.150  12.470  1.00  0.00            
ATOM    152  N1  BK5     2      22.960  22.820  12.140  1.00  0.00            
ATOM    153  N2  BK5     2      23.430  23.260  13.390  1.00  0.00            
ATOM    154  C5  BK5     2      24.680  24.130  13.410  1.00  0.00            
ATOM    155  C6  BK5     2      22.680  22.730  14.450  1.00  0.00            
ATOM    156  C7  BK5     2      22.950  22.710  15.910  1.00  0.00            
ATOM    157  O1  BK5     2      23.950  23.160  16.480  1.00  0.00            
ATOM    158  N3  BK5     2      21.880  22.170  16.550  1.00  0.00            
ATOM    159  C8  BK5     2      20.830  21.530  15.920  1.00  0.00            
ATOM    160  C9  BK5     2      19.960  20.880  16.850  1.00  0.00            
ATOM    161  C10 BK5     2      20.230  19.630  17.450  1.00  0.00            
ATOM    162  C11 BK5     2      19.290  18.970  18.320  1.00  0.00            
ATOM    163  S1  BK5     2      19.660  17.420  19.110  1.00  0.00            
ATOM    164  O2  BK5     2      18.860  16.430  18.330  1.00  0.00            
ATOM    165  O3  BK5     2      21.080  17.180  19.370  1.00  0.00            
ATOM    166  N4  BK5     2      18.930  17.630  20.620  1.00  0.00            
ATOM    167  C12 BK5     2      19.660  18.420  21.680  1.00  0.00            
ATOM    168  C13 BK5     2      18.790  18.650  22.880  1.00  0.00            
ATOM    169  N5  BK5     2      18.230  17.380  23.410  1.00  0.00            
ATOM    170  C14 BK5     2      17.540  17.600  24.610  1.00  0.00            
ATOM    171  C15 BK5     2      17.500  16.520  22.420  1.00  0.00            
ATOM    172  C16 BK5     2      18.360  16.380  21.130  1.00  0.00            
ATOM    173  C17 BK5     2      18.090  19.630  18.600  1.00  0.00            
ATOM    174  C18 BK5     2      17.900  20.900  18.060  1.00  0.00            
ATOM    175  C19 BK5     2      18.770  21.510  17.160  1.00  0.00            
ATOM    176  O4  BK5     2      18.450  22.750  16.620  1.00  0.00            
ATOM    177  C20 BK5     2      17.130  22.990  15.990  1.00  0.00            
ATOM    178  C21 BK5     2      17.090  24.380  15.370  1.00  0.00            
ATOM    179  N6  BK5     2      20.700  21.440  14.610  1.00  0.00            
ATOM    180  C22 BK5     2      21.740  22.030  13.870  1.00  0.00            
ATOM    181  H1  BK5     2      19.560  23.730  12.870  1.00  0.00            
ATOM    182  H2  BK5     2      18.350  24.080  11.640  1.00  0.00            
ATOM    183  H3  BK5     2      18.180  22.550  12.710  1.00  0.00            
ATOM    184  H4  BK5     2      20.340  23.180  10.610  1.00  0.00            
ATOM    185  H5  BK5     2      19.090  22.110  10.310  1.00  0.00            
ATOM    186  H6  BK5     2      21.360  21.120  10.640  1.00  0.00            
ATOM    187  H7  BK5     2      20.210  20.720  12.000  1.00  0.00            
ATOM    188  H8  BK5     2      25.600  23.570  13.220  1.00  0.00            
ATOM    189  H9  BK5     2      24.630  24.860  12.590  1.00  0.00            
ATOM    190  H10 BK5     2      24.660  24.550  14.430  1.00  0.00            
ATOM    191  H11 BK5     2      22.040  22.180  17.550  1.00  0.00            
ATOM    192  H12 BK5     2      21.160  19.100  17.290  1.00  0.00            
ATOM    193  H13 BK5     2      20.010  19.420  21.360  1.00  0.00            
ATOM    194  H14 BK5     2      20.560  17.860  21.960  1.00  0.00            
ATOM    195  H15 BK5     2      18.020  19.370  22.600  1.00  0.00            
ATOM    196  H16 BK5     2      19.520  19.060  23.580  1.00  0.00            
ATOM    197  H17 BK5     2      18.040  18.240  25.350  1.00  0.00            
ATOM    198  H18 BK5     2      16.490  17.810  24.360  1.00  0.00            
ATOM    199  H19 BK5     2      17.420  16.640  25.140  1.00  0.00            
ATOM    200  H20 BK5     2      16.530  16.960  22.160  1.00  0.00            
ATOM    201  H21 BK5     2      17.330  15.540  22.880  1.00  0.00            
ATOM    202  H22 BK5     2      19.160  15.660  21.360  1.00  0.00            
ATOM    203  H23 BK5     2      17.780  15.780  20.420  1.00  0.00            
ATOM    204  H24 BK5     2      17.350  19.240  19.300  1.00  0.00            
ATOM    205  H25 BK5     2      16.950  21.390  18.290  1.00  0.00            
ATOM    206  H26 BK5     2      16.290  22.920  16.690  1.00  0.00            
ATOM    207  H27 BK5     2      17.040  22.180  15.260  1.00  0.00            
ATOM    208  H28 BK5     2      17.010  25.210  16.070  1.00  0.00            
ATOM    209  H29 BK5     2      17.960  24.550  14.730  1.00  0.00            
ATOM    210  H30 BK5     2      16.230  24.440  14.690  1.00  0.00            
TER
ENDMDL
MODEL        1
ATOM      1  C1  BCD     1      15.590  24.460  30.430  1.00  0.00            
ATOM      2  O1  BCD     1      14.450  24.920  29.750  1.00  0.00            
ATOM      3  C2  BCD     1      16.490  25.480  30.930  1.00  0.00            
ATOM      4  O2  BCD     1      15.820  26.220  31.930  1.00  0.00            
ATOM      5  C3  BCD     1      17.110  26.290  29.780  1.00  0.00            
ATOM      6  O3  BCD     1      18.060  27.300  30.190  1.00  0.00            
ATOM      7  C4  BCD     1      17.650  25.360  28.680  1.00  0.00            
ATOM      8  C5  BCD     1      16.670  24.230  28.330  1.00  0.00            
ATOM      9  O4  BCD     1      16.290  23.580  29.510  1.00  0.00            
ATOM     10  C6  BCD     1      17.460  23.240  27.430  1.00  0.00            
ATOM     11  O5  BCD     1      16.730  22.040  27.200  1.00  0.00            
ATOM     12  H1  BCD     1      15.320  23.760  31.230  1.00  0.00            
ATOM     13  H2  BCD     1      17.250  24.880  31.440  1.00  0.00            
ATOM     14  H3  BCD     1      16.480  26.520  32.560  1.00  0.00            
ATOM     15  H4  BCD     1      16.280  26.820  29.290  1.00  0.00            
ATOM     16  H5  BCD     1      18.110  27.950  29.480  1.00  0.00            
ATOM     17  H6  BCD     1      18.590  24.900  29.020  1.00  0.00            
ATOM     18  H7  BCD     1      15.820  24.660  27.770  1.00  0.00            
ATOM     19  H8  BCD     1      17.730  23.700  26.470  1.00  0.00            
ATOM     20  H9  BCD     1      18.470  23.080  27.820  1.00  0.00            
ATOM     21  H10 BCD     1      15.900  22.370  26.860  1.00  0.00            
ATOM     22  C7  BCD     1      10.280  25.230  30.250  1.00  0.00            
ATOM     23  O6  BCD     1      10.250  25.460  28.840  1.00  0.00            
ATOM     24  C8  BCD     1      11.150  26.340  30.850  1.00  0.00            
ATOM     25  O7  BCD     1      10.510  27.600  30.500  1.00  0.00            
ATOM     26  C9  BCD     1      12.620  26.240  30.300  1.00  0.00            
ATOM     27  O8  BCD     1      13.470  27.190  30.920  1.00  0.00            
ATOM     28  C10 BCD     1      13.190  24.890  30.530  1.00  0.00            
ATOM     29  C11 BCD     1      12.240  23.790  30.020  1.00  0.00            
ATOM     30  O9  BCD     1      10.880  23.990  30.470  1.00  0.00            
ATOM     31  C12 BCD     1      12.790  22.440  30.290  1.00  0.00            
ATOM     32  O10 BCD     1      11.830  21.440  30.090  1.00  0.00            
ATOM     33  H11 BCD     1       9.270  25.180  30.670  1.00  0.00            
ATOM     34  H12 BCD     1      11.240  26.260  31.940  1.00  0.00            
ATOM     35  H13 BCD     1       9.740  27.610  31.070  1.00  0.00            
ATOM     36  H14 BCD     1      12.620  26.250  29.200  1.00  0.00            
ATOM     37  H15 BCD     1      14.340  26.810  31.030  1.00  0.00            
ATOM     38  H16 BCD     1      13.420  24.700  31.590  1.00  0.00            
ATOM     39  H17 BCD     1      12.210  23.890  28.930  1.00  0.00            
ATOM     40  H18 BCD     1      13.730  22.320  29.740  1.00  0.00            
ATOM     41  H19 BCD     1      13.080  22.440  31.350  1.00  0.00            
ATOM     42  H20 BCD     1      11.140  21.630  30.740  1.00  0.00            
ATOM     43  C13 BCD     1       7.680  25.040  25.710  1.00  0.00            
ATOM     44  O11 BCD     1       8.790  25.180  24.750  1.00  0.00            
ATOM     45  C14 BCD     1       7.430  26.250  26.590  1.00  0.00            
ATOM     46  O12 BCD     1       7.120  27.470  25.950  1.00  0.00            
ATOM     47  C15 BCD     1       8.690  26.480  27.430  1.00  0.00            
ATOM     48  O13 BCD     1       8.460  27.520  28.370  1.00  0.00            
ATOM     49  C16 BCD     1       9.010  25.240  28.200  1.00  0.00            
ATOM     50  C17 BCD     1       9.060  23.950  27.370  1.00  0.00            
ATOM     51  O14 BCD     1       7.890  23.890  26.530  1.00  0.00            
ATOM     52  C18 BCD     1       9.130  22.680  28.170  1.00  0.00            
ATOM     53  O15 BCD     1       8.220  22.500  29.230  1.00  0.00            
ATOM     54  H21 BCD     1       6.740  24.910  25.160  1.00  0.00            
ATOM     55  H22 BCD     1       6.630  26.060  27.320  1.00  0.00            
ATOM     56  H23 BCD     1       7.060  28.060  26.700  1.00  0.00            
ATOM     57  H24 BCD     1       9.520  26.650  26.720  1.00  0.00            
ATOM     58  H25 BCD     1       9.260  27.810  28.790  1.00  0.00            
ATOM     59  H26 BCD     1       8.180  25.150  28.910  1.00  0.00            
ATOM     60  H27 BCD     1       9.930  23.920  26.710  1.00  0.00            
ATOM     61  H28 BCD     1       9.030  21.890  27.410  1.00  0.00            
ATOM     62  H29 BCD     1      10.150  22.480  28.530  1.00  0.00            
ATOM     63  H30 BCD     1       8.380  21.580  29.420  1.00  0.00            
ATOM     64  C19 BCD     1      10.090  24.790  20.960  1.00  0.00            
ATOM     65  O16 BCD     1      11.250  25.470  21.400  1.00  0.00            
ATOM     66  C20 BCD     1       8.830  25.720  21.130  1.00  0.00            
ATOM     67  O17 BCD     1       8.970  26.960  20.390  1.00  0.00            
ATOM     68  C21 BCD     1       8.550  26.040  22.600  1.00  0.00            
ATOM     69  O18 BCD     1       7.290  26.800  22.680  1.00  0.00            
ATOM     70  C22 BCD     1       8.550  24.780  23.450  1.00  0.00            
ATOM     71  C23 BCD     1       9.670  23.850  23.090  1.00  0.00            
ATOM     72  O19 BCD     1       9.860  23.610  21.670  1.00  0.00            
ATOM     73  C24 BCD     1       9.480  22.460  23.730  1.00  0.00            
ATOM     74  O20 BCD     1       8.340  21.870  23.250  1.00  0.00            
ATOM     75  H31 BCD     1      10.110  24.580  19.880  1.00  0.00            
ATOM     76  H32 BCD     1       8.000  25.170  20.650  1.00  0.00            
ATOM     77  H33 BCD     1       8.060  27.270  20.340  1.00  0.00            
ATOM     78  H34 BCD     1       9.370  26.680  22.950  1.00  0.00            
ATOM     79  H35 BCD     1       7.380  27.460  23.380  1.00  0.00            
ATOM     80  H36 BCD     1       7.580  24.280  23.320  1.00  0.00            
ATOM     81  H37 BCD     1      10.530  24.270  23.620  1.00  0.00            
ATOM     82  H38 BCD     1      10.350  21.880  23.400  1.00  0.00            
ATOM     83  H39 BCD     1       9.350  22.550  24.810  1.00  0.00            
ATOM     84  H40 BCD     1       8.030  21.230  23.900  1.00  0.00            
ATOM     85  C25 BCD     1      14.510  27.300  19.440  1.00  0.00            
ATOM     86  O21 BCD     1      15.310  26.920  20.600  1.00  0.00            
ATOM     87  C26 BCD     1      13.330  28.230  19.930  1.00  0.00            
ATOM     88  O22 BCD     1      13.960  29.430  20.500  1.00  0.00            
ATOM     89  C27 BCD     1      12.420  27.450  20.960  1.00  0.00            
ATOM     90  O23 BCD     1      11.270  28.230  21.280  1.00  0.00            
ATOM     91  C28 BCD     1      11.990  26.160  20.330  1.00  0.00            
ATOM     92  C29 BCD     1      13.110  25.280  19.760  1.00  0.00            
ATOM     93  O24 BCD     1      13.940  26.070  18.880  1.00  0.00            
ATOM     94  C30 BCD     1      12.560  24.110  18.970  1.00  0.00            
ATOM     95  O25 BCD     1      11.620  24.610  17.980  1.00  0.00            
ATOM     96  H41 BCD     1      15.150  27.800  18.700  1.00  0.00            
ATOM     97  H42 BCD     1      12.740  28.520  19.050  1.00  0.00            
ATOM     98  H43 BCD     1      14.910  29.330  20.420  1.00  0.00            
ATOM     99  H44 BCD     1      13.030  27.320  21.870  1.00  0.00            
ATOM    100  H45 BCD     1      10.450  27.840  20.970  1.00  0.00            
ATOM    101  H46 BCD     1      11.320  26.360  19.480  1.00  0.00            
ATOM    102  H47 BCD     1      13.670  24.940  20.640  1.00  0.00            
ATOM    103  H48 BCD     1      13.420  23.610  18.500  1.00  0.00            
ATOM    104  H49 BCD     1      12.080  23.350  19.590  1.00  0.00            
ATOM    105  H50 BCD     1      11.420  23.850  17.430  1.00  0.00            
ATOM    106  C31 BCD     1      19.090  27.230  22.120  1.00  0.00            
ATOM    107  O26 BCD     1      18.440  27.080  23.370  1.00  0.00            
ATOM    108  C32 BCD     1      18.650  28.400  21.340  1.00  0.00            
ATOM    109  O27 BCD     1      18.850  29.580  22.260  1.00  0.00            
ATOM    110  C33 BCD     1      17.180  28.220  21.130  1.00  0.00            
ATOM    111  C34 BCD     1      16.740  26.970  20.430  1.00  0.00            
ATOM    112  C35 BCD     1      17.510  25.780  21.120  1.00  0.00            
ATOM    113  O28 BCD     1      18.870  26.050  21.360  1.00  0.00            
ATOM    114  C36 BCD     1      17.390  24.550  20.320  1.00  0.00            
ATOM    115  O29 BCD     1      17.590  24.610  18.880  1.00  0.00            
ATOM    116  O30 BCD     1      16.730  29.380  20.420  1.00  0.00            
ATOM    117  H51 BCD     1      20.170  27.390  22.200  1.00  0.00            
ATOM    118  H52 BCD     1      19.250  28.470  20.430  1.00  0.00            
ATOM    119  H53 BCD     1      18.650  30.400  21.790  1.00  0.00            
ATOM    120  H54 BCD     1      16.730  28.290  22.130  1.00  0.00            
ATOM    121  H55 BCD     1      17.350  29.620  19.720  1.00  0.00            
ATOM    122  H56 BCD     1      17.090  27.070  19.390  1.00  0.00            
ATOM    123  H57 BCD     1      17.030  25.650  22.090  1.00  0.00            
ATOM    124  H58 BCD     1      17.930  23.700  20.760  1.00  0.00            
ATOM    125  H59 BCD     1      16.350  24.270  20.510  1.00  0.00            
ATOM    126  H60 BCD     1      16.750  24.420  18.460  1.00  0.00            
ATOM    127  C37 BCD     1      19.370  26.510  27.330  1.00  0.00            
ATOM    128  O31 BCD     1      17.950  26.220  27.540  1.00  0.00            
ATOM    129  C38 BCD     1      19.550  27.940  26.800  1.00  0.00            
ATOM    130  O32 BCD     1      18.870  28.830  27.700  1.00  0.00            
ATOM    131  C39 BCD     1      18.960  28.110  25.440  1.00  0.00            
ATOM    132  O33 BCD     1      19.180  29.440  24.890  1.00  0.00            
ATOM    133  C40 BCD     1      19.330  27.000  24.470  1.00  0.00            
ATOM    134  C41 BCD     1      19.250  25.650  25.040  1.00  0.00            
ATOM    135  O34 BCD     1      19.860  25.530  26.340  1.00  0.00            
ATOM    136  C42 BCD     1      19.800  24.490  24.220  1.00  0.00            
ATOM    137  O35 BCD     1      21.170  24.780  23.860  1.00  0.00            
ATOM    138  H61 BCD     1      20.040  26.490  28.200  1.00  0.00            
ATOM    139  H62 BCD     1      20.630  28.140  26.770  1.00  0.00            
ATOM    140  H63 BCD     1      18.490  29.490  27.110  1.00  0.00            
ATOM    141  H64 BCD     1      17.880  27.970  25.570  1.00  0.00            
ATOM    142  H65 BCD     1      18.750  29.380  24.030  1.00  0.00            
ATOM    143  H66 BCD     1      20.370  27.080  24.130  1.00  0.00            
ATOM    144  H67 BCD     1      18.190  25.460  25.250  1.00  0.00            
ATOM    145  H68 BCD     1      19.620  23.580  24.800  1.00  0.00            
ATOM    146  H69 BCD     1      19.130  24.300  23.380  1.00  0.00            
ATOM    147  H70 BCD     1      21.140  24.780  22.900  1.00  0.00            
ATOM    148  C1  BK5     2      12.920  31.940  27.290  1.00  0.00            
ATOM    149  C2  BK5     2      12.470  31.750  28.750  1.00  0.00            
ATOM    150  C3  BK5     2      11.470  30.560  28.880  1.00  0.00            
ATOM    151  C4  BK5     2      10.420  30.320  27.830  1.00  0.00            
ATOM    152  N1  BK5     2       9.380  31.070  27.630  1.00  0.00            
ATOM    153  N2  BK5     2       8.960  30.760  26.390  1.00  0.00            
ATOM    154  C5  BK5     2       7.770  31.330  25.800  1.00  0.00            
ATOM    155  C6  BK5     2       9.760  29.770  25.790  1.00  0.00            
ATOM    156  C7  BK5     2       9.760  29.240  24.510  1.00  0.00            
ATOM    157  O1  BK5     2       8.960  29.390  23.590  1.00  0.00            
ATOM    158  N3  BK5     2      10.870  28.430  24.290  1.00  0.00            
ATOM    159  C8  BK5     2      11.770  28.060  25.240  1.00  0.00            
ATOM    160  C9  BK5     2      12.680  26.970  24.900  1.00  0.00            
ATOM    161  C10 BK5     2      12.370  25.590  25.230  1.00  0.00            
ATOM    162  C11 BK5     2      13.320  24.570  25.130  1.00  0.00            
ATOM    163  S1  BK5     2      13.050  22.830  25.500  1.00  0.00            
ATOM    164  O2  BK5     2      14.060  22.510  26.420  1.00  0.00            
ATOM    165  O3  BK5     2      11.720  22.580  26.000  1.00  0.00            
ATOM    166  N4  BK5     2      13.440  21.940  24.060  1.00  0.00            
ATOM    167  C12 BK5     2      14.160  20.600  23.980  1.00  0.00            
ATOM    168  C13 BK5     2      14.150  19.810  22.640  1.00  0.00            
ATOM    169  N5  BK5     2      14.270  20.730  21.490  1.00  0.00            
ATOM    170  C14 BK5     2      14.400  20.080  20.150  1.00  0.00            
ATOM    171  C15 BK5     2      13.290  21.860  21.500  1.00  0.00            
ATOM    172  C16 BK5     2      13.620  22.720  22.780  1.00  0.00            
ATOM    173  C17 BK5     2      14.630  24.900  24.670  1.00  0.00            
ATOM    174  C18 BK5     2      14.910  26.220  24.320  1.00  0.00            
ATOM    175  C19 BK5     2      13.980  27.260  24.490  1.00  0.00            
ATOM    176  O4  BK5     2      14.210  28.500  24.010  1.00  0.00            
ATOM    177  C20 BK5     2      15.380  29.080  24.590  1.00  0.00            
ATOM    178  C21 BK5     2      15.390  30.500  23.920  1.00  0.00            
ATOM    179  N6  BK5     2      11.710  28.510  26.480  1.00  0.00            
ATOM    180  C22 BK5     2      10.700  29.460  26.710  1.00  0.00            
ATOM    181  H1  BK5     2      13.170  30.960  26.890  1.00  0.00            
ATOM    182  H2  BK5     2      12.110  32.340  26.660  1.00  0.00            
ATOM    183  H3  BK5     2      13.750  32.660  27.350  1.00  0.00            
ATOM    184  H4  BK5     2      12.070  32.640  29.240  1.00  0.00            
ATOM    185  H5  BK5     2      13.370  31.470  29.310  1.00  0.00            
ATOM    186  H6  BK5     2      10.980  30.900  29.800  1.00  0.00            
ATOM    187  H7  BK5     2      11.990  29.620  29.110  1.00  0.00            
ATOM    188  H8  BK5     2       7.500  32.290  26.270  1.00  0.00            
ATOM    189  H9  BK5     2       7.940  31.380  24.720  1.00  0.00            
ATOM    190  H10 BK5     2       6.960  30.600  25.880  1.00  0.00            
ATOM    191  H11 BK5     2      10.920  27.990  23.380  1.00  0.00            
ATOM    192  H12 BK5     2      11.410  25.350  25.670  1.00  0.00            
ATOM    193  H13 BK5     2      13.680  19.900  24.680  1.00  0.00            
ATOM    194  H14 BK5     2      15.200  20.560  24.320  1.00  0.00            
ATOM    195  H15 BK5     2      13.230  19.220  22.560  1.00  0.00            
ATOM    196  H16 BK5     2      15.000  19.120  22.490  1.00  0.00            
ATOM    197  H17 BK5     2      13.520  19.530  19.780  1.00  0.00            
ATOM    198  H18 BK5     2      14.550  20.880  19.420  1.00  0.00            
ATOM    199  H19 BK5     2      15.180  19.310  20.200  1.00  0.00            
ATOM    200  H20 BK5     2      12.220  21.630  21.500  1.00  0.00            
ATOM    201  H21 BK5     2      13.460  22.420  20.570  1.00  0.00            
ATOM    202  H22 BK5     2      14.650  23.090  22.710  1.00  0.00            
ATOM    203  H23 BK5     2      12.920  23.560  22.710  1.00  0.00            
ATOM    204  H24 BK5     2      15.430  24.160  24.660  1.00  0.00            
ATOM    205  H25 BK5     2      15.830  26.470  23.800  1.00  0.00            
ATOM    206  H26 BK5     2      16.270  28.530  24.250  1.00  0.00            
ATOM    207  H27 BK5     2      15.240  29.140  25.670  1.00  0.00            
ATOM    208  H28 BK5     2      15.600  30.470  22.840  1.00  0.00            
ATOM    209  H29 BK5     2      14.530  31.110  24.220  1.00  0.00            
ATOM    210  H30 BK5     2      16.340  30.990  24.180  1.00  0.00            
TER
ENDMDL
MODEL        1
ATOM      1  C1  BCD     1      23.920  21.790  16.310  1.00  0.00            
ATOM      2  O1  BCD     1      23.980  22.480  17.540  1.00  0.00            
ATOM      3  C2  BCD     1      22.850  22.470  15.480  1.00  0.00            
ATOM      4  O2  BCD     1      23.090  23.830  15.120  1.00  0.00            
ATOM      5  C3  BCD     1      21.480  22.390  16.100  1.00  0.00            
ATOM      6  O3  BCD     1      20.540  22.940  15.200  1.00  0.00            
ATOM      7  C4  BCD     1      21.110  20.950  16.410  1.00  0.00            
ATOM      8  C5  BCD     1      22.200  20.320  17.240  1.00  0.00            
ATOM      9  O4  BCD     1      23.490  20.410  16.580  1.00  0.00            
ATOM     10  C6  BCD     1      21.860  18.880  17.730  1.00  0.00            
ATOM     11  O5  BCD     1      22.020  18.000  16.690  1.00  0.00            
ATOM     12  H1  BCD     1      24.890  21.800  15.800  1.00  0.00            
ATOM     13  H2  BCD     1      22.820  21.890  14.550  1.00  0.00            
ATOM     14  H3  BCD     1      22.500  23.990  14.380  1.00  0.00            
ATOM     15  H4  BCD     1      21.450  22.970  17.030  1.00  0.00            
ATOM     16  H5  BCD     1      19.690  23.030  15.630  1.00  0.00            
ATOM     17  H6  BCD     1      20.960  20.400  15.470  1.00  0.00            
ATOM     18  H7  BCD     1      22.290  21.010  18.090  1.00  0.00            
ATOM     19  H8  BCD     1      22.610  18.660  18.500  1.00  0.00            
ATOM     20  H9  BCD     1      20.830  18.930  18.090  1.00  0.00            
ATOM     21  H10 BCD     1      22.740  18.390  16.190  1.00  0.00            
ATOM     22  C7  BCD     1      26.410  24.190  20.270  1.00  0.00            
ATOM     23  O6  BCD     1      25.520  23.570  21.290  1.00  0.00            
ATOM     24  C8  BCD     1      25.680  25.210  19.360  1.00  0.00            
ATOM     25  O7  BCD     1      24.870  26.160  20.130  1.00  0.00            
ATOM     26  C9  BCD     1      24.720  24.480  18.470  1.00  0.00            
ATOM     27  O8  BCD     1      24.140  25.260  17.420  1.00  0.00            
ATOM     28  C10 BCD     1      25.200  23.150  17.830  1.00  0.00            
ATOM     29  C11 BCD     1      25.980  22.300  18.830  1.00  0.00            
ATOM     30  O9  BCD     1      26.940  23.080  19.490  1.00  0.00            
ATOM     31  C12 BCD     1      26.600  21.130  18.160  1.00  0.00            
ATOM     32  O10 BCD     1      27.460  21.460  17.040  1.00  0.00            
ATOM     33  H11 BCD     1      27.280  24.650  20.730  1.00  0.00            
ATOM     34  H12 BCD     1      26.380  25.710  18.680  1.00  0.00            
ATOM     35  H13 BCD     1      24.710  26.880  19.500  1.00  0.00            
ATOM     36  H14 BCD     1      23.850  24.190  19.060  1.00  0.00            
ATOM     37  H15 BCD     1      23.410  24.780  17.030  1.00  0.00            
ATOM     38  H16 BCD     1      25.800  23.360  16.930  1.00  0.00            
ATOM     39  H17 BCD     1      25.380  21.930  19.670  1.00  0.00            
ATOM     40  H18 BCD     1      27.300  20.680  18.870  1.00  0.00            
ATOM     41  H19 BCD     1      25.960  20.290  17.880  1.00  0.00            
ATOM     42  H20 BCD     1      27.370  20.970  16.210  1.00  0.00            
ATOM     43  C13 BCD     1      25.050  23.200  25.300  1.00  0.00            
ATOM     44  O11 BCD     1      23.870  22.310  25.140  1.00  0.00            
ATOM     45  C14 BCD     1      24.720  24.610  24.790  1.00  0.00            
ATOM     46  O12 BCD     1      23.640  25.060  25.520  1.00  0.00            
ATOM     47  C15 BCD     1      24.580  24.580  23.240  1.00  0.00            
ATOM     48  O13 BCD     1      24.530  25.940  22.690  1.00  0.00            
ATOM     49  C16 BCD     1      25.810  23.900  22.640  1.00  0.00            
ATOM     50  C17 BCD     1      26.020  22.500  23.220  1.00  0.00            
ATOM     51  O14 BCD     1      26.160  22.610  24.640  1.00  0.00            
ATOM     52  C18 BCD     1      27.200  21.790  22.680  1.00  0.00            
ATOM     53  O15 BCD     1      28.390  22.540  22.670  1.00  0.00            
ATOM     54  H21 BCD     1      25.300  23.200  26.370  1.00  0.00            
ATOM     55  H22 BCD     1      25.550  25.300  24.990  1.00  0.00            
ATOM     56  H23 BCD     1      23.560  25.970  25.240  1.00  0.00            
ATOM     57  H24 BCD     1      23.680  24.020  22.960  1.00  0.00            
ATOM     58  H25 BCD     1      24.620  26.020  21.740  1.00  0.00            
ATOM     59  H26 BCD     1      26.690  24.540  22.780  1.00  0.00            
ATOM     60  H27 BCD     1      25.160  21.870  22.960  1.00  0.00            
ATOM     61  H28 BCD     1      27.380  20.860  23.230  1.00  0.00            
ATOM     62  H29 BCD     1      26.850  21.530  21.670  1.00  0.00            
ATOM     63  H30 BCD     1      29.050  21.960  22.270  1.00  0.00            
ATOM     64  C19 BCD     1      21.270  19.990  27.220  1.00  0.00            
ATOM     65  O16 BCD     1      20.340  20.110  26.140  1.00  0.00            
ATOM     66  C20 BCD     1      21.600  21.340  27.970  1.00  0.00            
ATOM     67  O17 BCD     1      20.450  22.070  28.480  1.00  0.00            
ATOM     68  C21 BCD     1      22.240  22.280  26.920  1.00  0.00            
ATOM     69  O18 BCD     1      22.670  23.570  27.500  1.00  0.00            
ATOM     70  C22 BCD     1      23.480  21.580  26.350  1.00  0.00            
ATOM     71  C23 BCD     1      23.070  20.240  25.730  1.00  0.00            
ATOM     72  O19 BCD     1      22.440  19.410  26.670  1.00  0.00            
ATOM     73  C24 BCD     1      24.340  19.600  25.180  1.00  0.00            
ATOM     74  O20 BCD     1      24.100  18.410  24.470  1.00  0.00            
ATOM     75  H31 BCD     1      21.020  19.270  28.010  1.00  0.00            
ATOM     76  H32 BCD     1      22.310  21.140  28.780  1.00  0.00            
ATOM     77  H33 BCD     1      20.880  22.860  28.810  1.00  0.00            
ATOM     78  H34 BCD     1      21.550  22.550  26.110  1.00  0.00            
ATOM     79  H35 BCD     1      22.880  24.150  26.770  1.00  0.00            
ATOM     80  H36 BCD     1      24.250  21.480  27.120  1.00  0.00            
ATOM     81  H37 BCD     1      22.430  20.470  24.870  1.00  0.00            
ATOM     82  H38 BCD     1      24.950  20.290  24.580  1.00  0.00            
ATOM     83  H39 BCD     1      24.990  19.310  26.020  1.00  0.00            
ATOM     84  H40 BCD     1      23.600  17.790  25.000  1.00  0.00            
ATOM     85  C25 BCD     1      16.490  18.730  25.290  1.00  0.00            
ATOM     86  O21 BCD     1      16.640  19.290  23.990  1.00  0.00            
ATOM     87  C26 BCD     1      16.690  19.770  26.350  1.00  0.00            
ATOM     88  O22 BCD     1      15.660  20.680  26.260  1.00  0.00            
ATOM     89  C27 BCD     1      18.030  20.420  26.320  1.00  0.00            
ATOM     90  O23 BCD     1      18.130  21.430  27.300  1.00  0.00            
ATOM     91  C28 BCD     1      19.080  19.440  26.480  1.00  0.00            
ATOM     92  C29 BCD     1      18.920  18.310  25.420  1.00  0.00            
ATOM     93  O24 BCD     1      17.640  17.760  25.410  1.00  0.00            
ATOM     94  C30 BCD     1      19.870  17.090  25.660  1.00  0.00            
ATOM     95  O25 BCD     1      19.780  16.250  24.540  1.00  0.00            
ATOM     96  H41 BCD     1      15.630  18.050  25.400  1.00  0.00            
ATOM     97  H42 BCD     1      16.600  19.180  27.270  1.00  0.00            
ATOM     98  H43 BCD     1      15.990  21.550  26.520  1.00  0.00            
ATOM     99  H44 BCD     1      18.190  20.920  25.350  1.00  0.00            
ATOM    100  H45 BCD     1      19.000  21.740  27.560  1.00  0.00            
ATOM    101  H46 BCD     1      19.130  19.010  27.490  1.00  0.00            
ATOM    102  H47 BCD     1      19.120  18.820  24.470  1.00  0.00            
ATOM    103  H48 BCD     1      20.850  17.560  25.740  1.00  0.00            
ATOM    104  H49 BCD     1      19.550  16.610  26.590  1.00  0.00            
ATOM    105  H50 BCD     1      18.900  15.880  24.420  1.00  0.00            
ATOM    106  C31 BCD     1      15.120  19.880  20.290  1.00  0.00            
ATOM    107  O26 BCD     1      16.420  20.050  19.780  1.00  0.00            
ATOM    108  C32 BCD     1      14.770  20.960  21.320  1.00  0.00            
ATOM    109  O27 BCD     1      14.710  22.280  20.820  1.00  0.00            
ATOM    110  C33 BCD     1      15.670  20.890  22.500  1.00  0.00            
ATOM    111  C34 BCD     1      15.580  19.430  23.110  1.00  0.00            
ATOM    112  C35 BCD     1      15.730  18.340  22.030  1.00  0.00            
ATOM    113  O28 BCD     1      15.020  18.630  20.840  1.00  0.00            
ATOM    114  C36 BCD     1      15.290  17.010  22.580  1.00  0.00            
ATOM    115  O29 BCD     1      13.840  17.130  22.800  1.00  0.00            
ATOM    116  O30 BCD     1      15.440  21.880  23.500  1.00  0.00            
ATOM    117  H51 BCD     1      14.400  19.870  19.460  1.00  0.00            
ATOM    118  H52 BCD     1      13.780  20.760  21.760  1.00  0.00            
ATOM    119  H53 BCD     1      14.670  22.890  21.570  1.00  0.00            
ATOM    120  H54 BCD     1      16.690  20.890  22.110  1.00  0.00            
ATOM    121  H55 BCD     1      15.680  21.550  24.370  1.00  0.00            
ATOM    122  H56 BCD     1      14.650  19.310  23.680  1.00  0.00            
ATOM    123  H57 BCD     1      16.810  18.330  21.840  1.00  0.00            
ATOM    124  H58 BCD     1      15.500  16.240  21.830  1.00  0.00            
ATOM    125  H59 BCD     1      15.800  16.770  23.520  1.00  0.00            
ATOM    126  H60 BCD     1      13.610  16.200  22.740  1.00  0.00            
ATOM    127  C37 BCD     1      18.630  20.750  16.290  1.00  0.00            
ATOM    128  O31 BCD     1      19.820  20.900  17.110  1.00  0.00            
ATOM    129  C38 BCD     1      17.570  21.820  16.640  1.00  0.00            
ATOM    130  O32 BCD     1      18.230  23.130  16.510  1.00  0.00            
ATOM    131  C39 BCD     1      17.010  21.670  18.090  1.00  0.00            
ATOM    132  O33 BCD     1      15.910  22.550  18.410  1.00  0.00            
ATOM    133  C40 BCD     1      16.590  20.250  18.350  1.00  0.00            
ATOM    134  C41 BCD     1      17.670  19.300  17.900  1.00  0.00            
ATOM    135  O34 BCD     1      18.060  19.520  16.510  1.00  0.00            
ATOM    136  C42 BCD     1      17.140  17.820  18.010  1.00  0.00            
ATOM    137  O35 BCD     1      15.880  17.630  17.290  1.00  0.00            
ATOM    138  H61 BCD     1      18.850  20.850  15.230  1.00  0.00            
ATOM    139  H62 BCD     1      16.740  21.690  15.930  1.00  0.00            
ATOM    140  H63 BCD     1      17.470  23.710  16.630  1.00  0.00            
ATOM    141  H64 BCD     1      17.820  21.960  18.770  1.00  0.00            
ATOM    142  H65 BCD     1      15.520  22.490  19.290  1.00  0.00            
ATOM    143  H66 BCD     1      15.630  20.020  17.860  1.00  0.00            
ATOM    144  H67 BCD     1      18.520  19.360  18.600  1.00  0.00            
ATOM    145  H68 BCD     1      17.970  17.180  17.670  1.00  0.00            
ATOM    146  H69 BCD     1      17.010  17.600  19.080  1.00  0.00            
ATOM    147  H70 BCD     1      15.560  16.790  17.640  1.00  0.00            
ATOM    148  C1  BK5     2      19.020  29.150  27.610  1.00  0.00            
ATOM    149  C2  BK5     2      20.010  28.400  26.780  1.00  0.00            
ATOM    150  C3  BK5     2      20.470  27.110  27.420  1.00  0.00            
ATOM    151  C4  BK5     2      19.360  26.110  27.780  1.00  0.00            
ATOM    152  N1  BK5     2      18.830  25.840  28.950  1.00  0.00            
ATOM    153  N2  BK5     2      17.890  24.850  28.750  1.00  0.00            
ATOM    154  C5  BK5     2      17.090  24.330  29.840  1.00  0.00            
ATOM    155  C6  BK5     2      17.690  24.690  27.400  1.00  0.00            
ATOM    156  C7  BK5     2      16.680  23.960  26.650  1.00  0.00            
ATOM    157  O1  BK5     2      15.780  23.250  27.010  1.00  0.00            
ATOM    158  N3  BK5     2      16.850  23.990  25.340  1.00  0.00            
ATOM    159  C8  BK5     2      17.860  24.680  24.770  1.00  0.00            
ATOM    160  C9  BK5     2      17.830  24.630  23.270  1.00  0.00            
ATOM    161  C10 BK5     2      19.060  24.280  22.650  1.00  0.00            
ATOM    162  C11 BK5     2      19.230  24.150  21.270  1.00  0.00            
ATOM    163  S1  BK5     2      20.860  23.670  20.700  1.00  0.00            
ATOM    164  O2  BK5     2      21.050  23.870  19.300  1.00  0.00            
ATOM    165  O3  BK5     2      21.660  24.430  21.590  1.00  0.00            
ATOM    166  N4  BK5     2      21.010  22.020  21.160  1.00  0.00            
ATOM    167  C12 BK5     2      22.340  21.450  21.140  1.00  0.00            
ATOM    168  C13 BK5     2      22.460  20.010  21.700  1.00  0.00            
ATOM    169  N5  BK5     2      21.400  19.170  21.250  1.00  0.00            
ATOM    170  C14 BK5     2      21.490  17.800  21.810  1.00  0.00            
ATOM    171  C15 BK5     2      20.090  19.720  21.580  1.00  0.00            
ATOM    172  C16 BK5     2      19.940  21.070  20.780  1.00  0.00            
ATOM    173  C17 BK5     2      18.120  24.400  20.350  1.00  0.00            
ATOM    174  C18 BK5     2      16.900  24.640  20.960  1.00  0.00            
ATOM    175  C19 BK5     2      16.730  24.700  22.370  1.00  0.00            
ATOM    176  O4  BK5     2      15.480  24.860  22.960  1.00  0.00            
ATOM    177  C20 BK5     2      14.670  25.940  22.620  1.00  0.00            
ATOM    178  C21 BK5     2      15.240  27.280  23.220  1.00  0.00            
ATOM    179  N6  BK5     2      18.810  25.300  25.440  1.00  0.00            
ATOM    180  C22 BK5     2      18.650  25.380  26.810  1.00  0.00            
ATOM    181  H1  BK5     2      18.730  30.120  27.200  1.00  0.00            
ATOM    182  H2  BK5     2      18.130  28.520  27.710  1.00  0.00            
ATOM    183  H3  BK5     2      19.480  29.300  28.600  1.00  0.00            
ATOM    184  H4  BK5     2      20.900  28.990  26.540  1.00  0.00            
ATOM    185  H5  BK5     2      19.580  28.130  25.800  1.00  0.00            
ATOM    186  H6  BK5     2      21.040  27.490  28.280  1.00  0.00            
ATOM    187  H7  BK5     2      21.180  26.550  26.790  1.00  0.00            
ATOM    188  H8  BK5     2      16.610  25.120  30.420  1.00  0.00            
ATOM    189  H9  BK5     2      16.310  23.680  29.420  1.00  0.00            
ATOM    190  H10 BK5     2      17.780  23.790  30.490  1.00  0.00            
ATOM    191  H11 BK5     2      16.170  23.490  24.780  1.00  0.00            
ATOM    192  H12 BK5     2      19.840  24.090  23.390  1.00  0.00            
ATOM    193  H13 BK5     2      23.010  22.160  21.650  1.00  0.00            
ATOM    194  H14 BK5     2      22.610  21.400  20.080  1.00  0.00            
ATOM    195  H15 BK5     2      22.500  19.920  22.800  1.00  0.00            
ATOM    196  H16 BK5     2      23.450  19.640  21.390  1.00  0.00            
ATOM    197  H17 BK5     2      22.500  17.390  21.690  1.00  0.00            
ATOM    198  H18 BK5     2      21.400  17.760  22.900  1.00  0.00            
ATOM    199  H19 BK5     2      20.810  17.110  21.290  1.00  0.00            
ATOM    200  H20 BK5     2      20.050  19.710  22.680  1.00  0.00            
ATOM    201  H21 BK5     2      19.290  19.020  21.310  1.00  0.00            
ATOM    202  H22 BK5     2      20.090  20.860  19.720  1.00  0.00            
ATOM    203  H23 BK5     2      18.920  21.420  20.990  1.00  0.00            
ATOM    204  H24 BK5     2      18.200  24.590  19.280  1.00  0.00            
ATOM    205  H25 BK5     2      16.010  24.710  20.340  1.00  0.00            
ATOM    206  H26 BK5     2      13.700  25.670  23.050  1.00  0.00            
ATOM    207  H27 BK5     2      14.520  26.010  21.530  1.00  0.00            
ATOM    208  H28 BK5     2      15.950  27.700  22.500  1.00  0.00            
ATOM    209  H29 BK5     2      14.450  28.030  23.250  1.00  0.00            
ATOM    210  H30 BK5     2      15.730  27.130  24.190  1.00  0.00            
TER
ENDMDL
MODEL        1
ATOM      1  C1  BCD     1      24.040  19.860  17.350  1.00  0.00            
ATOM      2  O1  BCD     1      24.240  20.770  18.440  1.00  0.00            
ATOM      3  C2  BCD     1      23.060  20.550  16.370  1.00  0.00            
ATOM      4  O2  BCD     1      23.640  21.880  16.050  1.00  0.00            
ATOM      5  C3  BCD     1      21.680  20.650  16.970  1.00  0.00            
ATOM      6  O3  BCD     1      20.760  21.240  15.940  1.00  0.00            
ATOM      7  C4  BCD     1      21.150  19.340  17.490  1.00  0.00            
ATOM      8  C5  BCD     1      22.230  18.670  18.320  1.00  0.00            
ATOM      9  O4  BCD     1      23.480  18.620  17.720  1.00  0.00            
ATOM     10  C6  BCD     1      21.790  17.240  18.550  1.00  0.00            
ATOM     11  O5  BCD     1      21.900  16.340  17.460  1.00  0.00            
ATOM     12  H1  BCD     1      25.050  19.680  16.960  1.00  0.00            
ATOM     13  H2  BCD     1      22.970  19.960  15.450  1.00  0.00            
ATOM     14  H3  BCD     1      23.100  22.250  15.350  1.00  0.00            
ATOM     15  H4  BCD     1      21.720  21.290  17.870  1.00  0.00            
ATOM     16  H5  BCD     1      19.860  21.370  16.240  1.00  0.00            
ATOM     17  H6  BCD     1      20.850  18.780  16.590  1.00  0.00            
ATOM     18  H7  BCD     1      22.250  19.090  19.340  1.00  0.00            
ATOM     19  H8  BCD     1      22.310  16.940  19.470  1.00  0.00            
ATOM     20  H9  BCD     1      20.730  17.300  18.840  1.00  0.00            
ATOM     21  H10 BCD     1      21.480  15.500  17.640  1.00  0.00            
ATOM     22  C7  BCD     1      27.020  22.170  21.080  1.00  0.00            
ATOM     23  O6  BCD     1      26.030  22.270  22.140  1.00  0.00            
ATOM     24  C8  BCD     1      26.550  23.180  19.930  1.00  0.00            
ATOM     25  O7  BCD     1      26.380  24.580  20.460  1.00  0.00            
ATOM     26  C9  BCD     1      25.290  22.650  19.250  1.00  0.00            
ATOM     27  O8  BCD     1      24.870  23.340  18.030  1.00  0.00            
ATOM     28  C10 BCD     1      25.540  21.180  18.770  1.00  0.00            
ATOM     29  C11 BCD     1      26.030  20.280  19.940  1.00  0.00            
ATOM     30  O9  BCD     1      27.150  20.880  20.610  1.00  0.00            
ATOM     31  C12 BCD     1      26.380  18.900  19.520  1.00  0.00            
ATOM     32  O10 BCD     1      27.360  18.850  18.410  1.00  0.00            
ATOM     33  H11 BCD     1      27.940  22.440  21.600  1.00  0.00            
ATOM     34  H12 BCD     1      27.380  23.090  19.220  1.00  0.00            
ATOM     35  H13 BCD     1      25.710  24.520  21.150  1.00  0.00            
ATOM     36  H14 BCD     1      24.470  22.580  19.970  1.00  0.00            
ATOM     37  H15 BCD     1      24.250  22.740  17.610  1.00  0.00            
ATOM     38  H16 BCD     1      26.220  21.190  17.910  1.00  0.00            
ATOM     39  H17 BCD     1      25.190  20.200  20.630  1.00  0.00            
ATOM     40  H18 BCD     1      26.740  18.330  20.380  1.00  0.00            
ATOM     41  H19 BCD     1      25.420  18.450  19.230  1.00  0.00            
ATOM     42  H20 BCD     1      27.130  18.260  17.680  1.00  0.00            
ATOM     43  C13 BCD     1      25.690  22.320  26.280  1.00  0.00            
ATOM     44  O11 BCD     1      24.570  21.470  26.330  1.00  0.00            
ATOM     45  C14 BCD     1      25.420  23.650  25.530  1.00  0.00            
ATOM     46  O12 BCD     1      24.290  24.340  26.140  1.00  0.00            
ATOM     47  C15 BCD     1      25.270  23.440  23.970  1.00  0.00            
ATOM     48  O13 BCD     1      25.010  24.680  23.260  1.00  0.00            
ATOM     49  C16 BCD     1      26.440  22.630  23.450  1.00  0.00            
ATOM     50  C17 BCD     1      26.570  21.320  24.280  1.00  0.00            
ATOM     51  O14 BCD     1      26.770  21.610  25.670  1.00  0.00            
ATOM     52  C18 BCD     1      27.710  20.440  23.800  1.00  0.00            
ATOM     53  O15 BCD     1      28.940  21.140  23.690  1.00  0.00            
ATOM     54  H21 BCD     1      26.030  22.500  27.300  1.00  0.00            
ATOM     55  H22 BCD     1      26.340  24.230  25.690  1.00  0.00            
ATOM     56  H23 BCD     1      24.140  25.190  25.710  1.00  0.00            
ATOM     57  H24 BCD     1      24.420  22.770  23.770  1.00  0.00            
ATOM     58  H25 BCD     1      24.200  25.080  23.570  1.00  0.00            
ATOM     59  H26 BCD     1      27.410  23.130  23.340  1.00  0.00            
ATOM     60  H27 BCD     1      25.680  20.680  24.190  1.00  0.00            
ATOM     61  H28 BCD     1      27.900  19.590  24.470  1.00  0.00            
ATOM     62  H29 BCD     1      27.470  19.970  22.840  1.00  0.00            
ATOM     63  H30 BCD     1      29.530  20.540  23.220  1.00  0.00            
ATOM     64  C19 BCD     1      22.260  19.630  29.210  1.00  0.00            
ATOM     65  O16 BCD     1      21.370  19.490  28.100  1.00  0.00            
ATOM     66  C20 BCD     1      22.500  21.120  29.450  1.00  0.00            
ATOM     67  O17 BCD     1      21.280  21.810  29.900  1.00  0.00            
ATOM     68  C21 BCD     1      23.170  21.850  28.270  1.00  0.00            
ATOM     69  O18 BCD     1      23.520  23.170  28.510  1.00  0.00            
ATOM     70  C22 BCD     1      24.320  21.030  27.710  1.00  0.00            
ATOM     71  C23 BCD     1      24.160  19.560  27.690  1.00  0.00            
ATOM     72  O19 BCD     1      23.500  19.030  28.860  1.00  0.00            
ATOM     73  C24 BCD     1      25.450  18.850  27.390  1.00  0.00            
ATOM     74  O20 BCD     1      25.180  17.530  26.930  1.00  0.00            
ATOM     75  H31 BCD     1      21.910  19.150  30.140  1.00  0.00            
ATOM     76  H32 BCD     1      23.190  21.050  30.300  1.00  0.00            
ATOM     77  H33 BCD     1      21.610  22.690  30.090  1.00  0.00            
ATOM     78  H34 BCD     1      22.370  21.930  27.530  1.00  0.00            
ATOM     79  H35 BCD     1      23.770  23.580  27.680  1.00  0.00            
ATOM     80  H36 BCD     1      25.100  21.130  28.470  1.00  0.00            
ATOM     81  H37 BCD     1      23.470  19.410  26.850  1.00  0.00            
ATOM     82  H38 BCD     1      25.960  19.310  26.540  1.00  0.00            
ATOM     83  H39 BCD     1      26.200  18.890  28.190  1.00  0.00            
ATOM     84  H40 BCD     1      24.820  17.000  27.650  1.00  0.00            
ATOM     85  C25 BCD     1      17.790  17.980  26.880  1.00  0.00            
ATOM     86  O21 BCD     1      17.980  18.540  25.620  1.00  0.00            
ATOM     87  C26 BCD     1      17.730  18.990  28.010  1.00  0.00            
ATOM     88  O22 BCD     1      16.700  19.900  27.800  1.00  0.00            
ATOM     89  C27 BCD     1      19.020  19.730  28.080  1.00  0.00            
ATOM     90  O23 BCD     1      18.940  20.730  29.150  1.00  0.00            
ATOM     91  C28 BCD     1      20.150  18.790  28.310  1.00  0.00            
ATOM     92  C29 BCD     1      20.050  17.530  27.450  1.00  0.00            
ATOM     93  O24 BCD     1      18.700  17.050  27.300  1.00  0.00            
ATOM     94  C30 BCD     1      20.950  16.350  27.920  1.00  0.00            
ATOM     95  O25 BCD     1      21.060  15.300  26.930  1.00  0.00            
ATOM     96  H41 BCD     1      16.860  17.400  26.880  1.00  0.00            
ATOM     97  H42 BCD     1      17.470  18.490  28.950  1.00  0.00            
ATOM     98  H43 BCD     1      16.530  20.210  28.700  1.00  0.00            
ATOM     99  H44 BCD     1      19.210  20.140  27.080  1.00  0.00            
ATOM    100  H45 BCD     1      19.760  21.220  29.250  1.00  0.00            
ATOM    101  H46 BCD     1      20.010  18.470  29.350  1.00  0.00            
ATOM    102  H47 BCD     1      20.530  17.870  26.520  1.00  0.00            
ATOM    103  H48 BCD     1      21.940  16.800  28.090  1.00  0.00            
ATOM    104  H49 BCD     1      20.510  15.990  28.860  1.00  0.00            
ATOM    105  H50 BCD     1      21.890  14.840  27.110  1.00  0.00            
ATOM    106  C31 BCD     1      15.940  19.040  22.050  1.00  0.00            
ATOM    107  O26 BCD     1      17.160  19.180  21.400  1.00  0.00            
ATOM    108  C32 BCD     1      15.620  20.080  23.110  1.00  0.00            
ATOM    109  O27 BCD     1      15.620  21.330  22.510  1.00  0.00            
ATOM    110  C33 BCD     1      16.620  20.040  24.310  1.00  0.00            
ATOM    111  C34 BCD     1      16.810  18.600  24.830  1.00  0.00            
ATOM    112  C35 BCD     1      16.860  17.540  23.720  1.00  0.00            
ATOM    113  O28 BCD     1      15.910  17.770  22.700  1.00  0.00            
ATOM    114  C36 BCD     1      16.830  16.160  24.360  1.00  0.00            
ATOM    115  O29 BCD     1      15.590  15.870  25.050  1.00  0.00            
ATOM    116  O30 BCD     1      16.420  20.980  25.340  1.00  0.00            
ATOM    117  H51 BCD     1      15.140  18.980  21.300  1.00  0.00            
ATOM    118  H52 BCD     1      14.610  19.810  23.430  1.00  0.00            
ATOM    119  H53 BCD     1      15.320  21.870  23.240  1.00  0.00            
ATOM    120  H54 BCD     1      17.600  20.250  23.860  1.00  0.00            
ATOM    121  H55 BCD     1      16.700  20.490  26.120  1.00  0.00            
ATOM    122  H56 BCD     1      15.860  18.390  25.340  1.00  0.00            
ATOM    123  H57 BCD     1      17.810  17.620  23.190  1.00  0.00            
ATOM    124  H58 BCD     1      16.960  15.360  23.610  1.00  0.00            
ATOM    125  H59 BCD     1      17.690  16.180  25.040  1.00  0.00            
ATOM    126  H60 BCD     1      15.930  15.640  25.920  1.00  0.00            
ATOM    127  C37 BCD     1      18.760  19.430  17.690  1.00  0.00            
ATOM    128  O31 BCD     1      19.990  19.530  18.330  1.00  0.00            
ATOM    129  C38 BCD     1      17.890  20.590  18.030  1.00  0.00            
ATOM    130  O32 BCD     1      18.380  21.800  17.490  1.00  0.00            
ATOM    131  C39 BCD     1      17.600  20.610  19.550  1.00  0.00            
ATOM    132  O33 BCD     1      16.680  21.570  19.860  1.00  0.00            
ATOM    133  C40 BCD     1      17.110  19.190  19.960  1.00  0.00            
ATOM    134  C41 BCD     1      18.040  18.070  19.530  1.00  0.00            
ATOM    135  O34 BCD     1      18.150  18.180  18.110  1.00  0.00            
ATOM    136  C42 BCD     1      17.360  16.720  19.760  1.00  0.00            
ATOM    137  O35 BCD     1      16.080  16.660  19.110  1.00  0.00            
ATOM    138  H61 BCD     1      18.870  19.450  16.600  1.00  0.00            
ATOM    139  H62 BCD     1      16.960  20.330  17.500  1.00  0.00            
ATOM    140  H63 BCD     1      18.110  22.570  18.010  1.00  0.00            
ATOM    141  H64 BCD     1      18.600  20.820  19.950  1.00  0.00            
ATOM    142  H65 BCD     1      16.320  21.680  20.740  1.00  0.00            
ATOM    143  H66 BCD     1      16.120  18.990  19.530  1.00  0.00            
ATOM    144  H67 BCD     1      19.050  18.160  19.940  1.00  0.00            
ATOM    145  H68 BCD     1      18.030  15.900  19.470  1.00  0.00            
ATOM    146  H69 BCD     1      17.280  16.460  20.820  1.00  0.00            
ATOM    147  H70 BCD     1      15.960  17.040  18.230  1.00  0.00            
ATOM    148  C1  BK5     2      20.630  28.370  29.420  1.00  0.00            
ATOM    149  C2  BK5     2      21.310  27.490  28.260  1.00  0.00            
ATOM    150  C3  BK5     2      21.660  26.060  28.640  1.00  0.00            
ATOM    151  C4  BK5     2      20.410  25.240  28.900  1.00  0.00            
ATOM    152  N1  BK5     2      19.780  25.140  30.090  1.00  0.00            
ATOM    153  N2  BK5     2      18.600  24.560  29.820  1.00  0.00            
ATOM    154  C5  BK5     2      17.650  24.400  30.890  1.00  0.00            
ATOM    155  C6  BK5     2      18.510  24.290  28.440  1.00  0.00            
ATOM    156  C7  BK5     2      17.380  23.760  27.700  1.00  0.00            
ATOM    157  O1  BK5     2      16.230  23.410  28.110  1.00  0.00            
ATOM    158  N3  BK5     2      17.630  23.610  26.440  1.00  0.00            
ATOM    159  C8  BK5     2      18.870  23.970  25.860  1.00  0.00            
ATOM    160  C9  BK5     2      19.010  23.800  24.370  1.00  0.00            
ATOM    161  C10 BK5     2      19.830  22.840  23.820  1.00  0.00            
ATOM    162  C11 BK5     2      19.940  22.790  22.400  1.00  0.00            
ATOM    163  S1  BK5     2      21.350  21.900  21.620  1.00  0.00            
ATOM    164  O2  BK5     2      20.900  21.600  20.300  1.00  0.00            
ATOM    165  O3  BK5     2      22.540  22.770  21.900  1.00  0.00            
ATOM    166  N4  BK5     2      21.650  20.480  22.440  1.00  0.00            
ATOM    167  C12 BK5     2      23.020  19.940  22.480  1.00  0.00            
ATOM    168  C13 BK5     2      23.060  18.870  23.570  1.00  0.00            
ATOM    169  N5  BK5     2      22.060  17.760  23.350  1.00  0.00            
ATOM    170  C14 BK5     2      22.230  16.650  24.230  1.00  0.00            
ATOM    171  C15 BK5     2      20.730  18.380  23.400  1.00  0.00            
ATOM    172  C16 BK5     2      20.550  19.510  22.310  1.00  0.00            
ATOM    173  C17 BK5     2      19.080  23.540  21.570  1.00  0.00            
ATOM    174  C18 BK5     2      18.170  24.390  22.130  1.00  0.00            
ATOM    175  C19 BK5     2      18.180  24.590  23.500  1.00  0.00            
ATOM    176  O4  BK5     2      17.280  25.470  24.030  1.00  0.00            
ATOM    177  C20 BK5     2      15.870  25.420  23.760  1.00  0.00            
ATOM    178  C21 BK5     2      15.210  26.870  24.000  1.00  0.00            
ATOM    179  N6  BK5     2      19.900  24.420  26.610  1.00  0.00            
ATOM    180  C22 BK5     2      19.690  24.600  27.950  1.00  0.00            
ATOM    181  H1  BK5     2      20.400  29.390  29.070  1.00  0.00            
ATOM    182  H2  BK5     2      19.740  28.050  29.980  1.00  0.00            
ATOM    183  H3  BK5     2      21.380  28.520  30.200  1.00  0.00            
ATOM    184  H4  BK5     2      22.220  28.030  27.960  1.00  0.00            
ATOM    185  H5  BK5     2      20.680  27.410  27.370  1.00  0.00            
ATOM    186  H6  BK5     2      22.200  26.150  29.590  1.00  0.00            
ATOM    187  H7  BK5     2      22.360  25.650  27.900  1.00  0.00            
ATOM    188  H8  BK5     2      17.150  25.320  31.190  1.00  0.00            
ATOM    189  H9  BK5     2      16.870  23.790  30.420  1.00  0.00            
ATOM    190  H10 BK5     2      18.130  23.940  31.770  1.00  0.00            
ATOM    191  H11 BK5     2      16.910  23.140  25.900  1.00  0.00            
ATOM    192  H12 BK5     2      20.470  22.260  24.480  1.00  0.00            
ATOM    193  H13 BK5     2      23.750  20.710  22.750  1.00  0.00            
ATOM    194  H14 BK5     2      23.300  19.510  21.510  1.00  0.00            
ATOM    195  H15 BK5     2      22.870  19.260  24.580  1.00  0.00            
ATOM    196  H16 BK5     2      24.100  18.530  23.690  1.00  0.00            
ATOM    197  H17 BK5     2      23.180  16.110  24.150  1.00  0.00            
ATOM    198  H18 BK5     2      22.150  16.920  25.290  1.00  0.00            
ATOM    199  H19 BK5     2      21.430  15.910  24.080  1.00  0.00            
ATOM    200  H20 BK5     2      20.610  18.820  24.400  1.00  0.00            
ATOM    201  H21 BK5     2      19.910  17.660  23.280  1.00  0.00            
ATOM    202  H22 BK5     2      20.470  19.050  21.310  1.00  0.00            
ATOM    203  H23 BK5     2      19.540  19.930  22.440  1.00  0.00            
ATOM    204  H24 BK5     2      19.140  23.390  20.500  1.00  0.00            
ATOM    205  H25 BK5     2      17.580  24.980  21.440  1.00  0.00            
ATOM    206  H26 BK5     2      15.490  24.580  24.350  1.00  0.00            
ATOM    207  H27 BK5     2      15.520  25.270  22.730  1.00  0.00            
ATOM    208  H28 BK5     2      15.540  27.600  23.250  1.00  0.00            
ATOM    209  H29 BK5     2      14.120  26.800  23.950  1.00  0.00            
ATOM    210  H30 BK5     2      15.380  27.240  25.020  1.00  0.00            
TER
ENDMDL
MODEL        1
ATOM      1  C1  BCD     1      12.360  18.830  25.100  1.00  0.00            
ATOM      2  O1  BCD     1      12.600  18.950  23.710  1.00  0.00            
ATOM      3  C2  BCD     1      13.460  19.590  25.850  1.00  0.00            
ATOM      4  O2  BCD     1      13.460  21.060  25.660  1.00  0.00            
ATOM      5  C3  BCD     1      14.810  19.000  25.480  1.00  0.00            
ATOM      6  O3  BCD     1      15.860  19.550  26.230  1.00  0.00            
ATOM      7  C4  BCD     1      14.720  17.540  25.850  1.00  0.00            
ATOM      8  C5  BCD     1      13.560  16.790  25.090  1.00  0.00            
ATOM      9  O4  BCD     1      12.370  17.500  25.520  1.00  0.00            
ATOM     10  C6  BCD     1      13.320  15.370  25.470  1.00  0.00            
ATOM     11  O5  BCD     1      13.130  15.320  26.900  1.00  0.00            
ATOM     12  H1  BCD     1      11.350  19.230  25.250  1.00  0.00            
ATOM     13  H2  BCD     1      13.330  19.470  26.940  1.00  0.00            
ATOM     14  H3  BCD     1      14.310  21.340  26.020  1.00  0.00            
ATOM     15  H4  BCD     1      15.020  19.070  24.400  1.00  0.00            
ATOM     16  H5  BCD     1      16.640  18.990  26.300  1.00  0.00            
ATOM     17  H6  BCD     1      14.470  17.430  26.910  1.00  0.00            
ATOM     18  H7  BCD     1      13.750  16.950  24.020  1.00  0.00            
ATOM     19  H8  BCD     1      12.400  14.960  25.020  1.00  0.00            
ATOM     20  H9  BCD     1      14.130  14.750  25.060  1.00  0.00            
ATOM     21  H10 BCD     1      12.450  15.940  27.200  1.00  0.00            
ATOM     22  C7  BCD     1      11.230  19.800  20.100  1.00  0.00            
ATOM     23  O6  BCD     1      12.160  18.880  19.550  1.00  0.00            
ATOM     24  C8  BCD     1      11.870  20.930  20.840  1.00  0.00            
ATOM     25  O7  BCD     1      12.740  21.620  19.930  1.00  0.00            
ATOM     26  C9  BCD     1      12.530  20.470  22.130  1.00  0.00            
ATOM     27  O8  BCD     1      12.780  21.610  22.950  1.00  0.00            
ATOM     28  C10 BCD     1      11.690  19.530  22.910  1.00  0.00            
ATOM     29  C11 BCD     1      10.900  18.500  22.100  1.00  0.00            
ATOM     30  O9  BCD     1      10.310  19.130  20.980  1.00  0.00            
ATOM     31  C12 BCD     1       9.890  17.760  22.870  1.00  0.00            
ATOM     32  O10 BCD     1       9.050  18.560  23.710  1.00  0.00            
ATOM     33  H11 BCD     1      10.580  20.260  19.340  1.00  0.00            
ATOM     34  H12 BCD     1      11.060  21.570  21.190  1.00  0.00            
ATOM     35  H13 BCD     1      12.880  22.510  20.250  1.00  0.00            
ATOM     36  H14 BCD     1      13.450  19.990  21.790  1.00  0.00            
ATOM     37  H15 BCD     1      13.030  21.260  23.820  1.00  0.00            
ATOM     38  H16 BCD     1      10.940  20.130  23.450  1.00  0.00            
ATOM     39  H17 BCD     1      11.710  17.840  21.770  1.00  0.00            
ATOM     40  H18 BCD     1       9.310  17.080  22.240  1.00  0.00            
ATOM     41  H19 BCD     1      10.340  17.020  23.540  1.00  0.00            
ATOM     42  H20 BCD     1       8.150  18.610  23.390  1.00  0.00            
ATOM     43  C13 BCD     1      13.320  17.200  16.010  1.00  0.00            
ATOM     44  O11 BCD     1      14.620  16.800  16.470  1.00  0.00            
ATOM     45  C14 BCD     1      13.040  18.680  15.920  1.00  0.00            
ATOM     46  O12 BCD     1      14.040  19.280  15.180  1.00  0.00            
ATOM     47  C15 BCD     1      12.940  19.190  17.270  1.00  0.00            
ATOM     48  O13 BCD     1      12.780  20.590  17.280  1.00  0.00            
ATOM     49  C16 BCD     1      11.890  18.430  18.200  1.00  0.00            
ATOM     50  C17 BCD     1      12.100  16.940  18.120  1.00  0.00            
ATOM     51  O14 BCD     1      12.410  16.480  16.800  1.00  0.00            
ATOM     52  C18 BCD     1      11.030  16.170  18.860  1.00  0.00            
ATOM     53  O15 BCD     1       9.830  16.280  18.110  1.00  0.00            
ATOM     54  H21 BCD     1      13.100  16.830  15.000  1.00  0.00            
ATOM     55  H22 BCD     1      12.040  18.810  15.500  1.00  0.00            
ATOM     56  H23 BCD     1      14.870  19.120  15.630  1.00  0.00            
ATOM     57  H24 BCD     1      13.900  18.990  17.750  1.00  0.00            
ATOM     58  H25 BCD     1      12.720  20.850  18.200  1.00  0.00            
ATOM     59  H26 BCD     1      10.900  18.710  17.830  1.00  0.00            
ATOM     60  H27 BCD     1      12.990  16.840  18.750  1.00  0.00            
ATOM     61  H28 BCD     1      11.240  15.100  19.010  1.00  0.00            
ATOM     62  H29 BCD     1      10.860  16.650  19.830  1.00  0.00            
ATOM     63  H30 BCD     1       9.150  15.900  18.670  1.00  0.00            
ATOM     64  C19 BCD     1      17.650  14.780  14.490  1.00  0.00            
ATOM     65  O16 BCD     1      18.050  14.240  15.770  1.00  0.00            
ATOM     66  C20 BCD     1      17.820  16.190  14.560  1.00  0.00            
ATOM     67  O17 BCD     1      19.220  16.590  14.680  1.00  0.00            
ATOM     68  C21 BCD     1      16.920  16.800  15.660  1.00  0.00            
ATOM     69  O18 BCD     1      17.000  18.220  15.760  1.00  0.00            
ATOM     70  C22 BCD     1      15.430  16.390  15.360  1.00  0.00            
ATOM     71  C23 BCD     1      15.320  14.890  15.080  1.00  0.00            
ATOM     72  O19 BCD     1      16.330  14.460  14.160  1.00  0.00            
ATOM     73  C24 BCD     1      14.020  14.430  14.460  1.00  0.00            
ATOM     74  O20 BCD     1      13.720  15.090  13.220  1.00  0.00            
ATOM     75  H31 BCD     1      18.280  14.390  13.680  1.00  0.00            
ATOM     76  H32 BCD     1      17.400  16.460  13.580  1.00  0.00            
ATOM     77  H33 BCD     1      19.310  17.520  14.870  1.00  0.00            
ATOM     78  H34 BCD     1      17.210  16.440  16.660  1.00  0.00            
ATOM     79  H35 BCD     1      17.820  18.420  16.210  1.00  0.00            
ATOM     80  H36 BCD     1      15.130  16.850  14.420  1.00  0.00            
ATOM     81  H37 BCD     1      15.510  14.360  16.020  1.00  0.00            
ATOM     82  H38 BCD     1      14.140  13.350  14.310  1.00  0.00            
ATOM     83  H39 BCD     1      13.200  14.590  15.180  1.00  0.00            
ATOM     84  H40 BCD     1      14.470  14.940  12.640  1.00  0.00            
ATOM     85  C25 BCD     1      20.520  12.010  18.100  1.00  0.00            
ATOM     86  O21 BCD     1      20.010  13.020  19.000  1.00  0.00            
ATOM     87  C26 BCD     1      21.300  12.700  16.970  1.00  0.00            
ATOM     88  O22 BCD     1      22.400  13.340  17.540  1.00  0.00            
ATOM     89  C27 BCD     1      20.350  13.690  16.350  1.00  0.00            
ATOM     90  O23 BCD     1      20.940  14.370  15.210  1.00  0.00            
ATOM     91  C28 BCD     1      18.970  13.120  15.910  1.00  0.00            
ATOM     92  C29 BCD     1      18.380  12.120  16.880  1.00  0.00            
ATOM     93  O24 BCD     1      19.370  11.310  17.510  1.00  0.00            
ATOM     94  C30 BCD     1      17.200  11.390  16.340  1.00  0.00            
ATOM     95  O25 BCD     1      16.510  10.690  17.330  1.00  0.00            
ATOM     96  H41 BCD     1      21.270  11.380  18.600  1.00  0.00            
ATOM     97  H42 BCD     1      21.580  11.950  16.220  1.00  0.00            
ATOM     98  H43 BCD     1      23.050  12.630  17.580  1.00  0.00            
ATOM     99  H44 BCD     1      20.010  14.420  17.080  1.00  0.00            
ATOM    100  H45 BCD     1      20.430  15.190  15.200  1.00  0.00            
ATOM    101  H46 BCD     1      18.970  12.690  14.900  1.00  0.00            
ATOM    102  H47 BCD     1      18.000  12.770  17.680  1.00  0.00            
ATOM    103  H48 BCD     1      16.550  12.140  15.880  1.00  0.00            
ATOM    104  H49 BCD     1      17.400  10.730  15.480  1.00  0.00            
ATOM    105  H50 BCD     1      17.090  10.080  17.790  1.00  0.00            
ATOM    106  C31 BCD     1      19.990  13.480  23.170  1.00  0.00            
ATOM    107  O26 BCD     1      19.020  14.500  23.250  1.00  0.00            
ATOM    108  C32 BCD     1      21.240  14.030  22.440  1.00  0.00            
ATOM    109  O27 BCD     1      21.660  15.230  23.000  1.00  0.00            
ATOM    110  C33 BCD     1      20.950  14.180  20.990  1.00  0.00            
ATOM    111  C34 BCD     1      20.400  12.890  20.380  1.00  0.00            
ATOM    112  C35 BCD     1      19.090  12.580  21.140  1.00  0.00            
ATOM    113  O28 BCD     1      19.450  12.410  22.540  1.00  0.00            
ATOM    114  C36 BCD     1      18.260  11.420  20.720  1.00  0.00            
ATOM    115  O29 BCD     1      18.810  10.120  21.030  1.00  0.00            
ATOM    116  O30 BCD     1      22.140  14.570  20.310  1.00  0.00            
ATOM    117  H51 BCD     1      20.240  13.190  24.200  1.00  0.00            
ATOM    118  H52 BCD     1      21.980  13.230  22.520  1.00  0.00            
ATOM    119  H53 BCD     1      22.160  15.680  22.320  1.00  0.00            
ATOM    120  H54 BCD     1      20.180  14.940  20.800  1.00  0.00            
ATOM    121  H55 BCD     1      22.070  14.470  19.360  1.00  0.00            
ATOM    122  H56 BCD     1      21.120  12.080  20.560  1.00  0.00            
ATOM    123  H57 BCD     1      18.480  13.490  21.070  1.00  0.00            
ATOM    124  H58 BCD     1      17.280  11.420  21.220  1.00  0.00            
ATOM    125  H59 BCD     1      18.020  11.440  19.650  1.00  0.00            
ATOM    126  H60 BCD     1      19.350   9.830  20.290  1.00  0.00            
ATOM    127  C37 BCD     1      16.700  16.170  26.330  1.00  0.00            
ATOM    128  O31 BCD     1      15.890  16.840  25.360  1.00  0.00            
ATOM    129  C38 BCD     1      18.170  16.690  26.240  1.00  0.00            
ATOM    130  O32 BCD     1      18.290  18.120  26.550  1.00  0.00            
ATOM    131  C39 BCD     1      18.830  16.260  24.910  1.00  0.00            
ATOM    132  O33 BCD     1      20.260  16.420  24.980  1.00  0.00            
ATOM    133  C40 BCD     1      18.580  14.820  24.600  1.00  0.00            
ATOM    134  C41 BCD     1      17.090  14.450  24.680  1.00  0.00            
ATOM    135  O34 BCD     1      16.590  14.830  25.990  1.00  0.00            
ATOM    136  C42 BCD     1      16.840  12.950  24.600  1.00  0.00            
ATOM    137  O35 BCD     1      17.570  12.240  25.530  1.00  0.00            
ATOM    138  H61 BCD     1      16.310  16.310  27.340  1.00  0.00            
ATOM    139  H62 BCD     1      18.740  16.230  27.050  1.00  0.00            
ATOM    140  H63 BCD     1      19.090  18.330  26.060  1.00  0.00            
ATOM    141  H64 BCD     1      18.400  16.830  24.080  1.00  0.00            
ATOM    142  H65 BCD     1      20.680  15.860  24.330  1.00  0.00            
ATOM    143  H66 BCD     1      19.050  14.180  25.370  1.00  0.00            
ATOM    144  H67 BCD     1      16.560  15.040  23.930  1.00  0.00            
ATOM    145  H68 BCD     1      15.780  12.810  24.840  1.00  0.00            
ATOM    146  H69 BCD     1      17.010  12.580  23.580  1.00  0.00            
ATOM    147  H70 BCD     1      17.080  11.420  25.650  1.00  0.00            
ATOM    148  C1  BK5     2      18.840  21.770  23.250  1.00  0.00            
ATOM    149  C2  BK5     2      17.490  22.420  23.820  1.00  0.00            
ATOM    150  C3  BK5     2      16.290  21.690  23.330  1.00  0.00            
ATOM    151  C4  BK5     2      15.930  21.990  21.910  1.00  0.00            
ATOM    152  N1  BK5     2      15.780  23.110  21.260  1.00  0.00            
ATOM    153  N2  BK5     2      15.720  22.780  19.910  1.00  0.00            
ATOM    154  C5  BK5     2      15.570  23.770  18.840  1.00  0.00            
ATOM    155  C6  BK5     2      15.780  21.380  19.680  1.00  0.00            
ATOM    156  C7  BK5     2      15.910  20.680  18.430  1.00  0.00            
ATOM    157  O1  BK5     2      15.910  21.140  17.290  1.00  0.00            
ATOM    158  N3  BK5     2      16.060  19.320  18.690  1.00  0.00            
ATOM    159  C8  BK5     2      16.180  18.820  19.950  1.00  0.00            
ATOM    160  C9  BK5     2      16.400  17.420  19.880  1.00  0.00            
ATOM    161  C10 BK5     2      15.470  16.460  20.440  1.00  0.00            
ATOM    162  C11 BK5     2      15.550  15.090  20.170  1.00  0.00            
ATOM    163  S1  BK5     2      14.410  13.930  21.010  1.00  0.00            
ATOM    164  O2  BK5     2      15.280  12.850  21.510  1.00  0.00            
ATOM    165  O3  BK5     2      13.440  14.710  21.790  1.00  0.00            
ATOM    166  N4  BK5     2      13.460  13.230  19.820  1.00  0.00            
ATOM    167  C12 BK5     2      12.770  12.020  20.220  1.00  0.00            
ATOM    168  C13 BK5     2      11.560  11.830  19.230  1.00  0.00            
ATOM    169  N5  BK5     2      12.020  11.790  17.850  1.00  0.00            
ATOM    170  C14 BK5     2      10.990  11.490  16.850  1.00  0.00            
ATOM    171  C15 BK5     2      12.880  12.930  17.410  1.00  0.00            
ATOM    172  C16 BK5     2      14.020  13.300  18.400  1.00  0.00            
ATOM    173  C17 BK5     2      16.760  14.620  19.580  1.00  0.00            
ATOM    174  C18 BK5     2      17.750  15.520  19.160  1.00  0.00            
ATOM    175  C19 BK5     2      17.540  16.870  19.300  1.00  0.00            
ATOM    176  O4  BK5     2      18.370  17.710  18.610  1.00  0.00            
ATOM    177  C20 BK5     2      19.410  18.430  19.260  1.00  0.00            
ATOM    178  C21 BK5     2      20.770  17.750  18.790  1.00  0.00            
ATOM    179  N6  BK5     2      16.190  19.550  21.070  1.00  0.00            
ATOM    180  C22 BK5     2      15.960  20.890  20.910  1.00  0.00            
ATOM    181  H1  BK5     2      19.680  21.880  23.940  1.00  0.00            
ATOM    182  H2  BK5     2      18.710  20.770  22.810  1.00  0.00            
ATOM    183  H3  BK5     2      19.170  22.370  22.400  1.00  0.00            
ATOM    184  H4  BK5     2      17.380  23.440  23.430  1.00  0.00            
ATOM    185  H5  BK5     2      17.510  22.500  24.910  1.00  0.00            
ATOM    186  H6  BK5     2      15.520  22.140  23.960  1.00  0.00            
ATOM    187  H7  BK5     2      16.400  20.610  23.480  1.00  0.00            
ATOM    188  H8  BK5     2      15.010  24.630  19.220  1.00  0.00            
ATOM    189  H9  BK5     2      16.550  24.070  18.440  1.00  0.00            
ATOM    190  H10 BK5     2      15.000  23.440  17.960  1.00  0.00            
ATOM    191  H11 BK5     2      16.220  18.640  17.960  1.00  0.00            
ATOM    192  H12 BK5     2      14.610  16.800  21.000  1.00  0.00            
ATOM    193  H13 BK5     2      12.360  12.170  21.230  1.00  0.00            
ATOM    194  H14 BK5     2      13.450  11.160  20.260  1.00  0.00            
ATOM    195  H15 BK5     2      10.870  12.680  19.250  1.00  0.00            
ATOM    196  H16 BK5     2      10.900  11.010  19.540  1.00  0.00            
ATOM    197  H17 BK5     2      10.450  12.390  16.510  1.00  0.00            
ATOM    198  H18 BK5     2      11.330  10.980  15.950  1.00  0.00            
ATOM    199  H19 BK5     2      10.230  10.810  17.240  1.00  0.00            
ATOM    200  H20 BK5     2      12.120  13.710  17.250  1.00  0.00            
ATOM    201  H21 BK5     2      13.350  12.590  16.480  1.00  0.00            
ATOM    202  H22 BK5     2      14.770  12.500  18.340  1.00  0.00            
ATOM    203  H23 BK5     2      14.390  14.290  18.080  1.00  0.00            
ATOM    204  H24 BK5     2      16.900  13.560  19.420  1.00  0.00            
ATOM    205  H25 BK5     2      18.620  15.210  18.590  1.00  0.00            
ATOM    206  H26 BK5     2      19.430  18.300  20.350  1.00  0.00            
ATOM    207  H27 BK5     2      19.370  19.470  18.930  1.00  0.00            
ATOM    208  H28 BK5     2      21.680  18.310  19.050  1.00  0.00            
ATOM    209  H29 BK5     2      20.950  16.740  19.170  1.00  0.00            
ATOM    210  H30 BK5     2      20.770  17.700  17.690  1.00  0.00            
TER
ENDMDL
MODEL        1
ATOM      1  C1  BCD     1      19.560  29.410  32.170  1.00  0.00            
ATOM      2  O1  BCD     1      20.480  28.570  31.510  1.00  0.00            
ATOM      3  C2  BCD     1      20.010  30.890  32.180  1.00  0.00            
ATOM      4  O2  BCD     1      20.220  31.430  30.890  1.00  0.00            
ATOM      5  C3  BCD     1      21.360  30.950  33.050  1.00  0.00            
ATOM      6  O3  BCD     1      21.920  32.330  33.040  1.00  0.00            
ATOM      7  C4  BCD     1      21.020  30.410  34.480  1.00  0.00            
ATOM      8  C5  BCD     1      20.460  28.940  34.450  1.00  0.00            
ATOM      9  O4  BCD     1      19.300  28.970  33.500  1.00  0.00            
ATOM     10  C6  BCD     1      19.950  28.430  35.820  1.00  0.00            
ATOM     11  O5  BCD     1      19.360  27.110  35.760  1.00  0.00            
ATOM     12  H1  BCD     1      18.550  29.450  31.750  1.00  0.00            
ATOM     13  H2  BCD     1      19.280  31.480  32.750  1.00  0.00            
ATOM     14  H3  BCD     1      20.860  32.150  30.910  1.00  0.00            
ATOM     15  H4  BCD     1      22.100  30.260  32.630  1.00  0.00            
ATOM     16  H5  BCD     1      22.350  32.520  32.200  1.00  0.00            
ATOM     17  H6  BCD     1      20.250  31.090  34.870  1.00  0.00            
ATOM     18  H7  BCD     1      21.300  28.360  34.040  1.00  0.00            
ATOM     19  H8  BCD     1      20.740  28.440  36.580  1.00  0.00            
ATOM     20  H9  BCD     1      19.290  29.260  36.060  1.00  0.00            
ATOM     21  H10 BCD     1      18.490  26.950  35.390  1.00  0.00            
ATOM     22  C7  BCD     1      20.550  26.310  28.240  1.00  0.00            
ATOM     23  O6  BCD     1      21.990  26.470  28.300  1.00  0.00            
ATOM     24  C8  BCD     1      19.830  27.630  28.020  1.00  0.00            
ATOM     25  O7  BCD     1      20.290  28.190  26.700  1.00  0.00            
ATOM     26  C9  BCD     1      20.090  28.610  29.160  1.00  0.00            
ATOM     27  O8  BCD     1      19.280  29.760  29.020  1.00  0.00            
ATOM     28  C10 BCD     1      19.880  27.830  30.490  1.00  0.00            
ATOM     29  C11 BCD     1      20.530  26.390  30.620  1.00  0.00            
ATOM     30  O9  BCD     1      20.070  25.670  29.370  1.00  0.00            
ATOM     31  C12 BCD     1      19.880  25.720  31.830  1.00  0.00            
ATOM     32  O10 BCD     1      20.510  24.530  32.220  1.00  0.00            
ATOM     33  H11 BCD     1      20.320  25.610  27.420  1.00  0.00            
ATOM     34  H12 BCD     1      18.760  27.410  28.040  1.00  0.00            
ATOM     35  H13 BCD     1      19.730  28.870  26.320  1.00  0.00            
ATOM     36  H14 BCD     1      21.160  28.830  29.130  1.00  0.00            
ATOM     37  H15 BCD     1      19.470  30.290  29.800  1.00  0.00            
ATOM     38  H16 BCD     1      18.790  27.810  30.590  1.00  0.00            
ATOM     39  H17 BCD     1      21.620  26.470  30.570  1.00  0.00            
ATOM     40  H18 BCD     1      19.800  26.390  32.690  1.00  0.00            
ATOM     41  H19 BCD     1      18.840  25.540  31.520  1.00  0.00            
ATOM     42  H20 BCD     1      20.310  23.800  31.620  1.00  0.00            
ATOM     43  C13 BCD     1      25.470  25.390  26.460  1.00  0.00            
ATOM     44  O11 BCD     1      26.130  25.980  27.610  1.00  0.00            
ATOM     45  C14 BCD     1      24.710  26.450  25.710  1.00  0.00            
ATOM     46  O12 BCD     1      25.530  27.560  25.310  1.00  0.00            
ATOM     47  C15 BCD     1      23.490  26.980  26.440  1.00  0.00            
ATOM     48  O13 BCD     1      22.610  27.670  25.570  1.00  0.00            
ATOM     49  C16 BCD     1      22.700  25.900  27.180  1.00  0.00            
ATOM     50  C17 BCD     1      23.580  24.810  27.710  1.00  0.00            
ATOM     51  O14 BCD     1      24.650  24.310  26.870  1.00  0.00            
ATOM     52  C18 BCD     1      22.780  23.520  28.050  1.00  0.00            
ATOM     53  O15 BCD     1      22.080  23.070  26.890  1.00  0.00            
ATOM     54  H21 BCD     1      26.290  24.910  25.920  1.00  0.00            
ATOM     55  H22 BCD     1      24.400  26.040  24.750  1.00  0.00            
ATOM     56  H23 BCD     1      24.950  27.990  24.670  1.00  0.00            
ATOM     57  H24 BCD     1      23.940  27.610  27.220  1.00  0.00            
ATOM     58  H25 BCD     1      21.790  27.700  26.080  1.00  0.00            
ATOM     59  H26 BCD     1      21.990  25.540  26.420  1.00  0.00            
ATOM     60  H27 BCD     1      24.070  25.220  28.610  1.00  0.00            
ATOM     61  H28 BCD     1      23.540  22.800  28.390  1.00  0.00            
ATOM     62  H29 BCD     1      22.060  23.680  28.860  1.00  0.00            
ATOM     63  H30 BCD     1      22.770  22.810  26.280  1.00  0.00            
ATOM     64  C19 BCD     1      29.890  26.190  29.070  1.00  0.00            
ATOM     65  O16 BCD     1      29.430  27.080  30.050  1.00  0.00            
ATOM     66  C20 BCD     1      29.800  26.700  27.640  1.00  0.00            
ATOM     67  O17 BCD     1      30.510  27.950  27.590  1.00  0.00            
ATOM     68  C21 BCD     1      28.360  26.880  27.240  1.00  0.00            
ATOM     69  O18 BCD     1      28.150  27.220  25.850  1.00  0.00            
ATOM     70  C22 BCD     1      27.560  25.630  27.630  1.00  0.00            
ATOM     71  C23 BCD     1      27.830  25.100  28.990  1.00  0.00            
ATOM     72  O19 BCD     1      29.240  24.940  29.140  1.00  0.00            
ATOM     73  C24 BCD     1      27.130  23.770  29.330  1.00  0.00            
ATOM     74  O20 BCD     1      27.800  22.730  28.550  1.00  0.00            
ATOM     75  H31 BCD     1      30.960  26.020  29.150  1.00  0.00            
ATOM     76  H32 BCD     1      30.270  26.020  26.910  1.00  0.00            
ATOM     77  H33 BCD     1      30.580  28.220  26.670  1.00  0.00            
ATOM     78  H34 BCD     1      27.920  27.720  27.800  1.00  0.00            
ATOM     79  H35 BCD     1      27.230  27.480  25.750  1.00  0.00            
ATOM     80  H36 BCD     1      27.870  24.820  26.950  1.00  0.00            
ATOM     81  H37 BCD     1      27.440  25.820  29.720  1.00  0.00            
ATOM     82  H38 BCD     1      27.320  23.520  30.380  1.00  0.00            
ATOM     83  H39 BCD     1      26.050  23.700  29.130  1.00  0.00            
ATOM     84  H40 BCD     1      28.720  23.010  28.580  1.00  0.00            
ATOM     85  C25 BCD     1      30.880  29.860  32.750  1.00  0.00            
ATOM     86  O21 BCD     1      29.560  29.740  33.440  1.00  0.00            
ATOM     87  C26 BCD     1      30.650  30.360  31.350  1.00  0.00            
ATOM     88  O22 BCD     1      29.990  31.660  31.440  1.00  0.00            
ATOM     89  C27 BCD     1      29.750  29.370  30.610  1.00  0.00            
ATOM     90  O23 BCD     1      29.470  29.680  29.310  1.00  0.00            
ATOM     91  C28 BCD     1      30.350  28.010  30.670  1.00  0.00            
ATOM     92  C29 BCD     1      30.730  27.500  32.080  1.00  0.00            
ATOM     93  O24 BCD     1      31.490  28.550  32.700  1.00  0.00            
ATOM     94  C30 BCD     1      31.660  26.370  32.060  1.00  0.00            
ATOM     95  O25 BCD     1      32.890  26.660  31.380  1.00  0.00            
ATOM     96  H41 BCD     1      31.540  30.540  33.300  1.00  0.00            
ATOM     97  H42 BCD     1      31.590  30.540  30.820  1.00  0.00            
ATOM     98  H43 BCD     1      29.970  32.070  30.570  1.00  0.00            
ATOM     99  H44 BCD     1      28.760  29.290  31.070  1.00  0.00            
ATOM    100  H45 BCD     1      29.790  28.960  28.750  1.00  0.00            
ATOM    101  H46 BCD     1      31.260  28.010  30.060  1.00  0.00            
ATOM    102  H47 BCD     1      29.800  27.260  32.610  1.00  0.00            
ATOM    103  H48 BCD     1      31.940  26.090  33.090  1.00  0.00            
ATOM    104  H49 BCD     1      31.000  25.600  31.630  1.00  0.00            
ATOM    105  H50 BCD     1      33.560  26.170  31.870  1.00  0.00            
ATOM    106  C31 BCD     1      27.570  31.440  36.660  1.00  0.00            
ATOM    107  O26 BCD     1      26.270  31.250  36.040  1.00  0.00            
ATOM    108  C32 BCD     1      28.440  32.410  35.870  1.00  0.00            
ATOM    109  O27 BCD     1      27.780  33.690  35.820  1.00  0.00            
ATOM    110  C33 BCD     1      28.870  31.760  34.550  1.00  0.00            
ATOM    111  C34 BCD     1      29.470  30.380  34.750  1.00  0.00            
ATOM    112  C35 BCD     1      28.490  29.520  35.550  1.00  0.00            
ATOM    113  O28 BCD     1      28.300  30.230  36.850  1.00  0.00            
ATOM    114  C36 BCD     1      29.180  28.230  35.900  1.00  0.00            
ATOM    115  O29 BCD     1      28.220  27.250  36.390  1.00  0.00            
ATOM    116  O30 BCD     1      29.810  32.650  33.870  1.00  0.00            
ATOM    117  H51 BCD     1      27.460  31.940  37.630  1.00  0.00            
ATOM    118  H52 BCD     1      29.380  32.400  36.450  1.00  0.00            
ATOM    119  H53 BCD     1      28.360  34.410  35.560  1.00  0.00            
ATOM    120  H54 BCD     1      27.960  31.720  33.930  1.00  0.00            
ATOM    121  H55 BCD     1      29.880  32.380  32.950  1.00  0.00            
ATOM    122  H56 BCD     1      30.430  30.450  35.260  1.00  0.00            
ATOM    123  H57 BCD     1      27.550  29.330  35.020  1.00  0.00            
ATOM    124  H58 BCD     1      29.900  27.870  35.150  1.00  0.00            
ATOM    125  H59 BCD     1      29.750  28.430  36.810  1.00  0.00            
ATOM    126  H60 BCD     1      28.540  26.340  36.390  1.00  0.00            
ATOM    127  C37 BCD     1      22.180  31.060  36.540  1.00  0.00            
ATOM    128  O31 BCD     1      22.230  30.400  35.270  1.00  0.00            
ATOM    129  C38 BCD     1      22.730  32.460  36.410  1.00  0.00            
ATOM    130  O32 BCD     1      21.870  33.270  35.500  1.00  0.00            
ATOM    131  C39 BCD     1      24.200  32.320  35.880  1.00  0.00            
ATOM    132  O33 BCD     1      24.870  33.570  35.610  1.00  0.00            
ATOM    133  C40 BCD     1      25.110  31.510  36.830  1.00  0.00            
ATOM    134  C41 BCD     1      24.310  30.190  37.140  1.00  0.00            
ATOM    135  O34 BCD     1      22.910  30.360  37.490  1.00  0.00            
ATOM    136  C42 BCD     1      25.000  29.280  38.120  1.00  0.00            
ATOM    137  O35 BCD     1      25.090  29.910  39.410  1.00  0.00            
ATOM    138  H61 BCD     1      21.150  31.150  36.900  1.00  0.00            
ATOM    139  H62 BCD     1      22.850  32.820  37.440  1.00  0.00            
ATOM    140  H63 BCD     1      22.060  32.820  34.670  1.00  0.00            
ATOM    141  H64 BCD     1      24.190  31.810  34.910  1.00  0.00            
ATOM    142  H65 BCD     1      25.780  33.430  35.320  1.00  0.00            
ATOM    143  H66 BCD     1      25.240  32.170  37.700  1.00  0.00            
ATOM    144  H67 BCD     1      24.430  29.660  36.190  1.00  0.00            
ATOM    145  H68 BCD     1      24.480  28.330  38.260  1.00  0.00            
ATOM    146  H69 BCD     1      26.010  29.020  37.790  1.00  0.00            
ATOM    147  H70 BCD     1      25.350  29.230  40.030  1.00  0.00            
ATOM    148  C1  BK5     2      19.960  33.130  27.260  1.00  0.00            
ATOM    149  C2  BK5     2      21.440  33.210  26.880  1.00  0.00            
ATOM    150  C3  BK5     2      22.040  31.840  26.710  1.00  0.00            
ATOM    151  C4  BK5     2      23.470  31.730  26.290  1.00  0.00            
ATOM    152  N1  BK5     2      24.100  32.280  25.300  1.00  0.00            
ATOM    153  N2  BK5     2      25.420  31.850  25.440  1.00  0.00            
ATOM    154  C5  BK5     2      26.270  32.130  24.330  1.00  0.00            
ATOM    155  C6  BK5     2      25.510  30.880  26.490  1.00  0.00            
ATOM    156  C7  BK5     2      26.680  30.270  27.090  1.00  0.00            
ATOM    157  O1  BK5     2      27.810  30.320  26.620  1.00  0.00            
ATOM    158  N3  BK5     2      26.370  29.690  28.300  1.00  0.00            
ATOM    159  C8  BK5     2      25.180  29.690  28.820  1.00  0.00            
ATOM    160  C9  BK5     2      25.020  29.090  30.140  1.00  0.00            
ATOM    161  C10 BK5     2      24.900  27.700  30.300  1.00  0.00            
ATOM    162  C11 BK5     2      24.880  27.250  31.640  1.00  0.00            
ATOM    163  S1  BK5     2      24.800  25.430  32.010  1.00  0.00            
ATOM    164  O2  BK5     2      23.960  25.170  33.160  1.00  0.00            
ATOM    165  O3  BK5     2      24.540  24.650  30.780  1.00  0.00            
ATOM    166  N4  BK5     2      26.380  24.930  32.430  1.00  0.00            
ATOM    167  C12 BK5     2      26.380  23.470  32.930  1.00  0.00            
ATOM    168  C13 BK5     2      27.810  22.890  33.040  1.00  0.00            
ATOM    169  N5  BK5     2      28.760  23.780  33.830  1.00  0.00            
ATOM    170  C14 BK5     2      30.070  23.200  34.070  1.00  0.00            
ATOM    171  C15 BK5     2      28.810  25.070  33.230  1.00  0.00            
ATOM    172  C16 BK5     2      27.340  25.770  33.150  1.00  0.00            
ATOM    173  C17 BK5     2      25.030  28.060  32.760  1.00  0.00            
ATOM    174  C18 BK5     2      25.050  29.460  32.620  1.00  0.00            
ATOM    175  C19 BK5     2      25.010  29.940  31.240  1.00  0.00            
ATOM    176  O4  BK5     2      25.230  31.270  31.050  1.00  0.00            
ATOM    177  C20 BK5     2      26.260  31.990  31.730  1.00  0.00            
ATOM    178  C21 BK5     2      25.950  33.530  31.660  1.00  0.00            
ATOM    179  N6  BK5     2      24.080  30.270  28.330  1.00  0.00            
ATOM    180  C22 BK5     2      24.290  30.860  27.080  1.00  0.00            
ATOM    181  H1  BK5     2      19.670  33.970  27.910  1.00  0.00            
ATOM    182  H2  BK5     2      19.340  32.950  26.380  1.00  0.00            
ATOM    183  H3  BK5     2      19.860  32.290  27.960  1.00  0.00            
ATOM    184  H4  BK5     2      21.860  33.730  27.750  1.00  0.00            
ATOM    185  H5  BK5     2      21.620  33.840  26.000  1.00  0.00            
ATOM    186  H6  BK5     2      21.430  31.240  26.030  1.00  0.00            
ATOM    187  H7  BK5     2      21.830  31.260  27.620  1.00  0.00            
ATOM    188  H8  BK5     2      25.860  31.610  23.450  1.00  0.00            
ATOM    189  H9  BK5     2      26.430  33.210  24.360  1.00  0.00            
ATOM    190  H10 BK5     2      27.280  31.700  24.430  1.00  0.00            
ATOM    191  H11 BK5     2      27.170  29.220  28.700  1.00  0.00            
ATOM    192  H12 BK5     2      24.910  26.960  29.510  1.00  0.00            
ATOM    193  H13 BK5     2      25.880  22.880  32.150  1.00  0.00            
ATOM    194  H14 BK5     2      25.730  23.270  33.790  1.00  0.00            
ATOM    195  H15 BK5     2      28.210  22.760  32.030  1.00  0.00            
ATOM    196  H16 BK5     2      27.670  21.900  33.500  1.00  0.00            
ATOM    197  H17 BK5     2      30.690  23.280  33.170  1.00  0.00            
ATOM    198  H18 BK5     2      30.610  23.450  34.990  1.00  0.00            
ATOM    199  H19 BK5     2      29.850  22.130  34.180  1.00  0.00            
ATOM    200  H20 BK5     2      29.040  24.890  32.170  1.00  0.00            
ATOM    201  H21 BK5     2      29.460  25.730  33.820  1.00  0.00            
ATOM    202  H22 BK5     2      26.940  25.820  34.170  1.00  0.00            
ATOM    203  H23 BK5     2      27.610  26.720  32.670  1.00  0.00            
ATOM    204  H24 BK5     2      25.080  27.640  33.760  1.00  0.00            
ATOM    205  H25 BK5     2      25.150  30.130  33.470  1.00  0.00            
ATOM    206  H26 BK5     2      27.200  31.670  31.260  1.00  0.00            
ATOM    207  H27 BK5     2      26.350  31.780  32.800  1.00  0.00            
ATOM    208  H28 BK5     2      25.010  33.760  32.180  1.00  0.00            
ATOM    209  H29 BK5     2      26.850  34.040  32.010  1.00  0.00            
ATOM    210  H30 BK5     2      25.820  33.670  30.580  1.00  0.00            
TER
ENDMDL
MODEL        1
ATOM      1  C1  BCD     1      25.570  14.350  28.950  1.00  0.00            
ATOM      2  O1  BCD     1      24.950  15.610  28.980  1.00  0.00            
ATOM      3  C2  BCD     1      25.320  13.790  27.540  1.00  0.00            
ATOM      4  O2  BCD     1      25.940  14.580  26.560  1.00  0.00            
ATOM      5  C3  BCD     1      23.810  13.530  27.300  1.00  0.00            
ATOM      6  O3  BCD     1      23.650  13.020  25.940  1.00  0.00            
ATOM      7  C4  BCD     1      23.280  12.660  28.430  1.00  0.00            
ATOM      8  C5  BCD     1      23.580  13.290  29.790  1.00  0.00            
ATOM      9  O4  BCD     1      24.950  13.480  29.930  1.00  0.00            
ATOM     10  C6  BCD     1      23.160  12.390  30.890  1.00  0.00            
ATOM     11  O5  BCD     1      23.720  12.820  32.150  1.00  0.00            
ATOM     12  H1  BCD     1      26.640  14.370  29.180  1.00  0.00            
ATOM     13  H2  BCD     1      25.850  12.830  27.530  1.00  0.00            
ATOM     14  H3  BCD     1      25.940  14.180  25.690  1.00  0.00            
ATOM     15  H4  BCD     1      23.330  14.520  27.320  1.00  0.00            
ATOM     16  H5  BCD     1      22.750  12.770  25.720  1.00  0.00            
ATOM     17  H6  BCD     1      23.810  11.710  28.350  1.00  0.00            
ATOM     18  H7  BCD     1      23.030  14.230  29.890  1.00  0.00            
ATOM     19  H8  BCD     1      22.070  12.400  30.770  1.00  0.00            
ATOM     20  H9  BCD     1      23.420  11.340  30.660  1.00  0.00            
ATOM     21  H10 BCD     1      24.650  12.880  31.940  1.00  0.00            
ATOM     22  C7  BCD     1      25.750  19.490  30.060  1.00  0.00            
ATOM     23  O6  BCD     1      24.350  19.890  30.100  1.00  0.00            
ATOM     24  C8  BCD     1      26.230  19.070  28.680  1.00  0.00            
ATOM     25  O7  BCD     1      26.090  20.130  27.710  1.00  0.00            
ATOM     26  C9  BCD     1      25.500  17.810  28.300  1.00  0.00            
ATOM     27  O8  BCD     1      25.960  17.270  27.070  1.00  0.00            
ATOM     28  C10 BCD     1      25.770  16.730  29.360  1.00  0.00            
ATOM     29  C11 BCD     1      25.250  17.240  30.700  1.00  0.00            
ATOM     30  O9  BCD     1      25.890  18.450  31.080  1.00  0.00            
ATOM     31  C12 BCD     1      25.460  16.200  31.820  1.00  0.00            
ATOM     32  O10 BCD     1      26.830  16.010  32.180  1.00  0.00            
ATOM     33  H11 BCD     1      26.370  20.310  30.430  1.00  0.00            
ATOM     34  H12 BCD     1      27.310  18.880  28.750  1.00  0.00            
ATOM     35  H13 BCD     1      26.520  19.810  26.920  1.00  0.00            
ATOM     36  H14 BCD     1      24.410  17.990  28.280  1.00  0.00            
ATOM     37  H15 BCD     1      25.820  16.320  27.130  1.00  0.00            
ATOM     38  H16 BCD     1      26.820  16.430  29.420  1.00  0.00            
ATOM     39  H17 BCD     1      24.200  17.470  30.500  1.00  0.00            
ATOM     40  H18 BCD     1      24.870  16.580  32.660  1.00  0.00            
ATOM     41  H19 BCD     1      24.950  15.250  31.590  1.00  0.00            
ATOM     42  H20 BCD     1      27.200  16.860  32.460  1.00  0.00            
ATOM     43  C13 BCD     1      21.860  23.090  30.940  1.00  0.00            
ATOM     44  O11 BCD     1      20.710  22.500  30.280  1.00  0.00            
ATOM     45  C14 BCD     1      23.050  23.380  30.030  1.00  0.00            
ATOM     46  O12 BCD     1      22.710  24.260  28.920  1.00  0.00            
ATOM     47  C15 BCD     1      23.700  22.060  29.500  1.00  0.00            
ATOM     48  O13 BCD     1      24.920  22.360  28.780  1.00  0.00            
ATOM     49  C16 BCD     1      24.100  21.210  30.670  1.00  0.00            
ATOM     50  C17 BCD     1      22.850  21.000  31.640  1.00  0.00            
ATOM     51  O14 BCD     1      22.290  22.260  32.000  1.00  0.00            
ATOM     52  C18 BCD     1      23.220  20.140  32.880  1.00  0.00            
ATOM     53  O15 BCD     1      22.100  19.490  33.390  1.00  0.00            
ATOM     54  H21 BCD     1      21.460  24.010  31.380  1.00  0.00            
ATOM     55  H22 BCD     1      23.730  23.850  30.760  1.00  0.00            
ATOM     56  H23 BCD     1      23.590  24.420  28.560  1.00  0.00            
ATOM     57  H24 BCD     1      22.970  21.580  28.830  1.00  0.00            
ATOM     58  H25 BCD     1      25.380  21.610  28.400  1.00  0.00            
ATOM     59  H26 BCD     1      24.940  21.690  31.190  1.00  0.00            
ATOM     60  H27 BCD     1      22.110  20.450  31.050  1.00  0.00            
ATOM     61  H28 BCD     1      23.850  19.320  32.500  1.00  0.00            
ATOM     62  H29 BCD     1      23.650  20.730  33.710  1.00  0.00            
ATOM     63  H30 BCD     1      22.350  18.860  34.080  1.00  0.00            
ATOM     64  C19 BCD     1      16.830  22.590  29.440  1.00  0.00            
ATOM     65  O16 BCD     1      17.070  21.190  29.030  1.00  0.00            
ATOM     66  C20 BCD     1      17.680  23.540  28.560  1.00  0.00            
ATOM     67  O17 BCD     1      17.260  23.550  27.180  1.00  0.00            
ATOM     68  C21 BCD     1      19.160  23.170  28.690  1.00  0.00            
ATOM     69  O18 BCD     1      20.120  23.990  28.000  1.00  0.00            
ATOM     70  C22 BCD     1      19.560  23.240  30.170  1.00  0.00            
ATOM     71  C23 BCD     1      18.560  22.500  31.150  1.00  0.00            
ATOM     72  O19 BCD     1      17.220  22.780  30.780  1.00  0.00            
ATOM     73  C24 BCD     1      18.710  22.840  32.630  1.00  0.00            
ATOM     74  O20 BCD     1      18.710  24.210  32.960  1.00  0.00            
ATOM     75  H31 BCD     1      15.790  22.900  29.350  1.00  0.00            
ATOM     76  H32 BCD     1      17.580  24.530  29.030  1.00  0.00            
ATOM     77  H33 BCD     1      17.670  24.320  26.780  1.00  0.00            
ATOM     78  H34 BCD     1      19.240  22.140  28.320  1.00  0.00            
ATOM     79  H35 BCD     1      20.960  24.040  28.460  1.00  0.00            
ATOM     80  H36 BCD     1      19.700  24.300  30.440  1.00  0.00            
ATOM     81  H37 BCD     1      18.710  21.410  31.090  1.00  0.00            
ATOM     82  H38 BCD     1      17.970  22.270  33.200  1.00  0.00            
ATOM     83  H39 BCD     1      19.650  22.380  32.960  1.00  0.00            
ATOM     84  H40 BCD     1      18.830  24.260  33.910  1.00  0.00            
ATOM     85  C25 BCD     1      14.870  17.890  27.790  1.00  0.00            
ATOM     86  O21 BCD     1      15.880  16.930  28.070  1.00  0.00            
ATOM     87  C26 BCD     1      15.360  18.870  26.710  1.00  0.00            
ATOM     88  O22 BCD     1      15.970  18.170  25.690  1.00  0.00            
ATOM     89  C27 BCD     1      16.410  19.770  27.260  1.00  0.00            
ATOM     90  O23 BCD     1      16.870  20.690  26.260  1.00  0.00            
ATOM     91  C28 BCD     1      15.940  20.560  28.490  1.00  0.00            
ATOM     92  C29 BCD     1      15.440  19.520  29.560  1.00  0.00            
ATOM     93  O24 BCD     1      14.510  18.550  29.050  1.00  0.00            
ATOM     94  C30 BCD     1      14.710  20.160  30.750  1.00  0.00            
ATOM     95  O25 BCD     1      13.620  20.950  30.270  1.00  0.00            
ATOM     96  H41 BCD     1      13.980  17.430  27.340  1.00  0.00            
ATOM     97  H42 BCD     1      14.490  19.470  26.410  1.00  0.00            
ATOM     98  H43 BCD     1      16.620  18.820  25.420  1.00  0.00            
ATOM     99  H44 BCD     1      17.200  19.090  27.610  1.00  0.00            
ATOM    100  H45 BCD     1      17.020  21.570  26.600  1.00  0.00            
ATOM    101  H46 BCD     1      15.110  21.240  28.290  1.00  0.00            
ATOM    102  H47 BCD     1      16.300  19.000  29.990  1.00  0.00            
ATOM    103  H48 BCD     1      14.330  19.400  31.440  1.00  0.00            
ATOM    104  H49 BCD     1      15.470  20.750  31.290  1.00  0.00            
ATOM    105  H50 BCD     1      13.130  21.220  31.050  1.00  0.00            
ATOM    106  C31 BCD     1      16.300  12.890  28.780  1.00  0.00            
ATOM    107  O26 BCD     1      17.720  13.180  28.710  1.00  0.00            
ATOM    108  C32 BCD     1      15.640  13.300  27.450  1.00  0.00            
ATOM    109  O27 BCD     1      16.070  12.380  26.430  1.00  0.00            
ATOM    110  C33 BCD     1      15.960  14.780  27.160  1.00  0.00            
ATOM    111  C34 BCD     1      15.450  15.620  28.320  1.00  0.00            
ATOM    112  C35 BCD     1      15.960  15.080  29.680  1.00  0.00            
ATOM    113  O28 BCD     1      15.750  13.660  29.790  1.00  0.00            
ATOM    114  C36 BCD     1      15.240  15.680  30.820  1.00  0.00            
ATOM    115  O29 BCD     1      15.860  15.230  32.010  1.00  0.00            
ATOM    116  O30 BCD     1      15.290  15.260  25.960  1.00  0.00            
ATOM    117  H51 BCD     1      16.120  11.820  28.920  1.00  0.00            
ATOM    118  H52 BCD     1      14.550  13.210  27.530  1.00  0.00            
ATOM    119  H53 BCD     1      16.900  12.730  26.120  1.00  0.00            
ATOM    120  H54 BCD     1      17.040  15.010  27.210  1.00  0.00            
ATOM    121  H55 BCD     1      15.680  16.100  25.690  1.00  0.00            
ATOM    122  H56 BCD     1      14.350  15.610  28.340  1.00  0.00            
ATOM    123  H57 BCD     1      17.010  15.350  29.880  1.00  0.00            
ATOM    124  H58 BCD     1      15.380  16.770  30.800  1.00  0.00            
ATOM    125  H59 BCD     1      14.160  15.490  30.740  1.00  0.00            
ATOM    126  H60 BCD     1      15.410  15.710  32.710  1.00  0.00            
ATOM    127  C37 BCD     1      21.320  11.350  27.830  1.00  0.00            
ATOM    128  O31 BCD     1      21.900  12.550  28.320  1.00  0.00            
ATOM    129  C38 BCD     1      20.400  11.680  26.670  1.00  0.00            
ATOM    130  O32 BCD     1      21.250  12.030  25.580  1.00  0.00            
ATOM    131  C39 BCD     1      19.400  12.860  27.020  1.00  0.00            
ATOM    132  O33 BCD     1      18.620  13.240  25.890  1.00  0.00            
ATOM    133  C40 BCD     1      18.560  12.260  28.190  1.00  0.00            
ATOM    134  C41 BCD     1      19.400  11.670  29.330  1.00  0.00            
ATOM    135  O34 BCD     1      20.520  10.790  28.910  1.00  0.00            
ATOM    136  C42 BCD     1      18.550  10.900  30.270  1.00  0.00            
ATOM    137  O35 BCD     1      17.850   9.780  29.650  1.00  0.00            
ATOM    138  H61 BCD     1      22.140  10.680  27.540  1.00  0.00            
ATOM    139  H62 BCD     1      19.880  10.720  26.540  1.00  0.00            
ATOM    140  H63 BCD     1      20.740  12.240  24.790  1.00  0.00            
ATOM    141  H64 BCD     1      19.970  13.700  27.450  1.00  0.00            
ATOM    142  H65 BCD     1      19.310  13.670  25.370  1.00  0.00            
ATOM    143  H66 BCD     1      17.890  11.530  27.720  1.00  0.00            
ATOM    144  H67 BCD     1      19.830  12.520  29.870  1.00  0.00            
ATOM    145  H68 BCD     1      19.210  10.510  31.050  1.00  0.00            
ATOM    146  H69 BCD     1      17.700  11.540  30.540  1.00  0.00            
ATOM    147  H70 BCD     1      16.970   9.690  30.030  1.00  0.00            
ATOM    148  C1  BK5     2      27.860  18.870  24.680  1.00  0.00            
ATOM    149  C2  BK5     2      28.480  19.890  23.650  1.00  0.00            
ATOM    150  C3  BK5     2      27.520  21.010  23.100  1.00  0.00            
ATOM    151  C4  BK5     2      27.250  22.110  24.110  1.00  0.00            
ATOM    152  N1  BK5     2      28.110  23.090  24.470  1.00  0.00            
ATOM    153  N2  BK5     2      27.400  23.830  25.330  1.00  0.00            
ATOM    154  C5  BK5     2      28.040  25.000  25.910  1.00  0.00            
ATOM    155  C6  BK5     2      26.090  23.360  25.500  1.00  0.00            
ATOM    156  C7  BK5     2      24.980  23.900  26.300  1.00  0.00            
ATOM    157  O1  BK5     2      24.960  24.970  26.930  1.00  0.00            
ATOM    158  N3  BK5     2      23.880  23.120  26.160  1.00  0.00            
ATOM    159  C8  BK5     2      23.860  21.900  25.540  1.00  0.00            
ATOM    160  C9  BK5     2      22.550  21.280  25.640  1.00  0.00            
ATOM    161  C10 BK5     2      22.450  20.010  26.230  1.00  0.00            
ATOM    162  C11 BK5     2      21.230  19.370  26.420  1.00  0.00            
ATOM    163  S1  BK5     2      21.080  17.610  26.940  1.00  0.00            
ATOM    164  O2  BK5     2      20.080  16.900  26.170  1.00  0.00            
ATOM    165  O3  BK5     2      22.440  17.070  27.210  1.00  0.00            
ATOM    166  N4  BK5     2      20.360  17.760  28.470  1.00  0.00            
ATOM    167  C12 BK5     2      20.680  18.910  29.280  1.00  0.00            
ATOM    168  C13 BK5     2      19.730  19.080  30.460  1.00  0.00            
ATOM    169  N5  BK5     2      19.680  17.870  31.240  1.00  0.00            
ATOM    170  C14 BK5     2      18.790  17.890  32.440  1.00  0.00            
ATOM    171  C15 BK5     2      19.320  16.710  30.430  1.00  0.00            
ATOM    172  C16 BK5     2      20.220  16.500  29.220  1.00  0.00            
ATOM    173  C17 BK5     2      20.060  20.060  26.150  1.00  0.00            
ATOM    174  C18 BK5     2      20.100  21.350  25.660  1.00  0.00            
ATOM    175  C19 BK5     2      21.300  21.990  25.430  1.00  0.00            
ATOM    176  O4  BK5     2      21.310  23.310  24.980  1.00  0.00            
ATOM    177  C20 BK5     2      20.260  23.870  24.180  1.00  0.00            
ATOM    178  C21 BK5     2      20.810  25.210  23.700  1.00  0.00            
ATOM    179  N6  BK5     2      24.950  21.400  24.930  1.00  0.00            
ATOM    180  C22 BK5     2      26.080  22.230  24.880  1.00  0.00            
ATOM    181  H1  BK5     2      27.220  19.280  25.470  1.00  0.00            
ATOM    182  H2  BK5     2      27.150  18.240  24.120  1.00  0.00            
ATOM    183  H3  BK5     2      28.560  18.190  25.170  1.00  0.00            
ATOM    184  H4  BK5     2      28.760  19.260  22.800  1.00  0.00            
ATOM    185  H5  BK5     2      29.420  20.230  24.100  1.00  0.00            
ATOM    186  H6  BK5     2      26.570  20.570  22.780  1.00  0.00            
ATOM    187  H7  BK5     2      27.980  21.400  22.180  1.00  0.00            
ATOM    188  H8  BK5     2      27.660  25.450  26.830  1.00  0.00            
ATOM    189  H9  BK5     2      29.080  24.720  26.150  1.00  0.00            
ATOM    190  H10 BK5     2      28.110  25.720  25.080  1.00  0.00            
ATOM    191  H11 BK5     2      23.030  23.590  26.450  1.00  0.00            
ATOM    192  H12 BK5     2      23.290  19.440  26.610  1.00  0.00            
ATOM    193  H13 BK5     2      20.630  19.820  28.660  1.00  0.00            
ATOM    194  H14 BK5     2      21.730  18.890  29.610  1.00  0.00            
ATOM    195  H15 BK5     2      18.780  19.400  30.010  1.00  0.00            
ATOM    196  H16 BK5     2      20.190  19.840  31.090  1.00  0.00            
ATOM    197  H17 BK5     2      19.080  18.710  33.110  1.00  0.00            
ATOM    198  H18 BK5     2      17.800  17.980  31.990  1.00  0.00            
ATOM    199  H19 BK5     2      18.940  16.970  33.030  1.00  0.00            
ATOM    200  H20 BK5     2      18.330  16.940  30.020  1.00  0.00            
ATOM    201  H21 BK5     2      19.280  15.860  31.120  1.00  0.00            
ATOM    202  H22 BK5     2      21.200  16.160  29.580  1.00  0.00            
ATOM    203  H23 BK5     2      19.840  15.640  28.660  1.00  0.00            
ATOM    204  H24 BK5     2      19.130  19.500  26.270  1.00  0.00            
ATOM    205  H25 BK5     2      19.140  21.850  25.600  1.00  0.00            
ATOM    206  H26 BK5     2      19.370  24.100  24.770  1.00  0.00            
ATOM    207  H27 BK5     2      19.950  23.260  23.330  1.00  0.00            
ATOM    208  H28 BK5     2      21.260  25.150  22.700  1.00  0.00            
ATOM    209  H29 BK5     2      19.970  25.910  23.620  1.00  0.00            
ATOM    210  H30 BK5     2      21.490  25.610  24.460  1.00  0.00            
TER
ENDMDL
MODEL        1
ATOM      1  C1  BCD     1      19.600  14.630  14.580  1.00  0.00            
ATOM      2  O1  BCD     1      20.480  14.620  15.650  1.00  0.00            
ATOM      3  C2  BCD     1      19.340  13.210  14.130  1.00  0.00            
ATOM      4  O2  BCD     1      19.000  12.450  15.210  1.00  0.00            
ATOM      5  C3  BCD     1      20.570  12.590  13.480  1.00  0.00            
ATOM      6  O3  BCD     1      20.180  11.490  12.660  1.00  0.00            
ATOM      7  C4  BCD     1      21.330  13.530  12.600  1.00  0.00            
ATOM      8  C5  BCD     1      21.400  15.000  13.070  1.00  0.00            
ATOM      9  O4  BCD     1      20.090  15.400  13.490  1.00  0.00            
ATOM     10  C6  BCD     1      22.070  15.970  12.070  1.00  0.00            
ATOM     11  O5  BCD     1      21.170  16.170  10.960  1.00  0.00            
ATOM     12  H1  BCD     1      18.660  15.040  14.950  1.00  0.00            
ATOM     13  H2  BCD     1      18.520  13.260  13.400  1.00  0.00            
ATOM     14  H3  BCD     1      18.520  11.670  14.900  1.00  0.00            
ATOM     15  H4  BCD     1      21.280  12.330  14.270  1.00  0.00            
ATOM     16  H5  BCD     1      19.290  11.170  12.840  1.00  0.00            
ATOM     17  H6  BCD     1      20.930  13.420  11.590  1.00  0.00            
ATOM     18  H7  BCD     1      22.100  15.010  13.920  1.00  0.00            
ATOM     19  H8  BCD     1      22.320  16.910  12.590  1.00  0.00            
ATOM     20  H9  BCD     1      23.030  15.500  11.820  1.00  0.00            
ATOM     21  H10 BCD     1      21.080  17.100  10.730  1.00  0.00            
ATOM     22  C7  BCD     1      20.720  15.820  19.700  1.00  0.00            
ATOM     23  O6  BCD     1      21.730  14.870  19.960  1.00  0.00            
ATOM     24  C8  BCD     1      19.410  15.170  19.280  1.00  0.00            
ATOM     25  O7  BCD     1      18.880  14.400  20.340  1.00  0.00            
ATOM     26  C9  BCD     1      19.570  14.390  17.950  1.00  0.00            
ATOM     27  O8  BCD     1      18.360  13.730  17.600  1.00  0.00            
ATOM     28  C10 BCD     1      20.130  15.260  16.800  1.00  0.00            
ATOM     29  C11 BCD     1      21.340  16.010  17.340  1.00  0.00            
ATOM     30  O9  BCD     1      21.090  16.680  18.630  1.00  0.00            
ATOM     31  C12 BCD     1      21.920  17.020  16.280  1.00  0.00            
ATOM     32  O10 BCD     1      21.000  17.980  15.750  1.00  0.00            
ATOM     33  H11 BCD     1      20.630  16.460  20.590  1.00  0.00            
ATOM     34  H12 BCD     1      18.710  15.980  19.040  1.00  0.00            
ATOM     35  H13 BCD     1      17.930  14.530  20.420  1.00  0.00            
ATOM     36  H14 BCD     1      20.320  13.600  18.110  1.00  0.00            
ATOM     37  H15 BCD     1      18.600  13.210  16.830  1.00  0.00            
ATOM     38  H16 BCD     1      19.350  16.000  16.550  1.00  0.00            
ATOM     39  H17 BCD     1      22.160  15.300  17.510  1.00  0.00            
ATOM     40  H18 BCD     1      22.780  17.560  16.700  1.00  0.00            
ATOM     41  H19 BCD     1      22.320  16.500  15.400  1.00  0.00            
ATOM     42  H20 BCD     1      21.250  18.880  15.970  1.00  0.00            
ATOM     43  C13 BCD     1      23.580  12.870  23.070  1.00  0.00            
ATOM     44  O11 BCD     1      24.560  12.530  22.130  1.00  0.00            
ATOM     45  C14 BCD     1      22.270  12.370  22.610  1.00  0.00            
ATOM     46  O12 BCD     1      22.300  10.930  22.480  1.00  0.00            
ATOM     47  C15 BCD     1      21.870  12.950  21.200  1.00  0.00            
ATOM     48  O13 BCD     1      20.640  12.430  20.680  1.00  0.00            
ATOM     49  C16 BCD     1      21.810  14.420  21.310  1.00  0.00            
ATOM     50  C17 BCD     1      23.100  15.000  21.950  1.00  0.00            
ATOM     51  O14 BCD     1      23.440  14.250  23.120  1.00  0.00            
ATOM     52  C18 BCD     1      23.010  16.440  22.320  1.00  0.00            
ATOM     53  O15 BCD     1      24.300  16.850  22.840  1.00  0.00            
ATOM     54  H21 BCD     1      23.880  12.520  24.060  1.00  0.00            
ATOM     55  H22 BCD     1      21.410  12.620  23.250  1.00  0.00            
ATOM     56  H23 BCD     1      21.510  10.700  22.000  1.00  0.00            
ATOM     57  H24 BCD     1      22.670  12.750  20.480  1.00  0.00            
ATOM     58  H25 BCD     1      20.070  13.200  20.690  1.00  0.00            
ATOM     59  H26 BCD     1      20.970  14.820  21.890  1.00  0.00            
ATOM     60  H27 BCD     1      23.840  14.890  21.150  1.00  0.00            
ATOM     61  H28 BCD     1      22.640  17.050  21.480  1.00  0.00            
ATOM     62  H29 BCD     1      22.250  16.500  23.110  1.00  0.00            
ATOM     63  H30 BCD     1      24.400  16.230  23.570  1.00  0.00            
ATOM     64  C19 BCD     1      28.310  10.760  22.020  1.00  0.00            
ATOM     65  O16 BCD     1      28.140  10.500  20.660  1.00  0.00            
ATOM     66  C20 BCD     1      27.160  10.030  22.750  1.00  0.00            
ATOM     67  O17 BCD     1      27.140   8.640  22.430  1.00  0.00            
ATOM     68  C21 BCD     1      25.750  10.570  22.470  1.00  0.00            
ATOM     69  O18 BCD     1      24.720  10.000  23.270  1.00  0.00            
ATOM     70  C22 BCD     1      25.780  12.080  22.700  1.00  0.00            
ATOM     71  C23 BCD     1      26.940  12.740  21.910  1.00  0.00            
ATOM     72  O19 BCD     1      28.160  12.140  22.330  1.00  0.00            
ATOM     73  C24 BCD     1      27.070  14.230  22.060  1.00  0.00            
ATOM     74  O20 BCD     1      28.110  14.630  21.180  1.00  0.00            
ATOM     75  H31 BCD     1      29.250  10.380  22.450  1.00  0.00            
ATOM     76  H32 BCD     1      27.360  10.200  23.810  1.00  0.00            
ATOM     77  H33 BCD     1      26.230   8.350  22.500  1.00  0.00            
ATOM     78  H34 BCD     1      25.620  10.390  21.400  1.00  0.00            
ATOM     79  H35 BCD     1      23.870  10.200  22.880  1.00  0.00            
ATOM     80  H36 BCD     1      25.940  12.380  23.740  1.00  0.00            
ATOM     81  H37 BCD     1      26.830  12.590  20.820  1.00  0.00            
ATOM     82  H38 BCD     1      26.160  14.690  21.660  1.00  0.00            
ATOM     83  H39 BCD     1      27.250  14.500  23.110  1.00  0.00            
ATOM     84  H40 BCD     1      28.130  15.580  20.990  1.00  0.00            
ATOM     85  C25 BCD     1      29.980   9.430  17.150  1.00  0.00            
ATOM     86  O21 BCD     1      28.680   9.620  16.630  1.00  0.00            
ATOM     87  C26 BCD     1      29.880   8.410  18.250  1.00  0.00            
ATOM     88  O22 BCD     1      29.550   7.090  17.700  1.00  0.00            
ATOM     89  C27 BCD     1      28.910   8.780  19.320  1.00  0.00            
ATOM     90  O23 BCD     1      28.990   7.890  20.390  1.00  0.00            
ATOM     91  C28 BCD     1      29.290  10.180  19.850  1.00  0.00            
ATOM     92  C29 BCD     1      29.580  11.150  18.720  1.00  0.00            
ATOM     93  O24 BCD     1      30.550  10.580  17.760  1.00  0.00            
ATOM     94  C30 BCD     1      30.000  12.520  19.230  1.00  0.00            
ATOM     95  O25 BCD     1      31.050  12.540  20.190  1.00  0.00            
ATOM     96  H41 BCD     1      30.690   9.140  16.370  1.00  0.00            
ATOM     97  H42 BCD     1      30.880   8.400  18.690  1.00  0.00            
ATOM     98  H43 BCD     1      30.190   6.540  18.160  1.00  0.00            
ATOM     99  H44 BCD     1      27.850   8.850  19.040  1.00  0.00            
ATOM    100  H45 BCD     1      28.500   8.280  21.120  1.00  0.00            
ATOM    101  H46 BCD     1      30.120  10.130  20.570  1.00  0.00            
ATOM    102  H47 BCD     1      28.580  11.290  18.280  1.00  0.00            
ATOM    103  H48 BCD     1      30.400  13.050  18.350  1.00  0.00            
ATOM    104  H49 BCD     1      29.080  12.970  19.630  1.00  0.00            
ATOM    105  H50 BCD     1      31.010  13.410  20.610  1.00  0.00            
ATOM    106  C31 BCD     1      27.140   9.900  12.760  1.00  0.00            
ATOM    107  O26 BCD     1      26.430  11.060  13.140  1.00  0.00            
ATOM    108  C32 BCD     1      26.770   8.680  13.540  1.00  0.00            
ATOM    109  O27 BCD     1      25.420   8.330  13.420  1.00  0.00            
ATOM    110  C33 BCD     1      27.160   8.910  15.000  1.00  0.00            
ATOM    111  C34 BCD     1      28.570   9.310  15.230  1.00  0.00            
ATOM    112  C35 BCD     1      29.060  10.430  14.280  1.00  0.00            
ATOM    113  O28 BCD     1      28.540  10.130  12.980  1.00  0.00            
ATOM    114  C36 BCD     1      30.560  10.700  14.250  1.00  0.00            
ATOM    115  O29 BCD     1      30.850  11.980  13.620  1.00  0.00            
ATOM    116  O30 BCD     1      26.880   7.660  15.770  1.00  0.00            
ATOM    117  H51 BCD     1      27.000   9.630  11.710  1.00  0.00            
ATOM    118  H52 BCD     1      27.330   7.890  13.030  1.00  0.00            
ATOM    119  H53 BCD     1      25.270   7.780  14.200  1.00  0.00            
ATOM    120  H54 BCD     1      26.490   9.710  15.370  1.00  0.00            
ATOM    121  H55 BCD     1      27.520   7.760  16.480  1.00  0.00            
ATOM    122  H56 BCD     1      29.270   8.500  14.990  1.00  0.00            
ATOM    123  H57 BCD     1      28.580  11.330  14.670  1.00  0.00            
ATOM    124  H58 BCD     1      31.010  10.750  15.250  1.00  0.00            
ATOM    125  H59 BCD     1      31.050   9.870  13.720  1.00  0.00            
ATOM    126  H60 BCD     1      30.470  12.690  14.130  1.00  0.00            
ATOM    127  C37 BCD     1      23.390  13.130  11.320  1.00  0.00            
ATOM    128  O31 BCD     1      22.690  13.050  12.550  1.00  0.00            
ATOM    129  C38 BCD     1      23.460  11.730  10.900  1.00  0.00            
ATOM    130  O32 BCD     1      22.130  11.230  10.780  1.00  0.00            
ATOM    131  C39 BCD     1      24.240  10.900  11.890  1.00  0.00            
ATOM    132  O33 BCD     1      24.260   9.550  11.350  1.00  0.00            
ATOM    133  C40 BCD     1      25.710  11.620  12.010  1.00  0.00            
ATOM    134  C41 BCD     1      25.620  13.100  12.370  1.00  0.00            
ATOM    135  O34 BCD     1      24.710  13.720  11.430  1.00  0.00            
ATOM    136  C42 BCD     1      26.960  13.900  12.270  1.00  0.00            
ATOM    137  O35 BCD     1      27.350  13.840  10.890  1.00  0.00            
ATOM    138  H61 BCD     1      22.850  13.780  10.620  1.00  0.00            
ATOM    139  H62 BCD     1      24.050  11.630   9.990  1.00  0.00            
ATOM    140  H63 BCD     1      21.650  11.450  11.580  1.00  0.00            
ATOM    141  H64 BCD     1      23.710  10.950  12.840  1.00  0.00            
ATOM    142  H65 BCD     1      24.470   8.940  12.060  1.00  0.00            
ATOM    143  H66 BCD     1      26.290  11.450  11.090  1.00  0.00            
ATOM    144  H67 BCD     1      25.380  13.210  13.440  1.00  0.00            
ATOM    145  H68 BCD     1      26.870  14.930  12.630  1.00  0.00            
ATOM    146  H69 BCD     1      27.700  13.350  12.870  1.00  0.00            
ATOM    147  H70 BCD     1      26.560  13.930  10.350  1.00  0.00            
ATOM    148  C1  BK5     2      22.240   6.260  12.540  1.00  0.00            
ATOM    149  C2  BK5     2      21.740   7.090  13.740  1.00  0.00            
ATOM    150  C3  BK5     2      21.250   8.530  13.550  1.00  0.00            
ATOM    151  C4  BK5     2      20.290   8.890  14.660  1.00  0.00            
ATOM    152  N1  BK5     2      19.140   8.340  14.960  1.00  0.00            
ATOM    153  N2  BK5     2      18.810   8.910  16.150  1.00  0.00            
ATOM    154  C5  BK5     2      17.520   8.710  16.680  1.00  0.00            
ATOM    155  C6  BK5     2      19.800   9.690  16.670  1.00  0.00            
ATOM    156  C7  BK5     2      20.010  10.270  17.950  1.00  0.00            
ATOM    157  O1  BK5     2      19.330  10.150  18.980  1.00  0.00            
ATOM    158  N3  BK5     2      21.080  11.080  18.020  1.00  0.00            
ATOM    159  C8  BK5     2      21.980  11.120  16.990  1.00  0.00            
ATOM    160  C9  BK5     2      23.310  11.680  17.200  1.00  0.00            
ATOM    161  C10 BK5     2      23.790  12.750  16.380  1.00  0.00            
ATOM    162  C11 BK5     2      25.160  13.130  16.460  1.00  0.00            
ATOM    163  S1  BK5     2      25.440  14.720  15.720  1.00  0.00            
ATOM    164  O2  BK5     2      26.890  14.790  15.530  1.00  0.00            
ATOM    165  O3  BK5     2      24.500  15.120  14.640  1.00  0.00            
ATOM    166  N4  BK5     2      25.200  15.950  16.930  1.00  0.00            
ATOM    167  C12 BK5     2      25.150  15.560  18.350  1.00  0.00            
ATOM    168  C13 BK5     2      24.620  16.670  19.200  1.00  0.00            
ATOM    169  N5  BK5     2      25.180  18.000  18.940  1.00  0.00            
ATOM    170  C14 BK5     2      24.450  19.160  19.580  1.00  0.00            
ATOM    171  C15 BK5     2      25.370  18.350  17.530  1.00  0.00            
ATOM    172  C16 BK5     2      25.980  17.150  16.720  1.00  0.00            
ATOM    173  C17 BK5     2      26.080  12.500  17.340  1.00  0.00            
ATOM    174  C18 BK5     2      25.570  11.510  18.240  1.00  0.00            
ATOM    175  C19 BK5     2      24.200  11.080  18.130  1.00  0.00            
ATOM    176  O4  BK5     2      23.760  10.200  19.010  1.00  0.00            
ATOM    177  C20 BK5     2      24.180   8.840  18.900  1.00  0.00            
ATOM    178  C21 BK5     2      23.560   8.020  20.000  1.00  0.00            
ATOM    179  N6  BK5     2      21.840  10.510  15.810  1.00  0.00            
ATOM    180  C22 BK5     2      20.680   9.810  15.640  1.00  0.00            
ATOM    181  H1  BK5     2      22.780   5.340  12.820  1.00  0.00            
ATOM    182  H2  BK5     2      21.350   5.920  11.990  1.00  0.00            
ATOM    183  H3  BK5     2      22.900   6.830  11.870  1.00  0.00            
ATOM    184  H4  BK5     2      22.640   7.040  14.360  1.00  0.00            
ATOM    185  H5  BK5     2      21.030   6.460  14.300  1.00  0.00            
ATOM    186  H6  BK5     2      20.790   8.640  12.560  1.00  0.00            
ATOM    187  H7  BK5     2      22.110   9.200  13.460  1.00  0.00            
ATOM    188  H8  BK5     2      17.200   7.720  16.350  1.00  0.00            
ATOM    189  H9  BK5     2      17.490   8.780  17.780  1.00  0.00            
ATOM    190  H10 BK5     2      16.820   9.360  16.140  1.00  0.00            
ATOM    191  H11 BK5     2      21.320  11.370  18.960  1.00  0.00            
ATOM    192  H12 BK5     2      23.130  13.360  15.760  1.00  0.00            
ATOM    193  H13 BK5     2      26.180  15.330  18.650  1.00  0.00            
ATOM    194  H14 BK5     2      24.610  14.610  18.460  1.00  0.00            
ATOM    195  H15 BK5     2      24.920  16.460  20.230  1.00  0.00            
ATOM    196  H16 BK5     2      23.530  16.610  19.270  1.00  0.00            
ATOM    197  H17 BK5     2      24.340  18.990  20.660  1.00  0.00            
ATOM    198  H18 BK5     2      25.090  20.040  19.520  1.00  0.00            
ATOM    199  H19 BK5     2      23.520  19.220  19.000  1.00  0.00            
ATOM    200  H20 BK5     2      26.120  19.120  17.300  1.00  0.00            
ATOM    201  H21 BK5     2      24.400  18.540  17.050  1.00  0.00            
ATOM    202  H22 BK5     2      26.080  17.310  15.640  1.00  0.00            
ATOM    203  H23 BK5     2      27.010  17.070  17.090  1.00  0.00            
ATOM    204  H24 BK5     2      27.070  12.930  17.490  1.00  0.00            
ATOM    205  H25 BK5     2      26.230  11.080  18.990  1.00  0.00            
ATOM    206  H26 BK5     2      25.270   8.790  19.030  1.00  0.00            
ATOM    207  H27 BK5     2      24.000   8.460  17.890  1.00  0.00            
ATOM    208  H28 BK5     2      22.470   8.100  19.950  1.00  0.00            
ATOM    209  H29 BK5     2      23.840   6.980  20.170  1.00  0.00            
ATOM    210  H30 BK5     2      23.740   8.500  20.980  1.00  0.00            
TER
ENDMDL
MODEL        1
ATOM      1  C1  BCD     1      18.330  43.680   4.700  1.00  0.00            
ATOM      2  O1  BCD     1      18.820  42.340   4.770  1.00  0.00            
ATOM      3  C2  BCD     1      19.360  44.590   4.010  1.00  0.00            
ATOM      4  O2  BCD     1      19.630  44.120   2.660  1.00  0.00            
ATOM      5  C3  BCD     1      20.610  44.600   4.910  1.00  0.00            
ATOM      6  O3  BCD     1      21.550  45.490   4.330  1.00  0.00            
ATOM      7  C4  BCD     1      20.390  44.790   6.390  1.00  0.00            
ATOM      8  C5  BCD     1      19.080  44.270   6.970  1.00  0.00            
ATOM      9  O4  BCD     1      18.020  44.240   5.980  1.00  0.00            
ATOM     10  C6  BCD     1      18.670  45.180   8.120  1.00  0.00            
ATOM     11  O5  BCD     1      17.610  44.560   8.880  1.00  0.00            
ATOM     12  H1  BCD     1      17.440  43.660   4.060  1.00  0.00            
ATOM     13  H2  BCD     1      18.980  45.620   3.940  1.00  0.00            
ATOM     14  H3  BCD     1      19.910  43.210   2.760  1.00  0.00            
ATOM     15  H4  BCD     1      21.040  43.590   4.840  1.00  0.00            
ATOM     16  H5  BCD     1      22.240  45.030   3.840  1.00  0.00            
ATOM     17  H6  BCD     1      20.370  45.840   6.700  1.00  0.00            
ATOM     18  H7  BCD     1      19.150  43.230   7.340  1.00  0.00            
ATOM     19  H8  BCD     1      19.470  45.210   8.870  1.00  0.00            
ATOM     20  H9  BCD     1      18.440  46.240   7.980  1.00  0.00            
ATOM     21  H10 BCD     1      17.120  43.890   8.390  1.00  0.00            
ATOM     22  C7  BCD     1      17.970  38.460   3.710  1.00  0.00            
ATOM     23  O6  BCD     1      18.680  37.960   4.780  1.00  0.00            
ATOM     24  C8  BCD     1      18.910  39.350   2.860  1.00  0.00            
ATOM     25  O7  BCD     1      19.920  38.540   2.410  1.00  0.00            
ATOM     26  C9  BCD     1      19.510  40.480   3.640  1.00  0.00            
ATOM     27  O8  BCD     1      20.430  41.200   2.840  1.00  0.00            
ATOM     28  C10 BCD     1      18.340  41.310   4.030  1.00  0.00            
ATOM     29  C11 BCD     1      17.260  40.520   4.740  1.00  0.00            
ATOM     30  O9  BCD     1      16.870  39.320   4.150  1.00  0.00            
ATOM     31  C12 BCD     1      16.040  41.370   5.070  1.00  0.00            
ATOM     32  O10 BCD     1      15.550  42.050   3.930  1.00  0.00            
ATOM     33  H11 BCD     1      17.590  37.630   3.110  1.00  0.00            
ATOM     34  H12 BCD     1      18.370  39.810   2.020  1.00  0.00            
ATOM     35  H13 BCD     1      19.990  37.780   2.990  1.00  0.00            
ATOM     36  H14 BCD     1      19.940  40.080   4.570  1.00  0.00            
ATOM     37  H15 BCD     1      21.170  40.640   2.580  1.00  0.00            
ATOM     38  H16 BCD     1      17.900  41.680   3.100  1.00  0.00            
ATOM     39  H17 BCD     1      17.710  40.260   5.700  1.00  0.00            
ATOM     40  H18 BCD     1      15.340  40.640   5.480  1.00  0.00            
ATOM     41  H19 BCD     1      16.280  42.090   5.860  1.00  0.00            
ATOM     42  H20 BCD     1      15.630  41.450   3.190  1.00  0.00            
ATOM     43  C13 BCD     1      19.170  34.400   6.850  1.00  0.00            
ATOM     44  O11 BCD     1      19.790  35.140   7.850  1.00  0.00            
ATOM     45  C14 BCD     1      19.900  34.460   5.520  1.00  0.00            
ATOM     46  O12 BCD     1      21.240  33.970   5.760  1.00  0.00            
ATOM     47  C15 BCD     1      20.000  35.970   5.110  1.00  0.00            
ATOM     48  O13 BCD     1      20.520  36.190   3.800  1.00  0.00            
ATOM     49  C16 BCD     1      18.570  36.550   5.100  1.00  0.00            
ATOM     50  C17 BCD     1      17.890  36.400   6.490  1.00  0.00            
ATOM     51  O14 BCD     1      17.870  34.960   6.740  1.00  0.00            
ATOM     52  C18 BCD     1      16.580  37.150   6.600  1.00  0.00            
ATOM     53  O15 BCD     1      15.930  36.880   7.780  1.00  0.00            
ATOM     54  H21 BCD     1      19.090  33.330   7.090  1.00  0.00            
ATOM     55  H22 BCD     1      19.340  33.950   4.730  1.00  0.00            
ATOM     56  H23 BCD     1      21.700  33.870   4.920  1.00  0.00            
ATOM     57  H24 BCD     1      20.570  36.490   5.900  1.00  0.00            
ATOM     58  H25 BCD     1      21.450  36.370   3.970  1.00  0.00            
ATOM     59  H26 BCD     1      17.910  36.030   4.390  1.00  0.00            
ATOM     60  H27 BCD     1      18.510  36.960   7.200  1.00  0.00            
ATOM     61  H28 BCD     1      16.760  38.230   6.500  1.00  0.00            
ATOM     62  H29 BCD     1      16.050  36.800   5.700  1.00  0.00            
ATOM     63  H30 BCD     1      16.050  35.970   8.080  1.00  0.00            
ATOM     64  C19 BCD     1      21.560  34.640  11.620  1.00  0.00            
ATOM     65  O16 BCD     1      22.280  35.830  11.410  1.00  0.00            
ATOM     66  C20 BCD     1      21.920  33.530  10.600  1.00  0.00            
ATOM     67  O17 BCD     1      23.310  33.280  10.810  1.00  0.00            
ATOM     68  C21 BCD     1      21.610  34.100   9.170  1.00  0.00            
ATOM     69  O18 BCD     1      21.840  33.050   8.190  1.00  0.00            
ATOM     70  C22 BCD     1      20.090  34.490   9.130  1.00  0.00            
ATOM     71  C23 BCD     1      19.760  35.360  10.260  1.00  0.00            
ATOM     72  O19 BCD     1      20.170  34.900  11.510  1.00  0.00            
ATOM     73  C24 BCD     1      18.240  35.500  10.360  1.00  0.00            
ATOM     74  O20 BCD     1      17.900  36.300  11.440  1.00  0.00            
ATOM     75  H31 BCD     1      21.720  34.150  12.590  1.00  0.00            
ATOM     76  H32 BCD     1      21.160  32.750  10.730  1.00  0.00            
ATOM     77  H33 BCD     1      23.820  34.070  11.000  1.00  0.00            
ATOM     78  H34 BCD     1      22.170  34.990   8.870  1.00  0.00            
ATOM     79  H35 BCD     1      21.510  33.350   7.340  1.00  0.00            
ATOM     80  H36 BCD     1      19.580  33.520   9.260  1.00  0.00            
ATOM     81  H37 BCD     1      20.220  36.330  10.030  1.00  0.00            
ATOM     82  H38 BCD     1      17.780  35.940   9.470  1.00  0.00            
ATOM     83  H39 BCD     1      17.850  34.500  10.590  1.00  0.00            
ATOM     84  H40 BCD     1      18.350  37.140  11.300  1.00  0.00            
ATOM     85  C25 BCD     1      24.420  38.400  13.870  1.00  0.00            
ATOM     86  O21 BCD     1      24.280  39.370  12.830  1.00  0.00            
ATOM     87  C26 BCD     1      25.090  37.120  13.350  1.00  0.00            
ATOM     88  O22 BCD     1      26.460  37.500  13.150  1.00  0.00            
ATOM     89  C27 BCD     1      24.400  36.430  12.180  1.00  0.00            
ATOM     90  O23 BCD     1      24.970  35.100  12.030  1.00  0.00            
ATOM     91  C28 BCD     1      22.950  36.310  12.560  1.00  0.00            
ATOM     92  C29 BCD     1      22.320  37.560  13.180  1.00  0.00            
ATOM     93  O24 BCD     1      23.140  38.100  14.220  1.00  0.00            
ATOM     94  C30 BCD     1      20.880  37.290  13.710  1.00  0.00            
ATOM     95  O25 BCD     1      20.900  36.140  14.610  1.00  0.00            
ATOM     96  H41 BCD     1      24.880  38.820  14.760  1.00  0.00            
ATOM     97  H42 BCD     1      25.050  36.370  14.150  1.00  0.00            
ATOM     98  H43 BCD     1      26.480  38.280  12.580  1.00  0.00            
ATOM     99  H44 BCD     1      24.420  37.090  11.300  1.00  0.00            
ATOM    100  H45 BCD     1      25.910  35.180  12.210  1.00  0.00            
ATOM    101  H46 BCD     1      22.910  35.530  13.320  1.00  0.00            
ATOM    102  H47 BCD     1      22.270  38.350  12.420  1.00  0.00            
ATOM    103  H48 BCD     1      20.610  38.190  14.280  1.00  0.00            
ATOM    104  H49 BCD     1      20.150  37.210  12.890  1.00  0.00            
ATOM    105  H50 BCD     1      21.260  36.280  15.500  1.00  0.00            
ATOM    106  C31 BCD     1      24.460  43.230  11.820  1.00  0.00            
ATOM    107  O26 BCD     1      23.600  42.980  10.670  1.00  0.00            
ATOM    108  C32 BCD     1      25.740  42.460  11.700  1.00  0.00            
ATOM    109  O27 BCD     1      26.540  42.760  10.640  1.00  0.00            
ATOM    110  C33 BCD     1      25.530  40.970  11.840  1.00  0.00            
ATOM    111  C34 BCD     1      24.710  40.690  13.030  1.00  0.00            
ATOM    112  C35 BCD     1      23.480  41.590  13.220  1.00  0.00            
ATOM    113  O28 BCD     1      23.810  42.960  13.090  1.00  0.00            
ATOM    114  C36 BCD     1      22.750  41.330  14.520  1.00  0.00            
ATOM    115  O29 BCD     1      21.380  41.710  14.400  1.00  0.00            
ATOM    116  O30 BCD     1      26.760  40.180  11.810  1.00  0.00            
ATOM    117  H51 BCD     1      24.630  44.310  11.730  1.00  0.00            
ATOM    118  H52 BCD     1      26.270  42.710  12.630  1.00  0.00            
ATOM    119  H53 BCD     1      26.080  42.550   9.830  1.00  0.00            
ATOM    120  H54 BCD     1      24.900  40.640  11.010  1.00  0.00            
ATOM    121  H55 BCD     1      27.330  40.450  11.080  1.00  0.00            
ATOM    122  H56 BCD     1      25.340  40.700  13.940  1.00  0.00            
ATOM    123  H57 BCD     1      22.780  41.390  12.400  1.00  0.00            
ATOM    124  H58 BCD     1      22.750  40.250  14.690  1.00  0.00            
ATOM    125  H59 BCD     1      23.210  41.810  15.400  1.00  0.00            
ATOM    126  H60 BCD     1      21.390  42.670  14.330  1.00  0.00            
ATOM    127  C37 BCD     1      22.670  44.820   7.030  1.00  0.00            
ATOM    128  O31 BCD     1      21.480  44.060   6.860  1.00  0.00            
ATOM    129  C38 BCD     1      24.010  44.060   7.040  1.00  0.00            
ATOM    130  O32 BCD     1      24.050  43.360   5.790  1.00  0.00            
ATOM    131  C39 BCD     1      23.930  43.010   8.300  1.00  0.00            
ATOM    132  O33 BCD     1      25.090  42.200   8.430  1.00  0.00            
ATOM    133  C40 BCD     1      23.750  43.890   9.560  1.00  0.00            
ATOM    134  C41 BCD     1      22.500  44.760   9.470  1.00  0.00            
ATOM    135  O34 BCD     1      22.480  45.530   8.250  1.00  0.00            
ATOM    136  C42 BCD     1      22.360  45.730  10.630  1.00  0.00            
ATOM    137  O35 BCD     1      23.410  46.700  10.650  1.00  0.00            
ATOM    138  H61 BCD     1      22.680  45.600   6.260  1.00  0.00            
ATOM    139  H62 BCD     1      24.830  44.780   7.110  1.00  0.00            
ATOM    140  H63 BCD     1      24.890  42.910   5.720  1.00  0.00            
ATOM    141  H64 BCD     1      23.060  42.360   8.180  1.00  0.00            
ATOM    142  H65 BCD     1      25.440  42.040   7.550  1.00  0.00            
ATOM    143  H66 BCD     1      24.710  44.410   9.710  1.00  0.00            
ATOM    144  H67 BCD     1      21.620  44.100   9.560  1.00  0.00            
ATOM    145  H68 BCD     1      21.420  46.280  10.780  1.00  0.00            
ATOM    146  H69 BCD     1      22.350  45.130  11.550  1.00  0.00            
ATOM    147  H70 BCD     1      23.010  47.530  10.920  1.00  0.00            
ATOM    148  C1  BK5     2      25.190  34.780   5.840  1.00  0.00            
ATOM    149  C2  BK5     2      25.540  33.660   6.860  1.00  0.00            
ATOM    150  C3  BK5     2      25.250  34.060   8.350  1.00  0.00            
ATOM    151  C4  BK5     2      26.100  35.250   8.830  1.00  0.00            
ATOM    152  N1  BK5     2      27.330  35.140   9.310  1.00  0.00            
ATOM    153  N2  BK5     2      27.670  36.400   9.460  1.00  0.00            
ATOM    154  C5  BK5     2      29.040  36.750  10.070  1.00  0.00            
ATOM    155  C6  BK5     2      26.710  37.290   9.010  1.00  0.00            
ATOM    156  C7  BK5     2      26.730  38.760   8.970  1.00  0.00            
ATOM    157  O1  BK5     2      27.640  39.500   9.200  1.00  0.00            
ATOM    158  N3  BK5     2      25.520  39.270   8.650  1.00  0.00            
ATOM    159  C8  BK5     2      24.370  38.510   8.460  1.00  0.00            
ATOM    160  C9  BK5     2      23.140  39.170   8.110  1.00  0.00            
ATOM    161  C10 BK5     2      22.010  39.030   8.880  1.00  0.00            
ATOM    162  C11 BK5     2      20.770  39.660   8.510  1.00  0.00            
ATOM    163  S1  BK5     2      19.370  39.380   9.620  1.00  0.00            
ATOM    164  O2  BK5     2      18.280  38.980   8.710  1.00  0.00            
ATOM    165  O3  BK5     2      19.650  38.560  10.810  1.00  0.00            
ATOM    166  N4  BK5     2      18.920  40.980  10.140  1.00  0.00            
ATOM    167  C12 BK5     2      17.620  41.050  10.780  1.00  0.00            
ATOM    168  C13 BK5     2      17.240  42.400  11.380  1.00  0.00            
ATOM    169  N5  BK5     2      18.340  42.980  12.080  1.00  0.00            
ATOM    170  C14 BK5     2      17.920  44.230  12.770  1.00  0.00            
ATOM    171  C15 BK5     2      19.600  43.000  11.380  1.00  0.00            
ATOM    172  C16 BK5     2      19.990  41.610  10.910  1.00  0.00            
ATOM    173  C17 BK5     2      20.710  40.510   7.380  1.00  0.00            
ATOM    174  C18 BK5     2      21.880  40.650   6.550  1.00  0.00            
ATOM    175  C19 BK5     2      23.100  39.970   6.900  1.00  0.00            
ATOM    176  O4  BK5     2      24.190  40.060   6.060  1.00  0.00            
ATOM    177  C20 BK5     2      24.030  39.770   4.660  1.00  0.00            
ATOM    178  C21 BK5     2      25.460  39.710   4.050  1.00  0.00            
ATOM    179  N6  BK5     2      24.410  37.180   8.440  1.00  0.00            
ATOM    180  C22 BK5     2      25.610  36.570   8.760  1.00  0.00            
ATOM    181  H1  BK5     2      24.970  34.340   4.860  1.00  0.00            
ATOM    182  H2  BK5     2      24.320  35.420   6.040  1.00  0.00            
ATOM    183  H3  BK5     2      26.050  35.450   5.770  1.00  0.00            
ATOM    184  H4  BK5     2      26.570  33.300   6.850  1.00  0.00            
ATOM    185  H5  BK5     2      24.830  32.830   6.750  1.00  0.00            
ATOM    186  H6  BK5     2      25.430  33.180   8.980  1.00  0.00            
ATOM    187  H7  BK5     2      24.190  34.250   8.530  1.00  0.00            
ATOM    188  H8  BK5     2      29.750  36.940   9.250  1.00  0.00            
ATOM    189  H9  BK5     2      29.040  37.630  10.730  1.00  0.00            
ATOM    190  H10 BK5     2      29.390  35.890  10.650  1.00  0.00            
ATOM    191  H11 BK5     2      25.440  40.280   8.630  1.00  0.00            
ATOM    192  H12 BK5     2      22.170  38.460   9.790  1.00  0.00            
ATOM    193  H13 BK5     2      17.660  40.320  11.600  1.00  0.00            
ATOM    194  H14 BK5     2      16.870  40.750  10.040  1.00  0.00            
ATOM    195  H15 BK5     2      16.370  42.220  12.010  1.00  0.00            
ATOM    196  H16 BK5     2      16.880  43.120  10.640  1.00  0.00            
ATOM    197  H17 BK5     2      17.060  43.940  13.380  1.00  0.00            
ATOM    198  H18 BK5     2      18.710  44.610  13.430  1.00  0.00            
ATOM    199  H19 BK5     2      17.610  44.980  12.020  1.00  0.00            
ATOM    200  H20 BK5     2      20.460  43.230  12.020  1.00  0.00            
ATOM    201  H21 BK5     2      19.570  43.620  10.470  1.00  0.00            
ATOM    202  H22 BK5     2      20.850  41.690  10.220  1.00  0.00            
ATOM    203  H23 BK5     2      20.420  41.000  11.700  1.00  0.00            
ATOM    204  H24 BK5     2      19.740  40.910   7.080  1.00  0.00            
ATOM    205  H25 BK5     2      21.870  41.280   5.660  1.00  0.00            
ATOM    206  H26 BK5     2      23.610  40.620   4.120  1.00  0.00            
ATOM    207  H27 BK5     2      23.540  38.820   4.380  1.00  0.00            
ATOM    208  H28 BK5     2      25.990  40.610   4.370  1.00  0.00            
ATOM    209  H29 BK5     2      26.090  38.880   4.390  1.00  0.00            
ATOM    210  H30 BK5     2      25.450  39.530   2.970  1.00  0.00            
TER
ENDMDL
MODEL        1
ATOM      1  C1  BCD     1      23.890  16.250  27.660  1.00  0.00            
ATOM      2  O1  BCD     1      23.290  16.710  26.380  1.00  0.00            
ATOM      3  C2  BCD     1      25.330  15.820  27.440  1.00  0.00            
ATOM      4  O2  BCD     1      26.080  17.000  27.070  1.00  0.00            
ATOM      5  C3  BCD     1      25.440  14.540  26.510  1.00  0.00            
ATOM      6  O3  BCD     1      26.820  14.160  26.370  1.00  0.00            
ATOM      7  C4  BCD     1      24.530  13.450  27.050  1.00  0.00            
ATOM      8  C5  BCD     1      23.120  14.040  27.250  1.00  0.00            
ATOM      9  O4  BCD     1      23.180  15.160  28.200  1.00  0.00            
ATOM     10  C6  BCD     1      22.090  13.080  27.700  1.00  0.00            
ATOM     11  O5  BCD     1      22.320  12.500  29.020  1.00  0.00            
ATOM     12  H1  BCD     1      23.890  17.080  28.370  1.00  0.00            
ATOM     13  H2  BCD     1      25.760  15.530  28.410  1.00  0.00            
ATOM     14  H3  BCD     1      26.940  16.670  26.820  1.00  0.00            
ATOM     15  H4  BCD     1      25.120  14.780  25.490  1.00  0.00
[truncated: 2,092,417 more chars]
