# Supplementary material for: Achieving Chemical Accuracy in Cyclodextrin Host–Guest Binding via Integrative Atomistic Modelling
Source: Adv Sci (Weinh). 2025 Dec 14;13(10):e19782. doi: 10.1002/advs.202519782 (PMC12915143; doi:10.1002/advs.202519782)
Supplement: Supplementary file 1 — Supporting Information [file ADVS-13-e19782-s003.zip › all_poses/BCD.BU7.pdb]

MODEL        1
ATOM      1  C1  BCD     1      24.990  21.030  18.490  1.00  0.00            
ATOM      2  O1  BCD     1      23.940  20.180  18.110  1.00  0.00            
ATOM      3  C2  BCD     1      26.150  20.330  19.230  1.00  0.00            
ATOM      4  O2  BCD     1      26.720  19.360  18.390  1.00  0.00            
ATOM      5  C3  BCD     1      25.710  19.720  20.490  1.00  0.00            
ATOM      6  O3  BCD     1      26.840  19.180  21.190  1.00  0.00            
ATOM      7  C4  BCD     1      25.040  20.810  21.330  1.00  0.00            
ATOM      8  C5  BCD     1      23.970  21.510  20.500  1.00  0.00            
ATOM      9  O4  BCD     1      24.530  22.060  19.340  1.00  0.00            
ATOM     10  C6  BCD     1      23.330  22.740  21.240  1.00  0.00            
ATOM     11  O5  BCD     1      24.230  23.630  21.820  1.00  0.00            
ATOM     12  H1  BCD     1      25.300  21.570  17.590  1.00  0.00            
ATOM     13  H2  BCD     1      26.930  21.070  19.440  1.00  0.00            
ATOM     14  H3  BCD     1      26.140  19.180  17.640  1.00  0.00            
ATOM     15  H4  BCD     1      24.890  19.020  20.300  1.00  0.00            
ATOM     16  H5  BCD     1      27.210  18.440  20.690  1.00  0.00            
ATOM     17  H6  BCD     1      25.900  21.370  21.720  1.00  0.00            
ATOM     18  H7  BCD     1      23.140  20.860  20.200  1.00  0.00            
ATOM     19  H8  BCD     1      22.860  23.220  20.380  1.00  0.00            
ATOM     20  H9  BCD     1      22.510  22.470  21.920  1.00  0.00            
ATOM     21  H10 BCD     1      23.880  24.160  22.540  1.00  0.00            
ATOM     22  C7  BCD     1      22.040  19.160  14.580  1.00  0.00            
ATOM     23  O6  BCD     1      20.980  18.400  15.160  1.00  0.00            
ATOM     24  C8  BCD     1      23.380  18.480  14.890  1.00  0.00            
ATOM     25  O7  BCD     1      23.550  17.150  14.310  1.00  0.00            
ATOM     26  C9  BCD     1      23.840  18.690  16.320  1.00  0.00            
ATOM     27  O8  BCD     1      25.200  18.350  16.430  1.00  0.00            
ATOM     28  C10 BCD     1      23.550  20.150  16.730  1.00  0.00            
ATOM     29  C11 BCD     1      22.160  20.630  16.460  1.00  0.00            
ATOM     30  O9  BCD     1      21.970  20.500  15.020  1.00  0.00            
ATOM     31  C12 BCD     1      21.890  22.070  16.920  1.00  0.00            
ATOM     32  O10 BCD     1      22.770  23.010  16.280  1.00  0.00            
ATOM     33  H11 BCD     1      21.940  19.110  13.490  1.00  0.00            
ATOM     34  H12 BCD     1      23.990  19.190  14.310  1.00  0.00            
ATOM     35  H13 BCD     1      22.730  16.760  14.000  1.00  0.00            
ATOM     36  H14 BCD     1      23.170  18.110  16.970  1.00  0.00            
ATOM     37  H15 BCD     1      25.400  17.440  16.210  1.00  0.00            
ATOM     38  H16 BCD     1      24.190  20.790  16.110  1.00  0.00            
ATOM     39  H17 BCD     1      21.420  19.960  16.910  1.00  0.00            
ATOM     40  H18 BCD     1      20.890  22.330  16.550  1.00  0.00            
ATOM     41  H19 BCD     1      21.830  22.160  18.010  1.00  0.00            
ATOM     42  H20 BCD     1      22.650  23.050  15.330  1.00  0.00            
ATOM     43  C13 BCD     1      17.590  16.370  14.350  1.00  0.00            
ATOM     44  O11 BCD     1      17.750  15.720  15.650  1.00  0.00            
ATOM     45  C14 BCD     1      18.780  15.870  13.570  1.00  0.00            
ATOM     46  O12 BCD     1      18.770  14.470  13.530  1.00  0.00            
ATOM     47  C15 BCD     1      20.120  16.420  14.110  1.00  0.00            
ATOM     48  O13 BCD     1      21.150  16.140  13.120  1.00  0.00            
ATOM     49  C16 BCD     1      19.920  17.950  14.320  1.00  0.00            
ATOM     50  C17 BCD     1      18.660  18.310  15.110  1.00  0.00            
ATOM     51  O14 BCD     1      17.580  17.780  14.350  1.00  0.00            
ATOM     52  C18 BCD     1      18.450  19.820  15.150  1.00  0.00            
ATOM     53  O15 BCD     1      17.380  20.050  16.080  1.00  0.00            
ATOM     54  H21 BCD     1      16.680  16.120  13.790  1.00  0.00            
ATOM     55  H22 BCD     1      18.680  16.190  12.520  1.00  0.00            
ATOM     56  H23 BCD     1      19.350  14.160  12.830  1.00  0.00            
ATOM     57  H24 BCD     1      20.420  16.070  15.100  1.00  0.00            
ATOM     58  H25 BCD     1      21.480  15.240  13.260  1.00  0.00            
ATOM     59  H26 BCD     1      19.940  18.480  13.360  1.00  0.00            
ATOM     60  H27 BCD     1      18.800  18.000  16.150  1.00  0.00            
ATOM     61  H28 BCD     1      19.350  20.280  15.580  1.00  0.00            
ATOM     62  H29 BCD     1      18.310  20.300  14.180  1.00  0.00            
ATOM     63  H30 BCD     1      16.620  19.530  15.790  1.00  0.00            
ATOM     64  C19 BCD     1      15.710  13.790  18.570  1.00  0.00            
ATOM     65  O16 BCD     1      16.750  14.080  19.480  1.00  0.00            
ATOM     66  C20 BCD     1      16.240  12.930  17.400  1.00  0.00            
ATOM     67  O17 BCD     1      16.670  11.580  17.710  1.00  0.00            
ATOM     68  C21 BCD     1      17.310  13.740  16.740  1.00  0.00            
ATOM     69  O18 BCD     1      17.900  12.920  15.610  1.00  0.00            
ATOM     70  C22 BCD     1      16.620  15.000  16.170  1.00  0.00            
ATOM     71  C23 BCD     1      15.920  15.800  17.260  1.00  0.00            
ATOM     72  O19 BCD     1      15.090  14.960  18.080  1.00  0.00            
ATOM     73  C24 BCD     1      15.220  17.100  16.820  1.00  0.00            
ATOM     74  O20 BCD     1      14.290  16.870  15.790  1.00  0.00            
ATOM     75  H31 BCD     1      14.910  13.250  19.090  1.00  0.00            
ATOM     76  H32 BCD     1      15.440  12.900  16.650  1.00  0.00            
ATOM     77  H33 BCD     1      17.440  11.460  17.140  1.00  0.00            
ATOM     78  H34 BCD     1      18.020  14.020  17.530  1.00  0.00            
ATOM     79  H35 BCD     1      18.190  13.480  14.890  1.00  0.00            
ATOM     80  H36 BCD     1      15.950  14.750  15.340  1.00  0.00            
ATOM     81  H37 BCD     1      16.750  16.140  17.900  1.00  0.00            
ATOM     82  H38 BCD     1      14.750  17.490  17.730  1.00  0.00            
ATOM     83  H39 BCD     1      15.950  17.820  16.430  1.00  0.00            
ATOM     84  H40 BCD     1      13.490  16.570  16.240  1.00  0.00            
ATOM     85  C25 BCD     1      17.220  14.380  23.610  1.00  0.00            
ATOM     86  O21 BCD     1      18.160  15.440  23.390  1.00  0.00            
ATOM     87  C26 BCD     1      17.800  13.100  22.890  1.00  0.00            
ATOM     88  O22 BCD     1      19.120  12.640  23.320  1.00  0.00            
ATOM     89  C27 BCD     1      17.870  13.270  21.400  1.00  0.00            
ATOM     90  O23 BCD     1      18.350  12.070  20.650  1.00  0.00            
ATOM     91  C28 BCD     1      16.510  13.720  20.860  1.00  0.00            
ATOM     92  C29 BCD     1      15.990  14.890  21.560  1.00  0.00            
ATOM     93  O24 BCD     1      15.980  14.690  22.930  1.00  0.00            
ATOM     94  C30 BCD     1      14.540  15.350  21.260  1.00  0.00            
ATOM     95  O25 BCD     1      13.610  14.270  21.490  1.00  0.00            
ATOM     96  H41 BCD     1      17.090  14.130  24.670  1.00  0.00            
ATOM     97  H42 BCD     1      17.050  12.340  23.140  1.00  0.00            
ATOM     98  H43 BCD     1      19.240  11.690  23.190  1.00  0.00            
ATOM     99  H44 BCD     1      18.560  14.130  21.300  1.00  0.00            
ATOM    100  H45 BCD     1      19.260  11.830  20.850  1.00  0.00            
ATOM    101  H46 BCD     1      15.830  12.870  21.010  1.00  0.00            
ATOM    102  H47 BCD     1      16.630  15.730  21.280  1.00  0.00            
ATOM    103  H48 BCD     1      14.340  16.150  21.980  1.00  0.00            
ATOM    104  H49 BCD     1      14.500  15.730  20.240  1.00  0.00            
ATOM    105  H50 BCD     1      13.950  13.910  22.320  1.00  0.00            
ATOM    106  C31 BCD     1      20.510  17.960  25.730  1.00  0.00            
ATOM    107  O26 BCD     1      21.620  18.120  24.810  1.00  0.00            
ATOM    108  C32 BCD     1      20.480  16.480  26.120  1.00  0.00            
ATOM    109  O27 BCD     1      21.760  16.090  26.520  1.00  0.00            
ATOM    110  C33 BCD     1      19.920  15.540  25.040  1.00  0.00            
ATOM    111  C34 BCD     1      18.620  16.170  24.560  1.00  0.00            
ATOM    112  C35 BCD     1      18.810  17.640  24.050  1.00  0.00            
ATOM    113  O28 BCD     1      19.340  18.380  25.130  1.00  0.00            
ATOM    114  C36 BCD     1      17.570  18.410  23.450  1.00  0.00            
ATOM    115  O29 BCD     1      16.310  18.280  24.200  1.00  0.00            
ATOM    116  O30 BCD     1      19.780  14.170  25.480  1.00  0.00            
ATOM    117  H51 BCD     1      20.610  18.560  26.640  1.00  0.00            
ATOM    118  H52 BCD     1      19.820  16.340  26.990  1.00  0.00            
ATOM    119  H53 BCD     1      21.800  15.540  27.310  1.00  0.00            
ATOM    120  H54 BCD     1      20.550  15.570  24.140  1.00  0.00            
ATOM    121  H55 BCD     1      19.660  13.710  24.650  1.00  0.00            
ATOM    122  H56 BCD     1      17.860  16.060  25.350  1.00  0.00            
ATOM    123  H57 BCD     1      19.620  17.480  23.310  1.00  0.00            
ATOM    124  H58 BCD     1      17.730  19.500  23.450  1.00  0.00            
ATOM    125  H59 BCD     1      17.420  18.040  22.430  1.00  0.00            
ATOM    126  H60 BCD     1      15.810  19.060  23.940  1.00  0.00            
ATOM    127  C37 BCD     1      24.700  20.540  23.760  1.00  0.00            
ATOM    128  O31 BCD     1      24.350  20.130  22.390  1.00  0.00            
ATOM    129  C38 BCD     1      25.110  19.350  24.580  1.00  0.00            
ATOM    130  O32 BCD     1      26.300  18.810  24.040  1.00  0.00            
ATOM    131  C39 BCD     1      24.000  18.340  24.730  1.00  0.00            
ATOM    132  O33 BCD     1      24.300  17.290  25.740  1.00  0.00            
ATOM    133  C40 BCD     1      22.650  19.030  25.100  1.00  0.00            
ATOM    134  C41 BCD     1      22.370  20.300  24.330  1.00  0.00            
ATOM    135  O34 BCD     1      23.460  21.190  24.310  1.00  0.00            
ATOM    136  C42 BCD     1      21.200  21.030  24.820  1.00  0.00            
ATOM    137  O35 BCD     1      21.080  21.120  26.220  1.00  0.00            
ATOM    138  H61 BCD     1      25.560  21.210  23.810  1.00  0.00            
ATOM    139  H62 BCD     1      25.310  19.750  25.580  1.00  0.00            
ATOM    140  H63 BCD     1      26.220  18.880  23.090  1.00  0.00            
ATOM    141  H64 BCD     1      23.730  17.830  23.790  1.00  0.00            
ATOM    142  H65 BCD     1      23.520  16.730  25.810  1.00  0.00            
ATOM    143  H66 BCD     1      22.700  19.230  26.170  1.00  0.00            
ATOM    144  H67 BCD     1      22.150  20.020  23.290  1.00  0.00            
ATOM    145  H68 BCD     1      21.210  21.980  24.250  1.00  0.00            
ATOM    146  H69 BCD     1      20.260  20.580  24.480  1.00  0.00            
ATOM    147  H70 BCD     1      20.260  21.530  26.520  1.00  0.00            
ATOM    148  C1  BU7     2      17.500  18.380  19.390  1.00  0.00            
ATOM    149  C2  BU7     2      18.930  17.750  19.560  1.00  0.00            
ATOM    150  C3  BU7     2      20.090  18.710  19.710  1.00  0.00            
ATOM    151  C4  BU7     2      21.460  18.010  19.680  1.00  0.00            
ATOM    152  C5  BU7     2      21.760  17.300  21.050  1.00  0.00            
ATOM    153  C6  BU7     2      23.070  16.450  21.050  1.00  0.00            
ATOM    154  O1  BU7     2      23.330  15.800  22.270  1.00  0.00            
ATOM    155  C7  BU7     2      23.100  15.510  19.810  1.00  0.00            
ATOM    156  C8  BU7     2      23.760  15.720  18.680  1.00  0.00            
ATOM    157  C9  BU7     2      23.850  14.550  17.710  1.00  0.00            
ATOM    158  C10 BU7     2      25.110  14.520  16.780  1.00  0.00            
ATOM    159  O2  BU7     2      25.720  15.730  16.440  1.00  0.00            
ATOM    160  C11 BU7     2      24.680  13.870  15.400  1.00  0.00            
ATOM    161  C12 BU7     2      23.160  14.110  15.340  1.00  0.00            
ATOM    162  O3  BU7     2      22.510  14.050  14.350  1.00  0.00            
ATOM    163  C13 BU7     2      22.600  14.540  16.750  1.00  0.00            
ATOM    164  C14 BU7     2      21.400  13.700  17.210  1.00  0.00            
ATOM    165  C15 BU7     2      21.710  12.180  17.170  1.00  0.00            
ATOM    166  C16 BU7     2      20.490  11.350  17.660  1.00  0.00            
ATOM    167  C17 BU7     2      20.660   9.840  17.550  1.00  0.00            
ATOM    168  C18 BU7     2      19.360   9.050  17.940  1.00  0.00            
ATOM    169  C19 BU7     2      19.500   7.530  17.590  1.00  0.00            
ATOM    170  C20 BU7     2      20.640   6.900  18.330  1.00  0.00            
ATOM    171  O4  BU7     2      20.550   5.800  18.710  1.00  0.00            
ATOM    172  O5  BU7     2      21.770   7.070  17.760  1.00  0.00            
ATOM    173  H1  BU7     2      16.720  17.620  19.310  1.00  0.00            
ATOM    174  H2  BU7     2      17.240  19.090  20.180  1.00  0.00            
ATOM    175  H3  BU7     2      17.360  18.940  18.450  1.00  0.00            
ATOM    176  H4  BU7     2      19.140  17.170  18.650  1.00  0.00            
ATOM    177  H5  BU7     2      18.830  17.070  20.410  1.00  0.00            
ATOM    178  H6  BU7     2      19.830  19.250  20.640  1.00  0.00            
ATOM    179  H7  BU7     2      20.200  19.500  18.960  1.00  0.00            
ATOM    180  H8  BU7     2      22.280  18.680  19.390  1.00  0.00            
ATOM    181  H9  BU7     2      21.370  17.280  18.870  1.00  0.00            
ATOM    182  H10 BU7     2      20.950  16.580  21.180  1.00  0.00            
ATOM    183  H11 BU7     2      21.770  18.080  21.820  1.00  0.00            
ATOM    184  H12 BU7     2      23.910  17.150  21.020  1.00  0.00            
ATOM    185  H13 BU7     2      24.280  15.860  22.430  1.00  0.00            
ATOM    186  H14 BU7     2      22.690  14.510  19.940  1.00  0.00            
ATOM    187  H15 BU7     2      24.400  16.600  18.590  1.00  0.00            
ATOM    188  H16 BU7     2      23.980  13.630  18.290  1.00  0.00            
ATOM    189  H17 BU7     2      25.910  13.930  17.240  1.00  0.00            
ATOM    190  H18 BU7     2      26.530  15.740  16.990  1.00  0.00            
ATOM    191  H19 BU7     2      24.830  12.780  15.480  1.00  0.00            
ATOM    192  H20 BU7     2      25.240  14.240  14.540  1.00  0.00            
ATOM    193  H21 BU7     2      22.400  15.610  16.670  1.00  0.00            
ATOM    194  H22 BU7     2      20.540  13.940  16.570  1.00  0.00            
ATOM    195  H23 BU7     2      21.200  14.110  18.200  1.00  0.00            
ATOM    196  H24 BU7     2      22.600  11.950  17.770  1.00  0.00            
ATOM    197  H25 BU7     2      21.950  11.910  16.130  1.00  0.00            
ATOM    198  H26 BU7     2      19.640  11.640  17.030  1.00  0.00            
ATOM    199  H27 BU7     2      20.280  11.670  18.690  1.00  0.00            
ATOM    200  H28 BU7     2      21.500   9.550  18.190  1.00  0.00            
ATOM    201  H29 BU7     2      20.930   9.500  16.550  1.00  0.00            
ATOM    202  H30 BU7     2      18.440   9.480  17.540  1.00  0.00            
ATOM    203  H31 BU7     2      19.410   9.220  19.020  1.00  0.00            
ATOM    204  H32 BU7     2      19.770   7.450  16.530  1.00  0.00            
ATOM    205  H33 BU7     2      18.660   6.860  17.800  1.00  0.00            
ATOM    206  H34 BU7     2      22.190   6.210  17.910  1.00  0.00            
TER
ENDMDL
MODEL        1
ATOM      1  C1  BCD     1      24.350  22.660  18.040  1.00  0.00            
ATOM      2  O1  BCD     1      23.190  22.020  17.460  1.00  0.00            
ATOM      3  C2  BCD     1      25.680  22.190  17.380  1.00  0.00            
ATOM      4  O2  BCD     1      25.630  22.370  15.950  1.00  0.00            
ATOM      5  C3  BCD     1      25.920  20.670  17.670  1.00  0.00            
ATOM      6  O3  BCD     1      27.240  20.330  17.240  1.00  0.00            
ATOM      7  C4  BCD     1      25.830  20.500  19.200  1.00  0.00            
ATOM      8  C5  BCD     1      24.500  21.020  19.770  1.00  0.00            
ATOM      9  O4  BCD     1      24.370  22.410  19.450  1.00  0.00            
ATOM     10  C6  BCD     1      24.490  20.930  21.280  1.00  0.00            
ATOM     11  O5  BCD     1      25.630  21.390  22.030  1.00  0.00            
ATOM     12  H1  BCD     1      24.260  23.740  17.850  1.00  0.00            
ATOM     13  H2  BCD     1      26.540  22.750  17.780  1.00  0.00            
ATOM     14  H3  BCD     1      24.960  21.750  15.650  1.00  0.00            
ATOM     15  H4  BCD     1      25.190  20.030  17.160  1.00  0.00            
ATOM     16  H5  BCD     1      27.340  19.480  17.670  1.00  0.00            
ATOM     17  H6  BCD     1      26.650  21.100  19.620  1.00  0.00            
ATOM     18  H7  BCD     1      23.600  20.490  19.430  1.00  0.00            
ATOM     19  H8  BCD     1      23.630  21.460  21.720  1.00  0.00            
ATOM     20  H9  BCD     1      24.390  19.870  21.530  1.00  0.00            
ATOM     21  H10 BCD     1      25.410  22.280  22.300  1.00  0.00            
ATOM     22  C7  BCD     1      19.950  23.150  15.310  1.00  0.00            
ATOM     23  O6  BCD     1      19.320  22.110  15.930  1.00  0.00            
ATOM     24  C8  BCD     1      21.140  22.690  14.440  1.00  0.00            
ATOM     25  O7  BCD     1      20.700  21.870  13.410  1.00  0.00            
ATOM     26  C9  BCD     1      22.090  21.870  15.340  1.00  0.00            
ATOM     27  O8  BCD     1      23.250  21.420  14.620  1.00  0.00            
ATOM     28  C10 BCD     1      22.540  22.830  16.460  1.00  0.00            
ATOM     29  C11 BCD     1      21.390  23.510  17.180  1.00  0.00            
ATOM     30  O9  BCD     1      20.520  24.080  16.220  1.00  0.00            
ATOM     31  C12 BCD     1      21.790  24.630  18.220  1.00  0.00            
ATOM     32  O10 BCD     1      22.840  25.440  17.720  1.00  0.00            
ATOM     33  H11 BCD     1      19.180  23.770  14.830  1.00  0.00            
ATOM     34  H12 BCD     1      21.680  23.600  14.130  1.00  0.00            
ATOM     35  H13 BCD     1      21.260  21.940  12.630  1.00  0.00            
ATOM     36  H14 BCD     1      21.680  20.980  15.830  1.00  0.00            
ATOM     37  H15 BCD     1      23.020  20.760  13.970  1.00  0.00            
ATOM     38  H16 BCD     1      23.190  23.620  16.070  1.00  0.00            
ATOM     39  H17 BCD     1      20.840  22.670  17.630  1.00  0.00            
ATOM     40  H18 BCD     1      20.880  25.190  18.480  1.00  0.00            
ATOM     41  H19 BCD     1      22.010  24.160  19.190  1.00  0.00            
ATOM     42  H20 BCD     1      23.200  25.910  18.480  1.00  0.00            
ATOM     43  C13 BCD     1      15.850  20.200  16.520  1.00  0.00            
ATOM     44  O11 BCD     1      16.720  19.140  17.060  1.00  0.00            
ATOM     45  C14 BCD     1      16.080  20.590  15.040  1.00  0.00            
ATOM     46  O12 BCD     1      15.710  19.520  14.190  1.00  0.00            
ATOM     47  C15 BCD     1      17.530  20.950  14.860  1.00  0.00            
ATOM     48  O13 BCD     1      18.020  21.280  13.550  1.00  0.00            
ATOM     49  C16 BCD     1      17.870  22.060  15.900  1.00  0.00            
ATOM     50  C17 BCD     1      17.530  21.790  17.270  1.00  0.00            
ATOM     51  O14 BCD     1      16.140  21.400  17.300  1.00  0.00            
ATOM     52  C18 BCD     1      17.780  23.010  18.080  1.00  0.00            
ATOM     53  O15 BCD     1      17.570  22.720  19.500  1.00  0.00            
ATOM     54  H21 BCD     1      14.820  19.940  16.750  1.00  0.00            
ATOM     55  H22 BCD     1      15.550  21.540  14.880  1.00  0.00            
ATOM     56  H23 BCD     1      15.740  19.750  13.260  1.00  0.00            
ATOM     57  H24 BCD     1      17.990  20.020  15.210  1.00  0.00            
ATOM     58  H25 BCD     1      18.970  21.150  13.480  1.00  0.00            
ATOM     59  H26 BCD     1      17.410  22.960  15.480  1.00  0.00            
ATOM     60  H27 BCD     1      18.170  20.960  17.590  1.00  0.00            
ATOM     61  H28 BCD     1      18.790  23.420  17.940  1.00  0.00            
ATOM     62  H29 BCD     1      17.080  23.820  17.830  1.00  0.00            
ATOM     63  H30 BCD     1      17.420  23.550  19.960  1.00  0.00            
ATOM     64  C19 BCD     1      15.980  15.220  18.510  1.00  0.00            
ATOM     65  O16 BCD     1      17.370  15.120  18.880  1.00  0.00            
ATOM     66  C20 BCD     1      15.750  15.400  17.020  1.00  0.00            
ATOM     67  O17 BCD     1      16.210  14.210  16.390  1.00  0.00            
ATOM     68  C21 BCD     1      16.540  16.630  16.460  1.00  0.00            
ATOM     69  O18 BCD     1      16.380  16.820  15.050  1.00  0.00            
ATOM     70  C22 BCD     1      16.050  17.870  17.280  1.00  0.00            
ATOM     71  C23 BCD     1      16.080  17.670  18.800  1.00  0.00            
ATOM     72  O19 BCD     1      15.530  16.400  19.160  1.00  0.00            
ATOM     73  C24 BCD     1      15.380  18.780  19.570  1.00  0.00            
ATOM     74  O20 BCD     1      13.990  18.850  19.240  1.00  0.00            
ATOM     75  H31 BCD     1      15.380  14.360  18.840  1.00  0.00            
ATOM     76  H32 BCD     1      14.680  15.510  16.810  1.00  0.00            
ATOM     77  H33 BCD     1      16.010  14.340  15.460  1.00  0.00            
ATOM     78  H34 BCD     1      17.610  16.540  16.700  1.00  0.00            
ATOM     79  H35 BCD     1      16.590  17.710  14.750  1.00  0.00            
ATOM     80  H36 BCD     1      15.000  17.960  16.970  1.00  0.00            
ATOM     81  H37 BCD     1      17.100  17.610  19.210  1.00  0.00            
ATOM     82  H38 BCD     1      15.560  18.500  20.620  1.00  0.00            
ATOM     83  H39 BCD     1      15.800  19.790  19.420  1.00  0.00            
ATOM     84  H40 BCD     1      13.500  18.140  19.660  1.00  0.00            
ATOM     85  C25 BCD     1      20.000  12.510  20.680  1.00  0.00            
ATOM     86  O21 BCD     1      21.010  13.440  20.490  1.00  0.00            
ATOM     87  C26 BCD     1      19.340  11.980  19.380  1.00  0.00            
ATOM     88  O22 BCD     1      20.410  11.400  18.590  1.00  0.00            
ATOM     89  C27 BCD     1      18.770  13.150  18.640  1.00  0.00            
ATOM     90  O23 BCD     1      18.120  12.700  17.380  1.00  0.00            
ATOM     91  C28 BCD     1      17.770  13.910  19.490  1.00  0.00            
ATOM     92  C29 BCD     1      18.360  14.270  20.870  1.00  0.00            
ATOM     93  O24 BCD     1      18.970  13.070  21.510  1.00  0.00            
ATOM     94  C30 BCD     1      17.430  14.910  21.800  1.00  0.00            
ATOM     95  O25 BCD     1      16.310  14.050  22.040  1.00  0.00            
ATOM     96  H41 BCD     1      20.470  11.640  21.150  1.00  0.00            
ATOM     97  H42 BCD     1      18.610  11.190  19.610  1.00  0.00            
ATOM     98  H43 BCD     1      20.080  11.240  17.700  1.00  0.00            
ATOM     99  H44 BCD     1      19.610  13.840  18.490  1.00  0.00            
ATOM    100  H45 BCD     1      17.560  13.400  17.020  1.00  0.00            
ATOM    101  H46 BCD     1      16.940  13.220  19.690  1.00  0.00            
ATOM    102  H47 BCD     1      19.170  15.010  20.750  1.00  0.00            
ATOM    103  H48 BCD     1      17.990  15.150  22.720  1.00  0.00            
ATOM    104  H49 BCD     1      17.120  15.820  21.280  1.00  0.00            
ATOM    105  H50 BCD     1      16.670  13.350  22.590  1.00  0.00            
ATOM    106  C31 BCD     1      24.880  14.160  21.650  1.00  0.00            
ATOM    107  O26 BCD     1      25.070  15.200  20.710  1.00  0.00            
ATOM    108  C32 BCD     1      24.620  12.860  20.950  1.00  0.00            
ATOM    109  O27 BCD     1      25.790  12.530  20.090  1.00  0.00            
ATOM    110  C33 BCD     1      23.300  12.820  20.160  1.00  0.00            
ATOM    111  C34 BCD     1      22.220  13.260  21.110  1.00  0.00            
ATOM    112  C35 BCD     1      22.500  14.590  21.820  1.00  0.00            
ATOM    113  O28 BCD     1      23.700  14.420  22.450  1.00  0.00            
ATOM    114  C36 BCD     1      21.460  15.040  22.880  1.00  0.00            
ATOM    115  O29 BCD     1      21.350  14.070  23.940  1.00  0.00            
ATOM    116  O30 BCD     1      23.040  11.500  19.680  1.00  0.00            
ATOM    117  H51 BCD     1      25.740  14.070  22.330  1.00  0.00            
ATOM    118  H52 BCD     1      24.570  12.100  21.740  1.00  0.00            
ATOM    119  H53 BCD     1      25.510  11.920  19.400  1.00  0.00            
ATOM    120  H54 BCD     1      23.380  13.510  19.320  1.00  0.00            
ATOM    121  H55 BCD     1      22.180  11.610  19.260  1.00  0.00            
ATOM    122  H56 BCD     1      22.150  12.480  21.870  1.00  0.00            
ATOM    123  H57 BCD     1      22.600  15.410  21.100  1.00  0.00            
ATOM    124  H58 BCD     1      21.740  16.070  23.140  1.00  0.00            
ATOM    125  H59 BCD     1      20.540  15.250  22.330  1.00  0.00            
ATOM    126  H60 BCD     1      20.670  14.490  24.470  1.00  0.00            
ATOM    127  C37 BCD     1      27.150  18.830  20.230  1.00  0.00            
ATOM    128  O31 BCD     1      25.980  19.140  19.490  1.00  0.00            
ATOM    129  C38 BCD     1      27.780  17.580  19.560  1.00  0.00            
ATOM    130  O32 BCD     1      28.290  17.900  18.240  1.00  0.00            
ATOM    131  C39 BCD     1      26.700  16.550  19.470  1.00  0.00            
ATOM    132  O33 BCD     1      27.200  15.430  18.770  1.00  0.00            
ATOM    133  C40 BCD     1      26.170  16.150  20.850  1.00  0.00            
ATOM    134  C41 BCD     1      25.670  17.410  21.610  1.00  0.00            
ATOM    135  O34 BCD     1      26.750  18.380  21.550  1.00  0.00            
ATOM    136  C42 BCD     1      25.170  17.190  23.000  1.00  0.00            
ATOM    137  O35 BCD     1      26.070  16.350  23.650  1.00  0.00            
ATOM    138  H61 BCD     1      27.800  19.700  20.370  1.00  0.00            
ATOM    139  H62 BCD     1      28.570  17.170  20.200  1.00  0.00            
ATOM    140  H63 BCD     1      29.130  18.370  18.270  1.00  0.00            
ATOM    141  H64 BCD     1      25.870  16.940  18.860  1.00  0.00            
ATOM    142  H65 BCD     1      26.440  14.890  18.540  1.00  0.00            
ATOM    143  H66 BCD     1      26.980  15.760  21.470  1.00  0.00            
ATOM    144  H67 BCD     1      24.800  17.800  21.070  1.00  0.00            
ATOM    145  H68 BCD     1      25.040  18.080  23.630  1.00  0.00            
ATOM    146  H69 BCD     1      24.230  16.630  22.900  1.00  0.00            
ATOM    147  H70 BCD     1      25.540  15.730  24.160  1.00  0.00            
ATOM    148  C1  BU7     2      20.400  20.060  18.780  1.00  0.00            
ATOM    149  C2  BU7     2      19.710  18.760  19.080  1.00  0.00            
ATOM    150  C3  BU7     2      20.650  17.490  19.260  1.00  0.00            
ATOM    151  C4  BU7     2      21.740  17.460  18.180  1.00  0.00            
ATOM    152  C5  BU7     2      22.600  16.130  18.120  1.00  0.00            
ATOM    153  C6  BU7     2      23.700  16.370  17.010  1.00  0.00            
ATOM    154  O1  BU7     2      24.680  15.300  16.960  1.00  0.00            
ATOM    155  C7  BU7     2      23.120  16.490  15.650  1.00  0.00            
ATOM    156  C8  BU7     2      22.610  17.610  15.150  1.00  0.00            
ATOM    157  C9  BU7     2      21.900  17.590  13.750  1.00  0.00            
ATOM    158  C10 BU7     2      22.680  18.230  12.540  1.00  0.00            
ATOM    159  O2  BU7     2      23.370  19.440  12.920  1.00  0.00            
ATOM    160  C11 BU7     2      21.640  18.620  11.450  1.00  0.00            
ATOM    161  C12 BU7     2      20.290  18.670  12.260  1.00  0.00            
ATOM    162  O3  BU7     2      19.230  18.920  11.760  1.00  0.00            
ATOM    163  C13 BU7     2      20.510  18.220  13.680  1.00  0.00            
ATOM    164  C14 BU7     2      19.380  17.300  14.300  1.00  0.00            
ATOM    165  C15 BU7     2      18.970  16.150  13.330  1.00  0.00            
ATOM    166  C16 BU7     2      19.030  14.680  13.890  1.00  0.00            
ATOM    167  C17 BU7     2      18.520  13.590  12.950  1.00  0.00            
ATOM    168  C18 BU7     2      18.480  12.250  13.720  1.00  0.00            
ATOM    169  C19 BU7     2      18.340  11.040  12.740  1.00  0.00            
ATOM    170  C20 BU7     2      19.450  10.890  11.680  1.00  0.00            
ATOM    171  O4  BU7     2      20.610  11.260  11.820  1.00  0.00            
ATOM    172  O5  BU7     2      18.900  10.960  10.500  1.00  0.00            
ATOM    173  H1  BU7     2      20.630  20.240  17.730  1.00  0.00            
ATOM    174  H2  BU7     2      19.740  20.890  19.070  1.00  0.00            
ATOM    175  H3  BU7     2      21.320  20.140  19.380  1.00  0.00            
ATOM    176  H4  BU7     2      18.950  18.550  18.330  1.00  0.00            
ATOM    177  H5  BU7     2      19.220  18.790  20.060  1.00  0.00            
ATOM    178  H6  BU7     2      20.090  16.540  19.260  1.00  0.00            
ATOM    179  H7  BU7     2      21.250  17.490  20.170  1.00  0.00            
ATOM    180  H8  BU7     2      22.380  18.350  18.200  1.00  0.00            
ATOM    181  H9  BU7     2      21.180  17.530  17.240  1.00  0.00            
ATOM    182  H10 BU7     2      21.950  15.320  17.790  1.00  0.00            
ATOM    183  H11 BU7     2      22.890  15.820  19.130  1.00  0.00            
ATOM    184  H12 BU7     2      24.240  17.300  17.220  1.00  0.00            
ATOM    185  H13 BU7     2      25.450  15.670  16.500  1.00  0.00            
ATOM    186  H14 BU7     2      22.980  15.580  15.080  1.00  0.00            
ATOM    187  H15 BU7     2      22.770  18.640  15.460  1.00  0.00            
ATOM    188  H16 BU7     2      21.640  16.570  13.430  1.00  0.00            
ATOM    189  H17 BU7     2      23.370  17.470  12.150  1.00  0.00            
ATOM    190  H18 BU7     2      24.260  19.110  13.100  1.00  0.00            
ATOM    191  H19 BU7     2      21.540  17.790  10.740  1.00  0.00            
ATOM    192  H20 BU7     2      21.830  19.620  11.070  1.00  0.00            
ATOM    193  H21 BU7     2      20.660  19.140  14.260  1.00  0.00            
ATOM    194  H22 BU7     2      18.510  17.950  14.430  1.00  0.00            
ATOM    195  H23 BU7     2      19.680  16.920  15.280  1.00  0.00            
ATOM    196  H24 BU7     2      19.650  16.190  12.470  1.00  0.00            
ATOM    197  H25 BU7     2      17.950  16.290  12.950  1.00  0.00            
ATOM    198  H26 BU7     2      18.500  14.620  14.840  1.00  0.00            
ATOM    199  H27 BU7     2      20.040  14.510  14.280  1.00  0.00            
ATOM    200  H28 BU7     2      19.260  13.560  12.150  1.00  0.00            
ATOM    201  H29 BU7     2      17.570  13.790  12.440  1.00  0.00            
ATOM    202  H30 BU7     2      17.660  12.240  14.450  1.00  0.00            
ATOM    203  H31 BU7     2      19.470  12.140  14.190  1.00  0.00            
ATOM    204  H32 BU7     2      17.360  11.120  12.270  1.00  0.00            
ATOM    205  H33 BU7     2      18.250  10.040  13.170  1.00  0.00            
ATOM    206  H34 BU7     2      19.730  10.780  10.010  1.00  0.00            
TER
ENDMDL
MODEL        1
ATOM      1  C1  BCD     1      22.510  25.100  15.510  1.00  0.00            
ATOM      2  O1  BCD     1      22.420  23.700  15.240  1.00  0.00            
ATOM      3  C2  BCD     1      23.950  25.440  15.750  1.00  0.00            
ATOM      4  O2  BCD     1      24.700  25.170  14.600  1.00  0.00            
ATOM      5  C3  BCD     1      24.600  24.790  16.990  1.00  0.00            
ATOM      6  O3  BCD     1      26.030  25.180  17.160  1.00  0.00            
ATOM      7  C4  BCD     1      23.770  25.230  18.180  1.00  0.00            
ATOM      8  C5  BCD     1      22.290  24.840  17.980  1.00  0.00            
ATOM      9  O4  BCD     1      21.790  25.350  16.740  1.00  0.00            
ATOM     10  C6  BCD     1      21.420  25.200  19.160  1.00  0.00            
ATOM     11  O5  BCD     1      21.410  26.550  19.500  1.00  0.00            
ATOM     12  H1  BCD     1      22.020  25.710  14.750  1.00  0.00            
ATOM     13  H2  BCD     1      23.930  26.530  15.880  1.00  0.00            
ATOM     14  H3  BCD     1      24.130  24.690  13.990  1.00  0.00            
ATOM     15  H4  BCD     1      24.550  23.690  16.920  1.00  0.00            
ATOM     16  H5  BCD     1      26.510  24.890  16.380  1.00  0.00            
ATOM     17  H6  BCD     1      23.800  26.310  18.370  1.00  0.00            
ATOM     18  H7  BCD     1      22.240  23.750  18.000  1.00  0.00            
ATOM     19  H8  BCD     1      20.410  25.060  18.750  1.00  0.00            
ATOM     20  H9  BCD     1      21.600  24.540  20.020  1.00  0.00            
ATOM     21  H10 BCD     1      21.140  27.090  18.750  1.00  0.00            
ATOM     22  C7  BCD     1      20.650  20.970  12.830  1.00  0.00            
ATOM     23  O6  BCD     1      21.390  19.940  13.400  1.00  0.00            
ATOM     24  C8  BCD     1      21.620  21.950  12.090  1.00  0.00            
ATOM     25  O7  BCD     1      22.380  21.190  11.090  1.00  0.00            
ATOM     26  C9  BCD     1      22.540  22.660  13.040  1.00  0.00            
ATOM     27  O8  BCD     1      23.330  23.670  12.350  1.00  0.00            
ATOM     28  C10 BCD     1      21.650  23.320  14.110  1.00  0.00            
ATOM     29  C11 BCD     1      20.710  22.320  14.810  1.00  0.00            
ATOM     30  O9  BCD     1      20.030  21.680  13.770  1.00  0.00            
ATOM     31  C12 BCD     1      19.720  22.850  15.870  1.00  0.00            
ATOM     32  O10 BCD     1      18.940  23.950  15.530  1.00  0.00            
ATOM     33  H11 BCD     1      19.890  20.600  12.140  1.00  0.00            
ATOM     34  H12 BCD     1      20.930  22.650  11.610  1.00  0.00            
ATOM     35  H13 BCD     1      22.600  21.760  10.350  1.00  0.00            
ATOM     36  H14 BCD     1      23.100  21.870  13.560  1.00  0.00            
ATOM     37  H15 BCD     1      23.840  23.190  11.690  1.00  0.00            
ATOM     38  H16 BCD     1      21.050  24.110  13.650  1.00  0.00            
ATOM     39  H17 BCD     1      21.370  21.570  15.260  1.00  0.00            
ATOM     40  H18 BCD     1      19.050  22.020  16.140  1.00  0.00            
ATOM     41  H19 BCD     1      20.320  23.090  16.760  1.00  0.00            
ATOM     42  H20 BCD     1      19.470  24.700  15.820  1.00  0.00            
ATOM     43  C13 BCD     1      21.650  15.900  13.920  1.00  0.00            
ATOM     44  O11 BCD     1      22.660  16.040  14.900  1.00  0.00            
ATOM     45  C14 BCD     1      22.140  16.460  12.600  1.00  0.00            
ATOM     46  O12 BCD     1      23.360  15.840  12.150  1.00  0.00            
ATOM     47  C15 BCD     1      22.250  17.990  12.680  1.00  0.00            
ATOM     48  O13 BCD     1      22.450  18.600  11.420  1.00  0.00            
ATOM     49  C16 BCD     1      21.030  18.620  13.210  1.00  0.00            
ATOM     50  C17 BCD     1      20.510  18.010  14.500  1.00  0.00            
ATOM     51  O14 BCD     1      20.440  16.620  14.170  1.00  0.00            
ATOM     52  C18 BCD     1      19.150  18.550  15.110  1.00  0.00            
ATOM     53  O15 BCD     1      18.150  18.440  14.140  1.00  0.00            
ATOM     54  H21 BCD     1      21.450  14.830  13.760  1.00  0.00            
ATOM     55  H22 BCD     1      21.410  16.190  11.830  1.00  0.00            
ATOM     56  H23 BCD     1      23.950  15.970  12.890  1.00  0.00            
ATOM     57  H24 BCD     1      23.090  18.230  13.350  1.00  0.00            
ATOM     58  H25 BCD     1      22.600  19.550  11.490  1.00  0.00            
ATOM     59  H26 BCD     1      20.200  18.530  12.490  1.00  0.00            
ATOM     60  H27 BCD     1      21.240  18.240  15.290  1.00  0.00            
ATOM     61  H28 BCD     1      18.900  18.010  16.040  1.00  0.00            
ATOM     62  H29 BCD     1      19.330  19.600  15.390  1.00  0.00            
ATOM     63  H30 BCD     1      17.350  18.320  14.650  1.00  0.00            
ATOM     64  C19 BCD     1      24.020  13.770  18.120  1.00  0.00            
ATOM     65  O16 BCD     1      24.270  14.970  18.830  1.00  0.00            
ATOM     66  C20 BCD     1      24.910  13.720  16.860  1.00  0.00            
ATOM     67  O17 BCD     1      26.240  13.920  17.370  1.00  0.00            
ATOM     68  C21 BCD     1      24.520  14.890  15.930  1.00  0.00            
ATOM     69  O18 BCD     1      25.280  14.850  14.720  1.00  0.00            
ATOM     70  C22 BCD     1      22.960  14.840  15.690  1.00  0.00            
ATOM     71  C23 BCD     1      22.290  14.870  17.020  1.00  0.00            
ATOM     72  O19 BCD     1      22.720  13.780  17.830  1.00  0.00            
ATOM     73  C24 BCD     1      20.730  14.940  16.920  1.00  0.00            
ATOM     74  O20 BCD     1      20.240  13.840  16.100  1.00  0.00            
ATOM     75  H31 BCD     1      24.170  12.810  18.610  1.00  0.00            
ATOM     76  H32 BCD     1      24.810  12.820  16.240  1.00  0.00            
ATOM     77  H33 BCD     1      26.550  13.020  17.240  1.00  0.00            
ATOM     78  H34 BCD     1      24.690  15.870  16.380  1.00  0.00            
ATOM     79  H35 BCD     1      26.100  15.300  14.930  1.00  0.00            
ATOM     80  H36 BCD     1      22.680  13.900  15.200  1.00  0.00            
ATOM     81  H37 BCD     1      22.620  15.820  17.470  1.00  0.00            
ATOM     82  H38 BCD     1      20.270  15.000  17.920  1.00  0.00            
ATOM     83  H39 BCD     1      20.430  15.860  16.400  1.00  0.00            
ATOM     84  H40 BCD     1      19.280  13.940  16.160  1.00  0.00            
ATOM     85  C25 BCD     1      24.970  16.100  22.780  1.00  0.00            
ATOM     86  O21 BCD     1      25.590  17.350  22.500  1.00  0.00            
ATOM     87  C26 BCD     1      25.760  14.930  22.220  1.00  0.00            
ATOM     88  O22 BCD     1      27.140  15.070  22.660  1.00  0.00            
ATOM     89  C27 BCD     1      25.700  14.950  20.720  1.00  0.00            
ATOM     90  O23 BCD     1      26.380  13.770  20.150  1.00  0.00            
ATOM     91  C28 BCD     1      24.240  14.870  20.240  1.00  0.00            
ATOM     92  C29 BCD     1      23.540  16.130  20.870  1.00  0.00            
ATOM     93  O24 BCD     1      23.670  16.080  22.310  1.00  0.00            
ATOM     94  C30 BCD     1      22.100  16.310  20.530  1.00  0.00            
ATOM     95  O25 BCD     1      21.470  15.080  20.850  1.00  0.00            
ATOM     96  H41 BCD     1      24.870  15.880  23.850  1.00  0.00            
ATOM     97  H42 BCD     1      25.310  13.990  22.570  1.00  0.00            
ATOM     98  H43 BCD     1      27.700  15.240  21.900  1.00  0.00            
ATOM     99  H44 BCD     1      26.040  15.930  20.360  1.00  0.00            
ATOM    100  H45 BCD     1      26.460  13.940  19.210  1.00  0.00            
ATOM    101  H46 BCD     1      23.700  13.950  20.490  1.00  0.00            
ATOM    102  H47 BCD     1      24.120  17.050  20.670  1.00  0.00            
ATOM    103  H48 BCD     1      21.810  17.210  21.090  1.00  0.00            
ATOM    104  H49 BCD     1      21.980  16.510  19.450  1.00  0.00            
ATOM    105  H50 BCD     1      20.590  15.100  20.460  1.00  0.00            
ATOM    106  C31 BCD     1      25.680  21.410  23.860  1.00  0.00            
ATOM    107  O26 BCD     1      25.440  21.830  22.550  1.00  0.00            
ATOM    108  C32 BCD     1      26.960  20.580  23.990  1.00  0.00            
ATOM    109  O27 BCD     1      28.030  21.400  23.740  1.00  0.00            
ATOM    110  C33 BCD     1      26.930  19.330  23.100  1.00  0.00            
ATOM    111  C34 BCD     1      25.720  18.360  23.540  1.00  0.00            
ATOM    112  C35 BCD     1      24.470  19.240  23.610  1.00  0.00            
ATOM    113  O28 BCD     1      24.650  20.500  24.300  1.00  0.00            
ATOM    114  C36 BCD     1      23.490  18.580  24.520  1.00  0.00            
ATOM    115  O29 BCD     1      22.200  19.220  24.550  1.00  0.00            
ATOM    116  O30 BCD     1      28.140  18.520  23.120  1.00  0.00            
ATOM    117  H51 BCD     1      25.670  22.240  24.580  1.00  0.00            
ATOM    118  H52 BCD     1      27.030  20.260  25.030  1.00  0.00            
ATOM    119  H53 BCD     1      28.800  20.880  23.510  1.00  0.00            
ATOM    120  H54 BCD     1      26.740  19.610  22.060  1.00  0.00            
ATOM    121  H55 BCD     1      27.890  17.770  22.580  1.00  0.00            
ATOM    122  H56 BCD     1      25.860  17.930  24.540  1.00  0.00            
ATOM    123  H57 BCD     1      24.050  19.410  22.610  1.00  0.00            
ATOM    124  H58 BCD     1      23.310  17.530  24.250  1.00  0.00            
ATOM    125  H59 BCD     1      23.870  18.600  25.550  1.00  0.00            
ATOM    126  H60 BCD     1      22.430  20.130  24.750  1.00  0.00            
ATOM    127  C37 BCD     1      24.550  25.410  20.540  1.00  0.00            
ATOM    128  O31 BCD     1      24.300  24.550  19.340  1.00  0.00            
ATOM    129  C38 BCD     1      26.000  25.260  20.920  1.00  0.00            
ATOM    130  O32 BCD     1      26.790  25.670  19.790  1.00  0.00            
ATOM    131  C39 BCD     1      26.290  23.780  21.320  1.00  0.00            
ATOM    132  O33 BCD     1      27.700  23.630  21.740  1.00  0.00            
ATOM    133  C40 BCD     1      25.300  23.290  22.390  1.00  0.00            
ATOM    134  C41 BCD     1      23.850  23.640  21.950  1.00  0.00            
ATOM    135  O34 BCD     1      23.750  25.000  21.630  1.00  0.00            
ATOM    136  C42 BCD     1      22.760  23.200  22.980  1.00  0.00            
ATOM    137  O35 BCD     1      23.050  23.620  24.290  1.00  0.00            
ATOM    138  H61 BCD     1      24.270  26.430  20.260  1.00  0.00            
ATOM    139  H62 BCD     1      26.220  26.020  21.680  1.00  0.00            
ATOM    140  H63 BCD     1      26.440  25.260  19.000  1.00  0.00            
ATOM    141  H64 BCD     1      26.090  23.230  20.390  1.00  0.00            
ATOM    142  H65 BCD     1      27.810  22.830  22.260  1.00  0.00            
ATOM    143  H66 BCD     1      25.550  23.850  23.300  1.00  0.00            
ATOM    144  H67 BCD     1      23.670  23.120  21.000  1.00  0.00            
ATOM    145  H68 BCD     1      21.870  23.810  22.790  1.00  0.00            
ATOM    146  H69 BCD     1      22.500  22.140  22.870  1.00  0.00            
ATOM    147  H70 BCD     1      22.220  23.580  24.780  1.00  0.00            
ATOM    148  C1  BU7     2      20.190  19.530  18.510  1.00  0.00            
ATOM    149  C2  BU7     2      21.520  20.170  18.070  1.00  0.00            
ATOM    150  C3  BU7     2      22.630  19.680  18.900  1.00  0.00            
ATOM    151  C4  BU7     2      24.000  20.180  18.460  1.00  0.00            
ATOM    152  C5  BU7     2      25.160  19.340  19.160  1.00  0.00            
ATOM    153  C6  BU7     2      26.580  19.990  18.910  1.00  0.00            
ATOM    154  O1  BU7     2      27.640  19.180  19.480  1.00  0.00            
ATOM    155  C7  BU7     2      26.850  20.190  17.430  1.00  0.00            
ATOM    156  C8  BU7     2      27.210  21.380  16.850  1.00  0.00            
ATOM    157  C9  BU7     2      27.420  21.480  15.330  1.00  0.00            
ATOM    158  C10 BU7     2      28.250  22.700  14.900  1.00  0.00            
ATOM    159  O2  BU7     2      27.750  23.950  15.450  1.00  0.00            
ATOM    160  C11 BU7     2      28.100  22.770  13.420  1.00  0.00            
ATOM    161  C12 BU7     2      26.670  22.320  13.210  1.00  0.00            
ATOM    162  O3  BU7     2      25.980  22.660  12.230  1.00  0.00            
ATOM    163  C13 BU7     2      26.180  21.460  14.450  1.00  0.00            
ATOM    164  C14 BU7     2      25.690  20.100  13.970  1.00  0.00            
ATOM    165  C15 BU7     2      26.810  19.170  13.360  1.00  0.00            
ATOM    166  C16 BU7     2      26.250  18.030  12.570  1.00  0.00            
ATOM    167  C17 BU7     2      27.370  17.020  12.290  1.00  0.00            
ATOM    168  C18 BU7     2      27.030  15.710  11.610  1.00  0.00            
ATOM    169  C19 BU7     2      28.240  14.860  11.280  1.00  0.00            
ATOM    170  C20 BU7     2      27.840  13.370  11.230  1.00  0.00            
ATOM    171  O4  BU7     2      26.750  12.790  11.320  1.00  0.00            
ATOM    172  O5  BU7     2      28.900  12.560  11.150  1.00  0.00            
ATOM    173  H1  BU7     2      20.230  18.480  18.180  1.00  0.00            
ATOM    174  H2  BU7     2      20.010  19.600  19.590  1.00  0.00            
ATOM    175  H3  BU7     2      19.330  19.970  18.000  1.00  0.00            
ATOM    176  H4  BU7     2      21.490  21.260  18.220  1.00  0.00            
ATOM    177  H5  BU7     2      21.670  19.960  17.010  1.00  0.00            
ATOM    178  H6  BU7     2      22.650  18.600  18.770  1.00  0.00            
ATOM    179  H7  BU7     2      22.380  19.860  19.950  1.00  0.00            
ATOM    180  H8  BU7     2      24.090  21.260  18.670  1.00  0.00            
ATOM    181  H9  BU7     2      24.140  20.040  17.380  1.00  0.00            
ATOM    182  H10 BU7     2      25.130  18.320  18.760  1.00  0.00            
ATOM    183  H11 BU7     2      25.070  19.400  20.250  1.00  0.00            
ATOM    184  H12 BU7     2      26.570  20.990  19.360  1.00  0.00            
ATOM    185  H13 BU7     2      27.450  18.390  18.940  1.00  0.00            
ATOM    186  H14 BU7     2      26.570  19.350  16.800  1.00  0.00            
ATOM    187  H15 BU7     2      27.560  22.210  17.460  1.00  0.00            
ATOM    188  H16 BU7     2      28.090  20.660  15.040  1.00  0.00            
ATOM    189  H17 BU7     2      29.310  22.500  15.090  1.00  0.00            
ATOM    190  H18 BU7     2      28.320  24.640  15.080  1.00  0.00            
ATOM    191  H19 BU7     2      28.790  22.070  12.940  1.00  0.00            
ATOM    192  H20 BU7     2      28.340  23.800  13.120  1.00  0.00            
ATOM    193  H21 BU7     2      25.430  22.160  14.830  1.00  0.00            
ATOM    194  H22 BU7     2      25.010  20.420  13.170  1.00  0.00            
ATOM    195  H23 BU7     2      25.140  19.580  14.760  1.00  0.00            
ATOM    196  H24 BU7     2      27.370  18.660  14.160  1.00  0.00            
ATOM    197  H25 BU7     2      27.540  19.690  12.720  1.00  0.00            
ATOM    198  H26 BU7     2      25.830  18.450  11.650  1.00  0.00            
ATOM    199  H27 BU7     2      25.390  17.470  12.980  1.00  0.00            
ATOM    200  H28 BU7     2      27.950  16.790  13.190  1.00  0.00            
ATOM    201  H29 BU7     2      27.940  17.480  11.480  1.00  0.00            
ATOM    202  H30 BU7     2      26.420  15.910  10.720  1.00  0.00            
ATOM    203  H31 BU7     2      26.350  15.150  12.270  1.00  0.00            
ATOM    204  H32 BU7     2      28.970  14.950  12.090  1.00  0.00            
ATOM    205  H33 BU7     2      28.730  15.250  10.380  1.00  0.00            
ATOM    206  H34 BU7     2      29.620  13.180  10.920  1.00  0.00            
TER
ENDMDL
MODEL        1
ATOM      1  C1  BCD     1      21.670  21.370  14.260  1.00  0.00            
ATOM      2  O1  BCD     1      21.350  20.040  13.930  1.00  0.00            
ATOM      3  C2  BCD     1      23.120  21.560  14.750  1.00  0.00            
ATOM      4  O2  BCD     1      24.100  21.020  13.780  1.00  0.00            
ATOM      5  C3  BCD     1      23.230  20.820  16.070  1.00  0.00            
ATOM      6  O3  BCD     1      24.490  20.900  16.600  1.00  0.00            
ATOM      7  C4  BCD     1      22.300  21.270  17.090  1.00  0.00            
ATOM      8  C5  BCD     1      20.920  21.360  16.570  1.00  0.00            
ATOM      9  O4  BCD     1      20.790  21.840  15.240  1.00  0.00            
ATOM     10  C6  BCD     1      19.850  22.070  17.380  1.00  0.00            
ATOM     11  O5  BCD     1      20.390  23.380  17.680  1.00  0.00            
ATOM     12  H1  BCD     1      21.500  21.970  13.360  1.00  0.00            
ATOM     13  H2  BCD     1      23.230  22.640  14.910  1.00  0.00            
ATOM     14  H3  BCD     1      25.000  21.150  14.100  1.00  0.00            
ATOM     15  H4  BCD     1      23.040  19.750  15.920  1.00  0.00            
ATOM     16  H5  BCD     1      24.570  20.500  17.470  1.00  0.00            
ATOM     17  H6  BCD     1      22.700  22.220  17.460  1.00  0.00            
ATOM     18  H7  BCD     1      20.570  20.320  16.500  1.00  0.00            
ATOM     19  H8  BCD     1      18.900  22.210  16.850  1.00  0.00            
ATOM     20  H9  BCD     1      19.670  21.550  18.330  1.00  0.00            
ATOM     21  H10 BCD     1      20.360  23.500  18.630  1.00  0.00            
ATOM     22  C7  BCD     1      20.670  17.690  10.570  1.00  0.00            
ATOM     23  O6  BCD     1      20.150  16.710  11.380  1.00  0.00            
ATOM     24  C8  BCD     1      22.180  17.770  10.980  1.00  0.00            
ATOM     25  O7  BCD     1      22.800  16.530  10.860  1.00  0.00            
ATOM     26  C9  BCD     1      22.290  18.340  12.370  1.00  0.00            
ATOM     27  O8  BCD     1      23.680  18.560  12.810  1.00  0.00            
ATOM     28  C10 BCD     1      21.470  19.620  12.540  1.00  0.00            
ATOM     29  C11 BCD     1      19.950  19.400  12.080  1.00  0.00            
ATOM     30  O9  BCD     1      19.960  18.910  10.720  1.00  0.00            
ATOM     31  C12 BCD     1      19.130  20.680  12.060  1.00  0.00            
ATOM     32  O10 BCD     1      19.740  21.670  11.330  1.00  0.00            
ATOM     33  H11 BCD     1      20.650  17.370   9.520  1.00  0.00            
ATOM     34  H12 BCD     1      22.570  18.480  10.240  1.00  0.00            
ATOM     35  H13 BCD     1      23.570  16.670  11.420  1.00  0.00            
ATOM     36  H14 BCD     1      21.820  17.540  12.950  1.00  0.00            
ATOM     37  H15 BCD     1      23.800  19.380  13.290  1.00  0.00            
ATOM     38  H16 BCD     1      21.900  20.430  11.940  1.00  0.00            
ATOM     39  H17 BCD     1      19.540  18.660  12.780  1.00  0.00            
ATOM     40  H18 BCD     1      18.120  20.530  11.650  1.00  0.00            
ATOM     41  H19 BCD     1      19.160  21.050  13.100  1.00  0.00            
ATOM     42  H20 BCD     1      19.540  22.370  11.970  1.00  0.00            
ATOM     43  C13 BCD     1      18.000  13.080  11.300  1.00  0.00            
ATOM     44  O11 BCD     1      18.220  13.080  12.720  1.00  0.00            
ATOM     45  C14 BCD     1      19.390  13.100  10.660  1.00  0.00            
ATOM     46  O12 BCD     1      20.150  11.930  11.040  1.00  0.00            
ATOM     47  C15 BCD     1      20.150  14.420  10.970  1.00  0.00            
ATOM     48  O13 BCD     1      21.400  14.420  10.280  1.00  0.00            
ATOM     49  C16 BCD     1      19.310  15.670  10.800  1.00  0.00            
ATOM     50  C17 BCD     1      17.970  15.510  11.340  1.00  0.00            
ATOM     51  O14 BCD     1      17.310  14.300  10.910  1.00  0.00            
ATOM     52  C18 BCD     1      17.220  16.750  11.140  1.00  0.00            
ATOM     53  O15 BCD     1      15.990  16.670  11.850  1.00  0.00            
ATOM     54  H21 BCD     1      17.350  12.250  11.000  1.00  0.00            
ATOM     55  H22 BCD     1      19.170  12.980   9.590  1.00  0.00            
ATOM     56  H23 BCD     1      21.040  12.080  10.720  1.00  0.00            
ATOM     57  H24 BCD     1      20.390  14.380  12.040  1.00  0.00            
ATOM     58  H25 BCD     1      21.980  15.190  10.290  1.00  0.00            
ATOM     59  H26 BCD     1      19.100  15.900   9.740  1.00  0.00            
ATOM     60  H27 BCD     1      18.060  15.450  12.440  1.00  0.00            
ATOM     61  H28 BCD     1      17.770  17.590  11.580  1.00  0.00            
ATOM     62  H29 BCD     1      17.120  16.790  10.050  1.00  0.00            
ATOM     63  H30 BCD     1      15.400  16.100  11.350  1.00  0.00            
ATOM     64  C19 BCD     1      16.900  10.910  15.950  1.00  0.00            
ATOM     65  O16 BCD     1      18.090  11.410  16.690  1.00  0.00            
ATOM     66  C20 BCD     1      17.290  10.150  14.690  1.00  0.00            
ATOM     67  O17 BCD     1      18.030   9.010  15.180  1.00  0.00            
ATOM     68  C21 BCD     1      18.100  11.050  13.770  1.00  0.00            
ATOM     69  O18 BCD     1      18.510  10.320  12.610  1.00  0.00            
ATOM     70  C22 BCD     1      17.330  12.280  13.410  1.00  0.00            
ATOM     71  C23 BCD     1      16.920  13.040  14.710  1.00  0.00            
ATOM     72  O19 BCD     1      16.190  12.090  15.500  1.00  0.00            
ATOM     73  C24 BCD     1      15.970  14.140  14.320  1.00  0.00            
ATOM     74  O20 BCD     1      14.760  13.780  13.710  1.00  0.00            
ATOM     75  H31 BCD     1      16.160  10.360  16.550  1.00  0.00            
ATOM     76  H32 BCD     1      16.340   9.910  14.190  1.00  0.00            
ATOM     77  H33 BCD     1      18.820   9.400  15.560  1.00  0.00            
ATOM     78  H34 BCD     1      18.990  11.400  14.320  1.00  0.00            
ATOM     79  H35 BCD     1      19.200  10.830  12.180  1.00  0.00            
ATOM     80  H36 BCD     1      16.470  11.940  12.820  1.00  0.00            
ATOM     81  H37 BCD     1      17.730  13.520  15.270  1.00  0.00            
ATOM     82  H38 BCD     1      15.620  14.560  15.270  1.00  0.00            
ATOM     83  H39 BCD     1      16.400  14.970  13.740  1.00  0.00            
ATOM     84  H40 BCD     1      14.270  14.600  13.700  1.00  0.00            
ATOM     85  C25 BCD     1      19.400  11.710  20.750  1.00  0.00            
ATOM     86  O21 BCD     1      20.180  12.840  20.340  1.00  0.00            
ATOM     87  C26 BCD     1      19.910  10.480  19.970  1.00  0.00            
ATOM     88  O22 BCD     1      21.300  10.290  20.230  1.00  0.00            
ATOM     89  C27 BCD     1      19.710  10.660  18.420  1.00  0.00            
ATOM     90  O23 BCD     1      19.960   9.520  17.700  1.00  0.00            
ATOM     91  C28 BCD     1      18.200  11.090  18.140  1.00  0.00            
ATOM     92  C29 BCD     1      17.730  12.280  18.940  1.00  0.00            
ATOM     93  O24 BCD     1      18.010  11.970  20.390  1.00  0.00            
ATOM     94  C30 BCD     1      16.220  12.570  18.740  1.00  0.00            
ATOM     95  O25 BCD     1      15.420  11.660  19.480  1.00  0.00            
ATOM     96  H41 BCD     1      19.400  11.600  21.840  1.00  0.00            
ATOM     97  H42 BCD     1      19.290   9.600  20.200  1.00  0.00            
ATOM     98  H43 BCD     1      21.450   9.750  21.010  1.00  0.00            
ATOM     99  H44 BCD     1      20.230  11.550  18.040  1.00  0.00            
ATOM    100  H45 BCD     1      20.910   9.410  17.760  1.00  0.00            
ATOM    101  H46 BCD     1      17.510  10.300  18.470  1.00  0.00            
ATOM    102  H47 BCD     1      18.220  13.150  18.480  1.00  0.00            
ATOM    103  H48 BCD     1      15.940  13.540  19.170  1.00  0.00            
ATOM    104  H49 BCD     1      15.970  12.540  17.670  1.00  0.00            
ATOM    105  H50 BCD     1      14.850  11.150  18.900  1.00  0.00            
ATOM    106  C31 BCD     1      22.730  15.760  21.650  1.00  0.00            
ATOM    107  O26 BCD     1      22.330  16.650  20.650  1.00  0.00            
ATOM    108  C32 BCD     1      23.370  14.510  21.240  1.00  0.00            
ATOM    109  O27 BCD     1      24.570  14.850  20.500  1.00  0.00            
ATOM    110  C33 BCD     1      22.420  13.640  20.340  1.00  0.00            
ATOM    111  C34 BCD     1      21.170  13.410  21.160  1.00  0.00            
ATOM    112  C35 BCD     1      20.530  14.780  21.710  1.00  0.00            
ATOM    113  O28 BCD     1      21.600  15.360  22.440  1.00  0.00            
ATOM    114  C36 BCD     1      19.380  14.590  22.650  1.00  0.00            
ATOM    115  O29 BCD     1      19.690  13.660  23.690  1.00  0.00            
ATOM    116  O30 BCD     1      23.000  12.370  19.860  1.00  0.00            
ATOM    117  H51 BCD     1      23.450  16.300  22.270  1.00  0.00            
ATOM    118  H52 BCD     1      23.660  14.110  22.230  1.00  0.00            
ATOM    119  H53 BCD     1      25.280  14.210  20.490  1.00  0.00            
ATOM    120  H54 BCD     1      22.180  14.240  19.460  1.00  0.00            
ATOM    121  H55 BCD     1      22.280  11.740  19.910  1.00  0.00            
ATOM    122  H56 BCD     1      21.400  12.710  21.970  1.00  0.00            
ATOM    123  H57 BCD     1      20.110  15.270  20.820  1.00  0.00            
ATOM    124  H58 BCD     1      19.070  15.580  22.990  1.00  0.00            
ATOM    125  H59 BCD     1      18.510  14.220  22.090  1.00  0.00            
ATOM    126  H60 BCD     1      18.850  13.530  24.150  1.00  0.00            
ATOM    127  C37 BCD     1      22.780  20.550  19.400  1.00  0.00            
ATOM    128  O31 BCD     1      22.200  20.270  18.110  1.00  0.00            
ATOM    129  C38 BCD     1      24.090  19.740  19.840  1.00  0.00            
ATOM    130  O32 BCD     1      25.190  20.010  18.970  1.00  0.00            
ATOM    131  C39 BCD     1      23.760  18.300  19.980  1.00  0.00            
ATOM    132  O33 BCD     1      24.980  17.600  20.420  1.00  0.00            
ATOM    133  C40 BCD     1      22.570  18.030  20.810  1.00  0.00            
ATOM    134  C41 BCD     1      21.400  18.820  20.310  1.00  0.00            
ATOM    135  O34 BCD     1      21.760  20.250  20.390  1.00  0.00            
ATOM    136  C42 BCD     1      20.170  18.690  21.220  1.00  0.00            
ATOM    137  O35 BCD     1      20.270  19.060  22.530  1.00  0.00            
ATOM    138  H61 BCD     1      23.030  21.620  19.420  1.00  0.00            
ATOM    139  H62 BCD     1      24.370  20.180  20.800  1.00  0.00            
ATOM    140  H63 BCD     1      25.790  19.310  19.220  1.00  0.00            
ATOM    141  H64 BCD     1      23.580  17.980  18.940  1.00  0.00            
ATOM    142  H65 BCD     1      24.780  16.670  20.550  1.00  0.00            
ATOM    143  H66 BCD     1      22.770  18.260  21.860  1.00  0.00            
ATOM    144  H67 BCD     1      21.170  18.530  19.270  1.00  0.00            
ATOM    145  H68 BCD     1      19.420  19.290  20.690  1.00  0.00            
ATOM    146  H69 BCD     1      19.930  17.620  21.200  1.00  0.00            
ATOM    147  H70 BCD     1      20.780  19.880  22.510  1.00  0.00            
ATOM    148  C1  BU7     2      19.630  15.870  14.700  1.00  0.00            
ATOM    149  C2  BU7     2      19.960  16.940  15.760  1.00  0.00            
ATOM    150  C3  BU7     2      21.470  17.010  16.100  1.00  0.00            
ATOM    151  C4  BU7     2      22.100  15.720  16.650  1.00  0.00            
ATOM    152  C5  BU7     2      23.620  15.580  16.960  1.00  0.00            
ATOM    153  C6  BU7     2      24.460  16.290  15.970  1.00  0.00            
ATOM    154  O1  BU7     2      25.810  16.240  16.290  1.00  0.00            
ATOM    155  C7  BU7     2      24.370  15.600  14.680  1.00  0.00            
ATOM    156  C8  BU7     2      24.970  14.470  14.370  1.00  0.00            
ATOM    157  C9  BU7     2      24.790  13.640  13.120  1.00  0.00            
ATOM    158  C10 BU7     2      25.530  14.260  11.890  1.00  0.00            
ATOM    159  O2  BU7     2      25.350  15.680  11.760  1.00  0.00            
ATOM    160  C11 BU7     2      24.910  13.590  10.720  1.00  0.00            
ATOM    161  C12 BU7     2      23.720  12.850  11.220  1.00  0.00            
ATOM    162  O3  BU7     2      23.100  12.140  10.530  1.00  0.00            
ATOM    163  C13 BU7     2      23.480  13.260  12.670  1.00  0.00            
ATOM    164  C14 BU7     2      22.650  12.270  13.560  1.00  0.00            
ATOM    165  C15 BU7     2      23.090  10.750  13.490  1.00  0.00            
ATOM    166  C16 BU7     2      22.310   9.840  14.480  1.00  0.00            
ATOM    167  C17 BU7     2      22.230   8.370  13.960  1.00  0.00            
ATOM    168  C18 BU7     2      21.590   7.390  15.000  1.00  0.00            
ATOM    169  C19 BU7     2      20.990   6.090  14.470  1.00  0.00            
ATOM    170  C20 BU7     2      20.300   5.330  15.590  1.00  0.00            
ATOM    171  O4  BU7     2      20.210   5.660  16.740  1.00  0.00            
ATOM    172  O5  BU7     2      20.050   4.040  15.250  1.00  0.00            
ATOM    173  H1  BU7     2      20.300  16.030  13.850  1.00  0.00            
ATOM    174  H2  BU7     2      19.830  14.920  15.210  1.00  0.00            
ATOM    175  H3  BU7     2      18.580  15.730  14.390  1.00  0.00            
ATOM    176  H4  BU7     2      19.390  16.770  16.680  1.00  0.00            
ATOM    177  H5  BU7     2      19.660  17.900  15.320  1.00  0.00            
ATOM    178  H6  BU7     2      21.660  17.770  16.870  1.00  0.00            
ATOM    179  H7  BU7     2      22.050  17.270  15.200  1.00  0.00            
ATOM    180  H8  BU7     2      21.940  14.880  15.960  1.00  0.00            
ATOM    181  H9  BU7     2      21.580  15.550  17.600  1.00  0.00            
ATOM    182  H10 BU7     2      23.830  14.510  17.120  1.00  0.00            
ATOM    183  H11 BU7     2      23.880  16.170  17.850  1.00  0.00            
ATOM    184  H12 BU7     2      24.040  17.290  15.840  1.00  0.00            
ATOM    185  H13 BU7     2      26.150  16.270  15.380  1.00  0.00            
ATOM    186  H14 BU7     2      23.710  16.130  13.990  1.00  0.00            
ATOM    187  H15 BU7     2      25.710  14.040  15.050  1.00  0.00            
ATOM    188  H16 BU7     2      25.290  12.700  13.410  1.00  0.00            
ATOM    189  H17 BU7     2      26.570  13.940  11.930  1.00  0.00            
ATOM    190  H18 BU7     2      25.800  16.040  12.550  1.00  0.00            
ATOM    191  H19 BU7     2      25.630  12.880  10.300  1.00  0.00            
ATOM    192  H20 BU7     2      24.620  14.350   9.980  1.00  0.00            
ATOM    193  H21 BU7     2      22.810  14.120  12.620  1.00  0.00            
ATOM    194  H22 BU7     2      21.570  12.320  13.360  1.00  0.00            
ATOM    195  H23 BU7     2      22.820  12.570  14.610  1.00  0.00            
ATOM    196  H24 BU7     2      24.140  10.610  13.780  1.00  0.00            
ATOM    197  H25 BU7     2      22.940  10.360  12.480  1.00  0.00            
ATOM    198  H26 BU7     2      21.320  10.250  14.720  1.00  0.00            
ATOM    199  H27 BU7     2      22.860   9.780  15.430  1.00  0.00            
ATOM    200  H28 BU7     2      23.230   8.010  13.690  1.00  0.00            
ATOM    201  H29 BU7     2      21.600   8.370  13.060  1.00  0.00            
ATOM    202  H30 BU7     2      20.760   7.940  15.460  1.00  0.00            
ATOM    203  H31 BU7     2      22.310   7.060  15.760  1.00  0.00            
ATOM    204  H32 BU7     2      21.820   5.480  14.110  1.00  0.00            
ATOM    205  H33 BU7     2      20.290   6.240  13.640  1.00  0.00            
ATOM    206  H34 BU7     2      19.540   3.640  15.980  1.00  0.00            
TER
ENDMDL
MODEL        1
ATOM      1  C1  BCD     1      30.840  19.320  26.730  1.00  0.00            
ATOM      2  O1  BCD     1      29.630  19.490  26.020  1.00  0.00            
ATOM      3  C2  BCD     1      32.020  19.050  25.860  1.00  0.00            
ATOM      4  O2  BCD     1      32.310  20.130  25.090  1.00  0.00            
ATOM      5  C3  BCD     1      31.770  17.720  25.100  1.00  0.00            
ATOM      6  O3  BCD     1      32.680  17.550  24.030  1.00  0.00            
ATOM      7  C4  BCD     1      31.610  16.600  26.060  1.00  0.00            
ATOM      8  C5  BCD     1      30.640  16.970  27.130  1.00  0.00            
ATOM      9  O4  BCD     1      30.780  18.270  27.650  1.00  0.00            
ATOM     10  C6  BCD     1      30.610  15.980  28.290  1.00  0.00            
ATOM     11  O5  BCD     1      31.890  15.640  28.860  1.00  0.00            
ATOM     12  H1  BCD     1      30.970  20.180  27.400  1.00  0.00            
ATOM     13  H2  BCD     1      32.920  18.880  26.470  1.00  0.00            
ATOM     14  H3  BCD     1      31.590  20.260  24.460  1.00  0.00            
ATOM     15  H4  BCD     1      30.820  17.870  24.570  1.00  0.00            
ATOM     16  H5  BCD     1      32.290  16.850  23.490  1.00  0.00            
ATOM     17  H6  BCD     1      32.580  16.460  26.570  1.00  0.00            
ATOM     18  H7  BCD     1      29.640  16.950  26.660  1.00  0.00            
ATOM     19  H8  BCD     1      29.960  16.350  29.090  1.00  0.00            
ATOM     20  H9  BCD     1      30.130  15.070  27.910  1.00  0.00            
ATOM     21  H10 BCD     1      32.140  16.560  29.010  1.00  0.00            
ATOM     22  C7  BCD     1      27.280  22.690  24.830  1.00  0.00            
ATOM     23  O6  BCD     1      26.220  21.790  24.460  1.00  0.00            
ATOM     24  C8  BCD     1      28.490  22.330  24.000  1.00  0.00            
ATOM     25  O7  BCD     1      28.190  22.400  22.630  1.00  0.00            
ATOM     26  C9  BCD     1      28.920  20.890  24.290  1.00  0.00            
ATOM     27  O8  BCD     1      30.030  20.490  23.480  1.00  0.00            
ATOM     28  C10 BCD     1      29.260  20.830  25.790  1.00  0.00            
ATOM     29  C11 BCD     1      28.090  21.260  26.600  1.00  0.00            
ATOM     30  O9  BCD     1      27.650  22.550  26.200  1.00  0.00            
ATOM     31  C12 BCD     1      28.420  21.390  28.070  1.00  0.00            
ATOM     32  O10 BCD     1      29.600  22.050  28.320  1.00  0.00            
ATOM     33  H11 BCD     1      27.090  23.720  24.500  1.00  0.00            
ATOM     34  H12 BCD     1      29.320  22.990  24.300  1.00  0.00            
ATOM     35  H13 BCD     1      27.230  22.400  22.570  1.00  0.00            
ATOM     36  H14 BCD     1      28.050  20.240  24.100  1.00  0.00            
ATOM     37  H15 BCD     1      29.910  20.690  22.540  1.00  0.00            
ATOM     38  H16 BCD     1      30.060  21.540  26.010  1.00  0.00            
ATOM     39  H17 BCD     1      27.310  20.500  26.470  1.00  0.00            
ATOM     40  H18 BCD     1      27.600  21.890  28.620  1.00  0.00            
ATOM     41  H19 BCD     1      28.600  20.420  28.570  1.00  0.00            
ATOM     42  H20 BCD     1      29.390  22.650  29.050  1.00  0.00            
ATOM     43  C13 BCD     1      22.430  21.680  22.950  1.00  0.00            
ATOM     44  O11 BCD     1      22.710  20.410  22.320  1.00  0.00            
ATOM     45  C14 BCD     1      23.380  22.720  22.300  1.00  0.00            
ATOM     46  O12 BCD     1      23.140  22.870  20.890  1.00  0.00            
ATOM     47  C15 BCD     1      24.890  22.460  22.700  1.00  0.00            
ATOM     48  O13 BCD     1      25.710  23.420  22.060  1.00  0.00            
ATOM     49  C16 BCD     1      24.990  22.250  24.190  1.00  0.00            
ATOM     50  C17 BCD     1      24.060  21.140  24.640  1.00  0.00            
ATOM     51  O14 BCD     1      22.700  21.540  24.380  1.00  0.00            
ATOM     52  C18 BCD     1      24.140  20.760  26.100  1.00  0.00            
ATOM     53  O15 BCD     1      23.340  19.690  26.420  1.00  0.00            
ATOM     54  H21 BCD     1      21.370  21.920  22.790  1.00  0.00            
ATOM     55  H22 BCD     1      23.130  23.650  22.820  1.00  0.00            
ATOM     56  H23 BCD     1      23.360  23.760  20.600  1.00  0.00            
ATOM     57  H24 BCD     1      25.050  21.440  22.320  1.00  0.00            
ATOM     58  H25 BCD     1      25.870  23.190  21.140  1.00  0.00            
ATOM     59  H26 BCD     1      24.850  23.140  24.830  1.00  0.00            
ATOM     60  H27 BCD     1      24.250  20.190  24.120  1.00  0.00            
ATOM     61  H28 BCD     1      25.180  20.420  26.250  1.00  0.00            
ATOM     62  H29 BCD     1      23.940  21.640  26.730  1.00  0.00            
ATOM     63  H30 BCD     1      22.440  19.980  26.600  1.00  0.00            
ATOM     64  C19 BCD     1      21.000  17.030  20.830  1.00  0.00            
ATOM     65  O16 BCD     1      22.310  16.390  20.930  1.00  0.00            
ATOM     66  C20 BCD     1      21.090  18.270  19.890  1.00  0.00            
ATOM     67  O17 BCD     1      21.560  17.970  18.580  1.00  0.00            
ATOM     68  C21 BCD     1      22.010  19.310  20.480  1.00  0.00            
ATOM     69  O18 BCD     1      21.970  20.500  19.650  1.00  0.00            
ATOM     70  C22 BCD     1      21.550  19.650  21.900  1.00  0.00            
ATOM     71  C23 BCD     1      21.450  18.390  22.830  1.00  0.00            
ATOM     72  O19 BCD     1      20.650  17.420  22.170  1.00  0.00            
ATOM     73  C24 BCD     1      21.010  18.540  24.250  1.00  0.00            
ATOM     74  O20 BCD     1      19.810  19.300  24.360  1.00  0.00            
ATOM     75  H31 BCD     1      20.300  16.240  20.530  1.00  0.00            
ATOM     76  H32 BCD     1      20.160  18.820  19.740  1.00  0.00            
ATOM     77  H33 BCD     1      21.740  18.840  18.210  1.00  0.00            
ATOM     78  H34 BCD     1      23.000  18.860  20.590  1.00  0.00            
ATOM     79  H35 BCD     1      22.400  21.170  20.180  1.00  0.00            
ATOM     80  H36 BCD     1      20.550  20.090  21.920  1.00  0.00            
ATOM     81  H37 BCD     1      22.440  17.920  22.980  1.00  0.00            
ATOM     82  H38 BCD     1      20.870  17.630  24.850  1.00  0.00            
ATOM     83  H39 BCD     1      21.790  19.120  24.780  1.00  0.00            
ATOM     84  H40 BCD     1      19.610  19.580  25.250  1.00  0.00            
ATOM     85  C25 BCD     1      23.900  12.580  20.330  1.00  0.00            
ATOM     86  O21 BCD     1      25.130  12.970  20.980  1.00  0.00            
ATOM     87  C26 BCD     1      23.630  13.400  19.070  1.00  0.00            
ATOM     88  O22 BCD     1      24.670  12.990  18.160  1.00  0.00            
ATOM     89  C27 BCD     1      23.490  14.860  19.430  1.00  0.00            
ATOM     90  O23 BCD     1      23.070  15.680  18.270  1.00  0.00            
ATOM     91  C28 BCD     1      22.420  15.030  20.540  1.00  0.00            
ATOM     92  C29 BCD     1      22.620  14.070  21.740  1.00  0.00            
ATOM     93  O24 BCD     1      22.770  12.710  21.200  1.00  0.00            
ATOM     94  C30 BCD     1      21.640  14.140  22.880  1.00  0.00            
ATOM     95  O25 BCD     1      20.310  13.810  22.430  1.00  0.00            
ATOM     96  H41 BCD     1      23.950  11.500  20.170  1.00  0.00            
ATOM     97  H42 BCD     1      22.630  13.200  18.680  1.00  0.00            
ATOM     98  H43 BCD     1      24.730  13.630  17.450  1.00  0.00            
ATOM     99  H44 BCD     1      24.450  15.230  19.820  1.00  0.00            
ATOM    100  H45 BCD     1      23.050  16.620  18.500  1.00  0.00            
ATOM    101  H46 BCD     1      21.460  14.750  20.080  1.00  0.00            
ATOM    102  H47 BCD     1      23.580  14.470  22.120  1.00  0.00            
ATOM    103  H48 BCD     1      21.900  13.460  23.700  1.00  0.00            
ATOM    104  H49 BCD     1      21.690  15.140  23.340  1.00  0.00            
ATOM    105  H50 BCD     1      20.360  13.080  21.810  1.00  0.00            
ATOM    106  C31 BCD     1      28.660  11.350  22.280  1.00  0.00            
ATOM    107  O26 BCD     1      28.930  12.520  23.080  1.00  0.00            
ATOM    108  C32 BCD     1      28.680  11.850  20.840  1.00  0.00            
ATOM    109  O27 BCD     1      29.890  12.670  20.740  1.00  0.00            
ATOM    110  C33 BCD     1      27.420  12.580  20.500  1.00  0.00            
ATOM    111  C34 BCD     1      26.160  11.930  20.950  1.00  0.00            
ATOM    112  C35 BCD     1      26.220  11.370  22.330  1.00  0.00            
ATOM    113  O28 BCD     1      27.470  10.660  22.640  1.00  0.00            
ATOM    114  C36 BCD     1      25.050  10.500  22.650  1.00  0.00            
ATOM    115  O29 BCD     1      25.200   9.300  21.880  1.00  0.00            
ATOM    116  O30 BCD     1      27.290  12.890  19.070  1.00  0.00            
ATOM    117  H51 BCD     1      29.480  10.640  22.470  1.00  0.00            
ATOM    118  H52 BCD     1      28.770  10.940  20.230  1.00  0.00            
ATOM    119  H53 BCD     1      29.750  13.480  21.230  1.00  0.00            
ATOM    120  H54 BCD     1      27.550  13.560  20.980  1.00  0.00            
ATOM    121  H55 BCD     1      26.370  12.890  18.800  1.00  0.00            
ATOM    122  H56 BCD     1      26.000  11.150  20.190  1.00  0.00            
ATOM    123  H57 BCD     1      26.290  12.180  23.060  1.00  0.00            
ATOM    124  H58 BCD     1      25.150  10.290  23.720  1.00  0.00            
ATOM    125  H59 BCD     1      24.040  10.880  22.440  1.00  0.00            
ATOM    126  H60 BCD     1      25.910   8.870  22.370  1.00  0.00            
ATOM    127  C37 BCD     1      31.560  14.090  25.850  1.00  0.00            
ATOM    128  O31 BCD     1      31.260  15.410  25.310  1.00  0.00            
ATOM    129  C38 BCD     1      32.270  13.170  24.790  1.00  0.00            
ATOM    130  O32 BCD     1      33.580  13.640  24.420  1.00  0.00            
ATOM    131  C39 BCD     1      31.320  12.980  23.560  1.00  0.00            
ATOM    132  O33 BCD     1      31.910  12.120  22.550  1.00  0.00            
ATOM    133  C40 BCD     1      29.910  12.430  24.080  1.00  0.00            
ATOM    134  C41 BCD     1      29.350  13.230  25.160  1.00  0.00            
ATOM    135  O34 BCD     1      30.270  13.490  26.180  1.00  0.00            
ATOM    136  C42 BCD     1      28.050  12.720  25.760  1.00  0.00            
ATOM    137  O35 BCD     1      28.100  11.400  26.230  1.00  0.00            
ATOM    138  H61 BCD     1      32.240  14.180  26.700  1.00  0.00            
ATOM    139  H62 BCD     1      32.390  12.160  25.190  1.00  0.00            
ATOM    140  H63 BCD     1      33.570  13.760  23.460  1.00  0.00            
ATOM    141  H64 BCD     1      31.060  13.960  23.140  1.00  0.00            
ATOM    142  H65 BCD     1      31.290  12.200  21.830  1.00  0.00            
ATOM    143  H66 BCD     1      30.010  11.440  24.530  1.00  0.00            
ATOM    144  H67 BCD     1      28.960  14.180  24.760  1.00  0.00            
ATOM    145  H68 BCD     1      27.780  13.390  26.590  1.00  0.00            
ATOM    146  H69 BCD     1      27.240  12.700  25.020  1.00  0.00            
ATOM    147  H70 BCD     1      27.300  11.020  26.610  1.00  0.00            
ATOM    148  C1  BU7     2      24.320  16.040  26.560  1.00  0.00            
ATOM    149  C2  BU7     2      24.370  16.880  25.230  1.00  0.00            
ATOM    150  C3  BU7     2      25.190  16.130  24.130  1.00  0.00            
ATOM    151  C4  BU7     2      26.690  16.400  23.940  1.00  0.00            
ATOM    152  C5  BU7     2      27.250  15.670  22.690  1.00  0.00            
ATOM    153  C6  BU7     2      28.720  16.110  22.270  1.00  0.00            
ATOM    154  O1  BU7     2      29.390  15.200  21.420  1.00  0.00            
ATOM    155  C7  BU7     2      28.730  17.410  21.620  1.00  0.00            
ATOM    156  C8  BU7     2      28.600  17.680  20.280  1.00  0.00            
ATOM    157  C9  BU7     2      28.310  18.970  19.560  1.00  0.00            
ATOM    158  C10 BU7     2      29.430  20.100  19.480  1.00  0.00            
ATOM    159  O2  BU7     2      30.070  20.260  20.720  1.00  0.00            
ATOM    160  C11 BU7     2      28.670  21.330  19.050  1.00  0.00            
ATOM    161  C12 BU7     2      27.290  21.170  19.600  1.00  0.00            
ATOM    162  O3  BU7     2      26.540  22.090  19.740  1.00  0.00            
ATOM    163  C13 BU7     2      27.080  19.710  20.040  1.00  0.00            
ATOM    164  C14 BU7     2      25.730  19.060  19.870  1.00  0.00            
ATOM    165  C15 BU7     2      25.280  18.640  18.420  1.00  0.00            
ATOM    166  C16 BU7     2      25.140  19.810  17.440  1.00  0.00            
ATOM    167  C17 BU7     2      24.110  19.570  16.230  1.00  0.00            
ATOM    168  C18 BU7     2      24.140  18.170  15.580  1.00  0.00            
ATOM    169  C19 BU7     2      23.200  17.950  14.370  1.00  0.00            
ATOM    170  C20 BU7     2      22.910  16.490  13.960  1.00  0.00            
ATOM    171  O4  BU7     2      23.700  15.560  14.030  1.00  0.00            
ATOM    172  O5  BU7     2      21.980  16.470  13.030  1.00  0.00            
ATOM    173  H1  BU7     2      23.910  16.670  27.350  1.00  0.00            
ATOM    174  H2  BU7     2      23.840  15.050  26.470  1.00  0.00            
ATOM    175  H3  BU7     2      25.330  15.860  26.940  1.00  0.00            
ATOM    176  H4  BU7     2      24.870  17.840  25.420  1.00  0.00            
ATOM    177  H5  BU7     2      23.360  17.090  24.840  1.00  0.00            
ATOM    178  H6  BU7     2      24.710  16.450  23.200  1.00  0.00            
ATOM    179  H7  BU7     2      25.090  15.040  24.190  1.00  0.00            
ATOM    180  H8  BU7     2      27.290  16.130  24.820  1.00  0.00            
ATOM    181  H9  BU7     2      26.760  17.480  23.790  1.00  0.00            
ATOM    182  H10 BU7     2      26.470  15.580  21.920  1.00  0.00            
ATOM    183  H11 BU7     2      27.410  14.630  22.970  1.00  0.00            
ATOM    184  H12 BU7     2      29.330  16.210  23.170  1.00  0.00            
ATOM    185  H13 BU7     2      30.260  15.630  21.290  1.00  0.00            
ATOM    186  H14 BU7     2      28.640  18.230  22.340  1.00  0.00            
ATOM    187  H15 BU7     2      28.460  16.800  19.660  1.00  0.00            
ATOM    188  H16 BU7     2      28.060  18.610  18.560  1.00  0.00            
ATOM    189  H17 BU7     2      30.150  19.750  18.720  1.00  0.00            
ATOM    190  H18 BU7     2      30.660  19.500  20.640  1.00  0.00            
ATOM    191  H19 BU7     2      28.600  21.350  17.950  1.00  0.00            
ATOM    192  H20 BU7     2      28.970  22.290  19.480  1.00  0.00            
ATOM    193  H21 BU7     2      27.170  19.780  21.130  1.00  0.00            
ATOM    194  H22 BU7     2      24.970  19.790  20.160  1.00  0.00            
ATOM    195  H23 BU7     2      25.700  18.160  20.500  1.00  0.00            
ATOM    196  H24 BU7     2      24.290  18.180  18.510  1.00  0.00            
ATOM    197  H25 BU7     2      25.930  17.870  17.990  1.00  0.00            
ATOM    198  H26 BU7     2      26.110  20.240  17.130  1.00  0.00            
ATOM    199  H27 BU7     2      24.710  20.680  17.950  1.00  0.00            
ATOM    200  H28 BU7     2      24.290  20.310  15.440  1.00  0.00            
ATOM    201  H29 BU7     2      23.130  19.850  16.630  1.00  0.00            
ATOM    202  H30 BU7     2      23.860  17.500  16.410  1.00  0.00            
ATOM    203  H31 BU7     2      25.100  17.770  15.250  1.00  0.00            
ATOM    204  H32 BU7     2      23.500  18.430  13.430  1.00  0.00            
ATOM    205  H33 BU7     2      22.280  18.530  14.530  1.00  0.00            
ATOM    206  H34 BU7     2      21.770  15.540  12.880  1.00  0.00            
TER
ENDMDL
MODEL        1
ATOM      1  C1  BCD     1      28.990  21.910  23.830  1.00  0.00            
ATOM      2  O1  BCD     1      27.890  21.850  22.950  1.00  0.00            
ATOM      3  C2  BCD     1      30.290  21.390  23.220  1.00  0.00            
ATOM      4  O2  BCD     1      30.490  22.040  21.960  1.00  0.00            
ATOM      5  C3  BCD     1      30.480  19.860  23.140  1.00  0.00            
ATOM      6  O3  BCD     1      31.790  19.450  22.830  1.00  0.00            
ATOM      7  C4  BCD     1      30.030  19.240  24.480  1.00  0.00            
ATOM      8  C5  BCD     1      28.680  19.750  24.990  1.00  0.00            
ATOM      9  O4  BCD     1      28.640  21.210  24.980  1.00  0.00            
ATOM     10  C6  BCD     1      28.350  19.310  26.340  1.00  0.00            
ATOM     11  O5  BCD     1      29.530  19.450  27.190  1.00  0.00            
ATOM     12  H1  BCD     1      29.220  22.940  24.120  1.00  0.00            
ATOM     13  H2  BCD     1      31.080  21.790  23.860  1.00  0.00            
ATOM     14  H3  BCD     1      29.600  22.150  21.600  1.00  0.00            
ATOM     15  H4  BCD     1      29.740  19.490  22.410  1.00  0.00            
ATOM     16  H5  BCD     1      31.680  18.500  22.850  1.00  0.00            
ATOM     17  H6  BCD     1      30.840  19.370  25.210  1.00  0.00            
ATOM     18  H7  BCD     1      27.850  19.320  24.410  1.00  0.00            
ATOM     19  H8  BCD     1      27.480  19.780  26.810  1.00  0.00            
ATOM     20  H9  BCD     1      28.010  18.270  26.270  1.00  0.00            
ATOM     21  H10 BCD     1      30.140  20.150  26.960  1.00  0.00            
ATOM     22  C7  BCD     1      25.010  24.160  21.170  1.00  0.00            
ATOM     23  O6  BCD     1      24.070  23.120  21.170  1.00  0.00            
ATOM     24  C8  BCD     1      26.290  23.860  20.320  1.00  0.00            
ATOM     25  O7  BCD     1      25.910  23.500  18.980  1.00  0.00            
ATOM     26  C9  BCD     1      27.080  22.740  21.010  1.00  0.00            
ATOM     27  O8  BCD     1      28.370  22.460  20.430  1.00  0.00            
ATOM     28  C10 BCD     1      27.330  23.060  22.470  1.00  0.00            
ATOM     29  C11 BCD     1      25.990  23.410  23.190  1.00  0.00            
ATOM     30  O9  BCD     1      25.410  24.510  22.490  1.00  0.00            
ATOM     31  C12 BCD     1      26.250  23.820  24.620  1.00  0.00            
ATOM     32  O10 BCD     1      27.360  24.750  24.740  1.00  0.00            
ATOM     33  H11 BCD     1      24.470  25.020  20.780  1.00  0.00            
ATOM     34  H12 BCD     1      27.000  24.690  20.320  1.00  0.00            
ATOM     35  H13 BCD     1      26.210  24.150  18.340  1.00  0.00            
ATOM     36  H14 BCD     1      26.430  21.850  20.980  1.00  0.00            
ATOM     37  H15 BCD     1      28.290  22.510  19.480  1.00  0.00            
ATOM     38  H16 BCD     1      28.110  23.820  22.580  1.00  0.00            
ATOM     39  H17 BCD     1      25.310  22.560  23.110  1.00  0.00            
ATOM     40  H18 BCD     1      25.280  24.240  24.940  1.00  0.00            
ATOM     41  H19 BCD     1      26.500  22.970  25.270  1.00  0.00            
ATOM     42  H20 BCD     1      27.000  25.580  25.070  1.00  0.00            
ATOM     43  C13 BCD     1      20.330  21.640  20.950  1.00  0.00            
ATOM     44  O11 BCD     1      20.840  20.290  20.950  1.00  0.00            
ATOM     45  C14 BCD     1      20.840  22.570  19.830  1.00  0.00            
ATOM     46  O12 BCD     1      20.370  21.950  18.610  1.00  0.00            
ATOM     47  C15 BCD     1      22.340  22.640  19.900  1.00  0.00            
ATOM     48  O13 BCD     1      22.790  23.330  18.710  1.00  0.00            
ATOM     49  C16 BCD     1      22.680  23.410  21.190  1.00  0.00            
ATOM     50  C17 BCD     1      22.120  22.590  22.280  1.00  0.00            
ATOM     51  O14 BCD     1      20.710  22.330  22.100  1.00  0.00            
ATOM     52  C18 BCD     1      22.270  23.160  23.610  1.00  0.00            
ATOM     53  O15 BCD     1      21.470  22.600  24.540  1.00  0.00            
ATOM     54  H21 BCD     1      19.240  21.590  20.960  1.00  0.00            
ATOM     55  H22 BCD     1      20.330  23.530  19.990  1.00  0.00            
ATOM     56  H23 BCD     1      19.450  22.190  18.480  1.00  0.00            
ATOM     57  H24 BCD     1      22.720  21.610  19.980  1.00  0.00            
ATOM     58  H25 BCD     1      23.710  23.510  18.930  1.00  0.00            
ATOM     59  H26 BCD     1      22.470  24.470  21.010  1.00  0.00            
ATOM     60  H27 BCD     1      22.680  21.650  22.330  1.00  0.00            
ATOM     61  H28 BCD     1      23.320  22.950  23.880  1.00  0.00            
ATOM     62  H29 BCD     1      22.130  24.250  23.620  1.00  0.00            
ATOM     63  H30 BCD     1      20.670  22.280  24.120  1.00  0.00            
ATOM     64  C19 BCD     1      19.640  16.330  20.740  1.00  0.00            
ATOM     65  O16 BCD     1      21.000  15.990  20.620  1.00  0.00            
ATOM     66  C20 BCD     1      19.240  17.180  19.530  1.00  0.00            
ATOM     67  O17 BCD     1      19.360  16.430  18.350  1.00  0.00            
ATOM     68  C21 BCD     1      19.940  18.560  19.610  1.00  0.00            
ATOM     69  O18 BCD     1      19.570  19.350  18.590  1.00  0.00            
ATOM     70  C22 BCD     1      19.850  19.300  20.950  1.00  0.00            
ATOM     71  C23 BCD     1      20.100  18.270  22.080  1.00  0.00            
ATOM     72  O19 BCD     1      19.310  17.060  21.940  1.00  0.00            
ATOM     73  C24 BCD     1      19.890  18.840  23.430  1.00  0.00            
ATOM     74  O20 BCD     1      18.570  19.270  23.650  1.00  0.00            
ATOM     75  H31 BCD     1      18.990  15.450  20.810  1.00  0.00            
ATOM     76  H32 BCD     1      18.170  17.440  19.530  1.00  0.00            
ATOM     77  H33 BCD     1      18.570  15.890  18.350  1.00  0.00            
ATOM     78  H34 BCD     1      21.000  18.320  19.450  1.00  0.00            
ATOM     79  H35 BCD     1      20.050  20.180  18.620  1.00  0.00            
ATOM     80  H36 BCD     1      18.840  19.720  21.030  1.00  0.00            
ATOM     81  H37 BCD     1      21.150  17.990  21.970  1.00  0.00            
ATOM     82  H38 BCD     1      19.980  18.140  24.270  1.00  0.00            
ATOM     83  H39 BCD     1      20.530  19.720  23.560  1.00  0.00            
ATOM     84  H40 BCD     1      18.480  19.060  24.580  1.00  0.00            
ATOM     85  C25 BCD     1      23.410  12.590  20.360  1.00  0.00            
ATOM     86  O21 BCD     1      24.440  13.280  21.080  1.00  0.00            
ATOM     87  C26 BCD     1      23.110  13.380  19.070  1.00  0.00            
ATOM     88  O22 BCD     1      24.310  13.630  18.250  1.00  0.00            
ATOM     89  C27 BCD     1      22.510  14.760  19.340  1.00  0.00            
ATOM     90  O23 BCD     1      22.260  15.280  17.980  1.00  0.00            
ATOM     91  C28 BCD     1      21.310  14.700  20.240  1.00  0.00            
ATOM     92  C29 BCD     1      21.700  13.860  21.520  1.00  0.00            
ATOM     93  O24 BCD     1      22.270  12.590  21.240  1.00  0.00            
ATOM     94  C30 BCD     1      20.560  13.580  22.510  1.00  0.00            
ATOM     95  O25 BCD     1      19.510  12.970  21.840  1.00  0.00            
ATOM     96  H41 BCD     1      23.800  11.590  20.140  1.00  0.00            
ATOM     97  H42 BCD     1      22.420  12.810  18.450  1.00  0.00            
ATOM     98  H43 BCD     1      24.100  14.370  17.670  1.00  0.00            
ATOM     99  H44 BCD     1      23.250  15.370  19.870  1.00  0.00            
ATOM    100  H45 BCD     1      21.420  15.750  18.050  1.00  0.00            
ATOM    101  H46 BCD     1      20.480  14.190  19.740  1.00  0.00            
ATOM    102  H47 BCD     1      22.510  14.440  21.980  1.00  0.00            
ATOM    103  H48 BCD     1      21.020  12.910  23.250  1.00  0.00            
ATOM    104  H49 BCD     1      20.200  14.500  22.990  1.00  0.00            
ATOM    105  H50 BCD     1      19.190  12.230  22.360  1.00  0.00            
ATOM    106  C31 BCD     1      28.310  12.820  22.660  1.00  0.00            
ATOM    107  O26 BCD     1      28.350  14.200  22.930  1.00  0.00            
ATOM    108  C32 BCD     1      28.150  12.540  21.200  1.00  0.00            
ATOM    109  O27 BCD     1      29.160  13.150  20.410  1.00  0.00            
ATOM    110  C33 BCD     1      26.800  13.010  20.710  1.00  0.00            
ATOM    111  C34 BCD     1      25.630  12.520  21.510  1.00  0.00            
ATOM    112  C35 BCD     1      25.870  12.870  23.060  1.00  0.00            
ATOM    113  O28 BCD     1      27.190  12.350  23.390  1.00  0.00            
ATOM    114  C36 BCD     1      24.900  12.280  24.080  1.00  0.00            
ATOM    115  O29 BCD     1      24.550  10.900  23.860  1.00  0.00            
ATOM    116  O30 BCD     1      26.450  12.580  19.350  1.00  0.00            
ATOM    117  H51 BCD     1      29.130  12.230  23.070  1.00  0.00            
ATOM    118  H52 BCD     1      28.140  11.450  21.020  1.00  0.00            
ATOM    119  H53 BCD     1      29.190  12.720  19.550  1.00  0.00            
ATOM    120  H54 BCD     1      26.740  14.110  20.770  1.00  0.00            
ATOM    121  H55 BCD     1      25.650  13.040  19.090  1.00  0.00            
ATOM    122  H56 BCD     1      25.460  11.460  21.290  1.00  0.00            
ATOM    123  H57 BCD     1      25.930  13.940  23.310  1.00  0.00            
ATOM    124  H58 BCD     1      25.330  12.320  25.090  1.00  0.00            
ATOM    125  H59 BCD     1      23.980  12.890  24.110  1.00  0.00            
ATOM    126  H60 BCD     1      24.010  10.750  24.640  1.00  0.00            
ATOM    127  C37 BCD     1      30.730  16.950  24.780  1.00  0.00            
ATOM    128  O31 BCD     1      29.860  17.900  24.110  1.00  0.00            
ATOM    129  C38 BCD     1      31.470  15.970  23.860  1.00  0.00            
ATOM    130  O32 BCD     1      32.340  16.780  23.030  1.00  0.00            
ATOM    131  C39 BCD     1      30.350  15.340  22.920  1.00  0.00            
ATOM    132  O33 BCD     1      30.910  14.400  21.950  1.00  0.00            
ATOM    133  C40 BCD     1      29.410  14.590  23.780  1.00  0.00            
ATOM    134  C41 BCD     1      28.860  15.460  24.830  1.00  0.00            
ATOM    135  O34 BCD     1      29.910  16.130  25.600  1.00  0.00            
ATOM    136  C42 BCD     1      28.030  14.700  25.810  1.00  0.00            
ATOM    137  O35 BCD     1      28.760  13.610  26.490  1.00  0.00            
ATOM    138  H61 BCD     1      31.410  17.510  25.440  1.00  0.00            
ATOM    139  H62 BCD     1      32.000  15.210  24.450  1.00  0.00            
ATOM    140  H63 BCD     1      32.910  16.180  22.530  1.00  0.00            
ATOM    141  H64 BCD     1      29.780  16.170  22.490  1.00  0.00            
ATOM    142  H65 BCD     1      30.190  14.080  21.400  1.00  0.00            
ATOM    143  H66 BCD     1      29.980  13.840  24.340  1.00  0.00            
ATOM    144  H67 BCD     1      28.210  16.250  24.440  1.00  0.00            
ATOM    145  H68 BCD     1      27.610  15.420  26.530  1.00  0.00            
ATOM    146  H69 BCD     1      27.130  14.270  25.360  1.00  0.00            
ATOM    147  H70 BCD     1      29.430  14.060  27.000  1.00  0.00            
ATOM    148  C1  BU7     2      24.200  19.380  24.910  1.00  0.00            
ATOM    149  C2  BU7     2      23.500  18.500  23.910  1.00  0.00            
ATOM    150  C3  BU7     2      24.560  17.480  23.350  1.00  0.00            
ATOM    151  C4  BU7     2      25.530  18.240  22.470  1.00  0.00            
ATOM    152  C5  BU7     2      26.600  17.220  21.770  1.00  0.00            
ATOM    153  C6  BU7     2      27.690  17.940  20.910  1.00  0.00            
ATOM    154  O1  BU7     2      28.550  16.870  20.380  1.00  0.00            
ATOM    155  C7  BU7     2      27.170  18.830  19.850  1.00  0.00            
ATOM    156  C8  BU7     2      26.930  18.480  18.560  1.00  0.00            
ATOM    157  C9  BU7     2      26.470  19.380  17.460  1.00  0.00            
ATOM    158  C10 BU7     2      27.580  20.210  16.680  1.00  0.00            
ATOM    159  O2  BU7     2      28.310  20.930  17.640  1.00  0.00            
ATOM    160  C11 BU7     2      26.690  21.240  15.820  1.00  0.00            
ATOM    161  C12 BU7     2      25.390  21.280  16.620  1.00  0.00            
ATOM    162  O3  BU7     2      24.420  21.910  16.220  1.00  0.00            
ATOM    163  C13 BU7     2      25.400  20.400  17.870  1.00  0.00            
ATOM    164  C14 BU7     2      23.980  19.740  18.240  1.00  0.00            
ATOM    165  C15 BU7     2      23.500  18.560  17.480  1.00  0.00            
ATOM    166  C16 BU7     2      23.450  18.750  15.920  1.00  0.00            
ATOM    167  C17 BU7     2      23.190  17.340  15.230  1.00  0.00            
ATOM    168  C18 BU7     2      24.240  16.300  15.470  1.00  0.00            
ATOM    169  C19 BU7     2      24.170  15.090  14.570  1.00  0.00            
ATOM    170  C20 BU7     2      25.200  14.010  14.880  1.00  0.00            
ATOM    171  O4  BU7     2      26.220  14.240  15.570  1.00  0.00            
ATOM    172  O5  BU7     2      25.060  12.830  14.410  1.00  0.00            
ATOM    173  H1  BU7     2      23.470  19.650  25.680  1.00  0.00            
ATOM    174  H2  BU7     2      25.020  18.840  25.410  1.00  0.00            
ATOM    175  H3  BU7     2      24.580  20.340  24.540  1.00  0.00            
ATOM    176  H4  BU7     2      23.080  19.030  23.050  1.00  0.00            
ATOM    177  H5  BU7     2      22.640  17.990  24.360  1.00  0.00            
ATOM    178  H6  BU7     2      24.060  16.740  22.710  1.00  0.00            
ATOM    179  H7  BU7     2      25.040  16.880  24.140  1.00  0.00            
ATOM    180  H8  BU7     2      26.050  18.950  23.120  1.00  0.00            
ATOM    181  H9  BU7     2      24.910  18.830  21.780  1.00  0.00            
ATOM    182  H10 BU7     2      26.120  16.420  21.190  1.00  0.00            
ATOM    183  H11 BU7     2      27.140  16.710  22.580  1.00  0.00            
ATOM    184  H12 BU7     2      28.380  18.480  21.560  1.00  0.00            
ATOM    185  H13 BU7     2      27.950  16.330  19.840  1.00  0.00            
ATOM    186  H14 BU7     2      27.130  19.880  20.120  1.00  0.00            
ATOM    187  H15 BU7     2      26.950  17.450  18.220  1.00  0.00            
ATOM    188  H16 BU7     2      26.020  18.750  16.670  1.00  0.00            
ATOM    189  H17 BU7     2      28.320  19.670  16.080  1.00  0.00            
ATOM    190  H18 BU7     2      29.140  21.050  17.150  1.00  0.00            
ATOM    191  H19 BU7     2      26.620  20.820  14.800  1.00  0.00            
ATOM    192  H20 BU7     2      27.230  22.190  15.800  1.00  0.00            
ATOM    193  H21 BU7     2      25.930  20.940  18.660  1.00  0.00            
ATOM    194  H22 BU7     2      23.280  20.590  18.230  1.00  0.00            
ATOM    195  H23 BU7     2      23.930  19.480  19.310  1.00  0.00            
ATOM    196  H24 BU7     2      22.500  18.230  17.800  1.00  0.00            
ATOM    197  H25 BU7     2      24.180  17.740  17.710  1.00  0.00            
ATOM    198  H26 BU7     2      24.370  19.110  15.450  1.00  0.00            
ATOM    199  H27 BU7     2      22.650  19.460  15.680  1.00  0.00            
ATOM    200  H28 BU7     2      22.940  17.590  14.200  1.00  0.00            
ATOM    201  H29 BU7     2      22.200  17.000  15.570  1.00  0.00            
ATOM    202  H30 BU7     2      24.250  15.920  16.500  1.00  0.00            
ATOM    203  H31 BU7     2      25.190  16.810  15.240  1.00  0.00            
ATOM    204  H32 BU7     2      24.290  15.270  13.500  1.00  0.00            
ATOM    205  H33 BU7     2      23.170  14.660  14.730  1.00  0.00            
ATOM    206  H34 BU7     2      25.730  12.360  14.930  1.00  0.00            
TER
ENDMDL
MODEL        1
ATOM      1  C1  BCD     1      27.310  20.330  26.040  1.00  0.00            
ATOM      2  O1  BCD     1      26.550  20.030  24.930  1.00  0.00            
ATOM      3  C2  BCD     1      28.760  19.810  25.840  1.00  0.00            
ATOM      4  O2  BCD     1      29.170  20.270  24.550  1.00  0.00            
ATOM      5  C3  BCD     1      28.880  18.250  25.820  1.00  0.00            
ATOM      6  O3  BCD     1      30.280  17.810  25.790  1.00  0.00            
ATOM      7  C4  BCD     1      28.180  17.690  27.030  1.00  0.00            
ATOM      8  C5  BCD     1      26.740  18.240  27.190  1.00  0.00            
ATOM      9  O4  BCD     1      26.710  19.700  27.220  1.00  0.00            
ATOM     10  C6  BCD     1      26.040  17.680  28.410  1.00  0.00            
ATOM     11  O5  BCD     1      26.780  17.830  29.640  1.00  0.00            
ATOM     12  H1  BCD     1      27.250  21.410  26.220  1.00  0.00            
ATOM     13  H2  BCD     1      29.370  20.230  26.650  1.00  0.00            
ATOM     14  H3  BCD     1      28.430  20.040  23.980  1.00  0.00            
ATOM     15  H4  BCD     1      28.380  18.000  24.870  1.00  0.00            
ATOM     16  H5  BCD     1      30.330  16.870  26.000  1.00  0.00            
ATOM     17  H6  BCD     1      28.830  17.870  27.890  1.00  0.00            
ATOM     18  H7  BCD     1      26.070  17.900  26.390  1.00  0.00            
ATOM     19  H8  BCD     1      25.040  18.130  28.540  1.00  0.00            
ATOM     20  H9  BCD     1      25.850  16.600  28.340  1.00  0.00            
ATOM     21  H10 BCD     1      26.070  17.960  30.280  1.00  0.00            
ATOM     22  C7  BCD     1      23.730  21.560  22.310  1.00  0.00            
ATOM     23  O6  BCD     1      23.080  20.310  22.260  1.00  0.00            
ATOM     24  C8  BCD     1      25.140  21.410  21.720  1.00  0.00            
ATOM     25  O7  BCD     1      25.110  20.790  20.360  1.00  0.00            
ATOM     26  C9  BCD     1      26.040  20.640  22.710  1.00  0.00            
ATOM     27  O8  BCD     1      27.450  20.680  22.390  1.00  0.00            
ATOM     28  C10 BCD     1      25.880  21.080  24.220  1.00  0.00            
ATOM     29  C11 BCD     1      24.350  21.290  24.630  1.00  0.00            
ATOM     30  O9  BCD     1      23.690  22.060  23.620  1.00  0.00            
ATOM     31  C12 BCD     1      24.180  21.900  25.980  1.00  0.00            
ATOM     32  O10 BCD     1      24.850  23.090  26.140  1.00  0.00            
ATOM     33  H11 BCD     1      23.130  22.200  21.660  1.00  0.00            
ATOM     34  H12 BCD     1      25.660  22.370  21.640  1.00  0.00            
ATOM     35  H13 BCD     1      25.530  21.450  19.800  1.00  0.00            
ATOM     36  H14 BCD     1      25.630  19.620  22.680  1.00  0.00            
ATOM     37  H15 BCD     1      27.580  20.160  21.580  1.00  0.00            
ATOM     38  H16 BCD     1      26.380  22.050  24.280  1.00  0.00            
ATOM     39  H17 BCD     1      23.810  20.330  24.570  1.00  0.00            
ATOM     40  H18 BCD     1      23.130  22.140  26.180  1.00  0.00            
ATOM     41  H19 BCD     1      24.640  21.360  26.820  1.00  0.00            
ATOM     42  H20 BCD     1      24.170  23.690  26.470  1.00  0.00            
ATOM     43  C13 BCD     1      19.510  18.570  21.390  1.00  0.00            
ATOM     44  O11 BCD     1      20.120  17.280  21.760  1.00  0.00            
ATOM     45  C14 BCD     1      20.200  19.220  20.250  1.00  0.00            
ATOM     46  O12 BCD     1      20.090  18.460  19.120  1.00  0.00            
ATOM     47  C15 BCD     1      21.660  19.580  20.550  1.00  0.00            
ATOM     48  O13 BCD     1      22.370  20.230  19.480  1.00  0.00            
ATOM     49  C16 BCD     1      21.730  20.400  21.810  1.00  0.00            
ATOM     50  C17 BCD     1      20.910  19.700  22.950  1.00  0.00            
ATOM     51  O14 BCD     1      19.530  19.450  22.510  1.00  0.00            
ATOM     52  C18 BCD     1      20.780  20.660  24.030  1.00  0.00            
ATOM     53  O15 BCD     1      19.990  20.120  25.090  1.00  0.00            
ATOM     54  H21 BCD     1      18.450  18.410  21.160  1.00  0.00            
ATOM     55  H22 BCD     1      19.570  20.100  20.040  1.00  0.00            
ATOM     56  H23 BCD     1      20.620  18.800  18.390  1.00  0.00            
ATOM     57  H24 BCD     1      22.100  18.610  20.820  1.00  0.00            
ATOM     58  H25 BCD     1      23.250  20.480  19.780  1.00  0.00            
ATOM     59  H26 BCD     1      21.380  21.430  21.620  1.00  0.00            
ATOM     60  H27 BCD     1      21.500  18.860  23.330  1.00  0.00            
ATOM     61  H28 BCD     1      21.730  21.020  24.440  1.00  0.00            
ATOM     62  H29 BCD     1      20.320  21.600  23.700  1.00  0.00            
ATOM     63  H30 BCD     1      19.140  19.940  24.690  1.00  0.00            
ATOM     64  C19 BCD     1      19.480  13.220  21.630  1.00  0.00            
ATOM     65  O16 BCD     1      20.760  12.890  22.200  1.00  0.00            
ATOM     66  C20 BCD     1      19.540  13.890  20.270  1.00  0.00            
ATOM     67  O17 BCD     1      20.110  12.950  19.290  1.00  0.00            
ATOM     68  C21 BCD     1      20.210  15.270  20.430  1.00  0.00            
ATOM     69  O18 BCD     1      20.220  15.910  19.130  1.00  0.00            
ATOM     70  C22 BCD     1      19.400  16.120  21.440  1.00  0.00            
ATOM     71  C23 BCD     1      19.350  15.340  22.770  1.00  0.00            
ATOM     72  O19 BCD     1      18.730  14.040  22.510  1.00  0.00            
ATOM     73  C24 BCD     1      18.640  16.090  23.830  1.00  0.00            
ATOM     74  O20 BCD     1      17.260  16.340  23.510  1.00  0.00            
ATOM     75  H31 BCD     1      18.880  12.300  21.670  1.00  0.00            
ATOM     76  H32 BCD     1      18.490  14.090  20.020  1.00  0.00            
ATOM     77  H33 BCD     1      20.060  13.420  18.450  1.00  0.00            
ATOM     78  H34 BCD     1      21.260  15.140  20.720  1.00  0.00            
ATOM     79  H35 BCD     1      20.200  16.870  19.230  1.00  0.00            
ATOM     80  H36 BCD     1      18.400  16.420  21.090  1.00  0.00            
ATOM     81  H37 BCD     1      20.370  15.140  23.110  1.00  0.00            
ATOM     82  H38 BCD     1      18.730  15.680  24.840  1.00  0.00            
ATOM     83  H39 BCD     1      19.110  17.070  23.910  1.00  0.00            
ATOM     84  H40 BCD     1      16.830  16.400  24.370  1.00  0.00            
ATOM     85  C25 BCD     1      22.930   9.580  23.530  1.00  0.00            
ATOM     86  O21 BCD     1      24.020  10.430  23.890  1.00  0.00            
ATOM     87  C26 BCD     1      22.580   9.630  21.980  1.00  0.00            
ATOM     88  O22 BCD     1      23.660   9.230  21.140  1.00  0.00            
ATOM     89  C27 BCD     1      22.180  11.100  21.580  1.00  0.00            
ATOM     90  O23 BCD     1      21.860  11.130  20.220  1.00  0.00            
ATOM     91  C28 BCD     1      21.020  11.500  22.490  1.00  0.00            
ATOM     92  C29 BCD     1      21.460  11.440  24.020  1.00  0.00            
ATOM     93  O24 BCD     1      21.830  10.070  24.290  1.00  0.00            
ATOM     94  C30 BCD     1      20.440  11.990  24.980  1.00  0.00            
ATOM     95  O25 BCD     1      19.120  11.490  24.750  1.00  0.00            
ATOM     96  H41 BCD     1      23.140   8.600  23.960  1.00  0.00            
ATOM     97  H42 BCD     1      21.700   8.980  21.880  1.00  0.00            
ATOM     98  H43 BCD     1      23.310   9.250  20.240  1.00  0.00            
ATOM     99  H44 BCD     1      23.040  11.710  21.880  1.00  0.00            
ATOM    100  H45 BCD     1      21.400  11.950  20.010  1.00  0.00            
ATOM    101  H46 BCD     1      20.160  10.860  22.250  1.00  0.00            
ATOM    102  H47 BCD     1      22.310  12.110  24.180  1.00  0.00            
ATOM    103  H48 BCD     1      20.690  11.760  26.030  1.00  0.00            
ATOM    104  H49 BCD     1      20.430  13.080  24.810  1.00  0.00            
ATOM    105  H50 BCD     1      18.560  12.230  25.000  1.00  0.00            
ATOM    106  C31 BCD     1      27.650  10.630  25.830  1.00  0.00            
ATOM    107  O26 BCD     1      27.370  11.970  26.000  1.00  0.00            
ATOM    108  C32 BCD     1      27.690  10.420  24.270  1.00  0.00            
ATOM    109  O27 BCD     1      28.720  11.180  23.660  1.00  0.00            
ATOM    110  C33 BCD     1      26.320  10.690  23.640  1.00  0.00            
ATOM    111  C34 BCD     1      25.260   9.830  24.360  1.00  0.00            
ATOM    112  C35 BCD     1      25.380  10.000  25.850  1.00  0.00            
ATOM    113  O28 BCD     1      26.680   9.700  26.320  1.00  0.00            
ATOM    114  C36 BCD     1      24.340   9.190  26.570  1.00  0.00            
ATOM    115  O29 BCD     1      24.490   7.760  26.230  1.00  0.00            
ATOM    116  O30 BCD     1      26.270  10.370  22.270  1.00  0.00            
ATOM    117  H51 BCD     1      28.630  10.350  26.230  1.00  0.00            
ATOM    118  H52 BCD     1      27.880   9.350  24.080  1.00  0.00            
ATOM    119  H53 BCD     1      29.380  10.650  23.210  1.00  0.00            
ATOM    120  H54 BCD     1      26.070  11.750  23.750  1.00  0.00            
ATOM    121  H55 BCD     1      25.390  10.370  21.880  1.00  0.00            
ATOM    122  H56 BCD     1      25.320   8.770  24.070  1.00  0.00            
ATOM    123  H57 BCD     1      25.190  11.030  26.180  1.00  0.00            
ATOM    124  H58 BCD     1      24.290   9.370  27.660  1.00  0.00            
ATOM    125  H59 BCD     1      23.330   9.490  26.250  1.00  0.00            
ATOM    126  H60 BCD     1      25.230   7.320  26.660  1.00  0.00            
ATOM    127  C37 BCD     1      28.600  15.440  27.840  1.00  0.00            
ATOM    128  O31 BCD     1      28.080  16.270  26.820  1.00  0.00            
ATOM    129  C38 BCD     1      29.740  14.490  27.320  1.00  0.00            
ATOM    130  O32 BCD     1      30.690  15.290  26.630  1.00  0.00            
ATOM    131  C39 BCD     1      29.240  13.380  26.380  1.00  0.00            
ATOM    132  O33 BCD     1      30.200  12.410  25.870  1.00  0.00            
ATOM    133  C40 BCD     1      28.090  12.620  27.090  1.00  0.00            
ATOM    134  C41 BCD     1      27.030  13.560  27.760  1.00  0.00            
ATOM    135  O34 BCD     1      27.710  14.580  28.570  1.00  0.00            
ATOM    136  C42 BCD     1      26.090  12.870  28.740  1.00  0.00            
ATOM    137  O35 BCD     1      26.790  12.090  29.730  1.00  0.00            
ATOM    138  H61 BCD     1      28.900  16.020  28.720  1.00  0.00            
ATOM    139  H62 BCD     1      30.150  14.030  28.240  1.00  0.00            
ATOM    140  H63 BCD     1      31.310  14.680  26.230  1.00  0.00            
ATOM    141  H64 BCD     1      28.860  13.910  25.500  1.00  0.00            
ATOM    142  H65 BCD     1      29.780  12.210  25.030  1.00  0.00            
ATOM    143  H66 BCD     1      28.500  11.960  27.860  1.00  0.00            
ATOM    144  H67 BCD     1      26.420  14.080  27.010  1.00  0.00            
ATOM    145  H68 BCD     1      25.410  13.580  29.230  1.00  0.00            
ATOM    146  H69 BCD     1      25.420  12.210  28.170  1.00  0.00            
ATOM    147  H70 BCD     1      26.140  11.710  30.330  1.00  0.00            
ATOM    148  C1  BU7     2      21.950  16.830  26.040  1.00  0.00            
ATOM    149  C2  BU7     2      22.480  15.920  24.900  1.00  0.00            
ATOM    150  C3  BU7     2      24.010  15.570  25.070  1.00  0.00            
ATOM    151  C4  BU7     2      24.500  14.620  23.990  1.00  0.00            
ATOM    152  C5  BU7     2      25.990  14.450  24.060  1.00  0.00            
ATOM    153  C6  BU7     2      26.780  15.810  23.880  1.00  0.00            
ATOM    154  O1  BU7     2      28.150  15.520  23.790  1.00  0.00            
ATOM    155  C7  BU7     2      26.300  16.510  22.630  1.00  0.00            
ATOM    156  C8  BU7     2      26.610  16.130  21.430  1.00  0.00            
ATOM    157  C9  BU7     2      26.260  16.690  20.010  1.00  0.00            
ATOM    158  C10 BU7     2      27.290  17.750  19.400  1.00  0.00            
ATOM    159  O2  BU7     2      27.830  18.710  20.400  1.00  0.00            
ATOM    160  C11 BU7     2      26.500  18.560  18.370  1.00  0.00            
ATOM    161  C12 BU7     2      25.030  18.090  18.540  1.00  0.00            
ATOM    162  O3  BU7     2      24.210  18.050  17.560  1.00  0.00            
ATOM    163  C13 BU7     2      24.860  17.350  19.900  1.00  0.00            
ATOM    164  C14 BU7     2      23.620  16.310  19.890  1.00  0.00            
ATOM    165  C15 BU7     2      23.960  14.810  19.590  1.00  0.00            
ATOM    166  C16 BU7     2      24.230  14.540  18.070  1.00  0.00            
ATOM    167  C17 BU7     2      24.230  13.000  17.740  1.00  0.00            
ATOM    168  C18 BU7     2      25.370  12.170  18.400  1.00  0.00            
ATOM    169  C19 BU7     2      25.470  10.630  18.090  1.00  0.00            
ATOM    170  C20 BU7     2      26.910  10.070  18.310  1.00  0.00            
ATOM    171  O4  BU7     2      27.280   9.750  19.410  1.00  0.00            
ATOM    172  O5  BU7     2      27.800  10.250  17.370  1.00  0.00            
ATOM    173  H1  BU7     2      20.910  17.160  25.980  1.00  0.00            
ATOM    174  H2  BU7     2      22.080  16.320  27.000  1.00  0.00            
ATOM    175  H3  BU7     2      22.530  17.760  26.100  1.00  0.00            
ATOM    176  H4  BU7     2      22.430  16.460  23.940  1.00  0.00            
ATOM    177  H5  BU7     2      21.810  15.050  24.770  1.00  0.00            
ATOM    178  H6  BU7     2      24.060  14.960  25.980  1.00  0.00            
ATOM    179  H7  BU7     2      24.600  16.480  25.200  1.00  0.00            
ATOM    180  H8  BU7     2      24.110  14.880  23.000  1.00  0.00            
ATOM    181  H9  BU7     2      23.980  13.670  24.150  1.00  0.00            
ATOM    182  H10 BU7     2      26.300  13.850  23.190  1.00  0.00            
ATOM    183  H11 BU7     2      26.310  13.960  24.980  1.00  0.00            
ATOM    184  H12 BU7     2      26.620  16.430  24.770  1.00  0.00            
ATOM    185  H13 BU7     2      28.460  16.400  23.520  1.00  0.00            
ATOM    186  H14 BU7     2      25.680  17.410  22.720  1.00  0.00            
ATOM    187  H15 BU7     2      27.210  15.240  21.240  1.00  0.00            
ATOM    188  H16 BU7     2      26.360  15.820  19.340  1.00  0.00            
ATOM    189  H17 BU7     2      28.080  17.260  18.810  1.00  0.00            
ATOM    190  H18 BU7     2      28.400  18.200  21.020  1.00  0.00            
ATOM    191  H19 BU7     2      26.800  18.330  17.340  1.00  0.00            
ATOM    192  H20 BU7     2      26.570  19.630  18.600  1.00  0.00            
ATOM    193  H21 BU7     2      24.600  18.080  20.680  1.00  0.00            
ATOM    194  H22 BU7     2      22.870  16.680  19.180  1.00  0.00            
ATOM    195  H23 BU7     2      23.140  16.300  20.880  1.00  0.00            
ATOM    196  H24 BU7     2      23.190  14.120  19.970  1.00  0.00            
ATOM    197  H25 BU7     2      24.790  14.460  20.210  1.00  0.00            
ATOM    198  H26 BU7     2      25.100  15.050  17.630  1.00  0.00            
ATOM    199  H27 BU7     2      23.640  15.260  17.490  1.00  0.00            
ATOM    200  H28 BU7     2      24.410  12.940  16.660  1.00  0.00            
ATOM    201  H29 BU7     2      23.220  12.590  17.880  1.00  0.00            
ATOM    202  H30 BU7     2      25.270  12.230  19.490  1.00  0.00            
ATOM    203  H31 BU7     2      26.290  12.690  18.080  1.00  0.00            
ATOM    204  H32 BU7     2      25.050  10.340  17.120  1.00  0.00            
ATOM    205  H33 BU7     2      24.820   9.960  18.680  1.00  0.00            
ATOM    206  H34 BU7     2      28.550   9.900  17.880  1.00  0.00            
TER
ENDMDL
MODEL        1
ATOM      1  C1  BCD     1      24.840  19.630  29.010  1.00  0.00            
ATOM      2  O1  BCD     1      24.610  19.540  27.600  1.00  0.00            
ATOM      3  C2  BCD     1      26.360  19.350  29.270  1.00  0.00            
ATOM      4  O2  BCD     1      27.150  20.350  28.640  1.00  0.00            
ATOM      5  C3  BCD     1      26.790  17.900  28.910  1.00  0.00            
ATOM      6  O3  BCD     1      28.170  17.710  29.300  1.00  0.00            
ATOM      7  C4  BCD     1      25.860  16.880  29.610  1.00  0.00            
ATOM      8  C5  BCD     1      24.420  17.160  29.290  1.00  0.00            
ATOM      9  O4  BCD     1      24.020  18.550  29.570  1.00  0.00            
ATOM     10  C6  BCD     1      23.480  16.210  30.020  1.00  0.00            
ATOM     11  O5  BCD     1      23.680  16.320  31.480  1.00  0.00            
ATOM     12  H1  BCD     1      24.460  20.590  29.350  1.00  0.00            
ATOM     13  H2  BCD     1      26.400  19.470  30.360  1.00  0.00            
ATOM     14  H3  BCD     1      27.050  20.240  27.690  1.00  0.00            
ATOM     15  H4  BCD     1      26.670  17.770  27.820  1.00  0.00            
ATOM     16  H5  BCD     1      28.450  18.610  29.470  1.00  0.00            
ATOM     17  H6  BCD     1      26.030  16.790  30.690  1.00  0.00            
ATOM     18  H7  BCD     1      24.270  16.920  28.230  1.00  0.00            
ATOM     19  H8  BCD     1      22.420  16.280  29.730  1.00  0.00            
ATOM     20  H9  BCD     1      23.790  15.200  29.730  1.00  0.00            
ATOM     21  H10 BCD     1      23.270  15.570  31.920  1.00  0.00            
ATOM     22  C7  BCD     1      23.430  21.660  24.310  1.00  0.00            
ATOM     23  O6  BCD     1      22.770  20.480  23.830  1.00  0.00            
ATOM     24  C8  BCD     1      24.970  21.450  24.390  1.00  0.00            
ATOM     25  O7  BCD     1      25.430  21.030  23.090  1.00  0.00            
ATOM     26  C9  BCD     1      25.230  20.330  25.400  1.00  0.00            
ATOM     27  O8  BCD     1      26.630  20.100  25.620  1.00  0.00            
ATOM     28  C10 BCD     1      24.620  20.730  26.810  1.00  0.00            
ATOM     29  C11 BCD     1      23.130  21.100  26.620  1.00  0.00            
ATOM     30  O9  BCD     1      23.030  22.080  25.600  1.00  0.00            
ATOM     31  C12 BCD     1      22.470  21.630  27.830  1.00  0.00            
ATOM     32  O10 BCD     1      23.190  22.690  28.450  1.00  0.00            
ATOM     33  H11 BCD     1      23.190  22.490  23.630  1.00  0.00            
ATOM     34  H12 BCD     1      25.440  22.410  24.670  1.00  0.00            
ATOM     35  H13 BCD     1      26.380  21.090  23.120  1.00  0.00            
ATOM     36  H14 BCD     1      24.630  19.490  25.030  1.00  0.00            
ATOM     37  H15 BCD     1      27.020  19.420  25.060  1.00  0.00            
ATOM     38  H16 BCD     1      25.170  21.470  27.410  1.00  0.00            
ATOM     39  H17 BCD     1      22.560  20.220  26.280  1.00  0.00            
ATOM     40  H18 BCD     1      21.480  21.990  27.490  1.00  0.00            
ATOM     41  H19 BCD     1      22.230  20.780  28.490  1.00  0.00            
ATOM     42  H20 BCD     1      22.950  23.480  27.950  1.00  0.00            
ATOM     43  C13 BCD     1      19.980  19.070  21.310  1.00  0.00            
ATOM     44  O11 BCD     1      20.240  17.840  21.860  1.00  0.00            
ATOM     45  C14 BCD     1      21.170  19.730  20.660  1.00  0.00            
ATOM     46  O12 BCD     1      21.610  18.850  19.640  1.00  0.00            
ATOM     47  C15 BCD     1      22.290  19.920  21.700  1.00  0.00            
ATOM     48  O13 BCD     1      23.460  20.480  21.150  1.00  0.00            
ATOM     49  C16 BCD     1      21.840  20.740  22.850  1.00  0.00            
ATOM     50  C17 BCD     1      20.500  20.210  23.380  1.00  0.00            
ATOM     51  O14 BCD     1      19.590  19.990  22.300  1.00  0.00            
ATOM     52  C18 BCD     1      19.990  21.380  24.290  1.00  0.00            
ATOM     53  O15 BCD     1      18.640  21.060  24.790  1.00  0.00            
ATOM     54  H21 BCD     1      19.180  18.970  20.570  1.00  0.00            
ATOM     55  H22 BCD     1      20.880  20.710  20.270  1.00  0.00            
ATOM     56  H23 BCD     1      22.420  19.240  19.280  1.00  0.00            
ATOM     57  H24 BCD     1      22.530  18.950  22.160  1.00  0.00            
ATOM     58  H25 BCD     1      24.020  20.730  21.880  1.00  0.00            
ATOM     59  H26 BCD     1      21.840  21.790  22.530  1.00  0.00            
ATOM     60  H27 BCD     1      20.700  19.290  23.950  1.00  0.00            
ATOM     61  H28 BCD     1      20.610  21.480  25.180  1.00  0.00            
ATOM     62  H29 BCD     1      20.060  22.350  23.790  1.00  0.00            
ATOM     63  H30 BCD     1      17.980  21.160  24.090  1.00  0.00            
ATOM     64  C19 BCD     1      18.880  14.010  21.740  1.00  0.00            
ATOM     65  O16 BCD     1      20.130  13.620  22.200  1.00  0.00            
ATOM     66  C20 BCD     1      18.950  14.740  20.440  1.00  0.00            
ATOM     67  O17 BCD     1      19.490  13.880  19.450  1.00  0.00            
ATOM     68  C21 BCD     1      19.730  16.020  20.460  1.00  0.00            
ATOM     69  O18 BCD     1      19.650  16.710  19.300  1.00  0.00            
ATOM     70  C22 BCD     1      19.240  16.820  21.640  1.00  0.00            
ATOM     71  C23 BCD     1      19.040  16.060  22.950  1.00  0.00            
ATOM     72  O19 BCD     1      18.300  14.930  22.670  1.00  0.00            
ATOM     73  C24 BCD     1      18.450  16.820  24.140  1.00  0.00            
ATOM     74  O20 BCD     1      17.110  17.230  23.960  1.00  0.00            
ATOM     75  H31 BCD     1      18.220  13.140  21.640  1.00  0.00            
ATOM     76  H32 BCD     1      17.920  14.960  20.130  1.00  0.00            
ATOM     77  H33 BCD     1      19.040  13.960  18.610  1.00  0.00            
ATOM     78  H34 BCD     1      20.770  15.720  20.650  1.00  0.00            
ATOM     79  H35 BCD     1      20.470  17.210  19.300  1.00  0.00            
ATOM     80  H36 BCD     1      18.310  17.340  21.400  1.00  0.00            
ATOM     81  H37 BCD     1      20.050  15.830  23.300  1.00  0.00            
ATOM     82  H38 BCD     1      18.640  16.230  25.040  1.00  0.00            
ATOM     83  H39 BCD     1      19.050  17.730  24.290  1.00  0.00            
ATOM     84  H40 BCD     1      16.960  17.300  23.010  1.00  0.00            
ATOM     85  C25 BCD     1      21.740   9.910  23.430  1.00  0.00            
ATOM     86  O21 BCD     1      22.820  10.610  24.000  1.00  0.00            
ATOM     87  C26 BCD     1      21.750  10.200  21.910  1.00  0.00            
ATOM     88  O22 BCD     1      22.950   9.670  21.290  1.00  0.00            
ATOM     89  C27 BCD     1      21.520  11.740  21.630  1.00  0.00            
ATOM     90  O23 BCD     1      21.190  12.040  20.290  1.00  0.00            
ATOM     91  C28 BCD     1      20.300  12.200  22.440  1.00  0.00            
ATOM     92  C29 BCD     1      20.410  11.910  23.930  1.00  0.00            
ATOM     93  O24 BCD     1      20.590  10.520  24.030  1.00  0.00            
ATOM     94  C30 BCD     1      19.160  12.520  24.690  1.00  0.00            
ATOM     95  O25 BCD     1      17.890  12.170  24.140  1.00  0.00            
ATOM     96  H41 BCD     1      21.810   8.830  23.580  1.00  0.00            
ATOM     97  H42 BCD     1      20.890   9.710  21.430  1.00  0.00            
ATOM     98  H43 BCD     1      22.790   9.380  20.380  1.00  0.00            
ATOM     99  H44 BCD     1      22.440  12.290  21.880  1.00  0.00            
ATOM    100  H45 BCD     1      20.750  12.890  20.270  1.00  0.00            
ATOM    101  H46 BCD     1      19.410  11.640  22.130  1.00  0.00            
ATOM    102  H47 BCD     1      21.320  12.460  24.220  1.00  0.00            
ATOM    103  H48 BCD     1      19.190  12.130  25.720  1.00  0.00            
ATOM    104  H49 BCD     1      19.230  13.600  24.850  1.00  0.00            
ATOM    105  H50 BCD     1      17.230  12.800  24.440  1.00  0.00            
ATOM    106  C31 BCD     1      25.840  10.460  26.790  1.00  0.00            
ATOM    107  O26 BCD     1      25.990  11.890  26.870  1.00  0.00            
ATOM    108  C32 BCD     1      26.190   9.930  25.410  1.00  0.00            
ATOM    109  O27 BCD     1      27.410  10.440  25.100  1.00  0.00            
ATOM    110  C33 BCD     1      25.080  10.140  24.360  1.00  0.00            
ATOM    111  C34 BCD     1      23.660   9.920  24.880  1.00  0.00            
ATOM    112  C35 BCD     1      23.420  10.340  26.370  1.00  0.00            
ATOM    113  O28 BCD     1      24.550   9.940  27.180  1.00  0.00            
ATOM    114  C36 BCD     1      22.170   9.780  27.000  1.00  0.00            
ATOM    115  O29 BCD     1      22.200   8.380  26.950  1.00  0.00            
ATOM    116  O30 BCD     1      25.290   9.400  23.220  1.00  0.00            
ATOM    117  H51 BCD     1      26.570   9.930  27.410  1.00  0.00            
ATOM    118  H52 BCD     1      26.390   8.860  25.560  1.00  0.00            
ATOM    119  H53 BCD     1      27.940  10.170  25.850  1.00  0.00            
ATOM    120  H54 BCD     1      25.230  11.200  24.100  1.00  0.00            
ATOM    121  H55 BCD     1      24.470   9.440  22.740  1.00  0.00            
ATOM    122  H56 BCD     1      23.400   8.850  24.880  1.00  0.00            
ATOM    123  H57 BCD     1      23.440  11.440  26.370  1.00  0.00            
ATOM    124  H58 BCD     1      21.960  10.130  28.020  1.00  0.00            
ATOM    125  H59 BCD     1      21.380  10.170  26.350  1.00  0.00            
ATOM    126  H60 BCD     1      22.600   8.060  27.770  1.00  0.00            
ATOM    127  C37 BCD     1      26.580  14.610  29.950  1.00  0.00            
ATOM    128  O31 BCD     1      26.050  15.590  29.010  1.00  0.00            
ATOM    129  C38 BCD     1      27.850  13.910  29.320  1.00  0.00            
ATOM    130  O32 BCD     1      28.850  14.920  29.130  1.00  0.00            
ATOM    131  C39 BCD     1      27.430  13.320  28.020  1.00  0.00            
ATOM    132  O33 BCD     1      28.560  12.680  27.270  1.00  0.00            
ATOM    133  C40 BCD     1      26.340  12.300  28.220  1.00  0.00            
ATOM    134  C41 BCD     1      25.130  12.960  28.960  1.00  0.00            
ATOM    135  O34 BCD     1      25.610  13.630  30.140  1.00  0.00            
ATOM    136  C42 BCD     1      24.090  11.990  29.430  1.00  0.00            
ATOM    137  O35 BCD     1      24.640  11.010  30.320  1.00  0.00            
ATOM    138  H61 BCD     1      26.880  14.950  30.950  1.00  0.00            
ATOM    139  H62 BCD     1      28.280  13.210  30.050  1.00  0.00            
ATOM    140  H63 BCD     1      28.520  15.820  29.230  1.00  0.00            
ATOM    141  H64 BCD     1      27.080  14.140  27.390  1.00  0.00            
ATOM    142  H65 BCD     1      28.480  12.970  26.360  1.00  0.00            
ATOM    143  H66 BCD     1      26.810  11.590  28.920  1.00  0.00            
ATOM    144  H67 BCD     1      24.620  13.630  28.260  1.00  0.00            
ATOM    145  H68 BCD     1      23.340  12.630  29.910  1.00  0.00            
ATOM    146  H69 BCD     1      23.550  11.530  28.590  1.00  0.00            
ATOM    147  H70 BCD     1      24.130  10.200  30.310  1.00  0.00            
ATOM    148  C1  BU7     2      21.300  15.970  26.420  1.00  0.00            
ATOM    149  C2  BU7     2      22.460  14.960  26.020  1.00  0.00            
ATOM    150  C3  BU7     2      22.850  15.010  24.510  1.00  0.00            
ATOM    151  C4  BU7     2      24.030  14.130  24.130  1.00  0.00            
ATOM    152  C5  BU7     2      25.470  14.410  24.670  1.00  0.00            
ATOM    153  C6  BU7     2      25.920  15.820  24.430  1.00  0.00            
ATOM    154  O1  BU7     2      27.290  15.960  24.820  1.00  0.00            
ATOM    155  C7  BU7     2      25.830  16.250  23.000  1.00  0.00            
ATOM    156  C8  BU7     2      26.530  15.550  22.060  1.00  0.00            
ATOM    157  C9  BU7     2      26.550  15.750  20.620  1.00  0.00            
ATOM    158  C10 BU7     2      27.900  16.150  19.920  1.00  0.00            
ATOM    159  O2  BU7     2      28.450  17.360  20.510  1.00  0.00            
ATOM    160  C11 BU7     2      27.500  16.450  18.510  1.00  0.00            
ATOM    161  C12 BU7     2      26.060  16.970  18.630  1.00  0.00            
ATOM    162  O3  BU7     2      25.430  17.560  17.770  1.00  0.00            
ATOM    163  C13 BU7     2      25.500  16.600  20.000  1.00  0.00            
ATOM    164  C14 BU7     2      24.030  16.080  20.050  1.00  0.00            
ATOM    165  C15 BU7     2      23.760  14.570  19.810  1.00  0.00            
ATOM    166  C16 BU7     2      24.070  14.210  18.340  1.00  0.00            
ATOM    167  C17 BU7     2      24.100  12.680  18.000  1.00  0.00            
ATOM    168  C18 BU7     2      25.270  12.000  18.770  1.00  0.00            
ATOM    169  C19 BU7     2      25.400  10.470  18.410  1.00  0.00            
ATOM    170  C20 BU7     2      26.210   9.560  19.330  1.00  0.00            
ATOM    171  O4  BU7     2      25.780   8.560  19.870  1.00  0.00            
ATOM    172  O5  BU7     2      27.400  10.030  19.740  1.00  0.00            
ATOM    173  H1  BU7     2      21.440  16.460  27.400  1.00  0.00            
ATOM    174  H2  BU7     2      21.160  16.760  25.670  1.00  0.00            
ATOM    175  H3  BU7     2      20.280  15.580  26.340  1.00  0.00            
ATOM    176  H4  BU7     2      22.290  13.950  26.390  1.00  0.00            
ATOM    177  H5  BU7     2      23.330  15.410  26.510  1.00  0.00            
ATOM    178  H6  BU7     2      23.050  16.060  24.290  1.00  0.00            
ATOM    179  H7  BU7     2      22.040  14.660  23.850  1.00  0.00            
ATOM    180  H8  BU7     2      24.060  14.030  23.040  1.00  0.00            
ATOM    181  H9  BU7     2      23.730  13.120  24.430  1.00  0.00            
ATOM    182  H10 BU7     2      26.100  13.660  24.180  1.00  0.00            
ATOM    183  H11 BU7     2      25.360  14.350  25.760  1.00  0.00            
ATOM    184  H12 BU7     2      25.310  16.430  25.120  1.00  0.00            
ATOM    185  H13 BU7     2      27.520  16.790  24.360  1.00  0.00            
ATOM    186  H14 BU7     2      25.190  17.090  22.760  1.00  0.00            
ATOM    187  H15 BU7     2      27.150  14.690  22.320  1.00  0.00            
ATOM    188  H16 BU7     2      26.400  14.730  20.260  1.00  0.00            
ATOM    189  H17 BU7     2      28.500  15.240  20.040  1.00  0.00            
ATOM    190  H18 BU7     2      27.910  18.120  20.260  1.00  0.00            
ATOM    191  H19 BU7     2      27.470  15.550  17.870  1.00  0.00            
ATOM    192  H20 BU7     2      28.180  17.130  17.990  1.00  0.00            
ATOM    193  H21 BU7     2      25.460  17.480  20.650  1.00  0.00            
ATOM    194  H22 BU7     2      23.360  16.690  19.430  1.00  0.00            
ATOM    195  H23 BU7     2      23.820  16.140  21.120  1.00  0.00            
ATOM    196  H24 BU7     2      22.680  14.410  19.910  1.00  0.00            
ATOM    197  H25 BU7     2      24.310  13.930  20.510  1.00  0.00            
ATOM    198  H26 BU7     2      25.080  14.540  18.060  1.00  0.00            
ATOM    199  H27 BU7     2      23.400  14.740  17.650  1.00  0.00            
ATOM    200  H28 BU7     2      24.310  12.590  16.920  1.00  0.00            
ATOM    201  H29 BU7     2      23.170  12.180  18.270  1.00  0.00            
ATOM    202  H30 BU7     2      25.090  12.030  19.860  1.00  0.00            
ATOM    203  H31 BU7     2      26.280  12.400  18.600  1.00  0.00            
ATOM    204  H32 BU7     2      25.910  10.550  17.440  1.00  0.00            
ATOM    205  H33 BU7     2      24.440  10.010  18.150  1.00  0.00            
ATOM    206  H34 BU7     2      27.600   9.270  20.310  1.00  0.00            
TER
ENDMDL
MODEL        1
ATOM      1  C1  BCD     1      21.100  24.030  14.770  1.00  0.00            
ATOM      2  O1  BCD     1      21.610  22.700  14.790  1.00  0.00            
ATOM      3  C2  BCD     1      19.820  24.280  15.570  1.00  0.00            
ATOM      4  O2  BCD     1      19.990  23.800  16.960  1.00  0.00            
ATOM      5  C3  BCD     1      18.610  23.590  14.930  1.00  0.00            
ATOM      6  O3  BCD     1      17.370  23.900  15.590  1.00  0.00            
ATOM      7  C4  BCD     1      18.560  23.870  13.480  1.00  0.00            
ATOM      8  C5  BCD     1      19.890  23.780  12.710  1.00  0.00            
ATOM      9  O4  BCD     1      20.900  24.470  13.430  1.00  0.00            
ATOM     10  C6  BCD     1      19.920  24.490  11.290  1.00  0.00            
ATOM     11  O5  BCD     1      20.780  23.930  10.290  1.00  0.00            
ATOM     12  H1  BCD     1      21.880  24.700  15.140  1.00  0.00            
ATOM     13  H2  BCD     1      19.630  25.350  15.630  1.00  0.00            
ATOM     14  H3  BCD     1      19.180  23.880  17.460  1.00  0.00            
ATOM     15  H4  BCD     1      18.750  22.510  15.060  1.00  0.00            
ATOM     16  H5  BCD     1      16.640  23.990  14.970  1.00  0.00            
ATOM     17  H6  BCD     1      18.250  24.920  13.420  1.00  0.00            
ATOM     18  H7  BCD     1      20.190  22.730  12.540  1.00  0.00            
ATOM     19  H8  BCD     1      18.880  24.510  10.930  1.00  0.00            
ATOM     20  H9  BCD     1      20.160  25.540  11.510  1.00  0.00            
ATOM     21  H10 BCD     1      20.270  23.220   9.900  1.00  0.00            
ATOM     22  C7  BCD     1      24.840  20.370  15.890  1.00  0.00            
ATOM     23  O6  BCD     1      23.990  19.240  15.740  1.00  0.00            
ATOM     24  C8  BCD     1      24.240  21.280  16.970  1.00  0.00            
ATOM     25  O7  BCD     1      24.320  20.530  18.230  1.00  0.00            
ATOM     26  C9  BCD     1      22.920  21.760  16.530  1.00  0.00            
ATOM     27  O8  BCD     1      22.300  22.570  17.570  1.00  0.00            
ATOM     28  C10 BCD     1      22.990  22.500  15.210  1.00  0.00            
ATOM     29  C11 BCD     1      23.630  21.570  14.150  1.00  0.00            
ATOM     30  O9  BCD     1      24.880  21.020  14.600  1.00  0.00            
ATOM     31  C12 BCD     1      23.590  22.210  12.740  1.00  0.00            
ATOM     32  O10 BCD     1      24.330  23.420  12.680  1.00  0.00            
ATOM     33  H11 BCD     1      25.850  20.100  16.240  1.00  0.00            
ATOM     34  H12 BCD     1      24.900  22.140  17.140  1.00  0.00            
ATOM     35  H13 BCD     1      24.350  21.130  18.980  1.00  0.00            
ATOM     36  H14 BCD     1      22.310  20.850  16.410  1.00  0.00            
ATOM     37  H15 BCD     1      21.480  22.920  17.210  1.00  0.00            
ATOM     38  H16 BCD     1      23.520  23.460  15.270  1.00  0.00            
ATOM     39  H17 BCD     1      22.950  20.720  14.030  1.00  0.00            
ATOM     40  H18 BCD     1      24.090  21.500  12.080  1.00  0.00            
ATOM     41  H19 BCD     1      22.550  22.310  12.380  1.00  0.00            
ATOM     42  H20 BCD     1      25.210  23.250  13.040  1.00  0.00            
ATOM     43  C13 BCD     1      24.130  15.060  15.910  1.00  0.00            
ATOM     44  O11 BCD     1      22.720  15.040  15.570  1.00  0.00            
ATOM     45  C14 BCD     1      24.420  15.770  17.210  1.00  0.00            
ATOM     46  O12 BCD     1      23.660  15.150  18.290  1.00  0.00            
ATOM     47  C15 BCD     1      24.030  17.260  17.160  1.00  0.00            
ATOM     48  O13 BCD     1      24.410  17.890  18.370  1.00  0.00            
ATOM     49  C16 BCD     1      24.620  17.960  15.910  1.00  0.00            
ATOM     50  C17 BCD     1      24.420  17.120  14.700  1.00  0.00            
ATOM     51  O14 BCD     1      24.840  15.790  14.920  1.00  0.00            
ATOM     52  C18 BCD     1      25.160  17.650  13.530  1.00  0.00            
ATOM     53  O15 BCD     1      26.530  17.590  13.760  1.00  0.00            
ATOM     54  H21 BCD     1      24.530  14.040  15.990  1.00  0.00            
ATOM     55  H22 BCD     1      25.490  15.650  17.440  1.00  0.00            
ATOM     56  H23 BCD     1      24.010  15.590  19.070  1.00  0.00            
ATOM     57  H24 BCD     1      22.950  17.420  17.060  1.00  0.00            
ATOM     58  H25 BCD     1      24.320  18.850  18.320  1.00  0.00            
ATOM     59  H26 BCD     1      25.700  18.120  16.050  1.00  0.00            
ATOM     60  H27 BCD     1      23.360  17.050  14.400  1.00  0.00            
ATOM     61  H28 BCD     1      24.990  17.150  12.570  1.00  0.00            
ATOM     62  H29 BCD     1      24.780  18.660  13.320  1.00  0.00            
ATOM     63  H30 BCD     1      26.740  16.700  14.070  1.00  0.00            
ATOM     64  C19 BCD     1      19.490  12.560  14.520  1.00  0.00            
ATOM     65  O16 BCD     1      18.670  13.640  14.150  1.00  0.00            
ATOM     66  C20 BCD     1      19.920  12.620  15.980  1.00  0.00            
ATOM     67  O17 BCD     1      18.880  12.600  16.890  1.00  0.00            
ATOM     68  C21 BCD     1      20.910  13.790  16.340  1.00  0.00            
ATOM     69  O18 BCD     1      21.280  13.940  17.660  1.00  0.00            
ATOM     70  C22 BCD     1      22.130  13.790  15.380  1.00  0.00            
ATOM     71  C23 BCD     1      21.570  13.730  13.930  1.00  0.00            
ATOM     72  O19 BCD     1      20.670  12.550  13.800  1.00  0.00            
ATOM     73  C24 BCD     1      22.690  13.730  12.890  1.00  0.00            
ATOM     74  O20 BCD     1      23.520  12.550  12.960  1.00  0.00            
ATOM     75  H31 BCD     1      18.870  11.670  14.420  1.00  0.00            
ATOM     76  H32 BCD     1      20.420  11.650  16.080  1.00  0.00            
ATOM     77  H33 BCD     1      19.210  12.220  17.710  1.00  0.00            
ATOM     78  H34 BCD     1      20.330  14.710  16.130  1.00  0.00            
ATOM     79  H35 BCD     1      22.060  14.510  17.730  1.00  0.00            
ATOM     80  H36 BCD     1      22.730  12.890  15.550  1.00  0.00            
ATOM     81  H37 BCD     1      20.960  14.620  13.750  1.00  0.00            
ATOM     82  H38 BCD     1      22.310  13.690  11.860  1.00  0.00            
ATOM     83  H39 BCD     1      23.320  14.620  13.020  1.00  0.00            
ATOM     84  H40 BCD     1      23.980  12.520  12.110  1.00  0.00            
ATOM     85  C25 BCD     1      15.410  14.290  11.710  1.00  0.00            
ATOM     86  O21 BCD     1      15.270  15.610  12.300  1.00  0.00            
ATOM     87  C26 BCD     1      15.220  13.140  12.700  1.00  0.00            
ATOM     88  O22 BCD     1      13.890  13.080  13.300  1.00  0.00            
ATOM     89  C27 BCD     1      16.280  13.190  13.750  1.00  0.00            
ATOM     90  O23 BCD     1      16.230  12.100  14.670  1.00  0.00            
ATOM     91  C28 BCD     1      17.660  13.290  13.150  1.00  0.00            
ATOM     92  C29 BCD     1      17.810  14.320  12.030  1.00  0.00            
ATOM     93  O24 BCD     1      16.690  14.130  11.110  1.00  0.00            
ATOM     94  C30 BCD     1      19.140  14.330  11.330  1.00  0.00            
ATOM     95  O25 BCD     1      19.220  15.500  10.580  1.00  0.00            
ATOM     96  H41 BCD     1      14.720  14.220  10.870  1.00  0.00            
ATOM     97  H42 BCD     1      15.400  12.220  12.130  1.00  0.00            
ATOM     98  H43 BCD     1      13.190  13.160  12.650  1.00  0.00            
ATOM     99  H44 BCD     1      16.070  14.130  14.270  1.00  0.00            
ATOM    100  H45 BCD     1      15.400  11.920  15.120  1.00  0.00            
ATOM    101  H46 BCD     1      17.820  12.330  12.660  1.00  0.00            
ATOM    102  H47 BCD     1      17.720  15.330  12.450  1.00  0.00            
ATOM    103  H48 BCD     1      20.020  14.270  11.980  1.00  0.00            
ATOM    104  H49 BCD     1      19.150  13.500  10.610  1.00  0.00            
ATOM    105  H50 BCD     1      20.080  15.490  10.150  1.00  0.00            
ATOM    106  C31 BCD     1      13.640  19.240  11.270  1.00  0.00            
ATOM    107  O26 BCD     1      14.780  19.850  11.810  1.00  0.00            
ATOM    108  C32 BCD     1      12.890  18.450  12.370  1.00  0.00            
ATOM    109  O27 BCD     1      12.430  19.350  13.380  1.00  0.00            
ATOM    110  C33 BCD     1      13.740  17.260  12.890  1.00  0.00            
ATOM    111  C34 BCD     1      14.280  16.450  11.740  1.00  0.00            
ATOM    112  C35 BCD     1      14.930  17.280  10.630  1.00  0.00            
ATOM    113  O28 BCD     1      14.060  18.350  10.250  1.00  0.00            
ATOM    114  C36 BCD     1      15.290  16.520   9.340  1.00  0.00            
ATOM    115  O29 BCD     1      14.200  15.780   8.700  1.00  0.00            
ATOM    116  O30 BCD     1      13.060  16.390  13.850  1.00  0.00            
ATOM    117  H51 BCD     1      12.970  19.970  10.800  1.00  0.00            
ATOM    118  H52 BCD     1      12.030  17.960  11.900  1.00  0.00            
ATOM    119  H53 BCD     1      11.870  18.890  14.000  1.00  0.00            
ATOM    120  H54 BCD     1      14.610  17.720  13.390  1.00  0.00            
ATOM    121  H55 BCD     1      13.620  15.610  13.840  1.00  0.00            
ATOM    122  H56 BCD     1      13.470  15.870  11.260  1.00  0.00            
ATOM    123  H57 BCD     1      15.850  17.720  11.030  1.00  0.00            
ATOM    124  H58 BCD     1      15.860  17.170   8.670  1.00  0.00            
ATOM    125  H59 BCD     1      16.100  15.820   9.600  1.00  0.00            
ATOM    126  H60 BCD     1      14.640  15.240   8.040  1.00  0.00            
ATOM    127  C37 BCD     1      16.680  23.440  11.970  1.00  0.00            
ATOM    128  O31 BCD     1      17.660  22.940  12.930  1.00  0.00            
ATOM    129  C38 BCD     1      15.300  23.490  12.540  1.00  0.00            
ATOM    130  O32 BCD     1      15.350  24.250  13.790  1.00  0.00            
ATOM    131  C39 BCD     1      14.830  22.010  12.820  1.00  0.00            
ATOM    132  O33 BCD     1      13.490  21.980  13.350  1.00  0.00            
ATOM    133  C40 BCD     1      14.950  21.230  11.480  1.00  0.00            
ATOM    134  C41 BCD     1      16.320  21.310  10.880  1.00  0.00            
ATOM    135  O34 BCD     1      16.710  22.680  10.790  1.00  0.00            
ATOM    136  C42 BCD     1      16.270  20.750   9.500  1.00  0.00            
ATOM    137  O35 BCD     1      17.550  20.630   8.890  1.00  0.00            
ATOM    138  H61 BCD     1      17.080  24.430  11.710  1.00  0.00            
ATOM    139  H62 BCD     1      14.580  23.920  11.830  1.00  0.00            
ATOM    140  H63 BCD     1      14.500  24.690  13.860  1.00  0.00            
ATOM    141  H64 BCD     1      15.510  21.580  13.560  1.00  0.00            
ATOM    142  H65 BCD     1      13.270  21.060  13.510  1.00  0.00            
ATOM    143  H66 BCD     1      14.210  21.660  10.800  1.00  0.00            
ATOM    144  H67 BCD     1      16.980  20.730  11.540  1.00  0.00            
ATOM    145  H68 BCD     1      15.780  19.780   9.380  1.00  0.00            
ATOM    146  H69 BCD     1      15.700  21.480   8.920  1.00  0.00            
ATOM    147  H70 BCD     1      17.290  20.460   7.980  1.00  0.00            
ATOM    148  C1  BU7     2      20.510  17.810  14.640  1.00  0.00            
ATOM    149  C2  BU7     2      19.860  19.250  14.690  1.00  0.00            
ATOM    150  C3  BU7     2      18.590  19.440  13.780  1.00  0.00            
ATOM    151  C4  BU7     2      17.380  18.480  13.960  1.00  0.00            
ATOM    152  C5  BU7     2      16.760  18.320  15.400  1.00  0.00            
ATOM    153  C6  BU7     2      16.200  19.630  15.970  1.00  0.00            
ATOM    154  O1  BU7     2      14.780  19.720  15.830  1.00  0.00            
ATOM    155  C7  BU7     2      16.580  19.920  17.430  1.00  0.00            
ATOM    156  C8  BU7     2      17.540  20.800  17.700  1.00  0.00            
ATOM    157  C9  BU7     2      17.990  21.110  19.180  1.00  0.00            
ATOM    158  C10 BU7     2      17.590  22.530  19.610  1.00  0.00            
ATOM    159  O2  BU7     2      17.890  23.520  18.610  1.00  0.00            
ATOM    160  C11 BU7     2      18.500  22.850  20.800  1.00  0.00            
ATOM    161  C12 BU7     2      19.770  22.260  20.370  1.00  0.00            
ATOM    162  O3  BU7     2      20.860  22.580  20.900  1.00  0.00            
ATOM    163  C13 BU7     2      19.600  21.160  19.300  1.00  0.00            
ATOM    164  C14 BU7     2      20.230  19.790  19.740  1.00  0.00            
ATOM    165  C15 BU7     2      20.320  18.770  18.490  1.00  0.00            
ATOM    166  C16 BU7     2      20.940  17.430  18.930  1.00  0.00            
ATOM    167  C17 BU7     2      20.150  16.680  20.010  1.00  0.00            
ATOM    168  C18 BU7     2      18.640  16.460  19.630  1.00  0.00            
ATOM    169  C19 BU7     2      18.420  15.640  18.350  1.00  0.00            
ATOM    170  C20 BU7     2      16.900  15.240  18.170  1.00  0.00            
ATOM    171  O4  BU7     2      15.950  15.630  18.810  1.00  0.00            
ATOM    172  O5  BU7     2      16.650  14.290  17.210  1.00  0.00            
ATOM    173  H1  BU7     2      19.770  17.090  14.290  1.00  0.00            
ATOM    174  H2  BU7     2      21.220  17.950  13.810  1.00  0.00            
ATOM    175  H3  BU7     2      21.010  17.530  15.570  1.00  0.00            
ATOM    176  H4  BU7     2      20.580  20.050  14.470  1.00  0.00            
ATOM    177  H5  BU7     2      19.510  19.450  15.710  1.00  0.00            
ATOM    178  H6  BU7     2      18.880  19.220  12.740  1.00  0.00            
ATOM    179  H7  BU7     2      18.260  20.480  13.870  1.00  0.00            
ATOM    180  H8  BU7     2      17.640  17.520  13.500  1.00  0.00            
ATOM    181  H9  BU7     2      16.540  18.900  13.390  1.00  0.00            
ATOM    182  H10 BU7     2      17.550  17.910  16.040  1.00  0.00            
ATOM    183  H11 BU7     2      15.910  17.630  15.400  1.00  0.00            
ATOM    184  H12 BU7     2      16.550  20.500  15.400  1.00  0.00            
ATOM    185  H13 BU7     2      14.690  20.680  15.950  1.00  0.00            
ATOM    186  H14 BU7     2      16.110  19.290  18.180  1.00  0.00            
ATOM    187  H15 BU7     2      17.920  21.380  16.860  1.00  0.00            
ATOM    188  H16 BU7     2      17.480  20.530  19.950  1.00  0.00            
ATOM    189  H17 BU7     2      16.560  22.610  19.960  1.00  0.00            
ATOM    190  H18 BU7     2      17.160  23.540  17.960  1.00  0.00            
ATOM    191  H19 BU7     2      18.220  22.330  21.720  1.00  0.00            
ATOM    192  H20 BU7     2      18.730  23.900  21.030  1.00  0.00            
ATOM    193  H21 BU7     2      19.960  21.640  18.380  1.00  0.00            
ATOM    194  H22 BU7     2      19.690  19.320  20.580  1.00  0.00            
ATOM    195  H23 BU7     2      21.240  20.070  20.060  1.00  0.00            
ATOM    196  H24 BU7     2      20.990  19.200  17.730  1.00  0.00            
ATOM    197  H25 BU7     2      19.350  18.530  18.060  1.00  0.00            
ATOM    198  H26 BU7     2      21.950  17.650  19.290  1.00  0.00            
ATOM    199  H27 BU7     2      21.100  16.820  18.030  1.00  0.00            
ATOM    200  H28 BU7     2      20.080  17.270  20.940  1.00  0.00            
ATOM    201  H29 BU7     2      20.540  15.700  20.290  1.00  0.00            
ATOM    202  H30 BU7     2      18.090  17.390  19.450  1.00  0.00            
ATOM    203  H31 BU7     2      18.140  15.960  20.460  1.00  0.00            
ATOM    204  H32 BU7     2      19.020  14.730  18.450  1.00  0.00            
ATOM    205  H33 BU7     2      18.750  16.290  17.530  1.00  0.00            
ATOM    206  H34 BU7     2      17.520  13.960  16.910  1.00  0.00            
TER
ENDMDL
MODEL        1
ATOM      1  C1  BCD     1      20.220  23.030  29.830  1.00  0.00            
ATOM      2  O1  BCD     1      20.190  22.550  28.510  1.00  0.00            
ATOM      3  C2  BCD     1      21.740  23.140  30.130  1.00  0.00            
ATOM      4  O2  BCD     1      22.310  24.230  29.370  1.00  0.00            
ATOM      5  C3  BCD     1      22.390  21.810  29.790  1.00  0.00            
ATOM      6  O3  BCD     1      23.800  21.840  30.130  1.00  0.00            
ATOM      7  C4  BCD     1      21.700  20.660  30.520  1.00  0.00            
ATOM      8  C5  BCD     1      20.200  20.680  30.470  1.00  0.00            
ATOM      9  O4  BCD     1      19.650  22.010  30.690  1.00  0.00            
ATOM     10  C6  BCD     1      19.600  19.670  31.410  1.00  0.00            
ATOM     11  O5  BCD     1      20.050  19.710  32.800  1.00  0.00            
ATOM     12  H1  BCD     1      19.550  23.870  30.040  1.00  0.00            
ATOM     13  H2  BCD     1      21.730  23.340  31.210  1.00  0.00            
ATOM     14  H3  BCD     1      22.270  25.020  29.920  1.00  0.00            
ATOM     15  H4  BCD     1      22.330  21.660  28.700  1.00  0.00            
ATOM     16  H5  BCD     1      24.120  20.930  30.130  1.00  0.00            
ATOM     17  H6  BCD     1      22.150  20.830  31.500  1.00  0.00            
ATOM     18  H7  BCD     1      19.930  20.300  29.470  1.00  0.00            
ATOM     19  H8  BCD     1      18.510  19.840  31.390  1.00  0.00            
ATOM     20  H9  BCD     1      19.790  18.670  30.990  1.00  0.00            
ATOM     21  H10 BCD     1      19.260  19.610  33.340  1.00  0.00            
ATOM     22  C7  BCD     1      19.160  23.820  24.700  1.00  0.00            
ATOM     23  O6  BCD     1      18.940  22.580  24.120  1.00  0.00            
ATOM     24  C8  BCD     1      20.660  23.980  25.100  1.00  0.00            
ATOM     25  O7  BCD     1      21.510  23.650  24.070  1.00  0.00            
ATOM     26  C9  BCD     1      21.060  23.180  26.350  1.00  0.00            
ATOM     27  O8  BCD     1      22.400  23.510  26.710  1.00  0.00            
ATOM     28  C10 BCD     1      20.000  23.470  27.440  1.00  0.00            
ATOM     29  C11 BCD     1      18.520  23.280  26.950  1.00  0.00            
ATOM     30  O9  BCD     1      18.310  24.100  25.790  1.00  0.00            
ATOM     31  C12 BCD     1      17.580  23.800  28.010  1.00  0.00            
ATOM     32  O10 BCD     1      17.810  25.190  28.330  1.00  0.00            
ATOM     33  H11 BCD     1      18.890  24.560  23.930  1.00  0.00            
ATOM     34  H12 BCD     1      20.740  25.060  25.310  1.00  0.00            
ATOM     35  H13 BCD     1      22.380  23.390  24.390  1.00  0.00            
ATOM     36  H14 BCD     1      21.050  22.130  26.020  1.00  0.00            
ATOM     37  H15 BCD     1      22.410  23.630  27.660  1.00  0.00            
ATOM     38  H16 BCD     1      20.010  24.540  27.670  1.00  0.00            
ATOM     39  H17 BCD     1      18.280  22.220  26.750  1.00  0.00            
ATOM     40  H18 BCD     1      16.550  23.630  27.680  1.00  0.00            
ATOM     41  H19 BCD     1      17.770  23.180  28.890  1.00  0.00            
ATOM     42  H20 BCD     1      17.770  25.740  27.540  1.00  0.00            
ATOM     43  C13 BCD     1      17.570  20.800  20.680  1.00  0.00            
ATOM     44  O11 BCD     1      18.180  19.500  20.800  1.00  0.00            
ATOM     45  C14 BCD     1      18.680  21.850  20.510  1.00  0.00            
ATOM     46  O12 BCD     1      19.670  21.440  19.530  1.00  0.00            
ATOM     47  C15 BCD     1      19.350  22.180  21.830  1.00  0.00            
ATOM     48  O13 BCD     1      20.460  23.080  21.480  1.00  0.00            
ATOM     49  C16 BCD     1      18.260  22.480  22.840  1.00  0.00            
ATOM     50  C17 BCD     1      17.200  21.370  22.910  1.00  0.00            
ATOM     51  O14 BCD     1      16.590  21.230  21.620  1.00  0.00            
ATOM     52  C18 BCD     1      15.990  21.700  23.830  1.00  0.00            
ATOM     53  O15 BCD     1      14.970  20.740  23.540  1.00  0.00            
ATOM     54  H21 BCD     1      17.000  20.760  19.740  1.00  0.00            
ATOM     55  H22 BCD     1      18.200  22.740  20.080  1.00  0.00            
ATOM     56  H23 BCD     1      20.340  22.120  19.530  1.00  0.00            
ATOM     57  H24 BCD     1      19.960  21.320  22.150  1.00  0.00            
ATOM     58  H25 BCD     1      20.890  23.280  22.320  1.00  0.00            
ATOM     59  H26 BCD     1      17.730  23.400  22.530  1.00  0.00            
ATOM     60  H27 BCD     1      17.670  20.410  23.150  1.00  0.00            
ATOM     61  H28 BCD     1      16.270  21.460  24.870  1.00  0.00            
ATOM     62  H29 BCD     1      15.660  22.740  23.680  1.00  0.00            
ATOM     63  H30 BCD     1      14.830  20.770  22.590  1.00  0.00            
ATOM     64  C19 BCD     1      18.280  15.490  19.820  1.00  0.00            
ATOM     65  O16 BCD     1      19.300  15.360  20.790  1.00  0.00            
ATOM     66  C20 BCD     1      18.820  16.420  18.730  1.00  0.00            
ATOM     67  O17 BCD     1      19.930  15.780  18.160  1.00  0.00            
ATOM     68  C21 BCD     1      19.070  17.870  19.370  1.00  0.00            
ATOM     69  O18 BCD     1      19.540  18.880  18.450  1.00  0.00            
ATOM     70  C22 BCD     1      17.800  18.330  20.080  1.00  0.00            
ATOM     71  C23 BCD     1      17.400  17.390  21.140  1.00  0.00            
ATOM     72  O19 BCD     1      17.170  16.120  20.490  1.00  0.00            
ATOM     73  C24 BCD     1      16.140  17.860  21.840  1.00  0.00            
ATOM     74  O20 BCD     1      15.190  18.150  20.870  1.00  0.00            
ATOM     75  H31 BCD     1      18.010  14.530  19.360  1.00  0.00            
ATOM     76  H32 BCD     1      18.060  16.440  17.940  1.00  0.00            
ATOM     77  H33 BCD     1      20.270  16.420  17.530  1.00  0.00            
ATOM     78  H34 BCD     1      19.810  17.730  20.160  1.00  0.00            
ATOM     79  H35 BCD     1      19.560  19.700  18.930  1.00  0.00            
ATOM     80  H36 BCD     1      16.980  18.550  19.370  1.00  0.00            
ATOM     81  H37 BCD     1      18.260  17.200  21.790  1.00  0.00            
ATOM     82  H38 BCD     1      15.860  16.950  22.380  1.00  0.00            
ATOM     83  H39 BCD     1      16.300  18.640  22.590  1.00  0.00            
ATOM     84  H40 BCD     1      14.620  17.390  20.780  1.00  0.00            
ATOM     85  C25 BCD     1      21.060  12.410  23.180  1.00  0.00            
ATOM     86  O21 BCD     1      21.560  13.490  23.990  1.00  0.00            
ATOM     87  C26 BCD     1      21.720  12.540  21.780  1.00  0.00            
ATOM     88  O22 BCD     1      23.170  12.570  21.830  1.00  0.00            
ATOM     89  C27 BCD     1      21.250  13.830  21.120  1.00  0.00            
ATOM     90  O23 BCD     1      21.750  13.910  19.790  1.00  0.00            
ATOM     91  C28 BCD     1      19.690  14.020  21.080  1.00  0.00            
ATOM     92  C29 BCD     1      19.100  13.720  22.450  1.00  0.00            
ATOM     93  O24 BCD     1      19.630  12.580  23.050  1.00  0.00            
ATOM     94  C30 BCD     1      17.600  13.530  22.450  1.00  0.00            
ATOM     95  O25 BCD     1      17.090  12.510  21.550  1.00  0.00            
ATOM     96  H41 BCD     1      21.210  11.410  23.610  1.00  0.00            
ATOM     97  H42 BCD     1      21.370  11.720  21.150  1.00  0.00            
ATOM     98  H43 BCD     1      23.290  12.870  20.920  1.00  0.00            
ATOM     99  H44 BCD     1      21.650  14.710  21.620  1.00  0.00            
ATOM    100  H45 BCD     1      21.300  14.660  19.400  1.00  0.00            
ATOM    101  H46 BCD     1      19.280  13.320  20.350  1.00  0.00            
ATOM    102  H47 BCD     1      19.330  14.500  23.180  1.00  0.00            
ATOM    103  H48 BCD     1      17.390  13.250  23.500  1.00  0.00            
ATOM    104  H49 BCD     1      17.130  14.510  22.320  1.00  0.00            
ATOM    105  H50 BCD     1      16.330  12.770  21.030  1.00  0.00            
ATOM    106  C31 BCD     1      23.390  14.110  27.620  1.00  0.00            
ATOM    107  O26 BCD     1      22.930  15.460  27.770  1.00  0.00            
ATOM    108  C32 BCD     1      24.300  13.980  26.380  1.00  0.00            
ATOM    109  O27 BCD     1      25.480  14.820  26.550  1.00  0.00            
ATOM    110  C33 BCD     1      23.520  14.220  25.080  1.00  0.00            
ATOM    111  C34 BCD     1      22.370  13.120  25.090  1.00  0.00            
ATOM    112  C35 BCD     1      21.490  13.270  26.350  1.00  0.00            
ATOM    113  O28 BCD     1      22.320  13.140  27.500  1.00  0.00            
ATOM    114  C36 BCD     1      20.440  12.090  26.390  1.00  0.00            
ATOM    115  O29 BCD     1      20.990  10.750  26.210  1.00  0.00            
ATOM    116  O30 BCD     1      24.340  14.100  23.960  1.00  0.00            
ATOM    117  H51 BCD     1      24.030  13.850  28.470  1.00  0.00            
ATOM    118  H52 BCD     1      24.700  12.960  26.320  1.00  0.00            
ATOM    119  H53 BCD     1      26.060  14.750  25.790  1.00  0.00            
ATOM    120  H54 BCD     1      23.170  15.260  25.070  1.00  0.00            
ATOM    121  H55 BCD     1      23.830  13.740  23.220  1.00  0.00            
ATOM    122  H56 BCD     1      22.690  12.080  24.950  1.00  0.00            
ATOM    123  H57 BCD     1      21.040  14.270  26.400  1.00  0.00            
ATOM    124  H58 BCD     1      19.780  12.270  27.250  1.00  0.00            
ATOM    125  H59 BCD     1      19.710  12.220  25.570  1.00  0.00            
ATOM    126  H60 BCD     1      20.330  10.150  26.560  1.00  0.00            
ATOM    127  C37 BCD     1      22.640  18.420  30.660  1.00  0.00            
ATOM    128  O31 BCD     1      22.240  19.480  29.840  1.00  0.00            
ATOM    129  C38 BCD     1      24.090  17.990  30.260  1.00  0.00            
ATOM    130  O32 BCD     1      24.780  19.190  30.130  1.00  0.00            
ATOM    131  C39 BCD     1      24.210  17.190  28.950  1.00  0.00            
ATOM    132  O33 BCD     1      25.480  16.580  28.690  1.00  0.00            
ATOM    133  C40 BCD     1      23.060  16.160  29.000  1.00  0.00            
ATOM    134  C41 BCD     1      21.670  16.630  29.290  1.00  0.00            
ATOM    135  O34 BCD     1      21.710  17.270  30.560  1.00  0.00            
ATOM    136  C42 BCD     1      20.550  15.570  29.220  1.00  0.00            
ATOM    137  O35 BCD     1      20.760  14.620  30.250  1.00  0.00            
ATOM    138  H61 BCD     1      22.700  18.730  31.710  1.00  0.00            
ATOM    139  H62 BCD     1      24.480  17.450  31.130  1.00  0.00            
ATOM    140  H63 BCD     1      25.190  19.050  29.270  1.00  0.00            
ATOM    141  H64 BCD     1      24.140  17.910  28.120  1.00  0.00            
ATOM    142  H65 BCD     1      25.390  15.880  28.040  1.00  0.00            
ATOM    143  H66 BCD     1      23.220  15.470  29.840  1.00  0.00            
ATOM    144  H67 BCD     1      21.440  17.460  28.610  1.00  0.00            
ATOM    145  H68 BCD     1      19.530  15.950  29.380  1.00  0.00            
ATOM    146  H69 BCD     1      20.490  15.050  28.260  1.00  0.00            
ATOM    147  H70 BCD     1      19.980  14.050  30.200  1.00  0.00            
ATOM    148  C1  BU7     2      17.040  17.720  25.960  1.00  0.00            
ATOM    149  C2  BU7     2      18.610  17.390  26.010  1.00  0.00            
ATOM    150  C3  BU7     2      19.340  17.920  24.730  1.00  0.00            
ATOM    151  C4  BU7     2      20.830  17.450  24.540  1.00  0.00            
ATOM    152  C5  BU7     2      21.750  17.840  25.730  1.00  0.00            
ATOM    153  C6  BU7     2      21.840  19.350  25.940  1.00  0.00            
ATOM    154  O1  BU7     2      22.710  19.670  27.010  1.00  0.00            
ATOM    155  C7  BU7     2      22.350  20.010  24.680  1.00  0.00            
ATOM    156  C8  BU7     2      23.480  19.660  24.040  1.00  0.00            
ATOM    157  C9  BU7     2      24.050  20.300  22.780  1.00  0.00            
ATOM    158  C10 BU7     2      24.760  21.670  23.000  1.00  0.00            
ATOM    159  O2  BU7     2      23.940  22.470  23.910  1.00  0.00            
ATOM    160  C11 BU7     2      24.710  22.370  21.650  1.00  0.00            
ATOM    161  C12 BU7     2      23.740  21.570  20.730  1.00  0.00            
ATOM    162  O3  BU7     2      23.470  21.790  19.560  1.00  0.00            
ATOM    163  C13 BU7     2      23.040  20.600  21.690  1.00  0.00            
ATOM    164  C14 BU7     2      22.320  19.460  20.950  1.00  0.00            
ATOM    165  C15 BU7     2      23.360  18.550  20.170  1.00  0.00            
ATOM    166  C16 BU7     2      22.730  17.410  19.240  1.00  0.00            
ATOM    167  C17 BU7     2      23.780  16.470  18.560  1.00  0.00            
ATOM    168  C18 BU7     2      24.690  15.720  19.560  1.00  0.00            
ATOM    169  C19 BU7     2      25.550  14.690  18.830  1.00  0.00            
ATOM    170  C20 BU7     2      26.310  13.930  19.900  1.00  0.00            
ATOM    171  O4  BU7     2      26.450  14.170  21.070  1.00  0.00            
ATOM    172  O5  BU7     2      26.630  12.710  19.520  1.00  0.00            
ATOM    173  H1  BU7     2      16.450  17.370  26.820  1.00  0.00            
ATOM    174  H2  BU7     2      16.930  18.800  25.840  1.00  0.00            
ATOM    175  H3  BU7     2      16.700  17.280  25.010  1.00  0.00            
ATOM    176  H4  BU7     2      18.860  16.340  26.200  1.00  0.00            
ATOM    177  H5  BU7     2      19.060  17.960  26.830  1.00  0.00            
ATOM    178  H6  BU7     2      19.300  19.010  24.790  1.00  0.00            
ATOM    179  H7  BU7     2      18.740  17.680  23.840  1.00  0.00            
ATOM    180  H8  BU7     2      21.250  17.800  23.590  1.00  0.00            
ATOM    181  H9  BU7     2      20.770  16.360  24.490  1.00  0.00            
ATOM    182  H10 BU7     2      22.710  17.390  25.440  1.00  0.00            
ATOM    183  H11 BU7     2      21.390  17.290  26.610  1.00  0.00            
ATOM    184  H12 BU7     2      20.860  19.710  26.270  1.00  0.00            
ATOM    185  H13 BU7     2      22.430  19.240  27.840  1.00  0.00            
ATOM    186  H14 BU7     2      21.760  20.880  24.410  1.00  0.00            
ATOM    187  H15 BU7     2      23.960  18.720  24.340  1.00  0.00            
ATOM    188  H16 BU7     2      24.880  19.640  22.490  1.00  0.00            
ATOM    189  H17 BU7     2      25.750  21.420  23.420  1.00  0.00            
ATOM    190  H18 BU7     2      24.340  23.350  23.820  1.00  0.00            
ATOM    191  H19 BU7     2      25.750  22.350  21.280  1.00  0.00            
ATOM    192  H20 BU7     2      24.450  23.430  21.690  1.00  0.00            
ATOM    193  H21 BU7     2      22.200  21.100  22.200  1.00  0.00            
ATOM    194  H22 BU7     2      21.560  19.750  20.210  1.00  0.00            
ATOM    195  H23 BU7     2      21.770  18.910  21.730  1.00  0.00            
ATOM    196  H24 BU7     2      24.040  18.070  20.880  1.00  0.00            
ATOM    197  H25 BU7     2      24.010  19.100  19.490  1.00  0.00            
ATOM    198  H26 BU7     2      22.160  17.880  18.430  1.00  0.00            
ATOM    199  H27 BU7     2      22.070  16.800  19.860  1.00  0.00            
ATOM    200  H28 BU7     2      24.330  17.050  17.810  1.00  0.00            
ATOM    201  H29 BU7     2      23.190  15.750  17.970  1.00  0.00            
ATOM    202  H30 BU7     2      24.150  15.460  20.480  1.00  0.00            
ATOM    203  H31 BU7     2      25.260  16.580  19.940  1.00  0.00            
ATOM    204  H32 BU7     2      26.280  15.220  18.210  1.00  0.00            
ATOM    205  H33 BU7     2      25.000  14.020  18.140  1.00  0.00            
ATOM    206  H34 BU7     2      26.960  12.310  20.340  1.00  0.00            
TER
ENDMDL
MODEL        1
ATOM      1  C1  BCD     1      22.310  20.220  19.700  1.00  0.00            
ATOM      2  O1  BCD     1      21.660  19.630  18.580  1.00  0.00            
ATOM      3  C2  BCD     1      23.140  21.430  19.340  1.00  0.00            
ATOM      4  O2  BCD     1      22.230  22.510  18.920  1.00  0.00            
ATOM      5  C3  BCD     1      24.200  21.050  18.240  1.00  0.00            
ATOM      6  O3  BCD     1      24.880  22.240  17.820  1.00  0.00            
ATOM      7  C4  BCD     1      25.120  20.000  18.850  1.00  0.00            
ATOM      8  C5  BCD     1      24.180  18.820  19.340  1.00  0.00            
ATOM      9  O4  BCD     1      23.210  19.280  20.230  1.00  0.00            
ATOM     10  C6  BCD     1      25.090  17.880  20.130  1.00  0.00            
ATOM     11  O5  BCD     1      25.860  18.580  21.170  1.00  0.00            
ATOM     12  H1  BCD     1      21.570  20.350  20.490  1.00  0.00            
ATOM     13  H2  BCD     1      23.780  21.670  20.190  1.00  0.00            
ATOM     14  H3  BCD     1      21.900  22.100  18.110  1.00  0.00            
ATOM     15  H4  BCD     1      23.650  20.700  17.350  1.00  0.00            
ATOM     16  H5  BCD     1      25.780  21.990  17.640  1.00  0.00            
ATOM     17  H6  BCD     1      25.640  20.420  19.730  1.00  0.00            
ATOM     18  H7  BCD     1      23.750  18.260  18.500  1.00  0.00            
ATOM     19  H8  BCD     1      24.440  17.130  20.600  1.00  0.00            
ATOM     20  H9  BCD     1      25.740  17.390  19.390  1.00  0.00            
ATOM     21  H10 BCD     1      26.310  17.900  21.670  1.00  0.00            
ATOM     22  C7  BCD     1      17.990  19.250  16.770  1.00  0.00            
ATOM     23  O6  BCD     1      18.450  18.020  16.310  1.00  0.00            
ATOM     24  C8  BCD     1      18.770  20.420  16.200  1.00  0.00            
ATOM     25  O7  BCD     1      18.660  20.530  14.780  1.00  0.00            
ATOM     26  C9  BCD     1      20.320  20.240  16.650  1.00  0.00            
ATOM     27  O8  BCD     1      21.210  21.280  16.180  1.00  0.00            
ATOM     28  C10 BCD     1      20.370  20.120  18.170  1.00  0.00            
ATOM     29  C11 BCD     1      19.360  19.060  18.750  1.00  0.00            
ATOM     30  O9  BCD     1      18.040  19.300  18.160  1.00  0.00            
ATOM     31  C12 BCD     1      19.120  19.110  20.300  1.00  0.00            
ATOM     32  O10 BCD     1      18.730  20.490  20.660  1.00  0.00            
ATOM     33  H11 BCD     1      16.930  19.340  16.520  1.00  0.00            
ATOM     34  H12 BCD     1      18.490  21.380  16.660  1.00  0.00            
ATOM     35  H13 BCD     1      19.250  21.220  14.470  1.00  0.00            
ATOM     36  H14 BCD     1      20.710  19.250  16.380  1.00  0.00            
ATOM     37  H15 BCD     1      21.630  21.090  15.340  1.00  0.00            
ATOM     38  H16 BCD     1      20.140  21.110  18.570  1.00  0.00            
ATOM     39  H17 BCD     1      19.720  18.050  18.510  1.00  0.00            
ATOM     40  H18 BCD     1      18.350  18.360  20.490  1.00  0.00            
ATOM     41  H19 BCD     1      20.090  18.820  20.730  1.00  0.00            
ATOM     42  H20 BCD     1      17.960  20.700  20.120  1.00  0.00            
ATOM     43  C13 BCD     1      17.540  14.670  14.050  1.00  0.00            
ATOM     44  O11 BCD     1      18.960  14.330  14.030  1.00  0.00            
ATOM     45  C14 BCD     1      17.380  16.030  13.360  1.00  0.00            
ATOM     46  O12 BCD     1      17.910  15.920  12.060  1.00  0.00            
ATOM     47  C15 BCD     1      18.000  17.200  14.110  1.00  0.00            
ATOM     48  O13 BCD     1      17.620  18.480  13.450  1.00  0.00            
ATOM     49  C16 BCD     1      17.580  17.160  15.550  1.00  0.00            
ATOM     50  C17 BCD     1      17.810  15.790  16.190  1.00  0.00            
ATOM     51  O14 BCD     1      17.090  14.880  15.440  1.00  0.00            
ATOM     52  C18 BCD     1      17.190  15.710  17.590  1.00  0.00            
ATOM     53  O15 BCD     1      15.800  16.080  17.630  1.00  0.00            
ATOM     54  H21 BCD     1      16.970  13.810  13.660  1.00  0.00            
ATOM     55  H22 BCD     1      16.300  16.220  13.330  1.00  0.00            
ATOM     56  H23 BCD     1      17.960  16.850  11.830  1.00  0.00            
ATOM     57  H24 BCD     1      19.090  17.090  14.040  1.00  0.00            
ATOM     58  H25 BCD     1      17.910  19.170  14.050  1.00  0.00            
ATOM     59  H26 BCD     1      16.520  17.390  15.680  1.00  0.00            
ATOM     60  H27 BCD     1      18.870  15.530  16.320  1.00  0.00            
ATOM     61  H28 BCD     1      17.290  14.700  18.010  1.00  0.00            
ATOM     62  H29 BCD     1      17.820  16.260  18.300  1.00  0.00            
ATOM     63  H30 BCD     1      15.190  15.500  17.160  1.00  0.00            
ATOM     64  C19 BCD     1      21.390  11.300  12.910  1.00  0.00            
ATOM     65  O16 BCD     1      22.510  12.300  12.800  1.00  0.00            
ATOM     66  C20 BCD     1      20.310  11.660  11.890  1.00  0.00            
ATOM     67  O17 BCD     1      20.790  11.730  10.580  1.00  0.00            
ATOM     68  C21 BCD     1      19.700  12.970  12.260  1.00  0.00            
ATOM     69  O18 BCD     1      18.660  13.350  11.310  1.00  0.00            
ATOM     70  C22 BCD     1      19.170  13.020  13.700  1.00  0.00            
ATOM     71  C23 BCD     1      20.180  12.470  14.730  1.00  0.00            
ATOM     72  O19 BCD     1      20.830  11.330  14.270  1.00  0.00            
ATOM     73  C24 BCD     1      19.630  12.340  16.110  1.00  0.00            
ATOM     74  O20 BCD     1      20.520  11.630  16.890  1.00  0.00            
ATOM     75  H31 BCD     1      21.780  10.290  12.710  1.00  0.00            
ATOM     76  H32 BCD     1      19.560  10.870  12.000  1.00  0.00            
ATOM     77  H33 BCD     1      20.060  12.170  10.140  1.00  0.00            
ATOM     78  H34 BCD     1      20.510  13.700  12.180  1.00  0.00            
ATOM     79  H35 BCD     1      18.630  14.280  11.580  1.00  0.00            
ATOM     80  H36 BCD     1      18.340  12.310  13.780  1.00  0.00            
ATOM     81  H37 BCD     1      21.000  13.190  14.730  1.00  0.00            
ATOM     82  H38 BCD     1      19.560  13.290  16.650  1.00  0.00            
ATOM     83  H39 BCD     1      18.650  11.850  16.080  1.00  0.00            
ATOM     84  H40 BCD     1      20.910  10.950  16.340  1.00  0.00            
ATOM     85  C25 BCD     1      26.570  12.460  12.300  1.00  0.00            
ATOM     86  O21 BCD     1      26.410  13.770  12.800  1.00  0.00            
ATOM     87  C26 BCD     1      25.750  12.220  11.020  1.00  0.00            
ATOM     88  O22 BCD     1      26.250  13.010   9.990  1.00  0.00            
ATOM     89  C27 BCD     1      24.290  12.500  11.160  1.00  0.00            
ATOM     90  O23 BCD     1      23.540  12.270   9.950  1.00  0.00            
ATOM     91  C28 BCD     1      23.750  11.750  12.410  1.00  0.00            
ATOM     92  C29 BCD     1      24.670  11.900  13.630  1.00  0.00            
ATOM     93  O24 BCD     1      26.020  11.600  13.220  1.00  0.00            
ATOM     94  C30 BCD     1      24.280  11.110  14.890  1.00  0.00            
ATOM     95  O25 BCD     1      24.230   9.760  14.550  1.00  0.00            
ATOM     96  H41 BCD     1      27.630  12.220  12.190  1.00  0.00            
ATOM     97  H42 BCD     1      25.940  11.160  10.770  1.00  0.00            
ATOM     98  H43 BCD     1      25.720  12.850   9.200  1.00  0.00            
ATOM     99  H44 BCD     1      24.260  13.550  11.470  1.00  0.00            
ATOM    100  H45 BCD     1      22.580  12.260  10.010  1.00  0.00            
ATOM    101  H46 BCD     1      23.660  10.670  12.240  1.00  0.00            
ATOM    102  H47 BCD     1      24.630  12.940  13.980  1.00  0.00            
ATOM    103  H48 BCD     1      25.060  11.290  15.640  1.00  0.00            
ATOM    104  H49 BCD     1      23.330  11.440  15.320  1.00  0.00            
ATOM    105  H50 BCD     1      24.970   9.700  13.940  1.00  0.00            
ATOM    106  C31 BCD     1      28.990  16.750  14.030  1.00  0.00            
ATOM    107  O26 BCD     1      27.950  17.210  14.850  1.00  0.00            
ATOM    108  C32 BCD     1      28.540  16.820  12.520  1.00  0.00            
ATOM    109  O27 BCD     1      28.320  18.210  12.200  1.00  0.00            
ATOM    110  C33 BCD     1      27.390  15.920  12.200  1.00  0.00            
ATOM    111  C34 BCD     1      27.670  14.530  12.810  1.00  0.00            
ATOM    112  C35 BCD     1      28.340  14.490  14.160  1.00  0.00            
ATOM    113  O28 BCD     1      29.390  15.460  14.340  1.00  0.00            
ATOM    114  C36 BCD     1      28.700  13.100  14.640  1.00  0.00            
ATOM    115  O29 BCD     1      29.670  12.450  13.740  1.00  0.00            
ATOM    116  O30 BCD     1      27.090  15.850  10.720  1.00  0.00            
ATOM    117  H51 BCD     1      29.800  17.480  14.120  1.00  0.00            
ATOM    118  H52 BCD     1      29.400  16.380  11.990  1.00  0.00            
ATOM    119  H53 BCD     1      28.360  18.330  11.250  1.00  0.00            
ATOM    120  H54 BCD     1      26.480  16.330  12.630  1.00  0.00            
ATOM    121  H55 BCD     1      26.710  14.970  10.570  1.00  0.00            
ATOM    122  H56 BCD     1      28.420  14.010  12.200  1.00  0.00            
ATOM    123  H57 BCD     1      27.510  14.880  14.760  1.00  0.00            
ATOM    124  H58 BCD     1      29.130  13.250  15.640  1.00  0.00            
ATOM    125  H59 BCD     1      27.800  12.550  14.940  1.00  0.00            
ATOM    126  H60 BCD     1      30.190  11.990  14.410  1.00  0.00            
ATOM    127  C37 BCD     1      27.390  19.670  18.140  1.00  0.00            
ATOM    128  O31 BCD     1      25.980  19.470  17.870  1.00  0.00            
ATOM    129  C38 BCD     1      27.940  20.320  16.880  1.00  0.00            
ATOM    130  O32 BCD     1      27.320  21.630  16.590  1.00  0.00            
ATOM    131  C39 BCD     1      27.690  19.400  15.730  1.00  0.00            
ATOM    132  O33 BCD     1      27.990  19.960  14.450  1.00  0.00            
ATOM    133  C40 BCD     1      28.310  18.050  15.920  1.00  0.00            
ATOM    134  C41 BCD     1      27.830  17.480  17.240  1.00  0.00            
ATOM    135  O34 BCD     1      28.060  18.460  18.330  1.00  0.00            
ATOM    136  C42 BCD     1      28.610  16.230  17.490  1.00  0.00            
ATOM    137  O35 BCD     1      28.430  16.000  18.850  1.00  0.00            
ATOM    138  H61 BCD     1      27.570  20.370  18.970  1.00  0.00            
ATOM    139  H62 BCD     1      29.020  20.400  17.060  1.00  0.00            
ATOM    140  H63 BCD     1      28.030  22.270  16.700  1.00  0.00            
ATOM    141  H64 BCD     1      26.610  19.210  15.730  1.00  0.00            
ATOM    142  H65 BCD     1      28.030  19.290  13.760  1.00  0.00            
ATOM    143  H66 BCD     1      29.390  18.230  16.010  1.00  0.00            
ATOM    144  H67 BCD     1      26.750  17.280  17.200  1.00  0.00            
ATOM    145  H68 BCD     1      28.330  15.400  16.830  1.00  0.00            
ATOM    146  H69 BCD     1      29.690  16.350  17.320  1.00  0.00            
ATOM    147  H70 BCD     1      28.680  16.810  19.300  1.00  0.00            
ATOM    148  C1  BU7     2      20.280  15.100  20.000  1.00  0.00            
ATOM    149  C2  BU7     2      21.530  15.870  19.450  1.00  0.00            
ATOM    150  C3  BU7     2      22.790  14.970  19.300  1.00  0.00            
ATOM    151  C4  BU7     2      22.780  13.780  18.320  1.00  0.00            
ATOM    152  C5  BU7     2      22.920  14.180  16.820  1.00  0.00            
ATOM    153  C6  BU7     2      24.070  15.190  16.450  1.00  0.00            
ATOM    154  O1  BU7     2      25.400  14.530  16.430  1.00  0.00            
ATOM    155  C7  BU7     2      23.900  15.800  15.000  1.00  0.00            
ATOM    156  C8  BU7     2      23.270  16.950  14.810  1.00  0.00            
ATOM    157  C9  BU7     2      23.210  17.750  13.510  1.00  0.00            
ATOM    158  C10 BU7     2      23.720  19.200  13.570  1.00  0.00            
ATOM    159  O2  BU7     2      23.250  19.810  14.760  1.00  0.00            
ATOM    160  C11 BU7     2      22.900  19.850  12.390  1.00  0.00            
ATOM    161  C12 BU7     2      21.620  19.070  12.250  1.00  0.00            
ATOM    162  O3  BU7     2      20.690  19.450  11.570  1.00  0.00            
ATOM    163  C13 BU7     2      21.760  17.830  13.080  1.00  0.00            
ATOM    164  C14 BU7     2      21.320  16.550  12.250  1.00  0.00            
ATOM    165  C15 BU7     2      21.940  16.430  10.870  1.00  0.00            
ATOM    166  C16 BU7     2      21.140  15.500   9.900  1.00  0.00            
ATOM    167  C17 BU7     2      21.790  15.330   8.450  1.00  0.00            
ATOM    168  C18 BU7     2      20.970  14.580   7.460  1.00  0.00            
ATOM    169  C19 BU7     2      21.760  14.200   6.220  1.00  0.00            
ATOM    170  C20 BU7     2      20.790  13.670   5.060  1.00  0.00            
ATOM    171  O4  BU7     2      19.950  12.780   5.240  1.00  0.00            
ATOM    172  O5  BU7     2      20.730  14.360   3.980  1.00  0.00            
ATOM    173  H1  BU7     2      19.410  15.760  20.130  1.00  0.00            
ATOM    174  H2  BU7     2      20.000  14.280  19.320  1.00  0.00            
ATOM    175  H3  BU7     2      20.430  14.730  21.020  1.00  0.00            
ATOM    176  H4  BU7     2      21.870  16.690  20.090  1.00  0.00            
ATOM    177  H5  BU7     2      21.260  16.250  18.460  1.00  0.00            
ATOM    178  H6  BU7     2      22.980  14.540  20.290  1.00  0.00            
ATOM    179  H7  BU7     2      23.780  15.440  19.220  1.00  0.00            
ATOM    180  H8  BU7     2      21.910  13.130  18.330  1.00  0.00            
ATOM    181  H9  BU7     2      23.570  13.040  18.480  1.00  0.00            
ATOM    182  H10 BU7     2      22.010  14.700  16.510  1.00  0.00            
ATOM    183  H11 BU7     2      22.990  13.400  16.050  1.00  0.00            
ATOM    184  H12 BU7     2      24.040  16.050  17.130  1.00  0.00            
ATOM    185  H13 BU7     2      25.820  14.470  17.300  1.00  0.00            
ATOM    186  H14 BU7     2      24.420  15.290  14.190  1.00  0.00            
ATOM    187  H15 BU7     2      22.810  17.470  15.650  1.00  0.00            
ATOM    188  H16 BU7     2      23.750  17.200  12.740  1.00  0.00            
ATOM    189  H17 BU7     2      24.800  19.260  13.410  1.00  0.00            
ATOM    190  H18 BU7     2      23.800  20.610  14.790  1.00  0.00            
ATOM    191  H19 BU7     2      23.440  19.850  11.440  1.00  0.00            
ATOM    192  H20 BU7     2      22.750  20.930  12.540  1.00  0.00            
ATOM    193  H21 BU7     2      21.110  17.990  13.940  1.00  0.00            
ATOM    194  H22 BU7     2      20.230  16.580  12.150  1.00  0.00            
ATOM    195  H23 BU7     2      21.660  15.670  12.810  1.00  0.00            
ATOM    196  H24 BU7     2      22.960  16.060  10.750  1.00  0.00            
ATOM    197  H25 BU7     2      22.010  17.410  10.380  1.00  0.00            
ATOM    198  H26 BU7     2      20.090  15.820   9.890  1.00  0.00            
ATOM    199  H27 BU7     2      21.110  14.490  10.310  1.00  0.00            
ATOM    200  H28 BU7     2      22.760  14.840   8.590  1.00  0.00            
ATOM    201  H29 BU7     2      21.930  16.280   7.930  1.00  0.00            
ATOM    202  H30 BU7     2      20.100  15.160   7.110  1.00  0.00            
ATOM    203  H31 BU7     2      20.480  13.750   7.970  1.00  0.00            
ATOM    204  H32 BU7     2      22.360  13.330   6.520  1.00  0.00            
ATOM    205  H33 BU7     2      22.430  14.990   5.860  1.00  0.00            
ATOM    206  H34 BU7     2      21.470  14.990   4.070  1.00  0.00            
TER
ENDMDL
MODEL        1
ATOM      1  C1  BCD     1      19.040  14.860  17.280  1.00  0.00            
ATOM      2  O1  BCD     1      18.630  13.850  18.130  1.00  0.00            
ATOM      3  C2  BCD     1      17.910  15.150  16.240  1.00  0.00            
ATOM      4  O2  BCD     1      16.770  15.520  16.920  1.00  0.00            
ATOM      5  C3  BCD     1      17.640  13.880  15.400  1.00  0.00            
ATOM      6  O3  BCD     1      16.640  14.130  14.370  1.00  0.00            
ATOM      7  C4  BCD     1      18.900  13.400  14.750  1.00  0.00            
ATOM      8  C5  BCD     1      20.160  13.300  15.690  1.00  0.00            
ATOM      9  O4  BCD     1      20.240  14.480  16.510  1.00  0.00            
ATOM     10  C6  BCD     1      21.490  13.000  15.010  1.00  0.00            
ATOM     11  O5  BCD     1      21.910  14.050  14.170  1.00  0.00            
ATOM     12  H1  BCD     1      19.360  15.680  17.940  1.00  0.00            
ATOM     13  H2  BCD     1      18.220  16.020  15.640  1.00  0.00            
ATOM     14  H3  BCD     1      16.180  15.610  16.170  1.00  0.00            
ATOM     15  H4  BCD     1      17.330  13.100  16.100  1.00  0.00            
ATOM     16  H5  BCD     1      16.430  13.310  13.910  1.00  0.00            
ATOM     17  H6  BCD     1      19.100  13.970  13.830  1.00  0.00            
ATOM     18  H7  BCD     1      19.970  12.430  16.330  1.00  0.00            
ATOM     19  H8  BCD     1      22.240  12.750  15.770  1.00  0.00            
ATOM     20  H9  BCD     1      21.390  12.070  14.440  1.00  0.00            
ATOM     21  H10 BCD     1      21.650  14.880  14.590  1.00  0.00            
ATOM     22  C7  BCD     1      17.390  13.630  22.110  1.00  0.00            
ATOM     23  O6  BCD     1      17.720  12.220  22.180  1.00  0.00            
ATOM     24  C8  BCD     1      16.320  13.890  21.030  1.00  0.00            
ATOM     25  O7  BCD     1      15.160  13.100  21.360  1.00  0.00            
ATOM     26  C9  BCD     1      16.900  13.510  19.710  1.00  0.00            
ATOM     27  O8  BCD     1      15.940  13.770  18.610  1.00  0.00            
ATOM     28  C10 BCD     1      18.160  14.350  19.440  1.00  0.00            
ATOM     29  C11 BCD     1      19.180  14.110  20.550  1.00  0.00            
ATOM     30  O9  BCD     1      18.540  14.440  21.830  1.00  0.00            
ATOM     31  C12 BCD     1      20.520  14.810  20.380  1.00  0.00            
ATOM     32  O10 BCD     1      20.300  16.200  20.110  1.00  0.00            
ATOM     33  H11 BCD     1      17.010  13.980  23.080  1.00  0.00            
ATOM     34  H12 BCD     1      16.100  14.970  21.050  1.00  0.00            
ATOM     35  H13 BCD     1      14.510  13.340  20.700  1.00  0.00            
ATOM     36  H14 BCD     1      17.120  12.440  19.730  1.00  0.00            
ATOM     37  H15 BCD     1      16.300  14.500  18.100  1.00  0.00            
ATOM     38  H16 BCD     1      17.890  15.410  19.370  1.00  0.00            
ATOM     39  H17 BCD     1      19.490  13.070  20.690  1.00  0.00            
ATOM     40  H18 BCD     1      21.140  14.630  21.270  1.00  0.00            
ATOM     41  H19 BCD     1      21.190  14.340  19.650  1.00  0.00            
ATOM     42  H20 BCD     1      19.830  16.510  20.890  1.00  0.00            
ATOM     43  C13 BCD     1      17.940   9.160  25.040  1.00  0.00            
ATOM     44  O11 BCD     1      18.110   8.250  23.970  1.00  0.00            
ATOM     45  C14 BCD     1      16.630   9.880  24.890  1.00  0.00            
ATOM     46  O12 BCD     1      15.470   9.060  25.010  1.00  0.00            
ATOM     47  C15 BCD     1      16.570  10.700  23.560  1.00  0.00            
ATOM     48  O13 BCD     1      15.290  11.390  23.420  1.00  0.00            
ATOM     49  C16 BCD     1      17.730  11.610  23.520  1.00  0.00            
ATOM     50  C17 BCD     1      19.080  10.850  23.790  1.00  0.00            
ATOM     51  O14 BCD     1      18.960  10.100  24.990  1.00  0.00            
ATOM     52  C18 BCD     1      20.270  11.770  23.850  1.00  0.00            
ATOM     53  O15 BCD     1      20.080  12.890  24.800  1.00  0.00            
ATOM     54  H21 BCD     1      18.060   8.630  26.000  1.00  0.00            
ATOM     55  H22 BCD     1      16.700  10.620  25.700  1.00  0.00            
ATOM     56  H23 BCD     1      14.680   9.570  24.840  1.00  0.00            
ATOM     57  H24 BCD     1      16.650   9.920  22.790  1.00  0.00            
ATOM     58  H25 BCD     1      15.280  12.010  22.690  1.00  0.00            
ATOM     59  H26 BCD     1      17.570  12.400  24.270  1.00  0.00            
ATOM     60  H27 BCD     1      19.330  10.130  23.000  1.00  0.00            
ATOM     61  H28 BCD     1      21.180  11.190  24.060  1.00  0.00            
ATOM     62  H29 BCD     1      20.430  12.240  22.870  1.00  0.00            
ATOM     63  H30 BCD     1      20.890  13.410  24.860  1.00  0.00            
ATOM     64  C19 BCD     1      18.880   4.320  22.910  1.00  0.00            
ATOM     65  O16 BCD     1      19.420   4.910  21.630  1.00  0.00            
ATOM     66  C20 BCD     1      17.400   4.690  23.080  1.00  0.00            
ATOM     67  O17 BCD     1      16.600   4.210  21.970  1.00  0.00            
ATOM     68  C21 BCD     1      17.180   6.200  23.180  1.00  0.00            
ATOM     69  O18 BCD     1      15.760   6.440  23.360  1.00  0.00            
ATOM     70  C22 BCD     1      18.090   6.870  24.240  1.00  0.00            
ATOM     71  C23 BCD     1      19.500   6.280  24.200  1.00  0.00            
ATOM     72  O19 BCD     1      19.550   4.880  24.070  1.00  0.00            
ATOM     73  C24 BCD     1      20.310   6.750  25.400  1.00  0.00            
ATOM     74  O20 BCD     1      21.610   6.210  25.290  1.00  0.00            
ATOM     75  H31 BCD     1      18.930   3.230  22.800  1.00  0.00            
ATOM     76  H32 BCD     1      17.010   4.220  23.990  1.00  0.00            
ATOM     77  H33 BCD     1      16.140   4.930  21.530  1.00  0.00            
ATOM     78  H34 BCD     1      17.530   6.670  22.250  1.00  0.00            
ATOM     79  H35 BCD     1      15.500   7.370  23.400  1.00  0.00            
ATOM     80  H36 BCD     1      17.620   6.640  25.200  1.00  0.00            
ATOM     81  H37 BCD     1      19.960   6.700  23.300  1.00  0.00            
ATOM     82  H38 BCD     1      20.380   7.850  25.490  1.00  0.00            
ATOM     83  H39 BCD     1      19.810   6.470  26.340  1.00  0.00            
ATOM     84  H40 BCD     1      21.630   5.380  24.810  1.00  0.00            
ATOM     85  C25 BCD     1      20.820   3.720  17.970  1.00  0.00            
ATOM     86  O21 BCD     1      20.210   4.880  17.470  1.00  0.00            
ATOM     87  C26 BCD     1      19.810   2.780  18.650  1.00  0.00            
ATOM     88  O22 BCD     1      18.840   2.220  17.760  1.00  0.00            
ATOM     89  C27 BCD     1      19.150   3.480  19.770  1.00  0.00            
ATOM     90  O23 BCD     1      18.190   2.610  20.460  1.00  0.00            
ATOM     91  C28 BCD     1      20.110   3.990  20.750  1.00  0.00            
ATOM     92  C29 BCD     1      21.270   4.800  20.130  1.00  0.00            
ATOM     93  O24 BCD     1      21.720   4.050  19.020  1.00  0.00            
ATOM     94  C30 BCD     1      22.440   5.010  21.010  1.00  0.00            
ATOM     95  O25 BCD     1      23.120   3.840  21.570  1.00  0.00            
ATOM     96  H41 BCD     1      21.410   3.260  17.170  1.00  0.00            
ATOM     97  H42 BCD     1      20.340   1.910  19.060  1.00  0.00            
ATOM     98  H43 BCD     1      18.270   1.710  18.350  1.00  0.00            
ATOM     99  H44 BCD     1      18.680   4.430  19.480  1.00  0.00            
ATOM    100  H45 BCD     1      17.560   3.080  21.010  1.00  0.00            
ATOM    101  H46 BCD     1      20.520   3.170  21.350  1.00  0.00            
ATOM    102  H47 BCD     1      20.840   5.750  19.770  1.00  0.00            
ATOM    103  H48 BCD     1      23.220   5.520  20.430  1.00  0.00            
ATOM    104  H49 BCD     1      22.120   5.670  21.820  1.00  0.00            
ATOM    105  H50 BCD     1      24.050   4.040  21.640  1.00  0.00            
ATOM    106  C31 BCD     1      18.540   6.390  13.940  1.00  0.00            
ATOM    107  O26 BCD     1      18.610   7.780  14.290  1.00  0.00            
ATOM    108  C32 BCD     1      17.660   5.620  14.920  1.00  0.00            
ATOM    109  O27 BCD     1      16.380   6.220  14.810  1.00  0.00            
ATOM    110  C33 BCD     1      18.190   5.510  16.300  1.00  0.00            
ATOM    111  C34 BCD     1      19.590   4.910  16.150  1.00  0.00            
ATOM    112  C35 BCD     1      20.460   5.720  15.230  1.00  0.00            
ATOM    113  O28 BCD     1      19.840   5.740  13.970  1.00  0.00            
ATOM    114  C36 BCD     1      21.840   5.060  15.020  1.00  0.00            
ATOM    115  O29 BCD     1      22.670   5.940  14.250  1.00  0.00            
ATOM    116  O30 BCD     1      17.390   4.620  17.120  1.00  0.00            
ATOM    117  H51 BCD     1      18.260   6.240  12.890  1.00  0.00            
ATOM    118  H52 BCD     1      17.620   4.630  14.440  1.00  0.00            
ATOM    119  H53 BCD     1      15.860   5.410  14.860  1.00  0.00            
ATOM    120  H54 BCD     1      18.310   6.490  16.770  1.00  0.00            
ATOM    121  H55 BCD     1      18.030   4.000  17.490  1.00  0.00            
ATOM    122  H56 BCD     1      19.530   3.850  15.840  1.00  0.00            
ATOM    123  H57 BCD     1      20.540   6.750  15.610  1.00  0.00            
ATOM    124  H58 BCD     1      22.340   4.970  16.000  1.00  0.00            
ATOM    125  H59 BCD     1      21.730   4.070  14.570  1.00  0.00            
ATOM    126  H60 BCD     1      22.640   6.780  14.700  1.00  0.00            
ATOM    127  C37 BCD     1      18.260  11.730  13.090  1.00  0.00            
ATOM    128  O31 BCD     1      18.680  12.100  14.390  1.00  0.00            
ATOM    129  C38 BCD     1      17.010  10.860  13.210  1.00  0.00            
ATOM    130  O32 BCD     1      15.980  11.610  13.870  1.00  0.00            
ATOM    131  C39 BCD     1      17.210   9.490  13.930  1.00  0.00            
ATOM    132  O33 BCD     1      15.990   8.660  13.910  1.00  0.00            
ATOM    133  C40 BCD     1      18.340   8.700  13.310  1.00  0.00            
ATOM    134  C41 BCD     1      19.610   9.620  13.140  1.00  0.00            
ATOM    135  O34 BCD     1      19.280  10.880  12.510  1.00  0.00            
ATOM    136  C42 BCD     1      20.710   8.960  12.400  1.00  0.00            
ATOM    137  O35 BCD     1      20.240   8.690  11.100  1.00  0.00            
ATOM    138  H61 BCD     1      18.050  12.530  12.380  1.00  0.00            
ATOM    139  H62 BCD     1      16.590  10.680  12.220  1.00  0.00            
ATOM    140  H63 BCD     1      15.230  11.020  13.980  1.00  0.00            
ATOM    141  H64 BCD     1      17.510   9.820  14.930  1.00  0.00            
ATOM    142  H65 BCD     1      16.120   7.890  14.470  1.00  0.00            
ATOM    143  H66 BCD     1      17.960   8.250  12.380  1.00  0.00            
ATOM    144  H67 BCD     1      19.960   9.780  14.170  1.00  0.00            
ATOM    145  H68 BCD     1      21.540   9.680  12.320  1.00  0.00            
ATOM    146  H69 BCD     1      21.080   8.060  12.900  1.00  0.00            
ATOM    147  H70 BCD     1      20.410   7.750  11.040  1.00  0.00            
ATOM    148  C1  BU7     2      29.090   6.960  17.130  1.00  0.00            
ATOM    149  C2  BU7     2      27.810   7.640  16.590  1.00  0.00            
ATOM    150  C3  BU7     2      26.560   7.470  17.440  1.00  0.00            
ATOM    151  C4  BU7     2      25.330   8.140  16.860  1.00  0.00            
ATOM    152  C5  BU7     2      24.060   8.050  17.660  1.00  0.00            
ATOM    153  C6  BU7     2      22.960   8.850  16.920  1.00  0.00            
ATOM    154  O1  BU7     2      22.790   8.350  15.610  1.00  0.00            
ATOM    155  C7  BU7     2      21.640   8.790  17.680  1.00  0.00            
ATOM    156  C8  BU7     2      20.950   9.960  17.930  1.00  0.00            
ATOM    157  C9  BU7     2      19.710  10.110  18.750  1.00  0.00            
ATOM    158  C10 BU7     2      19.860   9.840  20.260  1.00  0.00            
ATOM    159  O2  BU7     2      21.120  10.170  20.870  1.00  0.00            
ATOM    160  C11 BU7     2      19.510   8.430  20.530  1.00  0.00            
ATOM    161  C12 BU7     2      18.640   8.050  19.350  1.00  0.00            
ATOM    162  O3  BU7     2      18.100   6.950  19.420  1.00  0.00            
ATOM    163  C13 BU7     2      18.600   9.080  18.230  1.00  0.00            
ATOM    164  C14 BU7     2      17.120   9.670  18.140  1.00  0.00            
ATOM    165  C15 BU7     2      16.050   8.680  17.610  1.00  0.00            
ATOM    166  C16 BU7     2      14.680   9.300  17.390  1.00  0.00            
ATOM    167  C17 BU7     2      14.200  10.100  18.640  1.00  0.00            
ATOM    168  C18 BU7     2      13.910   9.310  19.980  1.00  0.00            
ATOM    169  C19 BU7     2      13.040  10.100  20.920  1.00  0.00            
ATOM    170  C20 BU7     2      12.820   9.410  22.250  1.00  0.00            
ATOM    171  O4  BU7     2      13.120   8.260  22.380  1.00  0.00            
ATOM    172  O5  BU7     2      12.220  10.040  23.290  1.00  0.00            
ATOM    173  H1  BU7     2      29.100   5.940  16.740  1.00  0.00            
ATOM    174  H2  BU7     2      29.990   7.450  16.740  1.00  0.00            
ATOM    175  H3  BU7     2      29.220   7.020  18.220  1.00  0.00            
ATOM    176  H4  BU7     2      27.660   7.420  15.530  1.00  0.00            
ATOM    177  H5  BU7     2      28.020   8.710  16.710  1.00  0.00            
ATOM    178  H6  BU7     2      26.720   7.890  18.440  1.00  0.00            
ATOM    179  H7  BU7     2      26.340   6.430  17.710  1.00  0.00            
ATOM    180  H8  BU7     2      25.180   7.720  15.860  1.00  0.00            
ATOM    181  H9  BU7     2      25.690   9.170  16.770  1.00  0.00            
ATOM    182  H10 BU7     2      24.260   8.440  18.670  1.00  0.00            
ATOM    183  H11 BU7     2      23.660   7.030  17.670  1.00  0.00            
ATOM    184  H12 BU7     2      23.400   9.850  16.870  1.00  0.00            
ATOM    185  H13 BU7     2      23.520   8.690  15.070  1.00  0.00            
ATOM    186  H14 BU7     2      21.340   7.810  18.020  1.00  0.00            
ATOM    187  H15 BU7     2      21.340  10.910  17.580  1.00  0.00            
ATOM    188  H16 BU7     2      19.340  11.150  18.730  1.00  0.00            
ATOM    189  H17 BU7     2      19.090  10.470  20.710  1.00  0.00            
ATOM    190  H18 BU7     2      21.320  11.100  20.660  1.00  0.00            
ATOM    191  H19 BU7     2      18.850   8.460  21.410  1.00  0.00            
ATOM    192  H20 BU7     2      20.350   7.730  20.600  1.00  0.00            
ATOM    193  H21 BU7     2      18.900   8.690  17.250  1.00  0.00            
ATOM    194  H22 BU7     2      17.110  10.530  17.470  1.00  0.00            
ATOM    195  H23 BU7     2      16.790  10.050  19.120  1.00  0.00            
ATOM    196  H24 BU7     2      15.930   7.940  18.400  1.00  0.00            
ATOM    197  H25 BU7     2      16.420   8.310  16.650  1.00  0.00            
ATOM    198  H26 BU7     2      13.870   8.590  17.200  1.00  0.00            
ATOM    199  H27 BU7     2      14.660   9.920  16.490  1.00  0.00            
ATOM    200  H28 BU7     2      13.220  10.500  18.330  1.00  0.00            
ATOM    201  H29 BU7     2      14.840  10.980  18.740  1.00  0.00            
ATOM    202  H30 BU7     2      14.860   9.000  20.460  1.00  0.00            
ATOM    203  H31 BU7     2      13.330   8.440  19.640  1.00  0.00            
ATOM    204  H32 BU7     2      12.100  10.330  20.410  1.00  0.00            
ATOM    205  H33 BU7     2      13.420  11.120  21.040  1.00  0.00            
ATOM    206  H34 BU7     2      12.270  10.930  22.900  1.00  0.00            
TER
ENDMDL
MODEL        1
ATOM      1  C1  BCD     1      27.570  17.930  17.470  1.00  0.00            
ATOM      2  O1  BCD     1      26.370  17.590  18.140  1.00  0.00            
ATOM      3  C2  BCD     1      27.880  16.830  16.480  1.00  0.00            
ATOM      4  O2  BCD     1      26.960  16.910  15.390  1.00  0.00            
ATOM      5  C3  BCD     1      28.000  15.450  17.200  1.00  0.00            
ATOM      6  O3  BCD     1      28.270  14.360  16.340  1.00  0.00            
ATOM      7  C4  BCD     1      29.060  15.520  18.300  1.00  0.00            
ATOM      8  C5  BCD     1      28.830  16.720  19.190  1.00  0.00            
ATOM      9  O4  BCD     1      28.600  17.930  18.500  1.00  0.00            
ATOM     10  C6  BCD     1      30.080  16.990  20.130  1.00  0.00            
ATOM     11  O5  BCD     1      31.240  17.570  19.350  1.00  0.00            
ATOM     12  H1  BCD     1      27.490  18.890  16.940  1.00  0.00            
ATOM     13  H2  BCD     1      28.910  17.150  16.230  1.00  0.00            
ATOM     14  H3  BCD     1      26.080  17.200  15.650  1.00  0.00            
ATOM     15  H4  BCD     1      27.030  15.300  17.690  1.00  0.00            
ATOM     16  H5  BCD     1      28.580  13.570  16.790  1.00  0.00            
ATOM     17  H6  BCD     1      30.050  15.580  17.840  1.00  0.00            
ATOM     18  H7  BCD     1      27.940  16.460  19.780  1.00  0.00            
ATOM     19  H8  BCD     1      29.810  17.730  20.890  1.00  0.00            
ATOM     20  H9  BCD     1      30.420  16.110  20.690  1.00  0.00            
ATOM     21  H10 BCD     1      32.030  17.040  19.520  1.00  0.00            
ATOM     22  C7  BCD     1      22.580  19.220  18.700  1.00  0.00            
ATOM     23  O6  BCD     1      21.980  17.950  19.030  1.00  0.00            
ATOM     24  C8  BCD     1      23.080  19.280  17.260  1.00  0.00            
ATOM     25  O7  BCD     1      22.050  18.920  16.290  1.00  0.00            
ATOM     26  C9  BCD     1      24.270  18.280  17.110  1.00  0.00            
ATOM     27  O8  BCD     1      24.790  18.380  15.810  1.00  0.00            
ATOM     28  C10 BCD     1      25.330  18.580  18.190  1.00  0.00            
ATOM     29  C11 BCD     1      24.780  18.750  19.540  1.00  0.00            
ATOM     30  O9  BCD     1      23.600  19.510  19.590  1.00  0.00            
ATOM     31  C12 BCD     1      25.820  19.340  20.480  1.00  0.00            
ATOM     32  O10 BCD     1      26.280  20.650  20.180  1.00  0.00            
ATOM     33  H11 BCD     1      21.800  19.980  18.820  1.00  0.00            
ATOM     34  H12 BCD     1      23.420  20.310  17.060  1.00  0.00            
ATOM     35  H13 BCD     1      21.890  19.640  15.670  1.00  0.00            
ATOM     36  H14 BCD     1      23.990  17.240  17.290  1.00  0.00            
ATOM     37  H15 BCD     1      24.110  18.570  15.160  1.00  0.00            
ATOM     38  H16 BCD     1      25.780  19.540  17.900  1.00  0.00            
ATOM     39  H17 BCD     1      24.420  17.780  19.910  1.00  0.00            
ATOM     40  H18 BCD     1      25.300  19.310  21.440  1.00  0.00            
ATOM     41  H19 BCD     1      26.670  18.650  20.620  1.00  0.00            
ATOM     42  H20 BCD     1      25.700  21.160  19.610  1.00  0.00            
ATOM     43  C13 BCD     1      18.580  16.000  20.140  1.00  0.00            
ATOM     44  O11 BCD     1      19.340  14.800  20.290  1.00  0.00            
ATOM     45  C14 BCD     1      18.600  16.490  18.680  1.00  0.00            
ATOM     46  O12 BCD     1      18.060  15.510  17.760  1.00  0.00            
ATOM     47  C15 BCD     1      19.990  16.900  18.350  1.00  0.00            
ATOM     48  O13 BCD     1      19.980  17.370  17.020  1.00  0.00            
ATOM     49  C16 BCD     1      20.580  17.930  19.330  1.00  0.00            
ATOM     50  C17 BCD     1      20.410  17.530  20.800  1.00  0.00            
ATOM     51  O14 BCD     1      19.060  17.140  20.970  1.00  0.00            
ATOM     52  C18 BCD     1      20.970  18.640  21.750  1.00  0.00            
ATOM     53  O15 BCD     1      20.440  19.960  21.580  1.00  0.00            
ATOM     54  H21 BCD     1      17.530  15.810  20.380  1.00  0.00            
ATOM     55  H22 BCD     1      17.970  17.390  18.680  1.00  0.00            
ATOM     56  H23 BCD     1      18.530  14.700  17.950  1.00  0.00            
ATOM     57  H24 BCD     1      20.640  16.020  18.410  1.00  0.00            
ATOM     58  H25 BCD     1      20.860  17.690  16.780  1.00  0.00            
ATOM     59  H26 BCD     1      20.090  18.900  19.150  1.00  0.00            
ATOM     60  H27 BCD     1      21.040  16.640  20.890  1.00  0.00            
ATOM     61  H28 BCD     1      20.760  18.250  22.760  1.00  0.00            
ATOM     62  H29 BCD     1      22.060  18.630  21.630  1.00  0.00            
ATOM     63  H30 BCD     1      20.360  20.430  22.420  1.00  0.00            
ATOM     64  C19 BCD     1      18.540  10.770  21.150  1.00  0.00            
ATOM     65  O16 BCD     1      19.950  10.630  21.370  1.00  0.00            
ATOM     66  C20 BCD     1      18.350  11.270  19.700  1.00  0.00            
ATOM     67  O17 BCD     1      18.810  10.230  18.820  1.00  0.00            
ATOM     68  C21 BCD     1      19.140  12.560  19.430  1.00  0.00            
ATOM     69  O18 BCD     1      18.950  13.100  18.020  1.00  0.00            
ATOM     70  C22 BCD     1      18.510  13.630  20.340  1.00  0.00            
ATOM     71  C23 BCD     1      18.600  13.140  21.770  1.00  0.00            
ATOM     72  O19 BCD     1      18.050  11.840  21.950  1.00  0.00            
ATOM     73  C24 BCD     1      17.950  14.050  22.830  1.00  0.00            
ATOM     74  O20 BCD     1      16.530  14.270  22.680  1.00  0.00            
ATOM     75  H31 BCD     1      17.940   9.850  21.260  1.00  0.00            
ATOM     76  H32 BCD     1      17.270  11.440  19.550  1.00  0.00            
ATOM     77  H33 BCD     1      19.540   9.790  19.260  1.00  0.00            
ATOM     78  H34 BCD     1      20.190  12.520  19.760  1.00  0.00            
ATOM     79  H35 BCD     1      19.480  12.500  17.480  1.00  0.00            
ATOM     80  H36 BCD     1      17.460  13.780  20.090  1.00  0.00            
ATOM     81  H37 BCD     1      19.680  13.040  21.970  1.00  0.00            
ATOM     82  H38 BCD     1      18.170  13.510  23.760  1.00  0.00            
ATOM     83  H39 BCD     1      18.570  14.950  22.800  1.00  0.00            
ATOM     84  H40 BCD     1      16.180  14.550  23.530  1.00  0.00            
ATOM     85  C25 BCD     1      22.980   8.330  22.710  1.00  0.00            
ATOM     86  O21 BCD     1      23.730   9.600  22.580  1.00  0.00            
ATOM     87  C26 BCD     1      22.460   7.950  21.330  1.00  0.00            
ATOM     88  O22 BCD     1      23.550   7.650  20.540  1.00  0.00            
ATOM     89  C27 BCD     1      21.620   9.150  20.810  1.00  0.00            
ATOM     90  O23 BCD     1      21.000   8.690  19.620  1.00  0.00            
ATOM     91  C28 BCD     1      20.580   9.440  21.820  1.00  0.00            
ATOM     92  C29 BCD     1      21.070   9.660  23.240  1.00  0.00            
ATOM     93  O24 BCD     1      21.880   8.560  23.610  1.00  0.00            
ATOM     94  C30 BCD     1      19.970   9.860  24.220  1.00  0.00            
ATOM     95  O25 BCD     1      19.250   8.640  24.310  1.00  0.00            
ATOM     96  H41 BCD     1      23.570   7.580  23.230  1.00  0.00            
ATOM     97  H42 BCD     1      21.760   7.110  21.390  1.00  0.00            
ATOM     98  H43 BCD     1      24.320   7.680  21.120  1.00  0.00            
ATOM     99  H44 BCD     1      22.180  10.070  20.590  1.00  0.00            
ATOM    100  H45 BCD     1      21.640   8.120  19.190  1.00  0.00            
ATOM    101  H46 BCD     1      19.900   8.580  21.820  1.00  0.00            
ATOM    102  H47 BCD     1      21.710  10.550  23.280  1.00  0.00            
ATOM    103  H48 BCD     1      20.510  10.130  25.140  1.00  0.00            
ATOM    104  H49 BCD     1      19.390  10.700  23.820  1.00  0.00            
ATOM    105  H50 BCD     1      18.900   8.440  23.440  1.00  0.00            
ATOM    106  C31 BCD     1      27.670  10.680  23.350  1.00  0.00            
ATOM    107  O26 BCD     1      27.490  11.430  22.120  1.00  0.00            
ATOM    108  C32 BCD     1      27.420   9.200  22.980  1.00  0.00            
ATOM    109  O27 BCD     1      28.400   8.810  21.980  1.00  0.00            
ATOM    110  C33 BCD     1      25.950   8.940  22.430  1.00  0.00            
ATOM    111  C34 BCD     1      24.970   9.550  23.320  1.00  0.00            
ATOM    112  C35 BCD     1      25.290  10.950  23.870  1.00  0.00            
ATOM    113  O28 BCD     1      26.630  10.950  24.280  1.00  0.00            
ATOM    114  C36 BCD     1      24.390  11.470  24.980  1.00  0.00            
ATOM    115  O29 BCD     1      24.380  10.620  26.150  1.00  0.00            
ATOM    116  O30 BCD     1      25.680   7.520  22.370  1.00  0.00            
ATOM    117  H51 BCD     1      28.630  10.930  23.810  1.00  0.00            
ATOM    118  H52 BCD     1      27.510   8.630  23.910  1.00  0.00            
ATOM    119  H53 BCD     1      28.220   9.430  21.270  1.00  0.00            
ATOM    120  H54 BCD     1      25.850   9.430  21.460  1.00  0.00            
ATOM    121  H55 BCD     1      26.500   7.030  22.370  1.00  0.00            
ATOM    122  H56 BCD     1      24.950   8.910  24.210  1.00  0.00            
ATOM    123  H57 BCD     1      25.270  11.690  23.060  1.00  0.00            
ATOM    124  H58 BCD     1      24.610  12.520  25.200  1.00  0.00            
ATOM    125  H59 BCD     1      23.400  11.440  24.500  1.00  0.00            
ATOM    126  H60 BCD     1      23.530  10.840  26.560  1.00  0.00            
ATOM    127  C37 BCD     1      29.910  13.550  19.360  1.00  0.00            
ATOM    128  O31 BCD     1      28.810  14.400  19.070  1.00  0.00            
ATOM    129  C38 BCD     1      29.470  12.110  18.990  1.00  0.00            
ATOM    130  O32 BCD     1      29.090  11.950  17.660  1.00  0.00            
ATOM    131  C39 BCD     1      28.370  11.670  19.930  1.00  0.00            
ATOM    132  O33 BCD     1      27.850  10.270  19.670  1.00  0.00            
ATOM    133  C40 BCD     1      28.670  11.820  21.410  1.00  0.00            
ATOM    134  C41 BCD     1      29.070  13.250  21.680  1.00  0.00            
ATOM    135  O34 BCD     1      30.170  13.550  20.800  1.00  0.00            
ATOM    136  C42 BCD     1      29.550  13.390  23.150  1.00  0.00            
ATOM    137  O35 BCD     1      30.740  12.630  23.400  1.00  0.00            
ATOM    138  H61 BCD     1      30.820  13.800  18.800  1.00  0.00            
ATOM    139  H62 BCD     1      30.330  11.470  19.230  1.00  0.00            
ATOM    140  H63 BCD     1      29.330  11.100  17.280  1.00  0.00            
ATOM    141  H64 BCD     1      27.520  12.350  19.760  1.00  0.00            
ATOM    142  H65 BCD     1      27.450  10.330  18.800  1.00  0.00            
ATOM    143  H66 BCD     1      29.530  11.180  21.640  1.00  0.00            
ATOM    144  H67 BCD     1      28.230  13.950  21.550  1.00  0.00            
ATOM    145  H68 BCD     1      29.750  14.460  23.220  1.00  0.00            
ATOM    146  H69 BCD     1      28.690  13.140  23.780  1.00  0.00            
ATOM    147  H70 BCD     1      30.670  12.300  24.300  1.00  0.00            
ATOM    148  C1  BU7     2      31.540  17.450  26.260  1.00  0.00            
ATOM    149  C2  BU7     2      30.570  18.320  25.440  1.00  0.00            
ATOM    150  C3  BU7     2      29.490  17.470  24.840  1.00  0.00            
ATOM    151  C4  BU7     2      28.420  18.350  24.290  1.00  0.00            
ATOM    152  C5  BU7     2      27.320  17.580  23.480  1.00  0.00            
ATOM    153  C6  BU7     2      26.440  16.660  24.290  1.00  0.00            
ATOM    154  O1  BU7     2      25.510  17.340  25.000  1.00  0.00            
ATOM    155  C7  BU7     2      25.770  15.590  23.410  1.00  0.00            
ATOM    156  C8  BU7     2      24.930  15.960  22.450  1.00  0.00            
ATOM    157  C9  BU7     2      24.020  15.060  21.640  1.00  0.00            
ATOM    158  C10 BU7     2      22.930  14.320  22.370  1.00  0.00            
ATOM    159  O2  BU7     2      23.160  14.300  23.780  1.00  0.00            
ATOM    160  C11 BU7     2      22.720  12.930  21.800  1.00  0.00            
ATOM    161  C12 BU7     2      23.960  12.770  20.960  1.00  0.00            
ATOM    162  O3  BU7     2      24.330  11.760  20.370  1.00  0.00            
ATOM    163  C13 BU7     2      24.790  14.040  20.830  1.00  0.00            
ATOM    164  C14 BU7     2      25.060  14.380  19.260  1.00  0.00            
ATOM    165  C15 BU7     2      23.810  14.380  18.370  1.00  0.00            
ATOM    166  C16 BU7     2      24.030  14.680  16.870  1.00  0.00            
ATOM    167  C17 BU7     2      22.690  15.070  16.240  1.00  0.00            
ATOM    168  C18 BU7     2      22.870  15.410  14.760  1.00  0.00            
ATOM    169  C19 BU7     2      21.630  15.900  14.060  1.00  0.00            
ATOM    170  C20 BU7     2      21.590  15.960  12.580  1.00  0.00            
ATOM    171  O4  BU7     2      21.980  16.890  11.950  1.00  0.00            
ATOM    172  O5  BU7     2      21.340  14.760  12.050  1.00  0.00            
ATOM    173  H1  BU7     2      32.390  18.020  26.640  1.00  0.00            
ATOM    174  H2  BU7     2      30.980  17.010  27.100  1.00  0.00            
ATOM    175  H3  BU7     2      31.900  16.620  25.640  1.00  0.00            
ATOM    176  H4  BU7     2      31.100  18.900  24.680  1.00  0.00            
ATOM    177  H5  BU7     2      30.080  18.970  26.190  1.00  0.00            
ATOM    178  H6  BU7     2      29.110  16.830  25.640  1.00  0.00            
ATOM    179  H7  BU7     2      29.960  16.910  24.020  1.00  0.00            
ATOM    180  H8  BU7     2      28.840  19.050  23.560  1.00  0.00            
ATOM    181  H9  BU7     2      27.960  18.910  25.120  1.00  0.00            
ATOM    182  H10 BU7     2      27.890  16.850  22.890  1.00  0.00            
ATOM    183  H11 BU7     2      26.750  18.190  22.770  1.00  0.00            
ATOM    184  H12 BU7     2      26.950  16.020  25.020  1.00  0.00            
ATOM    185  H13 BU7     2      24.910  16.720  25.440  1.00  0.00            
ATOM    186  H14 BU7     2      25.880  14.530  23.630  1.00  0.00            
ATOM    187  H15 BU7     2      24.830  16.990  22.120  1.00  0.00            
ATOM    188  H16 BU7     2      23.520  15.820  21.020  1.00  0.00            
ATOM    189  H17 BU7     2      21.940  14.770  22.220  1.00  0.00            
ATOM    190  H18 BU7     2      23.820  15.000  23.870  1.00  0.00            
ATOM    191  H19 BU7     2      21.830  12.910  21.170  1.00  0.00            
ATOM    192  H20 BU7     2      22.710  12.170  22.590  1.00  0.00            
ATOM    193  H21 BU7     2      25.750  13.830  21.310  1.00  0.00            
ATOM    194  H22 BU7     2      25.810  13.740  18.770  1.00  0.00            
ATOM    195  H23 BU7     2      25.560  15.360  19.220  1.00  0.00            
ATOM    196  H24 BU7     2      23.120  15.150  18.730  1.00  0.00            
ATOM    197  H25 BU7     2      23.230  13.460  18.460  1.00  0.00            
ATOM    198  H26 BU7     2      24.540  13.820  16.420  1.00  0.00            
ATOM    199  H27 BU7     2      24.740  15.510  16.750  1.00  0.00            
ATOM    200  H28 BU7     2      22.220  15.890  16.790  1.00  0.00            
ATOM    201  H29 BU7     2      22.040  14.190  16.320  1.00  0.00            
ATOM    202  H30 BU7     2      23.170  14.460  14.310  1.00  0.00            
ATOM    203  H31 BU7     2      23.760  16.040  14.600  1.00  0.00            
ATOM    204  H32 BU7     2      21.570  16.940  14.430  1.00  0.00            
ATOM    205  H33 BU7     2      20.720  15.430  14.440  1.00  0.00            
ATOM    206  H34 BU7     2      21.200  14.200  12.830  1.00  0.00            
TER
ENDMDL
MODEL        1
ATOM      1  C1  BCD     1      17.020  14.510  19.480  1.00  0.00            
ATOM      2  O1  BCD     1      16.710  13.770  20.690  1.00  0.00            
ATOM      3  C2  BCD     1      15.950  14.180  18.450  1.00  0.00            
ATOM      4  O2  BCD     1      14.620  14.420  18.980  1.00  0.00            
ATOM      5  C3  BCD     1      16.070  12.760  18.010  1.00  0.00            
ATOM      6  O3  BCD     1      15.140  12.430  16.940  1.00  0.00            
ATOM      7  C4  BCD     1      17.500  12.360  17.650  1.00  0.00            
ATOM      8  C5  BCD     1      18.440  12.850  18.800  1.00  0.00            
ATOM      9  O4  BCD     1      18.320  14.250  18.970  1.00  0.00            
ATOM     10  C6  BCD     1      19.920  12.560  18.520  1.00  0.00            
ATOM     11  O5  BCD     1      20.240  12.980  17.240  1.00  0.00            
ATOM     12  H1  BCD     1      17.020  15.570  19.770  1.00  0.00            
ATOM     13  H2  BCD     1      16.140  14.860  17.610  1.00  0.00            
ATOM     14  H3  BCD     1      14.040  14.140  18.260  1.00  0.00            
ATOM     15  H4  BCD     1      15.720  12.100  18.820  1.00  0.00            
ATOM     16  H5  BCD     1      15.260  11.510  16.700  1.00  0.00            
ATOM     17  H6  BCD     1      17.950  12.650  16.690  1.00  0.00            
ATOM     18  H7  BCD     1      18.180  12.380  19.760  1.00  0.00            
ATOM     19  H8  BCD     1      20.460  13.020  19.360  1.00  0.00            
ATOM     20  H9  BCD     1      19.990  11.470  18.600  1.00  0.00            
ATOM     21  H10 BCD     1      20.640  13.840  17.400  1.00  0.00            
ATOM     22  C7  BCD     1      16.130  14.600  24.600  1.00  0.00            
ATOM     23  O6  BCD     1      16.670  13.330  24.960  1.00  0.00            
ATOM     24  C8  BCD     1      14.840  14.340  23.840  1.00  0.00            
ATOM     25  O7  BCD     1      13.850  13.660  24.570  1.00  0.00            
ATOM     26  C9  BCD     1      15.130  13.800  22.470  1.00  0.00            
ATOM     27  O8  BCD     1      13.970  13.960  21.670  1.00  0.00            
ATOM     28  C10 BCD     1      16.310  14.510  21.860  1.00  0.00            
ATOM     29  C11 BCD     1      17.550  14.690  22.790  1.00  0.00            
ATOM     30  O9  BCD     1      17.070  15.350  23.940  1.00  0.00            
ATOM     31  C12 BCD     1      18.660  15.550  22.250  1.00  0.00            
ATOM     32  O10 BCD     1      18.160  16.820  21.830  1.00  0.00            
ATOM     33  H11 BCD     1      15.780  15.060  25.530  1.00  0.00            
ATOM     34  H12 BCD     1      14.400  15.320  23.630  1.00  0.00            
ATOM     35  H13 BCD     1      13.080  14.220  24.470  1.00  0.00            
ATOM     36  H14 BCD     1      15.390  12.770  22.740  1.00  0.00            
ATOM     37  H15 BCD     1      14.280  14.190  20.790  1.00  0.00            
ATOM     38  H16 BCD     1      16.080  15.520  21.490  1.00  0.00            
ATOM     39  H17 BCD     1      17.960  13.720  23.100  1.00  0.00            
ATOM     40  H18 BCD     1      19.430  15.650  23.030  1.00  0.00            
ATOM     41  H19 BCD     1      18.940  14.920  21.400  1.00  0.00            
ATOM     42  H20 BCD     1      18.910  17.340  21.530  1.00  0.00            
ATOM     43  C13 BCD     1      17.800  11.020  28.180  1.00  0.00            
ATOM     44  O11 BCD     1      17.600   9.860  27.330  1.00  0.00            
ATOM     45  C14 BCD     1      16.460  11.710  28.390  1.00  0.00            
ATOM     46  O12 BCD     1      15.450  10.810  28.850  1.00  0.00            
ATOM     47  C15 BCD     1      15.970  12.420  27.120  1.00  0.00            
ATOM     48  O13 BCD     1      14.830  13.210  27.340  1.00  0.00            
ATOM     49  C16 BCD     1      17.050  13.160  26.380  1.00  0.00            
ATOM     50  C17 BCD     1      18.410  12.460  26.310  1.00  0.00            
ATOM     51  O14 BCD     1      18.660  11.960  27.600  1.00  0.00            
ATOM     52  C18 BCD     1      19.590  13.300  25.860  1.00  0.00            
ATOM     53  O15 BCD     1      19.700  14.420  26.680  1.00  0.00            
ATOM     54  H21 BCD     1      18.220  10.700  29.150  1.00  0.00            
ATOM     55  H22 BCD     1      16.550  12.480  29.160  1.00  0.00            
ATOM     56  H23 BCD     1      15.410  10.150  28.160  1.00  0.00            
ATOM     57  H24 BCD     1      15.760  11.600  26.420  1.00  0.00            
ATOM     58  H25 BCD     1      14.410  13.250  26.470  1.00  0.00            
ATOM     59  H26 BCD     1      17.140  14.160  26.820  1.00  0.00            
ATOM     60  H27 BCD     1      18.330  11.740  25.490  1.00  0.00            
ATOM     61  H28 BCD     1      20.540  12.760  25.780  1.00  0.00            
ATOM     62  H29 BCD     1      19.330  13.570  24.830  1.00  0.00            
ATOM     63  H30 BCD     1      20.020  14.030  27.510  1.00  0.00            
ATOM     64  C19 BCD     1      17.990   5.680  27.380  1.00  0.00            
ATOM     65  O16 BCD     1      18.450   5.850  26.080  1.00  0.00            
ATOM     66  C20 BCD     1      16.500   6.180  27.610  1.00  0.00            
ATOM     67  O17 BCD     1      15.640   5.380  26.770  1.00  0.00            
ATOM     68  C21 BCD     1      16.380   7.720  27.250  1.00  0.00            
ATOM     69  O18 BCD     1      15.150   8.300  27.450  1.00  0.00            
ATOM     70  C22 BCD     1      17.450   8.560  27.960  1.00  0.00            
ATOM     71  C23 BCD     1      18.810   7.840  27.890  1.00  0.00            
ATOM     72  O19 BCD     1      18.770   6.410  28.290  1.00  0.00            
ATOM     73  C24 BCD     1      19.800   8.420  28.890  1.00  0.00            
ATOM     74  O20 BCD     1      21.090   7.990  28.380  1.00  0.00            
ATOM     75  H31 BCD     1      18.110   4.640  27.710  1.00  0.00            
ATOM     76  H32 BCD     1      16.240   6.090  28.670  1.00  0.00            
ATOM     77  H33 BCD     1      15.270   4.660  27.280  1.00  0.00            
ATOM     78  H34 BCD     1      16.620   7.810  26.190  1.00  0.00            
ATOM     79  H35 BCD     1      14.440   7.840  27.010  1.00  0.00            
ATOM     80  H36 BCD     1      17.100   8.690  28.990  1.00  0.00            
ATOM     81  H37 BCD     1      19.190   8.060  26.890  1.00  0.00            
ATOM     82  H38 BCD     1      19.910   9.510  28.870  1.00  0.00            
ATOM     83  H39 BCD     1      19.570   8.120  29.920  1.00  0.00            
ATOM     84  H40 BCD     1      21.700   8.730  28.430  1.00  0.00            
ATOM     85  C25 BCD     1      19.740   3.730  22.830  1.00  0.00            
ATOM     86  O21 BCD     1      19.170   4.620  21.950  1.00  0.00            
ATOM     87  C26 BCD     1      18.790   3.010  23.680  1.00  0.00            
ATOM     88  O22 BCD     1      17.760   2.260  22.980  1.00  0.00            
ATOM     89  C27 BCD     1      18.120   4.040  24.640  1.00  0.00            
ATOM     90  O23 BCD     1      17.120   3.380  25.420  1.00  0.00            
ATOM     91  C28 BCD     1      19.090   4.710  25.490  1.00  0.00            
ATOM     92  C29 BCD     1      20.320   5.240  24.690  1.00  0.00            
ATOM     93  O24 BCD     1      20.740   4.420  23.600  1.00  0.00            
ATOM     94  C30 BCD     1      21.450   5.630  25.690  1.00  0.00            
ATOM     95  O25 BCD     1      22.210   4.410  25.930  1.00  0.00            
ATOM     96  H41 BCD     1      20.280   2.930  22.320  1.00  0.00            
ATOM     97  H42 BCD     1      19.280   2.310  24.370  1.00  0.00            
ATOM     98  H43 BCD     1      17.810   1.370  23.340  1.00  0.00            
ATOM     99  H44 BCD     1      17.630   4.830  24.050  1.00  0.00            
ATOM    100  H45 BCD     1      16.570   4.100  25.740  1.00  0.00            
ATOM    101  H46 BCD     1      19.430   3.940  26.190  1.00  0.00            
ATOM    102  H47 BCD     1      20.000   6.160  24.190  1.00  0.00            
ATOM    103  H48 BCD     1      22.060   6.460  25.310  1.00  0.00            
ATOM    104  H49 BCD     1      21.000   5.950  26.630  1.00  0.00            
ATOM    105  H50 BCD     1      22.210   4.090  25.020  1.00  0.00            
ATOM    106  C31 BCD     1      18.160   5.240  18.020  1.00  0.00            
ATOM    107  O26 BCD     1      18.240   6.640  18.370  1.00  0.00            
ATOM    108  C32 BCD     1      17.040   4.600  18.900  1.00  0.00            
ATOM    109  O27 BCD     1      15.800   5.250  18.720  1.00  0.00            
ATOM    110  C33 BCD     1      17.490   4.740  20.340  1.00  0.00            
ATOM    111  C34 BCD     1      18.920   4.210  20.590  1.00  0.00            
ATOM    112  C35 BCD     1      19.930   4.790  19.600  1.00  0.00            
ATOM    113  O28 BCD     1      19.430   4.620  18.250  1.00  0.00            
ATOM    114  C36 BCD     1      21.270   4.090  19.660  1.00  0.00            
ATOM    115  O29 BCD     1      22.440   5.010  19.550  1.00  0.00            
ATOM    116  O30 BCD     1      16.610   4.000  21.180  1.00  0.00            
ATOM    117  H51 BCD     1      17.930   5.130  16.960  1.00  0.00            
ATOM    118  H52 BCD     1      16.990   3.530  18.660  1.00  0.00            
ATOM    119  H53 BCD     1      15.290   5.050  19.500  1.00  0.00            
ATOM    120  H54 BCD     1      17.540   5.820  20.510  1.00  0.00            
ATOM    121  H55 BCD     1      17.160   3.440  21.740  1.00  0.00            
ATOM    122  H56 BCD     1      18.930   3.110  20.600  1.00  0.00            
ATOM    123  H57 BCD     1      20.000   5.880  19.740  1.00  0.00            
ATOM    124  H58 BCD     1      21.300   3.500  20.580  1.00  0.00            
ATOM    125  H59 BCD     1      21.430   3.450  18.780  1.00  0.00            
ATOM    126  H60 BCD     1      22.300   5.790  20.100  1.00  0.00            
ATOM    127  C37 BCD     1      17.970  10.330  16.430  1.00  0.00            
ATOM    128  O31 BCD     1      17.540  10.900  17.640  1.00  0.00            
ATOM    129  C38 BCD     1      16.840   9.310  16.060  1.00  0.00            
ATOM    130  O32 BCD     1      15.510   9.820  15.940  1.00  0.00            
ATOM    131  C39 BCD     1      16.910   8.160  17.050  1.00  0.00            
ATOM    132  O33 BCD     1      15.930   7.100  16.710  1.00  0.00            
ATOM    133  C40 BCD     1      18.260   7.580  17.300  1.00  0.00            
ATOM    134  C41 BCD     1      19.180   8.720  17.640  1.00  0.00            
ATOM    135  O34 BCD     1      19.200   9.670  16.630  1.00  0.00            
ATOM    136  C42 BCD     1      20.620   8.210  17.630  1.00  0.00            
ATOM    137  O35 BCD     1      20.920   7.350  16.520  1.00  0.00            
ATOM    138  H61 BCD     1      18.160  11.070  15.650  1.00  0.00            
ATOM    139  H62 BCD     1      17.080   8.860  15.080  1.00  0.00            
ATOM    140  H63 BCD     1      14.920   9.150  15.570  1.00  0.00            
ATOM    141  H64 BCD     1      16.640   8.580  18.020  1.00  0.00            
ATOM    142  H65 BCD     1      15.870   6.490  17.440  1.00  0.00            
ATOM    143  H66 BCD     1      18.640   7.080  16.400  1.00  0.00            
ATOM    144  H67 BCD     1      19.000   9.120  18.650  1.00  0.00            
ATOM    145  H68 BCD     1      21.300   9.070  17.490  1.00  0.00            
ATOM    146  H69 BCD     1      20.830   7.660  18.560  1.00  0.00            
ATOM    147  H70 BCD     1      21.690   6.880  16.860  1.00  0.00            
ATOM    148  C1  BU7     2      24.350   2.540  24.100  1.00  0.00            
ATOM    149  C2  BU7     2      23.870   3.660  23.190  1.00  0.00            
ATOM    150  C3  BU7     2      24.910   4.790  23.110  1.00  0.00            
ATOM    151  C4  BU7     2      24.460   6.020  22.180  1.00  0.00            
ATOM    152  C5  BU7     2      23.090   6.640  22.570  1.00  0.00            
ATOM    153  C6  BU7     2      22.640   7.950  21.800  1.00  0.00            
ATOM    154  O1  BU7     2      22.960   7.750  20.440  1.00  0.00            
ATOM    155  C7  BU7     2      21.240   8.380  22.010  1.00  0.00            
ATOM    156  C8  BU7     2      20.720   9.480  21.470  1.00  0.00            
ATOM    157  C9  BU7     2      19.320  10.030  21.760  1.00  0.00            
ATOM    158  C10 BU7     2      19.060  10.510  23.170  1.00  0.00            
ATOM    159  O2  BU7     2      20.250  11.010  23.860  1.00  0.00            
ATOM    160  C11 BU7     2      18.570   9.300  23.960  1.00  0.00            
ATOM    161  C12 BU7     2      18.030   8.380  22.880  1.00  0.00            
ATOM    162  O3  BU7     2      17.620   7.260  23.060  1.00  0.00            
ATOM    163  C13 BU7     2      18.180   9.030  21.530  1.00  0.00            
ATOM    164  C14 BU7     2      16.940   9.760  21.010  1.00  0.00            
ATOM    165  C15 BU7     2      15.750   8.720  20.840  1.00  0.00            
ATOM    166  C16 BU7     2      14.460   9.340  20.270  1.00  0.00            
ATOM    167  C17 BU7     2      13.750  10.360  21.150  1.00  0.00            
ATOM    168  C18 BU7     2      13.640   9.950  22.660  1.00  0.00            
ATOM    169  C19 BU7     2      12.440  10.650  23.440  1.00  0.00            
ATOM    170  C20 BU7     2      12.570  10.190  24.880  1.00  0.00            
ATOM    171  O4  BU7     2      12.330   9.080  25.310  1.00  0.00            
ATOM    172  O5  BU7     2      13.130  11.040  25.700  1.00  0.00            
ATOM    173  H1  BU7     2      24.620   2.970  25.080  1.00  0.00            
ATOM    174  H2  BU7     2      23.570   1.790  24.250  1.00  0.00            
ATOM    175  H3  BU7     2      25.270   2.110  23.680  1.00  0.00            
ATOM    176  H4  BU7     2      22.920   3.990  23.640  1.00  0.00            
ATOM    177  H5  BU7     2      23.670   3.270  22.190  1.00  0.00            
ATOM    178  H6  BU7     2      25.860   4.460  22.680  1.00  0.00            
ATOM    179  H7  BU7     2      25.300   5.110  24.080  1.00  0.00            
ATOM    180  H8  BU7     2      24.240   5.630  21.180  1.00  0.00            
ATOM    181  H9  BU7     2      25.190   6.830  22.090  1.00  0.00            
ATOM    182  H10 BU7     2      22.930   6.800  23.640  1.00  0.00            
ATOM    183  H11 BU7     2      22.340   5.890  22.280  1.00  0.00            
ATOM    184  H12 BU7     2      23.310   8.730  22.200  1.00  0.00            
ATOM    185  H13 BU7     2      23.310   8.590  20.090  1.00  0.00            
ATOM    186  H14 BU7     2      20.730   7.710  22.700  1.00  0.00            
ATOM    187  H15 BU7     2      21.290  10.120  20.810  1.00  0.00            
ATOM    188  H16 BU7     2      19.250  10.900  21.090  1.00  0.00            
ATOM    189  H17 BU7     2      18.270  11.270  23.160  1.00  0.00            
ATOM    190  H18 BU7     2      20.570  11.870  23.520  1.00  0.00            
ATOM    191  H19 BU7     2      17.630   9.490  24.490  1.00  0.00            
ATOM    192  H20 BU7     2      19.320   8.890  24.650  1.00  0.00            
ATOM    193  H21 BU7     2      18.590   8.380  20.750  1.00  0.00            
ATOM    194  H22 BU7     2      17.110  10.100  19.980  1.00  0.00            
ATOM    195  H23 BU7     2      16.580  10.500  21.740  1.00  0.00            
ATOM    196  H24 BU7     2      15.440   8.130  21.710  1.00  0.00            
ATOM    197  H25 BU7     2      16.030   8.020  20.040  1.00  0.00            
ATOM    198  H26 BU7     2      13.750   8.610  19.880  1.00  0.00            
ATOM    199  H27 BU7     2      14.770   9.770  19.310  1.00  0.00            
ATOM    200  H28 BU7     2      12.760  10.380  20.670  1.00  0.00            
ATOM    201  H29 BU7     2      14.140  11.380  21.090  1.00  0.00            
ATOM    202  H30 BU7     2      14.600  10.160  23.150  1.00  0.00            
ATOM    203  H31 BU7     2      13.470   8.880  22.810  1.00  0.00            
ATOM    204  H32 BU7     2      11.510  10.150  23.130  1.00  0.00            
ATOM    205  H33 BU7     2      12.340  11.740  23.420  1.00  0.00            
ATOM    206  H34 BU7     2      13.350  11.850  25.210  1.00  0.00            
TER
ENDMDL
MODEL        1
ATOM      1  C1  BCD     1      15.100  14.090  19.940  1.00  0.00            
ATOM      2  O1  BCD     1      15.120  13.620  21.300  1.00  0.00            
ATOM      3  C2  BCD     1      13.860  13.590  19.250  1.00  0.00            
ATOM      4  O2  BCD     1      12.720  13.760  20.150  1.00  0.00            
ATOM      5  C3  BCD     1      14.080  12.130  19.000  1.00  0.00            
ATOM      6  O3  BCD     1      12.920  11.670  18.250  1.00  0.00            
ATOM      7  C4  BCD     1      15.350  11.820  18.360  1.00  0.00            
ATOM      8  C5  BCD     1      16.610  12.490  19.030  1.00  0.00            
ATOM      9  O4  BCD     1      16.240  13.840  19.150  1.00  0.00            
ATOM     10  C6  BCD     1      17.860  12.560  18.160  1.00  0.00            
ATOM     11  O5  BCD     1      17.600  12.630  16.710  1.00  0.00            
ATOM     12  H1  BCD     1      14.960  15.180  19.890  1.00  0.00            
ATOM     13  H2  BCD     1      13.840  14.020  18.250  1.00  0.00            
ATOM     14  H3  BCD     1      11.880  13.880  19.700  1.00  0.00            
ATOM     15  H4  BCD     1      14.130  11.590  19.950  1.00  0.00            
ATOM     16  H5  BCD     1      13.150  10.850  17.790  1.00  0.00            
ATOM     17  H6  BCD     1      15.290  12.170  17.330  1.00  0.00            
ATOM     18  H7  BCD     1      16.890  12.070  20.000  1.00  0.00            
ATOM     19  H8  BCD     1      18.480  13.360  18.560  1.00  0.00            
ATOM     20  H9  BCD     1      18.420  11.630  18.290  1.00  0.00            
ATOM     21  H10 BCD     1      18.280  13.150  16.270  1.00  0.00            
ATOM     22  C7  BCD     1      15.930  14.390  25.240  1.00  0.00            
ATOM     23  O6  BCD     1      15.940  12.950  25.580  1.00  0.00            
ATOM     24  C8  BCD     1      14.580  14.880  24.740  1.00  0.00            
ATOM     25  O7  BCD     1      13.520  14.670  25.740  1.00  0.00            
ATOM     26  C9  BCD     1      14.260  14.260  23.330  1.00  0.00            
ATOM     27  O8  BCD     1      13.020  14.650  22.800  1.00  0.00            
ATOM     28  C10 BCD     1      15.370  14.540  22.310  1.00  0.00            
ATOM     29  C11 BCD     1      16.680  14.050  23.020  1.00  0.00            
ATOM     30  O9  BCD     1      16.940  14.710  24.270  1.00  0.00            
ATOM     31  C12 BCD     1      17.950  14.160  22.200  1.00  0.00            
ATOM     32  O10 BCD     1      18.000  15.400  21.580  1.00  0.00            
ATOM     33  H11 BCD     1      16.120  15.060  26.090  1.00  0.00            
ATOM     34  H12 BCD     1      14.650  15.960  24.560  1.00  0.00            
ATOM     35  H13 BCD     1      12.710  15.000  25.330  1.00  0.00            
ATOM     36  H14 BCD     1      14.190  13.180  23.490  1.00  0.00            
ATOM     37  H15 BCD     1      12.840  14.280  21.930  1.00  0.00            
ATOM     38  H16 BCD     1      15.370  15.590  21.980  1.00  0.00            
ATOM     39  H17 BCD     1      16.540  12.990  23.260  1.00  0.00            
ATOM     40  H18 BCD     1      18.840  13.940  22.790  1.00  0.00            
ATOM     41  H19 BCD     1      17.860  13.540  21.300  1.00  0.00            
ATOM     42  H20 BCD     1      17.900  16.070  22.270  1.00  0.00            
ATOM     43  C13 BCD     1      16.740  10.550  28.810  1.00  0.00            
ATOM     44  O11 BCD     1      16.140   9.460  28.020  1.00  0.00            
ATOM     45  C14 BCD     1      15.680  11.620  29.070  1.00  0.00            
ATOM     46  O12 BCD     1      14.590  10.940  29.840  1.00  0.00            
ATOM     47  C15 BCD     1      15.180  12.200  27.730  1.00  0.00            
ATOM     48  O13 BCD     1      14.010  13.150  27.860  1.00  0.00            
ATOM     49  C16 BCD     1      16.380  12.700  26.940  1.00  0.00            
ATOM     50  C17 BCD     1      17.390  11.590  26.750  1.00  0.00            
ATOM     51  O14 BCD     1      17.770  11.130  28.060  1.00  0.00            
ATOM     52  C18 BCD     1      18.690  11.990  26.100  1.00  0.00            
ATOM     53  O15 BCD     1      19.210  13.250  26.460  1.00  0.00            
ATOM     54  H21 BCD     1      17.120  10.130  29.750  1.00  0.00            
ATOM     55  H22 BCD     1      16.180  12.410  29.640  1.00  0.00            
ATOM     56  H23 BCD     1      13.750  11.380  29.650  1.00  0.00            
ATOM     57  H24 BCD     1      14.730  11.310  27.270  1.00  0.00            
ATOM     58  H25 BCD     1      13.920  13.670  27.060  1.00  0.00            
ATOM     59  H26 BCD     1      16.880  13.580  27.370  1.00  0.00            
ATOM     60  H27 BCD     1      17.000  10.710  26.220  1.00  0.00            
ATOM     61  H28 BCD     1      19.400  11.180  26.270  1.00  0.00            
ATOM     62  H29 BCD     1      18.650  11.960  25.000  1.00  0.00            
ATOM     63  H30 BCD     1      19.360  13.180  27.400  1.00  0.00            
ATOM     64  C19 BCD     1      16.420   5.380  28.210  1.00  0.00            
ATOM     65  O16 BCD     1      16.500   5.400  26.780  1.00  0.00            
ATOM     66  C20 BCD     1      15.090   5.980  28.650  1.00  0.00            
ATOM     67  O17 BCD     1      14.010   5.170  28.190  1.00  0.00            
ATOM     68  C21 BCD     1      14.970   7.410  28.160  1.00  0.00            
ATOM     69  O18 BCD     1      13.760   8.010  28.620  1.00  0.00            
ATOM     70  C22 BCD     1      16.180   8.180  28.620  1.00  0.00            
ATOM     71  C23 BCD     1      17.540   7.490  28.240  1.00  0.00            
ATOM     72  O19 BCD     1      17.470   6.170  28.660  1.00  0.00            
ATOM     73  C24 BCD     1      18.820   8.090  28.910  1.00  0.00            
ATOM     74  O20 BCD     1      19.920   7.330  28.440  1.00  0.00            
ATOM     75  H31 BCD     1      16.580   4.360  28.570  1.00  0.00            
ATOM     76  H32 BCD     1      15.000   5.940  29.740  1.00  0.00            
ATOM     77  H33 BCD     1      13.220   5.700  28.260  1.00  0.00            
ATOM     78  H34 BCD     1      14.960   7.390  27.060  1.00  0.00            
ATOM     79  H35 BCD     1      13.720   8.910  28.280  1.00  0.00            
ATOM     80  H36 BCD     1      16.150   8.290  29.710  1.00  0.00            
ATOM     81  H37 BCD     1      17.690   7.540  27.160  1.00  0.00            
ATOM     82  H38 BCD     1      18.880   9.170  28.720  1.00  0.00            
ATOM     83  H39 BCD     1      18.670   7.890  29.980  1.00  0.00            
ATOM     84  H40 BCD     1      20.150   6.780  29.190  1.00  0.00            
ATOM     85  C25 BCD     1      16.960   2.710  23.770  1.00  0.00            
ATOM     86  O21 BCD     1      16.570   3.780  22.800  1.00  0.00            
ATOM     87  C26 BCD     1      15.910   2.360  24.780  1.00  0.00            
ATOM     88  O22 BCD     1      14.780   1.810  24.140  1.00  0.00            
ATOM     89  C27 BCD     1      15.640   3.560  25.610  1.00  0.00            
ATOM     90  O23 BCD     1      14.650   3.250  26.550  1.00  0.00            
ATOM     91  C28 BCD     1      16.890   4.070  26.260  1.00  0.00            
ATOM     92  C29 BCD     1      18.120   4.180  25.280  1.00  0.00            
ATOM     93  O24 BCD     1      18.160   3.040  24.430  1.00  0.00            
ATOM     94  C30 BCD     1      19.510   4.370  25.960  1.00  0.00            
ATOM     95  O25 BCD     1      19.920   3.180  26.690  1.00  0.00            
ATOM     96  H41 BCD     1      17.220   1.790  23.240  1.00  0.00            
ATOM     97  H42 BCD     1      16.320   1.540  25.380  1.00  0.00            
ATOM     98  H43 BCD     1      14.080   2.140  24.700  1.00  0.00            
ATOM     99  H44 BCD     1      15.250   4.320  24.910  1.00  0.00            
ATOM    100  H45 BCD     1      14.260   4.030  26.950  1.00  0.00            
ATOM    101  H46 BCD     1      17.150   3.350  27.050  1.00  0.00            
ATOM    102  H47 BCD     1      18.030   5.070  24.650  1.00  0.00            
ATOM    103  H48 BCD     1      20.250   4.600  25.180  1.00  0.00            
ATOM    104  H49 BCD     1      19.370   5.240  26.620  1.00  0.00            
ATOM    105  H50 BCD     1      20.750   3.490  27.050  1.00  0.00            
ATOM    106  C31 BCD     1      15.500   4.790  18.930  1.00  0.00            
ATOM    107  O26 BCD     1      15.970   6.130  19.220  1.00  0.00            
ATOM    108  C32 BCD     1      14.390   4.290  19.840  1.00  0.00            
ATOM    109  O27 BCD     1      13.230   5.140  19.690  1.00  0.00            
ATOM    110  C33 BCD     1      14.890   4.230  21.260  1.00  0.00            
ATOM    111  C34 BCD     1      16.170   3.450  21.470  1.00  0.00            
ATOM    112  C35 BCD     1      17.160   3.840  20.460  1.00  0.00            
ATOM    113  O28 BCD     1      16.600   3.950  19.160  1.00  0.00            
ATOM    114  C36 BCD     1      18.230   2.800  20.400  1.00  0.00            
ATOM    115  O29 BCD     1      19.240   3.230  19.510  1.00  0.00            
ATOM    116  O30 BCD     1      13.880   3.670  22.090  1.00  0.00            
ATOM    117  H51 BCD     1      15.220   4.750  17.870  1.00  0.00            
ATOM    118  H52 BCD     1      14.220   3.250  19.550  1.00  0.00            
ATOM    119  H53 BCD     1      12.750   4.920  20.490  1.00  0.00            
ATOM    120  H54 BCD     1      15.060   5.260  21.600  1.00  0.00            
ATOM    121  H55 BCD     1      14.200   3.310  22.920  1.00  0.00            
ATOM    122  H56 BCD     1      16.100   2.360  21.410  1.00  0.00            
ATOM    123  H57 BCD     1      17.650   4.770  20.800  1.00  0.00            
ATOM    124  H58 BCD     1      18.760   2.730  21.360  1.00  0.00            
ATOM    125  H59 BCD     1      17.880   1.810  20.080  1.00  0.00            
ATOM    126  H60 BCD     1      19.630   4.040  19.850  1.00  0.00            
ATOM    127  C37 BCD     1      15.770   9.670  17.300  1.00  0.00            
ATOM    128  O31 BCD     1      15.500  10.400  18.420  1.00  0.00            
ATOM    129  C38 BCD     1      14.630   8.780  16.920  1.00  0.00            
ATOM    130  O32 BCD     1      13.310   9.350  16.960  1.00  0.00            
ATOM    131  C39 BCD     1      14.670   7.570  17.930  1.00  0.00            
ATOM    132  O33 BCD     1      13.590   6.640  17.610  1.00  0.00            
ATOM    133  C40 BCD     1      16.080   6.930  18.050  1.00  0.00            
ATOM    134  C41 BCD     1      17.130   7.970  18.320  1.00  0.00            
ATOM    135  O34 BCD     1      17.040   9.010  17.310  1.00  0.00            
ATOM    136  C42 BCD     1      18.500   7.410  18.310  1.00  0.00            
ATOM    137  O35 BCD     1      19.020   7.080  17.020  1.00  0.00            
ATOM    138  H61 BCD     1      15.890  10.360  16.460  1.00  0.00            
ATOM    139  H62 BCD     1      14.790   8.390  15.910  1.00  0.00            
ATOM    140  H63 BCD     1      12.730   8.590  17.010  1.00  0.00            
ATOM    141  H64 BCD     1      14.490   7.960  18.940  1.00  0.00            
ATOM    142  H65 BCD     1      13.530   6.140  18.430  1.00  0.00            
ATOM    143  H66 BCD     1      16.370   6.300  17.200  1.00  0.00            
ATOM    144  H67 BCD     1      17.010   8.400  19.320  1.00  0.00            
ATOM    145  H68 BCD     1      19.300   8.030  18.740  1.00  0.00            
ATOM    146  H69 BCD     1      18.440   6.500  18.930  1.00  0.00            
ATOM    147  H70 BCD     1      18.900   7.960  16.640  1.00  0.00            
ATOM    148  C1  BU7     2      22.910   1.180  23.930  1.00  0.00            
ATOM    149  C2  BU7     2      22.170   2.300  23.220  1.00  0.00            
ATOM    150  C3  BU7     2      22.960   3.600  22.980  1.00  0.00            
ATOM    151  C4  BU7     2      22.430   4.490  21.860  1.00  0.00            
ATOM    152  C5  BU7     2      21.040   5.040  22.110  1.00  0.00            
ATOM    153  C6  BU7     2      20.650   6.120  21.160  1.00  0.00            
ATOM    154  O1  BU7     2      20.520   5.670  19.810  1.00  0.00            
ATOM    155  C7  BU7     2      19.330   6.770  21.580  1.00  0.00            
ATOM    156  C8  BU7     2      19.160   8.080  21.640  1.00  0.00            
ATOM    157  C9  BU7     2      17.970   8.860  22.200  1.00  0.00            
ATOM    158  C10 BU7     2      17.940   9.310  23.710  1.00  0.00            
ATOM    159  O2  BU7     2      19.210   9.690  24.240  1.00  0.00            
ATOM    160  C11 BU7     2      17.290   8.230  24.520  1.00  0.00            
ATOM    161  C12 BU7     2      16.380   7.540  23.610  1.00  0.00            
ATOM    162  O3  BU7     2      15.740   6.540  23.880  1.00  0.00            
ATOM    163  C13 BU7     2      16.590   8.070  22.200  1.00  0.00            
ATOM    164  C14 BU7     2      15.470   9.090  21.820  1.00  0.00            
ATOM    165  C15 BU7     2      14.080   8.350  21.700  1.00  0.00            
ATOM    166  C16 BU7     2      12.910   9.370  21.410  1.00  0.00            
ATOM    167  C17 BU7     2      12.590  10.480  22.460  1.00  0.00            
ATOM    168  C18 BU7     2      12.790  10.100  23.940  1.00  0.00            
ATOM    169  C19 BU7     2      12.160  11.230  24.860  1.00  0.00            
ATOM    170  C20 BU7     2      12.130  10.800  26.330  1.00  0.00            
ATOM    171  O4  BU7     2      12.910   9.890  26.680  1.00  0.00            
ATOM    172  O5  BU7     2      11.330  11.430  27.190  1.00  0.00            
ATOM    173  H1  BU7     2      23.770   0.870  23.330  1.00  0.00            
ATOM    174  H2  BU7     2      23.310   1.620  24.850  1.00  0.00            
ATOM    175  H3  BU7     2      22.180   0.370  24.070  1.00  0.00            
ATOM    176  H4  BU7     2      21.200   2.470  23.690  1.00  0.00            
ATOM    177  H5  BU7     2      22.020   1.800  22.260  1.00  0.00            
ATOM    178  H6  BU7     2      24.050   3.460  22.940  1.00  0.00            
ATOM    179  H7  BU7     2      22.800   4.210  23.870  1.00  0.00            
ATOM    180  H8  BU7     2      22.590   4.100  20.850  1.00  0.00            
ATOM    181  H9  BU7     2      23.080   5.380  21.780  1.00  0.00            
ATOM    182  H10 BU7     2      21.050   5.550  23.080  1.00  0.00            
ATOM    183  H11 BU7     2      20.380   4.170  22.100  1.00  0.00            
ATOM    184  H12 BU7     2      21.410   6.910  21.190  1.00  0.00            
ATOM    185  H13 BU7     2      21.380   5.960  19.450  1.00  0.00            
ATOM    186  H14 BU7     2      18.610   6.150  22.110  1.00  0.00            
ATOM    187  H15 BU7     2      19.990   8.710  21.360  1.00  0.00            
ATOM    188  H16 BU7     2      17.870   9.740  21.550  1.00  0.00            
ATOM    189  H17 BU7     2      17.310  10.200  23.800  1.00  0.00            
ATOM    190  H18 BU7     2      19.540  10.500  23.820  1.00  0.00            
ATOM    191  H19 BU7     2      16.730   8.640  25.370  1.00  0.00            
ATOM    192  H20 BU7     2      17.980   7.470  24.910  1.00  0.00            
ATOM    193  H21 BU7     2      16.600   7.250  21.480  1.00  0.00            
ATOM    194  H22 BU7     2      15.660   9.610  20.870  1.00  0.00            
ATOM    195  H23 BU7     2      15.500   9.880  22.580  1.00  0.00            
ATOM    196  H24 BU7     2      13.960   7.790  22.630  1.00  0.00            
ATOM    197  H25 BU7     2      14.110   7.560  20.940  1.00  0.00            
ATOM    198  H26 BU7     2      12.000   8.760  21.460  1.00  0.00            
ATOM    199  H27 BU7     2      12.960   9.670  20.350  1.00  0.00            
ATOM    200  H28 BU7     2      11.530  10.750  22.370  1.00  0.00            
ATOM    201  H29 BU7     2      13.160  11.370  22.180  1.00  0.00            
ATOM    202  H30 BU7     2      13.870   9.980  24.150  1.00  0.00            
ATOM    203  H31 BU7     2      12.320   9.120  24.060  1.00  0.00            
ATOM    204  H32 BU7     2      11.130  11.330  24.500  1.00  0.00            
ATOM    205  H33 BU7     2      12.830  12.080  24.700  1.00  0.00            
ATOM    206  H34 BU7     2      10.870  12.100  26.660  1.00  0.00            
TER
ENDMDL
MODEL        1
ATOM      1  C1  BCD     1      28.710  22.180  20.250  1.00  0.00            
ATOM      2  O1  BCD     1      27.550  22.360  19.430  1.00  0.00            
ATOM      3  C2  BCD     1      29.440  20.960  19.870  1.00  0.00            
ATOM      4  O2  BCD     1      29.860  21.000  18.510  1.00  0.00            
ATOM      5  C3  BCD     1      28.540  19.780  20.200  1.00  0.00            
ATOM      6  O3  BCD     1      29.190  18.520  19.770  1.00  0.00            
ATOM      7  C4  BCD     1      28.090  19.790  21.640  1.00  0.00            
ATOM      8  C5  BCD     1      27.580  21.150  22.110  1.00  0.00            
ATOM      9  O4  BCD     1      28.450  22.210  21.690  1.00  0.00            
ATOM     10  C6  BCD     1      27.410  21.190  23.590  1.00  0.00            
ATOM     11  O5  BCD     1      28.660  21.460  24.300  1.00  0.00            
ATOM     12  H1  BCD     1      29.450  22.950  20.010  1.00  0.00            
ATOM     13  H2  BCD     1      30.310  20.950  20.540  1.00  0.00            
ATOM     14  H3  BCD     1      29.060  20.870  17.990  1.00  0.00            
ATOM     15  H4  BCD     1      27.620  19.940  19.630  1.00  0.00            
ATOM     16  H5  BCD     1      28.630  17.750  19.880  1.00  0.00            
ATOM     17  H6  BCD     1      28.990  19.560  22.230  1.00  0.00            
ATOM     18  H7  BCD     1      26.570  21.220  21.680  1.00  0.00            
ATOM     19  H8  BCD     1      26.650  21.920  23.900  1.00  0.00            
ATOM     20  H9  BCD     1      27.000  20.240  23.960  1.00  0.00            
ATOM     21  H10 BCD     1      29.370  21.610  23.670  1.00  0.00            
ATOM     22  C7  BCD     1      25.990  24.940  16.690  1.00  0.00            
ATOM     23  O6  BCD     1      24.680  24.500  16.860  1.00  0.00            
ATOM     24  C8  BCD     1      26.890  23.840  16.140  1.00  0.00            
ATOM     25  O7  BCD     1      26.360  23.430  14.860  1.00  0.00            
ATOM     26  C9  BCD     1      27.030  22.690  17.150  1.00  0.00            
ATOM     27  O8  BCD     1      27.820  21.630  16.600  1.00  0.00            
ATOM     28  C10 BCD     1      27.580  23.320  18.430  1.00  0.00            
ATOM     29  C11 BCD     1      26.740  24.470  18.930  1.00  0.00            
ATOM     30  O9  BCD     1      26.550  25.430  17.880  1.00  0.00            
ATOM     31  C12 BCD     1      27.370  25.240  20.130  1.00  0.00            
ATOM     32  O10 BCD     1      28.580  25.850  19.710  1.00  0.00            
ATOM     33  H11 BCD     1      25.990  25.770  15.970  1.00  0.00            
ATOM     34  H12 BCD     1      27.870  24.310  15.980  1.00  0.00            
ATOM     35  H13 BCD     1      26.750  22.550  14.790  1.00  0.00            
ATOM     36  H14 BCD     1      26.010  22.340  17.390  1.00  0.00            
ATOM     37  H15 BCD     1      27.340  21.110  15.940  1.00  0.00            
ATOM     38  H16 BCD     1      28.620  23.640  18.310  1.00  0.00            
ATOM     39  H17 BCD     1      25.770  24.020  19.150  1.00  0.00            
ATOM     40  H18 BCD     1      26.610  25.950  20.490  1.00  0.00            
ATOM     41  H19 BCD     1      27.590  24.560  20.970  1.00  0.00            
ATOM     42  H20 BCD     1      28.400  26.790  19.850  1.00  0.00            
ATOM     43  C13 BCD     1      20.910  25.890  15.730  1.00  0.00            
ATOM     44  O11 BCD     1      20.390  24.710  16.400  1.00  0.00            
ATOM     45  C14 BCD     1      21.910  25.470  14.650  1.00  0.00            
ATOM     46  O12 BCD     1      21.310  24.810  13.580  1.00  0.00            
ATOM     47  C15 BCD     1      23.110  24.650  15.140  1.00  0.00            
ATOM     48  O13 BCD     1      24.130  24.450  14.130  1.00  0.00            
ATOM     49  C16 BCD     1      23.680  25.410  16.320  1.00  0.00            
ATOM     50  C17 BCD     1      22.650  25.780  17.400  1.00  0.00            
ATOM     51  O14 BCD     1      21.630  26.610  16.800  1.00  0.00            
ATOM     52  C18 BCD     1      23.280  26.560  18.570  1.00  0.00            
ATOM     53  O15 BCD     1      22.420  26.890  19.630  1.00  0.00            
ATOM     54  H21 BCD     1      20.160  26.550  15.290  1.00  0.00            
ATOM     55  H22 BCD     1      22.380  26.360  14.230  1.00  0.00            
ATOM     56  H23 BCD     1      22.000  24.650  12.930  1.00  0.00            
ATOM     57  H24 BCD     1      22.820  23.660  15.540  1.00  0.00            
ATOM     58  H25 BCD     1      24.900  23.960  14.430  1.00  0.00            
ATOM     59  H26 BCD     1      24.120  26.220  15.730  1.00  0.00            
ATOM     60  H27 BCD     1      22.260  24.810  17.730  1.00  0.00            
ATOM     61  H28 BCD     1      24.010  25.860  18.990  1.00  0.00            
ATOM     62  H29 BCD     1      23.900  27.390  18.200  1.00  0.00            
ATOM     63  H30 BCD     1      22.990  27.010  20.390  1.00  0.00            
ATOM     64  C19 BCD     1      17.100  22.650  17.490  1.00  0.00            
ATOM     65  O16 BCD     1      17.990  21.740  18.120  1.00  0.00            
ATOM     66  C20 BCD     1      17.410  22.660  16.020  1.00  0.00            
ATOM     67  O17 BCD     1      17.340  21.280  15.520  1.00  0.00            
ATOM     68  C21 BCD     1      18.740  23.190  15.690  1.00  0.00            
ATOM     69  O18 BCD     1      18.910  23.400  14.240  1.00  0.00            
ATOM     70  C22 BCD     1      19.000  24.470  16.390  1.00  0.00            
ATOM     71  C23 BCD     1      18.630  24.470  17.850  1.00  0.00            
ATOM     72  O19 BCD     1      17.340  24.030  17.980  1.00  0.00            
ATOM     73  C24 BCD     1      18.770  25.780  18.530  1.00  0.00            
ATOM     74  O20 BCD     1      17.930  26.720  17.850  1.00  0.00            
ATOM     75  H31 BCD     1      16.090  22.280  17.650  1.00  0.00            
ATOM     76  H32 BCD     1      16.610  23.260  15.560  1.00  0.00            
ATOM     77  H33 BCD     1      17.600  21.250  14.590  1.00  0.00            
ATOM     78  H34 BCD     1      19.470  22.490  16.110  1.00  0.00            
ATOM     79  H35 BCD     1      19.790  23.790  14.160  1.00  0.00            
ATOM     80  H36 BCD     1      18.470  25.320  15.950  1.00  0.00            
ATOM     81  H37 BCD     1      19.320  23.790  18.350  1.00  0.00            
ATOM     82  H38 BCD     1      18.430  25.640  19.560  1.00  0.00            
ATOM     83  H39 BCD     1      19.780  26.200  18.490  1.00  0.00            
ATOM     84  H40 BCD     1      17.170  26.800  18.430  1.00  0.00            
ATOM     85  C25 BCD     1      17.730  18.470  20.770  1.00  0.00            
ATOM     86  O21 BCD     1      19.130  18.370  20.660  1.00  0.00            
ATOM     87  C26 BCD     1      17.070  18.240  19.450  1.00  0.00            
ATOM     88  O22 BCD     1      17.290  16.880  18.900  1.00  0.00            
ATOM     89  C27 BCD     1      17.520  19.310  18.440  1.00  0.00            
ATOM     90  O23 BCD     1      16.980  19.110  17.150  1.00  0.00            
ATOM     91  C28 BCD     1      17.430  20.720  18.970  1.00  0.00            
ATOM     92  C29 BCD     1      17.870  20.880  20.410  1.00  0.00            
ATOM     93  O24 BCD     1      17.380  19.800  21.190  1.00  0.00            
ATOM     94  C30 BCD     1      17.510  22.210  21.060  1.00  0.00            
ATOM     95  O25 BCD     1      16.080  22.440  21.120  1.00  0.00            
ATOM     96  H41 BCD     1      17.410  17.750  21.540  1.00  0.00            
ATOM     97  H42 BCD     1      15.990  18.340  19.610  1.00  0.00            
ATOM     98  H43 BCD     1      18.250  16.870  18.820  1.00  0.00            
ATOM     99  H44 BCD     1      18.570  19.060  18.230  1.00  0.00            
ATOM    100  H45 BCD     1      17.410  19.700  16.530  1.00  0.00            
ATOM    101  H46 BCD     1      16.380  21.030  18.990  1.00  0.00            
ATOM    102  H47 BCD     1      18.970  20.880  20.490  1.00  0.00            
ATOM    103  H48 BCD     1      17.950  22.290  22.060  1.00  0.00            
ATOM    104  H49 BCD     1      17.870  23.030  20.420  1.00  0.00            
ATOM    105  H50 BCD     1      15.810  23.220  21.600  1.00  0.00            
ATOM    106  C31 BCD     1      22.160  15.910  21.990  1.00  0.00            
ATOM    107  O26 BCD     1      23.200  16.850  21.820  1.00  0.00            
ATOM    108  C32 BCD     1      21.430  15.570  20.620  1.00  0.00            
ATOM    109  O27 BCD     1      22.400  15.010  19.680  1.00  0.00            
ATOM    110  C33 BCD     1      20.710  16.790  20.110  1.00  0.00            
ATOM    111  C34 BCD     1      19.760  17.250  21.240  1.00  0.00            
ATOM    112  C35 BCD     1      20.370  17.680  22.560  1.00  0.00            
ATOM    113  O28 BCD     1      21.250  16.580  22.930  1.00  0.00            
ATOM    114  C36 BCD     1      19.390  17.990  23.680  1.00  0.00            
ATOM    115  O29 BCD     1      18.430  16.920  23.780  1.00  0.00            
ATOM    116  O30 BCD     1      19.980  16.390  18.910  1.00  0.00            
ATOM    117  H51 BCD     1      22.570  15.030  22.490  1.00  0.00            
ATOM    118  H52 BCD     1      20.590  14.890  20.840  1.00  0.00            
ATOM    119  H53 BCD     1      21.920  14.460  19.060  1.00  0.00            
ATOM    120  H54 BCD     1      21.520  17.490  19.860  1.00  0.00            
ATOM    121  H55 BCD     1      20.560  16.310  18.150  1.00  0.00            
ATOM    122  H56 BCD     1      19.020  16.470  21.420  1.00  0.00            
ATOM    123  H57 BCD     1      21.010  18.560  22.380  1.00  0.00            
ATOM    124  H58 BCD     1      19.930  18.050  24.630  1.00  0.00            
ATOM    125  H59 BCD     1      18.910  18.960  23.510  1.00  0.00            
ATOM    126  H60 BCD     1      18.940  16.240  24.220  1.00  0.00            
ATOM    127  C37 BCD     1      27.170  17.600  22.430  1.00  0.00            
ATOM    128  O31 BCD     1      27.010  18.910  21.930  1.00  0.00            
ATOM    129  C38 BCD     1      26.850  16.450  21.430  1.00  0.00            
ATOM    130  O32 BCD     1      27.570  16.520  20.280  1.00  0.00            
ATOM    131  C39 BCD     1      25.400  16.520  20.970  1.00  0.00            
ATOM    132  O33 BCD     1      25.090  15.460  20.010  1.00  0.00            
ATOM    133  C40 BCD     1      24.520  16.510  22.200  1.00  0.00            
ATOM    134  C41 BCD     1      24.930  17.520  23.270  1.00  0.00            
ATOM    135  O34 BCD     1      26.350  17.500  23.530  1.00  0.00            
ATOM    136  C42 BCD     1      24.260  17.230  24.590  1.00  0.00            
ATOM    137  O35 BCD     1      24.820  16.080  25.210  1.00  0.00            
ATOM    138  H61 BCD     1      28.190  17.460  22.810  1.00  0.00            
ATOM    139  H62 BCD     1      27.070  15.520  21.970  1.00  0.00            
ATOM    140  H63 BCD     1      26.970  16.000  19.740  1.00  0.00            
ATOM    141  H64 BCD     1      25.260  17.500  20.500  1.00  0.00            
ATOM    142  H65 BCD     1      24.130  15.410  19.960  1.00  0.00            
ATOM    143  H66 BCD     1      24.610  15.510  22.640  1.00  0.00            
ATOM    144  H67 BCD     1      24.620  18.520  22.930  1.00  0.00            
ATOM    145  H68 BCD     1      24.330  18.130  25.210  1.00  0.00            
ATOM    146  H69 BCD     1      23.170  17.140  24.490  1.00  0.00            
ATOM    147  H70 BCD     1      25.770  16.110  25.090  1.00  0.00            
ATOM    148  C1  BU7     2      24.270  22.610  21.630  1.00  0.00            
ATOM    149  C2  BU7     2      23.240  21.710  20.880  1.00  0.00            
ATOM    150  C3  BU7     2      22.780  22.290  19.490  1.00  0.00            
ATOM    151  C4  BU7     2      21.740  21.420  18.750  1.00  0.00            
ATOM    152  C5  BU7     2      22.430  20.210  18.180  1.00  0.00            
ATOM    153  C6  BU7     2      21.670  19.230  17.280  1.00  0.00            
ATOM    154  O1  BU7     2      21.140  19.960  16.180  1.00  0.00            
ATOM    155  C7  BU7     2      22.560  18.120  16.840  1.00  0.00            
ATOM    156  C8  BU7     2      22.060  16.960  16.310  1.00  0.00            
ATOM    157  C9  BU7     2      22.780  15.640  15.920  1.00  0.00            
ATOM    158  C10 BU7     2      22.000  14.340  16.230  1.00  0.00            
ATOM    159  O2  BU7     2      21.010  14.430  17.250  1.00  0.00            
ATOM    160  C11 BU7     2      22.950  13.250  16.660  1.00  0.00            
ATOM    161  C12 BU7     2      24.280  14.000  16.880  1.00  0.00            
ATOM    162  O3  BU7     2      25.310  13.440  17.170  1.00  0.00            
ATOM    163  C13 BU7     2      24.230  15.500  16.520  1.00  0.00            
ATOM    164  C14 BU7     2      25.310  16.000  15.540  1.00  0.00            
ATOM    165  C15 BU7     2      26.650  16.240  16.330  1.00  0.00            
ATOM    166  C16 BU7     2      27.770  16.920  15.560  1.00  0.00            
ATOM    167  C17 BU7     2      28.920  17.450  16.410  1.00  0.00            
ATOM    168  C18 BU7     2      29.970  17.990  15.490  1.00  0.00            
ATOM    169  C19 BU7     2      31.360  18.180  16.160  1.00  0.00            
ATOM    170  C20 BU7     2      32.440  18.840  15.310  1.00  0.00            
ATOM    171  O4  BU7     2      32.230  19.500  14.300  1.00  0.00            
ATOM    172  O5  BU7     2      33.650  18.910  15.870  1.00  0.00            
ATOM    173  H1  BU7     2      23.850  23.580  21.920  1.00  0.00            
ATOM    174  H2  BU7     2      24.390  22.250  22.660  1.00  0.00            
ATOM    175  H3  BU7     2      25.240  22.690  21.130  1.00  0.00            
ATOM    176  H4  BU7     2      22.340  21.640  21.500  1.00  0.00            
ATOM    177  H5  BU7     2      23.760  20.750  20.800  1.00  0.00            
ATOM    178  H6  BU7     2      23.510  22.700  18.790  1.00  0.00            
ATOM    179  H7  BU7     2      22.240  23.210  19.740  1.00  0.00            
ATOM    180  H8  BU7     2      21.310  22.070  17.980  1.00  0.00            
ATOM    181  H9  BU7     2      20.950  21.040  19.410  1.00  0.00            
ATOM    182  H10 BU7     2      22.830  19.650  19.030  1.00  0.00            
ATOM    183  H11 BU7     2      23.350  20.370  17.600  1.00  0.00            
ATOM    184  H12 BU7     2      20.760  18.770  17.690  1.00  0.00            
ATOM    185  H13 BU7     2      20.540  19.360  15.700  1.00  0.00            
ATOM    186  H14 BU7     2      23.620  18.220  17.050  1.00  0.00            
ATOM    187  H15 BU7     2      20.990  16.980  16.080  1.00  0.00            
ATOM    188  H16 BU7     2      22.810  15.600  14.830  1.00  0.00            
ATOM    189  H17 BU7     2      21.540  14.020  15.280  1.00  0.00            
ATOM    190  H18 BU7     2      20.190  14.090  16.830  1.00  0.00            
ATOM    191  H19 BU7     2      22.950  12.590  15.780  1.00  0.00            
ATOM    192  H20 BU7     2      22.710  12.630  17.530  1.00  0.00            
ATOM    193  H21 BU7     2      24.390  16.060  17.450  1.00  0.00            
ATOM    194  H22 BU7     2      25.020  16.920  15.030  1.00  0.00            
ATOM    195  H23 BU7     2      25.620  15.260  14.790  1.00  0.00            
ATOM    196  H24 BU7     2      27.040  15.370  16.870  1.00  0.00            
ATOM    197  H25 BU7     2      26.370  16.990  17.080  1.00  0.00            
ATOM    198  H26 BU7     2      27.190  17.720  15.090  1.00  0.00            
ATOM    199  H27 BU7     2      28.070  16.310  14.700  1.00  0.00            
ATOM    200  H28 BU7     2      29.340  16.610  16.980  1.00  0.00            
ATOM    201  H29 BU7     2      28.530  18.270  17.030  1.00  0.00            
ATOM    202  H30 BU7     2      29.680  18.950  15.040  1.00  0.00            
ATOM    203  H31 BU7     2      29.990  17.260  14.670  1.00  0.00            
ATOM    204  H32 BU7     2      31.750  17.210  16.490  1.00  0.00            
ATOM    205  H33 BU7     2      31.200  18.720  17.100  1.00  0.00            
ATOM    206  H34 BU7     2      33.760  18.180  16.500  1.00  0.00            
TER
ENDMDL
MODEL        1
ATOM      1  C1  BCD     1      20.780  19.520   7.400  1.00  0.00            
ATOM      2  O1  BCD     1      21.600  18.640   8.130  1.00  0.00            
ATOM      3  C2  BCD     1      20.010  20.380   8.410  1.00  0.00            
ATOM      4  O2  BCD     1      20.880  21.180   9.170  1.00  0.00            
ATOM      5  C3  BCD     1      19.130  19.430   9.360  1.00  0.00            
ATOM      6  O3  BCD     1      18.260  20.010  10.340  1.00  0.00            
ATOM      7  C4  BCD     1      18.210  18.560   8.430  1.00  0.00            
ATOM      8  C5  BCD     1      18.940  17.910   7.260  1.00  0.00            
ATOM      9  O4  BCD     1      19.850  18.800   6.540  1.00  0.00            
ATOM     10  C6  BCD     1      17.980  17.280   6.250  1.00  0.00            
ATOM     11  O5  BCD     1      17.060  18.320   5.810  1.00  0.00            
ATOM     12  H1  BCD     1      21.380  20.170   6.760  1.00  0.00            
ATOM     13  H2  BCD     1      19.400  21.110   7.870  1.00  0.00            
ATOM     14  H3  BCD     1      21.370  20.540   9.700  1.00  0.00            
ATOM     15  H4  BCD     1      19.800  18.750   9.880  1.00  0.00            
ATOM     16  H5  BCD     1      18.710  20.820  10.600  1.00  0.00            
ATOM     17  H6  BCD     1      17.490  19.230   7.950  1.00  0.00            
ATOM     18  H7  BCD     1      19.480  17.080   7.720  1.00  0.00            
ATOM     19  H8  BCD     1      18.550  16.830   5.430  1.00  0.00            
ATOM     20  H9  BCD     1      17.520  16.380   6.690  1.00  0.00            
ATOM     21  H10 BCD     1      16.860  17.950   4.950  1.00  0.00            
ATOM     22  C7  BCD     1      25.620  17.780   9.040  1.00  0.00            
ATOM     23  O6  BCD     1      25.280  16.430   9.410  1.00  0.00            
ATOM     24  C8  BCD     1      24.860  18.830   9.950  1.00  0.00            
ATOM     25  O7  BCD     1      25.250  18.640  11.340  1.00  0.00            
ATOM     26  C9  BCD     1      23.380  18.630   9.670  1.00  0.00            
ATOM     27  O8  BCD     1      22.620  19.570  10.560  1.00  0.00            
ATOM     28  C10 BCD     1      22.990  18.850   8.250  1.00  0.00            
ATOM     29  C11 BCD     1      23.800  17.870   7.400  1.00  0.00            
ATOM     30  O9  BCD     1      25.170  18.000   7.710  1.00  0.00            
ATOM     31  C12 BCD     1      23.600  17.930   5.920  1.00  0.00            
ATOM     32  O10 BCD     1      23.920  19.260   5.410  1.00  0.00            
ATOM     33  H11 BCD     1      26.700  17.950   9.080  1.00  0.00            
ATOM     34  H12 BCD     1      25.100  19.860   9.670  1.00  0.00            
ATOM     35  H13 BCD     1      24.910  19.340  11.900  1.00  0.00            
ATOM     36  H14 BCD     1      23.170  17.610  10.010  1.00  0.00            
ATOM     37  H15 BCD     1      22.790  19.490  11.500  1.00  0.00            
ATOM     38  H16 BCD     1      23.280  19.870   7.970  1.00  0.00            
ATOM     39  H17 BCD     1      23.390  16.900   7.720  1.00  0.00            
ATOM     40  H18 BCD     1      24.140  17.080   5.480  1.00  0.00            
ATOM     41  H19 BCD     1      22.530  17.750   5.780  1.00  0.00            
ATOM     42  H20 BCD     1      23.550  19.380   4.530  1.00  0.00            
ATOM     43  C13 BCD     1      26.880  12.910  10.790  1.00  0.00            
ATOM     44  O11 BCD     1      25.600  12.560  11.280  1.00  0.00            
ATOM     45  C14 BCD     1      27.410  14.140  11.450  1.00  0.00            
ATOM     46  O12 BCD     1      27.590  13.900  12.790  1.00  0.00            
ATOM     47  C15 BCD     1      26.560  15.360  11.170  1.00  0.00            
ATOM     48  O13 BCD     1      27.030  16.550  11.790  1.00  0.00            
ATOM     49  C16 BCD     1      26.330  15.490   9.630  1.00  0.00            
ATOM     50  C17 BCD     1      26.020  14.200   8.980  1.00  0.00            
ATOM     51  O14 BCD     1      26.880  13.130   9.430  1.00  0.00            
ATOM     52  C18 BCD     1      26.080  14.300   7.440  1.00  0.00            
ATOM     53  O15 BCD     1      25.460  13.210   6.750  1.00  0.00            
ATOM     54  H21 BCD     1      27.580  12.110  11.070  1.00  0.00            
ATOM     55  H22 BCD     1      28.420  14.300  11.040  1.00  0.00            
ATOM     56  H23 BCD     1      27.920  14.670  13.260  1.00  0.00            
ATOM     57  H24 BCD     1      25.560  15.190  11.600  1.00  0.00            
ATOM     58  H25 BCD     1      26.420  17.280  11.670  1.00  0.00            
ATOM     59  H26 BCD     1      27.300  15.730   9.170  1.00  0.00            
ATOM     60  H27 BCD     1      24.990  13.940   9.230  1.00  0.00            
ATOM     61  H28 BCD     1      25.700  15.250   7.040  1.00  0.00            
ATOM     62  H29 BCD     1      27.160  14.350   7.230  1.00  0.00            
ATOM     63  H30 BCD     1      26.100  12.500   6.790  1.00  0.00            
ATOM     64  C19 BCD     1      23.440   9.490  13.020  1.00  0.00            
ATOM     65  O16 BCD     1      22.180  10.130  13.320  1.00  0.00            
ATOM     66  C20 BCD     1      24.620  10.150  13.810  1.00  0.00            
ATOM     67  O17 BCD     1      24.440  10.250  15.190  1.00  0.00            
ATOM     68  C21 BCD     1      25.070  11.490  13.250  1.00  0.00            
ATOM     69  O18 BCD     1      26.220  12.020  13.940  1.00  0.00            
ATOM     70  C22 BCD     1      25.390  11.240  11.790  1.00  0.00            
ATOM     71  C23 BCD     1      24.180  10.620  10.980  1.00  0.00            
ATOM     72  O19 BCD     1      23.850   9.370  11.650  1.00  0.00            
ATOM     73  C24 BCD     1      24.390  10.480   9.500  1.00  0.00            
ATOM     74  O20 BCD     1      25.610   9.810   9.190  1.00  0.00            
ATOM     75  H31 BCD     1      23.310   8.490  13.450  1.00  0.00            
ATOM     76  H32 BCD     1      25.490   9.490  13.750  1.00  0.00            
ATOM     77  H33 BCD     1      25.310  10.430  15.570  1.00  0.00            
ATOM     78  H34 BCD     1      24.210  12.170  13.260  1.00  0.00            
ATOM     79  H35 BCD     1      26.430  12.860  13.510  1.00  0.00            
ATOM     80  H36 BCD     1      26.260  10.570  11.840  1.00  0.00            
ATOM     81  H37 BCD     1      23.250  11.180  11.100  1.00  0.00            
ATOM     82  H38 BCD     1      23.570   9.800   9.240  1.00  0.00            
ATOM     83  H39 BCD     1      24.290  11.480   9.060  1.00  0.00            
ATOM     84  H40 BCD     1      25.650   9.080   9.820  1.00  0.00            
ATOM     85  C25 BCD     1      18.550   9.840  14.780  1.00  0.00            
ATOM     86  O21 BCD     1      18.390  11.130  14.180  1.00  0.00            
ATOM     87  C26 BCD     1      19.580   9.880  15.930  1.00  0.00            
ATOM     88  O22 BCD     1      19.130  10.870  16.830  1.00  0.00            
ATOM     89  C27 BCD     1      20.970  10.230  15.350  1.00  0.00            
ATOM     90  O23 BCD     1      22.020  10.010  16.380  1.00  0.00            
ATOM     91  C28 BCD     1      21.200   9.380  14.070  1.00  0.00            
ATOM     92  C29 BCD     1      20.000   9.210  13.060  1.00  0.00            
ATOM     93  O24 BCD     1      18.840   8.870  13.890  1.00  0.00            
ATOM     94  C30 BCD     1      20.240   8.140  12.040  1.00  0.00            
ATOM     95  O25 BCD     1      20.390   6.820  12.600  1.00  0.00            
ATOM     96  H41 BCD     1      17.560   9.580  15.180  1.00  0.00            
ATOM     97  H42 BCD     1      19.590   8.890  16.410  1.00  0.00            
ATOM     98  H43 BCD     1      19.800  10.870  17.520  1.00  0.00            
ATOM     99  H44 BCD     1      20.860  11.270  15.010  1.00  0.00            
ATOM    100  H45 BCD     1      22.850  10.280  15.970  1.00  0.00            
ATOM    101  H46 BCD     1      21.670   8.400  14.270  1.00  0.00            
ATOM    102  H47 BCD     1      19.790  10.200  12.640  1.00  0.00            
ATOM    103  H48 BCD     1      19.330   8.150  11.430  1.00  0.00            
ATOM    104  H49 BCD     1      21.070   8.460  11.390  1.00  0.00            
ATOM    105  H50 BCD     1      20.770   6.310  11.880  1.00  0.00            
ATOM    106  C31 BCD     1      15.790  13.970  13.190  1.00  0.00            
ATOM    107  O26 BCD     1      16.710  14.510  12.140  1.00  0.00            
ATOM    108  C32 BCD     1      16.320  14.100  14.620  1.00  0.00            
ATOM    109  O27 BCD     1      16.660  15.430  14.910  1.00  0.00            
ATOM    110  C33 BCD     1      17.450  13.160  14.860  1.00  0.00            
ATOM    111  C34 BCD     1      17.150  11.730  14.330  1.00  0.00            
ATOM    112  C35 BCD     1      16.500  11.760  12.950  1.00  0.00            
ATOM    113  O28 BCD     1      15.420  12.660  12.890  1.00  0.00            
ATOM    114  C36 BCD     1      16.070  10.460  12.470  1.00  0.00            
ATOM    115  O29 BCD     1      15.190   9.860  13.360  1.00  0.00            
ATOM    116  O30 BCD     1      17.880  13.120  16.270  1.00  0.00            
ATOM    117  H51 BCD     1      14.910  14.610  13.090  1.00  0.00            
ATOM    118  H52 BCD     1      15.490  13.780  15.270  1.00  0.00            
ATOM    119  H53 BCD     1      16.720  15.770  14.010  1.00  0.00            
ATOM    120  H54 BCD     1      18.270  13.550  14.230  1.00  0.00            
ATOM    121  H55 BCD     1      18.470  12.380  16.410  1.00  0.00            
ATOM    122  H56 BCD     1      16.500  11.210  15.040  1.00  0.00            
ATOM    123  H57 BCD     1      17.220  12.060  12.180  1.00  0.00            
ATOM    124  H58 BCD     1      15.520  10.540  11.530  1.00  0.00            
ATOM    125  H59 BCD     1      16.940   9.790  12.390  1.00  0.00            
ATOM    126  H60 BCD     1      14.900   9.000  13.040  1.00  0.00            
ATOM    127  C37 BCD     1      16.280  17.150   8.960  1.00  0.00            
ATOM    128  O31 BCD     1      17.620  17.540   9.260  1.00  0.00            
ATOM    129  C38 BCD     1      15.530  17.610  10.220  1.00  0.00            
ATOM    130  O32 BCD     1      15.670  19.030  10.330  1.00  0.00            
ATOM    131  C39 BCD     1      16.040  16.770  11.420  1.00  0.00            
ATOM    132  O33 BCD     1      15.280  17.090  12.600  1.00  0.00            
ATOM    133  C40 BCD     1      15.990  15.280  11.140  1.00  0.00            
ATOM    134  C41 BCD     1      16.640  14.860   9.860  1.00  0.00            
ATOM    135  O34 BCD     1      16.150  15.740   8.850  1.00  0.00            
ATOM    136  C42 BCD     1      16.270  13.460   9.500  1.00  0.00            
ATOM    137  O35 BCD     1      14.860  13.300   9.080  1.00  0.00            
ATOM    138  H61 BCD     1      15.980  17.660   8.040  1.00  0.00            
ATOM    139  H62 BCD     1      14.490  17.290  10.090  1.00  0.00            
ATOM    140  H63 BCD     1      16.580  19.320  10.240  1.00  0.00            
ATOM    141  H64 BCD     1      17.100  16.890  11.650  1.00  0.00            
ATOM    142  H65 BCD     1      14.790  17.920  12.580  1.00  0.00            
ATOM    143  H66 BCD     1      14.930  14.990  11.090  1.00  0.00            
ATOM    144  H67 BCD     1      17.720  14.920   9.990  1.00  0.00            
ATOM    145  H68 BCD     1      16.800  13.090   8.620  1.00  0.00            
ATOM    146  H69 BCD     1      16.460  12.770  10.330  1.00  0.00            
ATOM    147  H70 BCD     1      14.790  12.340   9.020  1.00  0.00            
ATOM    148  C1  BU7     2      21.730  14.330   8.480  1.00  0.00            
ATOM    149  C2  BU7     2      21.860  13.280   9.570  1.00  0.00            
ATOM    150  C3  BU7     2      20.670  13.160  10.630  1.00  0.00            
ATOM    151  C4  BU7     2      20.400  14.480  11.350  1.00  0.00            
ATOM    152  C5  BU7     2      21.480  15.210  12.170  1.00  0.00            
ATOM    153  C6  BU7     2      21.160  16.680  12.400  1.00  0.00            
ATOM    154  O1  BU7     2      19.940  16.740  13.040  1.00  0.00            
ATOM    155  C7  BU7     2      22.190  17.460  13.240  1.00  0.00            
ATOM    156  C8  BU7     2      22.080  18.760  13.600  1.00  0.00            
ATOM    157  C9  BU7     2      23.050  19.430  14.520  1.00  0.00            
ATOM    158  C10 BU7     2      23.710  20.670  13.930  1.00  0.00            
ATOM    159  O2  BU7     2      24.130  20.530  12.670  1.00  0.00            
ATOM    160  C11 BU7     2      24.870  20.960  14.800  1.00  0.00            
ATOM    161  C12 BU7     2      25.230  19.640  15.440  1.00  0.00            
ATOM    162  O3  BU7     2      26.130  19.550  16.260  1.00  0.00            
ATOM    163  C13 BU7     2      24.240  18.590  15.050  1.00  0.00            
ATOM    164  C14 BU7     2      23.830  17.520  16.140  1.00  0.00            
ATOM    165  C15 BU7     2      24.920  16.450  16.270  1.00  0.00            
ATOM    166  C16 BU7     2      24.620  15.270  17.300  1.00  0.00            
ATOM    167  C17 BU7     2      23.160  14.850  17.530  1.00  0.00            
ATOM    168  C18 BU7     2      22.530  14.310  16.210  1.00  0.00            
ATOM    169  C19 BU7     2      20.950  14.250  16.320  1.00  0.00            
ATOM    170  C20 BU7     2      20.430  15.650  16.590  1.00  0.00            
ATOM    171  O4  BU7     2      20.300  16.380  15.670  1.00  0.00            
ATOM    172  O5  BU7     2      19.710  15.910  17.710  1.00  0.00            
ATOM    173  H1  BU7     2      21.770  15.320   8.950  1.00  0.00            
ATOM    174  H2  BU7     2      22.620  14.160   7.860  1.00  0.00            
ATOM    175  H3  BU7     2      20.840  14.240   7.850  1.00  0.00            
ATOM    176  H4  BU7     2      22.760  13.530  10.150  1.00  0.00            
ATOM    177  H5  BU7     2      21.950  12.300   9.100  1.00  0.00            
ATOM    178  H6  BU7     2      20.930  12.390  11.370  1.00  0.00            
ATOM    179  H7  BU7     2      19.770  12.760  10.140  1.00  0.00            
ATOM    180  H8  BU7     2      19.510  14.350  11.970  1.00  0.00            
ATOM    181  H9  BU7     2      20.050  15.260  10.660  1.00  0.00            
ATOM    182  H10 BU7     2      22.450  15.100  11.670  1.00  0.00            
ATOM    183  H11 BU7     2      21.530  14.650  13.110  1.00  0.00            
ATOM    184  H12 BU7     2      21.030  17.190  11.430  1.00  0.00            
ATOM    185  H13 BU7     2      20.120  16.640  13.990  1.00  0.00            
ATOM    186  H14 BU7     2      23.070  16.860  13.460  1.00  0.00            
ATOM    187  H15 BU7     2      21.230  19.330  13.220  1.00  0.00            
ATOM    188  H16 BU7     2      22.570  19.870  15.400  1.00  0.00            
ATOM    189  H17 BU7     2      22.870  21.380  13.880  1.00  0.00            
ATOM    190  H18 BU7     2      23.910  21.400  12.270  1.00  0.00            
ATOM    191  H19 BU7     2      24.780  21.750  15.570  1.00  0.00            
ATOM    192  H20 BU7     2      25.720  21.280  14.190  1.00  0.00            
ATOM    193  H21 BU7     2      24.740  18.120  14.190  1.00  0.00            
ATOM    194  H22 BU7     2      22.900  17.020  15.840  1.00  0.00            
ATOM    195  H23 BU7     2      23.650  17.950  17.130  1.00  0.00            
ATOM    196  H24 BU7     2      25.860  16.870  16.650  1.00  0.00            
ATOM    197  H25 BU7     2      25.180  16.060  15.280  1.00  0.00            
ATOM    198  H26 BU7     2      25.010  15.610  18.270  1.00  0.00            
ATOM    199  H27 BU7     2      25.170  14.340  17.130  1.00  0.00            
ATOM    200  H28 BU7     2      22.620  15.700  17.950  1.00  0.00            
ATOM    201  H29 BU7     2      23.080  14.050  18.270  1.00  0.00            
ATOM    202  H30 BU7     2      22.920  13.300  16.010  1.00  0.00            
ATOM    203  H31 BU7     2      22.720  14.970  15.360  1.00  0.00            
ATOM    204  H32 BU7     2      20.720  13.520  17.110  1.00  0.00            
ATOM    205  H33 BU7     2      20.470  13.920  15.390  1.00  0.00            
ATOM    206  H34 BU7     2      19.750  15.230  18.410  1.00  0.00            
TER
ENDMDL
MODEL        1
ATOM      1  C1  BCD     1      14.290  15.170  18.720  1.00  0.00            
ATOM      2  O1  BCD     1      14.670  14.780  20.010  1.00  0.00            
ATOM      3  C2  BCD     1      12.720  14.970  18.510  1.00  0.00            
ATOM      4  O2  BCD     1      11.970  15.740  19.460  1.00  0.00            
ATOM      5  C3  BCD     1      12.300  13.480  18.570  1.00  0.00            
ATOM      6  O3  BCD     1      10.880  13.340  18.340  1.00  0.00            
ATOM      7  C4  BCD     1      13.210  12.710  17.580  1.00  0.00            
ATOM      8  C5  BCD     1      14.700  13.020  17.900  1.00  0.00            
ATOM      9  O4  BCD     1      15.000  14.470  17.800  1.00  0.00            
ATOM     10  C6  BCD     1      15.660  12.320  16.970  1.00  0.00            
ATOM     11  O5  BCD     1      15.460  12.810  15.690  1.00  0.00            
ATOM     12  H1  BCD     1      14.540  16.230  18.680  1.00  0.00            
ATOM     13  H2  BCD     1      12.510  15.420  17.530  1.00  0.00            
ATOM     14  H3  BCD     1      11.160  16.000  19.020  1.00  0.00            
ATOM     15  H4  BCD     1      12.550  13.130  19.580  1.00  0.00            
ATOM     16  H5  BCD     1      10.840  12.420  18.060  1.00  0.00            
ATOM     17  H6  BCD     1      12.970  13.020  16.550  1.00  0.00            
ATOM     18  H7  BCD     1      14.980  12.820  18.940  1.00  0.00            
ATOM     19  H8  BCD     1      16.690  12.670  17.130  1.00  0.00            
ATOM     20  H9  BCD     1      15.550  11.230  17.010  1.00  0.00            
ATOM     21  H10 BCD     1      15.460  13.750  15.860  1.00  0.00            
ATOM     22  C7  BCD     1      16.580  16.020  23.420  1.00  0.00            
ATOM     23  O6  BCD     1      16.460  14.750  23.960  1.00  0.00            
ATOM     24  C8  BCD     1      15.200  16.630  23.110  1.00  0.00            
ATOM     25  O7  BCD     1      14.450  16.690  24.290  1.00  0.00            
ATOM     26  C9  BCD     1      14.460  15.810  22.090  1.00  0.00            
ATOM     27  O8  BCD     1      13.140  16.380  21.770  1.00  0.00            
ATOM     28  C10 BCD     1      15.340  15.670  20.810  1.00  0.00            
ATOM     29  C11 BCD     1      16.710  15.090  21.160  1.00  0.00            
ATOM     30  O9  BCD     1      17.330  15.890  22.230  1.00  0.00            
ATOM     31  C12 BCD     1      17.700  15.030  20.000  1.00  0.00            
ATOM     32  O10 BCD     1      17.870  16.310  19.320  1.00  0.00            
ATOM     33  H11 BCD     1      17.230  16.620  24.070  1.00  0.00            
ATOM     34  H12 BCD     1      15.380  17.650  22.750  1.00  0.00            
ATOM     35  H13 BCD     1      14.870  17.340  24.870  1.00  0.00            
ATOM     36  H14 BCD     1      14.370  14.750  22.370  1.00  0.00            
ATOM     37  H15 BCD     1      12.850  15.830  21.030  1.00  0.00            
ATOM     38  H16 BCD     1      15.530  16.640  20.330  1.00  0.00            
ATOM     39  H17 BCD     1      16.500  14.060  21.460  1.00  0.00            
ATOM     40  H18 BCD     1      18.690  14.780  20.390  1.00  0.00            
ATOM     41  H19 BCD     1      17.400  14.150  19.410  1.00  0.00            
ATOM     42  H20 BCD     1      18.090  16.960  19.990  1.00  0.00            
ATOM     43  C13 BCD     1      17.290  12.480  27.350  1.00  0.00            
ATOM     44  O11 BCD     1      17.080  11.220  26.700  1.00  0.00            
ATOM     45  C14 BCD     1      16.030  13.260  27.300  1.00  0.00            
ATOM     46  O12 BCD     1      14.980  12.550  27.840  1.00  0.00            
ATOM     47  C15 BCD     1      15.530  13.820  25.950  1.00  0.00            
ATOM     48  O13 BCD     1      14.490  14.760  26.090  1.00  0.00            
ATOM     49  C16 BCD     1      16.680  14.560  25.350  1.00  0.00            
ATOM     50  C17 BCD     1      17.930  13.670  25.350  1.00  0.00            
ATOM     51  O14 BCD     1      18.290  13.150  26.640  1.00  0.00            
ATOM     52  C18 BCD     1      19.200  14.380  24.750  1.00  0.00            
ATOM     53  O15 BCD     1      19.540  15.620  25.300  1.00  0.00            
ATOM     54  H21 BCD     1      17.650  12.300  28.370  1.00  0.00            
ATOM     55  H22 BCD     1      16.160  14.150  27.930  1.00  0.00            
ATOM     56  H23 BCD     1      14.350  12.540  27.110  1.00  0.00            
ATOM     57  H24 BCD     1      15.240  12.990  25.300  1.00  0.00            
ATOM     58  H25 BCD     1      14.450  15.440  25.410  1.00  0.00            
ATOM     59  H26 BCD     1      16.940  15.490  25.870  1.00  0.00            
ATOM     60  H27 BCD     1      17.810  12.860  24.610  1.00  0.00            
ATOM     61  H28 BCD     1      20.140  13.820  24.820  1.00  0.00            
ATOM     62  H29 BCD     1      19.120  14.440  23.660  1.00  0.00            
ATOM     63  H30 BCD     1      19.530  15.420  26.240  1.00  0.00            
ATOM     64  C19 BCD     1      17.720   7.220  27.070  1.00  0.00            
ATOM     65  O16 BCD     1      17.290   7.030  25.680  1.00  0.00            
ATOM     66  C20 BCD     1      16.580   7.800  27.840  1.00  0.00            
ATOM     67  O17 BCD     1      15.450   6.880  27.770  1.00  0.00            
ATOM     68  C21 BCD     1      16.170   9.160  27.280  1.00  0.00            
ATOM     69  O18 BCD     1      15.170   9.730  28.120  1.00  0.00            
ATOM     70  C22 BCD     1      17.410  10.030  27.410  1.00  0.00            
ATOM     71  C23 BCD     1      18.620   9.360  26.760  1.00  0.00            
ATOM     72  O19 BCD     1      18.810   8.040  27.300  1.00  0.00            
ATOM     73  C24 BCD     1      19.840  10.220  26.790  1.00  0.00            
ATOM     74  O20 BCD     1      20.900   9.630  26.070  1.00  0.00            
ATOM     75  H31 BCD     1      17.950   6.290  27.580  1.00  0.00            
ATOM     76  H32 BCD     1      16.770   7.910  28.910  1.00  0.00            
ATOM     77  H33 BCD     1      14.770   7.250  28.340  1.00  0.00            
ATOM     78  H34 BCD     1      15.920   9.140  26.220  1.00  0.00            
ATOM     79  H35 BCD     1      15.140  10.660  27.860  1.00  0.00            
ATOM     80  H36 BCD     1      17.610  10.280  28.450  1.00  0.00            
ATOM     81  H37 BCD     1      18.460   9.200  25.690  1.00  0.00            
ATOM     82  H38 BCD     1      19.640  11.190  26.310  1.00  0.00            
ATOM     83  H39 BCD     1      20.120  10.420  27.830  1.00  0.00            
ATOM     84  H40 BCD     1      20.780   9.810  25.130  1.00  0.00            
ATOM     85  C25 BCD     1      16.960   4.450  22.550  1.00  0.00            
ATOM     86  O21 BCD     1      16.090   5.480  21.920  1.00  0.00            
ATOM     87  C26 BCD     1      16.320   3.940  23.890  1.00  0.00            
ATOM     88  O22 BCD     1      15.050   3.350  23.660  1.00  0.00            
ATOM     89  C27 BCD     1      16.250   5.090  24.890  1.00  0.00            
ATOM     90  O23 BCD     1      15.680   4.750  26.170  1.00  0.00            
ATOM     91  C28 BCD     1      17.580   5.820  25.060  1.00  0.00            
ATOM     92  C29 BCD     1      18.270   6.120  23.730  1.00  0.00            
ATOM     93  O24 BCD     1      18.200   4.970  22.990  1.00  0.00            
ATOM     94  C30 BCD     1      19.680   6.530  23.910  1.00  0.00            
ATOM     95  O25 BCD     1      20.260   5.570  24.760  1.00  0.00            
ATOM     96  H41 BCD     1      17.270   3.700  21.810  1.00  0.00            
ATOM     97  H42 BCD     1      17.030   3.250  24.370  1.00  0.00            
ATOM     98  H43 BCD     1      15.040   2.610  24.280  1.00  0.00            
ATOM     99  H44 BCD     1      15.600   5.830  24.400  1.00  0.00            
ATOM    100  H45 BCD     1      15.860   5.530  26.700  1.00  0.00            
ATOM    101  H46 BCD     1      18.260   5.300  25.740  1.00  0.00            
ATOM    102  H47 BCD     1      17.790   7.000  23.280  1.00  0.00            
ATOM    103  H48 BCD     1      20.260   6.560  22.980  1.00  0.00            
ATOM    104  H49 BCD     1      19.810   7.470  24.470  1.00  0.00            
ATOM    105  H50 BCD     1      20.150   5.860  25.670  1.00  0.00            
ATOM    106  C31 BCD     1      13.180   5.880  19.100  1.00  0.00            
ATOM    107  O26 BCD     1      13.540   7.200  19.020  1.00  0.00            
ATOM    108  C32 BCD     1      12.630   5.610  20.510  1.00  0.00            
ATOM    109  O27 BCD     1      11.450   6.450  20.820  1.00  0.00            
ATOM    110  C33 BCD     1      13.830   5.770  21.510  1.00  0.00            
ATOM    111  C34 BCD     1      15.100   5.050  21.060  1.00  0.00            
ATOM    112  C35 BCD     1      15.460   5.430  19.650  1.00  0.00            
ATOM    113  O28 BCD     1      14.320   5.160  18.800  1.00  0.00            
ATOM    114  C36 BCD     1      16.650   4.580  19.070  1.00  0.00            
ATOM    115  O29 BCD     1      17.260   5.070  17.820  1.00  0.00            
ATOM    116  O30 BCD     1      13.440   5.360  22.830  1.00  0.00            
ATOM    117  H51 BCD     1      12.360   5.700  18.380  1.00  0.00            
ATOM    118  H52 BCD     1      12.280   4.570  20.590  1.00  0.00            
ATOM    119  H53 BCD     1      11.480   6.520  21.780  1.00  0.00            
ATOM    120  H54 BCD     1      14.110   6.830  21.600  1.00  0.00            
ATOM    121  H55 BCD     1      14.010   4.640  23.100  1.00  0.00            
ATOM    122  H56 BCD     1      14.980   3.960  21.130  1.00  0.00            
ATOM    123  H57 BCD     1      15.730   6.500  19.650  1.00  0.00            
ATOM    124  H58 BCD     1      17.550   4.510  19.690  1.00  0.00            
ATOM    125  H59 BCD     1      16.330   3.540  18.890  1.00  0.00            
ATOM    126  H60 BCD     1      17.820   5.820  18.070  1.00  0.00            
ATOM    127  C37 BCD     1      12.700  10.570  16.760  1.00  0.00            
ATOM    128  O31 BCD     1      13.040  11.350  17.840  1.00  0.00            
ATOM    129  C38 BCD     1      11.480   9.700  17.130  1.00  0.00            
ATOM    130  O32 BCD     1      10.430  10.520  17.430  1.00  0.00            
ATOM    131  C39 BCD     1      11.830   8.750  18.260  1.00  0.00            
ATOM    132  O33 BCD     1      10.740   7.910  18.570  1.00  0.00            
ATOM    133  C40 BCD     1      13.070   7.900  17.870  1.00  0.00            
ATOM    134  C41 BCD     1      14.250   8.780  17.420  1.00  0.00            
ATOM    135  O34 BCD     1      13.800   9.740  16.450  1.00  0.00            
ATOM    136  C42 BCD     1      15.400   7.960  16.820  1.00  0.00            
ATOM    137  O35 BCD     1      14.930   7.200  15.730  1.00  0.00            
ATOM    138  H61 BCD     1      12.450  11.160  15.870  1.00  0.00            
ATOM    139  H62 BCD     1      11.270   9.070  16.250  1.00  0.00            
ATOM    140  H63 BCD     1       9.810  10.010  17.970  1.00  0.00            
ATOM    141  H64 BCD     1      12.160   9.340  19.120  1.00  0.00            
ATOM    142  H65 BCD     1      10.870   7.460  19.410  1.00  0.00            
ATOM    143  H66 BCD     1      12.750   7.210  17.080  1.00  0.00            
ATOM    144  H67 BCD     1      14.690   9.300  18.280  1.00  0.00            
ATOM    145  H68 BCD     1      16.220   8.610  16.490  1.00  0.00            
ATOM    146  H69 BCD     1      15.810   7.300  17.600  1.00  0.00            
ATOM    147  H70 BCD     1      14.710   6.330  16.070  1.00  0.00            
ATOM    148  C1  BU7     2      24.600   4.810  18.710  1.00  0.00            
ATOM    149  C2  BU7     2      23.760   6.100  18.410  1.00  0.00            
ATOM    150  C3  BU7     2      22.710   6.320  19.470  1.00  0.00            
ATOM    151  C4  BU7     2      21.520   7.250  18.880  1.00  0.00            
ATOM    152  C5  BU7     2      20.340   7.580  19.820  1.00  0.00            
ATOM    153  C6  BU7     2      19.230   8.380  19.090  1.00  0.00            
ATOM    154  O1  BU7     2      18.680   7.620  18.030  1.00  0.00            
ATOM    155  C7  BU7     2      18.160   8.800  20.100  1.00  0.00            
ATOM    156  C8  BU7     2      17.670  10.020  19.880  1.00  0.00            
ATOM    157  C9  BU7     2      16.750  10.660  20.910  1.00  0.00            
ATOM    158  C10 BU7     2      17.510  11.120  22.130  1.00  0.00            
ATOM    159  O2  BU7     2      18.930  11.080  21.980  1.00  0.00            
ATOM    160  C11 BU7     2      17.180  10.120  23.290  1.00  0.00            
ATOM    161  C12 BU7     2      16.030   9.300  22.760  1.00  0.00            
ATOM    162  O3  BU7     2      15.580   8.320  23.300  1.00  0.00            
ATOM    163  C13 BU7     2      15.560   9.850  21.410  1.00  0.00            
ATOM    164  C14 BU7     2      14.280  10.690  21.450  1.00  0.00            
ATOM    165  C15 BU7     2      12.990  10.040  21.990  1.00  0.00            
ATOM    166  C16 BU7     2      11.780  10.930  21.810  1.00  0.00            
ATOM    167  C17 BU7     2      11.780  12.230  22.590  1.00  0.00            
ATOM    168  C18 BU7     2      11.910  11.930  24.140  1.00  0.00            
ATOM    169  C19 BU7     2      11.590  13.190  25.020  1.00  0.00            
ATOM    170  C20 BU7     2      11.900  12.810  26.380  1.00  0.00            
ATOM    171  O4  BU7     2      12.370  11.790  26.830  1.00  0.00            
ATOM    172  O5  BU7     2      11.720  13.800  27.300  1.00  0.00            
ATOM    173  H1  BU7     2      25.300   5.010  19.530  1.00  0.00            
ATOM    174  H2  BU7     2      24.000   3.950  19.020  1.00  0.00            
ATOM    175  H3  BU7     2      25.160   4.510  17.810  1.00  0.00            
ATOM    176  H4  BU7     2      23.190   5.970  17.480  1.00  0.00            
ATOM    177  H5  BU7     2      24.410   6.970  18.320  1.00  0.00            
ATOM    178  H6  BU7     2      23.170   6.820  20.330  1.00  0.00            
ATOM    179  H7  BU7     2      22.290   5.360  19.790  1.00  0.00            
ATOM    180  H8  BU7     2      21.100   6.770  17.990  1.00  0.00            
ATOM    181  H9  BU7     2      21.860   8.200  18.470  1.00  0.00            
ATOM    182  H10 BU7     2      20.760   8.080  20.710  1.00  0.00            
ATOM    183  H11 BU7     2      19.920   6.720  20.370  1.00  0.00            
ATOM    184  H12 BU7     2      19.700   9.260  18.630  1.00  0.00            
ATOM    185  H13 BU7     2      18.550   8.360  17.400  1.00  0.00            
ATOM    186  H14 BU7     2      17.920   8.140  20.930  1.00  0.00            
ATOM    187  H15 BU7     2      18.090  10.680  19.120  1.00  0.00            
ATOM    188  H16 BU7     2      16.410  11.600  20.460  1.00  0.00            
ATOM    189  H17 BU7     2      17.180  12.130  22.410  1.00  0.00            
ATOM    190  H18 BU7     2      19.090  11.520  21.130  1.00  0.00            
ATOM    191  H19 BU7     2      16.830  10.730  24.140  1.00  0.00            
ATOM    192  H20 BU7     2      18.060   9.550  23.620  1.00  0.00            
ATOM    193  H21 BU7     2      15.320   9.090  20.670  1.00  0.00            
ATOM    194  H22 BU7     2      14.050  10.950  20.410  1.00  0.00            
ATOM    195  H23 BU7     2      14.390  11.670  21.920  1.00  0.00            
ATOM    196  H24 BU7     2      13.100   9.780  23.050  1.00  0.00            
ATOM    197  H25 BU7     2      12.850   9.110  21.440  1.00  0.00            
ATOM    198  H26 BU7     2      10.930  10.330  22.140  1.00  0.00            
ATOM    199  H27 BU7     2      11.610  11.170  20.750  1.00  0.00            
ATOM    200  H28 BU7     2      10.820  12.750  22.480  1.00  0.00            
ATOM    201  H29 BU7     2      12.480  12.990  22.240  1.00  0.00            
ATOM    202  H30 BU7     2      12.920  11.550  24.350  1.00  0.00            
ATOM    203  H31 BU7     2      11.190  11.120  24.330  1.00  0.00            
ATOM    204  H32 BU7     2      10.580  13.580  24.830  1.00  0.00            
ATOM    205  H33 BU7     2      12.290  13.970  24.690  1.00  0.00            
ATOM    206  H34 BU7     2      11.290  14.510  26.800  1.00  0.00            
TER
ENDMDL
MODEL        1
ATOM      1  C1  BCD     1       1.940  23.900   8.300  1.00  0.00            
ATOM      2  O1  BCD     1       3.100  23.190   8.170  1.00  0.00            
ATOM      3  C2  BCD     1       1.650  24.140   9.770  1.00  0.00            
ATOM      4  O2  BCD     1       2.590  25.070  10.380  1.00  0.00            
ATOM      5  C3  BCD     1       1.450  22.780  10.530  1.00  0.00            
ATOM      6  O3  BCD     1       0.940  23.130  11.810  1.00  0.00            
ATOM      7  C4  BCD     1       0.370  21.990   9.870  1.00  0.00            
ATOM      8  C5  BCD     1       0.590  21.910   8.370  1.00  0.00            
ATOM      9  O4  BCD     1       0.810  23.200   7.680  1.00  0.00            
ATOM     10  C6  BCD     1      -0.490  21.130   7.640  1.00  0.00            
ATOM     11  O5  BCD     1      -0.210  21.260   6.230  1.00  0.00            
ATOM     12  H1  BCD     1       2.100  24.890   7.860  1.00  0.00            
ATOM     13  H2  BCD     1       0.650  24.590   9.840  1.00  0.00            
ATOM     14  H3  BCD     1       3.380  25.200   9.840  1.00  0.00            
ATOM     15  H4  BCD     1       2.360  22.180  10.660  1.00  0.00            
ATOM     16  H5  BCD     1       1.630  23.520  12.360  1.00  0.00            
ATOM     17  H6  BCD     1      -0.580  22.500  10.030  1.00  0.00            
ATOM     18  H7  BCD     1       1.530  21.360   8.240  1.00  0.00            
ATOM     19  H8  BCD     1      -0.440  20.100   8.010  1.00  0.00            
ATOM     20  H9  BCD     1      -1.440  21.640   7.870  1.00  0.00            
ATOM     21  H10 BCD     1       0.090  22.170   6.170  1.00  0.00            
ATOM     22  C7  BCD     1       6.850  23.340   6.360  1.00  0.00            
ATOM     23  O6  BCD     1       7.310  22.330   7.300  1.00  0.00            
ATOM     24  C8  BCD     1       6.440  24.540   7.140  1.00  0.00            
ATOM     25  O7  BCD     1       7.520  25.050   7.960  1.00  0.00            
ATOM     26  C9  BCD     1       5.210  24.290   8.030  1.00  0.00            
ATOM     27  O8  BCD     1       4.760  25.420   8.740  1.00  0.00            
ATOM     28  C10 BCD     1       4.060  23.670   7.270  1.00  0.00            
ATOM     29  C11 BCD     1       4.550  22.450   6.370  1.00  0.00            
ATOM     30  O9  BCD     1       5.680  22.910   5.610  1.00  0.00            
ATOM     31  C12 BCD     1       3.420  22.060   5.420  1.00  0.00            
ATOM     32  O10 BCD     1       3.630  20.880   4.660  1.00  0.00            
ATOM     33  H11 BCD     1       7.650  23.580   5.660  1.00  0.00            
ATOM     34  H12 BCD     1       6.130  25.300   6.420  1.00  0.00            
ATOM     35  H13 BCD     1       8.270  24.490   7.760  1.00  0.00            
ATOM     36  H14 BCD     1       5.570  23.520   8.720  1.00  0.00            
ATOM     37  H15 BCD     1       5.470  25.940   9.130  1.00  0.00            
ATOM     38  H16 BCD     1       3.750  24.510   6.630  1.00  0.00            
ATOM     39  H17 BCD     1       4.910  21.580   6.930  1.00  0.00            
ATOM     40  H18 BCD     1       2.520  21.980   6.050  1.00  0.00            
ATOM     41  H19 BCD     1       3.200  22.860   4.710  1.00  0.00            
ATOM     42  H20 BCD     1       2.920  20.740   4.030  1.00  0.00            
ATOM     43  C13 BCD     1      10.350  19.720   8.040  1.00  0.00            
ATOM     44  O11 BCD     1       9.670  19.240   9.160  1.00  0.00            
ATOM     45  C14 BCD     1      10.780  21.190   7.980  1.00  0.00            
ATOM     46  O12 BCD     1      11.810  21.380   9.030  1.00  0.00            
ATOM     47  C15 BCD     1       9.580  22.180   8.030  1.00  0.00            
ATOM     48  O13 BCD     1       9.970  23.610   7.850  1.00  0.00            
ATOM     49  C16 BCD     1       8.530  21.730   6.950  1.00  0.00            
ATOM     50  C17 BCD     1       8.230  20.170   6.980  1.00  0.00            
ATOM     51  O14 BCD     1       9.530  19.540   6.850  1.00  0.00            
ATOM     52  C18 BCD     1       7.390  19.680   5.800  1.00  0.00            
ATOM     53  O15 BCD     1       6.840  18.350   5.910  1.00  0.00            
ATOM     54  H21 BCD     1      11.210  19.040   7.930  1.00  0.00            
ATOM     55  H22 BCD     1      11.260  21.400   7.020  1.00  0.00            
ATOM     56  H23 BCD     1      11.880  22.240   9.450  1.00  0.00            
ATOM     57  H24 BCD     1       9.190  22.050   9.040  1.00  0.00            
ATOM     58  H25 BCD     1      10.860  23.780   8.170  1.00  0.00            
ATOM     59  H26 BCD     1       8.830  21.940   5.910  1.00  0.00            
ATOM     60  H27 BCD     1       7.750  19.940   7.940  1.00  0.00            
ATOM     61  H28 BCD     1       6.540  20.380   5.840  1.00  0.00            
ATOM     62  H29 BCD     1       7.960  19.830   4.870  1.00  0.00            
ATOM     63  H30 BCD     1       7.530  17.710   5.720  1.00  0.00            
ATOM     64  C19 BCD     1       9.710  16.290  12.110  1.00  0.00            
ATOM     65  O16 BCD     1       8.590  16.850  12.720  1.00  0.00            
ATOM     66  C20 BCD     1      10.860  17.360  12.120  1.00  0.00            
ATOM     67  O17 BCD     1      11.060  17.770  13.460  1.00  0.00            
ATOM     68  C21 BCD     1      10.550  18.540  11.180  1.00  0.00            
ATOM     69  O18 BCD     1      11.590  19.440  11.120  1.00  0.00            
ATOM     70  C22 BCD     1      10.170  18.130   9.790  1.00  0.00            
ATOM     71  C23 BCD     1       8.950  17.140   9.950  1.00  0.00            
ATOM     72  O19 BCD     1       9.390  16.070  10.770  1.00  0.00            
ATOM     73  C24 BCD     1       8.440  16.680   8.680  1.00  0.00            
ATOM     74  O20 BCD     1       7.060  16.300   8.840  1.00  0.00            
ATOM     75  H31 BCD     1       9.940  15.290  12.470  1.00  0.00            
ATOM     76  H32 BCD     1      11.760  16.810  11.810  1.00  0.00            
ATOM     77  H33 BCD     1      10.190  17.900  13.850  1.00  0.00            
ATOM     78  H34 BCD     1       9.790  19.120  11.730  1.00  0.00            
ATOM     79  H35 BCD     1      11.280  20.190  10.610  1.00  0.00            
ATOM     80  H36 BCD     1      10.960  17.710   9.150  1.00  0.00            
ATOM     81  H37 BCD     1       8.160  17.660  10.510  1.00  0.00            
ATOM     82  H38 BCD     1       8.470  17.490   7.950  1.00  0.00            
ATOM     83  H39 BCD     1       9.080  15.930   8.200  1.00  0.00            
ATOM     84  H40 BCD     1       6.880  15.840   8.020  1.00  0.00            
ATOM     85  C25 BCD     1       5.810  15.960  15.690  1.00  0.00            
ATOM     86  O21 BCD     1       4.690  16.560  14.940  1.00  0.00            
ATOM     87  C26 BCD     1       6.880  16.980  16.020  1.00  0.00            
ATOM     88  O22 BCD     1       6.270  18.050  16.760  1.00  0.00            
ATOM     89  C27 BCD     1       7.600  17.460  14.770  1.00  0.00            
ATOM     90  O23 BCD     1       8.680  18.360  15.030  1.00  0.00            
ATOM     91  C28 BCD     1       8.150  16.280  13.920  1.00  0.00            
ATOM     92  C29 BCD     1       6.980  15.280  13.650  1.00  0.00            
ATOM     93  O24 BCD     1       6.400  14.860  14.950  1.00  0.00            
ATOM     94  C30 BCD     1       7.460  14.070  12.860  1.00  0.00            
ATOM     95  O25 BCD     1       8.480  13.270  13.480  1.00  0.00            
ATOM     96  H41 BCD     1       5.430  15.550  16.640  1.00  0.00            
ATOM     97  H42 BCD     1       7.720  16.580  16.610  1.00  0.00            
ATOM     98  H43 BCD     1       6.970  18.270  17.380  1.00  0.00            
ATOM     99  H44 BCD     1       6.850  18.070  14.260  1.00  0.00            
ATOM    100  H45 BCD     1       8.390  19.140  15.510  1.00  0.00            
ATOM    101  H46 BCD     1       9.000  15.870  14.490  1.00  0.00            
ATOM    102  H47 BCD     1       6.220  15.890  13.150  1.00  0.00            
ATOM    103  H48 BCD     1       6.560  13.460  12.660  1.00  0.00            
ATOM    104  H49 BCD     1       7.690  14.350  11.820  1.00  0.00            
ATOM    105  H50 BCD     1       8.240  12.970  14.360  1.00  0.00            
ATOM    106  C31 BCD     1       0.690  17.230  14.960  1.00  0.00            
ATOM    107  O26 BCD     1       0.910  18.060  13.820  1.00  0.00            
ATOM    108  C32 BCD     1       1.550  17.790  16.100  1.00  0.00            
ATOM    109  O27 BCD     1       1.340  19.170  16.270  1.00  0.00            
ATOM    110  C33 BCD     1       2.980  17.680  15.870  1.00  0.00            
ATOM    111  C34 BCD     1       3.410  16.320  15.350  1.00  0.00            
ATOM    112  C35 BCD     1       2.480  15.840  14.220  1.00  0.00            
ATOM    113  O28 BCD     1       1.150  15.870  14.770  1.00  0.00            
ATOM    114  C36 BCD     1       2.830  14.450  13.770  1.00  0.00            
ATOM    115  O29 BCD     1       2.680  13.580  14.830  1.00  0.00            
ATOM    116  O30 BCD     1       3.690  17.950  17.070  1.00  0.00            
ATOM    117  H51 BCD     1      -0.340  17.180  15.320  1.00  0.00            
ATOM    118  H52 BCD     1       1.330  17.220  17.020  1.00  0.00            
ATOM    119  H53 BCD     1       2.220  19.450  16.530  1.00  0.00            
ATOM    120  H54 BCD     1       3.340  18.430  15.140  1.00  0.00            
ATOM    121  H55 BCD     1       4.610  18.010  16.810  1.00  0.00            
ATOM    122  H56 BCD     1       3.390  15.620  16.200  1.00  0.00            
ATOM    123  H57 BCD     1       2.620  16.450  13.320  1.00  0.00            
ATOM    124  H58 BCD     1       2.210  14.290  12.880  1.00  0.00            
ATOM    125  H59 BCD     1       3.830  14.370  13.330  1.00  0.00            
ATOM    126  H60 BCD     1       2.260  12.780  14.510  1.00  0.00            
ATOM    127  C37 BCD     1      -0.860  20.130  10.840  1.00  0.00            
ATOM    128  O31 BCD     1       0.380  20.620  10.390  1.00  0.00            
ATOM    129  C38 BCD     1      -1.260  20.510  12.250  1.00  0.00            
ATOM    130  O32 BCD     1      -1.550  21.910  12.160  1.00  0.00            
ATOM    131  C39 BCD     1      -0.110  20.050  13.180  1.00  0.00            
ATOM    132  O33 BCD     1      -0.280  20.510  14.510  1.00  0.00            
ATOM    133  C40 BCD     1      -0.120  18.560  13.090  1.00  0.00            
ATOM    134  C41 BCD     1       0.080  18.070  11.690  1.00  0.00            
ATOM    135  O34 BCD     1      -0.800  18.730  10.730  1.00  0.00            
ATOM    136  C42 BCD     1      -0.100  16.510  11.520  1.00  0.00            
ATOM    137  O35 BCD     1      -1.370  16.070  11.830  1.00  0.00            
ATOM    138  H61 BCD     1      -1.640  20.430  10.120  1.00  0.00            
ATOM    139  H62 BCD     1      -2.160  19.900  12.460  1.00  0.00            
ATOM    140  H63 BCD     1      -0.710  22.370  12.060  1.00  0.00            
ATOM    141  H64 BCD     1       0.890  20.320  12.820  1.00  0.00            
ATOM    142  H65 BCD     1       0.230  19.990  15.140  1.00  0.00            
ATOM    143  H66 BCD     1      -1.080  18.110  13.380  1.00  0.00            
ATOM    144  H67 BCD     1       1.140  18.220  11.450  1.00  0.00            
ATOM    145  H68 BCD     1       0.270  16.330  10.510  1.00  0.00            
ATOM    146  H69 BCD     1       0.610  16.030  12.200  1.00  0.00            
ATOM    147  H70 BCD     1      -1.950  16.520  11.200  1.00  0.00            
ATOM    148  C1  BU7     2       3.540  12.650   6.650  1.00  0.00            
ATOM    149  C2  BU7     2       3.110  13.750   7.630  1.00  0.00            
ATOM    150  C3  BU7     2       2.890  15.010   6.820  1.00  0.00            
ATOM    151  C4  BU7     2       2.860  16.230   7.760  1.00  0.00            
ATOM    152  C5  BU7     2       2.750  17.670   7.160  1.00  0.00            
ATOM    153  C6  BU7     2       2.320  18.730   8.260  1.00  0.00            
ATOM    154  O1  BU7     2       1.100  18.460   8.710  1.00  0.00            
ATOM    155  C7  BU7     2       3.280  18.890   9.400  1.00  0.00            
ATOM    156  C8  BU7     2       4.560  19.300   9.240  1.00  0.00            
ATOM    157  C9  BU7     2       5.590  19.430  10.280  1.00  0.00            
ATOM    158  C10 BU7     2       5.620  18.340  11.380  1.00  0.00            
ATOM    159  O2  BU7     2       5.480  16.990  10.830  1.00  0.00            
ATOM    160  C11 BU7     2       4.460  18.660  12.420  1.00  0.00            
ATOM    161  C12 BU7     2       4.220  20.130  12.180  1.00  0.00            
ATOM    162  O3  BU7     2       3.410  20.790  12.780  1.00  0.00            
ATOM    163  C13 BU7     2       5.180  20.640  11.160  1.00  0.00            
ATOM    164  C14 BU7     2       6.280  21.570  11.770  1.00  0.00            
ATOM    165  C15 BU7     2       5.670  22.970  11.940  1.00  0.00            
ATOM    166  C16 BU7     2       6.520  23.980  12.680  1.00  0.00            
ATOM    167  C17 BU7     2       8.020  24.020  12.210  1.00  0.00            
ATOM    168  C18 BU7     2       8.680  25.270  12.700  1.00  0.00            
ATOM    169  C19 BU7     2       8.970  25.300  14.230  1.00  0.00            
ATOM    170  C20 BU7     2       9.830  24.080  14.670  1.00  0.00            
ATOM    171  O4  BU7     2      10.540  23.390  13.950  1.00  0.00            
ATOM    172  O5  BU7     2       9.650  23.710  15.930  1.00  0.00            
ATOM    173  H1  BU7     2       3.390  11.720   7.200  1.00  0.00            
ATOM    174  H2  BU7     2       2.960  12.670   5.730  1.00  0.00            
ATOM    175  H3  BU7     2       4.630  12.670   6.490  1.00  0.00            
ATOM    176  H4  BU7     2       3.840  13.890   8.440  1.00  0.00            
ATOM    177  H5  BU7     2       2.130  13.420   7.990  1.00  0.00            
ATOM    178  H6  BU7     2       1.900  14.980   6.350  1.00  0.00            
ATOM    179  H7  BU7     2       3.680  15.120   6.070  1.00  0.00            
ATOM    180  H8  BU7     2       3.740  16.190   8.420  1.00  0.00            
ATOM    181  H9  BU7     2       2.020  16.160   8.460  1.00  0.00            
ATOM    182  H10 BU7     2       2.110  17.650   6.270  1.00  0.00            
ATOM    183  H11 BU7     2       3.690  18.020   6.710  1.00  0.00            
ATOM    184  H12 BU7     2       2.290  19.640   7.650  1.00  0.00            
ATOM    185  H13 BU7     2       0.840  19.080   9.410  1.00  0.00            
ATOM    186  H14 BU7     2       2.870  18.560  10.360  1.00  0.00            
ATOM    187  H15 BU7     2       4.910  19.580   8.250  1.00  0.00            
ATOM    188  H16 BU7     2       6.610  19.550   9.890  1.00  0.00            
ATOM    189  H17 BU7     2       6.620  18.390  11.840  1.00  0.00            
ATOM    190  H18 BU7     2       6.050  16.930  10.050  1.00  0.00            
ATOM    191  H19 BU7     2       4.820  18.540  13.450  1.00  0.00            
ATOM    192  H20 BU7     2       3.560  18.030  12.390  1.00  0.00            
ATOM    193  H21 BU7     2       4.620  21.280  10.480  1.00  0.00            
ATOM    194  H22 BU7     2       7.090  21.640  11.040  1.00  0.00            
ATOM    195  H23 BU7     2       6.710  21.100  12.660  1.00  0.00            
ATOM    196  H24 BU7     2       4.650  23.020  12.340  1.00  0.00            
ATOM    197  H25 BU7     2       5.570  23.270  10.880  1.00  0.00            
ATOM    198  H26 BU7     2       6.520  23.730  13.750  1.00  0.00            
ATOM    199  H27 BU7     2       6.000  24.930  12.520  1.00  0.00            
ATOM    200  H28 BU7     2       8.010  23.940  11.120  1.00  0.00            
ATOM    201  H29 BU7     2       8.640  23.190  12.570  1.00  0.00            
ATOM    202  H30 BU7     2       8.230  26.220  12.410  1.00  0.00            
ATOM    203  H31 BU7     2       9.690  25.220  12.260  1.00  0.00            
ATOM    204  H32 BU7     2       8.010  25.330  14.760  1.00  0.00            
ATOM    205  H33 BU7     2       9.360  26.270  14.580  1.00  0.00            
ATOM    206  H34 BU7     2       9.280  24.500  16.360  1.00  0.00            
TER
ENDMDL
MODEL        1
ATOM      1  C1  BCD     1      30.440  11.510  20.320  1.00  0.00            
ATOM      2  O1  BCD     1      29.150  12.080  20.400  1.00  0.00            
ATOM      3  C2  BCD     1      30.290  10.000  20.090  1.00  0.00            
ATOM      4  O2  BCD     1      29.650   9.890  18.830  1.00  0.00            
ATOM      5  C3  BCD     1      29.490   9.230  21.190  1.00  0.00            
ATOM      6  O3  BCD     1      29.370   7.820  20.920  1.00  0.00            
ATOM      7  C4  BCD     1      30.210   9.500  22.500  1.00  0.00            
ATOM      8  C5  BCD     1      30.410  11.020  22.730  1.00  0.00            
ATOM      9  O4  BCD     1      31.010  11.620  21.620  1.00  0.00            
ATOM     10  C6  BCD     1      31.310  11.320  23.880  1.00  0.00            
ATOM     11  O5  BCD     1      32.640  10.900  23.690  1.00  0.00            
ATOM     12  H1  BCD     1      30.990  11.910  19.460  1.00  0.00            
ATOM     13  H2  BCD     1      31.300   9.590  20.070  1.00  0.00            
ATOM     14  H3  BCD     1      29.610   8.980  18.520  1.00  0.00            
ATOM     15  H4  BCD     1      28.460   9.610  21.190  1.00  0.00            
ATOM     16  H5  BCD     1      28.740   7.430  21.530  1.00  0.00            
ATOM     17  H6  BCD     1      31.130   8.910  22.560  1.00  0.00            
ATOM     18  H7  BCD     1      29.380  11.410  22.790  1.00  0.00            
ATOM     19  H8  BCD     1      31.260  12.410  24.000  1.00  0.00            
ATOM     20  H9  BCD     1      30.860  10.870  24.770  1.00  0.00            
ATOM     21  H10 BCD     1      33.110  11.110  24.500  1.00  0.00            
ATOM     22  C7  BCD     1      26.710  14.940  18.850  1.00  0.00            
ATOM     23  O6  BCD     1      25.590  14.110  19.280  1.00  0.00            
ATOM     24  C8  BCD     1      27.550  14.170  17.850  1.00  0.00            
ATOM     25  O7  BCD     1      26.750  13.840  16.580  1.00  0.00            
ATOM     26  C9  BCD     1      28.180  12.870  18.460  1.00  0.00            
ATOM     27  O8  BCD     1      29.130  12.210  17.520  1.00  0.00            
ATOM     28  C10 BCD     1      28.950  13.300  19.680  1.00  0.00            
ATOM     29  C11 BCD     1      28.120  14.300  20.590  1.00  0.00            
ATOM     30  O9  BCD     1      27.510  15.360  19.910  1.00  0.00            
ATOM     31  C12 BCD     1      28.940  14.820  21.770  1.00  0.00            
ATOM     32  O10 BCD     1      30.140  15.470  21.250  1.00  0.00            
ATOM     33  H11 BCD     1      26.370  15.830  18.320  1.00  0.00            
ATOM     34  H12 BCD     1      28.370  14.870  17.650  1.00  0.00            
ATOM     35  H13 BCD     1      26.000  13.370  16.950  1.00  0.00            
ATOM     36  H14 BCD     1      27.340  12.230  18.760  1.00  0.00            
ATOM     37  H15 BCD     1      29.420  11.440  18.010  1.00  0.00            
ATOM     38  H16 BCD     1      29.890  13.770  19.350  1.00  0.00            
ATOM     39  H17 BCD     1      27.280  13.690  20.930  1.00  0.00            
ATOM     40  H18 BCD     1      28.350  15.490  22.410  1.00  0.00            
ATOM     41  H19 BCD     1      29.280  13.970  22.370  1.00  0.00            
ATOM     42  H20 BCD     1      29.810  16.220  20.740  1.00  0.00            
ATOM     43  C13 BCD     1      21.520  13.740  18.990  1.00  0.00            
ATOM     44  O11 BCD     1      21.600  12.790  20.090  1.00  0.00            
ATOM     45  C14 BCD     1      22.260  13.190  17.840  1.00  0.00            
ATOM     46  O12 BCD     1      21.720  11.930  17.570  1.00  0.00            
ATOM     47  C15 BCD     1      23.730  13.040  18.160  1.00  0.00            
ATOM     48  O13 BCD     1      24.500  12.620  17.000  1.00  0.00            
ATOM     49  C16 BCD     1      24.320  14.400  18.660  1.00  0.00            
ATOM     50  C17 BCD     1      23.440  15.050  19.710  1.00  0.00            
ATOM     51  O14 BCD     1      22.110  14.970  19.330  1.00  0.00            
ATOM     52  C18 BCD     1      23.870  16.480  19.990  1.00  0.00            
ATOM     53  O15 BCD     1      23.670  17.340  18.790  1.00  0.00            
ATOM     54  H21 BCD     1      20.490  14.060  18.780  1.00  0.00            
ATOM     55  H22 BCD     1      22.110  13.930  17.050  1.00  0.00            
ATOM     56  H23 BCD     1      21.830  11.310  18.300  1.00  0.00            
ATOM     57  H24 BCD     1      23.810  12.370  19.020  1.00  0.00            
ATOM     58  H25 BCD     1      24.060  11.940  16.480  1.00  0.00            
ATOM     59  H26 BCD     1      24.530  15.080  17.820  1.00  0.00            
ATOM     60  H27 BCD     1      23.660  14.510  20.630  1.00  0.00            
ATOM     61  H28 BCD     1      23.290  16.950  20.790  1.00  0.00            
ATOM     62  H29 BCD     1      24.940  16.550  20.240  1.00  0.00            
ATOM     63  H30 BCD     1      22.920  17.900  19.000  1.00  0.00            
ATOM     64  C19 BCD     1      19.020  10.970  22.710  1.00  0.00            
ATOM     65  O16 BCD     1      20.010  10.920  23.720  1.00  0.00            
ATOM     66  C20 BCD     1      19.390  10.280  21.450  1.00  0.00            
ATOM     67  O17 BCD     1      19.540   8.840  21.540  1.00  0.00            
ATOM     68  C21 BCD     1      20.620  10.890  20.820  1.00  0.00            
ATOM     69  O18 BCD     1      21.070  10.130  19.680  1.00  0.00            
ATOM     70  C22 BCD     1      20.330  12.320  20.580  1.00  0.00            
ATOM     71  C23 BCD     1      19.890  13.010  21.870  1.00  0.00            
ATOM     72  O19 BCD     1      18.850  12.340  22.450  1.00  0.00            
ATOM     73  C24 BCD     1      19.630  14.510  21.650  1.00  0.00            
ATOM     74  O20 BCD     1      18.520  14.710  20.780  1.00  0.00            
ATOM     75  H31 BCD     1      18.080  10.620  23.150  1.00  0.00            
ATOM     76  H32 BCD     1      18.570  10.470  20.740  1.00  0.00            
ATOM     77  H33 BCD     1      19.760   8.470  22.400  1.00  0.00            
ATOM     78  H34 BCD     1      21.490  10.900  21.490  1.00  0.00            
ATOM     79  H35 BCD     1      20.910   9.200  19.860  1.00  0.00            
ATOM     80  H36 BCD     1      19.520  12.450  19.860  1.00  0.00            
ATOM     81  H37 BCD     1      20.770  13.010  22.530  1.00  0.00            
ATOM     82  H38 BCD     1      19.370  15.050  22.570  1.00  0.00            
ATOM     83  H39 BCD     1      20.520  15.050  21.310  1.00  0.00            
ATOM     84  H40 BCD     1      17.660  14.500  21.170  1.00  0.00            
ATOM     85  C25 BCD     1      21.020   9.860  27.470  1.00  0.00            
ATOM     86  O21 BCD     1      22.270   9.530  26.930  1.00  0.00            
ATOM     87  C26 BCD     1      19.900   8.990  26.860  1.00  0.00            
ATOM     88  O22 BCD     1      20.170   7.650  27.060  1.00  0.00            
ATOM     89  C27 BCD     1      19.710   9.310  25.310  1.00  0.00            
ATOM     90  O23 BCD     1      18.570   8.690  24.720  1.00  0.00            
ATOM     91  C28 BCD     1      19.650  10.810  25.130  1.00  0.00            
ATOM     92  C29 BCD     1      20.660  11.620  25.880  1.00  0.00            
ATOM     93  O24 BCD     1      20.700  11.230  27.260  1.00  0.00            
ATOM     94  C30 BCD     1      20.390  13.120  25.780  1.00  0.00            
ATOM     95  O25 BCD     1      19.050  13.510  26.060  1.00  0.00            
ATOM     96  H41 BCD     1      21.140   9.690  28.550  1.00  0.00            
ATOM     97  H42 BCD     1      18.990   9.270  27.420  1.00  0.00            
ATOM     98  H43 BCD     1      19.400   7.080  26.970  1.00  0.00            
ATOM     99  H44 BCD     1      20.600   8.790  24.940  1.00  0.00            
ATOM    100  H45 BCD     1      18.710   7.740  24.690  1.00  0.00            
ATOM    101  H46 BCD     1      18.650  11.200  25.360  1.00  0.00            
ATOM    102  H47 BCD     1      21.700  11.480  25.550  1.00  0.00            
ATOM    103  H48 BCD     1      21.160  13.610  26.400  1.00  0.00            
ATOM    104  H49 BCD     1      20.670  13.380  24.750  1.00  0.00            
ATOM    105  H50 BCD     1      18.940  14.400  25.720  1.00  0.00            
ATOM    106  C31 BCD     1      26.170   8.610  28.010  1.00  0.00            
ATOM    107  O26 BCD     1      26.590   8.970  26.690  1.00  0.00            
ATOM    108  C32 BCD     1      25.180   7.450  28.010  1.00  0.00            
ATOM    109  O27 BCD     1      25.810   6.190  27.550  1.00  0.00            
ATOM    110  C33 BCD     1      23.880   7.810  27.260  1.00  0.00            
ATOM    111  C34 BCD     1      23.260   9.080  27.840  1.00  0.00            
ATOM    112  C35 BCD     1      24.260  10.190  27.980  1.00  0.00            
ATOM    113  O28 BCD     1      25.500   9.710  28.660  1.00  0.00            
ATOM    114  C36 BCD     1      23.760  11.290  28.940  1.00  0.00            
ATOM    115  O29 BCD     1      23.360  10.840  30.280  1.00  0.00            
ATOM    116  O30 BCD     1      22.850   6.830  27.350  1.00  0.00            
ATOM    117  H51 BCD     1      27.120   8.450  28.550  1.00  0.00            
ATOM    118  H52 BCD     1      24.950   7.190  29.050  1.00  0.00            
ATOM    119  H53 BCD     1      26.030   6.240  26.620  1.00  0.00            
ATOM    120  H54 BCD     1      24.180   7.990  26.220  1.00  0.00            
ATOM    121  H55 BCD     1      22.020   7.020  26.900  1.00  0.00            
ATOM    122  H56 BCD     1      22.840   8.840  28.830  1.00  0.00            
ATOM    123  H57 BCD     1      24.500  10.770  27.080  1.00  0.00            
ATOM    124  H58 BCD     1      24.430  12.160  28.980  1.00  0.00            
ATOM    125  H59 BCD     1      22.960  11.710  28.320  1.00  0.00            
ATOM    126  H60 BCD     1      24.170  10.620  30.750  1.00  0.00            
ATOM    127  C37 BCD     1      29.760   8.020  24.360  1.00  0.00            
ATOM    128  O31 BCD     1      29.330   9.060  23.560  1.00  0.00            
ATOM    129  C38 BCD     1      28.680   6.970  24.450  1.00  0.00            
ATOM    130  O32 BCD     1      28.440   6.400  23.130  1.00  0.00            
ATOM    131  C39 BCD     1      27.400   7.620  25.030  1.00  0.00            
ATOM    132  O33 BCD     1      26.420   6.590  25.130  1.00  0.00            
ATOM    133  C40 BCD     1      27.800   8.220  26.350  1.00  0.00            
ATOM    134  C41 BCD     1      29.080   9.130  26.300  1.00  0.00            
ATOM    135  O34 BCD     1      30.170   8.490  25.630  1.00  0.00            
ATOM    136  C42 BCD     1      29.470   9.720  27.690  1.00  0.00            
ATOM    137  O35 BCD     1      29.960   8.660  28.480  1.00  0.00            
ATOM    138  H61 BCD     1      30.630   7.490  23.970  1.00  0.00            
ATOM    139  H62 BCD     1      29.010   6.190  25.150  1.00  0.00            
ATOM    140  H63 BCD     1      27.760   5.730  23.260  1.00  0.00            
ATOM    141  H64 BCD     1      27.040   8.420  24.380  1.00  0.00            
ATOM    142  H65 BCD     1      25.610   6.870  24.700  1.00  0.00            
ATOM    143  H66 BCD     1      28.140   7.380  26.970  1.00  0.00            
ATOM    144  H67 BCD     1      28.820  10.030  25.720  1.00  0.00            
ATOM    145  H68 BCD     1      30.280  10.440  27.490  1.00  0.00            
ATOM    146  H69 BCD     1      28.510  10.160  27.980  1.00  0.00            
ATOM    147  H70 BCD     1      30.570   8.080  28.010  1.00  0.00            
ATOM    148  C1  BU7     2      31.930  16.440  24.850  1.00  0.00            
ATOM    149  C2  BU7     2      30.820  15.340  24.940  1.00  0.00            
ATOM    150  C3  BU7     2      30.360  15.220  26.420  1.00  0.00            
ATOM    151  C4  BU7     2      29.440  14.040  26.670  1.00  0.00            
ATOM    152  C5  BU7     2      28.330  13.700  25.610  1.00  0.00            
ATOM    153  C6  BU7     2      27.340  12.630  26.080  1.00  0.00            
ATOM    154  O1  BU7     2      26.280  13.180  26.790  1.00  0.00            
ATOM    155  C7  BU7     2      26.600  11.980  24.870  1.00  0.00            
ATOM    156  C8  BU7     2      26.010  12.650  23.860  1.00  0.00            
ATOM    157  C9  BU7     2      25.130  12.020  22.750  1.00  0.00            
ATOM    158  C10 BU7     2      23.620  11.870  23.080  1.00  0.00            
ATOM    159  O2  BU7     2      23.170  12.850  24.030  1.00  0.00            
ATOM    160  C11 BU7     2      23.560  10.490  23.740  1.00  0.00            
ATOM    161  C12 BU7     2      24.760   9.690  23.180  1.00  0.00            
ATOM    162  O3  BU7     2      24.880   8.550  23.460  1.00  0.00            
ATOM    163  C13 BU7     2      25.570  10.570  22.240  1.00  0.00            
ATOM    164  C14 BU7     2      25.250  10.320  20.770  1.00  0.00            
ATOM    165  C15 BU7     2      25.520   8.790  20.280  1.00  0.00            
ATOM    166  C16 BU7     2      25.640   8.800  18.730  1.00  0.00            
ATOM    167  C17 BU7     2      26.040   7.390  18.210  1.00  0.00            
ATOM    168  C18 BU7     2      25.930   7.130  16.670  1.00  0.00            
ATOM    169  C19 BU7     2      24.420   7.090  16.170  1.00  0.00            
ATOM    170  C20 BU7     2      24.290   7.030  14.660  1.00  0.00            
ATOM    171  O4  BU7     2      25.200   7.420  13.910  1.00  0.00            
ATOM    172  O5  BU7     2      23.170   6.540  14.090  1.00  0.00            
ATOM    173  H1  BU7     2      32.540  16.520  23.940  1.00  0.00            
ATOM    174  H2  BU7     2      31.480  17.430  24.930  1.00  0.00            
ATOM    175  H3  BU7     2      32.620  16.360  25.690  1.00  0.00            
ATOM    176  H4  BU7     2      31.150  14.370  24.570  1.00  0.00            
ATOM    177  H5  BU7     2      30.010  15.790  24.350  1.00  0.00            
ATOM    178  H6  BU7     2      29.740  16.050  26.770  1.00  0.00            
ATOM    179  H7  BU7     2      31.250  15.080  27.060  1.00  0.00            
ATOM    180  H8  BU7     2      28.950  14.290  27.620  1.00  0.00            
ATOM    181  H9  BU7     2      30.080  13.170  26.810  1.00  0.00            
ATOM    182  H10 BU7     2      28.810  13.370  24.680  1.00  0.00            
ATOM    183  H11 BU7     2      27.840  14.630  25.290  1.00  0.00            
ATOM    184  H12 BU7     2      27.800  11.880  26.740  1.00  0.00            
ATOM    185  H13 BU7     2      26.480  12.820  27.680  1.00  0.00            
ATOM    186  H14 BU7     2      26.560  10.900  24.990  1.00  0.00            
ATOM    187  H15 BU7     2      26.040  13.740  23.810  1.00  0.00            
ATOM    188  H16 BU7     2      25.210  12.680  21.880  1.00  0.00            
ATOM    189  H17 BU7     2      23.030  11.860  22.160  1.00  0.00            
ATOM    190  H18 BU7     2      22.870  13.650  23.570  1.00  0.00            
ATOM    191  H19 BU7     2      22.610   9.940  23.680  1.00  0.00            
ATOM    192  H20 BU7     2      23.720  10.560  24.820  1.00  0.00            
ATOM    193  H21 BU7     2      26.650  10.480  22.380  1.00  0.00            
ATOM    194  H22 BU7     2      25.950  10.970  20.220  1.00  0.00            
ATOM    195  H23 BU7     2      24.210  10.560  20.530  1.00  0.00            
ATOM    196  H24 BU7     2      24.750   8.090  20.610  1.00  0.00            
ATOM    197  H25 BU7     2      26.460   8.440  20.740  1.00  0.00            
ATOM    198  H26 BU7     2      26.330   9.570  18.370  1.00  0.00            
ATOM    199  H27 BU7     2      24.690   9.160  18.320  1.00  0.00            
ATOM    200  H28 BU7     2      25.400   6.670  18.740  1.00  0.00            
ATOM    201  H29 BU7     2      27.070   7.150  18.500  1.00  0.00            
ATOM    202  H30 BU7     2      26.440   6.180  16.460  1.00  0.00            
ATOM    203  H31 BU7     2      26.420   7.980  16.170  1.00  0.00            
ATOM    204  H32 BU7     2      23.890   8.000  16.480  1.00  0.00            
ATOM    205  H33 BU7     2      24.000   6.210  16.660  1.00  0.00            
ATOM    206  H34 BU7     2      22.650   6.140  14.800  1.00  0.00            
TER
ENDMDL
MODEL        1
ATOM      1  C1  BCD     1      20.410  16.380  21.530  1.00  0.00            
ATOM      2  O1  BCD     1      19.210  15.640  21.730  1.00  0.00            
ATOM      3  C2  BCD     1      21.620  15.480  21.300  1.00  0.00            
ATOM      4  O2  BCD     1      21.670  14.800  20.140  1.00  0.00            
ATOM      5  C3  BCD     1      21.610  14.540  22.550  1.00  0.00            
ATOM      6  O3  BCD     1      22.680  13.590  22.480  1.00  0.00            
ATOM      7  C4  BCD     1      21.830  15.350  23.840  1.00  0.00            
ATOM      8  C5  BCD     1      20.740  16.460  23.970  1.00  0.00            
ATOM      9  O4  BCD     1      20.560  17.210  22.680  1.00  0.00            
ATOM     10  C6  BCD     1      21.160  17.340  25.110  1.00  0.00            
ATOM     11  O5  BCD     1      20.120  18.350  25.270  1.00  0.00            
ATOM     12  H1  BCD     1      20.310  17.080  20.700  1.00  0.00            
ATOM     13  H2  BCD     1      22.540  16.070  21.370  1.00  0.00            
ATOM     14  H3  BCD     1      22.480  14.280  20.110  1.00  0.00            
ATOM     15  H4  BCD     1      20.680  13.960  22.610  1.00  0.00            
ATOM     16  H5  BCD     1      22.670  13.080  21.660  1.00  0.00            
ATOM     17  H6  BCD     1      22.870  15.690  23.860  1.00  0.00            
ATOM     18  H7  BCD     1      19.830  15.910  24.240  1.00  0.00            
ATOM     19  H8  BCD     1      21.210  16.720  26.010  1.00  0.00            
ATOM     20  H9  BCD     1      22.130  17.790  24.860  1.00  0.00            
ATOM     21  H10 BCD     1      19.260  17.920  25.170  1.00  0.00            
ATOM     22  C7  BCD     1      15.690  14.810  20.030  1.00  0.00            
ATOM     23  O6  BCD     1      15.340  14.230  21.370  1.00  0.00            
ATOM     24  C8  BCD     1      16.850  14.120  19.430  1.00  0.00            
ATOM     25  O7  BCD     1      16.440  12.840  19.320  1.00  0.00            
ATOM     26  C9  BCD     1      18.080  14.200  20.250  1.00  0.00            
ATOM     27  O8  BCD     1      19.220  13.570  19.650  1.00  0.00            
ATOM     28  C10 BCD     1      18.330  15.650  20.620  1.00  0.00            
ATOM     29  C11 BCD     1      17.110  16.370  21.150  1.00  0.00            
ATOM     30  O9  BCD     1      16.060  16.190  20.260  1.00  0.00            
ATOM     31  C12 BCD     1      17.160  17.820  21.520  1.00  0.00            
ATOM     32  O10 BCD     1      17.650  18.590  20.420  1.00  0.00            
ATOM     33  H11 BCD     1      14.890  14.770  19.280  1.00  0.00            
ATOM     34  H12 BCD     1      16.990  14.520  18.420  1.00  0.00            
ATOM     35  H13 BCD     1      17.280  12.470  19.020  1.00  0.00            
ATOM     36  H14 BCD     1      17.900  13.630  21.170  1.00  0.00            
ATOM     37  H15 BCD     1      20.080  13.870  19.970  1.00  0.00            
ATOM     38  H16 BCD     1      18.710  16.200  19.750  1.00  0.00            
ATOM     39  H17 BCD     1      16.980  15.910  22.130  1.00  0.00            
ATOM     40  H18 BCD     1      16.150  18.040  21.900  1.00  0.00            
ATOM     41  H19 BCD     1      17.800  17.980  22.390  1.00  0.00            
ATOM     42  H20 BCD     1      18.590  18.600  20.570  1.00  0.00            
ATOM     43  C13 BCD     1      12.360  12.530  23.500  1.00  0.00            
ATOM     44  O11 BCD     1      13.300  12.250  24.560  1.00  0.00            
ATOM     45  C14 BCD     1      12.720  11.700  22.260  1.00  0.00            
ATOM     46  O12 BCD     1      12.820  10.290  22.550  1.00  0.00            
ATOM     47  C15 BCD     1      14.000  12.290  21.660  1.00  0.00            
ATOM     48  O13 BCD     1      14.160  11.670  20.390  1.00  0.00            
ATOM     49  C16 BCD     1      13.960  13.870  21.600  1.00  0.00            
ATOM     50  C17 BCD     1      13.470  14.520  22.910  1.00  0.00            
ATOM     51  O14 BCD     1      12.210  13.980  23.210  1.00  0.00            
ATOM     52  C18 BCD     1      13.430  16.010  22.890  1.00  0.00            
ATOM     53  O15 BCD     1      12.210  16.470  22.390  1.00  0.00            
ATOM     54  H21 BCD     1      11.350  12.230  23.790  1.00  0.00            
ATOM     55  H22 BCD     1      11.960  11.850  21.490  1.00  0.00            
ATOM     56  H23 BCD     1      13.500  10.320  23.240  1.00  0.00            
ATOM     57  H24 BCD     1      14.810  12.080  22.370  1.00  0.00            
ATOM     58  H25 BCD     1      14.950  12.110  20.050  1.00  0.00            
ATOM     59  H26 BCD     1      13.290  14.250  20.810  1.00  0.00            
ATOM     60  H27 BCD     1      14.140  14.320  23.760  1.00  0.00            
ATOM     61  H28 BCD     1      13.530  16.320  23.930  1.00  0.00            
ATOM     62  H29 BCD     1      14.390  16.290  22.440  1.00  0.00            
ATOM     63  H30 BCD     1      12.200  16.380  21.430  1.00  0.00            
ATOM     64  C19 BCD     1      12.980  10.020  28.050  1.00  0.00            
ATOM     65  O16 BCD     1      14.090  10.730  28.490  1.00  0.00            
ATOM     66  C20 BCD     1      13.480   9.290  26.800  1.00  0.00            
ATOM     67  O17 BCD     1      14.510   8.400  27.080  1.00  0.00            
ATOM     68  C21 BCD     1      13.920  10.240  25.720  1.00  0.00            
ATOM     69  O18 BCD     1      14.360   9.430  24.540  1.00  0.00            
ATOM     70  C22 BCD     1      12.840  11.260  25.480  1.00  0.00            
ATOM     71  C23 BCD     1      12.360  12.030  26.740  1.00  0.00            
ATOM     72  O19 BCD     1      11.990  11.000  27.690  1.00  0.00            
ATOM     73  C24 BCD     1      11.240  12.940  26.510  1.00  0.00            
ATOM     74  O20 BCD     1      10.070  12.500  25.890  1.00  0.00            
ATOM     75  H31 BCD     1      12.610   9.330  28.820  1.00  0.00            
ATOM     76  H32 BCD     1      12.570   8.780  26.480  1.00  0.00            
ATOM     77  H33 BCD     1      14.750   8.400  28.010  1.00  0.00            
ATOM     78  H34 BCD     1      14.750  10.840  26.100  1.00  0.00            
ATOM     79  H35 BCD     1      14.880   8.680  24.830  1.00  0.00            
ATOM     80  H36 BCD     1      11.910  10.820  25.100  1.00  0.00            
ATOM     81  H37 BCD     1      13.210  12.580  27.160  1.00  0.00            
ATOM     82  H38 BCD     1      11.060  13.280  27.540  1.00  0.00            
ATOM     83  H39 BCD     1      11.630  13.770  25.900  1.00  0.00            
ATOM     84  H40 BCD     1       9.840  11.690  26.340  1.00  0.00            
ATOM     85  C25 BCD     1      16.430  11.260  31.900  1.00  0.00            
ATOM     86  O21 BCD     1      17.540  11.450  31.070  1.00  0.00            
ATOM     87  C26 BCD     1      16.050   9.850  31.640  1.00  0.00            
ATOM     88  O22 BCD     1      17.130   8.920  31.890  1.00  0.00            
ATOM     89  C27 BCD     1      15.440   9.720  30.190  1.00  0.00            
ATOM     90  O23 BCD     1      14.830   8.390  29.960  1.00  0.00            
ATOM     91  C28 BCD     1      14.370  10.770  29.890  1.00  0.00            
ATOM     92  C29 BCD     1      14.920  12.170  30.150  1.00  0.00            
ATOM     93  O24 BCD     1      15.400  12.150  31.540  1.00  0.00            
ATOM     94  C30 BCD     1      13.950  13.260  30.030  1.00  0.00            
ATOM     95  O25 BCD     1      14.570  14.520  30.290  1.00  0.00            
ATOM     96  H41 BCD     1      16.750  11.500  32.920  1.00  0.00            
ATOM     97  H42 BCD     1      15.230   9.510  32.290  1.00  0.00            
ATOM     98  H43 BCD     1      17.940   9.330  31.570  1.00  0.00            
ATOM     99  H44 BCD     1      16.250   9.800  29.460  1.00  0.00            
ATOM    100  H45 BCD     1      14.080   8.180  30.520  1.00  0.00            
ATOM    101  H46 BCD     1      13.500  10.540  30.530  1.00  0.00            
ATOM    102  H47 BCD     1      15.810  12.330  29.520  1.00  0.00            
ATOM    103  H48 BCD     1      13.540  13.440  29.030  1.00  0.00            
ATOM    104  H49 BCD     1      13.050  13.100  30.640  1.00  0.00            
ATOM    105  H50 BCD     1      14.460  14.470  31.240  1.00  0.00            
ATOM    106  C31 BCD     1      21.470  12.970  30.610  1.00  0.00            
ATOM    107  O26 BCD     1      21.080  13.360  29.290  1.00  0.00            
ATOM    108  C32 BCD     1      21.270  11.530  30.800  1.00  0.00            
ATOM    109  O27 BCD     1      22.110  10.700  30.020  1.00  0.00            
ATOM    110  C33 BCD     1      19.830  11.020  30.680  1.00  0.00            
ATOM    111  C34 BCD     1      18.840  11.820  31.540  1.00  0.00            
ATOM    112  C35 BCD     1      19.070  13.330  31.480  1.00  0.00            
ATOM    113  O28 BCD     1      20.530  13.610  31.520  1.00  0.00            
ATOM    114  C36 BCD     1      18.280  14.150  32.480  1.00  0.00            
ATOM    115  O29 BCD     1      18.630  13.700  33.790  1.00  0.00            
ATOM    116  O30 BCD     1      19.690   9.660  31.140  1.00  0.00            
ATOM    117  H51 BCD     1      22.490  13.270  30.880  1.00  0.00            
ATOM    118  H52 BCD     1      21.600  11.350  31.830  1.00  0.00            
ATOM    119  H53 BCD     1      21.980  10.940  29.100  1.00  0.00            
ATOM    120  H54 BCD     1      19.490  11.220  29.660  1.00  0.00            
ATOM    121  H55 BCD     1      20.130   9.110  30.470  1.00  0.00            
ATOM    122  H56 BCD     1      18.990  11.530  32.590  1.00  0.00            
ATOM    123  H57 BCD     1      18.720  13.590  30.470  1.00  0.00            
ATOM    124  H58 BCD     1      18.500  15.220  32.430  1.00  0.00            
ATOM    125  H59 BCD     1      17.200  13.950  32.410  1.00  0.00            
ATOM    126  H60 BCD     1      17.820  13.740  34.310  1.00  0.00            
ATOM    127  C37 BCD     1      22.810  14.120  25.590  1.00  0.00            
ATOM    128  O31 BCD     1      21.600  14.520  24.960  1.00  0.00            
ATOM    129  C38 BCD     1      22.720  12.680  25.930  1.00  0.00            
ATOM    130  O32 BCD     1      22.350  11.910  24.790  1.00  0.00            
ATOM    131  C39 BCD     1      21.680  12.500  27.120  1.00  0.00            
ATOM    132  O33 BCD     1      21.680  11.130  27.500  1.00  0.00            
ATOM    133  C40 BCD     1      22.200  13.390  28.310  1.00  0.00            
ATOM    134  C41 BCD     1      22.250  14.850  27.800  1.00  0.00            
ATOM    135  O34 BCD     1      23.130  14.900  26.660  1.00  0.00            
ATOM    136  C42 BCD     1      22.840  15.830  28.730  1.00  0.00            
ATOM    137  O35 BCD     1      24.140  15.330  29.190  1.00  0.00            
ATOM    138  H61 BCD     1      23.640  14.140  24.870  1.00  0.00            
ATOM    139  H62 BCD     1      23.740  12.430  26.230  1.00  0.00            
ATOM    140  H63 BCD     1      22.090  12.400  24.000  1.00  0.00            
ATOM    141  H64 BCD     1      20.670  12.710  26.750  1.00  0.00            
ATOM    142  H65 BCD     1      21.210  10.720  26.770  1.00  0.00            
ATOM    143  H66 BCD     1      23.030  12.970  28.890  1.00  0.00            
ATOM    144  H67 BCD     1      21.230  15.150  27.500  1.00  0.00            
ATOM    145  H68 BCD     1      22.980  16.710  28.090  1.00  0.00            
ATOM    146  H69 BCD     1      22.070  16.060  29.470  1.00  0.00            
ATOM    147  H70 BCD     1      24.560  15.940  29.810  1.00  0.00            
ATOM    148  C1  BU7     2      15.450  20.740  27.870  1.00  0.00            
ATOM    149  C2  BU7     2      14.180  19.790  27.930  1.00  0.00            
ATOM    150  C3  BU7     2      13.770  19.310  26.530  1.00  0.00            
ATOM    151  C4  BU7     2      14.960  18.790  25.680  1.00  0.00            
ATOM    152  C5  BU7     2      15.420  17.360  26.150  1.00  0.00            
ATOM    153  C6  BU7     2      16.440  16.660  25.210  1.00  0.00            
ATOM    154  O1  BU7     2      17.680  17.300  25.330  1.00  0.00            
ATOM    155  C7  BU7     2      16.600  15.220  25.490  1.00  0.00            
ATOM    156  C8  BU7     2      17.230  14.260  24.800  1.00  0.00            
ATOM    157  C9  BU7     2      17.240  12.800  25.240  1.00  0.00            
ATOM    158  C10 BU7     2      17.170  12.490  26.800  1.00  0.00            
ATOM    159  O2  BU7     2      18.100  13.290  27.470  1.00  0.00            
ATOM    160  C11 BU7     2      17.600  11.010  26.880  1.00  0.00            
ATOM    161  C12 BU7     2      18.610  10.900  25.730  1.00  0.00            
ATOM    162  O3  BU7     2      19.590  10.140  25.790  1.00  0.00            
ATOM    163  C13 BU7     2      18.410  12.010  24.700  1.00  0.00            
ATOM    164  C14 BU7     2      18.340  11.570  23.180  1.00  0.00            
ATOM    165  C15 BU7     2      17.640  10.160  22.850  1.00  0.00            
ATOM    166  C16 BU7     2      18.060   9.800  21.400  1.00  0.00            
ATOM    167  C17 BU7     2      17.290   8.650  20.710  1.00  0.00            
ATOM    168  C18 BU7     2      17.660   8.550  19.200  1.00  0.00            
ATOM    169  C19 BU7     2      16.860   7.410  18.480  1.00  0.00            
ATOM    170  C20 BU7     2      17.170   7.580  17.010  1.00  0.00            
ATOM    171  O4  BU7     2      16.690   8.480  16.340  1.00  0.00            
ATOM    172  O5  BU7     2      17.770   6.600  16.380  1.00  0.00            
ATOM    173  H1  BU7     2      15.660  21.060  28.900  1.00  0.00            
ATOM    174  H2  BU7     2      16.380  20.240  27.570  1.00  0.00            
ATOM    175  H3  BU7     2      15.280  21.540  27.140  1.00  0.00            
ATOM    176  H4  BU7     2      13.350  20.350  28.380  1.00  0.00            
ATOM    177  H5  BU7     2      14.430  18.920  28.540  1.00  0.00            
ATOM    178  H6  BU7     2      13.360  20.190  26.000  1.00  0.00            
ATOM    179  H7  BU7     2      13.050  18.490  26.660  1.00  0.00            
ATOM    180  H8  BU7     2      15.800  19.490  25.650  1.00  0.00            
ATOM    181  H9  BU7     2      14.470  18.710  24.700  1.00  0.00            
ATOM    182  H10 BU7     2      14.540  16.720  26.220  1.00  0.00            
ATOM    183  H11 BU7     2      15.900  17.440  27.130  1.00  0.00            
ATOM    184  H12 BU7     2      15.980  16.770  24.220  1.00  0.00            
ATOM    185  H13 BU7     2      17.980  16.710  26.040  1.00  0.00            
ATOM    186  H14 BU7     2      16.080  14.940  26.410  1.00  0.00            
ATOM    187  H15 BU7     2      17.880  14.470  23.950  1.00  0.00            
ATOM    188  H16 BU7     2      16.340  12.340  24.800  1.00  0.00            
ATOM    189  H17 BU7     2      16.130  12.580  27.140  1.00  0.00            
ATOM    190  H18 BU7     2      17.600  13.750  28.170  1.00  0.00            
ATOM    191  H19 BU7     2      16.730  10.350  26.770  1.00  0.00            
ATOM    192  H20 BU7     2      18.090  10.810  27.840  1.00  0.00            
ATOM    193  H21 BU7     2      19.320  12.620  24.840  1.00  0.00            
ATOM    194  H22 BU7     2      19.380  11.490  22.860  1.00  0.00            
ATOM    195  H23 BU7     2      17.940  12.390  22.560  1.00  0.00            
ATOM    196  H24 BU7     2      16.560  10.250  22.990  1.00  0.00            
ATOM    197  H25 BU7     2      18.000   9.320  23.450  1.00  0.00            
ATOM    198  H26 BU7     2      19.130   9.650  21.240  1.00  0.00            
ATOM    199  H27 BU7     2      17.730  10.670  20.810  1.00  0.00            
ATOM    200  H28 BU7     2      16.210   8.780  20.840  1.00  0.00            
ATOM    201  H29 BU7     2      17.540   7.720  21.240  1.00  0.00            
ATOM    202  H30 BU7     2      18.730   8.480  18.990  1.00  0.00            
ATOM    203  H31 BU7     2      17.350   9.510  18.770  1.00  0.00            
ATOM    204  H32 BU7     2      15.780   7.550  18.490  1.00  0.00            
ATOM    205  H33 BU7     2      17.060   6.400  18.870  1.00  0.00            
ATOM    206  H34 BU7     2      17.510   6.810  15.460  1.00  0.00            
TER
ENDMDL
MODEL        1
ATOM      1  C1  BCD     1      21.520  24.990  20.780  1.00  0.00            
ATOM      2  O1  BCD     1      22.760  24.550  21.440  1.00  0.00            
ATOM      3  C2  BCD     1      21.710  26.350  20.170  1.00  0.00            
ATOM      4  O2  BCD     1      22.800  26.330  19.300  1.00  0.00            
ATOM      5  C3  BCD     1      21.890  27.380  21.310  1.00  0.00            
ATOM      6  O3  BCD     1      22.090  28.720  20.720  1.00  0.00            
ATOM      7  C4  BCD     1      20.690  27.370  22.320  1.00  0.00            
ATOM      8  C5  BCD     1      20.430  25.960  22.750  1.00  0.00            
ATOM      9  O4  BCD     1      20.400  25.020  21.620  1.00  0.00            
ATOM     10  C6  BCD     1      19.250  25.860  23.710  1.00  0.00            
ATOM     11  O5  BCD     1      18.040  26.180  23.030  1.00  0.00            
ATOM     12  H1  BCD     1      21.240  24.300  19.980  1.00  0.00            
ATOM     13  H2  BCD     1      20.790  26.600  19.620  1.00  0.00            
ATOM     14  H3  BCD     1      23.330  25.530  19.370  1.00  0.00            
ATOM     15  H4  BCD     1      22.720  26.990  21.910  1.00  0.00            
ATOM     16  H5  BCD     1      22.410  29.210  21.490  1.00  0.00            
ATOM     17  H6  BCD     1      19.770  27.840  21.940  1.00  0.00            
ATOM     18  H7  BCD     1      21.300  25.640  23.340  1.00  0.00            
ATOM     19  H8  BCD     1      19.140  24.890  24.210  1.00  0.00            
ATOM     20  H9  BCD     1      19.420  26.570  24.540  1.00  0.00            
ATOM     21  H10 BCD     1      17.450  26.450  23.740  1.00  0.00            
ATOM     22  C7  BCD     1      24.840  20.900  21.860  1.00  0.00            
ATOM     23  O6  BCD     1      25.880  21.430  22.790  1.00  0.00            
ATOM     24  C8  BCD     1      24.860  21.600  20.490  1.00  0.00            
ATOM     25  O7  BCD     1      26.070  21.480  19.750  1.00  0.00            
ATOM     26  C9  BCD     1      24.420  23.130  20.520  1.00  0.00            
ATOM     27  O8  BCD     1      24.320  23.590  19.220  1.00  0.00            
ATOM     28  C10 BCD     1      23.050  23.150  21.200  1.00  0.00            
ATOM     29  C11 BCD     1      23.140  22.430  22.570  1.00  0.00            
ATOM     30  O9  BCD     1      23.580  21.080  22.470  1.00  0.00            
ATOM     31  C12 BCD     1      21.810  22.440  23.250  1.00  0.00            
ATOM     32  O10 BCD     1      20.770  21.620  22.670  1.00  0.00            
ATOM     33  H11 BCD     1      24.960  19.820  21.720  1.00  0.00            
ATOM     34  H12 BCD     1      24.100  21.080  19.890  1.00  0.00            
ATOM     35  H13 BCD     1      26.350  20.560  19.760  1.00  0.00            
ATOM     36  H14 BCD     1      25.180  23.730  21.050  1.00  0.00            
ATOM     37  H15 BCD     1      25.200  23.540  18.820  1.00  0.00            
ATOM     38  H16 BCD     1      22.280  22.780  20.520  1.00  0.00            
ATOM     39  H17 BCD     1      23.890  23.020  23.110  1.00  0.00            
ATOM     40  H18 BCD     1      21.970  22.180  24.310  1.00  0.00            
ATOM     41  H19 BCD     1      21.470  23.460  23.450  1.00  0.00            
ATOM     42  H20 BCD     1      20.670  21.750  21.720  1.00  0.00            
ATOM     43  C13 BCD     1      29.550  21.390  24.450  1.00  0.00            
ATOM     44  O11 BCD     1      28.860  22.080  25.520  1.00  0.00            
ATOM     45  C14 BCD     1      29.500  22.200  23.120  1.00  0.00            
ATOM     46  O12 BCD     1      30.070  23.460  23.360  1.00  0.00            
ATOM     47  C15 BCD     1      28.050  22.390  22.670  1.00  0.00            
ATOM     48  O13 BCD     1      28.090  23.020  21.360  1.00  0.00            
ATOM     49  C16 BCD     1      27.280  21.070  22.680  1.00  0.00            
ATOM     50  C17 BCD     1      27.580  20.200  23.890  1.00  0.00            
ATOM     51  O14 BCD     1      28.990  20.150  24.210  1.00  0.00            
ATOM     52  C18 BCD     1      27.140  18.750  23.680  1.00  0.00            
ATOM     53  O15 BCD     1      27.410  17.960  24.810  1.00  0.00            
ATOM     54  H21 BCD     1      30.570  21.130  24.760  1.00  0.00            
ATOM     55  H22 BCD     1      30.010  21.680  22.300  1.00  0.00            
ATOM     56  H23 BCD     1      29.920  23.890  22.520  1.00  0.00            
ATOM     57  H24 BCD     1      27.510  23.090  23.320  1.00  0.00            
ATOM     58  H25 BCD     1      27.370  22.690  20.830  1.00  0.00            
ATOM     59  H26 BCD     1      27.450  20.440  21.800  1.00  0.00            
ATOM     60  H27 BCD     1      27.030  20.570  24.760  1.00  0.00            
ATOM     61  H28 BCD     1      26.080  18.840  23.400  1.00  0.00            
ATOM     62  H29 BCD     1      27.680  18.410  22.780  1.00  0.00            
ATOM     63  H30 BCD     1      28.330  18.130  24.990  1.00  0.00            
ATOM     64  C19 BCD     1      29.170  23.230  29.310  1.00  0.00            
ATOM     65  O16 BCD     1      27.980  24.050  29.090  1.00  0.00            
ATOM     66  C20 BCD     1      30.320  23.700  28.380  1.00  0.00            
ATOM     67  O17 BCD     1      30.690  25.070  28.520  1.00  0.00            
ATOM     68  C21 BCD     1      29.890  23.480  26.940  1.00  0.00            
ATOM     69  O18 BCD     1      30.950  23.810  25.950  1.00  0.00            
ATOM     70  C22 BCD     1      29.380  22.080  26.780  1.00  0.00            
ATOM     71  C23 BCD     1      28.390  21.610  27.740  1.00  0.00            
ATOM     72  O19 BCD     1      28.910  21.920  29.070  1.00  0.00            
ATOM     73  C24 BCD     1      28.040  20.110  27.580  1.00  0.00            
ATOM     74  O20 BCD     1      26.900  19.800  28.440  1.00  0.00            
ATOM     75  H31 BCD     1      29.580  23.390  30.320  1.00  0.00            
ATOM     76  H32 BCD     1      31.180  23.050  28.580  1.00  0.00            
ATOM     77  H33 BCD     1      31.460  25.200  27.960  1.00  0.00            
ATOM     78  H34 BCD     1      29.020  24.120  26.740  1.00  0.00            
ATOM     79  H35 BCD     1      30.710  23.600  25.050  1.00  0.00            
ATOM     80  H36 BCD     1      30.320  21.510  26.820  1.00  0.00            
ATOM     81  H37 BCD     1      27.480  22.210  27.580  1.00  0.00            
ATOM     82  H38 BCD     1      27.710  19.860  26.560  1.00  0.00            
ATOM     83  H39 BCD     1      28.940  19.540  27.810  1.00  0.00            
ATOM     84  H40 BCD     1      26.120  20.300  28.200  1.00  0.00            
ATOM     85  C25 BCD     1      25.470  26.170  31.470  1.00  0.00            
ATOM     86  O21 BCD     1      24.900  26.820  30.270  1.00  0.00            
ATOM     87  C26 BCD     1      26.950  26.500  31.740  1.00  0.00            
ATOM     88  O22 BCD     1      27.050  27.910  31.910  1.00  0.00            
ATOM     89  C27 BCD     1      27.690  25.990  30.490  1.00  0.00            
ATOM     90  O23 BCD     1      29.140  26.170  30.590  1.00  0.00            
ATOM     91  C28 BCD     1      27.440  24.460  30.300  1.00  0.00            
ATOM     92  C29 BCD     1      25.950  24.220  30.200  1.00  0.00            
ATOM     93  O24 BCD     1      25.430  24.750  31.420  1.00  0.00            
ATOM     94  C30 BCD     1      25.650  22.790  30.170  1.00  0.00            
ATOM     95  O25 BCD     1      24.210  22.660  30.190  1.00  0.00            
ATOM     96  H41 BCD     1      24.860  26.560  32.300  1.00  0.00            
ATOM     97  H42 BCD     1      27.280  25.950  32.630  1.00  0.00            
ATOM     98  H43 BCD     1      26.700  28.300  31.100  1.00  0.00            
ATOM     99  H44 BCD     1      27.290  26.490  29.600  1.00  0.00            
ATOM    100  H45 BCD     1      29.500  25.760  29.800  1.00  0.00            
ATOM    101  H46 BCD     1      27.960  23.960  31.120  1.00  0.00            
ATOM    102  H47 BCD     1      25.400  24.680  29.360  1.00  0.00            
ATOM    103  H48 BCD     1      26.100  22.210  29.350  1.00  0.00            
ATOM    104  H49 BCD     1      25.980  22.280  31.080  1.00  0.00            
ATOM    105  H50 BCD     1      23.910  23.320  30.820  1.00  0.00            
ATOM    106  C31 BCD     1      22.410  29.730  28.730  1.00  0.00            
ATOM    107  O26 BCD     1      22.440  29.140  27.440  1.00  0.00            
ATOM    108  C32 BCD     1      23.760  30.200  29.220  1.00  0.00            
ATOM    109  O27 BCD     1      24.120  31.220  28.270  1.00  0.00            
ATOM    110  C33 BCD     1      24.740  29.030  29.400  1.00  0.00            
ATOM    111  C34 BCD     1      24.150  27.990  30.390  1.00  0.00            
ATOM    112  C35 BCD     1      22.710  27.610  29.840  1.00  0.00            
ATOM    113  O28 BCD     1      21.980  28.850  29.800  1.00  0.00            
ATOM    114  C36 BCD     1      22.010  26.610  30.780  1.00  0.00            
ATOM    115  O29 BCD     1      21.920  27.090  32.090  1.00  0.00            
ATOM    116  O30 BCD     1      25.950  29.580  29.880  1.00  0.00            
ATOM    117  H51 BCD     1      21.730  30.580  28.650  1.00  0.00            
ATOM    118  H52 BCD     1      23.570  30.680  30.190  1.00  0.00            
ATOM    119  H53 BCD     1      24.030  30.910  27.370  1.00  0.00            
ATOM    120  H54 BCD     1      24.890  28.570  28.420  1.00  0.00            
ATOM    121  H55 BCD     1      26.240  30.400  29.480  1.00  0.00            
ATOM    122  H56 BCD     1      24.250  28.420  31.400  1.00  0.00            
ATOM    123  H57 BCD     1      22.920  27.220  28.840  1.00  0.00            
ATOM    124  H58 BCD     1      21.050  26.250  30.400  1.00  0.00            
ATOM    125  H59 BCD     1      22.570  25.670  30.740  1.00  0.00            
ATOM    126  H60 BCD     1      21.270  27.800  32.100  1.00  0.00            
ATOM    127  C37 BCD     1      20.670  29.300  23.800  1.00  0.00            
ATOM    128  O31 BCD     1      21.160  28.010  23.460  1.00  0.00            
ATOM    129  C38 BCD     1      21.790  30.250  23.980  1.00  0.00            
ATOM    130  O32 BCD     1      22.610  30.330  22.800  1.00  0.00            
ATOM    131  C39 BCD     1      22.680  29.790  25.160  1.00  0.00            
ATOM    132  O33 BCD     1      23.720  30.700  25.410  1.00  0.00            
ATOM    133  C40 BCD     1      21.760  29.700  26.380  1.00  0.00            
ATOM    134  C41 BCD     1      20.600  28.740  26.140  1.00  0.00            
ATOM    135  O34 BCD     1      19.880  29.060  24.970  1.00  0.00            
ATOM    136  C42 BCD     1      19.620  28.740  27.260  1.00  0.00            
ATOM    137  O35 BCD     1      18.540  27.900  26.990  1.00  0.00            
ATOM    138  H61 BCD     1      20.040  29.710  23.010  1.00  0.00            
ATOM    139  H62 BCD     1      21.330  31.220  24.170  1.00  0.00            
ATOM    140  H63 BCD     1      23.400  30.830  23.030  1.00  0.00            
ATOM    141  H64 BCD     1      23.030  28.770  24.960  1.00  0.00            
ATOM    142  H65 BCD     1      24.300  30.790  24.650  1.00  0.00            
ATOM    143  H66 BCD     1      21.300  30.660  26.620  1.00  0.00            
ATOM    144  H67 BCD     1      21.020  27.740  26.040  1.00  0.00            
ATOM    145  H68 BCD     1      20.210  28.440  28.140  1.00  0.00            
ATOM    146  H69 BCD     1      19.370  29.800  27.420  1.00  0.00            
ATOM    147  H70 BCD     1      18.240  28.000  26.080  1.00  0.00            
ATOM    148  C1  BU7     2      19.320  24.390  27.950  1.00  0.00            
ATOM    149  C2  BU7     2      20.880  24.090  27.760  1.00  0.00            
ATOM    150  C3  BU7     2      21.610  25.190  27.000  1.00  0.00            
ATOM    151  C4  BU7     2      23.140  24.930  27.010  1.00  0.00            
ATOM    152  C5  BU7     2      23.660  23.740  26.130  1.00  0.00            
ATOM    153  C6  BU7     2      25.170  23.500  26.240  1.00  0.00            
ATOM    154  O1  BU7     2      25.530  22.170  25.850  1.00  0.00            
ATOM    155  C7  BU7     2      26.060  24.450  25.530  1.00  0.00            
ATOM    156  C8  BU7     2      26.740  25.450  26.070  1.00  0.00            
ATOM    157  C9  BU7     2      27.710  26.350  25.250  1.00  0.00            
ATOM    158  C10 BU7     2      29.080  26.740  25.820  1.00  0.00            
ATOM    159  O2  BU7     2      29.050  26.920  27.190  1.00  0.00            
ATOM    160  C11 BU7     2      29.590  28.090  25.290  1.00  0.00            
ATOM    161  C12 BU7     2      28.260  28.700  24.710  1.00  0.00            
ATOM    162  O3  BU7     2      28.250  29.830  24.170  1.00  0.00            
ATOM    163  C13 BU7     2      27.100  27.720  24.980  1.00  0.00            
ATOM    164  C14 BU7     2      26.010  27.800  23.870  1.00  0.00            
ATOM    165  C15 BU7     2      26.490  27.510  22.420  1.00  0.00            
ATOM    166  C16 BU7     2      25.460  27.430  21.270  1.00  0.00            
ATOM    167  C17 BU7     2      26.040  27.130  19.870  1.00  0.00            
ATOM    168  C18 BU7     2      26.950  28.310  19.340  1.00  0.00            
ATOM    169  C19 BU7     2      27.540  28.150  17.910  1.00  0.00            
ATOM    170  C20 BU7     2      28.530  29.280  17.620  1.00  0.00            
ATOM    171  O4  BU7     2      28.700  30.220  18.390  1.00  0.00            
ATOM    172  O5  BU7     2      29.580  29.080  16.740  1.00  0.00            
ATOM    173  H1  BU7     2      19.290  25.140  28.750  1.00  0.00            
ATOM    174  H2  BU7     2      18.840  24.780  27.040  1.00  0.00            
ATOM    175  H3  BU7     2      18.860  23.550  28.470  1.00  0.00            
ATOM    176  H4  BU7     2      20.950  23.140  27.200  1.00  0.00            
ATOM    177  H5  BU7     2      21.420  23.930  28.700  1.00  0.00            
ATOM    178  H6  BU7     2      21.330  26.160  27.420  1.00  0.00            
ATOM    179  H7  BU7     2      21.280  25.220  25.950  1.00  0.00            
ATOM    180  H8  BU7     2      23.420  24.800  28.070  1.00  0.00            
ATOM    181  H9  BU7     2      23.700  25.800  26.650  1.00  0.00            
ATOM    182  H10 BU7     2      23.500  24.000  25.080  1.00  0.00            
ATOM    183  H11 BU7     2      23.170  22.760  26.240  1.00  0.00            
ATOM    184  H12 BU7     2      25.490  23.610  27.290  1.00  0.00            
ATOM    185  H13 BU7     2      25.030  21.610  26.460  1.00  0.00            
ATOM    186  H14 BU7     2      26.240  24.230  24.480  1.00  0.00            
ATOM    187  H15 BU7     2      26.690  25.720  27.120  1.00  0.00            
ATOM    188  H16 BU7     2      27.890  25.860  24.280  1.00  0.00            
ATOM    189  H17 BU7     2      29.730  25.920  25.480  1.00  0.00            
ATOM    190  H18 BU7     2      29.770  26.330  27.460  1.00  0.00            
ATOM    191  H19 BU7     2      30.270  27.920  24.440  1.00  0.00            
ATOM    192  H20 BU7     2      30.090  28.770  25.990  1.00  0.00            
ATOM    193  H21 BU7     2      26.780  28.200  25.910  1.00  0.00            
ATOM    194  H22 BU7     2      25.490  28.750  24.060  1.00  0.00            
ATOM    195  H23 BU7     2      25.250  27.040  24.090  1.00  0.00            
ATOM    196  H24 BU7     2      27.060  26.580  22.490  1.00  0.00            
ATOM    197  H25 BU7     2      27.240  28.280  22.230  1.00  0.00            
ATOM    198  H26 BU7     2      24.920  28.390  21.250  1.00  0.00            
ATOM    199  H27 BU7     2      24.730  26.640  21.480  1.00  0.00            
ATOM    200  H28 BU7     2      25.160  26.960  19.240  1.00  0.00            
ATOM    201  H29 BU7     2      26.620  26.220  20.070  1.00  0.00            
ATOM    202  H30 BU7     2      27.770  28.500  20.050  1.00  0.00            
ATOM    203  H31 BU7     2      26.300  29.200  19.290  1.00  0.00            
ATOM    204  H32 BU7     2      26.700  28.210  17.210  1.00  0.00            
ATOM    205  H33 BU7     2      27.900  27.110  17.920  1.00  0.00            
ATOM    206  H34 BU7     2      29.140  28.450  16.150  1.00  0.00            
TER
ENDMDL
MODEL        1
ATOM      1  C1  BCD     1      12.670   9.980  21.740  1.00  0.00            
ATOM      2  O1  BCD     1      14.020   9.880  22.370  1.00  0.00            
ATOM      3  C2  BCD     1      12.650   9.570  20.280  1.00  0.00            
ATOM      4  O2  BCD     1      13.250   8.260  20.090  1.00  0.00            
ATOM      5  C3  BCD     1      13.560  10.510  19.490  1.00  0.00            
ATOM      6  O3  BCD     1      13.490  10.320  18.050  1.00  0.00            
ATOM      7  C4  BCD     1      13.190  11.970  19.850  1.00  0.00            
ATOM      8  C5  BCD     1      13.060  12.260  21.390  1.00  0.00            
ATOM      9  O4  BCD     1      12.200  11.270  21.930  1.00  0.00            
ATOM     10  C6  BCD     1      12.410  13.590  21.510  1.00  0.00            
ATOM     11  O5  BCD     1      12.530  14.020  22.880  1.00  0.00            
ATOM     12  H1  BCD     1      12.000   9.440  22.410  1.00  0.00            
ATOM     13  H2  BCD     1      11.630   9.530  19.880  1.00  0.00            
ATOM     14  H3  BCD     1      13.220   8.050  19.160  1.00  0.00            
ATOM     15  H4  BCD     1      14.590  10.370  19.860  1.00  0.00            
ATOM     16  H5  BCD     1      14.160  10.850  17.610  1.00  0.00            
ATOM     17  H6  BCD     1      12.240  12.230  19.360  1.00  0.00            
ATOM     18  H7  BCD     1      14.030  12.310  21.900  1.00  0.00            
ATOM     19  H8  BCD     1      13.040  14.310  20.990  1.00  0.00            
ATOM     20  H9  BCD     1      11.340  13.660  21.270  1.00  0.00            
ATOM     21  H10 BCD     1      11.980  13.480  23.450  1.00  0.00            
ATOM     22  C7  BCD     1      16.190   7.720  25.150  1.00  0.00            
ATOM     23  O6  BCD     1      17.320   8.720  25.270  1.00  0.00            
ATOM     24  C8  BCD     1      16.090   7.150  23.730  1.00  0.00            
ATOM     25  O7  BCD     1      17.430   6.630  23.320  1.00  0.00            
ATOM     26  C9  BCD     1      15.580   8.220  22.710  1.00  0.00            
ATOM     27  O8  BCD     1      15.390   7.600  21.420  1.00  0.00            
ATOM     28  C10 BCD     1      14.260   8.800  23.200  1.00  0.00            
ATOM     29  C11 BCD     1      14.490   9.310  24.590  1.00  0.00            
ATOM     30  O9  BCD     1      14.950   8.270  25.450  1.00  0.00            
ATOM     31  C12 BCD     1      13.280   9.980  25.240  1.00  0.00            
ATOM     32  O10 BCD     1      12.200   9.070  25.290  1.00  0.00            
ATOM     33  H11 BCD     1      16.330   6.900  25.860  1.00  0.00            
ATOM     34  H12 BCD     1      15.380   6.320  23.880  1.00  0.00            
ATOM     35  H13 BCD     1      17.650   6.940  22.440  1.00  0.00            
ATOM     36  H14 BCD     1      16.290   9.050  22.610  1.00  0.00            
ATOM     37  H15 BCD     1      14.530   7.880  21.100  1.00  0.00            
ATOM     38  H16 BCD     1      13.550   7.960  23.150  1.00  0.00            
ATOM     39  H17 BCD     1      15.180  10.160  24.570  1.00  0.00            
ATOM     40  H18 BCD     1      13.550  10.300  26.250  1.00  0.00            
ATOM     41  H19 BCD     1      13.070  10.920  24.700  1.00  0.00            
ATOM     42  H20 BCD     1      12.600   8.210  25.450  1.00  0.00            
ATOM     43  C13 BCD     1      20.770  10.090  27.240  1.00  0.00            
ATOM     44  O11 BCD     1      20.910  11.320  26.480  1.00  0.00            
ATOM     45  C14 BCD     1      20.910   8.860  26.300  1.00  0.00            
ATOM     46  O12 BCD     1      22.060   9.070  25.520  1.00  0.00            
ATOM     47  C15 BCD     1      19.700   8.530  25.430  1.00  0.00            
ATOM     48  O13 BCD     1      19.740   7.320  24.640  1.00  0.00            
ATOM     49  C16 BCD     1      18.380   8.590  26.220  1.00  0.00            
ATOM     50  C17 BCD     1      18.340   9.910  27.080  1.00  0.00            
ATOM     51  O14 BCD     1      19.470  10.040  27.930  1.00  0.00            
ATOM     52  C18 BCD     1      17.100   9.950  27.920  1.00  0.00            
ATOM     53  O15 BCD     1      17.030  11.180  28.690  1.00  0.00            
ATOM     54  H21 BCD     1      21.530  10.080  28.020  1.00  0.00            
ATOM     55  H22 BCD     1      21.090   8.010  26.970  1.00  0.00            
ATOM     56  H23 BCD     1      21.960   9.990  25.260  1.00  0.00            
ATOM     57  H24 BCD     1      19.730   9.420  24.790  1.00  0.00            
ATOM     58  H25 BCD     1      18.900   7.100  24.220  1.00  0.00            
ATOM     59  H26 BCD     1      18.220   7.730  26.900  1.00  0.00            
ATOM     60  H27 BCD     1      18.360  10.740  26.350  1.00  0.00            
ATOM     61  H28 BCD     1      16.230   9.840  27.250  1.00  0.00            
ATOM     62  H29 BCD     1      17.030   9.060  28.560  1.00  0.00            
ATOM     63  H30 BCD     1      17.850  11.290  29.160  1.00  0.00            
ATOM     64  C19 BCD     1      22.120  15.120  26.690  1.00  0.00            
ATOM     65  O16 BCD     1      21.740  15.220  25.340  1.00  0.00            
ATOM     66  C20 BCD     1      23.250  14.100  26.890  1.00  0.00            
ATOM     67  O17 BCD     1      24.440  14.470  26.200  1.00  0.00            
ATOM     68  C21 BCD     1      22.760  12.680  26.400  1.00  0.00            
ATOM     69  O18 BCD     1      23.790  11.640  26.630  1.00  0.00            
ATOM     70  C22 BCD     1      21.460  12.410  27.130  1.00  0.00            
ATOM     71  C23 BCD     1      20.480  13.600  27.140  1.00  0.00            
ATOM     72  O19 BCD     1      21.040  14.770  27.560  1.00  0.00            
ATOM     73  C24 BCD     1      19.200  13.330  27.900  1.00  0.00            
ATOM     74  O20 BCD     1      19.390  12.850  29.230  1.00  0.00            
ATOM     75  H31 BCD     1      22.550  16.060  27.060  1.00  0.00            
ATOM     76  H32 BCD     1      23.510  14.080  27.960  1.00  0.00            
ATOM     77  H33 BCD     1      25.010  13.830  26.650  1.00  0.00            
ATOM     78  H34 BCD     1      22.620  12.930  25.340  1.00  0.00            
ATOM     79  H35 BCD     1      24.510  11.770  26.010  1.00  0.00            
ATOM     80  H36 BCD     1      21.710  12.100  28.150  1.00  0.00            
ATOM     81  H37 BCD     1      20.100  13.700  26.120  1.00  0.00            
ATOM     82  H38 BCD     1      18.640  14.270  27.870  1.00  0.00            
ATOM     83  H39 BCD     1      18.650  12.530  27.390  1.00  0.00            
ATOM     84  H40 BCD     1      18.630  13.200  29.720  1.00  0.00            
ATOM     85  C25 BCD     1      21.480  18.050  22.410  1.00  0.00            
ATOM     86  O21 BCD     1      20.730  17.210  21.620  1.00  0.00            
ATOM     87  C26 BCD     1      22.940  17.570  22.650  1.00  0.00            
ATOM     88  O22 BCD     1      23.440  17.380  21.320  1.00  0.00            
ATOM     89  C27 BCD     1      22.960  16.290  23.550  1.00  0.00            
ATOM     90  O23 BCD     1      24.340  15.870  23.860  1.00  0.00            
ATOM     91  C28 BCD     1      22.040  16.500  24.730  1.00  0.00            
ATOM     92  C29 BCD     1      20.720  17.040  24.390  1.00  0.00            
ATOM     93  O24 BCD     1      20.870  18.290  23.680  1.00  0.00            
ATOM     94  C30 BCD     1      19.910  17.410  25.590  1.00  0.00            
ATOM     95  O25 BCD     1      20.690  18.100  26.600  1.00  0.00            
ATOM     96  H41 BCD     1      21.590  19.040  21.950  1.00  0.00            
ATOM     97  H42 BCD     1      23.470  18.380  23.170  1.00  0.00            
ATOM     98  H43 BCD     1      22.710  17.160  20.730  1.00  0.00            
ATOM     99  H44 BCD     1      22.560  15.460  22.950  1.00  0.00            
ATOM    100  H45 BCD     1      24.230  15.280  24.620  1.00  0.00            
ATOM    101  H46 BCD     1      22.480  17.200  25.450  1.00  0.00            
ATOM    102  H47 BCD     1      20.270  16.270  23.740  1.00  0.00            
ATOM    103  H48 BCD     1      19.040  18.050  25.410  1.00  0.00            
ATOM    104  H49 BCD     1      19.430  16.510  26.000  1.00  0.00            
ATOM    105  H50 BCD     1      20.620  17.640  27.440  1.00  0.00            
ATOM    106  C31 BCD     1      18.060  17.230  18.340  1.00  0.00            
ATOM    107  O26 BCD     1      17.360  16.080  18.860  1.00  0.00            
ATOM    108  C32 BCD     1      19.540  17.040  18.070  1.00  0.00            
ATOM    109  O27 BCD     1      19.630  15.960  17.180  1.00  0.00            
ATOM    110  C33 BCD     1      20.380  16.720  19.320  1.00  0.00            
ATOM    111  C34 BCD     1      20.090  17.710  20.430  1.00  0.00            
ATOM    112  C35 BCD     1      18.520  17.890  20.570  1.00  0.00            
ATOM    113  O28 BCD     1      17.980  18.240  19.320  1.00  0.00            
ATOM    114  C36 BCD     1      18.100  18.910  21.580  1.00  0.00            
ATOM    115  O29 BCD     1      18.670  20.210  21.350  1.00  0.00            
ATOM    116  O30 BCD     1      21.810  16.590  19.080  1.00  0.00            
ATOM    117  H51 BCD     1      17.550  17.590  17.440  1.00  0.00            
ATOM    118  H52 BCD     1      19.900  18.000  17.670  1.00  0.00            
ATOM    119  H53 BCD     1      20.530  16.000  16.850  1.00  0.00            
ATOM    120  H54 BCD     1      20.080  15.800  19.840  1.00  0.00            
ATOM    121  H55 BCD     1      21.930  16.370  18.150  1.00  0.00            
ATOM    122  H56 BCD     1      20.510  18.670  20.090  1.00  0.00            
ATOM    123  H57 BCD     1      18.200  16.920  20.970  1.00  0.00            
ATOM    124  H58 BCD     1      17.020  18.880  21.740  1.00  0.00            
ATOM    125  H59 BCD     1      18.480  18.580  22.550  1.00  0.00            
ATOM    126  H60 BCD     1      18.400  20.500  20.470  1.00  0.00            
ATOM    127  C37 BCD     1      14.230  13.390  18.090  1.00  0.00            
ATOM    128  O31 BCD     1      14.370  12.740  19.360  1.00  0.00            
ATOM    129  C38 BCD     1      15.480  13.240  17.230  1.00  0.00            
ATOM    130  O32 BCD     1      15.750  11.910  16.960  1.00  0.00            
ATOM    131  C39 BCD     1      16.690  13.950  17.880  1.00  0.00            
ATOM    132  O33 BCD     1      17.790  13.860  16.960  1.00  0.00            
ATOM    133  C40 BCD     1      16.290  15.420  18.110  1.00  0.00            
ATOM    134  C41 BCD     1      14.960  15.470  18.980  1.00  0.00            
ATOM    135  O34 BCD     1      13.890  14.740  18.310  1.00  0.00            
ATOM    136  C42 BCD     1      14.480  16.900  19.070  1.00  0.00            
ATOM    137  O35 BCD     1      13.390  17.170  19.940  1.00  0.00            
ATOM    138  H61 BCD     1      13.390  12.900  17.600  1.00  0.00            
ATOM    139  H62 BCD     1      15.200  13.690  16.270  1.00  0.00            
ATOM    140  H63 BCD     1      16.610  11.920  16.540  1.00  0.00            
ATOM    141  H64 BCD     1      16.910  13.480  18.850  1.00  0.00            
ATOM    142  H65 BCD     1      18.480  14.440  17.300  1.00  0.00            
ATOM    143  H66 BCD     1      16.120  16.010  17.200  1.00  0.00            
ATOM    144  H67 BCD     1      15.150  15.000  19.960  1.00  0.00            
ATOM    145  H68 BCD     1      15.330  17.460  19.480  1.00  0.00            
ATOM    146  H69 BCD     1      14.400  17.310  18.060  1.00  0.00            
ATOM    147  H70 BCD     1      13.580  16.670  20.740  1.00  0.00            
ATOM    148  C1  BU7     2      12.890  14.810  31.320  1.00  0.00            
ATOM    149  C2  BU7     2      12.340  14.720  29.810  1.00  0.00            
ATOM    150  C3  BU7     2      13.490  14.920  28.840  1.00  0.00            
ATOM    151  C4  BU7     2      13.090  14.670  27.360  1.00  0.00            
ATOM    152  C5  BU7     2      14.240  14.560  26.260  1.00  0.00            
ATOM    153  C6  BU7     2      15.390  13.690  26.730  1.00  0.00            
ATOM    154  O1  BU7     2      14.960  12.390  27.230  1.00  0.00            
ATOM    155  C7  BU7     2      16.320  13.370  25.550  1.00  0.00            
ATOM    156  C8  BU7     2      17.430  14.090  25.260  1.00  0.00            
ATOM    157  C9  BU7     2      18.290  14.090  24.050  1.00  0.00            
ATOM    158  C10 BU7     2      17.680  15.000  22.930  1.00  0.00            
ATOM    159  O2  BU7     2      16.930  16.060  23.500  1.00  0.00            
ATOM    160  C11 BU7     2      16.840  14.140  22.010  1.00  0.00            
ATOM    161  C12 BU7     2      17.420  12.730  22.280  1.00  0.00            
ATOM    162  O3  BU7     2      17.130  11.800  21.590  1.00  0.00            
ATOM    163  C13 BU7     2      18.390  12.630  23.490  1.00  0.00            
ATOM    164  C14 BU7     2      19.810  12.210  23.230  1.00  0.00            
ATOM    165  C15 BU7     2      20.540  12.900  22.020  1.00  0.00            
ATOM    166  C16 BU7     2      22.010  12.470  21.870  1.00  0.00            
ATOM    167  C17 BU7     2      22.730  13.290  20.810  1.00  0.00            
ATOM    168  C18 BU7     2      24.320  13.170  20.870  1.00  0.00            
ATOM    169  C19 BU7     2      25.010  13.960  19.790  1.00  0.00            
ATOM    170  C20 BU7     2      26.550  13.680  19.790  1.00  0.00            
ATOM    171  O4  BU7     2      27.200  13.150  20.610  1.00  0.00            
ATOM    172  O5  BU7     2      27.310  14.280  18.840  1.00  0.00            
ATOM    173  H1  BU7     2      13.350  15.750  31.640  1.00  0.00            
ATOM    174  H2  BU7     2      11.960  14.720  31.890  1.00  0.00            
ATOM    175  H3  BU7     2      13.420  13.870  31.510  1.00  0.00            
ATOM    176  H4  BU7     2      11.530  15.400  29.520  1.00  0.00            
ATOM    177  H5  BU7     2      11.930  13.710  29.680  1.00  0.00            
ATOM    178  H6  BU7     2      14.330  14.240  29.040  1.00  0.00            
ATOM    179  H7  BU7     2      13.920  15.930  28.890  1.00  0.00            
ATOM    180  H8  BU7     2      12.430  15.500  27.090  1.00  0.00            
ATOM    181  H9  BU7     2      12.430  13.790  27.290  1.00  0.00            
ATOM    182  H10 BU7     2      14.640  15.550  26.030  1.00  0.00            
ATOM    183  H11 BU7     2      13.880  14.230  25.280  1.00  0.00            
ATOM    184  H12 BU7     2      15.980  14.210  27.490  1.00  0.00            
ATOM    185  H13 BU7     2      15.700  12.080  27.790  1.00  0.00            
ATOM    186  H14 BU7     2      15.840  12.560  25.000  1.00  0.00            
ATOM    187  H15 BU7     2      17.730  14.960  25.820  1.00  0.00            
ATOM    188  H16 BU7     2      19.250  14.430  24.460  1.00  0.00            
ATOM    189  H17 BU7     2      18.530  15.480  22.430  1.00  0.00            
ATOM    190  H18 BU7     2      16.080  16.210  23.040  1.00  0.00            
ATOM    191  H19 BU7     2      17.000  14.350  20.940  1.00  0.00            
ATOM    192  H20 BU7     2      15.790  14.180  22.320  1.00  0.00            
ATOM    193  H21 BU7     2      18.030  11.900  24.230  1.00  0.00            
ATOM    194  H22 BU7     2      19.710  11.140  23.020  1.00  0.00            
ATOM    195  H23 BU7     2      20.370  12.220  24.170  1.00  0.00            
ATOM    196  H24 BU7     2      20.370  13.980  22.010  1.00  0.00            
ATOM    197  H25 BU7     2      19.940  12.610  21.140  1.00  0.00            
ATOM    198  H26 BU7     2      22.020  11.400  21.610  1.00  0.00            
ATOM    199  H27 BU7     2      22.550  12.730  22.790  1.00  0.00            
ATOM    200  H28 BU7     2      22.500  14.320  21.080  1.00  0.00            
ATOM    201  H29 BU7     2      22.330  13.060  19.810  1.00  0.00            
ATOM    202  H30 BU7     2      24.510  12.090  20.840  1.00  0.00            
ATOM    203  H31 BU7     2      24.650  13.530  21.850  1.00  0.00            
ATOM    204  H32 BU7     2      24.730  15.020  19.750  1.00  0.00            
ATOM    205  H33 BU7     2      24.760  13.580  18.790  1.00  0.00            
ATOM    206  H34 BU7     2      26.720  14.900  18.390  1.00  0.00            
TER
ENDMDL
MODEL        1
ATOM      1  C1  BCD     1      20.710   8.000  -0.860  1.00  0.00            
ATOM      2  O1  BCD     1      20.550   6.780  -0.140  1.00  0.00            
ATOM      3  C2  BCD     1      22.060   8.180  -1.580  1.00  0.00            
ATOM      4  O2  BCD     1      22.360   7.040  -2.370  1.00  0.00            
ATOM      5  C3  BCD     1      23.210   8.470  -0.670  1.00  0.00            
ATOM      6  O3  BCD     1      24.410   8.760  -1.430  1.00  0.00            
ATOM      7  C4  BCD     1      22.820   9.640   0.230  1.00  0.00            
ATOM      8  C5  BCD     1      21.470   9.470   0.930  1.00  0.00            
ATOM      9  O4  BCD     1      20.430   9.130  -0.030  1.00  0.00            
ATOM     10  C6  BCD     1      21.110  10.730   1.690  1.00  0.00            
ATOM     11  O5  BCD     1      20.680  11.680   0.710  1.00  0.00            
ATOM     12  H1  BCD     1      19.860   7.950  -1.550  1.00  0.00            
ATOM     13  H2  BCD     1      21.920   9.020  -2.260  1.00  0.00            
ATOM     14  H3  BCD     1      21.710   7.030  -3.080  1.00  0.00            
ATOM     15  H4  BCD     1      23.340   7.530  -0.110  1.00  0.00            
ATOM     16  H5  BCD     1      25.190   8.770  -0.860  1.00  0.00            
ATOM     17  H6  BCD     1      22.720  10.550  -0.380  1.00  0.00            
ATOM     18  H7  BCD     1      21.670   8.630   1.600  1.00  0.00            
ATOM     19  H8  BCD     1      20.260  10.560   2.360  1.00  0.00            
ATOM     20  H9  BCD     1      21.940  11.120   2.300  1.00  0.00            
ATOM     21  H10 BCD     1      19.840  11.300   0.450  1.00  0.00            
ATOM     22  C7  BCD     1      17.760   3.960   0.970  1.00  0.00            
ATOM     23  O6  BCD     1      18.670   3.180   1.690  1.00  0.00            
ATOM     24  C8  BCD     1      18.150   3.990  -0.500  1.00  0.00            
ATOM     25  O7  BCD     1      18.300   2.670  -0.960  1.00  0.00            
ATOM     26  C9  BCD     1      19.400   4.800  -0.720  1.00  0.00            
ATOM     27  O8  BCD     1      19.660   4.950  -2.060  1.00  0.00            
ATOM     28  C10 BCD     1      19.270   6.170   0.000  1.00  0.00            
ATOM     29  C11 BCD     1      18.800   6.030   1.430  1.00  0.00            
ATOM     30  O9  BCD     1      17.690   5.270   1.520  1.00  0.00            
ATOM     31  C12 BCD     1      18.500   7.360   2.100  1.00  0.00            
ATOM     32  O10 BCD     1      17.690   8.180   1.260  1.00  0.00            
ATOM     33  H11 BCD     1      16.750   3.540   1.040  1.00  0.00            
ATOM     34  H12 BCD     1      17.290   4.420  -1.030  1.00  0.00            
ATOM     35  H13 BCD     1      19.150   2.370  -0.620  1.00  0.00            
ATOM     36  H14 BCD     1      20.190   4.170  -0.290  1.00  0.00            
ATOM     37  H15 BCD     1      18.810   5.070  -2.500  1.00  0.00            
ATOM     38  H16 BCD     1      18.460   6.610  -0.590  1.00  0.00            
ATOM     39  H17 BCD     1      19.700   5.570   1.870  1.00  0.00            
ATOM     40  H18 BCD     1      17.970   7.140   3.030  1.00  0.00            
ATOM     41  H19 BCD     1      19.420   7.870   2.420  1.00  0.00            
ATOM     42  H20 BCD     1      17.080   7.580   0.850  1.00  0.00            
ATOM     43  C13 BCD     1      19.280   0.460   4.520  1.00  0.00            
ATOM     44  O11 BCD     1      20.670   1.030   4.520  1.00  0.00            
ATOM     45  C14 BCD     1      18.880  -0.090   3.200  1.00  0.00            
ATOM     46  O12 BCD     1      19.690  -1.200   2.900  1.00  0.00            
ATOM     47  C15 BCD     1      19.020   0.890   2.060  1.00  0.00            
ATOM     48  O13 BCD     1      18.670   0.230   0.740  1.00  0.00            
ATOM     49  C16 BCD     1      18.100   2.110   2.410  1.00  0.00            
ATOM     50  C17 BCD     1      18.230   2.560   3.920  1.00  0.00            
ATOM     51  O14 BCD     1      18.340   1.470   4.770  1.00  0.00            
ATOM     52  C18 BCD     1      17.280   3.560   4.540  1.00  0.00            
ATOM     53  O15 BCD     1      15.970   3.110   4.240  1.00  0.00            
ATOM     54  H21 BCD     1      19.180  -0.310   5.290  1.00  0.00            
ATOM     55  H22 BCD     1      17.880  -0.540   3.250  1.00  0.00            
ATOM     56  H23 BCD     1      19.360  -1.500   2.050  1.00  0.00            
ATOM     57  H24 BCD     1      20.080   1.180   2.070  1.00  0.00            
ATOM     58  H25 BCD     1      18.850   0.890   0.070  1.00  0.00            
ATOM     59  H26 BCD     1      17.040   1.960   2.170  1.00  0.00            
ATOM     60  H27 BCD     1      19.230   2.990   3.990  1.00  0.00            
ATOM     61  H28 BCD     1      17.510   3.620   5.610  1.00  0.00            
ATOM     62  H29 BCD     1      17.410   4.580   4.150  1.00  0.00            
ATOM     63  H30 BCD     1      15.310   3.620   4.710  1.00  0.00            
ATOM     64  C19 BCD     1      23.930   0.940   7.030  1.00  0.00            
ATOM     65  O16 BCD     1      24.640   2.050   6.570  1.00  0.00            
ATOM     66  C20 BCD     1      23.780  -0.130   5.930  1.00  0.00            
ATOM     67  O17 BCD     1      24.980  -0.440   5.350  1.00  0.00            
ATOM     68  C21 BCD     1      22.700   0.160   4.880  1.00  0.00            
ATOM     69  O18 BCD     1      22.540  -0.980   3.990  1.00  0.00            
ATOM     70  C22 BCD     1      21.460   0.630   5.570  1.00  0.00            
ATOM     71  C23 BCD     1      21.710   1.810   6.560  1.00  0.00            
ATOM     72  O19 BCD     1      22.670   1.400   7.510  1.00  0.00            
ATOM     73  C24 BCD     1      20.460   2.360   7.230  1.00  0.00            
ATOM     74  O20 BCD     1      19.870   1.440   8.070  1.00  0.00            
ATOM     75  H31 BCD     1      24.410   0.470   7.900  1.00  0.00            
ATOM     76  H32 BCD     1      23.430  -1.060   6.400  1.00  0.00            
ATOM     77  H33 BCD     1      24.820  -1.240   4.850  1.00  0.00            
ATOM     78  H34 BCD     1      22.970   0.940   4.160  1.00  0.00            
ATOM     79  H35 BCD     1      21.640  -0.940   3.670  1.00  0.00            
ATOM     80  H36 BCD     1      21.090  -0.280   6.070  1.00  0.00            
ATOM     81  H37 BCD     1      22.120   2.620   5.940  1.00  0.00            
ATOM     82  H38 BCD     1      20.830   3.180   7.860  1.00  0.00            
ATOM     83  H39 BCD     1      19.780   2.850   6.510  1.00  0.00            
ATOM     84  H40 BCD     1      20.620   1.030   8.500  1.00  0.00            
ATOM     85  C25 BCD     1      27.820   4.510   7.310  1.00  0.00            
ATOM     86  O21 BCD     1      27.300   5.440   6.400  1.00  0.00            
ATOM     87  C26 BCD     1      28.090   3.200   6.590  1.00  0.00            
ATOM     88  O22 BCD     1      29.010   3.330   5.480  1.00  0.00            
ATOM     89  C27 BCD     1      26.850   2.490   6.050  1.00  0.00            
ATOM     90  O23 BCD     1      27.150   1.240   5.510  1.00  0.00            
ATOM     91  C28 BCD     1      25.890   2.430   7.170  1.00  0.00            
ATOM     92  C29 BCD     1      25.580   3.720   7.930  1.00  0.00            
ATOM     93  O24 BCD     1      26.880   4.310   8.330  1.00  0.00            
ATOM     94  C30 BCD     1      24.890   3.410   9.210  1.00  0.00            
ATOM     95  O25 BCD     1      25.440   2.360  10.030  1.00  0.00            
ATOM     96  H41 BCD     1      28.800   4.880   7.640  1.00  0.00            
ATOM     97  H42 BCD     1      28.590   2.500   7.280  1.00  0.00            
ATOM     98  H43 BCD     1      29.130   2.450   5.120  1.00  0.00            
ATOM     99  H44 BCD     1      26.480   3.160   5.270  1.00  0.00            
ATOM    100  H45 BCD     1      26.410   0.630   5.400  1.00  0.00            
ATOM    101  H46 BCD     1      26.290   1.680   7.860  1.00  0.00            
ATOM    102  H47 BCD     1      24.990   4.360   7.270  1.00  0.00            
ATOM    103  H48 BCD     1      24.640   4.330   9.760  1.00  0.00            
ATOM    104  H49 BCD     1      23.920   3.030   8.850  1.00  0.00            
ATOM    105  H50 BCD     1      26.100   2.800  10.570  1.00  0.00            
ATOM    106  C31 BCD     1      28.030   9.180   4.900  1.00  0.00            
ATOM    107  O26 BCD     1      26.920   9.110   4.010  1.00  0.00            
ATOM    108  C32 BCD     1      29.120   8.130   4.580  1.00  0.00            
ATOM    109  O27 BCD     1      29.430   8.360   3.220  1.00  0.00            
ATOM    110  C33 BCD     1      28.620   6.700   4.900  1.00  0.00            
ATOM    111  C34 BCD     1      28.010   6.690   6.290  1.00  0.00            
ATOM    112  C35 BCD     1      26.970   7.800   6.520  1.00  0.00            
ATOM    113  O28 BCD     1      27.510   9.070   6.210  1.00  0.00            
ATOM    114  C36 BCD     1      26.410   7.730   7.930  1.00  0.00            
ATOM    115  O29 BCD     1      27.270   8.030   8.910  1.00  0.00            
ATOM    116  O30 BCD     1      29.760   5.770   4.780  1.00  0.00            
ATOM    117  H51 BCD     1      28.410  10.210   4.880  1.00  0.00            
ATOM    118  H52 BCD     1      30.010   8.310   5.200  1.00  0.00            
ATOM    119  H53 BCD     1      30.170   7.790   2.980  1.00  0.00            
ATOM    120  H54 BCD     1      27.770   6.410   4.260  1.00  0.00            
ATOM    121  H55 BCD     1      29.480   4.890   5.060  1.00  0.00            
ATOM    122  H56 BCD     1      28.780   6.780   7.060  1.00  0.00            
ATOM    123  H57 BCD     1      26.130   7.600   5.840  1.00  0.00            
ATOM    124  H58 BCD     1      25.650   8.520   7.960  1.00  0.00            
ATOM    125  H59 BCD     1      26.000   6.740   8.150  1.00  0.00            
ATOM    126  H60 BCD     1      27.520   8.960   8.790  1.00  0.00            
ATOM    127  C37 BCD     1      24.480  11.070   1.490  1.00  0.00            
ATOM    128  O31 BCD     1      23.900   9.790   1.200  1.00  0.00            
ATOM    129  C38 BCD     1      25.930  11.060   1.030  1.00  0.00            
ATOM    130  O32 BCD     1      26.120  10.800  -0.360  1.00  0.00            
ATOM    131  C39 BCD     1      26.730  10.130   1.930  1.00  0.00            
ATOM    132  O33 BCD     1      28.170  10.350   1.700  1.00  0.00            
ATOM    133  C40 BCD     1      26.400  10.220   3.450  1.00  0.00            
ATOM    134  C41 BCD     1      24.870  10.360   3.760  1.00  0.00            
ATOM    135  O34 BCD     1      24.390  11.400   2.900  1.00  0.00            
ATOM    136  C42 BCD     1      24.620  10.760   5.190  1.00  0.00            
ATOM    137  O35 BCD     1      23.280  10.700   5.620  1.00  0.00            
ATOM    138  H61 BCD     1      23.950  11.750   0.820  1.00  0.00            
ATOM    139  H62 BCD     1      26.280  12.100   1.180  1.00  0.00            
ATOM    140  H63 BCD     1      26.650  11.580  -0.570  1.00  0.00            
ATOM    141  H64 BCD     1      26.470   9.090   1.670  1.00  0.00            
ATOM    142  H65 BCD     1      28.670   9.570   1.970  1.00  0.00            
ATOM    143  H66 BCD     1      26.900  11.130   3.810  1.00  0.00            
ATOM    144  H67 BCD     1      24.370   9.420   3.530  1.00  0.00            
ATOM    145  H68 BCD     1      25.210   9.990   5.700  1.00  0.00            
ATOM    146  H69 BCD     1      25.140  11.720   5.310  1.00  0.00            
ATOM    147  H70 BCD     1      22.780  11.410   5.200  1.00  0.00            
ATOM    148  C1  BU7     2      18.940   9.540  10.360  1.00  0.00            
ATOM    149  C2  BU7     2      20.440  10.140  10.460  1.00  0.00            
ATOM    150  C3  BU7     2      21.110  10.080   9.190  1.00  0.00            
ATOM    151  C4  BU7     2      21.370   8.710   8.560  1.00  0.00            
ATOM    152  C5  BU7     2      22.680   8.110   9.170  1.00  0.00            
ATOM    153  C6  BU7     2      23.120   6.750   8.600  1.00  0.00            
ATOM    154  O1  BU7     2      22.130   5.770   8.760  1.00  0.00            
ATOM    155  C7  BU7     2      23.300   6.850   7.120  1.00  0.00            
ATOM    156  C8  BU7     2      23.080   5.920   6.190  1.00  0.00            
ATOM    157  C9  BU7     2      23.220   6.160   4.680  1.00  0.00            
ATOM    158  C10 BU7     2      21.940   5.880   3.830  1.00  0.00            
ATOM    159  O2  BU7     2      20.730   6.160   4.520  1.00  0.00            
ATOM    160  C11 BU7     2      22.070   4.400   3.460  1.00  0.00            
ATOM    161  C12 BU7     2      23.510   4.040   3.600  1.00  0.00            
ATOM    162  O3  BU7     2      23.950   2.940   3.530  1.00  0.00            
ATOM    163  C13 BU7     2      24.300   5.290   4.060  1.00  0.00            
ATOM    164  C14 BU7     2      25.020   6.090   3.010  1.00  0.00            
ATOM    165  C15 BU7     2      26.130   5.210   2.450  1.00  0.00            
ATOM    166  C16 BU7     2      26.910   5.920   1.310  1.00  0.00            
ATOM    167  C17 BU7     2      28.000   5.070   0.570  1.00  0.00            
ATOM    168  C18 BU7     2      29.140   4.430   1.390  1.00  0.00            
ATOM    169  C19 BU7     2      29.750   3.140   0.730  1.00  0.00            
ATOM    170  C20 BU7     2      30.760   2.490   1.700  1.00  0.00            
ATOM    171  O4  BU7     2      30.840   2.740   2.870  1.00  0.00            
ATOM    172  O5  BU7     2      31.800   1.730   1.260  1.00  0.00            
ATOM    173  H1  BU7     2      18.930   8.500  10.030  1.00  0.00            
ATOM    174  H2  BU7     2      18.450   9.560  11.340  1.00  0.00            
ATOM    175  H3  BU7     2      18.330  10.160   9.700  1.00  0.00            
ATOM    176  H4  BU7     2      21.000   9.610  11.230  1.00  0.00            
ATOM    177  H5  BU7     2      20.310  11.190  10.750  1.00  0.00            
ATOM    178  H6  BU7     2      22.020  10.690   9.240  1.00  0.00            
ATOM    179  H7  BU7     2      20.450  10.630   8.500  1.00  0.00            
ATOM    180  H8  BU7     2      21.390   8.730   7.470  1.00  0.00            
ATOM    181  H9  BU7     2      20.550   8.000   8.720  1.00  0.00            
ATOM    182  H10 BU7     2      22.590   8.050  10.260  1.00  0.00            
ATOM    183  H11 BU7     2      23.490   8.830   9.000  1.00  0.00            
ATOM    184  H12 BU7     2      24.050   6.380   9.050  1.00  0.00            
ATOM    185  H13 BU7     2      21.390   6.050   8.190  1.00  0.00            
ATOM    186  H14 BU7     2      23.620   7.860   6.850  1.00  0.00            
ATOM    187  H15 BU7     2      22.930   4.870   6.440  1.00  0.00            
ATOM    188  H16 BU7     2      23.530   7.210   4.650  1.00  0.00            
ATOM    189  H17 BU7     2      22.060   6.500   2.930  1.00  0.00            
ATOM    190  H18 BU7     2      20.550   7.110   4.430  1.00  0.00            
ATOM    191  H19 BU7     2      21.770   4.210   2.430  1.00  0.00            
ATOM    192  H20 BU7     2      21.450   3.750   4.090  1.00  0.00            
ATOM    193  H21 BU7     2      25.000   4.950   4.840  1.00  0.00            
ATOM    194  H22 BU7     2      25.560   6.850   3.600  1.00  0.00            
ATOM    195  H23 BU7     2      24.410   6.480   2.190  1.00  0.00            
ATOM    196  H24 BU7     2      25.760   4.210   2.190  1.00  0.00            
ATOM    197  H25 BU7     2      26.780   4.950   3.300  1.00  0.00            
ATOM    198  H26 BU7     2      27.540   6.750   1.660  1.00  0.00            
ATOM    199  H27 BU7     2      26.220   6.300   0.550  1.00  0.00            
ATOM    200  H28 BU7     2      28.460   5.750  -0.160  1.00  0.00            
ATOM    201  H29 BU7     2      27.570   4.240   0.000  1.00  0.00            
ATOM    202  H30 BU7     2      28.680   4.020   2.300  1.00  0.00            
ATOM    203  H31 BU7     2      29.870   5.180   1.710  1.00  0.00            
ATOM    204  H32 BU7     2      30.260   3.320  -0.230  1.00  0.00            
ATOM    205  H33 BU7     2      28.920   2.510   0.370  1.00  0.00            
ATOM    206  H34 BU7     2      31.510   1.520   0.350  1.00  0.00            
TER
ENDMDL
MODEL        1
ATOM      1  C1  BCD     1      26.660   8.360  12.930  1.00  0.00            
ATOM      2  O1  BCD     1      25.690   9.060  13.610  1.00  0.00            
ATOM      3  C2  BCD     1      26.490   6.840  12.950  1.00  0.00            
ATOM      4  O2  BCD     1      25.250   6.400  12.440  1.00  0.00            
ATOM      5  C3  BCD     1      26.470   6.290  14.400  1.00  0.00            
ATOM      6  O3  BCD     1      26.250   4.840  14.560  1.00  0.00            
ATOM      7  C4  BCD     1      27.750   6.780  15.220  1.00  0.00            
ATOM      8  C5  BCD     1      28.030   8.250  15.060  1.00  0.00            
ATOM      9  O4  BCD     1      27.900   8.650  13.640  1.00  0.00            
ATOM     10  C6  BCD     1      29.370   8.690  15.570  1.00  0.00            
ATOM     11  O5  BCD     1      30.410   7.880  15.130  1.00  0.00            
ATOM     12  H1  BCD     1      26.700   8.730  11.900  1.00  0.00            
ATOM     13  H2  BCD     1      27.310   6.410  12.360  1.00  0.00            
ATOM     14  H3  BCD     1      25.080   5.540  12.830  1.00  0.00            
ATOM     15  H4  BCD     1      25.660   6.850  14.870  1.00  0.00            
ATOM     16  H5  BCD     1      26.350   4.590  15.480  1.00  0.00            
ATOM     17  H6  BCD     1      28.630   6.220  14.910  1.00  0.00            
ATOM     18  H7  BCD     1      27.270   8.730  15.680  1.00  0.00            
ATOM     19  H8  BCD     1      29.610   9.680  15.170  1.00  0.00            
ATOM     20  H9  BCD     1      29.270   8.660  16.670  1.00  0.00            
ATOM     21  H10 BCD     1      31.200   8.070  15.650  1.00  0.00            
ATOM     22  C7  BCD     1      22.920  11.960  13.150  1.00  0.00            
ATOM     23  O6  BCD     1      22.150  11.500  14.280  1.00  0.00            
ATOM     24  C8  BCD     1      23.000  10.900  12.020  1.00  0.00            
ATOM     25  O7  BCD     1      21.710  10.630  11.400  1.00  0.00            
ATOM     26  C9  BCD     1      23.780   9.660  12.410  1.00  0.00            
ATOM     27  O8  BCD     1      24.000   8.780  11.290  1.00  0.00            
ATOM     28  C10 BCD     1      25.160  10.160  12.960  1.00  0.00            
ATOM     29  C11 BCD     1      24.940  11.250  14.070  1.00  0.00            
ATOM     30  O9  BCD     1      24.180  12.330  13.560  1.00  0.00            
ATOM     31  C12 BCD     1      26.260  11.760  14.640  1.00  0.00            
ATOM     32  O10 BCD     1      26.920  12.550  13.710  1.00  0.00            
ATOM     33  H11 BCD     1      22.460  12.850  12.710  1.00  0.00            
ATOM     34  H12 BCD     1      23.680  11.300  11.250  1.00  0.00            
ATOM     35  H13 BCD     1      21.390  11.450  11.030  1.00  0.00            
ATOM     36  H14 BCD     1      23.290   9.120  13.230  1.00  0.00            
ATOM     37  H15 BCD     1      24.330   7.980  11.700  1.00  0.00            
ATOM     38  H16 BCD     1      25.870  10.510  12.200  1.00  0.00            
ATOM     39  H17 BCD     1      24.440  10.810  14.940  1.00  0.00            
ATOM     40  H18 BCD     1      26.060  12.420  15.500  1.00  0.00            
ATOM     41  H19 BCD     1      26.920  10.930  14.910  1.00  0.00            
ATOM     42  H20 BCD     1      26.320  13.240  13.410  1.00  0.00            
ATOM     43  C13 BCD     1      18.870  13.000  16.310  1.00  0.00            
ATOM     44  O11 BCD     1      19.510  12.660  17.570  1.00  0.00            
ATOM     45  C14 BCD     1      18.620  11.730  15.570  1.00  0.00            
ATOM     46  O12 BCD     1      17.750  10.890  16.300  1.00  0.00            
ATOM     47  C15 BCD     1      20.020  11.160  15.210  1.00  0.00            
ATOM     48  O13 BCD     1      19.930   9.970  14.430  1.00  0.00            
ATOM     49  C16 BCD     1      20.900  12.150  14.490  1.00  0.00            
ATOM     50  C17 BCD     1      21.000  13.440  15.220  1.00  0.00            
ATOM     51  O14 BCD     1      19.690  13.930  15.540  1.00  0.00            
ATOM     52  C18 BCD     1      21.800  14.540  14.530  1.00  0.00            
ATOM     53  O15 BCD     1      21.090  14.860  13.300  1.00  0.00            
ATOM     54  H21 BCD     1      17.910  13.470  16.570  1.00  0.00            
ATOM     55  H22 BCD     1      18.180  12.030  14.610  1.00  0.00            
ATOM     56  H23 BCD     1      18.010  10.440  17.110  1.00  0.00            
ATOM     57  H24 BCD     1      20.550  10.870  16.120  1.00  0.00            
ATOM     58  H25 BCD     1      20.120   9.200  14.970  1.00  0.00            
ATOM     59  H26 BCD     1      20.490  12.300  13.480  1.00  0.00            
ATOM     60  H27 BCD     1      21.400  13.260  16.220  1.00  0.00            
ATOM     61  H28 BCD     1      21.790  15.500  15.070  1.00  0.00            
ATOM     62  H29 BCD     1      22.860  14.280  14.380  1.00  0.00            
ATOM     63  H30 BCD     1      20.330  15.410  13.510  1.00  0.00            
ATOM     64  C19 BCD     1      19.360  12.980  21.600  1.00  0.00            
ATOM     65  O16 BCD     1      20.180  11.740  21.440  1.00  0.00            
ATOM     66  C20 BCD     1      18.020  12.660  21.030  1.00  0.00            
ATOM     67  O17 BCD     1      17.300  11.700  21.790  1.00  0.00            
ATOM     68  C21 BCD     1      18.090  12.290  19.530  1.00  0.00            
ATOM     69  O18 BCD     1      16.750  12.280  19.060  1.00  0.00            
ATOM     70  C22 BCD     1      19.080  13.220  18.710  1.00  0.00            
ATOM     71  C23 BCD     1      20.290  13.620  19.530  1.00  0.00            
ATOM     72  O19 BCD     1      19.860  14.060  20.880  1.00  0.00            
ATOM     73  C24 BCD     1      21.140  14.720  19.010  1.00  0.00            
ATOM     74  O20 BCD     1      20.480  16.020  18.980  1.00  0.00            
ATOM     75  H31 BCD     1      19.200  13.240  22.650  1.00  0.00            
ATOM     76  H32 BCD     1      17.390  13.560  20.980  1.00  0.00            
ATOM     77  H33 BCD     1      17.950  10.980  21.800  1.00  0.00            
ATOM     78  H34 BCD     1      18.460  11.260  19.420  1.00  0.00            
ATOM     79  H35 BCD     1      16.230  12.400  19.860  1.00  0.00            
ATOM     80  H36 BCD     1      18.570  14.180  18.590  1.00  0.00            
ATOM     81  H37 BCD     1      20.980  12.770  19.640  1.00  0.00            
ATOM     82  H38 BCD     1      22.090  14.750  19.550  1.00  0.00            
ATOM     83  H39 BCD     1      21.320  14.420  17.970  1.00  0.00            
ATOM     84  H40 BCD     1      19.660  15.760  19.410  1.00  0.00            
ATOM     85  C25 BCD     1      21.960   8.910  23.790  1.00  0.00            
ATOM     86  O21 BCD     1      22.900   8.680  22.750  1.00  0.00            
ATOM     87  C26 BCD     1      20.630   8.480  23.240  1.00  0.00            
ATOM     88  O22 BCD     1      20.610   7.110  22.840  1.00  0.00            
ATOM     89  C27 BCD     1      20.240   9.430  22.160  1.00  0.00            
ATOM     90  O23 BCD     1      18.900   9.230  21.700  1.00  0.00            
ATOM     91  C28 BCD     1      20.340  10.900  22.560  1.00  0.00            
ATOM     92  C29 BCD     1      21.690  11.210  23.160  1.00  0.00            
ATOM     93  O24 BCD     1      22.020  10.290  24.200  1.00  0.00            
ATOM     94  C30 BCD     1      21.990  12.630  23.650  1.00  0.00            
ATOM     95  O25 BCD     1      20.960  13.130  24.470  1.00  0.00            
ATOM     96  H41 BCD     1      22.190   8.310  24.680  1.00  0.00            
ATOM     97  H42 BCD     1      20.050   8.630  24.160  1.00  0.00            
ATOM     98  H43 BCD     1      19.710   6.890  22.570  1.00  0.00            
ATOM     99  H44 BCD     1      20.960   9.210  21.360  1.00  0.00            
ATOM    100  H45 BCD     1      18.920   8.390  21.220  1.00  0.00            
ATOM    101  H46 BCD     1      19.600  11.090  23.350  1.00  0.00            
ATOM    102  H47 BCD     1      22.460  11.100  22.380  1.00  0.00            
ATOM    103  H48 BCD     1      22.910  12.580  24.250  1.00  0.00            
ATOM    104  H49 BCD     1      22.040  13.320  22.800  1.00  0.00            
ATOM    105  H50 BCD     1      21.370  13.630  25.180  1.00  0.00            
ATOM    106  C31 BCD     1      26.510   6.890  22.170  1.00  0.00            
ATOM    107  O26 BCD     1      26.310   6.750  20.730  1.00  0.00            
ATOM    108  C32 BCD     1      25.420   6.050  22.920  1.00  0.00            
ATOM    109  O27 BCD     1      25.480   4.680  22.560  1.00  0.00            
ATOM    110  C33 BCD     1      24.090   6.660  22.760  1.00  0.00            
ATOM    111  C34 BCD     1      24.170   8.120  23.150  1.00  0.00
[truncated: 2,045,017 more chars]
