# Supplementary material for: Achieving Chemical Accuracy in Cyclodextrin Host–Guest Binding via Integrative Atomistic Modelling
Source: Adv Sci (Weinh). 2025 Dec 14;13(10):e19782. doi: 10.1002/advs.202519782 (PMC12915143; doi:10.1002/advs.202519782)
Supplement: Supplementary file 1 — Supporting Information [file ADVS-13-e19782-s003.zip › all_poses/BCD.BV5.pdb]

MODEL        1
ATOM      1  C1  BCD     1      21.320  22.990  13.600  1.00  0.00            
ATOM      2  O1  BCD     1      21.770  21.790  14.190  1.00  0.00            
ATOM      3  C2  BCD     1      21.120  22.680  12.100  1.00  0.00            
ATOM      4  O2  BCD     1      20.260  21.540  12.030  1.00  0.00            
ATOM      5  C3  BCD     1      22.450  22.250  11.370  1.00  0.00            
ATOM      6  O3  BCD     1      22.320  22.240   9.980  1.00  0.00            
ATOM      7  C4  BCD     1      23.530  23.220  11.900  1.00  0.00            
ATOM      8  C5  BCD     1      23.610  23.610  13.420  1.00  0.00            
ATOM      9  O4  BCD     1      22.330  23.980  13.910  1.00  0.00            
ATOM     10  C6  BCD     1      24.570  24.750  13.700  1.00  0.00            
ATOM     11  O5  BCD     1      24.360  25.920  12.890  1.00  0.00            
ATOM     12  H1  BCD     1      20.410  23.370  14.060  1.00  0.00            
ATOM     13  H2  BCD     1      20.670  23.580  11.640  1.00  0.00            
ATOM     14  H3  BCD     1      20.420  21.020  12.820  1.00  0.00            
ATOM     15  H4  BCD     1      22.700  21.240  11.740  1.00  0.00            
ATOM     16  H5  BCD     1      21.540  21.810   9.620  1.00  0.00            
ATOM     17  H6  BCD     1      23.380  24.220  11.470  1.00  0.00            
ATOM     18  H7  BCD     1      23.940  22.770  14.030  1.00  0.00            
ATOM     19  H8  BCD     1      24.600  24.930  14.780  1.00  0.00            
ATOM     20  H9  BCD     1      25.600  24.400  13.520  1.00  0.00            
ATOM     21  H10 BCD     1      23.520  26.230  13.230  1.00  0.00            
ATOM     22  C7  BCD     1      21.290  19.370  17.430  1.00  0.00            
ATOM     23  O6  BCD     1      22.660  19.020  17.220  1.00  0.00            
ATOM     24  C8  BCD     1      20.350  19.010  16.300  1.00  0.00            
ATOM     25  O7  BCD     1      20.360  17.600  16.080  1.00  0.00            
ATOM     26  C9  BCD     1      20.880  19.720  15.060  1.00  0.00            
ATOM     27  O8  BCD     1      20.030  19.480  13.930  1.00  0.00            
ATOM     28  C10 BCD     1      21.010  21.240  15.240  1.00  0.00            
ATOM     29  C11 BCD     1      21.620  21.620  16.580  1.00  0.00            
ATOM     30  O9  BCD     1      21.240  20.730  17.630  1.00  0.00            
ATOM     31  C12 BCD     1      21.150  23.050  16.950  1.00  0.00            
ATOM     32  O10 BCD     1      19.760  23.210  17.060  1.00  0.00            
ATOM     33  H11 BCD     1      20.930  18.920  18.370  1.00  0.00            
ATOM     34  H12 BCD     1      19.340  19.380  16.520  1.00  0.00            
ATOM     35  H13 BCD     1      19.620  17.180  16.500  1.00  0.00            
ATOM     36  H14 BCD     1      21.880  19.340  14.840  1.00  0.00            
ATOM     37  H15 BCD     1      19.120  19.740  14.050  1.00  0.00            
ATOM     38  H16 BCD     1      19.970  21.590  15.240  1.00  0.00            
ATOM     39  H17 BCD     1      22.700  21.650  16.350  1.00  0.00            
ATOM     40  H18 BCD     1      21.530  23.260  17.960  1.00  0.00            
ATOM     41  H19 BCD     1      21.580  23.780  16.250  1.00  0.00            
ATOM     42  H20 BCD     1      19.610  22.610  17.790  1.00  0.00            
ATOM     43  C13 BCD     1      25.300  15.900  17.880  1.00  0.00            
ATOM     44  O11 BCD     1      26.430  16.710  17.580  1.00  0.00            
ATOM     45  C14 BCD     1      24.340  15.760  16.710  1.00  0.00            
ATOM     46  O12 BCD     1      25.090  15.260  15.560  1.00  0.00            
ATOM     47  C15 BCD     1      23.660  17.080  16.350  1.00  0.00            
ATOM     48  O13 BCD     1      22.730  16.800  15.320  1.00  0.00            
ATOM     49  C16 BCD     1      23.090  17.720  17.600  1.00  0.00            
ATOM     50  C17 BCD     1      24.060  17.760  18.740  1.00  0.00            
ATOM     51  O14 BCD     1      24.660  16.460  18.980  1.00  0.00            
ATOM     52  C18 BCD     1      23.460  18.210  20.110  1.00  0.00            
ATOM     53  O15 BCD     1      22.480  17.200  20.510  1.00  0.00            
ATOM     54  H21 BCD     1      25.690  14.930  18.220  1.00  0.00            
ATOM     55  H22 BCD     1      23.610  15.040  17.100  1.00  0.00            
ATOM     56  H23 BCD     1      24.560  15.550  14.810  1.00  0.00            
ATOM     57  H24 BCD     1      24.400  17.730  15.860  1.00  0.00            
ATOM     58  H25 BCD     1      21.880  17.220  15.490  1.00  0.00            
ATOM     59  H26 BCD     1      22.240  17.110  17.950  1.00  0.00            
ATOM     60  H27 BCD     1      24.860  18.450  18.460  1.00  0.00            
ATOM     61  H28 BCD     1      24.290  18.350  20.820  1.00  0.00            
ATOM     62  H29 BCD     1      22.990  19.170  19.870  1.00  0.00            
ATOM     63  H30 BCD     1      22.180  17.540  21.350  1.00  0.00            
ATOM     64  C19 BCD     1      30.500  15.820  17.260  1.00  0.00            
ATOM     65  O16 BCD     1      30.620  16.570  16.040  1.00  0.00            
ATOM     66  C20 BCD     1      29.440  14.710  17.060  1.00  0.00            
ATOM     67  O17 BCD     1      29.930  13.760  16.050  1.00  0.00            
ATOM     68  C21 BCD     1      28.120  15.230  16.680  1.00  0.00            
ATOM     69  O18 BCD     1      27.300  14.060  16.610  1.00  0.00            
ATOM     70  C22 BCD     1      27.700  16.100  17.860  1.00  0.00            
ATOM     71  C23 BCD     1      28.660  17.220  18.060  1.00  0.00            
ATOM     72  O19 BCD     1      30.040  16.750  18.260  1.00  0.00            
ATOM     73  C24 BCD     1      28.410  18.190  19.200  1.00  0.00            
ATOM     74  O20 BCD     1      28.730  17.440  20.410  1.00  0.00            
ATOM     75  H31 BCD     1      31.450  15.400  17.610  1.00  0.00            
ATOM     76  H32 BCD     1      29.300  14.230  18.040  1.00  0.00            
ATOM     77  H33 BCD     1      29.270  13.060  15.980  1.00  0.00            
ATOM     78  H34 BCD     1      28.120  15.760  15.710  1.00  0.00            
ATOM     79  H35 BCD     1      26.520  14.370  16.150  1.00  0.00            
ATOM     80  H36 BCD     1      27.690  15.570  18.820  1.00  0.00            
ATOM     81  H37 BCD     1      28.580  17.860  17.170  1.00  0.00            
ATOM     82  H38 BCD     1      29.040  19.070  19.030  1.00  0.00            
ATOM     83  H39 BCD     1      27.370  18.510  19.340  1.00  0.00            
ATOM     84  H40 BCD     1      28.160  17.740  21.120  1.00  0.00            
ATOM     85  C25 BCD     1      33.040  17.940  13.190  1.00  0.00            
ATOM     86  O21 BCD     1      31.850  18.650  12.820  1.00  0.00            
ATOM     87  C26 BCD     1      32.870  16.470  13.160  1.00  0.00            
ATOM     88  O22 BCD     1      32.910  15.820  11.890  1.00  0.00            
ATOM     89  C27 BCD     1      31.730  15.980  14.060  1.00  0.00            
ATOM     90  O23 BCD     1      31.850  14.550  14.150  1.00  0.00            
ATOM     91  C28 BCD     1      31.890  16.480  15.500  1.00  0.00            
ATOM     92  C29 BCD     1      32.410  17.950  15.560  1.00  0.00            
ATOM     93  O24 BCD     1      33.340  18.290  14.540  1.00  0.00            
ATOM     94  C30 BCD     1      32.940  18.180  16.950  1.00  0.00            
ATOM     95  O25 BCD     1      34.090  17.360  17.250  1.00  0.00            
ATOM     96  H41 BCD     1      33.870  18.180  12.520  1.00  0.00            
ATOM     97  H42 BCD     1      33.780  16.100  13.660  1.00  0.00            
ATOM     98  H43 BCD     1      32.830  14.880  12.040  1.00  0.00            
ATOM     99  H44 BCD     1      30.750  16.300  13.680  1.00  0.00            
ATOM    100  H45 BCD     1      31.200  14.230  14.780  1.00  0.00            
ATOM    101  H46 BCD     1      32.510  15.780  16.080  1.00  0.00            
ATOM    102  H47 BCD     1      31.550  18.620  15.470  1.00  0.00            
ATOM    103  H48 BCD     1      33.190  19.240  17.110  1.00  0.00            
ATOM    104  H49 BCD     1      32.120  17.960  17.650  1.00  0.00            
ATOM    105  H50 BCD     1      34.580  17.550  16.440  1.00  0.00            
ATOM    106  C31 BCD     1      30.610  22.250  11.100  1.00  0.00            
ATOM    107  O26 BCD     1      29.250  21.860  11.440  1.00  0.00            
ATOM    108  C32 BCD     1      31.210  21.180  10.170  1.00  0.00            
ATOM    109  O27 BCD     1      30.470  21.120   8.940  1.00  0.00            
ATOM    110  C33 BCD     1      31.240  19.800  10.840  1.00  0.00            
ATOM    111  C34 BCD     1      32.020  19.930  12.140  1.00  0.00            
ATOM    112  C35 BCD     1      31.460  21.060  12.990  1.00  0.00            
ATOM    113  O28 BCD     1      31.370  22.300  12.260  1.00  0.00            
ATOM    114  C36 BCD     1      32.170  21.280  14.330  1.00  0.00            
ATOM    115  O29 BCD     1      33.530  21.650  14.090  1.00  0.00            
ATOM    116  O30 BCD     1      31.950  18.780  10.030  1.00  0.00            
ATOM    117  H51 BCD     1      30.680  23.290  10.750  1.00  0.00            
ATOM    118  H52 BCD     1      32.270  21.430   9.990  1.00  0.00            
ATOM    119  H53 BCD     1      29.530  20.980   9.050  1.00  0.00            
ATOM    120  H54 BCD     1      30.250  19.420  11.100  1.00  0.00            
ATOM    121  H55 BCD     1      31.840  17.890  10.370  1.00  0.00            
ATOM    122  H56 BCD     1      33.090  20.130  12.000  1.00  0.00            
ATOM    123  H57 BCD     1      30.460  20.670  13.230  1.00  0.00            
ATOM    124  H58 BCD     1      31.670  22.130  14.800  1.00  0.00            
ATOM    125  H59 BCD     1      31.980  20.420  14.990  1.00  0.00            
ATOM    126  H60 BCD     1      33.620  22.490  13.640  1.00  0.00            
ATOM    127  C37 BCD     1      25.400  23.220  10.470  1.00  0.00            
ATOM    128  O31 BCD     1      24.790  22.640  11.590  1.00  0.00            
ATOM    129  C38 BCD     1      25.910  22.170   9.600  1.00  0.00            
ATOM    130  O32 BCD     1      24.880  21.210   9.370  1.00  0.00            
ATOM    131  C39 BCD     1      27.140  21.440  10.270  1.00  0.00            
ATOM    132  O33 BCD     1      27.710  20.510   9.300  1.00  0.00            
ATOM    133  C40 BCD     1      28.240  22.480  10.650  1.00  0.00            
ATOM    134  C41 BCD     1      27.560  23.500  11.540  1.00  0.00            
ATOM    135  O34 BCD     1      26.460  24.020  10.790  1.00  0.00            
ATOM    136  C42 BCD     1      28.470  24.700  11.850  1.00  0.00            
ATOM    137  O35 BCD     1      28.880  25.470  10.680  1.00  0.00            
ATOM    138  H61 BCD     1      24.630  23.790   9.930  1.00  0.00            
ATOM    139  H62 BCD     1      26.280  22.650   8.690  1.00  0.00            
ATOM    140  H63 BCD     1      24.090  21.570   9.800  1.00  0.00            
ATOM    141  H64 BCD     1      26.790  20.880  11.150  1.00  0.00            
ATOM    142  H65 BCD     1      27.300  20.570   8.430  1.00  0.00            
ATOM    143  H66 BCD     1      28.640  23.030   9.790  1.00  0.00            
ATOM    144  H67 BCD     1      27.220  23.080  12.490  1.00  0.00            
ATOM    145  H68 BCD     1      27.940  25.300  12.600  1.00  0.00            
ATOM    146  H69 BCD     1      29.360  24.330  12.380  1.00  0.00            
ATOM    147  H70 BCD     1      28.070  25.580  10.190  1.00  0.00            
ATOM    148  C1  BV5     2      26.510  20.960  15.010  1.00  0.00            
ATOM    149  C2  BV5     2      26.260  19.460  14.890  1.00  0.00            
ATOM    150  C3  BV5     2      27.130  18.840  13.770  1.00  0.00            
ATOM    151  C4  BV5     2      28.580  18.820  14.290  1.00  0.00            
ATOM    152  C5  BV5     2      26.650  17.410  13.290  1.00  0.00            
ATOM    153  C6  BV5     2      25.320  17.260  12.600  1.00  0.00            
ATOM    154  O1  BV5     2      24.610  16.290  12.570  1.00  0.00            
ATOM    155  O2  BV5     2      25.100  18.380  11.880  1.00  0.00            
ATOM    156  C7  BV5     2      24.080  18.450  10.850  1.00  0.00            
ATOM    157  C8  BV5     2      24.770  17.920   9.530  1.00  0.00            
ATOM    158  N1  BV5     2      23.790  17.690   8.360  1.00  0.00            
ATOM    159  C9  BV5     2      22.620  18.680   8.320  1.00  0.00            
ATOM    160  C10 BV5     2      24.600  17.840   7.100  1.00  0.00            
ATOM    161  C11 BV5     2      24.030  17.700   5.700  1.00  0.00            
ATOM    162  C12 BV5     2      23.250  16.240   8.390  1.00  0.00            
ATOM    163  C13 BV5     2      21.750  15.950   8.140  1.00  0.00            
ATOM    164  C14 BV5     2      27.760  16.780  12.420  1.00  0.00            
ATOM    165  C15 BV5     2      28.060  15.420  12.600  1.00  0.00            
ATOM    166  C16 BV5     2      29.080  14.830  11.780  1.00  0.00            
ATOM    167  C17 BV5     2      29.620  15.580  10.700  1.00  0.00            
ATOM    168  C18 BV5     2      29.170  16.890  10.440  1.00  0.00            
ATOM    169  C19 BV5     2      28.330  17.520  11.350  1.00  0.00            
ATOM    170  H1  BV5     2      25.700  21.290  15.680  1.00  0.00            
ATOM    171  H2  BV5     2      27.470  21.110  15.510  1.00  0.00            
ATOM    172  H3  BV5     2      26.430  21.520  14.070  1.00  0.00            
ATOM    173  H4  BV5     2      25.190  19.260  14.790  1.00  0.00            
ATOM    174  H5  BV5     2      26.530  18.910  15.800  1.00  0.00            
ATOM    175  H6  BV5     2      27.090  19.560  12.940  1.00  0.00            
ATOM    176  H7  BV5     2      28.870  19.750  14.790  1.00  0.00            
ATOM    177  H8  BV5     2      28.710  18.040  15.060  1.00  0.00            
ATOM    178  H9  BV5     2      29.310  18.550  13.510  1.00  0.00            
ATOM    179  H10 BV5     2      26.630  16.770  14.180  1.00  0.00            
ATOM    180  H11 BV5     2      23.700  19.470  10.700  1.00  0.00            
ATOM    181  H12 BV5     2      23.240  17.830  11.180  1.00  0.00            
ATOM    182  H13 BV5     2      25.130  16.910   9.710  1.00  0.00            
ATOM    183  H14 BV5     2      25.550  18.590   9.150  1.00  0.00            
ATOM    184  H15 BV5     2      21.950  18.420   9.150  1.00  0.00            
ATOM    185  H16 BV5     2      23.020  19.680   8.450  1.00  0.00            
ATOM    186  H17 BV5     2      22.140  18.720   7.340  1.00  0.00            
ATOM    187  H18 BV5     2      25.470  17.170   7.100  1.00  0.00            
ATOM    188  H19 BV5     2      25.020  18.850   7.190  1.00  0.00            
ATOM    189  H20 BV5     2      24.820  17.720   4.940  1.00  0.00            
ATOM    190  H21 BV5     2      23.450  16.780   5.540  1.00  0.00            
ATOM    191  H22 BV5     2      23.390  18.560   5.470  1.00  0.00            
ATOM    192  H23 BV5     2      23.490  15.910   9.400  1.00  0.00            
ATOM    193  H24 BV5     2      23.860  15.600   7.750  1.00  0.00            
ATOM    194  H25 BV5     2      21.380  16.080   7.110  1.00  0.00            
ATOM    195  H26 BV5     2      21.480  14.940   8.470  1.00  0.00            
ATOM    196  H27 BV5     2      21.100  16.600   8.740  1.00  0.00            
ATOM    197  H28 BV5     2      27.560  14.880  13.400  1.00  0.00            
ATOM    198  H29 BV5     2      29.440  13.830  11.980  1.00  0.00            
ATOM    199  H30 BV5     2      30.380  15.230  10.000  1.00  0.00            
ATOM    200  H31 BV5     2      29.440  17.550   9.620  1.00  0.00            
ATOM    201  H32 BV5     2      28.130  18.550  11.100  1.00  0.00            
TER
ENDMDL
MODEL        1
ATOM      1  C1  BCD     1      23.330  21.920   9.600  1.00  0.00            
ATOM      2  O1  BCD     1      23.850  20.680  10.020  1.00  0.00            
ATOM      3  C2  BCD     1      23.020  21.950   8.090  1.00  0.00            
ATOM      4  O2  BCD     1      22.130  20.860   7.710  1.00  0.00            
ATOM      5  C3  BCD     1      24.280  21.900   7.200  1.00  0.00            
ATOM      6  O3  BCD     1      24.010  22.270   5.850  1.00  0.00            
ATOM      7  C4  BCD     1      25.460  22.740   7.820  1.00  0.00            
ATOM      8  C5  BCD     1      25.470  22.870   9.390  1.00  0.00            
ATOM      9  O4  BCD     1      24.210  22.940   9.960  1.00  0.00            
ATOM     10  C6  BCD     1      26.350  24.060   9.770  1.00  0.00            
ATOM     11  O5  BCD     1      25.750  25.340   9.630  1.00  0.00            
ATOM     12  H1  BCD     1      22.400  22.020  10.180  1.00  0.00            
ATOM     13  H2  BCD     1      22.560  22.940   7.990  1.00  0.00            
ATOM     14  H3  BCD     1      22.400  20.030   8.110  1.00  0.00            
ATOM     15  H4  BCD     1      24.770  20.930   7.380  1.00  0.00            
ATOM     16  H5  BCD     1      23.830  23.210   5.840  1.00  0.00            
ATOM     17  H6  BCD     1      25.330  23.740   7.390  1.00  0.00            
ATOM     18  H7  BCD     1      25.940  21.990   9.840  1.00  0.00            
ATOM     19  H8  BCD     1      26.640  23.930  10.820  1.00  0.00            
ATOM     20  H9  BCD     1      27.300  23.970   9.220  1.00  0.00            
ATOM     21  H10 BCD     1      26.480  25.920   9.420  1.00  0.00            
ATOM     22  C7  BCD     1      23.060  17.560  12.680  1.00  0.00            
ATOM     23  O6  BCD     1      24.430  17.030  12.560  1.00  0.00            
ATOM     24  C8  BCD     1      22.450  17.370  11.260  1.00  0.00            
ATOM     25  O7  BCD     1      22.800  16.080  10.720  1.00  0.00            
ATOM     26  C9  BCD     1      23.100  18.440  10.290  1.00  0.00            
ATOM     27  O8  BCD     1      22.470  18.390   9.020  1.00  0.00            
ATOM     28  C10 BCD     1      23.040  19.820  10.860  1.00  0.00            
ATOM     29  C11 BCD     1      23.690  19.810  12.260  1.00  0.00            
ATOM     30  O9  BCD     1      23.020  18.910  13.110  1.00  0.00            
ATOM     31  C12 BCD     1      23.680  21.170  12.880  1.00  0.00            
ATOM     32  O10 BCD     1      22.370  21.800  12.870  1.00  0.00            
ATOM     33  H11 BCD     1      22.520  16.990  13.440  1.00  0.00            
ATOM     34  H12 BCD     1      21.370  17.580  11.230  1.00  0.00            
ATOM     35  H13 BCD     1      23.730  15.930  10.890  1.00  0.00            
ATOM     36  H14 BCD     1      24.150  18.150  10.200  1.00  0.00            
ATOM     37  H15 BCD     1      22.110  17.520   8.830  1.00  0.00            
ATOM     38  H16 BCD     1      21.990  20.140  10.950  1.00  0.00            
ATOM     39  H17 BCD     1      24.710  19.400  12.250  1.00  0.00            
ATOM     40  H18 BCD     1      23.900  21.000  13.940  1.00  0.00            
ATOM     41  H19 BCD     1      24.510  21.730  12.430  1.00  0.00            
ATOM     42  H20 BCD     1      21.840  21.280  13.480  1.00  0.00            
ATOM     43  C13 BCD     1      27.160  14.790  14.450  1.00  0.00            
ATOM     44  O11 BCD     1      28.240  15.390  13.790  1.00  0.00            
ATOM     45  C14 BCD     1      26.170  14.020  13.510  1.00  0.00            
ATOM     46  O12 BCD     1      26.860  13.070  12.830  1.00  0.00            
ATOM     47  C15 BCD     1      25.380  14.970  12.710  1.00  0.00            
ATOM     48  O13 BCD     1      24.430  14.300  11.940  1.00  0.00            
ATOM     49  C16 BCD     1      24.840  16.110  13.550  1.00  0.00            
ATOM     50  C17 BCD     1      25.930  16.820  14.400  1.00  0.00            
ATOM     51  O14 BCD     1      26.600  15.890  15.190  1.00  0.00            
ATOM     52  C18 BCD     1      25.460  17.980  15.240  1.00  0.00            
ATOM     53  O15 BCD     1      24.330  17.710  15.950  1.00  0.00            
ATOM     54  H21 BCD     1      27.470  13.980  15.120  1.00  0.00            
ATOM     55  H22 BCD     1      25.370  13.560  14.110  1.00  0.00            
ATOM     56  H23 BCD     1      26.630  12.280  13.320  1.00  0.00            
ATOM     57  H24 BCD     1      26.020  15.430  11.950  1.00  0.00            
ATOM     58  H25 BCD     1      24.960  13.810  11.310  1.00  0.00            
ATOM     59  H26 BCD     1      24.020  15.850  14.230  1.00  0.00            
ATOM     60  H27 BCD     1      26.650  17.270  13.700  1.00  0.00            
ATOM     61  H28 BCD     1      26.300  18.280  15.890  1.00  0.00            
ATOM     62  H29 BCD     1      25.320  18.930  14.700  1.00  0.00            
ATOM     63  H30 BCD     1      24.100  18.550  16.350  1.00  0.00            
ATOM     64  C19 BCD     1      32.340  15.090  13.570  1.00  0.00            
ATOM     65  O16 BCD     1      32.310  16.230  12.760  1.00  0.00            
ATOM     66  C20 BCD     1      31.540  13.960  12.990  1.00  0.00            
ATOM     67  O17 BCD     1      31.940  13.550  11.710  1.00  0.00            
ATOM     68  C21 BCD     1      30.100  14.250  12.780  1.00  0.00            
ATOM     69  O18 BCD     1      29.380  13.120  12.430  1.00  0.00            
ATOM     70  C22 BCD     1      29.470  14.860  14.050  1.00  0.00            
ATOM     71  C23 BCD     1      30.380  15.920  14.690  1.00  0.00            
ATOM     72  O19 BCD     1      31.720  15.460  14.800  1.00  0.00            
ATOM     73  C24 BCD     1      29.820  16.370  16.000  1.00  0.00            
ATOM     74  O20 BCD     1      29.570  15.210  16.810  1.00  0.00            
ATOM     75  H31 BCD     1      33.380  14.760  13.640  1.00  0.00            
ATOM     76  H32 BCD     1      31.670  13.120  13.690  1.00  0.00            
ATOM     77  H33 BCD     1      31.160  13.180  11.280  1.00  0.00            
ATOM     78  H34 BCD     1      30.040  14.960  11.940  1.00  0.00            
ATOM     79  H35 BCD     1      28.450  13.210  12.640  1.00  0.00            
ATOM     80  H36 BCD     1      29.360  14.100  14.840  1.00  0.00            
ATOM     81  H37 BCD     1      30.280  16.770  14.010  1.00  0.00            
ATOM     82  H38 BCD     1      30.480  17.030  16.580  1.00  0.00            
ATOM     83  H39 BCD     1      28.880  16.940  15.890  1.00  0.00            
ATOM     84  H40 BCD     1      29.680  15.480  17.720  1.00  0.00            
ATOM     85  C25 BCD     1      34.420  18.810  10.580  1.00  0.00            
ATOM     86  O21 BCD     1      33.200  18.960   9.900  1.00  0.00            
ATOM     87  C26 BCD     1      34.880  17.320  10.490  1.00  0.00            
ATOM     88  O22 BCD     1      35.370  17.030   9.140  1.00  0.00            
ATOM     89  C27 BCD     1      33.770  16.370  10.910  1.00  0.00            
ATOM     90  O23 BCD     1      34.090  15.010  10.800  1.00  0.00            
ATOM     91  C28 BCD     1      33.510  16.850  12.390  1.00  0.00            
ATOM     92  C29 BCD     1      33.290  18.360  12.700  1.00  0.00            
ATOM     93  O24 BCD     1      34.200  19.210  11.960  1.00  0.00            
ATOM     94  C30 BCD     1      33.120  18.680  14.210  1.00  0.00            
ATOM     95  O25 BCD     1      34.270  18.420  14.950  1.00  0.00            
ATOM     96  H41 BCD     1      35.230  19.450  10.200  1.00  0.00            
ATOM     97  H42 BCD     1      35.790  17.220  11.100  1.00  0.00            
ATOM     98  H43 BCD     1      36.330  17.080   9.120  1.00  0.00            
ATOM     99  H44 BCD     1      32.800  16.610  10.460  1.00  0.00            
ATOM    100  H45 BCD     1      33.350  14.440  11.010  1.00  0.00            
ATOM    101  H46 BCD     1      34.280  16.580  13.130  1.00  0.00            
ATOM    102  H47 BCD     1      32.300  18.630  12.310  1.00  0.00            
ATOM    103  H48 BCD     1      33.110  19.780  14.120  1.00  0.00            
ATOM    104  H49 BCD     1      32.190  18.290  14.640  1.00  0.00            
ATOM    105  H50 BCD     1      34.960  18.980  14.590  1.00  0.00            
ATOM    106  C31 BCD     1      32.000  20.750   6.320  1.00  0.00            
ATOM    107  O26 BCD     1      30.670  20.710   6.810  1.00  0.00            
ATOM    108  C32 BCD     1      32.630  19.380   6.140  1.00  0.00            
ATOM    109  O27 BCD     1      31.710  18.580   5.350  1.00  0.00            
ATOM    110  C33 BCD     1      32.690  18.590   7.510  1.00  0.00            
ATOM    111  C34 BCD     1      33.410  19.450   8.590  1.00  0.00            
ATOM    112  C35 BCD     1      32.730  20.880   8.550  1.00  0.00            
ATOM    113  O28 BCD     1      32.810  21.380   7.190  1.00  0.00            
ATOM    114  C36 BCD     1      33.430  22.010   9.360  1.00  0.00            
ATOM    115  O29 BCD     1      34.840  22.040   9.200  1.00  0.00            
ATOM    116  O30 BCD     1      33.350  17.370   7.370  1.00  0.00            
ATOM    117  H51 BCD     1      31.970  21.260   5.350  1.00  0.00            
ATOM    118  H52 BCD     1      33.610  19.530   5.680  1.00  0.00            
ATOM    119  H53 BCD     1      30.820  18.750   5.690  1.00  0.00            
ATOM    120  H54 BCD     1      31.690  18.490   7.930  1.00  0.00            
ATOM    121  H55 BCD     1      33.960  17.250   8.100  1.00  0.00            
ATOM    122  H56 BCD     1      34.470  19.570   8.320  1.00  0.00            
ATOM    123  H57 BCD     1      31.730  20.960   8.990  1.00  0.00            
ATOM    124  H58 BCD     1      33.010  22.990   9.140  1.00  0.00            
ATOM    125  H59 BCD     1      33.210  21.870  10.430  1.00  0.00            
ATOM    126  H60 BCD     1      34.950  22.490   8.370  1.00  0.00            
ATOM    127  C37 BCD     1      27.070  22.700   6.060  1.00  0.00            
ATOM    128  O31 BCD     1      26.630  22.110   7.280  1.00  0.00            
ATOM    129  C38 BCD     1      27.510  21.580   5.070  1.00  0.00            
ATOM    130  O32 BCD     1      26.390  20.780   4.640  1.00  0.00            
ATOM    131  C39 BCD     1      28.560  20.750   5.770  1.00  0.00            
ATOM    132  O33 BCD     1      29.070  19.670   4.980  1.00  0.00            
ATOM    133  C40 BCD     1      29.760  21.630   6.080  1.00  0.00            
ATOM    134  C41 BCD     1      29.330  22.770   6.950  1.00  0.00            
ATOM    135  O34 BCD     1      28.250  23.480   6.420  1.00  0.00            
ATOM    136  C42 BCD     1      30.470  23.680   7.210  1.00  0.00            
ATOM    137  O35 BCD     1      31.130  24.210   6.050  1.00  0.00            
ATOM    138  H61 BCD     1      26.320  23.360   5.620  1.00  0.00            
ATOM    139  H62 BCD     1      27.970  22.020   4.180  1.00  0.00            
ATOM    140  H63 BCD     1      25.780  21.500   4.420  1.00  0.00            
ATOM    141  H64 BCD     1      28.170  20.460   6.760  1.00  0.00            
ATOM    142  H65 BCD     1      28.420  18.970   4.900  1.00  0.00            
ATOM    143  H66 BCD     1      30.210  22.030   5.160  1.00  0.00            
ATOM    144  H67 BCD     1      29.140  22.320   7.940  1.00  0.00            
ATOM    145  H68 BCD     1      30.110  24.550   7.780  1.00  0.00            
ATOM    146  H69 BCD     1      31.220  23.140   7.800  1.00  0.00            
ATOM    147  H70 BCD     1      32.080  24.170   6.120  1.00  0.00            
ATOM    148  C1  BV5     2      27.780  20.410  11.070  1.00  0.00            
ATOM    149  C2  BV5     2      27.380  18.890  10.870  1.00  0.00            
ATOM    150  C3  BV5     2      28.470  18.010  10.200  1.00  0.00            
ATOM    151  C4  BV5     2      29.700  17.750  11.120  1.00  0.00            
ATOM    152  C5  BV5     2      27.840  16.600   9.790  1.00  0.00            
ATOM    153  C6  BV5     2      26.560  16.700   8.970  1.00  0.00            
ATOM    154  O1  BV5     2      25.560  16.000   9.140  1.00  0.00            
ATOM    155  O2  BV5     2      26.790  17.540   7.950  1.00  0.00            
ATOM    156  C7  BV5     2      25.770  18.020   7.010  1.00  0.00            
ATOM    157  C8  BV5     2      25.290  16.890   6.050  1.00  0.00            
ATOM    158  N1  BV5     2      24.290  17.220   4.920  1.00  0.00            
ATOM    159  C9  BV5     2      23.280  18.130   5.480  1.00  0.00            
ATOM    160  C10 BV5     2      25.160  17.790   3.810  1.00  0.00            
ATOM    161  C11 BV5     2      24.370  18.230   2.550  1.00  0.00            
ATOM    162  C12 BV5     2      23.780  16.000   4.320  1.00  0.00            
ATOM    163  C13 BV5     2      22.960  14.860   5.150  1.00  0.00            
ATOM    164  C14 BV5     2      28.910  15.820   8.950  1.00  0.00            
ATOM    165  C15 BV5     2      29.260  14.560   9.510  1.00  0.00            
ATOM    166  C16 BV5     2      30.100  13.690   8.820  1.00  0.00            
ATOM    167  C17 BV5     2      30.840  14.180   7.710  1.00  0.00            
ATOM    168  C18 BV5     2      30.640  15.450   7.220  1.00  0.00            
ATOM    169  C19 BV5     2      29.720  16.280   7.870  1.00  0.00            
ATOM    170  H1  BV5     2      26.910  20.830  11.570  1.00  0.00            
ATOM    171  H2  BV5     2      28.750  20.440  11.580  1.00  0.00            
ATOM    172  H3  BV5     2      27.930  20.920  10.100  1.00  0.00            
ATOM    173  H4  BV5     2      26.560  18.950  10.130  1.00  0.00            
ATOM    174  H5  BV5     2      27.080  18.440  11.830  1.00  0.00            
ATOM    175  H6  BV5     2      28.740  18.460   9.240  1.00  0.00            
ATOM    176  H7  BV5     2      30.420  17.160  10.550  1.00  0.00            
ATOM    177  H8  BV5     2      30.120  18.740  11.360  1.00  0.00            
ATOM    178  H9  BV5     2      29.530  17.190  12.040  1.00  0.00            
ATOM    179  H10 BV5     2      27.560  16.110  10.730  1.00  0.00            
ATOM    180  H11 BV5     2      26.150  18.770   6.310  1.00  0.00            
ATOM    181  H12 BV5     2      24.860  18.320   7.560  1.00  0.00            
ATOM    182  H13 BV5     2      24.740  16.210   6.700  1.00  0.00            
ATOM    183  H14 BV5     2      26.220  16.490   5.630  1.00  0.00            
ATOM    184  H15 BV5     2      23.700  19.110   5.720  1.00  0.00            
ATOM    185  H16 BV5     2      22.470  18.130   4.750  1.00  0.00            
ATOM    186  H17 BV5     2      22.850  17.730   6.400  1.00  0.00            
ATOM    187  H18 BV5     2      25.840  16.960   3.580  1.00  0.00            
ATOM    188  H19 BV5     2      25.660  18.670   4.220  1.00  0.00            
ATOM    189  H20 BV5     2      23.720  19.110   2.660  1.00  0.00            
ATOM    190  H21 BV5     2      25.150  18.430   1.810  1.00  0.00            
ATOM    191  H22 BV5     2      23.820  17.400   2.080  1.00  0.00            
ATOM    192  H23 BV5     2      24.640  15.490   3.890  1.00  0.00            
ATOM    193  H24 BV5     2      23.060  16.240   3.540  1.00  0.00            
ATOM    194  H25 BV5     2      23.460  14.340   5.980  1.00  0.00            
ATOM    195  H26 BV5     2      22.080  15.360   5.570  1.00  0.00            
ATOM    196  H27 BV5     2      22.680  14.090   4.430  1.00  0.00            
ATOM    197  H28 BV5     2      28.690  14.340  10.400  1.00  0.00            
ATOM    198  H29 BV5     2      30.070  12.670   9.160  1.00  0.00            
ATOM    199  H30 BV5     2      31.510  13.530   7.140  1.00  0.00            
ATOM    200  H31 BV5     2      31.170  15.820   6.350  1.00  0.00            
ATOM    201  H32 BV5     2      29.630  17.330   7.590  1.00  0.00            
TER
ENDMDL
MODEL        1
ATOM      1  C1  BCD     1      24.250  23.700  11.220  1.00  0.00            
ATOM      2  O1  BCD     1      24.140  22.570  12.020  1.00  0.00            
ATOM      3  C2  BCD     1      24.120  23.420   9.720  1.00  0.00            
ATOM      4  O2  BCD     1      22.810  22.910   9.510  1.00  0.00            
ATOM      5  C3  BCD     1      25.270  22.450   9.410  1.00  0.00            
ATOM      6  O3  BCD     1      25.340  21.980   8.040  1.00  0.00            
ATOM      7  C4  BCD     1      26.530  23.150   9.650  1.00  0.00            
ATOM      8  C5  BCD     1      26.620  23.560  11.150  1.00  0.00            
ATOM      9  O4  BCD     1      25.490  24.310  11.480  1.00  0.00            
ATOM     10  C6  BCD     1      27.810  24.510  11.420  1.00  0.00            
ATOM     11  O5  BCD     1      27.870  25.600  10.440  1.00  0.00            
ATOM     12  H1  BCD     1      23.460  24.390  11.530  1.00  0.00            
ATOM     13  H2  BCD     1      24.350  24.350   9.190  1.00  0.00            
ATOM     14  H3  BCD     1      22.490  23.170   8.640  1.00  0.00            
ATOM     15  H4  BCD     1      25.280  21.560  10.060  1.00  0.00            
ATOM     16  H5  BCD     1      26.210  22.120   7.630  1.00  0.00            
ATOM     17  H6  BCD     1      26.430  24.070   9.060  1.00  0.00            
ATOM     18  H7  BCD     1      26.670  22.670  11.780  1.00  0.00            
ATOM     19  H8  BCD     1      27.720  24.980  12.410  1.00  0.00            
ATOM     20  H9  BCD     1      28.810  24.040  11.420  1.00  0.00            
ATOM     21  H10 BCD     1      28.710  26.040  10.630  1.00  0.00            
ATOM     22  C7  BCD     1      22.200  20.690  15.030  1.00  0.00            
ATOM     23  O6  BCD     1      23.040  19.570  14.770  1.00  0.00            
ATOM     24  C8  BCD     1      21.240  21.040  13.880  1.00  0.00            
ATOM     25  O7  BCD     1      20.580  19.910  13.460  1.00  0.00            
ATOM     26  C9  BCD     1      22.130  21.430  12.690  1.00  0.00            
ATOM     27  O8  BCD     1      21.370  21.980  11.690  1.00  0.00            
ATOM     28  C10 BCD     1      23.210  22.580  13.050  1.00  0.00            
ATOM     29  C11 BCD     1      23.880  22.230  14.360  1.00  0.00            
ATOM     30  O9  BCD     1      22.910  21.950  15.400  1.00  0.00            
ATOM     31  C12 BCD     1      24.790  23.250  14.900  1.00  0.00            
ATOM     32  O10 BCD     1      24.080  24.460  14.950  1.00  0.00            
ATOM     33  H11 BCD     1      21.560  20.360  15.860  1.00  0.00            
ATOM     34  H12 BCD     1      20.530  21.850  14.060  1.00  0.00            
ATOM     35  H13 BCD     1      19.840  20.090  12.880  1.00  0.00            
ATOM     36  H14 BCD     1      22.830  20.660  12.360  1.00  0.00            
ATOM     37  H15 BCD     1      21.850  22.250  10.910  1.00  0.00            
ATOM     38  H16 BCD     1      22.580  23.480  13.050  1.00  0.00            
ATOM     39  H17 BCD     1      24.510  21.360  14.100  1.00  0.00            
ATOM     40  H18 BCD     1      25.160  22.930  15.890  1.00  0.00            
ATOM     41  H19 BCD     1      25.590  23.250  14.160  1.00  0.00            
ATOM     42  H20 BCD     1      24.540  25.140  14.440  1.00  0.00            
ATOM     43  C13 BCD     1      24.380  16.030  16.290  1.00  0.00            
ATOM     44  O11 BCD     1      25.140  15.770  15.080  1.00  0.00            
ATOM     45  C14 BCD     1      22.860  16.120  15.910  1.00  0.00            
ATOM     46  O12 BCD     1      22.370  14.880  15.340  1.00  0.00            
ATOM     47  C15 BCD     1      22.600  17.320  14.970  1.00  0.00            
ATOM     48  O13 BCD     1      21.220  17.530  14.730  1.00  0.00            
ATOM     49  C16 BCD     1      23.140  18.590  15.710  1.00  0.00            
ATOM     50  C17 BCD     1      24.600  18.400  16.090  1.00  0.00            
ATOM     51  O14 BCD     1      24.730  17.250  16.910  1.00  0.00            
ATOM     52  C18 BCD     1      25.160  19.600  16.800  1.00  0.00            
ATOM     53  O15 BCD     1      24.370  20.300  17.720  1.00  0.00            
ATOM     54  H21 BCD     1      24.500  15.230  17.030  1.00  0.00            
ATOM     55  H22 BCD     1      22.270  16.180  16.830  1.00  0.00            
ATOM     56  H23 BCD     1      21.610  15.190  14.840  1.00  0.00            
ATOM     57  H24 BCD     1      23.140  17.280  14.020  1.00  0.00            
ATOM     58  H25 BCD     1      21.110  18.330  14.220  1.00  0.00            
ATOM     59  H26 BCD     1      22.540  18.700  16.630  1.00  0.00            
ATOM     60  H27 BCD     1      25.160  18.100  15.200  1.00  0.00            
ATOM     61  H28 BCD     1      26.030  19.200  17.340  1.00  0.00            
ATOM     62  H29 BCD     1      25.620  20.290  16.090  1.00  0.00            
ATOM     63  H30 BCD     1      24.740  21.180  17.830  1.00  0.00            
ATOM     64  C19 BCD     1      27.930  12.980  13.820  1.00  0.00            
ATOM     65  O16 BCD     1      28.580  13.990  13.100  1.00  0.00            
ATOM     66  C20 BCD     1      26.480  12.760  13.350  1.00  0.00            
ATOM     67  O17 BCD     1      26.620  12.240  12.010  1.00  0.00            
ATOM     68  C21 BCD     1      25.700  14.020  13.540  1.00  0.00            
ATOM     69  O18 BCD     1      24.260  13.960  13.130  1.00  0.00            
ATOM     70  C22 BCD     1      25.770  14.540  14.980  1.00  0.00            
ATOM     71  C23 BCD     1      27.120  14.510  15.560  1.00  0.00            
ATOM     72  O19 BCD     1      27.910  13.360  15.250  1.00  0.00            
ATOM     73  C24 BCD     1      27.170  14.650  17.090  1.00  0.00            
ATOM     74  O20 BCD     1      26.480  13.570  17.680  1.00  0.00            
ATOM     75  H31 BCD     1      28.490  12.070  13.560  1.00  0.00            
ATOM     76  H32 BCD     1      26.030  12.000  14.010  1.00  0.00            
ATOM     77  H33 BCD     1      25.990  11.530  11.870  1.00  0.00            
ATOM     78  H34 BCD     1      26.180  14.810  12.950  1.00  0.00            
ATOM     79  H35 BCD     1      23.830  14.790  13.360  1.00  0.00            
ATOM     80  H36 BCD     1      25.070  13.910  15.540  1.00  0.00            
ATOM     81  H37 BCD     1      27.690  15.300  15.050  1.00  0.00            
ATOM     82  H38 BCD     1      28.230  14.710  17.370  1.00  0.00            
ATOM     83  H39 BCD     1      26.690  15.610  17.320  1.00  0.00            
ATOM     84  H40 BCD     1      26.900  12.720  17.540  1.00  0.00            
ATOM     85  C25 BCD     1      32.180  14.580  11.120  1.00  0.00            
ATOM     86  O21 BCD     1      31.770  15.810  10.570  1.00  0.00            
ATOM     87  C26 BCD     1      31.290  13.470  10.640  1.00  0.00            
ATOM     88  O22 BCD     1      31.140  13.560   9.210  1.00  0.00            
ATOM     89  C27 BCD     1      29.840  13.530  11.220  1.00  0.00            
ATOM     90  O23 BCD     1      29.130  12.320  10.940  1.00  0.00            
ATOM     91  C28 BCD     1      29.910  13.800  12.710  1.00  0.00            
ATOM     92  C29 BCD     1      30.820  14.980  12.990  1.00  0.00            
ATOM     93  O24 BCD     1      32.080  14.600  12.530  1.00  0.00            
ATOM     94  C30 BCD     1      30.930  15.290  14.460  1.00  0.00            
ATOM     95  O25 BCD     1      31.420  14.180  15.150  1.00  0.00            
ATOM     96  H41 BCD     1      33.220  14.370  10.830  1.00  0.00            
ATOM     97  H42 BCD     1      31.740  12.540  11.000  1.00  0.00            
ATOM     98  H43 BCD     1      30.680  12.770   8.910  1.00  0.00            
ATOM     99  H44 BCD     1      29.390  14.360  10.660  1.00  0.00            
ATOM    100  H45 BCD     1      28.190  12.380  11.130  1.00  0.00            
ATOM    101  H46 BCD     1      30.300  12.880  13.160  1.00  0.00            
ATOM    102  H47 BCD     1      30.300  15.730  12.380  1.00  0.00            
ATOM    103  H48 BCD     1      31.710  16.040  14.590  1.00  0.00            
ATOM    104  H49 BCD     1      30.040  15.780  14.870  1.00  0.00            
ATOM    105  H50 BCD     1      32.380  14.150  15.060  1.00  0.00            
ATOM    106  C31 BCD     1      32.640  19.130   8.440  1.00  0.00            
ATOM    107  O26 BCD     1      31.260  19.450   8.730  1.00  0.00            
ATOM    108  C32 BCD     1      32.650  17.900   7.560  1.00  0.00            
ATOM    109  O27 BCD     1      31.860  18.200   6.390  1.00  0.00            
ATOM    110  C33 BCD     1      32.090  16.750   8.400  1.00  0.00            
ATOM    111  C34 BCD     1      32.620  16.590   9.760  1.00  0.00            
ATOM    112  C35 BCD     1      32.750  17.870  10.390  1.00  0.00            
ATOM    113  O28 BCD     1      33.360  18.810   9.590  1.00  0.00            
ATOM    114  C36 BCD     1      33.500  17.730  11.700  1.00  0.00            
ATOM    115  O29 BCD     1      34.870  17.270  11.460  1.00  0.00            
ATOM    116  O30 BCD     1      32.300  15.440   7.770  1.00  0.00            
ATOM    117  H51 BCD     1      33.210  19.940   7.970  1.00  0.00            
ATOM    118  H52 BCD     1      33.670  17.600   7.300  1.00  0.00            
ATOM    119  H53 BCD     1      31.650  17.390   5.920  1.00  0.00            
ATOM    120  H54 BCD     1      31.020  16.940   8.500  1.00  0.00            
ATOM    121  H55 BCD     1      32.000  14.710   8.310  1.00  0.00            
ATOM    122  H56 BCD     1      33.590  16.100   9.620  1.00  0.00            
ATOM    123  H57 BCD     1      31.790  18.260  10.740  1.00  0.00            
ATOM    124  H58 BCD     1      33.510  18.700  12.220  1.00  0.00            
ATOM    125  H59 BCD     1      33.050  17.050  12.440  1.00  0.00            
ATOM    126  H60 BCD     1      35.450  17.790  12.020  1.00  0.00            
ATOM    127  C37 BCD     1      28.800  22.850   8.560  1.00  0.00            
ATOM    128  O31 BCD     1      27.700  22.350   9.330  1.00  0.00            
ATOM    129  C38 BCD     1      29.000  21.960   7.310  1.00  0.00            
ATOM    130  O32 BCD     1      27.740  21.880   6.640  1.00  0.00            
ATOM    131  C39 BCD     1      29.490  20.550   7.650  1.00  0.00            
ATOM    132  O33 BCD     1      29.720  19.780   6.470  1.00  0.00            
ATOM    133  C40 BCD     1      30.760  20.800   8.490  1.00  0.00            
ATOM    134  C41 BCD     1      30.320  21.420   9.750  1.00  0.00            
ATOM    135  O34 BCD     1      29.970  22.810   9.470  1.00  0.00            
ATOM    136  C42 BCD     1      31.390  21.440  10.800  1.00  0.00            
ATOM    137  O35 BCD     1      32.590  22.040  10.380  1.00  0.00            
ATOM    138  H61 BCD     1      28.600  23.910   8.330  1.00  0.00            
ATOM    139  H62 BCD     1      29.780  22.390   6.660  1.00  0.00            
ATOM    140  H63 BCD     1      27.900  22.380   5.840  1.00  0.00            
ATOM    141  H64 BCD     1      28.710  20.050   8.240  1.00  0.00            
ATOM    142  H65 BCD     1      30.360  19.080   6.610  1.00  0.00            
ATOM    143  H66 BCD     1      31.460  21.430   7.940  1.00  0.00            
ATOM    144  H67 BCD     1      29.490  20.930  10.270  1.00  0.00            
ATOM    145  H68 BCD     1      31.060  21.940  11.720  1.00  0.00            
ATOM    146  H69 BCD     1      31.680  20.420  11.070  1.00  0.00            
ATOM    147  H70 BCD     1      33.230  21.770  11.050  1.00  0.00            
ATOM    148  C1  BV5     2      28.060  20.460  13.220  1.00  0.00            
ATOM    149  C2  BV5     2      27.120  19.540  12.540  1.00  0.00            
ATOM    150  C3  BV5     2      27.670  18.710  11.310  1.00  0.00            
ATOM    151  C4  BV5     2      29.060  18.050  11.700  1.00  0.00            
ATOM    152  C5  BV5     2      26.710  17.590  10.800  1.00  0.00            
ATOM    153  C6  BV5     2      25.330  18.190  10.650  1.00  0.00            
ATOM    154  O1  BV5     2      24.390  17.620  11.160  1.00  0.00            
ATOM    155  O2  BV5     2      25.100  19.020   9.570  1.00  0.00            
ATOM    156  C7  BV5     2      23.760  19.440   9.220  1.00  0.00            
ATOM    157  C8  BV5     2      22.900  18.240   8.540  1.00  0.00            
ATOM    158  N1  BV5     2      21.420  18.480   8.590  1.00  0.00            
ATOM    159  C9  BV5     2      20.890  18.800   9.990  1.00  0.00            
ATOM    160  C10 BV5     2      21.090  19.640   7.580  1.00  0.00            
ATOM    161  C11 BV5     2      19.790  20.400   7.680  1.00  0.00            
ATOM    162  C12 BV5     2      20.700  17.160   8.160  1.00  0.00            
ATOM    163  C13 BV5     2      20.920  16.690   6.720  1.00  0.00            
ATOM    164  C14 BV5     2      27.060  16.750   9.630  1.00  0.00            
ATOM    165  C15 BV5     2      27.230  15.330   9.670  1.00  0.00            
ATOM    166  C16 BV5     2      27.730  14.590   8.580  1.00  0.00            
ATOM    167  C17 BV5     2      28.220  15.210   7.460  1.00  0.00            
ATOM    168  C18 BV5     2      28.120  16.650   7.410  1.00  0.00            
ATOM    169  C19 BV5     2      27.470  17.350   8.450  1.00  0.00            
ATOM    170  H1  BV5     2      28.540  21.110  12.470  1.00  0.00            
ATOM    171  H2  BV5     2      27.560  21.090  13.960  1.00  0.00            
ATOM    172  H3  BV5     2      28.830  20.060  13.890  1.00  0.00            
ATOM    173  H4  BV5     2      26.270  20.150  12.210  1.00  0.00            
ATOM    174  H5  BV5     2      26.620  18.850  13.230  1.00  0.00            
ATOM    175  H6  BV5     2      27.710  19.450  10.500  1.00  0.00            
ATOM    176  H7  BV5     2      29.520  17.630  10.790  1.00  0.00            
ATOM    177  H8  BV5     2      29.700  18.870  12.040  1.00  0.00            
ATOM    178  H9  BV5     2      28.880  17.330  12.510  1.00  0.00            
ATOM    179  H10 BV5     2      26.540  17.000  11.710  1.00  0.00            
ATOM    180  H11 BV5     2      23.840  20.170   8.400  1.00  0.00            
ATOM    181  H12 BV5     2      23.250  19.980  10.030  1.00  0.00            
ATOM    182  H13 BV5     2      23.060  17.390   9.210  1.00  0.00            
ATOM    183  H14 BV5     2      23.340  18.140   7.550  1.00  0.00            
ATOM    184  H15 BV5     2      21.190  18.040  10.700  1.00  0.00            
ATOM    185  H16 BV5     2      21.240  19.790  10.290  1.00  0.00            
ATOM    186  H17 BV5     2      19.800  18.830   9.850  1.00  0.00            
ATOM    187  H18 BV5     2      21.190  19.250   6.560  1.00  0.00            
ATOM    188  H19 BV5     2      21.810  20.460   7.590  1.00  0.00            
ATOM    189  H20 BV5     2      19.730  21.250   7.000  1.00  0.00            
ATOM    190  H21 BV5     2      18.870  19.830   7.500  1.00  0.00            
ATOM    191  H22 BV5     2      19.600  20.890   8.650  1.00  0.00            
ATOM    192  H23 BV5     2      19.660  17.400   8.370  1.00  0.00            
ATOM    193  H24 BV5     2      20.970  16.320   8.800  1.00  0.00            
ATOM    194  H25 BV5     2      20.400  15.760   6.480  1.00  0.00            
ATOM    195  H26 BV5     2      20.610  17.460   6.000  1.00  0.00            
ATOM    196  H27 BV5     2      21.950  16.330   6.580  1.00  0.00            
ATOM    197  H28 BV5     2      27.080  14.780  10.600  1.00  0.00            
ATOM    198  H29 BV5     2      28.040  13.570   8.820  1.00  0.00            
ATOM    199  H30 BV5     2      28.690  14.690   6.630  1.00  0.00            
ATOM    200  H31 BV5     2      28.280  17.180   6.480  1.00  0.00            
ATOM    201  H32 BV5     2      27.370  18.420   8.340  1.00  0.00            
TER
ENDMDL
MODEL        1
ATOM      1  C1  BCD     1      23.460  23.490  11.060  1.00  0.00            
ATOM      2  O1  BCD     1      23.150  23.180  12.410  1.00  0.00            
ATOM      3  C2  BCD     1      22.670  22.590  10.100  1.00  0.00            
ATOM      4  O2  BCD     1      21.300  22.940  10.460  1.00  0.00            
ATOM      5  C3  BCD     1      22.970  21.100  10.280  1.00  0.00            
ATOM      6  O3  BCD     1      22.140  20.420   9.390  1.00  0.00            
ATOM      7  C4  BCD     1      24.500  20.980   9.950  1.00  0.00            
ATOM      8  C5  BCD     1      25.230  21.880  10.880  1.00  0.00            
ATOM      9  O4  BCD     1      24.860  23.270  10.790  1.00  0.00            
ATOM     10  C6  BCD     1      26.700  21.810  10.580  1.00  0.00            
ATOM     11  O5  BCD     1      26.960  21.990   9.260  1.00  0.00            
ATOM     12  H1  BCD     1      23.230  24.550  10.890  1.00  0.00            
ATOM     13  H2  BCD     1      22.800  22.990   9.090  1.00  0.00            
ATOM     14  H3  BCD     1      20.800  22.190  10.140  1.00  0.00            
ATOM     15  H4  BCD     1      22.710  20.780  11.300  1.00  0.00            
ATOM     16  H5  BCD     1      21.240  20.390   9.720  1.00  0.00            
ATOM     17  H6  BCD     1      24.610  21.340   8.920  1.00  0.00            
ATOM     18  H7  BCD     1      25.130  21.580  11.930  1.00  0.00            
ATOM     19  H8  BCD     1      27.190  22.630  11.120  1.00  0.00            
ATOM     20  H9  BCD     1      27.170  20.940  11.050  1.00  0.00            
ATOM     21  H10 BCD     1      27.900  21.970   9.040  1.00  0.00            
ATOM     22  C7  BCD     1      21.930  24.560  16.160  1.00  0.00            
ATOM     23  O6  BCD     1      21.910  23.210  16.560  1.00  0.00            
ATOM     24  C8  BCD     1      20.880  24.760  15.040  1.00  0.00            
ATOM     25  O7  BCD     1      19.540  24.350  15.340  1.00  0.00            
ATOM     26  C9  BCD     1      21.360  24.030  13.770  1.00  0.00            
ATOM     27  O8  BCD     1      20.440  24.390  12.720  1.00  0.00            
ATOM     28  C10 BCD     1      22.810  24.260  13.360  1.00  0.00            
ATOM     29  C11 BCD     1      23.730  24.100  14.590  1.00  0.00            
ATOM     30  O9  BCD     1      23.230  24.910  15.690  1.00  0.00            
ATOM     31  C12 BCD     1      25.120  24.560  14.320  1.00  0.00            
ATOM     32  O10 BCD     1      26.040  24.050  15.290  1.00  0.00            
ATOM     33  H11 BCD     1      21.660  25.280  16.940  1.00  0.00            
ATOM     34  H12 BCD     1      20.830  25.830  14.770  1.00  0.00            
ATOM     35  H13 BCD     1      18.900  24.570  14.650  1.00  0.00            
ATOM     36  H14 BCD     1      21.290  22.970  14.040  1.00  0.00            
ATOM     37  H15 BCD     1      20.720  23.970  11.900  1.00  0.00            
ATOM     38  H16 BCD     1      22.940  25.250  12.890  1.00  0.00            
ATOM     39  H17 BCD     1      23.760  23.060  14.920  1.00  0.00            
ATOM     40  H18 BCD     1      25.410  24.310  13.290  1.00  0.00            
ATOM     41  H19 BCD     1      25.150  25.660  14.370  1.00  0.00            
ATOM     42  H20 BCD     1      26.380  24.840  15.720  1.00  0.00            
ATOM     43  C13 BCD     1      21.770  20.710  19.770  1.00  0.00            
ATOM     44  O11 BCD     1      22.100  19.650  18.920  1.00  0.00            
ATOM     45  C14 BCD     1      20.350  21.350  19.440  1.00  0.00            
ATOM     46  O12 BCD     1      19.230  20.460  19.490  1.00  0.00            
ATOM     47  C15 BCD     1      20.500  22.040  18.050  1.00  0.00            
ATOM     48  O13 BCD     1      19.310  22.760  17.640  1.00  0.00            
ATOM     49  C16 BCD     1      21.800  22.930  17.920  1.00  0.00            
ATOM     50  C17 BCD     1      23.040  22.090  18.360  1.00  0.00            
ATOM     51  O14 BCD     1      22.820  21.570  19.710  1.00  0.00            
ATOM     52  C18 BCD     1      24.300  22.970  18.370  1.00  0.00            
ATOM     53  O15 BCD     1      24.240  24.080  19.210  1.00  0.00            
ATOM     54  H21 BCD     1      21.750  20.370  20.810  1.00  0.00            
ATOM     55  H22 BCD     1      20.240  22.170  20.170  1.00  0.00            
ATOM     56  H23 BCD     1      19.530  19.590  19.220  1.00  0.00            
ATOM     57  H24 BCD     1      20.620  21.150  17.420  1.00  0.00            
ATOM     58  H25 BCD     1      19.390  23.120  16.750  1.00  0.00            
ATOM     59  H26 BCD     1      21.700  23.830  18.540  1.00  0.00            
ATOM     60  H27 BCD     1      23.160  21.250  17.670  1.00  0.00            
ATOM     61  H28 BCD     1      25.120  22.270  18.590  1.00  0.00            
ATOM     62  H29 BCD     1      24.400  23.360  17.350  1.00  0.00            
ATOM     63  H30 BCD     1      24.180  23.770  20.120  1.00  0.00            
ATOM     64  C19 BCD     1      23.190  15.650  19.000  1.00  0.00            
ATOM     65  O16 BCD     1      23.040  15.590  17.580  1.00  0.00            
ATOM     66  C20 BCD     1      21.880  15.900  19.680  1.00  0.00            
ATOM     67  O17 BCD     1      20.850  14.910  19.410  1.00  0.00            
ATOM     68  C21 BCD     1      21.360  17.340  19.280  1.00  0.00            
ATOM     69  O18 BCD     1      20.120  17.680  19.900  1.00  0.00            
ATOM     70  C22 BCD     1      22.510  18.400  19.470  1.00  0.00            
ATOM     71  C23 BCD     1      23.820  17.840  18.860  1.00  0.00            
ATOM     72  O19 BCD     1      24.150  16.540  19.380  1.00  0.00            
ATOM     73  C24 BCD     1      25.070  18.720  19.070  1.00  0.00            
ATOM     74  O20 BCD     1      26.220  18.320  18.340  1.00  0.00            
ATOM     75  H31 BCD     1      23.550  14.670  19.330  1.00  0.00            
ATOM     76  H32 BCD     1      22.060  15.970  20.760  1.00  0.00            
ATOM     77  H33 BCD     1      20.840  14.280  20.130  1.00  0.00            
ATOM     78  H34 BCD     1      21.180  17.300  18.200  1.00  0.00            
ATOM     79  H35 BCD     1      19.450  16.990  19.810  1.00  0.00            
ATOM     80  H36 BCD     1      22.750  18.610  20.520  1.00  0.00            
ATOM     81  H37 BCD     1      23.690  17.730  17.770  1.00  0.00            
ATOM     82  H38 BCD     1      24.820  19.760  18.820  1.00  0.00            
ATOM     83  H39 BCD     1      25.370  18.740  20.130  1.00  0.00            
ATOM     84  H40 BCD     1      26.720  18.990  17.870  1.00  0.00            
ATOM     85  C25 BCD     1      23.160  12.810  14.650  1.00  0.00            
ATOM     86  O21 BCD     1      23.430  13.790  13.650  1.00  0.00            
ATOM     87  C26 BCD     1      21.790  12.990  15.170  1.00  0.00            
ATOM     88  O22 BCD     1      20.810  13.210  14.160  1.00  0.00            
ATOM     89  C27 BCD     1      21.770  14.190  16.000  1.00  0.00            
ATOM     90  O23 BCD     1      20.480  14.360  16.610  1.00  0.00            
ATOM     91  C28 BCD     1      22.960  14.310  16.950  1.00  0.00            
ATOM     92  C29 BCD     1      24.290  14.070  16.280  1.00  0.00            
ATOM     93  O24 BCD     1      24.160  12.810  15.630  1.00  0.00            
ATOM     94  C30 BCD     1      25.520  14.000  17.200  1.00  0.00            
ATOM     95  O25 BCD     1      25.210  13.050  18.300  1.00  0.00            
ATOM     96  H41 BCD     1      23.250  11.820  14.190  1.00  0.00            
ATOM     97  H42 BCD     1      21.430  12.090  15.690  1.00  0.00            
ATOM     98  H43 BCD     1      20.090  13.670  14.610  1.00  0.00            
ATOM     99  H44 BCD     1      21.920  15.050  15.330  1.00  0.00            
ATOM    100  H45 BCD     1      20.630  14.800  17.460  1.00  0.00            
ATOM    101  H46 BCD     1      22.750  13.530  17.690  1.00  0.00            
ATOM    102  H47 BCD     1      24.490  14.850  15.530  1.00  0.00            
ATOM    103  H48 BCD     1      26.450  13.660  16.730  1.00  0.00            
ATOM    104  H49 BCD     1      25.870  14.920  17.690  1.00  0.00            
ATOM    105  H50 BCD     1      25.980  12.980  18.880  1.00  0.00            
ATOM    106  C31 BCD     1      24.860  14.090   9.790  1.00  0.00            
ATOM    107  O26 BCD     1      24.860  15.500  10.130  1.00  0.00            
ATOM    108  C32 BCD     1      23.410  13.620   9.980  1.00  0.00            
ATOM    109  O27 BCD     1      22.690  14.230   8.940  1.00  0.00            
ATOM    110  C33 BCD     1      22.860  13.950  11.330  1.00  0.00            
ATOM    111  C34 BCD     1      23.860  13.320  12.360  1.00  0.00            
ATOM    112  C35 BCD     1      25.320  13.730  12.160  1.00  0.00            
ATOM    113  O28 BCD     1      25.700  13.400  10.770  1.00  0.00            
ATOM    114  C36 BCD     1      26.260  12.920  12.970  1.00  0.00            
ATOM    115  O29 BCD     1      26.250  11.490  12.690  1.00  0.00            
ATOM    116  O30 BCD     1      21.480  13.520  11.570  1.00  0.00            
ATOM    117  H51 BCD     1      25.140  13.950   8.740  1.00  0.00            
ATOM    118  H52 BCD     1      23.340  12.540   9.820  1.00  0.00            
ATOM    119  H53 BCD     1      21.850  13.790   9.030  1.00  0.00            
ATOM    120  H54 BCD     1      22.900  15.040  11.370  1.00  0.00            
ATOM    121  H55 BCD     1      21.340  13.460  12.520  1.00  0.00            
ATOM    122  H56 BCD     1      23.740  12.230  12.330  1.00  0.00            
ATOM    123  H57 BCD     1      25.490  14.770  12.490  1.00  0.00            
ATOM    124  H58 BCD     1      27.270  13.360  12.990  1.00  0.00            
ATOM    125  H59 BCD     1      26.020  12.930  14.040  1.00  0.00            
ATOM    126  H60 BCD     1      26.640  11.420  11.820  1.00  0.00            
ATOM    127  C37 BCD     1      25.710  19.180   8.970  1.00  0.00            
ATOM    128  O31 BCD     1      24.960  19.680  10.150  1.00  0.00            
ATOM    129  C38 BCD     1      24.730  18.500   8.020  1.00  0.00            
ATOM    130  O32 BCD     1      23.710  19.370   7.520  1.00  0.00            
ATOM    131  C39 BCD     1      24.130  17.260   8.650  1.00  0.00            
ATOM    132  O33 BCD     1      23.250  16.530   7.750  1.00  0.00            
ATOM    133  C40 BCD     1      25.340  16.440   9.150  1.00  0.00            
ATOM    134  C41 BCD     1      26.400  17.160  10.010  1.00  0.00            
ATOM    135  O34 BCD     1      26.740  18.320   9.260  1.00  0.00            
ATOM    136  C42 BCD     1      27.770  16.440  10.130  1.00  0.00            
ATOM    137  O35 BCD     1      28.260  15.990   8.910  1.00  0.00            
ATOM    138  H61 BCD     1      26.070  20.050   8.420  1.00  0.00            
ATOM    139  H62 BCD     1      25.250  18.140   7.120  1.00  0.00            
ATOM    140  H63 BCD     1      23.270  19.700   8.310  1.00  0.00            
ATOM    141  H64 BCD     1      23.550  17.590   9.520  1.00  0.00            
ATOM    142  H65 BCD     1      23.060  15.650   8.080  1.00  0.00            
ATOM    143  H66 BCD     1      25.700  15.900   8.270  1.00  0.00            
ATOM    144  H67 BCD     1      25.980  17.550  10.950  1.00  0.00            
ATOM    145  H68 BCD     1      28.540  17.080  10.590  1.00  0.00            
ATOM    146  H69 BCD     1      27.710  15.580  10.810  1.00  0.00            
ATOM    147  H70 BCD     1      27.850  16.600   8.280  1.00  0.00            
ATOM    148  C1  BV5     2      25.880  17.190  15.190  1.00  0.00            
ATOM    149  C2  BV5     2      24.750  17.390  14.160  1.00  0.00            
ATOM    150  C3  BV5     2      23.570  18.180  14.780  1.00  0.00            
ATOM    151  C4  BV5     2      24.000  19.560  15.310  1.00  0.00            
ATOM    152  C5  BV5     2      22.370  18.500  13.810  1.00  0.00            
ATOM    153  C6  BV5     2      22.000  17.450  12.820  1.00  0.00            
ATOM    154  O1  BV5     2      21.630  16.300  13.110  1.00  0.00            
ATOM    155  O2  BV5     2      21.730  18.060  11.640  1.00  0.00            
ATOM    156  C7  BV5     2      20.980  17.320  10.600  1.00  0.00            
ATOM    157  C8  BV5     2      19.530  17.290  11.160  1.00  0.00            
ATOM    158  N1  BV5     2      18.480  16.440  10.300  1.00  0.00            
ATOM    159  C9  BV5     2      18.570  16.600   8.810  1.00  0.00            
ATOM    160  C10 BV5     2      18.700  14.980  10.760  1.00  0.00            
ATOM    161  C11 BV5     2      18.540  14.620  12.220  1.00  0.00            
ATOM    162  C12 BV5     2      17.120  17.030  10.730  1.00  0.00            
ATOM    163  C13 BV5     2      15.850  16.220  10.460  1.00  0.00            
ATOM    164  C14 BV5     2      21.090  18.990  14.420  1.00  0.00            
ATOM    165  C15 BV5     2      20.560  20.230  14.070  1.00  0.00            
ATOM    166  C16 BV5     2      19.370  20.650  14.630  1.00  0.00            
ATOM    167  C17 BV5     2      18.710  19.890  15.590  1.00  0.00            
ATOM    168  C18 BV5     2      19.170  18.570  15.840  1.00  0.00            
ATOM    169  C19 BV5     2      20.370  18.180  15.310  1.00  0.00            
ATOM    170  H1  BV5     2      26.390  18.160  15.310  1.00  0.00            
ATOM    171  H2  BV5     2      25.420  16.840  16.120  1.00  0.00            
ATOM    172  H3  BV5     2      26.620  16.410  14.980  1.00  0.00            
ATOM    173  H4  BV5     2      24.430  16.380  13.860  1.00  0.00            
ATOM    174  H5  BV5     2      25.040  17.940  13.260  1.00  0.00            
ATOM    175  H6  BV5     2      23.240  17.590  15.650  1.00  0.00            
ATOM    176  H7  BV5     2      24.720  19.470  16.140  1.00  0.00            
ATOM    177  H8  BV5     2      24.580  20.050  14.510  1.00  0.00            
ATOM    178  H9  BV5     2      23.220  20.260  15.620  1.00  0.00            
ATOM    179  H10 BV5     2      22.720  19.330  13.180  1.00  0.00            
ATOM    180  H11 BV5     2      21.460  16.340  10.440  1.00  0.00            
ATOM    181  H12 BV5     2      20.970  17.840   9.640  1.00  0.00            
ATOM    182  H13 BV5     2      19.150  18.320  11.160  1.00  0.00            
ATOM    183  H14 BV5     2      19.460  16.900  12.170  1.00  0.00            
ATOM    184  H15 BV5     2      17.770  16.010   8.360  1.00  0.00            
ATOM    185  H16 BV5     2      18.340  17.630   8.560  1.00  0.00            
ATOM    186  H17 BV5     2      19.570  16.350   8.470  1.00  0.00            
ATOM    187  H18 BV5     2      19.710  14.800  10.380  1.00  0.00            
ATOM    188  H19 BV5     2      17.930  14.460  10.190  1.00  0.00            
ATOM    189  H20 BV5     2      18.630  13.540  12.320  1.00  0.00            
ATOM    190  H21 BV5     2      19.360  15.100  12.790  1.00  0.00            
ATOM    191  H22 BV5     2      17.590  15.050  12.560  1.00  0.00            
ATOM    192  H23 BV5     2      17.130  17.990  10.200  1.00  0.00            
ATOM    193  H24 BV5     2      17.180  17.240  11.800  1.00  0.00            
ATOM    194  H25 BV5     2      15.680  15.950   9.410  1.00  0.00            
ATOM    195  H26 BV5     2      15.790  15.270  11.000  1.00  0.00            
ATOM    196  H27 BV5     2      15.010  16.840  10.800  1.00  0.00            
ATOM    197  H28 BV5     2      21.120  20.820  13.350  1.00  0.00            
ATOM    198  H29 BV5     2      18.950  21.620  14.370  1.00  0.00            
ATOM    199  H30 BV5     2      17.870  20.350  16.100  1.00  0.00            
ATOM    200  H31 BV5     2      18.610  17.950  16.520  1.00  0.00            
ATOM    201  H32 BV5     2      20.900  17.250  15.490  1.00  0.00            
TER
ENDMDL
MODEL        1
ATOM      1  C1  BCD     1      26.900  15.810   9.810  1.00  0.00            
ATOM      2  O1  BCD     1      27.130  16.370  11.060  1.00  0.00            
ATOM      3  C2  BCD     1      26.850  14.250   9.910  1.00  0.00            
ATOM      4  O2  BCD     1      25.800  14.000  10.890  1.00  0.00            
ATOM      5  C3  BCD     1      28.210  13.640  10.220  1.00  0.00            
ATOM      6  O3  BCD     1      28.180  12.200  10.040  1.00  0.00            
ATOM      7  C4  BCD     1      29.310  14.310   9.360  1.00  0.00            
ATOM      8  C5  BCD     1      29.270  15.820   9.330  1.00  0.00            
ATOM      9  O4  BCD     1      27.940  16.100   8.850  1.00  0.00            
ATOM     10  C6  BCD     1      30.300  16.340   8.330  1.00  0.00            
ATOM     11  O5  BCD     1      30.130  15.710   7.030  1.00  0.00            
ATOM     12  H1  BCD     1      25.990  16.260   9.400  1.00  0.00            
ATOM     13  H2  BCD     1      26.570  13.830   8.940  1.00  0.00            
ATOM     14  H3  BCD     1      25.780  13.050  11.050  1.00  0.00            
ATOM     15  H4  BCD     1      28.430  13.880  11.270  1.00  0.00            
ATOM     16  H5  BCD     1      29.080  11.870  10.070  1.00  0.00            
ATOM     17  H6  BCD     1      29.130  13.910   8.350  1.00  0.00            
ATOM     18  H7  BCD     1      29.570  16.220  10.300  1.00  0.00            
ATOM     19  H8  BCD     1      30.220  17.430   8.250  1.00  0.00            
ATOM     20  H9  BCD     1      31.300  16.180   8.750  1.00  0.00            
ATOM     21  H10 BCD     1      29.180  15.660   6.870  1.00  0.00            
ATOM     22  C7  BCD     1      25.950  19.400  13.560  1.00  0.00            
ATOM     23  O6  BCD     1      27.310  19.340  14.080  1.00  0.00            
ATOM     24  C8  BCD     1      25.280  18.120  13.790  1.00  0.00            
ATOM     25  O7  BCD     1      25.090  17.860  15.210  1.00  0.00            
ATOM     26  C9  BCD     1      26.030  17.040  13.060  1.00  0.00            
ATOM     27  O8  BCD     1      25.360  15.690  13.060  1.00  0.00            
ATOM     28  C10 BCD     1      26.200  17.360  11.610  1.00  0.00            
ATOM     29  C11 BCD     1      26.740  18.710  11.450  1.00  0.00            
ATOM     30  O9  BCD     1      26.000  19.650  12.190  1.00  0.00            
ATOM     31  C12 BCD     1      26.870  19.240  10.080  1.00  0.00            
ATOM     32  O10 BCD     1      25.610  19.230   9.410  1.00  0.00            
ATOM     33  H11 BCD     1      25.320  20.150  14.050  1.00  0.00            
ATOM     34  H12 BCD     1      24.290  18.190  13.330  1.00  0.00            
ATOM     35  H13 BCD     1      24.500  17.120  15.350  1.00  0.00            
ATOM     36  H14 BCD     1      27.030  17.000  13.520  1.00  0.00            
ATOM     37  H15 BCD     1      25.860  15.200  12.400  1.00  0.00            
ATOM     38  H16 BCD     1      25.200  17.240  11.190  1.00  0.00            
ATOM     39  H17 BCD     1      27.770  18.700  11.820  1.00  0.00            
ATOM     40  H18 BCD     1      27.330  20.230  10.080  1.00  0.00            
ATOM     41  H19 BCD     1      27.530  18.550   9.530  1.00  0.00            
ATOM     42  H20 BCD     1      24.980  19.730   9.940  1.00  0.00            
ATOM     43  C13 BCD     1      29.690  21.290  16.970  1.00  0.00            
ATOM     44  O11 BCD     1      30.560  20.150  17.140  1.00  0.00            
ATOM     45  C14 BCD     1      28.260  20.920  17.360  1.00  0.00            
ATOM     46  O12 BCD     1      28.290  20.410  18.700  1.00  0.00            
ATOM     47  C15 BCD     1      27.580  20.000  16.380  1.00  0.00            
ATOM     48  O13 BCD     1      26.120  19.920  16.700  1.00  0.00            
ATOM     49  C16 BCD     1      27.660  20.470  14.920  1.00  0.00            
ATOM     50  C17 BCD     1      29.160  20.910  14.620  1.00  0.00            
ATOM     51  O14 BCD     1      29.620  21.790  15.660  1.00  0.00            
ATOM     52  C18 BCD     1      29.210  21.670  13.310  1.00  0.00            
ATOM     53  O15 BCD     1      28.130  22.630  13.180  1.00  0.00            
ATOM     54  H21 BCD     1      30.050  22.140  17.550  1.00  0.00            
ATOM     55  H22 BCD     1      27.710  21.860  17.270  1.00  0.00            
ATOM     56  H23 BCD     1      27.390  20.280  19.020  1.00  0.00            
ATOM     57  H24 BCD     1      28.190  19.090  16.410  1.00  0.00            
ATOM     58  H25 BCD     1      25.750  19.180  16.210  1.00  0.00            
ATOM     59  H26 BCD     1      26.910  21.260  14.770  1.00  0.00            
ATOM     60  H27 BCD     1      29.830  20.050  14.590  1.00  0.00            
ATOM     61  H28 BCD     1      30.220  22.060  13.150  1.00  0.00            
ATOM     62  H29 BCD     1      29.110  21.000  12.460  1.00  0.00            
ATOM     63  H30 BCD     1      28.140  22.860  12.250  1.00  0.00            
ATOM     64  C19 BCD     1      33.900  18.890  19.000  1.00  0.00            
ATOM     65  O16 BCD     1      33.970  18.230  17.770  1.00  0.00            
ATOM     66  C20 BCD     1      32.600  18.520  19.700  1.00  0.00            
ATOM     67  O17 BCD     1      32.700  17.120  20.120  1.00  0.00            
ATOM     68  C21 BCD     1      31.430  18.750  18.800  1.00  0.00            
ATOM     69  O18 BCD     1      30.140  18.550  19.470  1.00  0.00            
ATOM     70  C22 BCD     1      31.450  20.210  18.330  1.00  0.00            
ATOM     71  C23 BCD     1      32.800  20.680  17.860  1.00  0.00            
ATOM     72  O19 BCD     1      33.840  20.300  18.750  1.00  0.00            
ATOM     73  C24 BCD     1      32.870  22.170  17.620  1.00  0.00            
ATOM     74  O20 BCD     1      32.650  22.950  18.740  1.00  0.00            
ATOM     75  H31 BCD     1      34.780  18.650  19.600  1.00  0.00            
ATOM     76  H32 BCD     1      32.520  19.200  20.560  1.00  0.00            
ATOM     77  H33 BCD     1      31.830  17.040  20.520  1.00  0.00            
ATOM     78  H34 BCD     1      31.610  18.140  17.900  1.00  0.00            
ATOM     79  H35 BCD     1      29.500  19.200  19.160  1.00  0.00            
ATOM     80  H36 BCD     1      31.090  20.880  19.130  1.00  0.00            
ATOM     81  H37 BCD     1      32.890  20.090  16.940  1.00  0.00            
ATOM     82  H38 BCD     1      33.880  22.440  17.290  1.00  0.00            
ATOM     83  H39 BCD     1      32.150  22.440  16.830  1.00  0.00            
ATOM     84  H40 BCD     1      33.220  22.690  19.470  1.00  0.00            
ATOM     85  C25 BCD     1      37.120  16.380  15.740  1.00  0.00            
ATOM     86  O21 BCD     1      36.260  15.960  14.720  1.00  0.00            
ATOM     87  C26 BCD     1      36.620  15.690  17.020  1.00  0.00            
ATOM     88  O22 BCD     1      36.570  14.300  16.900  1.00  0.00            
ATOM     89  C27 BCD     1      35.310  16.310  17.520  1.00  0.00            
ATOM     90  O23 BCD     1      35.110  15.930  18.840  1.00  0.00            
ATOM     91  C28 BCD     1      35.310  17.800  17.510  1.00  0.00            
ATOM     92  C29 BCD     1      35.810  18.270  16.130  1.00  0.00            
ATOM     93  O24 BCD     1      37.160  17.780  15.930  1.00  0.00            
ATOM     94  C30 BCD     1      35.880  19.810  15.880  1.00  0.00            
ATOM     95  O25 BCD     1      36.500  20.110  14.630  1.00  0.00            
ATOM     96  H41 BCD     1      38.170  16.120  15.550  1.00  0.00            
ATOM     97  H42 BCD     1      37.390  15.930  17.760  1.00  0.00            
ATOM     98  H43 BCD     1      36.070  14.000  17.660  1.00  0.00            
ATOM     99  H44 BCD     1      34.470  16.000  16.880  1.00  0.00            
ATOM    100  H45 BCD     1      34.210  16.180  19.070  1.00  0.00            
ATOM    101  H46 BCD     1      36.030  18.110  18.270  1.00  0.00            
ATOM    102  H47 BCD     1      35.150  17.880  15.360  1.00  0.00            
ATOM    103  H48 BCD     1      34.900  20.300  15.970  1.00  0.00            
ATOM    104  H49 BCD     1      36.470  20.240  16.700  1.00  0.00            
ATOM    105  H50 BCD     1      35.820  20.510  14.060  1.00  0.00            
ATOM    106  C31 BCD     1      36.180  14.030  11.120  1.00  0.00            
ATOM    107  O26 BCD     1      34.750  13.980  11.290  1.00  0.00            
ATOM    108  C32 BCD     1      36.800  13.230  12.270  1.00  0.00            
ATOM    109  O27 BCD     1      36.240  11.860  12.100  1.00  0.00            
ATOM    110  C33 BCD     1      36.560  13.930  13.630  1.00  0.00            
ATOM    111  C34 BCD     1      36.910  15.380  13.520  1.00  0.00            
ATOM    112  C35 BCD     1      36.220  16.040  12.330  1.00  0.00            
ATOM    113  O28 BCD     1      36.690  15.350  11.190  1.00  0.00            
ATOM    114  C36 BCD     1      36.830  17.420  12.300  1.00  0.00            
ATOM    115  O29 BCD     1      36.120  18.200  11.440  1.00  0.00            
ATOM    116  O30 BCD     1      37.300  13.260  14.690  1.00  0.00            
ATOM    117  H51 BCD     1      36.470  13.650  10.130  1.00  0.00            
ATOM    118  H52 BCD     1      37.870  13.130  12.070  1.00  0.00            
ATOM    119  H53 BCD     1      35.310  11.880  12.320  1.00  0.00            
ATOM    120  H54 BCD     1      35.500  13.930  13.890  1.00  0.00            
ATOM    121  H55 BCD     1      37.190  13.720  15.520  1.00  0.00            
ATOM    122  H56 BCD     1      37.980  15.630  13.510  1.00  0.00            
ATOM    123  H57 BCD     1      35.130  16.110  12.310  1.00  0.00            
ATOM    124  H58 BCD     1      36.930  17.890  13.290  1.00  0.00            
ATOM    125  H59 BCD     1      37.890  17.370  12.000  1.00  0.00            
ATOM    126  H60 BCD     1      36.590  19.030  11.450  1.00  0.00            
ATOM    127  C37 BCD     1      31.350  13.010   9.110  1.00  0.00            
ATOM    128  O31 BCD     1      30.570  13.940   9.860  1.00  0.00            
ATOM    129  C38 BCD     1      31.970  11.810   9.890  1.00  0.00            
ATOM    130  O32 BCD     1      30.830  11.030  10.340  1.00  0.00            
ATOM    131  C39 BCD     1      32.840  12.370  11.020  1.00  0.00            
ATOM    132  O33 BCD     1      33.430  11.220  11.700  1.00  0.00            
ATOM    133  C40 BCD     1      33.980  13.200  10.340  1.00  0.00            
ATOM    134  C41 BCD     1      33.390  14.130   9.250  1.00  0.00            
ATOM    135  O34 BCD     1      32.350  13.580   8.390  1.00  0.00            
ATOM    136  C42 BCD     1      34.480  14.730   8.380  1.00  0.00            
ATOM    137  O35 BCD     1      35.040  13.700   7.560  1.00  0.00            
ATOM    138  H61 BCD     1      30.680  12.570   8.360  1.00  0.00            
ATOM    139  H62 BCD     1      32.600  11.180   9.250  1.00  0.00            
ATOM    140  H63 BCD     1      30.670  11.200  11.270  1.00  0.00            
ATOM    141  H64 BCD     1      32.190  12.980  11.660  1.00  0.00            
ATOM    142  H65 BCD     1      32.780  10.800  12.260  1.00  0.00            
ATOM    143  H66 BCD     1      34.620  12.500   9.790  1.00  0.00            
ATOM    144  H67 BCD     1      33.000  15.030   9.740  1.00  0.00            
ATOM    145  H68 BCD     1      34.040  15.600   7.870  1.00  0.00            
ATOM    146  H69 BCD     1      35.270  15.110   9.050  1.00  0.00            
ATOM    147  H70 BCD     1      34.450  12.970   7.370  1.00  0.00            
ATOM    148  C1  BV5     2      30.970  18.280  12.290  1.00  0.00            
ATOM    149  C2  BV5     2      30.380  17.410  13.430  1.00  0.00            
ATOM    150  C3  BV5     2      31.390  16.490  14.160  1.00  0.00            
ATOM    151  C4  BV5     2      32.550  17.370  14.670  1.00  0.00            
ATOM    152  C5  BV5     2      30.760  15.690  15.360  1.00  0.00            
ATOM    153  C6  BV5     2      29.580  14.840  14.870  1.00  0.00            
ATOM    154  O1  BV5     2      29.650  13.970  13.980  1.00  0.00            
ATOM    155  O2  BV5     2      28.410  15.210  15.560  1.00  0.00            
ATOM    156  C7  BV5     2      27.260  14.430  15.270  1.00  0.00            
ATOM    157  C8  BV5     2      27.060  13.360  16.350  1.00  0.00            
ATOM    158  N1  BV5     2      26.880  13.740  17.790  1.00  0.00            
ATOM    159  C9  BV5     2      25.630  14.540  18.030  1.00  0.00            
ATOM    160  C10 BV5     2      26.760  12.400  18.620  1.00  0.00            
ATOM    161  C11 BV5     2      25.630  11.440  18.330  1.00  0.00            
ATOM    162  C12 BV5     2      28.040  14.540  18.340  1.00  0.00            
ATOM    163  C13 BV5     2      28.370  14.670  19.860  1.00  0.00            
ATOM    164  C14 BV5     2      31.790  14.860  16.080  1.00  0.00            
ATOM    165  C15 BV5     2      31.810  15.040  17.470  1.00  0.00            
ATOM    166  C16 BV5     2      32.690  14.200  18.220  1.00  0.00            
ATOM    167  C17 BV5     2      33.570  13.330  17.590  1.00  0.00            
ATOM    168  C18 BV5     2      33.600  13.260  16.170  1.00  0.00            
ATOM    169  C19 BV5     2      32.750  14.080  15.430  1.00  0.00            
ATOM    170  H1  BV5     2      31.440  19.140  12.770  1.00  0.00            
ATOM    171  H2  BV5     2      31.740  17.740  11.730  1.00  0.00            
ATOM    172  H3  BV5     2      30.150  18.660  11.660  1.00  0.00            
ATOM    173  H4  BV5     2      29.650  16.710  13.010  1.00  0.00            
ATOM    174  H5  BV5     2      29.900  18.080  14.150  1.00  0.00            
ATOM    175  H6  BV5     2      31.930  15.850  13.460  1.00  0.00            
ATOM    176  H7  BV5     2      33.410  16.720  14.880  1.00  0.00            
ATOM    177  H8  BV5     2      33.000  17.880  13.810  1.00  0.00            
ATOM    178  H9  BV5     2      32.420  18.100  15.480  1.00  0.00            
ATOM    179  H10 BV5     2      30.360  16.520  15.950  1.00  0.00            
ATOM    180  H11 BV5     2      27.340  13.880  14.320  1.00  0.00            
ATOM    181  H12 BV5     2      26.360  15.060  15.210  1.00  0.00            
ATOM    182  H13 BV5     2      27.820  12.570  16.320  1.00  0.00            
ATOM    183  H14 BV5     2      26.150  12.870  16.020  1.00  0.00            
ATOM    184  H15 BV5     2      24.860  14.210  17.330  1.00  0.00            
ATOM    185  H16 BV5     2      25.220  14.450  19.040  1.00  0.00            
ATOM    186  H17 BV5     2      25.860  15.580  17.800  1.00  0.00            
ATOM    187  H18 BV5     2      26.620  12.690  19.660  1.00  0.00            
ATOM    188  H19 BV5     2      27.740  11.930  18.490  1.00  0.00            
ATOM    189  H20 BV5     2      24.740  12.060  18.500  1.00  0.00            
ATOM    190  H21 BV5     2      25.560  11.190  17.270  1.00  0.00            
ATOM    191  H22 BV5     2      25.490  10.500  18.880  1.00  0.00            
ATOM    192  H23 BV5     2      27.960  15.550  17.940  1.00  0.00            
ATOM    193  H24 BV5     2      28.910  14.180  17.790  1.00  0.00            
ATOM    194  H25 BV5     2      29.090  15.450  20.140  1.00  0.00            
ATOM    195  H26 BV5     2      27.420  14.830  20.370  1.00  0.00            
ATOM    196  H27 BV5     2      28.850  13.770  20.270  1.00  0.00            
ATOM    197  H28 BV5     2      31.120  15.720  17.960  1.00  0.00            
ATOM    198  H29 BV5     2      32.820  14.210  19.300  1.00  0.00            
ATOM    199  H30 BV5     2      34.260  12.700  18.150  1.00  0.00            
ATOM    200  H31 BV5     2      34.280  12.580  15.660  1.00  0.00            
ATOM    201  H32 BV5     2      32.580  13.960  14.370  1.00  0.00            
TER
ENDMDL
MODEL        1
ATOM      1  C1  BCD     1      23.260  21.750  19.440  1.00  0.00            
ATOM      2  O1  BCD     1      23.090  20.360  19.350  1.00  0.00            
ATOM      3  C2  BCD     1      23.160  22.320  18.000  1.00  0.00            
ATOM      4  O2  BCD     1      21.850  22.190  17.440  1.00  0.00            
ATOM      5  C3  BCD     1      24.290  21.750  17.090  1.00  0.00            
ATOM      6  O3  BCD     1      24.190  22.380  15.790  1.00  0.00            
ATOM      7  C4  BCD     1      25.590  22.090  17.750  1.00  0.00            
ATOM      8  C5  BCD     1      25.620  21.580  19.210  1.00  0.00            
ATOM      9  O4  BCD     1      24.540  22.050  19.930  1.00  0.00            
ATOM     10  C6  BCD     1      26.850  22.020  19.900  1.00  0.00            
ATOM     11  O5  BCD     1      26.990  23.450  19.890  1.00  0.00            
ATOM     12  H1  BCD     1      22.440  22.080  20.090  1.00  0.00            
ATOM     13  H2  BCD     1      23.530  23.360  18.000  1.00  0.00            
ATOM     14  H3  BCD     1      21.950  22.690  16.630  1.00  0.00            
ATOM     15  H4  BCD     1      24.210  20.660  17.150  1.00  0.00            
ATOM     16  H5  BCD     1      24.870  22.100  15.170  1.00  0.00            
ATOM     17  H6  BCD     1      25.840  23.150  17.680  1.00  0.00            
ATOM     18  H7  BCD     1      25.620  20.490  19.350  1.00  0.00            
ATOM     19  H8  BCD     1      26.780  21.660  20.940  1.00  0.00            
ATOM     20  H9  BCD     1      27.690  21.460  19.470  1.00  0.00            
ATOM     21  H10 BCD     1      27.930  23.560  19.760  1.00  0.00            
ATOM     22  C7  BCD     1      21.710  17.030  21.610  1.00  0.00            
ATOM     23  O6  BCD     1      22.820  16.180  21.310  1.00  0.00            
ATOM     24  C8  BCD     1      21.040  17.420  20.310  1.00  0.00            
ATOM     25  O7  BCD     1      20.670  16.280  19.590  1.00  0.00            
ATOM     26  C9  BCD     1      21.870  18.360  19.450  1.00  0.00            
ATOM     27  O8  BCD     1      21.160  18.750  18.270  1.00  0.00            
ATOM     28  C10 BCD     1      22.340  19.600  20.290  1.00  0.00            
ATOM     29  C11 BCD     1      23.110  19.200  21.580  1.00  0.00            
ATOM     30  O9  BCD     1      22.160  18.290  22.280  1.00  0.00            
ATOM     31  C12 BCD     1      23.480  20.300  22.530  1.00  0.00            
ATOM     32  O10 BCD     1      22.430  21.210  22.770  1.00  0.00            
ATOM     33  H11 BCD     1      20.920  16.680  22.280  1.00  0.00            
ATOM     34  H12 BCD     1      20.150  18.000  20.580  1.00  0.00            
ATOM     35  H13 BCD     1      20.280  16.520  18.750  1.00  0.00            
ATOM     36  H14 BCD     1      22.790  17.800  19.230  1.00  0.00            
ATOM     37  H15 BCD     1      21.760  19.430  17.970  1.00  0.00            
ATOM     38  H16 BCD     1      21.500  20.230  20.590  1.00  0.00            
ATOM     39  H17 BCD     1      23.990  18.600  21.330  1.00  0.00            
ATOM     40  H18 BCD     1      23.860  19.940  23.490  1.00  0.00            
ATOM     41  H19 BCD     1      24.340  20.830  22.090  1.00  0.00            
ATOM     42  H20 BCD     1      22.660  21.890  23.410  1.00  0.00            
ATOM     43  C13 BCD     1      24.610  12.670  22.390  1.00  0.00            
ATOM     44  O11 BCD     1      25.790  12.980  21.590  1.00  0.00            
ATOM     45  C14 BCD     1      23.380  12.590  21.520  1.00  0.00            
ATOM     46  O12 BCD     1      23.600  11.620  20.500  1.00  0.00            
ATOM     47  C15 BCD     1      22.930  13.850  20.890  1.00  0.00            
ATOM     48  O13 BCD     1      21.690  13.800  20.160  1.00  0.00            
ATOM     49  C16 BCD     1      22.880  14.950  21.950  1.00  0.00            
ATOM     50  C17 BCD     1      24.110  14.990  22.830  1.00  0.00            
ATOM     51  O14 BCD     1      24.420  13.670  23.340  1.00  0.00            
ATOM     52  C18 BCD     1      24.000  15.910  24.110  1.00  0.00            
ATOM     53  O15 BCD     1      22.810  15.670  24.890  1.00  0.00            
ATOM     54  H21 BCD     1      24.830  11.790  23.000  1.00  0.00            
ATOM     55  H22 BCD     1      22.590  12.310  22.230  1.00  0.00            
ATOM     56  H23 BCD     1      22.760  11.410  20.080  1.00  0.00            
ATOM     57  H24 BCD     1      23.690  14.160  20.160  1.00  0.00            
ATOM     58  H25 BCD     1      21.530  14.720  19.930  1.00  0.00            
ATOM     59  H26 BCD     1      22.020  14.780  22.610  1.00  0.00            
ATOM     60  H27 BCD     1      24.890  15.300  22.130  1.00  0.00            
ATOM     61  H28 BCD     1      24.950  15.770  24.640  1.00  0.00            
ATOM     62  H29 BCD     1      23.940  16.890  23.620  1.00  0.00            
ATOM     63  H30 BCD     1      22.930  16.110  25.740  1.00  0.00            
ATOM     64  C19 BCD     1      29.610  11.640  21.080  1.00  0.00            
ATOM     65  O16 BCD     1      29.580  12.240  19.850  1.00  0.00            
ATOM     66  C20 BCD     1      28.490  10.470  21.160  1.00  0.00            
ATOM     67  O17 BCD     1      28.840   9.430  20.210  1.00  0.00            
ATOM     68  C21 BCD     1      27.100  11.110  21.050  1.00  0.00            
ATOM     69  O18 BCD     1      26.110  10.090  21.350  1.00  0.00            
ATOM     70  C22 BCD     1      26.960  12.260  22.050  1.00  0.00            
ATOM     71  C23 BCD     1      28.120  13.290  22.010  1.00  0.00            
ATOM     72  O19 BCD     1      29.340  12.560  22.100  1.00  0.00            
ATOM     73  C24 BCD     1      28.140  14.420  23.090  1.00  0.00            
ATOM     74  O20 BCD     1      28.830  15.580  22.700  1.00  0.00            
ATOM     75  H31 BCD     1      30.660  11.360  21.230  1.00  0.00            
ATOM     76  H32 BCD     1      28.610  10.060  22.170  1.00  0.00            
ATOM     77  H33 BCD     1      28.890   9.790  19.310  1.00  0.00            
ATOM     78  H34 BCD     1      26.980  11.550  20.050  1.00  0.00            
ATOM     79  H35 BCD     1      25.280  10.560  21.240  1.00  0.00            
ATOM     80  H36 BCD     1      26.720  11.890  23.060  1.00  0.00            
ATOM     81  H37 BCD     1      28.140  13.910  21.100  1.00  0.00            
ATOM     82  H38 BCD     1      27.110  14.740  23.280  1.00  0.00            
ATOM     83  H39 BCD     1      28.440  14.030  24.080  1.00  0.00            
ATOM     84  H40 BCD     1      28.760  16.260  23.370  1.00  0.00            
ATOM     85  C25 BCD     1      31.770  13.290  16.540  1.00  0.00            
ATOM     86  O21 BCD     1      30.960  14.460  16.480  1.00  0.00            
ATOM     87  C26 BCD     1      30.970  12.010  16.450  1.00  0.00            
ATOM     88  O22 BCD     1      30.150  12.010  15.220  1.00  0.00            
ATOM     89  C27 BCD     1      29.920  11.920  17.620  1.00  0.00            
ATOM     90  O23 BCD     1      29.200  10.650  17.670  1.00  0.00            
ATOM     91  C28 BCD     1      30.660  12.060  18.890  1.00  0.00            
ATOM     92  C29 BCD     1      31.550  13.280  18.870  1.00  0.00            
ATOM     93  O24 BCD     1      32.460  13.300  17.780  1.00  0.00            
ATOM     94  C30 BCD     1      32.460  13.440  20.130  1.00  0.00            
ATOM     95  O25 BCD     1      33.440  12.410  20.190  1.00  0.00            
ATOM     96  H41 BCD     1      32.520  13.190  15.750  1.00  0.00            
ATOM     97  H42 BCD     1      31.680  11.180  16.360  1.00  0.00            
ATOM     98  H43 BCD     1      30.000  11.080  15.070  1.00  0.00            
ATOM     99  H44 BCD     1      29.300  12.820  17.560  1.00  0.00            
ATOM    100  H45 BCD     1      28.830  10.400  16.820  1.00  0.00            
ATOM    101  H46 BCD     1      31.210  11.150  19.160  1.00  0.00            
ATOM    102  H47 BCD     1      30.940  14.180  18.750  1.00  0.00            
ATOM    103  H48 BCD     1      32.960  14.410  20.070  1.00  0.00            
ATOM    104  H49 BCD     1      31.850  13.490  21.050  1.00  0.00            
ATOM    105  H50 BCD     1      34.010  12.620  19.440  1.00  0.00            
ATOM    106  C31 BCD     1      31.160  18.190  14.790  1.00  0.00            
ATOM    107  O26 BCD     1      29.980  18.640  15.490  1.00  0.00            
ATOM    108  C32 BCD     1      30.780  17.060  13.920  1.00  0.00            
ATOM    109  O27 BCD     1      29.810  17.450  12.980  1.00  0.00            
ATOM    110  C33 BCD     1      30.390  15.740  14.620  1.00  0.00            
ATOM    111  C34 BCD     1      31.510  15.500  15.640  1.00  0.00            
ATOM    112  C35 BCD     1      31.880  16.690  16.540  1.00  0.00            
ATOM    113  O28 BCD     1      32.200  17.760  15.710  1.00  0.00            
ATOM    114  C36 BCD     1      33.130  16.390  17.440  1.00  0.00            
ATOM    115  O29 BCD     1      34.240  16.020  16.670  1.00  0.00            
ATOM    116  O30 BCD     1      30.490  14.610  13.720  1.00  0.00            
ATOM    117  H51 BCD     1      31.570  19.080  14.290  1.00  0.00            
ATOM    118  H52 BCD     1      31.680  16.850  13.320  1.00  0.00            
ATOM    119  H53 BCD     1      29.460  16.700  12.500  1.00  0.00            
ATOM    120  H54 BCD     1      29.430  15.850  15.130  1.00  0.00            
ATOM    121  H55 BCD     1      30.380  13.790  14.210  1.00  0.00            
ATOM    122  H56 BCD     1      32.420  15.140  15.140  1.00  0.00            
ATOM    123  H57 BCD     1      30.980  17.040  17.050  1.00  0.00            
ATOM    124  H58 BCD     1      33.300  17.250  18.100  1.00  0.00            
ATOM    125  H59 BCD     1      32.950  15.500  18.060  1.00  0.00            
ATOM    126  H60 BCD     1      34.460  16.800  16.150  1.00  0.00            
ATOM    127  C37 BCD     1      27.640  21.930  16.410  1.00  0.00            
ATOM    128  O31 BCD     1      26.590  21.270  17.130  1.00  0.00            
ATOM    129  C38 BCD     1      27.750  21.550  14.910  1.00  0.00            
ATOM    130  O32 BCD     1      26.450  21.650  14.270  1.00  0.00            
ATOM    131  C39 BCD     1      28.330  20.120  14.850  1.00  0.00            
ATOM    132  O33 BCD     1      28.470  19.730  13.450  1.00  0.00            
ATOM    133  C40 BCD     1      29.640  20.020  15.630  1.00  0.00            
ATOM    134  C41 BCD     1      29.400  20.390  17.090  1.00  0.00            
ATOM    135  O34 BCD     1      28.900  21.680  17.110  1.00  0.00            
ATOM    136  C42 BCD     1      30.660  20.380  17.860  1.00  0.00            
ATOM    137  O35 BCD     1      30.400  20.860  19.170  1.00  0.00            
ATOM    138  H61 BCD     1      27.620  23.030  16.380  1.00  0.00            
ATOM    139  H62 BCD     1      28.400  22.310  14.450  1.00  0.00            
ATOM    140  H63 BCD     1      26.440  21.180  13.430  1.00  0.00            
ATOM    141  H64 BCD     1      27.600  19.390  15.220  1.00  0.00            
ATOM    142  H65 BCD     1      28.840  18.850  13.450  1.00  0.00            
ATOM    143  H66 BCD     1      30.390  20.640  15.120  1.00  0.00            
ATOM    144  H67 BCD     1      28.720  19.610  17.440  1.00  0.00            
ATOM    145  H68 BCD     1      31.070  19.360  17.850  1.00  0.00            
ATOM    146  H69 BCD     1      31.380  21.060  17.380  1.00  0.00            
ATOM    147  H70 BCD     1      30.370  20.080  19.740  1.00  0.00            
ATOM    148  C1  BV5     2      26.260  17.280  20.340  1.00  0.00            
ATOM    149  C2  BV5     2      26.510  17.770  18.900  1.00  0.00            
ATOM    150  C3  BV5     2      27.000  16.690  17.900  1.00  0.00            
ATOM    151  C4  BV5     2      28.330  16.010  18.240  1.00  0.00            
ATOM    152  C5  BV5     2      25.990  15.550  17.720  1.00  0.00            
ATOM    153  C6  BV5     2      24.670  16.100  17.240  1.00  0.00            
ATOM    154  O1  BV5     2      24.540  17.110  16.510  1.00  0.00            
ATOM    155  O2  BV5     2      23.710  15.130  17.340  1.00  0.00            
ATOM    156  C7  BV5     2      22.480  15.340  16.630  1.00  0.00            
ATOM    157  C8  BV5     2      21.590  14.110  16.780  1.00  0.00            
ATOM    158  N1  BV5     2      22.020  12.780  16.150  1.00  0.00            
ATOM    159  C9  BV5     2      22.980  13.030  15.040  1.00  0.00            
ATOM    160  C10 BV5     2      22.700  12.050  17.320  1.00  0.00            
ATOM    161  C11 BV5     2      23.400  10.630  16.810  1.00  0.00            
ATOM    162  C12 BV5     2      20.800  11.950  15.620  1.00  0.00            
ATOM    163  C13 BV5     2      19.550  11.900  16.560  1.00  0.00            
ATOM    164  C14 BV5     2      26.340  14.370  16.830  1.00  0.00            
ATOM    165  C15 BV5     2      26.310  13.020  17.280  1.00  0.00            
ATOM    166  C16 BV5     2      26.690  12.050  16.340  1.00  0.00            
ATOM    167  C17 BV5     2      26.940  12.270  15.040  1.00  0.00            
ATOM    168  C18 BV5     2      26.860  13.610  14.580  1.00  0.00            
ATOM    169  C19 BV5     2      26.720  14.680  15.520  1.00  0.00            
ATOM    170  H1  BV5     2      25.660  16.370  20.500  1.00  0.00            
ATOM    171  H2  BV5     2      27.260  17.040  20.710  1.00  0.00            
ATOM    172  H3  BV5     2      25.810  17.990  21.040  1.00  0.00            
ATOM    173  H4  BV5     2      27.230  18.580  19.050  1.00  0.00            
ATOM    174  H5  BV5     2      25.610  18.260  18.530  1.00  0.00            
ATOM    175  H6  BV5     2      27.170  17.230  16.950  1.00  0.00            
ATOM    176  H7  BV5     2      28.550  15.200  17.550  1.00  0.00            
ATOM    177  H8  BV5     2      29.150  16.750  18.220  1.00  0.00            
ATOM    178  H9  BV5     2      28.240  15.480  19.190  1.00  0.00            
ATOM    179  H10 BV5     2      25.800  15.050  18.670  1.00  0.00            
ATOM    180  H11 BV5     2      22.690  15.680  15.600  1.00  0.00            
ATOM    181  H12 BV5     2      22.000  16.190  17.120  1.00  0.00            
ATOM    182  H13 BV5     2      20.640  14.330  16.300  1.00  0.00            
ATOM    183  H14 BV5     2      21.320  13.970  17.830  1.00  0.00            
ATOM    184  H15 BV5     2      22.480  13.720  14.360  1.00  0.00            
ATOM    185  H16 BV5     2      23.920  13.410  15.450  1.00  0.00            
ATOM    186  H17 BV5     2      23.200  12.070  14.560  1.00  0.00            
ATOM    187  H18 BV5     2      21.960  11.960  18.120  1.00  0.00            
ATOM    188  H19 BV5     2      23.540  12.680  17.580  1.00  0.00            
ATOM    189  H20 BV5     2      22.680  10.010  16.250  1.00  0.00            
ATOM    190  H21 BV5     2      24.240  10.880  16.150  1.00  0.00            
ATOM    191  H22 BV5     2      23.880  10.020  17.590  1.00  0.00            
ATOM    192  H23 BV5     2      21.210  10.950  15.460  1.00  0.00            
ATOM    193  H24 BV5     2      20.500  12.360  14.660  1.00  0.00            
ATOM    194  H25 BV5     2      19.810  11.350  17.480  1.00  0.00            
ATOM    195  H26 BV5     2      19.240  12.880  16.940  1.00  0.00            
ATOM    196  H27 BV5     2      18.760  11.310  16.070  1.00  0.00            
ATOM    197  H28 BV5     2      26.020  12.800  18.300  1.00  0.00            
ATOM    198  H29 BV5     2      26.830  11.040  16.700  1.00  0.00            
ATOM    199  H30 BV5     2      27.280  11.530  14.330  1.00  0.00            
ATOM    200  H31 BV5     2      27.210  13.870  13.590  1.00  0.00            
ATOM    201  H32 BV5     2      26.730  15.720  15.200  1.00  0.00            
TER
ENDMDL
MODEL        1
ATOM      1  C1  BCD     1      29.340  20.280  10.500  1.00  0.00            
ATOM      2  O1  BCD     1      30.540  19.510  10.790  1.00  0.00            
ATOM      3  C2  BCD     1      28.180  19.360  10.060  1.00  0.00            
ATOM      4  O2  BCD     1      27.770  18.520  11.160  1.00  0.00            
ATOM      5  C3  BCD     1      28.530  18.520   8.850  1.00  0.00            
ATOM      6  O3  BCD     1      27.490  17.680   8.470  1.00  0.00            
ATOM      7  C4  BCD     1      28.920  19.530   7.750  1.00  0.00            
ATOM      8  C5  BCD     1      30.030  20.520   8.190  1.00  0.00            
ATOM      9  O4  BCD     1      29.600  21.190   9.440  1.00  0.00            
ATOM     10  C6  BCD     1      30.300  21.530   7.150  1.00  0.00            
ATOM     11  O5  BCD     1      29.180  22.300   6.640  1.00  0.00            
ATOM     12  H1  BCD     1      28.920  20.740  11.400  1.00  0.00            
ATOM     13  H2  BCD     1      27.370  20.030   9.770  1.00  0.00            
ATOM     14  H3  BCD     1      27.000  18.080  10.780  1.00  0.00            
ATOM     15  H4  BCD     1      29.430  17.950   9.130  1.00  0.00            
ATOM     16  H5  BCD     1      27.670  17.170   7.670  1.00  0.00            
ATOM     17  H6  BCD     1      28.080  20.110   7.360  1.00  0.00            
ATOM     18  H7  BCD     1      30.940  19.940   8.380  1.00  0.00            
ATOM     19  H8  BCD     1      31.070  22.190   7.570  1.00  0.00            
ATOM     20  H9  BCD     1      30.860  20.980   6.370  1.00  0.00            
ATOM     21  H10 BCD     1      29.350  22.490   5.710  1.00  0.00            
ATOM     22  C7  BCD     1      33.490  19.170  13.700  1.00  0.00            
ATOM     23  O6  BCD     1      34.140  18.260  12.830  1.00  0.00            
ATOM     24  C8  BCD     1      32.080  18.680  14.070  1.00  0.00            
ATOM     25  O7  BCD     1      32.170  17.530  14.910  1.00  0.00            
ATOM     26  C9  BCD     1      31.180  18.510  12.830  1.00  0.00            
ATOM     27  O8  BCD     1      29.800  18.310  13.270  1.00  0.00            
ATOM     28  C10 BCD     1      31.180  19.780  12.020  1.00  0.00            
ATOM     29  C11 BCD     1      32.550  20.380  11.790  1.00  0.00            
ATOM     30  O9  BCD     1      33.210  20.400  13.080  1.00  0.00            
ATOM     31  C12 BCD     1      32.530  21.830  11.350  1.00  0.00            
ATOM     32  O10 BCD     1      33.830  22.160  10.970  1.00  0.00            
ATOM     33  H11 BCD     1      34.080  19.280  14.620  1.00  0.00            
ATOM     34  H12 BCD     1      31.690  19.570  14.580  1.00  0.00            
ATOM     35  H13 BCD     1      32.680  17.680  15.710  1.00  0.00            
ATOM     36  H14 BCD     1      31.540  17.690  12.180  1.00  0.00            
ATOM     37  H15 BCD     1      29.120  18.770  12.770  1.00  0.00            
ATOM     38  H16 BCD     1      30.630  20.420  12.720  1.00  0.00            
ATOM     39  H17 BCD     1      33.110  19.820  11.040  1.00  0.00            
ATOM     40  H18 BCD     1      31.800  21.960  10.530  1.00  0.00            
ATOM     41  H19 BCD     1      32.150  22.350  12.240  1.00  0.00            
ATOM     42  H20 BCD     1      34.360  22.090  11.770  1.00  0.00            
ATOM     43  C13 BCD     1      37.660  16.040  12.850  1.00  0.00            
ATOM     44  O11 BCD     1      37.520  15.730  11.400  1.00  0.00            
ATOM     45  C14 BCD     1      36.490  15.490  13.590  1.00  0.00            
ATOM     46  O12 BCD     1      36.420  14.030  13.480  1.00  0.00            
ATOM     47  C15 BCD     1      35.230  16.140  13.130  1.00  0.00            
ATOM     48  O13 BCD     1      34.190  15.580  13.880  1.00  0.00            
ATOM     49  C16 BCD     1      35.370  17.660  13.290  1.00  0.00            
ATOM     50  C17 BCD     1      36.560  18.250  12.540  1.00  0.00            
ATOM     51  O14 BCD     1      37.730  17.480  12.950  1.00  0.00            
ATOM     52  C18 BCD     1      36.700  19.690  12.580  1.00  0.00            
ATOM     53  O15 BCD     1      37.410  20.160  11.440  1.00  0.00            
ATOM     54  H21 BCD     1      38.570  15.650  13.320  1.00  0.00            
ATOM     55  H22 BCD     1      36.670  15.720  14.650  1.00  0.00            
ATOM     56  H23 BCD     1      35.570  13.800  13.850  1.00  0.00            
ATOM     57  H24 BCD     1      35.100  15.780  12.100  1.00  0.00            
ATOM     58  H25 BCD     1      33.340  16.020  13.770  1.00  0.00            
ATOM     59  H26 BCD     1      35.490  17.890  14.360  1.00  0.00            
ATOM     60  H27 BCD     1      36.320  17.980  11.500  1.00  0.00            
ATOM     61  H28 BCD     1      35.740  20.220  12.530  1.00  0.00            
ATOM     62  H29 BCD     1      37.140  20.100  13.500  1.00  0.00            
ATOM     63  H30 BCD     1      38.290  20.240  11.840  1.00  0.00            
ATOM     64  C19 BCD     1      39.630  14.290   8.250  1.00  0.00            
ATOM     65  O16 BCD     1      38.540  14.710   7.470  1.00  0.00            
ATOM     66  C20 BCD     1      39.170  13.210   9.230  1.00  0.00            
ATOM     67  O17 BCD     1      38.760  12.030   8.530  1.00  0.00            
ATOM     68  C21 BCD     1      38.230  13.830  10.330  1.00  0.00            
ATOM     69  O18 BCD     1      37.980  12.910  11.510  1.00  0.00            
ATOM     70  C22 BCD     1      38.690  15.170  10.910  1.00  0.00            
ATOM     71  C23 BCD     1      39.230  16.100   9.860  1.00  0.00            
ATOM     72  O19 BCD     1      40.180  15.410   9.030  1.00  0.00            
ATOM     73  C24 BCD     1      39.860  17.360  10.290  1.00  0.00            
ATOM     74  O20 BCD     1      40.980  17.190  11.150  1.00  0.00            
ATOM     75  H31 BCD     1      40.490  13.950   7.670  1.00  0.00            
ATOM     76  H32 BCD     1      40.090  12.900   9.740  1.00  0.00            
ATOM     77  H33 BCD     1      38.480  11.460   9.260  1.00  0.00            
ATOM     78  H34 BCD     1      37.250  13.980   9.860  1.00  0.00            
ATOM     79  H35 BCD     1      37.350  13.380  12.060  1.00  0.00            
ATOM     80  H36 BCD     1      39.480  15.020  11.650  1.00  0.00            
ATOM     81  H37 BCD     1      38.320  16.280   9.260  1.00  0.00            
ATOM     82  H38 BCD     1      40.160  17.900   9.390  1.00  0.00            
ATOM     83  H39 BCD     1      39.150  18.060  10.750  1.00  0.00            
ATOM     84  H40 BCD     1      41.750  16.730  10.820  1.00  0.00            
ATOM     85  C25 BCD     1      37.540  15.480   3.470  1.00  0.00            
ATOM     86  O21 BCD     1      36.160  15.740   3.890  1.00  0.00            
ATOM     87  C26 BCD     1      38.010  14.030   3.880  1.00  0.00            
ATOM     88  O22 BCD     1      37.310  13.100   3.000  1.00  0.00            
ATOM     89  C27 BCD     1      38.010  13.780   5.420  1.00  0.00            
ATOM     90  O23 BCD     1      38.360  12.430   5.650  1.00  0.00            
ATOM     91  C28 BCD     1      38.870  14.860   6.100  1.00  0.00            
ATOM     92  C29 BCD     1      38.390  16.230   5.600  1.00  0.00            
ATOM     93  O24 BCD     1      38.410  16.300   4.190  1.00  0.00            
ATOM     94  C30 BCD     1      39.300  17.430   6.150  1.00  0.00            
ATOM     95  O25 BCD     1      40.660  17.290   5.660  1.00  0.00            
ATOM     96  H41 BCD     1      37.580  15.660   2.390  1.00  0.00            
ATOM     97  H42 BCD     1      39.050  13.860   3.570  1.00  0.00            
ATOM     98  H43 BCD     1      36.470  12.860   3.410  1.00  0.00            
ATOM     99  H44 BCD     1      37.020  14.020   5.820  1.00  0.00            
ATOM    100  H45 BCD     1      38.400  12.350   6.610  1.00  0.00            
ATOM    101  H46 BCD     1      39.950  14.760   5.940  1.00  0.00            
ATOM    102  H47 BCD     1      37.350  16.310   5.930  1.00  0.00            
ATOM    103  H48 BCD     1      38.830  18.300   5.670  1.00  0.00            
ATOM    104  H49 BCD     1      39.240  17.510   7.240  1.00  0.00            
ATOM    105  H50 BCD     1      40.600  17.220   4.710  1.00  0.00            
ATOM    106  C31 BCD     1      32.340  15.610   2.630  1.00  0.00            
ATOM    107  O26 BCD     1      31.930  16.370   3.800  1.00  0.00            
ATOM    108  C32 BCD     1      32.820  14.210   2.980  1.00  0.00            
ATOM    109  O27 BCD     1      31.870  13.470   3.780  1.00  0.00            
ATOM    110  C33 BCD     1      34.150  14.320   3.730  1.00  0.00            
ATOM    111  C34 BCD     1      35.110  15.230   2.990  1.00  0.00            
ATOM    112  C35 BCD     1      34.480  16.560   2.510  1.00  0.00            
ATOM    113  O28 BCD     1      33.260  16.280   1.780  1.00  0.00            
ATOM    114  C36 BCD     1      35.270  17.380   1.570  1.00  0.00            
ATOM    115  O29 BCD     1      34.910  18.690   1.580  1.00  0.00            
ATOM    116  O30 BCD     1      34.850  13.060   3.970  1.00  0.00            
ATOM    117  H51 BCD     1      31.460  15.600   1.980  1.00  0.00            
ATOM    118  H52 BCD     1      33.030  13.640   2.070  1.00  0.00            
ATOM    119  H53 BCD     1      32.180  12.650   4.180  1.00  0.00            
ATOM    120  H54 BCD     1      33.870  14.720   4.710  1.00  0.00            
ATOM    121  H55 BCD     1      34.170  12.500   4.360  1.00  0.00            
ATOM    122  H56 BCD     1      35.610  14.750   2.140  1.00  0.00            
ATOM    123  H57 BCD     1      34.140  17.100   3.400  1.00  0.00            
ATOM    124  H58 BCD     1      36.320  17.310   1.900  1.00  0.00            
ATOM    125  H59 BCD     1      35.220  17.040   0.530  1.00  0.00            
ATOM    126  H60 BCD     1      35.290  19.170   0.840  1.00  0.00            
ATOM    127  C37 BCD     1      28.810  18.450   5.610  1.00  0.00            
ATOM    128  O31 BCD     1      29.520  18.790   6.760  1.00  0.00            
ATOM    129  C38 BCD     1      28.630  16.960   5.240  1.00  0.00            
ATOM    130  O32 BCD     1      27.810  16.260   6.170  1.00  0.00            
ATOM    131  C39 BCD     1      29.960  16.190   4.980  1.00  0.00            
ATOM    132  O33 BCD     1      29.740  14.860   4.670  1.00  0.00            
ATOM    133  C40 BCD     1      30.670  16.920   3.900  1.00  0.00            
ATOM    134  C41 BCD     1      30.860  18.380   4.270  1.00  0.00            
ATOM    135  O34 BCD     1      29.630  19.000   4.580  1.00  0.00            
ATOM    136  C42 BCD     1      31.490  19.150   3.250  1.00  0.00            
ATOM    137  O35 BCD     1      32.160  20.290   3.820  1.00  0.00            
ATOM    138  H61 BCD     1      27.840  18.960   5.590  1.00  0.00            
ATOM    139  H62 BCD     1      27.990  16.930   4.350  1.00  0.00            
ATOM    140  H63 BCD     1      27.640  15.380   5.820  1.00  0.00            
ATOM    141  H64 BCD     1      30.560  16.290   5.900  1.00  0.00            
ATOM    142  H65 BCD     1      30.530  14.410   4.360  1.00  0.00            
ATOM    143  H66 BCD     1      30.110  16.880   2.960  1.00  0.00            
ATOM    144  H67 BCD     1      31.520  18.460   5.150  1.00  0.00            
ATOM    145  H68 BCD     1      32.300  18.530   2.870  1.00  0.00            
ATOM    146  H69 BCD     1      30.790  19.560   2.510  1.00  0.00            
ATOM    147  H70 BCD     1      31.830  21.120   3.470  1.00  0.00            
ATOM    148  C1  BV5     2      33.820  18.760   7.490  1.00  0.00            
ATOM    149  C2  BV5     2      33.660  17.730   8.610  1.00  0.00            
ATOM    150  C3  BV5     2      33.990  16.220   8.230  1.00  0.00            
ATOM    151  C4  BV5     2      35.480  16.090   8.120  1.00  0.00            
ATOM    152  C5  BV5     2      33.420  15.220   9.250  1.00  0.00            
ATOM    153  C6  BV5     2      31.900  15.020   8.960  1.00  0.00            
ATOM    154  O1  BV5     2      31.510  14.770   7.860  1.00  0.00            
ATOM    155  O2  BV5     2      31.100  15.040  10.090  1.00  0.00            
ATOM    156  C7  BV5     2      29.690  15.050   9.860  1.00  0.00            
ATOM    157  C8  BV5     2      29.080  15.650  11.120  1.00  0.00            
ATOM    158  N1  BV5     2      28.820  14.700  12.310  1.00  0.00            
ATOM    159  C9  BV5     2      28.410  15.600  13.450  1.00  0.00            
ATOM    160  C10 BV5     2      27.760  13.690  12.080  1.00  0.00            
ATOM    161  C11 BV5     2      26.330  14.170  12.130  1.00  0.00            
ATOM    162  C12 BV5     2      30.020  13.830  12.720  1.00  0.00            
ATOM    163  C13 BV5     2      31.390  14.500  13.210  1.00  0.00            
ATOM    164  C14 BV5     2      34.090  13.890   9.310  1.00  0.00            
ATOM    165  C15 BV5     2      34.430  13.250  10.540  1.00  0.00            
ATOM    166  C16 BV5     2      35.140  12.010  10.520  1.00  0.00            
ATOM    167  C17 BV5     2      35.230  11.330   9.290  1.00  0.00            
ATOM    168  C18 BV5     2      34.770  11.870   8.080  1.00  0.00            
ATOM    169  C19 BV5     2      34.200  13.120   8.110  1.00  0.00            
ATOM    170  H1  BV5     2      34.830  19.030   7.190  1.00  0.00            
ATOM    171  H2  BV5     2      33.430  18.340   6.550  1.00  0.00            
ATOM    172  H3  BV5     2      33.390  19.740   7.710  1.00  0.00            
ATOM    173  H4  BV5     2      32.610  17.690   8.910  1.00  0.00            
ATOM    174  H5  BV5     2      34.270  18.070   9.460  1.00  0.00            
ATOM    175  H6  BV5     2      33.670  16.000   7.200  1.00  0.00            
ATOM    176  H7  BV5     2      35.940  16.240   9.110  1.00  0.00            
ATOM    177  H8  BV5     2      35.910  15.170   7.710  1.00  0.00            
ATOM    178  H9  BV5     2      35.970  16.910   7.580  1.00  0.00            
ATOM    179  H10 BV5     2      33.580  15.700  10.220  1.00  0.00            
ATOM    180  H11 BV5     2      29.290  14.030   9.790  1.00  0.00            
ATOM    181  H12 BV5     2      29.380  15.660   9.000  1.00  0.00            
ATOM    182  H13 BV5     2      28.150  16.180  10.890  1.00  0.00            
ATOM    183  H14 BV5     2      29.730  16.470  11.430  1.00  0.00            
ATOM    184  H15 BV5     2      29.230  16.230  13.830  1.00  0.00            
ATOM    185  H16 BV5     2      27.650  16.260  13.030  1.00  0.00            
ATOM    186  H17 BV5     2      28.110  14.860  14.190  1.00  0.00            
ATOM    187  H18 BV5     2      27.640  12.880  12.800  1.00  0.00            
ATOM    188  H19 BV5     2      27.970  13.210  11.120  1.00  0.00            
ATOM    189  H20 BV5     2      25.730  13.290  12.370  1.00  0.00            
ATOM    190  H21 BV5     2      26.140  15.050  12.770  1.00  0.00            
ATOM    191  H22 BV5     2      26.100  14.530  11.120  1.00  0.00            
ATOM    192  H23 BV5     2      30.270  13.250  11.830  1.00  0.00            
ATOM    193  H24 BV5     2      29.610  13.140  13.470  1.00  0.00            
ATOM    194  H25 BV5     2      31.560  15.540  12.900  1.00  0.00            
ATOM    195  H26 BV5     2      31.600  14.550  14.290  1.00  0.00            
ATOM    196  H27 BV5     2      32.250  13.960  12.790  1.00  0.00            
ATOM    197  H28 BV5     2      34.180  13.770  11.460  1.00  0.00            
ATOM    198  H29 BV5     2      35.520  11.580  11.440  1.00  0.00            
ATOM    199  H30 BV5     2      35.600  10.320   9.230  1.00  0.00            
ATOM    200  H31 BV5     2      34.940  11.320   7.160  1.00  0.00            
ATOM    201  H32 BV5     2      33.820  13.590   7.210  1.00  0.00            
TER
ENDMDL
MODEL        1
ATOM      1  C1  BCD     1      26.620  17.610  24.660  1.00  0.00            
ATOM      2  O1  BCD     1      25.560  16.710  24.150  1.00  0.00            
ATOM      3  C2  BCD     1      26.230  19.050  24.490  1.00  0.00            
ATOM      4  O2  BCD     1      24.970  19.300  25.140  1.00  0.00            
ATOM      5  C3  BCD     1      26.240  19.460  23.010  1.00  0.00            
ATOM      6  O3  BCD     1      26.010  20.870  22.730  1.00  0.00            
ATOM      7  C4  BCD     1      27.580  19.170  22.350  1.00  0.00            
ATOM      8  C5  BCD     1      27.920  17.700  22.610  1.00  0.00            
ATOM      9  O4  BCD     1      27.880  17.450  24.010  1.00  0.00            
ATOM     10  C6  BCD     1      29.340  17.320  22.200  1.00  0.00            
ATOM     11  O5  BCD     1      29.730  16.010  22.470  1.00  0.00            
ATOM     12  H1  BCD     1      26.710  17.400  25.730  1.00  0.00            
ATOM     13  H2  BCD     1      26.990  19.610  25.050  1.00  0.00            
ATOM     14  H3  BCD     1      24.900  20.260  25.080  1.00  0.00            
ATOM     15  H4  BCD     1      25.460  18.820  22.580  1.00  0.00            
ATOM     16  H5  BCD     1      26.270  20.980  21.820  1.00  0.00            
ATOM     17  H6  BCD     1      28.370  19.820  22.760  1.00  0.00            
ATOM     18  H7  BCD     1      27.150  17.030  22.220  1.00  0.00            
ATOM     19  H8  BCD     1      29.230  17.460  21.120  1.00  0.00            
ATOM     20  H9  BCD     1      30.080  18.040  22.560  1.00  0.00            
ATOM     21  H10 BCD     1      29.290  15.360  21.930  1.00  0.00            
ATOM     22  C7  BCD     1      22.980  13.730  25.330  1.00  0.00            
ATOM     23  O6  BCD     1      22.940  13.450  23.920  1.00  0.00            
ATOM     24  C8  BCD     1      22.460  15.150  25.620  1.00  0.00            
ATOM     25  O7  BCD     1      21.150  15.170  25.230  1.00  0.00            
ATOM     26  C9  BCD     1      23.310  16.190  24.780  1.00  0.00            
ATOM     27  O8  BCD     1      22.880  17.590  25.030  1.00  0.00            
ATOM     28  C10 BCD     1      24.830  16.030  25.140  1.00  0.00            
ATOM     29  C11 BCD     1      25.230  14.540  25.060  1.00  0.00            
ATOM     30  O9  BCD     1      24.310  13.700  25.730  1.00  0.00            
ATOM     31  C12 BCD     1      26.650  14.430  25.690  1.00  0.00            
ATOM     32  O10 BCD     1      27.170  13.070  25.300  1.00  0.00            
ATOM     33  H11 BCD     1      22.430  13.020  25.970  1.00  0.00            
ATOM     34  H12 BCD     1      22.460  15.410  26.680  1.00  0.00            
ATOM     35  H13 BCD     1      20.930  16.050  24.920  1.00  0.00            
ATOM     36  H14 BCD     1      23.150  15.880  23.740  1.00  0.00            
ATOM     37  H15 BCD     1      23.630  18.100  25.350  1.00  0.00            
ATOM     38  H16 BCD     1      25.060  16.390  26.150  1.00  0.00            
ATOM     39  H17 BCD     1      25.300  14.220  24.020  1.00  0.00            
ATOM     40  H18 BCD     1      27.390  15.220  25.470  1.00  0.00            
ATOM     41  H19 BCD     1      26.650  14.390  26.780  1.00  0.00            
ATOM     42  H20 BCD     1      28.130  13.110  25.370  1.00  0.00            
ATOM     43  C13 BCD     1      21.610  10.550  21.350  1.00  0.00            
ATOM     44  O11 BCD     1      21.820  11.340  20.140  1.00  0.00            
ATOM     45  C14 BCD     1      20.550  11.240  22.160  1.00  0.00            
ATOM     46  O12 BCD     1      19.330  11.460  21.530  1.00  0.00            
ATOM     47  C15 BCD     1      21.170  12.540  22.640  1.00  0.00            
ATOM     48  O13 BCD     1      20.260  13.320  23.450  1.00  0.00            
ATOM     49  C16 BCD     1      22.400  12.220  23.490  1.00  0.00            
ATOM     50  C17 BCD     1      23.410  11.520  22.560  1.00  0.00            
ATOM     51  O14 BCD     1      22.760  10.350  22.100  1.00  0.00            
ATOM     52  C18 BCD     1      24.690  11.110  23.270  1.00  0.00            
ATOM     53  O15 BCD     1      24.410  10.020  24.190  1.00  0.00            
ATOM     54  H21 BCD     1      21.310   9.520  21.110  1.00  0.00            
ATOM     55  H22 BCD     1      20.350  10.730  23.110  1.00  0.00            
ATOM     56  H23 BCD     1      18.940  12.230  21.970  1.00  0.00            
ATOM     57  H24 BCD     1      21.500  13.100  21.760  1.00  0.00            
ATOM     58  H25 BCD     1      20.750  13.930  24.020  1.00  0.00            
ATOM     59  H26 BCD     1      22.180  11.570  24.350  1.00  0.00            
ATOM     60  H27 BCD     1      23.530  12.280  21.790  1.00  0.00            
ATOM     61  H28 BCD     1      25.380  10.750  22.490  1.00  0.00            
ATOM     62  H29 BCD     1      25.210  11.990  23.680  1.00  0.00            
ATOM     63  H30 BCD     1      23.850   9.380  23.760  1.00  0.00            
ATOM     64  C19 BCD     1      22.320  11.060  16.150  1.00  0.00            
ATOM     65  O16 BCD     1      23.330  12.090  16.250  1.00  0.00            
ATOM     66  C20 BCD     1      20.960  11.540  16.560  1.00  0.00            
ATOM     67  O17 BCD     1      20.530  12.670  15.750  1.00  0.00            
ATOM     68  C21 BCD     1      20.910  11.890  17.990  1.00  0.00            
ATOM     69  O18 BCD     1      19.620  12.190  18.400  1.00  0.00            
ATOM     70  C22 BCD     1      21.530  10.800  18.860  1.00  0.00            
ATOM     71  C23 BCD     1      22.880  10.420  18.270  1.00  0.00            
ATOM     72  O19 BCD     1      22.740   9.990  16.940  1.00  0.00            
ATOM     73  C24 BCD     1      23.590   9.350  19.040  1.00  0.00            
ATOM     74  O20 BCD     1      22.750   8.230  19.330  1.00  0.00            
ATOM     75  H31 BCD     1      22.260  10.730  15.100  1.00  0.00            
ATOM     76  H32 BCD     1      20.270  10.690  16.450  1.00  0.00            
ATOM     77  H33 BCD     1      19.630  12.970  15.920  1.00  0.00            
ATOM     78  H34 BCD     1      21.560  12.770  18.110  1.00  0.00            
ATOM     79  H35 BCD     1      19.610  12.220  19.360  1.00  0.00            
ATOM     80  H36 BCD     1      20.900   9.900  18.780  1.00  0.00            
ATOM     81  H37 BCD     1      23.430  11.370  18.340  1.00  0.00            
ATOM     82  H38 BCD     1      24.480   9.020  18.490  1.00  0.00            
ATOM     83  H39 BCD     1      24.070   9.760  19.950  1.00  0.00            
ATOM     84  H40 BCD     1      22.370   7.810  18.560  1.00  0.00            
ATOM     85  C25 BCD     1      25.990  14.160  14.010  1.00  0.00            
ATOM     86  O21 BCD     1      26.180  15.270  14.870  1.00  0.00            
ATOM     87  C26 BCD     1      24.570  14.140  13.500  1.00  0.00            
ATOM     88  O22 BCD     1      23.950  15.370  12.990  1.00  0.00            
ATOM     89  C27 BCD     1      23.580  13.570  14.510  1.00  0.00            
ATOM     90  O23 BCD     1      22.290  13.510  13.910  1.00  0.00            
ATOM     91  C28 BCD     1      24.110  12.340  15.110  1.00  0.00            
ATOM     92  C29 BCD     1      25.520  12.480  15.600  1.00  0.00            
ATOM     93  O24 BCD     1      26.350  12.850  14.510  1.00  0.00            
ATOM     94  C30 BCD     1      26.080  11.170  16.230  1.00  0.00            
ATOM     95  O25 BCD     1      27.270  11.420  16.970  1.00  0.00            
ATOM     96  H41 BCD     1      26.670  14.270  13.150  1.00  0.00            
ATOM     97  H42 BCD     1      24.650  13.440  12.650  1.00  0.00            
ATOM     98  H43 BCD     1      23.100  14.980  12.800  1.00  0.00            
ATOM     99  H44 BCD     1      23.470  14.240  15.370  1.00  0.00            
ATOM    100  H45 BCD     1      21.670  13.240  14.600  1.00  0.00            
ATOM    101  H46 BCD     1      24.000  11.450  14.480  1.00  0.00            
ATOM    102  H47 BCD     1      25.510  13.270  16.360  1.00  0.00            
ATOM    103  H48 BCD     1      25.390  10.640  16.890  1.00  0.00            
ATOM    104  H49 BCD     1      26.400  10.510  15.400  1.00  0.00            
ATOM    105  H50 BCD     1      27.970  11.760  16.410  1.00  0.00            
ATOM    106  C31 BCD     1      28.390  18.650  15.340  1.00  0.00            
ATOM    107  O26 BCD     1      27.910  18.660  16.630  1.00  0.00            
ATOM    108  C32 BCD     1      27.140  18.800  14.460  1.00  0.00            
ATOM    109  O27 BCD     1      26.370  19.860  14.940  1.00  0.00            
ATOM    110  C33 BCD     1      26.190  17.620  14.620  1.00  0.00            
ATOM    111  C34 BCD     1      27.020  16.340  14.460  1.00  0.00            
ATOM    112  C35 BCD     1      28.200  16.300  15.370  1.00  0.00            
ATOM    113  O28 BCD     1      29.010  17.440  15.130  1.00  0.00            
ATOM    114  C36 BCD     1      29.140  15.140  15.130  1.00  0.00            
ATOM    115  O29 BCD     1      29.540  14.770  13.820  1.00  0.00            
ATOM    116  O30 BCD     1      25.030  17.690  13.770  1.00  0.00            
ATOM    117  H51 BCD     1      29.140  19.370  15.010  1.00  0.00            
ATOM    118  H52 BCD     1      27.410  18.820  13.400  1.00  0.00            
ATOM    119  H53 BCD     1      25.690  19.760  14.270  1.00  0.00            
ATOM    120  H54 BCD     1      25.790  17.630  15.640  1.00  0.00            
ATOM    121  H55 BCD     1      24.780  16.780  13.560  1.00  0.00            
ATOM    122  H56 BCD     1      27.380  16.180  13.440  1.00  0.00            
ATOM    123  H57 BCD     1      27.840  16.330  16.410  1.00  0.00            
ATOM    124  H58 BCD     1      29.970  15.390  15.800  1.00  0.00            
ATOM    125  H59 BCD     1      28.670  14.310  15.680  1.00  0.00            
ATOM    126  H60 BCD     1      30.010  13.930  13.740  1.00  0.00            
ATOM    127  C37 BCD     1      28.310  20.330  20.370  1.00  0.00            
ATOM    128  O31 BCD     1      27.440  19.350  20.980  1.00  0.00            
ATOM    129  C38 BCD     1      27.540  21.220  19.400  1.00  0.00            
ATOM    130  O32 BCD     1      26.440  21.850  20.140  1.00  0.00            
ATOM    131  C39 BCD     1      27.090  20.410  18.180  1.00  0.00            
ATOM    132  O33 BCD     1      26.550  21.220  17.150  1.00  0.00            
ATOM    133  C40 BCD     1      28.290  19.630  17.590  1.00  0.00            
ATOM    134  C41 BCD     1      29.090  18.900  18.650  1.00  0.00            
ATOM    135  O34 BCD     1      29.430  19.770  19.740  1.00  0.00            
ATOM    136  C42 BCD     1      30.420  18.420  18.130  1.00  0.00            
ATOM    137  O35 BCD     1      30.980  17.370  18.910  1.00  0.00            
ATOM    138  H61 BCD     1      28.730  20.970  21.150  1.00  0.00            
ATOM    139  H62 BCD     1      28.270  21.980  19.100  1.00  0.00            
ATOM    140  H63 BCD     1      25.940  22.420  19.550  1.00  0.00            
ATOM    141  H64 BCD     1      26.320  19.670  18.450  1.00  0.00            
ATOM    142  H65 BCD     1      26.160  20.650  16.490  1.00  0.00            
ATOM    143  H66 BCD     1      28.950  20.350  17.080  1.00  0.00            
ATOM    144  H67 BCD     1      28.490  18.060  19.010  1.00  0.00            
ATOM    145  H68 BCD     1      30.300  18.040  17.100  1.00  0.00            
ATOM    146  H69 BCD     1      31.120  19.260  18.010  1.00  0.00            
ATOM    147  H70 BCD     1      30.520  16.530  18.940  1.00  0.00            
ATOM    148  C1  BV5     2      25.090  13.320  19.520  1.00  0.00            
ATOM    149  C2  BV5     2      25.440  14.370  20.650  1.00  0.00            
ATOM    150  C3  BV5     2      25.290  15.850  20.250  1.00  0.00            
ATOM    151  C4  BV5     2      26.450  16.160  19.370  1.00  0.00            
ATOM    152  C5  BV5     2      23.980  16.280  19.610  1.00  0.00            
ATOM    153  C6  BV5     2      22.750  15.990  20.390  1.00  0.00            
ATOM    154  O1  BV5     2      22.660  15.960  21.600  1.00  0.00            
ATOM    155  O2  BV5     2      21.740  15.800  19.530  1.00  0.00            
ATOM    156  C7  BV5     2      20.370  15.760  19.940  1.00  0.00            
ATOM    157  C8  BV5     2      19.460  15.370  18.800  1.00  0.00            
ATOM    158  N1  BV5     2      19.050  16.420  17.810  1.00  0.00            
ATOM    159  C9  BV5     2      18.120  15.780  16.790  1.00  0.00            
ATOM    160  C10 BV5     2      18.290  17.490  18.710  1.00  0.00            
ATOM    161  C11 BV5     2      17.090  16.990  19.640  1.00  0.00            
ATOM    162  C12 BV5     2      20.250  17.060  17.150  1.00  0.00            
ATOM    163  C13 BV5     2      21.010  16.420  15.990  1.00  0.00            
ATOM    164  C14 BV5     2      23.930  17.770  19.310  1.00  0.00            
ATOM    165  C15 BV5     2      23.820  18.140  17.960  1.00  0.00            
ATOM    166  C16 BV5     2      23.810  19.510  17.670  1.00  0.00            
ATOM    167  C17 BV5     2      23.680  20.480  18.630  1.00  0.00            
ATOM    168  C18 BV5     2      23.790  20.090  19.990  1.00  0.00            
ATOM    169  C19 BV5     2      23.880  18.760  20.310  1.00  0.00            
ATOM    170  H1  BV5     2      25.130  12.310  19.930  1.00  0.00            
ATOM    171  H2  BV5     2      24.080  13.550  19.140  1.00  0.00            
ATOM    172  H3  BV5     2      25.880  13.360  18.760  1.00  0.00            
ATOM    173  H4  BV5     2      26.390  14.040  21.090  1.00  0.00            
ATOM    174  H5  BV5     2      24.700  14.290  21.460  1.00  0.00            
ATOM    175  H6  BV5     2      25.370  16.280  21.250  1.00  0.00            
ATOM    176  H7  BV5     2      26.530  17.240  19.170  1.00  0.00            
ATOM    177  H8  BV5     2      27.420  15.860  19.780  1.00  0.00            
ATOM    178  H9  BV5     2      26.270  15.630  18.420  1.00  0.00            
ATOM    179  H10 BV5     2      23.910  15.670  18.700  1.00  0.00            
ATOM    180  H11 BV5     2      20.170  16.670  20.510  1.00  0.00            
ATOM    181  H12 BV5     2      20.290  14.950  20.670  1.00  0.00            
ATOM    182  H13 BV5     2      18.570  15.030  19.330  1.00  0.00            
ATOM    183  H14 BV5     2      20.000  14.630  18.210  1.00  0.00            
ATOM    184  H15 BV5     2      18.640  14.990  16.260  1.00  0.00            
ATOM    185  H16 BV5     2      17.230  15.410  17.320  1.00  0.00            
ATOM    186  H17 BV5     2      17.910  16.630  16.130  1.00  0.00            
ATOM    187  H18 BV5     2      17.880  18.160  17.960  1.00  0.00            
ATOM    188  H19 BV5     2      18.890  18.070  19.410  1.00  0.00            
ATOM    189  H20 BV5     2      16.700  16.050  19.220  1.00  0.00            
ATOM    190  H21 BV5     2      17.570  16.870  20.610  1.00  0.00            
ATOM    191  H22 BV5     2      16.300  17.750  19.750  1.00  0.00            
ATOM    192  H23 BV5     2      20.840  17.310  18.030  1.00  0.00            
ATOM    193  H24 BV5     2      19.830  18.020  16.840  1.00  0.00            
ATOM    194  H25 BV5     2      21.320  15.410  16.270  1.00  0.00            
ATOM    195  H26 BV5     2      20.350  16.400  15.120  1.00  0.00            
ATOM    196  H27 BV5     2      21.930  16.940  15.700  1.00  0.00            
ATOM    197  H28 BV5     2      23.820  17.360  17.210  1.00  0.00            
ATOM    198  H29 BV5     2      23.760  19.820  16.630  1.00  0.00            
ATOM    199  H30 BV5     2      23.700  21.540  18.370  1.00  0.00            
ATOM    200  H31 BV5     2      23.910  20.890  20.720  1.00  0.00            
ATOM    201  H32 BV5     2      23.960  18.380  21.320  1.00  0.00            
TER
ENDMDL
MODEL        1
ATOM      1  C1  BCD     1      28.840  27.650  14.300  1.00  0.00            
ATOM      2  O1  BCD     1      27.810  27.100  15.160  1.00  0.00            
ATOM      3  C2  BCD     1      28.310  28.070  12.870  1.00  0.00            
ATOM      4  O2  BCD     1      27.200  28.930  12.990  1.00  0.00            
ATOM      5  C3  BCD     1      27.600  26.990  12.150  1.00  0.00            
ATOM      6  O3  BCD     1      27.190  27.410  10.870  1.00  0.00            
ATOM      7  C4  BCD     1      28.800  25.940  11.910  1.00  0.00            
ATOM      8  C5  BCD     1      29.450  25.540  13.290  1.00  0.00            
ATOM      9  O4  BCD     1      29.820  26.690  14.060  1.00  0.00            
ATOM     10  C6  BCD     1      30.720  24.670  13.130  1.00  0.00            
ATOM     11  O5  BCD     1      31.330  24.290  14.360  1.00  0.00            
ATOM     12  H1  BCD     1      29.300  28.550  14.710  1.00  0.00            
ATOM     13  H2  BCD     1      29.060  28.620  12.310  1.00  0.00            
ATOM     14  H3  BCD     1      26.740  28.720  12.180  1.00  0.00            
ATOM     15  H4  BCD     1      26.770  26.530  12.700  1.00  0.00            
ATOM     16  H5  BCD     1      26.990  26.630  10.330  1.00  0.00            
ATOM     17  H6  BCD     1      29.560  26.410  11.280  1.00  0.00            
ATOM     18  H7  BCD     1      28.750  24.960  13.900  1.00  0.00            
ATOM     19  H8  BCD     1      30.470  23.750  12.590  1.00  0.00            
ATOM     20  H9  BCD     1      31.360  25.340  12.550  1.00  0.00            
ATOM     21  H10 BCD     1      31.510  25.020  14.950  1.00  0.00            
ATOM     22  C7  BCD     1      26.080  26.800  18.770  1.00  0.00            
ATOM     23  O6  BCD     1      25.360  25.680  18.250  1.00  0.00            
ATOM     24  C8  BCD     1      25.710  28.040  18.030  1.00  0.00            
ATOM     25  O7  BCD     1      24.300  28.310  18.150  1.00  0.00            
ATOM     26  C9  BCD     1      26.170  28.010  16.590  1.00  0.00            
ATOM     27  O8  BCD     1      26.030  29.220  15.770  1.00  0.00            
ATOM     28  C10 BCD     1      27.630  27.460  16.470  1.00  0.00            
ATOM     29  C11 BCD     1      27.890  26.320  17.440  1.00  0.00            
ATOM     30  O9  BCD     1      27.460  26.630  18.750  1.00  0.00            
ATOM     31  C12 BCD     1      29.310  25.920  17.590  1.00  0.00            
ATOM     32  O10 BCD     1      30.170  27.080  17.920  1.00  0.00            
ATOM     33  H11 BCD     1      25.770  27.010  19.800  1.00  0.00            
ATOM     34  H12 BCD     1      26.150  28.870  18.590  1.00  0.00            
ATOM     35  H13 BCD     1      24.090  28.410  19.080  1.00  0.00            
ATOM     36  H14 BCD     1      25.500  27.280  16.120  1.00  0.00            
ATOM     37  H15 BCD     1      26.210  29.070  14.840  1.00  0.00            
ATOM     38  H16 BCD     1      28.360  28.280  16.600  1.00  0.00            
ATOM     39  H17 BCD     1      27.390  25.450  16.990  1.00  0.00            
ATOM     40  H18 BCD     1      29.360  25.200  18.420  1.00  0.00            
ATOM     41  H19 BCD     1      29.650  25.420  16.680  1.00  0.00            
ATOM     42  H20 BCD     1      29.590  27.730  18.340  1.00  0.00            
ATOM     43  C13 BCD     1      23.250  22.590  19.980  1.00  0.00            
ATOM     44  O11 BCD     1      23.460  21.730  18.830  1.00  0.00            
ATOM     45  C14 BCD     1      22.490  23.800  19.560  1.00  0.00            
ATOM     46  O12 BCD     1      21.290  23.270  18.960  1.00  0.00            
ATOM     47  C15 BCD     1      23.270  24.660  18.620  1.00  0.00            
ATOM     48  O13 BCD     1      22.720  25.920  18.290  1.00  0.00            
ATOM     49  C16 BCD     1      24.550  25.000  19.260  1.00  0.00            
ATOM     50  C17 BCD     1      25.300  23.700  19.710  1.00  0.00            
ATOM     51  O14 BCD     1      24.400  22.990  20.580  1.00  0.00            
ATOM     52  C18 BCD     1      26.630  23.920  20.430  1.00  0.00            
ATOM     53  O15 BCD     1      26.540  24.890  21.430  1.00  0.00            
ATOM     54  H21 BCD     1      22.610  22.110  20.730  1.00  0.00            
ATOM     55  H22 BCD     1      22.210  24.450  20.390  1.00  0.00            
ATOM     56  H23 BCD     1      20.670  24.000  19.020  1.00  0.00            
ATOM     57  H24 BCD     1      23.390  24.030  17.730  1.00  0.00            
ATOM     58  H25 BCD     1      23.460  26.430  17.950  1.00  0.00            
ATOM     59  H26 BCD     1      24.370  25.630  20.140  1.00  0.00            
ATOM     60  H27 BCD     1      25.640  23.120  18.840  1.00  0.00            
ATOM     61  H28 BCD     1      27.030  23.020  20.920  1.00  0.00            
ATOM     62  H29 BCD     1      27.500  24.200  19.810  1.00  0.00            
ATOM     63  H30 BCD     1      26.260  24.360  22.190  1.00  0.00            
ATOM     64  C19 BCD     1      23.040  17.830  17.690  1.00  0.00            
ATOM     65  O16 BCD     1      23.560  18.150  16.380  1.00  0.00            
ATOM     66  C20 BCD     1      21.710  18.530  17.950  1.00  0.00            
ATOM     67  O17 BCD     1      20.770  18.230  16.930  1.00  0.00            
ATOM     68  C21 BCD     1      21.900  20.020  18.050  1.00  0.00            
ATOM     69  O18 BCD     1      20.640  20.680  18.370  1.00  0.00            
ATOM     70  C22 BCD     1      23.030  20.340  19.010  1.00  0.00            
ATOM     71  C23 BCD     1      24.260  19.560  18.780  1.00  0.00            
ATOM     72  O19 BCD     1      24.030  18.130  18.690  1.00  0.00            
ATOM     73  C24 BCD     1      25.340  19.690  19.920  1.00  0.00            
ATOM     74  O20 BCD     1      24.900  19.190  21.200  1.00  0.00            
ATOM     75  H31 BCD     1      22.860  16.760  17.830  1.00  0.00            
ATOM     76  H32 BCD     1      21.350  18.230  18.940  1.00  0.00            
ATOM     77  H33 BCD     1      20.010  18.800  17.080  1.00  0.00            
ATOM     78  H34 BCD     1      22.170  20.360  17.040  1.00  0.00            
ATOM     79  H35 BCD     1      20.800  21.620  18.510  1.00  0.00            
ATOM     80  H36 BCD     1      22.680  20.050  20.010  1.00  0.00            
ATOM     81  H37 BCD     1      24.670  19.890  17.810  1.00  0.00            
ATOM     82  H38 BCD     1      26.230  19.110  19.650  1.00  0.00            
ATOM     83  H39 BCD     1      25.740  20.700  20.000  1.00  0.00            
ATOM     84  H40 BCD     1      25.720  19.120  21.700  1.00  0.00            
ATOM     85  C25 BCD     1      25.230  16.310  13.060  1.00  0.00            
ATOM     86  O21 BCD     1      25.180  17.470  12.290  1.00  0.00            
ATOM     87  C26 BCD     1      23.790  15.900  13.450  1.00  0.00            
ATOM     88  O22 BCD     1      22.930  16.030  12.320  1.00  0.00            
ATOM     89  C27 BCD     1      23.210  16.940  14.420  1.00  0.00            
ATOM     90  O23 BCD     1      21.850  16.590  14.940  1.00  0.00            
ATOM     91  C28 BCD     1      24.180  17.180  15.610  1.00  0.00            
ATOM     92  C29 BCD     1      25.560  17.500  15.090  1.00  0.00            
ATOM     93  O24 BCD     1      26.020  16.490  14.220  1.00  0.00            
ATOM     94  C30 BCD     1      26.640  17.690  16.130  1.00  0.00            
ATOM     95  O25 BCD     1      26.640  16.520  16.990  1.00  0.00            
ATOM     96  H41 BCD     1      25.670  15.500  12.470  1.00  0.00            
ATOM     97  H42 BCD     1      23.710  14.890  13.870  1.00  0.00            
ATOM     98  H43 BCD     1      22.040  16.100  12.670  1.00  0.00            
ATOM     99  H44 BCD     1      23.280  17.850  13.800  1.00  0.00            
ATOM    100  H45 BCD     1      21.560  17.260  15.580  1.00  0.00            
ATOM    101  H46 BCD     1      24.250  16.290  16.250  1.00  0.00            
ATOM    102  H47 BCD     1      25.490  18.460  14.570  1.00  0.00            
ATOM    103  H48 BCD     1      27.600  17.830  15.610  1.00  0.00            
ATOM    104  H49 BCD     1      26.460  18.640  16.650  1.00  0.00            
ATOM    105  H50 BCD     1      27.430  16.490  17.540  1.00  0.00            
ATOM    106  C31 BCD     1      26.840  19.510   9.200  1.00  0.00            
ATOM    107  O26 BCD     1      26.930  20.660  10.040  1.00  0.00            
ATOM    108  C32 BCD     1      25.330  19.110   8.980  1.00  0.00            
ATOM    109  O27 BCD     1      24.650  20.260   8.420  1.00  0.00            
ATOM    110  C33 BCD     1      24.740  18.470  10.310  1.00  0.00            
ATOM    111  C34 BCD     1      25.750  17.470  10.960  1.00  0.00            
ATOM    112  C35 BCD     1      27.130  18.120  11.080  1.00  0.00            
ATOM    113  O28 BCD     1      27.570  18.390   9.750  1.00  0.00            
ATOM    114  C36 BCD     1      28.160  17.100  11.730  1.00  0.00            
ATOM    115  O29 BCD     1      28.100  15.840  11.110  1.00  0.00            
ATOM    116  O30 BCD     1      23.450  17.820  10.150  1.00  0.00            
ATOM    117  H51 BCD     1      27.250  19.750   8.210  1.00  0.00            
ATOM    118  H52 BCD     1      25.280  18.310   8.230  1.00  0.00            
ATOM    119  H53 BCD     1      23.850  19.840   8.080  1.00  0.00            
ATOM    120  H54 BCD     1      24.540  19.350  10.930  1.00  0.00            
ATOM    121  H55 BCD     1      23.200  17.410  10.980  1.00  0.00            
ATOM    122  H56 BCD     1      25.690  16.550  10.370  1.00  0.00            
ATOM    123  H57 BCD     1      26.990  19.020  11.690  1.00  0.00            
ATOM    124  H58 BCD     1      29.200  17.420  11.710  1.00  0.00            
ATOM    125  H59 BCD     1      28.020  16.950  12.810  1.00  0.00            
ATOM    126  H60 BCD     1      29.020  15.670  10.900  1.00  0.00            
ATOM    127  C37 BCD     1      28.740  24.330  10.000  1.00  0.00            
ATOM    128  O31 BCD     1      28.270  24.750  11.350  1.00  0.00            
ATOM    129  C38 BCD     1      27.570  24.180   9.000  1.00  0.00            
ATOM    130  O32 BCD     1      26.850  25.350   9.060  1.00  0.00            
ATOM    131  C39 BCD     1      26.770  22.970   9.360  1.00  0.00            
ATOM    132  O33 BCD     1      25.660  22.800   8.490  1.00  0.00            
ATOM    133  C40 BCD     1      27.660  21.770   9.440  1.00  0.00            
ATOM    134  C41 BCD     1      28.790  22.020  10.380  1.00  0.00            
ATOM    135  O34 BCD     1      29.510  23.160  10.050  1.00  0.00            
ATOM    136  C42 BCD     1      29.760  20.800  10.570  1.00  0.00            
ATOM    137  O35 BCD     1      30.420  20.480   9.350  1.00  0.00            
ATOM    138  H61 BCD     1      29.420  25.110   9.650  1.00  0.00            
ATOM    139  H62 BCD     1      27.940  23.970   7.980  1.00  0.00            
ATOM    140  H63 BCD     1      25.940  25.040   8.980  1.00  0.00            
ATOM    141  H64 BCD     1      26.360  23.140  10.370  1.00  0.00            
ATOM    142  H65 BCD     1      25.390  21.880   8.450  1.00  0.00            
ATOM    143  H66 BCD     1      28.090  21.650   8.440  1.00  0.00            
ATOM    144  H67 BCD     1      28.350  22.160  11.380  1.00  0.00            
ATOM    145  H68 BCD     1      30.470  21.120  11.340  1.00  0.00            
ATOM    146  H69 BCD     1      29.110  19.970  10.880  1.00  0.00            
ATOM    147  H70 BCD     1      29.890  19.950   8.750  1.00  0.00            
ATOM    148  C1  BV5     2      26.430  22.880  16.470  1.00  0.00            
ATOM    149  C2  BV5     2      26.750  23.320  15.000  1.00  0.00            
ATOM    150  C3  BV5     2      25.910  22.470  13.950  1.00  0.00            
ATOM    151  C4  BV5     2      26.480  21.040  13.730  1.00  0.00            
ATOM    152  C5  BV5     2      24.360  22.440  14.140  1.00  0.00            
ATOM    153  C6  BV5     2      23.830  23.840  14.110  1.00  0.00            
ATOM    154  O1  BV5     2      24.350  24.800  13.530  1.00  0.00            
ATOM    155  O2  BV5     2      22.550  23.890  14.590  1.00  0.00            
ATOM    156  C7  BV5     2      21.970  25.210  14.790  1.00  0.00            
ATOM    157  C8  BV5     2      20.720  24.910  15.630  1.00  0.00            
ATOM    158  N1  BV5     2      19.500  24.530  14.730  1.00  0.00            
ATOM    159  C9  BV5     2      18.320  24.330  15.720  1.00  0.00            
ATOM    160  C10 BV5     2      19.070  25.750  13.860  1.00  0.00            
ATOM    161  C11 BV5     2      17.880  25.470  12.880  1.00  0.00            
ATOM    162  C12 BV5     2      19.640  23.330  13.810  1.00  0.00            
ATOM    163  C13 BV5     2      20.020  22.050  14.540  1.00  0.00            
ATOM    164  C14 BV5     2      23.590  21.640  13.120  1.00  0.00            
ATOM    165  C15 BV5     2      22.730  20.580  13.430  1.00  0.00            
ATOM    166  C16 BV5     2      21.930  19.920  12.500  1.00  0.00            
ATOM    167  C17 BV5     2      21.910  20.390  11.200  1.00  0.00            
ATOM    168  C18 BV5     2      22.680  21.530  10.810  1.00  0.00            
ATOM    169  C19 BV5     2      23.490  22.110  11.780  1.00  0.00            
ATOM    170  H1  BV5     2      26.530  21.820  16.720  1.00  0.00            
ATOM    171  H2  BV5     2      27.120  23.380  17.170  1.00  0.00            
ATOM    172  H3  BV5     2      25.410  23.170  16.740  1.00  0.00            
ATOM    173  H4  BV5     2      27.790  23.080  14.770  1.00  0.00            
ATOM    174  H5  BV5     2      26.640  24.390  14.790  1.00  0.00            
ATOM    175  H6  BV5     2      26.150  22.990  13.010  1.00  0.00            
ATOM    176  H7  BV5     2      27.530  21.100  13.430  1.00  0.00            
ATOM    177  H8  BV5     2      26.430  20.330  14.570  1.00  0.00            
ATOM    178  H9  BV5     2      25.890  20.590  12.920  1.00  0.00            
ATOM    179  H10 BV5     2      24.090  22.080  15.140  1.00  0.00            
ATOM    180  H11 BV5     2      21.700  25.790  13.890  1.00  0.00            
ATOM    181  H12 BV5     2      22.620  25.870  15.370  1.00  0.00            
ATOM    182  H13 BV5     2      20.490  25.800  16.220  1.00  0.00            
ATOM    183  H14 BV5     2      20.900  24.040  16.270  1.00  0.00            
ATOM    184  H15 BV5     2      18.330  25.110  16.480  1.00  0.00            
ATOM    185  H16 BV5     2      17.360  24.260  15.210  1.00  0.00            
ATOM    186  H17 BV5     2      18.520  23.460  16.350  1.00  0.00            
ATOM    187  H18 BV5     2      19.920  26.190  13.340  1.00  0.00            
ATOM    188  H19 BV5     2      18.840  26.600  14.510  1.00  0.00            
ATOM    189  H20 BV5     2      17.530  26.360  12.350  1.00  0.00            
ATOM    190  H21 BV5     2      18.170  24.770  12.080  1.00  0.00            
ATOM    191  H22 BV5     2      17.060  24.960  13.400  1.00  0.00            
ATOM    192  H23 BV5     2      20.470  23.590  13.150  1.00  0.00            
ATOM    193  H24 BV5     2      18.780  23.060  13.190  1.00  0.00            
ATOM    194  H25 BV5     2      20.060  21.190  13.860  1.00  0.00            
ATOM    195  H26 BV5     2      21.060  22.160  14.890  1.00  0.00            
ATOM    196  H27 BV5     2      19.450  21.760  15.430  1.00  0.00            
ATOM    197  H28 BV5     2      22.670  20.200  14.440  1.00  0.00            
ATOM    198  H29 BV5     2      21.520  18.950  12.750  1.00  0.00            
ATOM    199  H30 BV5     2      21.330  19.910  10.420  1.00  0.00            
ATOM    200  H31 BV5     2      22.660  21.860   9.770  1.00  0.00            
ATOM    201  H32 BV5     2      24.010  23.030  11.530  1.00  0.00            
TER
ENDMDL
MODEL        1
ATOM      1  C1  BCD     1      30.270  24.590  14.620  1.00  0.00            
ATOM      2  O1  BCD     1      29.480  23.690  15.280  1.00  0.00            
ATOM      3  C2  BCD     1      29.560  25.620  13.720  1.00  0.00            
ATOM      4  O2  BCD     1      28.640  26.420  14.510  1.00  0.00            
ATOM      5  C3  BCD     1      28.790  24.840  12.620  1.00  0.00            
ATOM      6  O3  BCD     1      28.090  25.820  11.830  1.00  0.00            
ATOM      7  C4  BCD     1      29.760  23.990  11.810  1.00  0.00            
ATOM      8  C5  BCD     1      30.580  23.110  12.710  1.00  0.00            
ATOM      9  O4  BCD     1      31.200  23.900  13.760  1.00  0.00            
ATOM     10  C6  BCD     1      31.600  22.370  11.870  1.00  0.00            
ATOM     11  O5  BCD     1      31.950  21.220  12.620  1.00  0.00            
ATOM     12  H1  BCD     1      30.890  25.060  15.380  1.00  0.00            
ATOM     13  H2  BCD     1      30.320  26.210  13.200  1.00  0.00            
ATOM     14  H3  BCD     1      28.120  26.830  13.800  1.00  0.00            
ATOM     15  H4  BCD     1      28.010  24.300  13.180  1.00  0.00            
ATOM     16  H5  BCD     1      27.770  25.410  11.030  1.00  0.00            
ATOM     17  H6  BCD     1      30.380  24.730  11.280  1.00  0.00            
ATOM     18  H7  BCD     1      29.920  22.330  13.130  1.00  0.00            
ATOM     19  H8  BCD     1      31.180  22.080  10.900  1.00  0.00            
ATOM     20  H9  BCD     1      32.450  23.040  11.720  1.00  0.00            
ATOM     21  H10 BCD     1      32.800  21.330  13.050  1.00  0.00            
ATOM     22  C7  BCD     1      29.420  21.900  19.030  1.00  0.00            
ATOM     23  O6  BCD     1      28.090  21.420  18.780  1.00  0.00            
ATOM     24  C8  BCD     1      29.360  23.430  18.970  1.00  0.00            
ATOM     25  O7  BCD     1      28.430  23.850  19.960  1.00  0.00            
ATOM     26  C9  BCD     1      28.980  23.950  17.560  1.00  0.00            
ATOM     27  O8  BCD     1      29.060  25.360  17.470  1.00  0.00            
ATOM     28  C10 BCD     1      29.920  23.280  16.550  1.00  0.00            
ATOM     29  C11 BCD     1      29.940  21.790  16.720  1.00  0.00            
ATOM     30  O9  BCD     1      30.300  21.450  18.060  1.00  0.00            
ATOM     31  C12 BCD     1      30.900  21.120  15.840  1.00  0.00            
ATOM     32  O10 BCD     1      32.290  21.500  15.930  1.00  0.00            
ATOM     33  H11 BCD     1      29.730  21.590  20.040  1.00  0.00            
ATOM     34  H12 BCD     1      30.370  23.730  19.270  1.00  0.00            
ATOM     35  H13 BCD     1      28.840  23.820  20.820  1.00  0.00            
ATOM     36  H14 BCD     1      28.000  23.590  17.230  1.00  0.00            
ATOM     37  H15 BCD     1      28.320  25.640  16.920  1.00  0.00            
ATOM     38  H16 BCD     1      30.900  23.660  16.890  1.00  0.00            
ATOM     39  H17 BCD     1      28.930  21.380  16.540  1.00  0.00            
ATOM     40  H18 BCD     1      30.700  20.050  16.010  1.00  0.00            
ATOM     41  H19 BCD     1      30.460  21.390  14.870  1.00  0.00            
ATOM     42  H20 BCD     1      32.690  21.000  16.640  1.00  0.00            
ATOM     43  C13 BCD     1      24.900  19.240  19.890  1.00  0.00            
ATOM     44  O11 BCD     1      24.500  19.040  18.540  1.00  0.00            
ATOM     45  C14 BCD     1      24.810  20.700  20.260  1.00  0.00            
ATOM     46  O12 BCD     1      23.500  21.170  19.850  1.00  0.00            
ATOM     47  C15 BCD     1      25.970  21.480  19.670  1.00  0.00            
ATOM     48  O13 BCD     1      26.040  22.850  20.260  1.00  0.00            
ATOM     49  C16 BCD     1      27.300  20.740  19.790  1.00  0.00            
ATOM     50  C17 BCD     1      27.180  19.250  19.430  1.00  0.00            
ATOM     51  O14 BCD     1      26.190  18.710  20.250  1.00  0.00            
ATOM     52  C18 BCD     1      28.540  18.460  19.470  1.00  0.00            
ATOM     53  O15 BCD     1      29.030  18.410  20.780  1.00  0.00            
ATOM     54  H21 BCD     1      24.200  18.730  20.560  1.00  0.00            
ATOM     55  H22 BCD     1      24.960  20.830  21.330  1.00  0.00            
ATOM     56  H23 BCD     1      23.530  22.130  19.860  1.00  0.00            
ATOM     57  H24 BCD     1      25.750  21.530  18.600  1.00  0.00            
ATOM     58  H25 BCD     1      26.920  23.210  20.090  1.00  0.00            
ATOM     59  H26 BCD     1      27.630  20.960  20.820  1.00  0.00            
ATOM     60  H27 BCD     1      26.850  19.190  18.380  1.00  0.00            
ATOM     61  H28 BCD     1      28.380  17.480  19.020  1.00  0.00            
ATOM     62  H29 BCD     1      29.270  19.000  18.860  1.00  0.00            
ATOM     63  H30 BCD     1      28.650  17.630  21.180  1.00  0.00            
ATOM     64  C19 BCD     1      22.220  16.430  16.250  1.00  0.00            
ATOM     65  O16 BCD     1      22.680  17.010  15.030  1.00  0.00            
ATOM     66  C20 BCD     1      21.460  17.420  17.120  1.00  0.00            
ATOM     67  O17 BCD     1      20.440  17.960  16.310  1.00  0.00            
ATOM     68  C21 BCD     1      22.450  18.500  17.560  1.00  0.00            
ATOM     69  O18 BCD     1      21.780  19.540  18.340  1.00  0.00            
ATOM     70  C22 BCD     1      23.630  17.920  18.300  1.00  0.00            
ATOM     71  C23 BCD     1      24.270  16.940  17.370  1.00  0.00            
ATOM     72  O19 BCD     1      23.330  15.900  17.020  1.00  0.00            
ATOM     73  C24 BCD     1      25.470  16.240  18.050  1.00  0.00            
ATOM     74  O20 BCD     1      25.160  15.630  19.350  1.00  0.00            
ATOM     75  H31 BCD     1      21.490  15.660  15.970  1.00  0.00            
ATOM     76  H32 BCD     1      21.060  16.920  18.020  1.00  0.00            
ATOM     77  H33 BCD     1      19.640  18.060  16.830  1.00  0.00            
ATOM     78  H34 BCD     1      22.820  19.020  16.670  1.00  0.00            
ATOM     79  H35 BCD     1      22.490  20.080  18.700  1.00  0.00            
ATOM     80  H36 BCD     1      23.340  17.430  19.240  1.00  0.00            
ATOM     81  H37 BCD     1      24.600  17.400  16.430  1.00  0.00            
ATOM     82  H38 BCD     1      25.850  15.450  17.390  1.00  0.00            
ATOM     83  H39 BCD     1      26.300  16.960  18.120  1.00  0.00            
ATOM     84  H40 BCD     1      24.320  15.150  19.340  1.00  0.00            
ATOM     85  C25 BCD     1      22.770  16.440  10.980  1.00  0.00            
ATOM     86  O21 BCD     1      23.590  17.570  10.740  1.00  0.00            
ATOM     87  C26 BCD     1      21.490  16.850  11.580  1.00  0.00            
ATOM     88  O22 BCD     1      20.840  17.800  10.740  1.00  0.00            
ATOM     89  C27 BCD     1      21.540  17.340  13.030  1.00  0.00            
ATOM     90  O23 BCD     1      20.270  17.680  13.610  1.00  0.00            
ATOM     91  C28 BCD     1      22.330  16.320  13.880  1.00  0.00            
ATOM     92  C29 BCD     1      23.630  15.930  13.180  1.00  0.00            
ATOM     93  O24 BCD     1      23.340  15.440  11.880  1.00  0.00            
ATOM     94  C30 BCD     1      24.450  14.860  14.010  1.00  0.00            
ATOM     95  O25 BCD     1      23.640  13.780  14.520  1.00  0.00            
ATOM     96  H41 BCD     1      22.540  15.910  10.050  1.00  0.00            
ATOM     97  H42 BCD     1      20.800  16.000  11.550  1.00  0.00            
ATOM     98  H43 BCD     1      20.160  18.250  11.240  1.00  0.00            
ATOM     99  H44 BCD     1      22.260  18.170  12.970  1.00  0.00            
ATOM    100  H45 BCD     1      20.340  17.720  14.570  1.00  0.00            
ATOM    101  H46 BCD     1      21.690  15.440  14.030  1.00  0.00            
ATOM    102  H47 BCD     1      24.180  16.880  13.170  1.00  0.00            
ATOM    103  H48 BCD     1      25.280  14.400  13.450  1.00  0.00            
ATOM    104  H49 BCD     1      24.810  15.420  14.880  1.00  0.00            
ATOM    105  H50 BCD     1      23.330  13.390  13.700  1.00  0.00            
ATOM    106  C31 BCD     1      26.380  18.970   8.030  1.00  0.00            
ATOM    107  O26 BCD     1      26.490  20.050   8.930  1.00  0.00            
ATOM    108  C32 BCD     1      24.950  18.930   7.560  1.00  0.00            
ATOM    109  O27 BCD     1      24.660  20.070   6.800  1.00  0.00            
ATOM    110  C33 BCD     1      24.000  18.880   8.760  1.00  0.00            
ATOM    111  C34 BCD     1      24.320  17.550   9.460  1.00  0.00            
ATOM    112  C35 BCD     1      25.830  17.400   9.790  1.00  0.00            
ATOM    113  O28 BCD     1      26.600  17.700   8.710  1.00  0.00            
ATOM    114  C36 BCD     1      26.330  15.990  10.190  1.00  0.00            
ATOM    115  O29 BCD     1      25.710  15.090   9.310  1.00  0.00            
ATOM    116  O30 BCD     1      22.630  18.920   8.360  1.00  0.00            
ATOM    117  H51 BCD     1      27.090  18.990   7.190  1.00  0.00            
ATOM    118  H52 BCD     1      24.970  18.070   6.880  1.00  0.00            
ATOM    119  H53 BCD     1      23.720  20.250   6.840  1.00  0.00            
ATOM    120  H54 BCD     1      24.240  19.680   9.480  1.00  0.00            
ATOM    121  H55 BCD     1      22.080  18.630   9.090  1.00  0.00            
ATOM    122  H56 BCD     1      23.870  16.770   8.840  1.00  0.00            
ATOM    123  H57 BCD     1      26.100  18.080  10.610  1.00  0.00            
ATOM    124  H58 BCD     1      27.400  15.970   9.960  1.00  0.00            
ATOM    125  H59 BCD     1      26.160  15.760  11.250  1.00  0.00            
ATOM    126  H60 BCD     1      25.880  15.200   8.380  1.00  0.00            
ATOM    127  C37 BCD     1      29.140  23.200   9.640  1.00  0.00            
ATOM    128  O31 BCD     1      28.910  23.190  11.020  1.00  0.00            
ATOM    129  C38 BCD     1      27.870  23.490   8.940  1.00  0.00            
ATOM    130  O32 BCD     1      27.290  24.730   9.410  1.00  0.00            
ATOM    131  C39 BCD     1      26.850  22.400   9.130  1.00  0.00            
ATOM    132  O33 BCD     1      25.640  22.760   8.490  1.00  0.00            
ATOM    133  C40 BCD     1      27.410  21.060   8.600  1.00  0.00            
ATOM    134  C41 BCD     1      28.760  20.830   9.330  1.00  0.00            
ATOM    135  O34 BCD     1      29.630  21.970   9.120  1.00  0.00            
ATOM    136  C42 BCD     1      29.600  19.680   8.840  1.00  0.00            
ATOM    137  O35 BCD     1      29.800  19.780   7.430  1.00  0.00            
ATOM    138  H61 BCD     1      29.900  23.930   9.340  1.00  0.00            
ATOM    139  H62 BCD     1      28.110  23.540   7.870  1.00  0.00            
ATOM    140  H63 BCD     1      26.400  24.820   9.060  1.00  0.00            
ATOM    141  H64 BCD     1      26.630  22.310  10.200  1.00  0.00            
ATOM    142  H65 BCD     1      25.080  21.980   8.410  1.00  0.00            
ATOM    143  H66 BCD     1      27.620  21.090   7.530  1.00  0.00            
ATOM    144  H67 BCD     1      28.510  20.660  10.390  1.00  0.00            
ATOM    145  H68 BCD     1      30.550  19.700   9.400  1.00  0.00            
ATOM    146  H69 BCD     1      29.160  18.730   9.160  1.00  0.00            
ATOM    147  H70 BCD     1      29.780  20.710   7.180  1.00  0.00            
ATOM    148  C1  BV5     2      26.310  19.790  15.670  1.00  0.00            
ATOM    149  C2  BV5     2      26.840  20.870  14.760  1.00  0.00            
ATOM    150  C3  BV5     2      26.280  21.140  13.340  1.00  0.00            
ATOM    151  C4  BV5     2      26.310  19.900  12.460  1.00  0.00            
ATOM    152  C5  BV5     2      24.780  21.660  13.440  1.00  0.00            
ATOM    153  C6  BV5     2      24.550  22.640  14.600  1.00  0.00            
ATOM    154  O1  BV5     2      25.190  23.730  14.750  1.00  0.00            
ATOM    155  O2  BV5     2      23.480  22.270  15.320  1.00  0.00            
ATOM    156  C7  BV5     2      22.880  23.040  16.370  1.00  0.00            
ATOM    157  C8  BV5     2      21.590  22.300  16.770  1.00  0.00            
ATOM    158  N1  BV5     2      20.330  22.470  16.040  1.00  0.00            
ATOM    159  C9  BV5     2      19.460  21.400  16.620  1.00  0.00            
ATOM    160  C10 BV5     2      19.860  23.820  16.450  1.00  0.00            
ATOM    161  C11 BV5     2      18.510  24.310  15.900  1.00  0.00            
ATOM    162  C12 BV5     2      20.590  22.360  14.520  1.00  0.00            
ATOM    163  C13 BV5     2      20.880  20.960  13.940  1.00  0.00            
ATOM    164  C14 BV5     2      24.250  22.320  12.170  1.00  0.00            
ATOM    165  C15 BV5     2      23.320  21.610  11.350  1.00  0.00            
ATOM    166  C16 BV5     2      22.730  22.210  10.180  1.00  0.00            
ATOM    167  C17 BV5     2      23.150  23.550   9.820  1.00  0.00            
ATOM    168  C18 BV5     2      24.100  24.190  10.640  1.00  0.00            
ATOM    169  C19 BV5     2      24.630  23.650  11.780  1.00  0.00            
ATOM    170  H1  BV5     2      25.840  19.000  15.070  1.00  0.00            
ATOM    171  H2  BV5     2      27.160  19.330  16.190  1.00  0.00            
ATOM    172  H3  BV5     2      25.570  20.210  16.360  1.00  0.00            
ATOM    173  H4  BV5     2      27.920  20.710  14.690  1.00  0.00            
ATOM    174  H5  BV5     2      26.820  21.750  15.420  1.00  0.00            
ATOM    175  H6  BV5     2      26.950  21.870  12.870  1.00  0.00            
ATOM    176  H7  BV5     2      27.360  19.710  12.230  1.00  0.00            
ATOM    177  H8  BV5     2      25.770  19.020  12.820  1.00  0.00            
ATOM    178  H9  BV5     2      25.930  20.140  11.460  1.00  0.00            
ATOM    179  H10 BV5     2      24.160  20.780  13.640  1.00  0.00            
ATOM    180  H11 BV5     2      22.770  24.090  16.080  1.00  0.00            
ATOM    181  H12 BV5     2      23.600  23.030  17.190  1.00  0.00            
ATOM    182  H13 BV5     2      21.360  22.610  17.790  1.00  0.00            
ATOM    183  H14 BV5     2      21.830  21.240  16.850  1.00  0.00            
ATOM    184  H15 BV5     2      19.480  21.530  17.700  1.00  0.00            
ATOM    185  H16 BV5     2      18.420  21.390  16.270  1.00  0.00            
ATOM    186  H17 BV5     2      19.890  20.420  16.420  1.00  0.00            
ATOM    187  H18 BV5     2      20.670  24.490  16.150  1.00  0.00            
ATOM    188  H19 BV5     2      19.780  23.780  17.530  1.00  0.00            
ATOM    189  H20 BV5     2      18.800  25.270  15.450  1.00  0.00            
ATOM    190  H21 BV5     2      18.050  23.540  15.280  1.00  0.00            
ATOM    191  H22 BV5     2      17.750  24.540  16.660  1.00  0.00            
ATOM    192  H23 BV5     2      21.540  22.860  14.300  1.00  0.00            
ATOM    193  H24 BV5     2      19.810  22.920  13.990  1.00  0.00            
ATOM    194  H25 BV5     2      21.000  20.960  12.850  1.00  0.00            
ATOM    195  H26 BV5     2      21.770  20.450  14.340  1.00  0.00            
ATOM    196  H27 BV5     2      20.030  20.300  14.120  1.00  0.00            
ATOM    197  H28 BV5     2      23.060  20.590  11.620  1.00  0.00            
ATOM    198  H29 BV5     2      21.940  21.770   9.590  1.00  0.00            
ATOM    199  H30 BV5     2      22.880  24.010   8.870  1.00  0.00            
ATOM    200  H31 BV5     2      24.350  25.180  10.280  1.00  0.00            
ATOM    201  H32 BV5     2      25.390  24.230  12.300  1.00  0.00            
TER
ENDMDL
MODEL        1
ATOM      1  C1  BCD     1      32.560  25.180   8.610  1.00  0.00            
ATOM      2  O1  BCD     1      31.620  24.150   8.860  1.00  0.00            
ATOM      3  C2  BCD     1      33.260  24.970   7.270  1.00  0.00            
ATOM      4  O2  BCD     1      32.260  25.040   6.220  1.00  0.00            
ATOM      5  C3  BCD     1      34.010  23.600   7.270  1.00  0.00            
ATOM      6  O3  BCD     1      34.800  23.340   6.080  1.00  0.00            
ATOM      7  C4  BCD     1      34.990  23.440   8.490  1.00  0.00            
ATOM      8  C5  BCD     1      34.250  23.830   9.740  1.00  0.00            
ATOM      9  O4  BCD     1      33.640  25.120   9.640  1.00  0.00            
ATOM     10  C6  BCD     1      35.250  23.850  10.880  1.00  0.00            
ATOM     11  O5  BCD     1      34.610  24.260  12.110  1.00  0.00            
ATOM     12  H1  BCD     1      32.070  26.160   8.580  1.00  0.00            
ATOM     13  H2  BCD     1      34.050  25.720   7.110  1.00  0.00            
ATOM     14  H3  BCD     1      32.570  25.650   5.550  1.00  0.00            
ATOM     15  H4  BCD     1      33.220  22.840   7.300  1.00  0.00            
ATOM     16  H5  BCD     1      35.070  22.420   6.100  1.00  0.00            
ATOM     17  H6  BCD     1      35.920  24.010   8.390  1.00  0.00            
ATOM     18  H7  BCD     1      33.540  23.020   9.980  1.00  0.00            
ATOM     19  H8  BCD     1      35.710  22.850  10.890  1.00  0.00            
ATOM     20  H9  BCD     1      36.080  24.520  10.620  1.00  0.00            
ATOM     21  H10 BCD     1      34.800  23.590  12.780  1.00  0.00            
ATOM     22  C7  BCD     1      27.770  24.210  10.250  1.00  0.00            
ATOM     23  O6  BCD     1      27.990  23.070  10.930  1.00  0.00            
ATOM     24  C8  BCD     1      27.860  24.010   8.750  1.00  0.00            
ATOM     25  O7  BCD     1      27.080  22.910   8.370  1.00  0.00            
ATOM     26  C9  BCD     1      29.320  23.660   8.330  1.00  0.00            
ATOM     27  O8  BCD     1      29.440  23.740   6.880  1.00  0.00            
ATOM     28  C10 BCD     1      30.340  24.650   9.010  1.00  0.00            
ATOM     29  C11 BCD     1      30.080  24.850  10.500  1.00  0.00            
ATOM     30  O9  BCD     1      28.650  25.200  10.680  1.00  0.00            
ATOM     31  C12 BCD     1      30.920  25.950  11.150  1.00  0.00            
ATOM     32  O10 BCD     1      30.870  27.160  10.390  1.00  0.00            
ATOM     33  H11 BCD     1      26.770  24.550  10.530  1.00  0.00            
ATOM     34  H12 BCD     1      27.640  24.970   8.270  1.00  0.00            
ATOM     35  H13 BCD     1      27.110  22.780   7.420  1.00  0.00            
ATOM     36  H14 BCD     1      29.650  22.670   8.670  1.00  0.00            
ATOM     37  H15 BCD     1      30.180  23.270   6.490  1.00  0.00            
ATOM     38  H16 BCD     1      30.150  25.570   8.430  1.00  0.00            
ATOM     39  H17 BCD     1      30.390  24.040  11.180  1.00  0.00            
ATOM     40  H18 BCD     1      30.510  26.060  12.160  1.00  0.00            
ATOM     41  H19 BCD     1      31.960  25.660  11.360  1.00  0.00            
ATOM     42  H20 BCD     1      30.090  27.600  10.730  1.00  0.00            
ATOM     43  C13 BCD     1      26.350  20.990  14.170  1.00  0.00            
ATOM     44  O11 BCD     1      27.250  19.970  14.090  1.00  0.00            
ATOM     45  C14 BCD     1      25.530  20.910  12.900  1.00  0.00            
ATOM     46  O12 BCD     1      25.000  19.580  12.740  1.00  0.00            
ATOM     47  C15 BCD     1      26.360  21.440  11.680  1.00  0.00            
ATOM     48  O13 BCD     1      25.380  21.720  10.550  1.00  0.00            
ATOM     49  C16 BCD     1      27.090  22.750  12.020  1.00  0.00            
ATOM     50  C17 BCD     1      27.870  22.670  13.370  1.00  0.00            
ATOM     51  O14 BCD     1      26.950  22.260  14.360  1.00  0.00            
ATOM     52  C18 BCD     1      28.380  24.050  13.790  1.00  0.00            
ATOM     53  O15 BCD     1      29.190  23.950  14.970  1.00  0.00            
ATOM     54  H21 BCD     1      25.750  20.910  15.090  1.00  0.00            
ATOM     55  H22 BCD     1      24.710  21.640  13.010  1.00  0.00            
ATOM     56  H23 BCD     1      24.400  19.740  12.010  1.00  0.00            
ATOM     57  H24 BCD     1      27.180  20.750  11.450  1.00  0.00            
ATOM     58  H25 BCD     1      25.930  22.000   9.810  1.00  0.00            
ATOM     59  H26 BCD     1      26.370  23.560  12.150  1.00  0.00            
ATOM     60  H27 BCD     1      28.720  21.980  13.300  1.00  0.00            
ATOM     61  H28 BCD     1      29.000  24.380  12.940  1.00  0.00            
ATOM     62  H29 BCD     1      27.590  24.790  13.960  1.00  0.00            
ATOM     63  H30 BCD     1      28.510  23.680  15.600  1.00  0.00            
ATOM     64  C19 BCD     1      29.010  16.960  16.340  1.00  0.00            
ATOM     65  O16 BCD     1      29.860  16.790  15.200  1.00  0.00            
ATOM     66  C20 BCD     1      27.580  16.710  15.880  1.00  0.00            
ATOM     67  O17 BCD     1      27.540  15.310  15.400  1.00  0.00            
ATOM     68  C21 BCD     1      27.180  17.730  14.770  1.00  0.00            
ATOM     69  O18 BCD     1      25.750  17.650  14.490  1.00  0.00            
ATOM     70  C22 BCD     1      27.430  19.200  15.280  1.00  0.00            
ATOM     71  C23 BCD     1      28.850  19.330  15.870  1.00  0.00            
ATOM     72  O19 BCD     1      29.040  18.310  16.860  1.00  0.00            
ATOM     73  C24 BCD     1      29.180  20.700  16.500  1.00  0.00            
ATOM     74  O20 BCD     1      28.450  20.780  17.710  1.00  0.00            
ATOM     75  H31 BCD     1      29.050  16.220  17.150  1.00  0.00            
ATOM     76  H32 BCD     1      26.980  16.920  16.770  1.00  0.00            
ATOM     77  H33 BCD     1      26.660  14.930  15.490  1.00  0.00            
ATOM     78  H34 BCD     1      27.820  17.640  13.880  1.00  0.00            
ATOM     79  H35 BCD     1      25.600  18.310  13.810  1.00  0.00            
ATOM     80  H36 BCD     1      26.690  19.480  16.030  1.00  0.00            
ATOM     81  H37 BCD     1      29.600  19.230  15.080  1.00  0.00            
ATOM     82  H38 BCD     1      30.250  20.830  16.690  1.00  0.00            
ATOM     83  H39 BCD     1      28.810  21.530  15.880  1.00  0.00            
ATOM     84  H40 BCD     1      28.640  21.660  18.040  1.00  0.00            
ATOM     85  C25 BCD     1      33.140  14.570  14.070  1.00  0.00            
ATOM     86  O21 BCD     1      33.320  15.440  12.980  1.00  0.00            
ATOM     87  C26 BCD     1      31.790  13.870  13.880  1.00  0.00            
ATOM     88  O22 BCD     1      31.690  13.220  12.600  1.00  0.00            
ATOM     89  C27 BCD     1      30.690  14.920  13.940  1.00  0.00            
ATOM     90  O23 BCD     1      29.320  14.360  13.800  1.00  0.00            
ATOM     91  C28 BCD     1      30.770  15.700  15.330  1.00  0.00            
ATOM     92  C29 BCD     1      32.120  16.280  15.440  1.00  0.00            
ATOM     93  O24 BCD     1      33.140  15.310  15.320  1.00  0.00            
ATOM     94  C30 BCD     1      32.420  17.030  16.790  1.00  0.00            
ATOM     95  O25 BCD     1      33.640  17.790  16.690  1.00  0.00            
ATOM     96  H41 BCD     1      33.920  13.800  14.090  1.00  0.00            
ATOM     97  H42 BCD     1      31.710  13.200  14.750  1.00  0.00            
ATOM     98  H43 BCD     1      31.270  12.370  12.760  1.00  0.00            
ATOM     99  H44 BCD     1      30.900  15.540  13.060  1.00  0.00            
ATOM    100  H45 BCD     1      28.620  14.940  14.120  1.00  0.00            
ATOM    101  H46 BCD     1      30.440  15.010  16.110  1.00  0.00            
ATOM    102  H47 BCD     1      32.280  17.090  14.720  1.00  0.00            
ATOM    103  H48 BCD     1      31.670  17.840  16.760  1.00  0.00            
ATOM    104  H49 BCD     1      32.290  16.300  17.600  1.00  0.00            
ATOM    105  H50 BCD     1      34.360  17.170  16.830  1.00  0.00            
ATOM    106  C31 BCD     1      36.090  16.540  10.200  1.00  0.00            
ATOM    107  O26 BCD     1      35.520  17.900  10.150  1.00  0.00            
ATOM    108  C32 BCD     1      35.080  15.530   9.720  1.00  0.00            
ATOM    109  O27 BCD     1      34.690  15.870   8.420  1.00  0.00            
ATOM    110  C33 BCD     1      33.840  15.470  10.670  1.00  0.00            
ATOM    111  C34 BCD     1      34.340  15.280  12.090  1.00  0.00            
ATOM    112  C35 BCD     1      35.450  16.300  12.520  1.00  0.00            
ATOM    113  O28 BCD     1      36.470  16.250  11.530  1.00  0.00            
ATOM    114  C36 BCD     1      36.060  15.870  13.850  1.00  0.00            
ATOM    115  O29 BCD     1      36.600  14.590  13.890  1.00  0.00            
ATOM    116  O30 BCD     1      33.000  14.300  10.470  1.00  0.00            
ATOM    117  H51 BCD     1      36.960  16.420   9.540  1.00  0.00            
ATOM    118  H52 BCD     1      35.500  14.520   9.650  1.00  0.00            
ATOM    119  H53 BCD     1      34.600  15.060   7.910  1.00  0.00            
ATOM    120  H54 BCD     1      33.250  16.390  10.580  1.00  0.00            
ATOM    121  H55 BCD     1      32.450  14.220  11.260  1.00  0.00            
ATOM    122  H56 BCD     1      34.750  14.270  12.180  1.00  0.00            
ATOM    123  H57 BCD     1      35.000  17.300  12.590  1.00  0.00            
ATOM    124  H58 BCD     1      36.930  16.470  14.120  1.00  0.00            
ATOM    125  H59 BCD     1      35.270  16.010  14.600  1.00  0.00            
ATOM    126  H60 BCD     1      37.470  14.680  13.490  1.00  0.00            
ATOM    127  C37 BCD     1      36.510  21.540   8.380  1.00  0.00            
ATOM    128  O31 BCD     1      35.170  22.050   8.650  1.00  0.00            
ATOM    129  C38 BCD     1      36.460  20.330   7.410  1.00  0.00            
ATOM    130  O32 BCD     1      35.770  20.720   6.280  1.00  0.00            
ATOM    131  C39 BCD     1      35.720  19.130   8.050  1.00  0.00            
ATOM    132  O33 BCD     1      35.770  17.980   7.270  1.00  0.00            
ATOM    133  C40 BCD     1      36.280  18.880   9.480  1.00  0.00            
ATOM    134  C41 BCD     1      36.370  20.170  10.290  1.00  0.00            
ATOM    135  O34 BCD     1      37.160  21.150   9.600  1.00  0.00            
ATOM    136  C42 BCD     1      36.930  20.040  11.680  1.00  0.00            
ATOM    137  O35 BCD     1      38.120  19.350  11.710  1.00  0.00            
ATOM    138  H61 BCD     1      37.110  22.340   7.930  1.00  0.00            
ATOM    139  H62 BCD     1      37.500  20.120   7.120  1.00  0.00            
ATOM    140  H63 BCD     1      35.730  19.930   5.720  1.00  0.00            
ATOM    141  H64 BCD     1      34.680  19.430   8.260  1.00  0.00            
ATOM    142  H65 BCD     1      35.380  17.230   7.720  1.00  0.00            
ATOM    143  H66 BCD     1      37.330  18.540   9.430  1.00  0.00            
ATOM    144  H67 BCD     1      35.380  20.640  10.370  1.00  0.00            
ATOM    145  H68 BCD     1      37.000  21.070  12.050  1.00  0.00            
ATOM    146  H69 BCD     1      36.250  19.490  12.340  1.00  0.00            
ATOM    147  H70 BCD     1      38.740  19.920  11.250  1.00  0.00            
ATOM    148  C1  BV5     2      31.370  21.050  13.690  1.00  0.00            
ATOM    149  C2  BV5     2      30.840  19.870  12.870  1.00  0.00            
ATOM    150  C3  BV5     2      31.500  19.750  11.420  1.00  0.00            
ATOM    151  C4  BV5     2      33.010  19.730  11.460  1.00  0.00            
ATOM    152  C5  BV5     2      30.880  18.660  10.480  1.00  0.00            
ATOM    153  C6  BV5     2      29.370  18.820  10.330  1.00  0.00            
ATOM    154  O1  BV5     2      28.730  19.780  10.010  1.00  0.00            
ATOM    155  O2  BV5     2      28.790  17.610  10.390  1.00  0.00            
ATOM    156  C7  BV5     2      27.330  17.480  10.330  1.00  0.00            
ATOM    157  C8  BV5     2      26.950  16.120  10.950  1.00  0.00            
ATOM    158  N1  BV5     2      27.030  14.870  10.100  1.00  0.00            
ATOM    159  C9  BV5     2      25.830  14.850   9.220  1.00  0.00            
ATOM    160  C10 BV5     2      28.170  14.710   9.060  1.00  0.00            
ATOM    161  C11 BV5     2      29.610  14.560   9.610  1.00  0.00            
ATOM    162  C12 BV5     2      27.010  13.670  11.080  1.00  0.00            
ATOM    163  C13 BV5     2      25.770  13.520  11.980  1.00  0.00            
ATOM    164  C14 BV5     2      31.430  18.740   9.080  1.00  0.00            
ATOM    165  C15 BV5     2      31.810  17.510   8.430  1.00  0.00            
ATOM    166  C16 BV5     2      32.170  17.480   7.090  1.00  0.00            
ATOM    167  C17 BV5     2      32.330  18.680   6.360  1.00  0.00            
ATOM    168  C18 BV5     2      32.100  19.880   7.020  1.00  0.00            
ATOM    169  C19 BV5     2      31.570  19.960   8.370  1.00  0.00            
ATOM    170  H1  BV5     2      32.260  21.500  13.260  1.00  0.00            
ATOM    171  H2  BV5     2      30.680  21.900  13.740  1.00  0.00            
ATOM    172  H3  BV5     2      31.710  20.690  14.670  1.00  0.00            
ATOM    173  H4  BV5     2      29.740  19.840  12.870  1.00  0.00            
ATOM    174  H5  BV5     2      31.200  18.980  13.400  1.00  0.00            
ATOM    175  H6  BV5     2      31.200  20.700  10.970  1.00  0.00            
ATOM    176  H7  BV5     2      33.250  18.970  12.220  1.00  0.00            
ATOM    177  H8  BV5     2      33.430  19.410  10.500  1.00  0.00            
ATOM    178  H9  BV5     2      33.490  20.690  11.690  1.00  0.00            
ATOM    179  H10 BV5     2      31.090  17.640  10.800  1.00  0.00            
ATOM    180  H11 BV5     2      26.970  17.510   9.290  1.00  0.00            
ATOM    181  H12 BV5     2      26.750  18.240  10.870  1.00  0.00            
ATOM    182  H13 BV5     2      26.000  16.220  11.460  1.00  0.00            
ATOM    183  H14 BV5     2      27.570  15.940  11.830  1.00  0.00            
ATOM    184  H15 BV5     2      25.730  13.880   8.730  1.00  0.00            
ATOM    185  H16 BV5     2      24.900  15.100   9.720  1.00  0.00            
ATOM    186  H17 BV5     2      25.980  15.580   8.420  1.00  0.00            
ATOM    187  H18 BV5     2      28.100  15.660   8.520  1.00  0.00            
ATOM    188  H19 BV5     2      27.950  13.930   8.340  1.00  0.00            
ATOM    189  H20 BV5     2      30.070  15.540   9.750  1.00  0.00            
ATOM    190  H21 BV5     2      29.660  14.080  10.590  1.00  0.00            
ATOM    191  H22 BV5     2      30.250  13.960   8.940  1.00  0.00            
ATOM    192  H23 BV5     2      27.890  13.720  11.720  1.00  0.00            
ATOM    193  H24 BV5     2      27.110  12.730  10.540  1.00  0.00            
ATOM    194  H25 BV5     2      24.850  13.450  11.380  1.00  0.00            
ATOM    195  H26 BV5     2      25.910  12.600  12.560  1.00  0.00            
ATOM    196  H27 BV5     2      25.680  14.440  12.580  1.00  0.00            
ATOM    197  H28 BV5     2      31.800  16.520   8.870  1.00  0.00            
ATOM    198  H29 BV5     2      32.330  16.450   6.770  1.00  0.00            
ATOM    199  H30 BV5     2      32.650  18.680   5.320  1.00  0.00            
ATOM    200  H31 BV5     2      32.180  20.810   6.470  1.00  0.00            
ATOM    201  H32 BV5     2      31.240  20.860   8.880  1.00  0.00            
TER
ENDMDL
MODEL        1
ATOM      1  C1  BCD     1      26.670  21.400  18.810  1.00  0.00            
ATOM      2  O1  BCD     1      25.850  20.250  19.050  1.00  0.00            
ATOM      3  C2  BCD     1      26.230  22.120  17.520  1.00  0.00            
ATOM      4  O2  BCD     1      24.870  22.620  17.680  1.00  0.00            
ATOM      5  C3  BCD     1      26.430  21.070  16.420  1.00  0.00            
ATOM      6  O3  BCD     1      26.210  21.750  15.130  1.00  0.00            
ATOM      7  C4  BCD     1      27.900  20.620  16.410  1.00  0.00            
ATOM      8  C5  BCD     1      28.400  20.040  17.720  1.00  0.00            
ATOM      9  O4  BCD     1      28.080  20.990  18.710  1.00  0.00            
ATOM     10  C6  BCD     1      29.870  19.680  17.770  1.00  0.00            
ATOM     11  O5  BCD     1      30.210  19.150  19.010  1.00  0.00            
ATOM     12  H1  BCD     1      26.720  22.070  19.680  1.00  0.00            
ATOM     13  H2  BCD     1      26.830  23.010  17.290  1.00  0.00            
ATOM     14  H3  BCD     1      24.540  23.020  16.870  1.00  0.00            
ATOM     15  H4  BCD     1      25.740  20.220  16.500  1.00  0.00            
ATOM     16  H5  BCD     1      26.190  21.190  14.350  1.00  0.00            
ATOM     17  H6  BCD     1      28.440  21.530  16.160  1.00  0.00            
ATOM     18  H7  BCD     1      27.830  19.120  17.900  1.00  0.00            
ATOM     19  H8  BCD     1      30.070  18.860  17.070  1.00  0.00            
ATOM     20  H9  BCD     1      30.550  20.520  17.580  1.00  0.00            
ATOM     21  H10 BCD     1      29.970  19.870  19.600  1.00  0.00            
ATOM     22  C7  BCD     1      23.590  18.390  21.880  1.00  0.00            
ATOM     23  O6  BCD     1      23.210  17.430  20.910  1.00  0.00            
ATOM     24  C8  BCD     1      23.000  19.750  21.450  1.00  0.00            
ATOM     25  O7  BCD     1      21.580  19.730  21.120  1.00  0.00            
ATOM     26  C9  BCD     1      23.810  20.230  20.210  1.00  0.00            
ATOM     27  O8  BCD     1      23.560  21.630  19.900  1.00  0.00            
ATOM     28  C10 BCD     1      25.360  20.150  20.310  1.00  0.00            
ATOM     29  C11 BCD     1      25.900  18.780  20.830  1.00  0.00            
ATOM     30  O9  BCD     1      25.040  18.530  22.010  1.00  0.00            
ATOM     31  C12 BCD     1      27.380  18.810  21.230  1.00  0.00            
ATOM     32  O10 BCD     1      28.020  17.530  21.410  1.00  0.00            
ATOM     33  H11 BCD     1      23.140  18.040  22.820  1.00  0.00            
ATOM     34  H12 BCD     1      23.260  20.420  22.280  1.00  0.00            
ATOM     35  H13 BCD     1      21.400  18.840  20.810  1.00  0.00            
ATOM     36  H14 BCD     1      23.530  19.540  19.400  1.00  0.00            
ATOM     37  H15 BCD     1      23.970  21.900  19.080  1.00  0.00            
ATOM     38  H16 BCD     1      25.740  20.920  21.000  1.00  0.00            
ATOM     39  H17 BCD     1      25.770  18.010  20.070  1.00  0.00            
ATOM     40  H18 BCD     1      28.020  19.280  20.470  1.00  0.00            
ATOM     41  H19 BCD     1      27.320  19.340  22.190  1.00  0.00            
ATOM     42  H20 BCD     1      28.600  17.670  22.170  1.00  0.00            
ATOM     43  C13 BCD     1      21.050  13.850  20.770  1.00  0.00            
ATOM     44  O11 BCD     1      21.660  13.470  19.510  1.00  0.00            
ATOM     45  C14 BCD     1      20.230  15.140  20.650  1.00  0.00            
ATOM     46  O12 BCD     1      19.210  14.850  19.730  1.00  0.00            
ATOM     47  C15 BCD     1      21.170  16.300  20.230  1.00  0.00            
ATOM     48  O13 BCD     1      20.440  17.530  19.910  1.00  0.00            
ATOM     49  C16 BCD     1      22.220  16.440  21.300  1.00  0.00            
ATOM     50  C17 BCD     1      22.930  15.090  21.570  1.00  0.00            
ATOM     51  O14 BCD     1      22.020  13.990  21.820  1.00  0.00            
ATOM     52  C18 BCD     1      23.830  15.220  22.740  1.00  0.00            
ATOM     53  O15 BCD     1      23.080  15.420  23.980  1.00  0.00            
ATOM     54  H21 BCD     1      20.320  13.120  21.150  1.00  0.00            
ATOM     55  H22 BCD     1      19.830  15.420  21.630  1.00  0.00            
ATOM     56  H23 BCD     1      18.550  15.500  20.000  1.00  0.00            
ATOM     57  H24 BCD     1      21.680  16.010  19.310  1.00  0.00            
ATOM     58  H25 BCD     1      19.990  17.520  19.060  1.00  0.00            
ATOM     59  H26 BCD     1      21.610  16.750  22.160  1.00  0.00            
ATOM     60  H27 BCD     1      23.530  14.750  20.710  1.00  0.00            
ATOM     61  H28 BCD     1      24.380  14.270  22.850  1.00  0.00            
ATOM     62  H29 BCD     1      24.550  16.050  22.700  1.00  0.00            
ATOM     63  H30 BCD     1      23.680  15.100  24.650  1.00  0.00            
ATOM     64  C19 BCD     1      22.210  10.260  16.900  1.00  0.00            
ATOM     65  O16 BCD     1      23.130  11.020  16.200  1.00  0.00            
ATOM     66  C20 BCD     1      20.940  11.050  16.900  1.00  0.00            
ATOM     67  O17 BCD     1      20.500  11.170  15.590  1.00  0.00            
ATOM     68  C21 BCD     1      20.950  12.370  17.660  1.00  0.00            
ATOM     69  O18 BCD     1      19.690  13.100  17.650  1.00  0.00            
ATOM     70  C22 BCD     1      21.420  12.150  19.050  1.00  0.00            
ATOM     71  C23 BCD     1      22.720  11.310  19.110  1.00  0.00            
ATOM     72  O19 BCD     1      22.650  10.080  18.290  1.00  0.00            
ATOM     73  C24 BCD     1      23.010  10.870  20.570  1.00  0.00            
ATOM     74  O20 BCD     1      22.060   9.960  21.080  1.00  0.00            
ATOM     75  H31 BCD     1      21.960   9.300  16.430  1.00  0.00            
ATOM     76  H32 BCD     1      20.170  10.440  17.400  1.00  0.00            
ATOM     77  H33 BCD     1      19.560  11.210  15.760  1.00  0.00            
ATOM     78  H34 BCD     1      21.800  12.960  17.320  1.00  0.00            
ATOM     79  H35 BCD     1      19.660  13.830  18.270  1.00  0.00            
ATOM     80  H36 BCD     1      20.630  11.660  19.630  1.00  0.00            
ATOM     81  H37 BCD     1      23.640  11.840  18.810  1.00  0.00            
ATOM     82  H38 BCD     1      23.970  10.350  20.720  1.00  0.00            
ATOM     83  H39 BCD     1      23.030  11.770  21.200  1.00  0.00            
ATOM     84  H40 BCD     1      22.420   9.610  21.900  1.00  0.00            
ATOM     85  C25 BCD     1      26.040  10.810  13.340  1.00  0.00            
ATOM     86  O21 BCD     1      26.400  12.250  13.550  1.00  0.00            
ATOM     87  C26 BCD     1      24.590  10.740  12.810  1.00  0.00            
ATOM     88  O22 BCD     1      24.390  11.560  11.670  1.00  0.00            
ATOM     89  C27 BCD     1      23.550  11.010  13.860  1.00  0.00            
ATOM     90  O23 BCD     1      22.230  10.640  13.510  1.00  0.00            
ATOM     91  C28 BCD     1      23.910  10.280  15.260  1.00  0.00            
ATOM     92  C29 BCD     1      25.390  10.460  15.570  1.00  0.00            
ATOM     93  O24 BCD     1      26.160   9.990  14.460  1.00  0.00            
ATOM     94  C30 BCD     1      25.650   9.700  16.830  1.00  0.00            
ATOM     95  O25 BCD     1      27.040   9.910  17.060  1.00  0.00            
ATOM     96  H41 BCD     1      26.670  10.350  12.580  1.00  0.00            
ATOM     97  H42 BCD     1      24.460   9.690  12.500  1.00  0.00            
ATOM     98  H43 BCD     1      23.650  11.090  11.280  1.00  0.00            
ATOM     99  H44 BCD     1      23.560  12.070  14.150  1.00  0.00            
ATOM    100  H45 BCD     1      21.780  10.930  14.300  1.00  0.00            
ATOM    101  H46 BCD     1      23.570   9.260  15.070  1.00  0.00            
ATOM    102  H47 BCD     1      25.530  11.520  15.770  1.00  0.00            
ATOM    103  H48 BCD     1      25.080  10.150  17.650  1.00  0.00            
ATOM    104  H49 BCD     1      25.440   8.630  16.730  1.00  0.00            
ATOM    105  H50 BCD     1      27.440   9.800  16.200  1.00  0.00            
ATOM    106  C31 BCD     1      29.220  15.030  12.510  1.00  0.00            
ATOM    107  O26 BCD     1      28.420  15.980  13.240  1.00  0.00            
ATOM    108  C32 BCD     1      28.560  14.310  11.320  1.00  0.00            
ATOM    109  O27 BCD     1      28.260  15.290  10.330  1.00  0.00            
ATOM    110  C33 BCD     1      27.290  13.720  11.890  1.00  0.00            
ATOM    111  C34 BCD     1      27.620  12.650  12.910  1.00  0.00            
ATOM    112  C35 BCD     1      28.550  13.240  13.920  1.00  0.00            
ATOM    113  O28 BCD     1      29.660  14.000  13.310  1.00  0.00            
ATOM    114  C36 BCD     1      29.110  12.180  14.880  1.00  0.00            
ATOM    115  O29 BCD     1      29.640  11.120  14.140  1.00  0.00            
ATOM    116  O30 BCD     1      26.570  13.140  10.800  1.00  0.00            
ATOM    117  H51 BCD     1      30.150  15.510  12.200  1.00  0.00            
ATOM    118  H52 BCD     1      29.310  13.590  10.970  1.00  0.00            
ATOM    119  H53 BCD     1      27.650  14.920   9.690  1.00  0.00            
ATOM    120  H54 BCD     1      26.720  14.550  12.330  1.00  0.00            
ATOM    121  H55 BCD     1      25.780  12.690  11.110  1.00  0.00            
ATOM    122  H56 BCD     1      28.040  11.800  12.360  1.00  0.00            
ATOM    123  H57 BCD     1      27.950  13.890  14.570  1.00  0.00            
ATOM    124  H58 BCD     1      29.900  12.650  15.480  1.00  0.00            
ATOM    125  H59 BCD     1      28.330  11.860  15.580  1.00  0.00            
ATOM    126  H60 BCD     1      30.330  11.490  13.580  1.00  0.00            
ATOM    127  C37 BCD     1      28.770  19.870  14.280  1.00  0.00            
ATOM    128  O31 BCD     1      28.000  19.610  15.420  1.00  0.00            
ATOM    129  C38 BCD     1      27.950  19.580  13.060  1.00  0.00            
ATOM    130  O32 BCD     1      26.780  20.310  12.930  1.00  0.00            
ATOM    131  C39 BCD     1      27.540  18.150  13.010  1.00  0.00            
ATOM    132  O33 BCD     1      26.810  17.720  11.830  1.00  0.00            
ATOM    133  C40 BCD     1      28.830  17.330  13.110  1.00  0.00            
ATOM    134  C41 BCD     1      29.690  17.700  14.380  1.00  0.00            
ATOM    135  O34 BCD     1      29.950  19.060  14.330  1.00  0.00            
ATOM    136  C42 BCD     1      31.030  16.910  14.380  1.00  0.00            
ATOM    137  O35 BCD     1      32.040  17.540  15.150  1.00  0.00            
ATOM    138  H61 BCD     1      29.100  20.910  14.120  1.00  0.00            
ATOM    139  H62 BCD     1      28.600  19.860  12.220  1.00  0.00            
ATOM    140  H63 BCD     1      26.210  19.870  12.300  1.00  0.00            
ATOM    141  H64 BCD     1      26.990  17.920  13.930  1.00  0.00            
ATOM    142  H65 BCD     1      27.260  16.980  11.420  1.00  0.00            
ATOM    143  H66 BCD     1      29.310  17.530  12.140  1.00  0.00            
ATOM    144  H67 BCD     1      29.010  17.490  15.220  1.00  0.00            
ATOM    145  H68 BCD     1      30.840  15.950  14.870  1.00  0.00            
ATOM    146  H69 BCD     1      31.450  16.600  13.410  1.00  0.00            
ATOM    147  H70 BCD     1      32.140  18.390  14.710  1.00  0.00            
ATOM    148  C1  BV5     2      24.800  14.040  16.600  1.00  0.00            
ATOM    149  C2  BV5     2      24.390  14.980  17.750  1.00  0.00            
ATOM    150  C3  BV5     2      24.170  16.480  17.400  1.00  0.00            
ATOM    151  C4  BV5     2      25.550  17.220  17.270  1.00  0.00            
ATOM    152  C5  BV5     2      23.410  16.650  16.070  1.00  0.00            
ATOM    153  C6  BV5     2      22.150  15.820  15.990  1.00  0.00            
ATOM    154  O1  BV5     2      21.270  15.780  16.850  1.00  0.00            
ATOM    155  O2  BV5     2      22.080  15.170  14.780  1.00  0.00            
ATOM    156  C7  BV5     2      20.920  14.390  14.480  1.00  0.00            
ATOM    157  C8  BV5     2      21.230  13.590  13.180  1.00  0.00            
ATOM    158  N1  BV5     2      21.340  14.470  11.880  1.00  0.00            
ATOM    159  C9  BV5     2      21.750  13.440  10.810  1.00  0.00            
ATOM    160  C10 BV5     2      20.020  15.110  11.490  1.00  0.00            
ATOM    161  C11 BV5     2      18.750  14.200  11.300  1.00  0.00            
ATOM    162  C12 BV5     2      22.380  15.550  12.010  1.00  0.00            
ATOM    163  C13 BV5     2      23.900  15.160  12.040  1.00  0.00            
ATOM    164  C14 BV5     2      23.210  18.140  15.700  1.00  0.00            
ATOM    165  C15 BV5     2      23.860  18.650  14.590  1.00  0.00            
ATOM    166  C16 BV5     2      23.530  19.960  14.120  1.00  0.00            
ATOM    167  C17 BV5     2      22.560  20.760  14.760  1.00  0.00            
ATOM    168  C18 BV5     2      22.030  20.300  15.970  1.00  0.00            
ATOM    169  C19 BV5     2      22.300  18.970  16.420  1.00  0.00            
ATOM    170  H1  BV5     2      25.360  13.230  17.080  1.00  0.00            
ATOM    171  H2  BV5     2      23.920  13.680  16.050  1.00  0.00            
ATOM    172  H3  BV5     2      25.460  14.550  15.890  1.00  0.00            
ATOM    173  H4  BV5     2      25.140  14.910  18.560  1.00  0.00            
ATOM    174  H5  BV5     2      23.460  14.560  18.150  1.00  0.00            
ATOM    175  H6  BV5     2      23.670  17.000  18.230  1.00  0.00            
ATOM    176  H7  BV5     2      26.210  16.850  16.470  1.00  0.00            
ATOM    177  H8  BV5     2      25.420  18.300  17.160  1.00  0.00            
ATOM    178  H9  BV5     2      26.110  17.150  18.220  1.00  0.00            
ATOM    179  H10 BV5     2      24.040  16.290  15.240  1.00  0.00            
ATOM    180  H11 BV5     2      20.020  15.020  14.530  1.00  0.00            
ATOM    181  H12 BV5     2      20.720  13.660  15.270  1.00  0.00            
ATOM    182  H13 BV5     2      20.450  12.860  12.930  1.00  0.00            
ATOM    183  H14 BV5     2      22.180  13.080  13.310  1.00  0.00            
ATOM    184  H15 BV5     2      22.640  12.970  11.240  1.00  0.00            
ATOM    185  H16 BV5     2      21.000  12.650  10.700  1.00  0.00            
ATOM    186  H17 BV5     2      21.900  13.780   9.790  1.00  0.00            
ATOM    187  H18 BV5     2      20.240  15.620  10.550  1.00  0.00            
ATOM    188  H19 BV5     2      19.740  15.920  12.160  1.00  0.00            
ATOM    189  H20 BV5     2      18.990  13.290  10.730  1.00  0.00            
ATOM    190  H21 BV5     2      18.400  13.860  12.280  1.00  0.00            
ATOM    191  H22 BV5     2      17.920  14.800  10.910  1.00  0.00            
ATOM    192  H23 BV5     2      22.160  16.210  12.840  1.00  0.00            
ATOM    193  H24 BV5     2      22.320  16.220  11.150  1.00  0.00            
ATOM    194  H25 BV5     2      24.250  14.800  11.070  1.00  0.00            
ATOM    195  H26 BV5     2      24.530  16.020  12.300  1.00  0.00            
ATOM    196  H27 BV5     2      24.060  14.460  12.870  1.00  0.00            
ATOM    197  H28 BV5     2      24.630  18.120  14.050  1.00  0.00            
ATOM    198  H29 BV5     2      23.910  20.360  13.180  1.00  0.00            
ATOM    199  H30 BV5     2      22.250  21.730  14.390  1.00  0.00            
ATOM    200  H31 BV5     2      21.380  20.990  16.500  1.00  0.00            
ATOM    201  H32 BV5     2      21.720  18.580  17.250  1.00  0.00            
TER
ENDMDL
MODEL        1
ATOM      1  C1  BCD     1      22.040  25.590  12.550  1.00  0.00            
ATOM      2  O1  BCD     1      20.870  25.050  13.270  1.00  0.00            
ATOM      3  C2  BCD     1      21.700  25.610  11.080  1.00  0.00            
ATOM      4  O2  BCD     1      20.680  26.520  10.950  1.00  0.00            
ATOM      5  C3  BCD     1      21.410  24.250  10.460  1.00  0.00            
ATOM      6  O3  BCD     1      21.120  24.350   9.060  1.00  0.00            
ATOM      7  C4  BCD     1      22.630  23.330  10.770  1.00  0.00            
ATOM      8  C5  BCD     1      22.980  23.360  12.240  1.00  0.00            
ATOM      9  O4  BCD     1      23.230  24.680  12.640  1.00  0.00            
ATOM     10  C6  BCD     1      24.110  22.450  12.670  1.00  0.00            
ATOM     11  O5  BCD     1      24.360  22.590  14.080  1.00  0.00            
ATOM     12  H1  BCD     1      22.330  26.570  12.940  1.00  0.00            
ATOM     13  H2  BCD     1      22.550  26.020  10.520  1.00  0.00            
ATOM     14  H3  BCD     1      20.920  26.950  10.120  1.00  0.00            
ATOM     15  H4  BCD     1      20.560  23.890  11.040  1.00  0.00            
ATOM     16  H5  BCD     1      20.590  25.150   9.020  1.00  0.00            
ATOM     17  H6  BCD     1      23.460  23.670  10.140  1.00  0.00            
ATOM     18  H7  BCD     1      22.110  23.130  12.870  1.00  0.00            
ATOM     19  H8  BCD     1      23.800  21.470  12.300  1.00  0.00            
ATOM     20  H9  BCD     1      24.990  22.560  12.030  1.00  0.00            
ATOM     21  H10 BCD     1      25.130  22.040  14.230  1.00  0.00            
ATOM     22  C7  BCD     1      18.280  25.880  16.410  1.00  0.00            
ATOM     23  O6  BCD     1      17.280  24.970  15.920  1.00  0.00            
ATOM     24  C8  BCD     1      18.470  26.990  15.440  1.00  0.00            
ATOM     25  O7  BCD     1      17.220  27.730  15.330  1.00  0.00            
ATOM     26  C9  BCD     1      19.010  26.360  14.140  1.00  0.00            
ATOM     27  O8  BCD     1      19.220  27.320  13.060  1.00  0.00            
ATOM     28  C10 BCD     1      20.350  25.680  14.450  1.00  0.00            
ATOM     29  C11 BCD     1      20.130  24.690  15.580  1.00  0.00            
ATOM     30  O9  BCD     1      19.530  25.330  16.710  1.00  0.00            
ATOM     31  C12 BCD     1      21.350  24.040  16.060  1.00  0.00            
ATOM     32  O10 BCD     1      22.320  24.880  16.580  1.00  0.00            
ATOM     33  H11 BCD     1      18.000  26.270  17.400  1.00  0.00            
ATOM     34  H12 BCD     1      19.180  27.720  15.840  1.00  0.00            
ATOM     35  H13 BCD     1      17.380  28.250  14.540  1.00  0.00            
ATOM     36  H14 BCD     1      18.390  25.500  13.860  1.00  0.00            
ATOM     37  H15 BCD     1      19.950  27.020  12.510  1.00  0.00            
ATOM     38  H16 BCD     1      21.140  26.380  14.770  1.00  0.00            
ATOM     39  H17 BCD     1      19.520  23.870  15.190  1.00  0.00            
ATOM     40  H18 BCD     1      21.060  23.340  16.860  1.00  0.00            
ATOM     41  H19 BCD     1      21.810  23.470  15.240  1.00  0.00            
ATOM     42  H20 BCD     1      21.950  25.390  17.300  1.00  0.00            
ATOM     43  C13 BCD     1      14.320  22.560  17.290  1.00  0.00            
ATOM     44  O11 BCD     1      14.490  21.630  16.220  1.00  0.00            
ATOM     45  C14 BCD     1      13.970  23.940  16.700  1.00  0.00            
ATOM     46  O12 BCD     1      12.860  23.900  15.800  1.00  0.00            
ATOM     47  C15 BCD     1      15.100  24.560  15.900  1.00  0.00            
ATOM     48  O13 BCD     1      14.750  25.930  15.550  1.00  0.00            
ATOM     49  C16 BCD     1      16.350  24.610  16.810  1.00  0.00            
ATOM     50  C17 BCD     1      16.650  23.210  17.460  1.00  0.00            
ATOM     51  O14 BCD     1      15.510  22.750  18.140  1.00  0.00            
ATOM     52  C18 BCD     1      17.880  23.190  18.340  1.00  0.00            
ATOM     53  O15 BCD     1      17.780  24.250  19.220  1.00  0.00            
ATOM     54  H21 BCD     1      13.550  22.160  17.950  1.00  0.00            
ATOM     55  H22 BCD     1      13.760  24.570  17.580  1.00  0.00            
ATOM     56  H23 BCD     1      12.640  24.790  15.490  1.00  0.00            
ATOM     57  H24 BCD     1      15.280  24.020  14.970  1.00  0.00            
ATOM     58  H25 BCD     1      15.610  26.340  15.440  1.00  0.00            
ATOM     59  H26 BCD     1      16.220  25.290  17.660  1.00  0.00            
ATOM     60  H27 BCD     1      16.760  22.560  16.590  1.00  0.00            
ATOM     61  H28 BCD     1      17.970  22.280  18.940  1.00  0.00            
ATOM     62  H29 BCD     1      18.750  23.240  17.670  1.00  0.00            
ATOM     63  H30 BCD     1      18.510  24.230  19.840  1.00  0.00            
ATOM     64  C19 BCD     1      13.400  17.880  15.080  1.00  0.00            
ATOM     65  O16 BCD     1      14.310  18.000  13.980  1.00  0.00            
ATOM     66  C20 BCD     1      12.260  18.930  14.980  1.00  0.00            
ATOM     67  O17 BCD     1      11.580  18.850  13.760  1.00  0.00            
ATOM     68  C21 BCD     1      12.910  20.350  15.050  1.00  0.00            
ATOM     69  O18 BCD     1      11.890  21.410  15.030  1.00  0.00            
ATOM     70  C22 BCD     1      13.780  20.430  16.300  1.00  0.00            
ATOM     71  C23 BCD     1      14.830  19.340  16.340  1.00  0.00            
ATOM     72  O19 BCD     1      14.190  17.990  16.250  1.00  0.00            
ATOM     73  C24 BCD     1      15.520  19.370  17.710  1.00  0.00            
ATOM     74  O20 BCD     1      14.680  19.480  18.820  1.00  0.00            
ATOM     75  H31 BCD     1      12.940  16.890  14.980  1.00  0.00            
ATOM     76  H32 BCD     1      11.550  18.880  15.820  1.00  0.00            
ATOM     77  H33 BCD     1      11.150  19.700  13.640  1.00  0.00            
ATOM     78  H34 BCD     1      13.580  20.320  14.190  1.00  0.00            
ATOM     79  H35 BCD     1      12.390  22.200  15.270  1.00  0.00            
ATOM     80  H36 BCD     1      13.010  20.470  17.090  1.00  0.00            
ATOM     81  H37 BCD     1      15.640  19.570  15.640  1.00  0.00            
ATOM     82  H38 BCD     1      16.070  18.420  17.760  1.00  0.00            
ATOM     83  H39 BCD     1      16.250  20.180  17.710  1.00  0.00            
ATOM     84  H40 BCD     1      14.940  20.210  19.390  1.00  0.00            
ATOM     85  C25 BCD     1      15.630  15.470  11.030  1.00  0.00            
ATOM     86  O21 BCD     1      16.860  16.220  10.850  1.00  0.00            
ATOM     87  C26 BCD     1      14.450  16.330  10.710  1.00  0.00            
ATOM     88  O22 BCD     1      14.420  16.730   9.300  1.00  0.00            
ATOM     89  C27 BCD     1      14.270  17.490  11.680  1.00  0.00            
ATOM     90  O23 BCD     1      13.090  18.240  11.380  1.00  0.00            
ATOM     91  C28 BCD     1      14.310  16.910  13.090  1.00  0.00            
ATOM     92  C29 BCD     1      15.590  16.080  13.390  1.00  0.00            
ATOM     93  O24 BCD     1      15.600  15.080  12.370  1.00  0.00            
ATOM     94  C30 BCD     1      15.740  15.570  14.840  1.00  0.00            
ATOM     95  O25 BCD     1      14.570  14.820  15.220  1.00  0.00            
ATOM     96  H41 BCD     1      15.600  14.620  10.340  1.00  0.00            
ATOM     97  H42 BCD     1      13.540  15.710  10.780  1.00  0.00            
ATOM     98  H43 BCD     1      13.750  17.420   9.220  1.00  0.00            
ATOM     99  H44 BCD     1      15.090  18.210  11.600  1.00  0.00            
ATOM    100  H45 BCD     1      12.720  18.730  12.120  1.00  0.00            
ATOM    101  H46 BCD     1      13.410  16.300  13.220  1.00  0.00            
ATOM    102  H47 BCD     1      16.480  16.700  13.230  1.00  0.00            
ATOM    103  H48 BCD     1      16.680  15.010  14.860  1.00  0.00            
ATOM    104  H49 BCD     1      15.930  16.380  15.540  1.00  0.00            
ATOM    105  H50 BCD     1      14.030  15.290  15.860  1.00  0.00            
ATOM    106  C31 BCD     1      20.340  16.730   8.850  1.00  0.00            
ATOM    107  O26 BCD     1      20.520  18.110   9.130  1.00  0.00            
ATOM    108  C32 BCD     1      19.110  16.490   7.960  1.00  0.00            
ATOM    109  O27 BCD     1      19.100  17.330   6.770  1.00  0.00            
ATOM    110  C33 BCD     1      17.820  16.650   8.750  1.00  0.00            
ATOM    111  C34 BCD     1      17.880  15.800  10.000  1.00  0.00            
ATOM    112  C35 BCD     1      19.200  16.040  10.750  1.00  0.00            
ATOM    113  O28 BCD     1      20.260  15.900   9.920  1.00  0.00            
ATOM    114  C36 BCD     1      19.310  15.190  11.990  1.00  0.00            
ATOM    115  O29 BCD     1      19.270  13.770  11.690  1.00  0.00            
ATOM    116  O30 BCD     1      16.670  16.360   7.850  1.00  0.00            
ATOM    117  H51 BCD     1      21.280  16.360   8.420  1.00  0.00            
ATOM    118  H52 BCD     1      19.160  15.430   7.670  1.00  0.00            
ATOM    119  H53 BCD     1      18.420  16.920   6.230  1.00  0.00            
ATOM    120  H54 BCD     1      17.740  17.690   9.090  1.00  0.00            
ATOM    121  H55 BCD     1      15.830  16.510   8.290  1.00  0.00            
ATOM    122  H56 BCD     1      17.710  14.740   9.790  1.00  0.00            
ATOM    123  H57 BCD     1      19.180  17.060  11.140  1.00  0.00            
ATOM    124  H58 BCD     1      20.280  15.380  12.470  1.00  0.00            
ATOM    125  H59 BCD     1      18.540  15.360  12.750  1.00  0.00            
ATOM    126  H60 BCD     1      19.500  13.200  12.430  1.00  0.00            
ATOM    127  C37 BCD     1      23.150  21.360   9.580  1.00  0.00            
ATOM    128  O31 BCD     1      22.160  22.090  10.270  1.00  0.00            
ATOM    129  C38 BCD     1      22.770  20.990   8.110  1.00  0.00            
ATOM    130  O32 BCD     1      22.400  22.190   7.370  1.00  0.00            
ATOM    131  C39 BCD     1      21.580  19.960   8.040  1.00  0.00            
ATOM    132  O33 BCD     1      21.210  19.450   6.720  1.00  0.00            
ATOM    133  C40 BCD     1      21.770  18.820   9.020  1.00  0.00            
ATOM    134  C41 BCD     1      22.280  19.250  10.410  1.00  0.00            
ATOM    135  O34 BCD     1      23.400  20.120  10.200  1.00  0.00            
ATOM    136  C42 BCD     1      22.790  18.150  11.300  1.00  0.00            
ATOM    137  O35 BCD     1      23.770  17.410  10.580  1.00  0.00            
ATOM    138  H61 BCD     1      24.110  21.890   9.680  1.00  0.00            
ATOM    139  H62 BCD     1      23.660  20.470   7.750  1.00  0.00            
ATOM    140  H63 BCD     1      21.910  22.820   7.910  1.00  0.00            
ATOM    141  H64 BCD     1      20.790  20.670   8.340  1.00  0.00            
ATOM    142  H65 BCD     1      20.410  18.950   6.880  1.00  0.00            
ATOM    143  H66 BCD     1      22.480  18.120   8.560  1.00  0.00            
ATOM    144  H67 BCD     1      21.520  19.860  10.920  1.00  0.00            
ATOM    145  H68 BCD     1      23.170  18.660  12.190  1.00  0.00            
ATOM    146  H69 BCD     1      22.050  17.410  11.640  1.00  0.00            
ATOM    147  H70 BCD     1      23.690  16.480  10.820  1.00  0.00            
ATOM    148  C1  BV5     2      19.960  21.200  13.170  1.00  0.00            
ATOM    149  C2  BV5     2      18.850  20.100  13.020  1.00  0.00            
ATOM    150  C3  BV5     2      17.350  20.630  13.040  1.00  0.00            
ATOM    151  C4  BV5     2      17.160  21.400  14.370  1.00  0.00            
ATOM    152  C5  BV5     2      16.970  21.480  11.770  1.00  0.00            
ATOM    153  C6  BV5     2      16.860  20.680  10.470  1.00  0.00            
ATOM    154  O1  BV5     2      16.600  19.520  10.240  1.00  0.00            
ATOM    155  O2  BV5     2      16.930  21.610   9.500  1.00  0.00            
ATOM    156  C7  BV5     2      16.460  21.260   8.170  1.00  0.00            
ATOM    157  C8  BV5     2      16.460  22.420   7.200  1.00  0.00            
ATOM    158  N1  BV5     2      15.710  23.660   7.570  1.00  0.00            
ATOM    159  C9  BV5     2      15.870  24.650   6.440  1.00  0.00            
ATOM    160  C10 BV5     2      14.180  23.320   7.600  1.00  0.00            
ATOM    161  C11 BV5     2      13.300  24.140   8.600  1.00  0.00            
ATOM    162  C12 BV5     2      16.180  24.350   8.820  1.00  0.00            
ATOM    163  C13 BV5     2      17.690  24.620   9.040  1.00  0.00            
ATOM    164  C14 BV5     2      15.670  22.300  11.920  1.00  0.00            
ATOM    165  C15 BV5     2      15.680  23.640  12.140  1.00  0.00            
ATOM    166  C16 BV5     2      14.470  24.350  12.160  1.00  0.00            
ATOM    167  C17 BV5     2      13.230  23.660  12.040  1.00  0.00            
ATOM    168  C18 BV5     2      13.200  22.340  11.790  1.00  0.00            
ATOM    169  C19 BV5     2      14.390  21.600  11.890  1.00  0.00            
ATOM    170  H1  BV5     2      20.900  20.940  12.670  1.00  0.00            
ATOM    171  H2  BV5     2      19.550  22.090  12.690  1.00  0.00            
ATOM    172  H3  BV5     2      20.110  21.550  14.200  1.00  0.00            
ATOM    173  H4  BV5     2      18.930  19.280  13.740  1.00  0.00            
ATOM    174  H5  BV5     2      19.000  19.620  12.050  1.00  0.00            
ATOM    175  H6  BV5     2      16.700  19.750  13.150  1.00  0.00            
ATOM    176  H7  BV5     2      17.230  20.690  15.210  1.00  0.00            
ATOM    177  H8  BV5     2      17.880  22.220  14.390  1.00  0.00            
ATOM    178  H9  BV5     2      16.150  21.840  14.320  1.00  0.00            
ATOM    179  H10 BV5     2      17.760  22.200  11.520  1.00  0.00            
ATOM    180  H11 BV5     2      15.400  21.010   8.240  1.00  0.00            
ATOM    181  H12 BV5     2      16.980  20.360   7.800  1.00  0.00            
ATOM    182  H13 BV5     2      16.040  22.010   6.280  1.00  0.00            
ATOM    183  H14 BV5     2      17.510  22.720   7.100  1.00  0.00            
ATOM    184  H15 BV5     2      15.450  25.590   6.810  1.00  0.00            
ATOM    185  H16 BV5     2      16.890  24.690   6.050  1.00  0.00            
ATOM    186  H17 BV5     2      15.240  24.470   5.570  1.00  0.00            
ATOM    187  H18 BV5     2      14.190  22.370   8.140  1.00  0.00            
ATOM    188  H19 BV5     2      13.730  23.230   6.620  1.00  0.00            
ATOM    189  H20 BV5     2      13.250  25.190   8.300  1.00  0.00            
ATOM    190  H21 BV5     2      12.290  23.730   8.630  1.00  0.00            
ATOM    191  H22 BV5     2      13.670  24.110   9.640  1.00  0.00            
ATOM    192  H23 BV5     2      15.890  23.670   9.620  1.00  0.00            
ATOM    193  H24 BV5     2      15.640  25.290   8.990  1.00  0.00            
ATOM    194  H25 BV5     2      17.870  25.040  10.040  1.00  0.00            
ATOM    195  H26 BV5     2      18.260  23.690   9.080  1.00  0.00            
ATOM    196  H27 BV5     2      18.010  25.300   8.250  1.00  0.00            
ATOM    197  H28 BV5     2      16.640  24.130  12.340  1.00  0.00            
ATOM    198  H29 BV5     2      14.510  25.390  12.450  1.00  0.00            
ATOM    199  H30 BV5     2      12.280  24.170  12.060  1.00  0.00            
ATOM    200  H31 BV5     2      12.250  21.860  11.580  1.00  0.00            
ATOM    201  H32 BV5     2      14.300  20.520  11.790  1.00  0.00            
TER
ENDMDL
MODEL        1
ATOM      1  C1  BCD     1      33.660  26.210  11.490  1.00  0.00            
ATOM      2  O1  BCD     1      33.020  24.950  11.740  1.00  0.00            
ATOM      3  C2  BCD     1      32.960  26.970  10.380  1.00  0.00            
ATOM      4  O2  BCD     1      31.610  27.320  10.670  1.00  0.00            
ATOM      5  C3  BCD     1      33.180  26.320   9.020  1.00  0.00            
ATOM      6  O3  BCD     1      32.670  27.190   8.030  1.00  0.00            
ATOM      7  C4  BCD     1      34.700  26.050   8.830  1.00  0.00            
ATOM      8  C5  BCD     1      35.450  25.320  10.030  1.00  0.00            
ATOM      9  O4  BCD     1      35.110  26.030  11.200  1.00  0.00            
ATOM     10  C6  BCD     1      37.010  25.160   9.860  1.00  0.00            
ATOM     11  O5  BCD     1      37.640  26.470   9.830  1.00  0.00            
ATOM     12  H1  BCD     1      33.620  26.820  12.400  1.00  0.00            
ATOM     13  H2  BCD     1      33.530  27.900  10.430  1.00  0.00            
ATOM     14  H3  BCD     1      31.470  28.050  10.060  1.00  0.00            
ATOM     15  H4  BCD     1      32.650  25.370   8.930  1.00  0.00            
ATOM     16  H5  BCD     1      33.250  27.950   7.930  1.00  0.00            
ATOM     17  H6  BCD     1      35.140  27.030   8.620  1.00  0.00            
ATOM     18  H7  BCD     1      35.080  24.300  10.210  1.00  0.00            
ATOM     19  H8  BCD     1      37.410  24.590  10.710  1.00  0.00            
ATOM     20  H9  BCD     1      37.210  24.550   8.970  1.00  0.00            
ATOM     21  H10 BCD     1      38.320  26.490   9.150  1.00  0.00            
ATOM     22  C7  BCD     1      31.130  23.070  14.690  1.00  0.00            
ATOM     23  O6  BCD     1      30.380  22.230  13.760  1.00  0.00            
ATOM     24  C8  BCD     1      30.770  24.560  14.600  1.00  0.00            
ATOM     25  O7  BCD     1      29.340  24.770  14.770  1.00  0.00            
ATOM     26  C9  BCD     1      31.260  25.120  13.250  1.00  0.00            
ATOM     27  O8  BCD     1      31.090  26.550  13.160  1.00  0.00            
ATOM     28  C10 BCD     1      32.770  24.680  13.160  1.00  0.00            
ATOM     29  C11 BCD     1      33.100  23.230  13.400  1.00  0.00            
ATOM     30  O9  BCD     1      32.500  22.810  14.640  1.00  0.00            
ATOM     31  C12 BCD     1      34.600  22.940  13.420  1.00  0.00            
ATOM     32  O10 BCD     1      34.850  21.590  13.730  1.00  0.00            
ATOM     33  H11 BCD     1      30.820  22.820  15.720  1.00  0.00            
ATOM     34  H12 BCD     1      31.240  25.070  15.440  1.00  0.00            
ATOM     35  H13 BCD     1      29.150  25.690  14.580  1.00  0.00            
ATOM     36  H14 BCD     1      30.680  24.700  12.420  1.00  0.00            
ATOM     37  H15 BCD     1      31.270  26.730  12.230  1.00  0.00            
ATOM     38  H16 BCD     1      33.360  25.360  13.780  1.00  0.00            
ATOM     39  H17 BCD     1      32.660  22.710  12.540  1.00  0.00            
ATOM     40  H18 BCD     1      35.160  23.120  12.490  1.00  0.00            
ATOM     41  H19 BCD     1      35.100  23.630  14.110  1.00  0.00            
ATOM     42  H20 BCD     1      34.080  21.450  14.280  1.00  0.00            
ATOM     43  C13 BCD     1      28.030  18.810  13.660  1.00  0.00            
ATOM     44  O11 BCD     1      28.460  18.650  12.360  1.00  0.00            
ATOM     45  C14 BCD     1      27.290  20.160  13.770  1.00  0.00            
ATOM     46  O12 BCD     1      26.150  20.350  12.920  1.00  0.00            
ATOM     47  C15 BCD     1      28.280  21.340  13.370  1.00  0.00            
ATOM     48  O13 BCD     1      27.680  22.620  13.710  1.00  0.00            
ATOM     49  C16 BCD     1      29.510  21.260  14.260  1.00  0.00            
ATOM     50  C17 BCD     1      30.090  19.830  14.370  1.00  0.00            
ATOM     51  O14 BCD     1      29.030  18.910  14.700  1.00  0.00            
ATOM     52  C18 BCD     1      31.260  19.720  15.320  1.00  0.00            
ATOM     53  O15 BCD     1      31.720  18.420  15.510  1.00  0.00            
ATOM     54  H21 BCD     1      27.400  17.970  13.980  1.00  0.00            
ATOM     55  H22 BCD     1      27.030  20.310  14.820  1.00  0.00            
ATOM     56  H23 BCD     1      25.930  21.290  12.970  1.00  0.00            
ATOM     57  H24 BCD     1      28.500  21.290  12.300  1.00  0.00            
ATOM     58  H25 BCD     1      28.310  23.190  14.150  1.00  0.00            
ATOM     59  H26 BCD     1      29.280  21.570  15.280  1.00  0.00            
ATOM     60  H27 BCD     1      30.490  19.520  13.390  1.00  0.00            
ATOM     61  H28 BCD     1      32.090  20.410  15.110  1.00  0.00            
ATOM     62  H29 BCD     1      30.960  20.080  16.310  1.00  0.00            
ATOM     63  H30 BCD     1      32.560  18.470  15.990  1.00  0.00            
ATOM     64  C19 BCD     1      28.740  15.980   9.300  1.00  0.00            
ATOM     65  O16 BCD     1      29.440  16.980   8.520  1.00  0.00            
ATOM     66  C20 BCD     1      27.320  16.430   9.640  1.00  0.00            
ATOM     67  O17 BCD     1      26.620  16.820   8.410  1.00  0.00            
ATOM     68  C21 BCD     1      27.390  17.640  10.530  1.00  0.00            
ATOM     69  O18 BCD     1      26.110  18.190  10.840  1.00  0.00            
ATOM     70  C22 BCD     1      28.190  17.410  11.760  1.00  0.00            
ATOM     71  C23 BCD     1      29.570  16.900  11.300  1.00  0.00            
ATOM     72  O19 BCD     1      29.370  15.740  10.490  1.00  0.00            
ATOM     73  C24 BCD     1      30.370  16.510  12.480  1.00  0.00            
ATOM     74  O20 BCD     1      29.640  15.720  13.440  1.00  0.00            
ATOM     75  H31 BCD     1      28.840  15.100   8.650  1.00  0.00            
ATOM     76  H32 BCD     1      26.810  15.680  10.250  1.00  0.00            
ATOM     77  H33 BCD     1      26.440  16.060   7.850  1.00  0.00            
ATOM     78  H34 BCD     1      27.990  18.340   9.940  1.00  0.00            
ATOM     79  H35 BCD     1      26.210  19.070  11.210  1.00  0.00            
ATOM     80  H36 BCD     1      27.680  16.650  12.360  1.00  0.00            
ATOM     81  H37 BCD     1      30.030  17.790  10.840  1.00  0.00            
ATOM     82  H38 BCD     1      31.350  16.140  12.180  1.00  0.00            
ATOM     83  H39 BCD     1      30.610  17.460  12.980  1.00  0.00            
ATOM     84  H40 BCD     1      30.070  15.880  14.290  1.00  0.00            
ATOM     85  C25 BCD     1      31.420  17.640   4.990  1.00  0.00            
ATOM     86  O21 BCD     1      32.130  18.730   5.570  1.00  0.00            
ATOM     87  C26 BCD     1      29.890  17.930   4.880  1.00  0.00            
ATOM     88  O22 BCD     1      29.670  19.110   4.100  1.00  0.00            
ATOM     89  C27 BCD     1      29.330  18.090   6.320  1.00  0.00            
ATOM     90  O23 BCD     1      27.880  18.160   6.310  1.00  0.00            
ATOM     91  C28 BCD     1      29.760  16.840   7.160  1.00  0.00            
ATOM     92  C29 BCD     1      31.160  16.510   7.040  1.00  0.00            
ATOM     93  O24 BCD     1      31.650  16.510   5.760  1.00  0.00            
ATOM     94  C30 BCD     1      31.590  15.290   7.750  1.00  0.00            
ATOM     95  O25 BCD     1      31.050  14.110   7.270  1.00  0.00            
ATOM     96  H41 BCD     1      31.780  17.390   3.980  1.00  0.00            
ATOM     97  H42 BCD     1      29.420  17.060   4.400  1.00  0.00            
ATOM     98  H43 BCD     1      28.830  18.950   3.680  1.00  0.00            
ATOM     99  H44 BCD     1      29.810  18.960   6.780  1.00  0.00            
ATOM    100  H45 BCD     1      27.490  17.910   7.150  1.00  0.00            
ATOM    101  H46 BCD     1      29.200  15.970   6.810  1.00  0.00            
ATOM    102  H47 BCD     1      31.660  17.320   7.590  1.00  0.00            
ATOM    103  H48 BCD     1      32.680  15.360   7.780  1.00  0.00            
ATOM    104  H49 BCD     1      31.260  15.400   8.790  1.00  0.00            
ATOM    105  H50 BCD     1      31.870  13.790   6.880  1.00  0.00            
ATOM    106  C31 BCD     1      35.100  21.080   4.100  1.00  0.00            
ATOM    107  O26 BCD     1      34.640  22.130   4.880  1.00  0.00            
ATOM    108  C32 BCD     1      34.040  20.760   3.080  1.00  0.00            
ATOM    109  O27 BCD     1      33.770  21.900   2.190  1.00  0.00            
ATOM    110  C33 BCD     1      32.840  20.090   3.780  1.00  0.00            
ATOM    111  C34 BCD     1      33.260  18.990   4.770  1.00  0.00            
ATOM    112  C35 BCD     1      34.380  19.400   5.730  1.00  0.00            
ATOM    113  O28 BCD     1      35.470  20.040   4.950  1.00  0.00            
ATOM    114  C36 BCD     1      35.040  18.360   6.590  1.00  0.00            
ATOM    115  O29 BCD     1      35.910  19.090   7.540  1.00  0.00            
ATOM    116  O30 BCD     1      31.910  19.610   2.810  1.00  0.00            
ATOM    117  H51 BCD     1      35.990  21.500   3.610  1.00  0.00            
ATOM    118  H52 BCD     1      34.520  20.030   2.420  1.00  0.00            
ATOM    119  H53 BCD     1      33.880  22.690   2.740  1.00  0.00            
ATOM    120  H54 BCD     1      32.350  20.820   4.440  1.00  0.00            
ATOM    121  H55 BCD     1      31.030  19.500   3.190  1.00  0.00            
ATOM    122  H56 BCD     1      33.670  18.160   4.180  1.00  0.00            
ATOM    123  H57 BCD     1      33.960  20.110   6.460  1.00  0.00            
ATOM    124  H58 BCD     1      34.320  17.780   7.170  1.00  0.00            
ATOM    125  H59 BCD     1      35.630  17.700   5.950  1.00  0.00            
ATOM    126  H60 BCD     1      36.180  19.910   7.110  1.00  0.00            
ATOM    127  C37 BCD     1      35.630  25.670   6.640  1.00  0.00            
ATOM    128  O31 BCD     1      34.710  25.240   7.680  1.00  0.00            
ATOM    129  C38 BCD     1      34.890  25.770   5.330  1.00  0.00            
ATOM    130  O32 BCD     1      33.940  26.830   5.470  1.00  0.00            
ATOM    131  C39 BCD     1      34.270  24.420   5.000  1.00  0.00            
ATOM    132  O33 BCD     1      33.650  24.440   3.660  1.00  0.00            
ATOM    133  C40 BCD     1      35.330  23.340   5.020  1.00  0.00            
ATOM    134  C41 BCD     1      36.160  23.360   6.260  1.00  0.00            
ATOM    135  O34 BCD     1      36.600  24.720   6.460  1.00  0.00            
ATOM    136  C42 BCD     1      37.360  22.430   6.240  1.00  0.00            
ATOM    137  O35 BCD     1      38.200  22.570   5.120  1.00  0.00            
ATOM    138  H61 BCD     1      36.150  26.570   6.980  1.00  0.00            
ATOM    139  H62 BCD     1      35.650  25.980   4.560  1.00  0.00            
ATOM    140  H63 BCD     1      33.450  26.600   6.270  1.00  0.00            
ATOM    141  H64 BCD     1      33.480  24.190   5.730  1.00  0.00            
ATOM    142  H65 BCD     1      33.100  25.190   3.420  1.00  0.00            
ATOM    143  H66 BCD     1      35.910  23.530   4.100  1.00  0.00            
ATOM    144  H67 BCD     1      35.490  23.040   7.070  1.00  0.00            
ATOM    145  H68 BCD     1      37.880  22.820   7.120  1.00  0.00            
ATOM    146  H69 BCD     1      37.100  21.420   6.580  1.00  0.00            
ATOM    147  H70 BCD     1      38.580  21.710   4.930  1.00  0.00            
ATOM    148  C1  BV5     2      34.140  21.610   9.380  1.00  0.00            
ATOM    149  C2  BV5     2      32.830  22.430   9.530  1.00  0.00            
ATOM    150  C3  BV5     2      31.470  21.700   9.480  1.00  0.00            
ATOM    151  C4  BV5     2      31.370  20.740  10.650  1.00  0.00            
ATOM    152  C5  BV5     2      30.340  22.710   9.410  1.00  0.00            
ATOM    153  C6  BV5     2      30.200  23.490   8.120  1.00  0.00            
ATOM    154  O1  BV5     2      30.190  24.730   8.060  1.00  0.00            
ATOM    155  O2  BV5     2      30.300  22.630   7.060  1.00  0.00            
ATOM    156  C7  BV5     2      30.490  23.170   5.700  1.00  0.00            
ATOM    157  C8  BV5     2      29.230  23.820   5.070  1.00  0.00            
ATOM    158  N1  BV5     2      28.010  22.980   4.910  1.00  0.00            
ATOM    159  C9  BV5     2      28.440  21.600   4.460  1.00  0.00            
ATOM    160  C10 BV5     2      27.190  22.790   6.190  1.00  0.00            
ATOM    161  C11 BV5     2      26.600  24.120   6.840  1.00  0.00            
ATOM    162  C12 BV5     2      27.160  23.520   3.800  1.00  0.00            
ATOM    163  C13 BV5     2      27.520  23.420   2.270  1.00  0.00            
ATOM    164  C14 BV5     2      28.950  22.190   9.550  1.00  0.00            
ATOM    165  C15 BV5     2      28.030  22.910  10.370  1.00  0.00            
ATOM    166  C16 BV5     2      26.740  22.420  10.560  1.00  0.00            
ATOM    167  C17 BV5     2      26.280  21.300   9.840  1.00  0.00            
ATOM    168  C18 BV5     2      27.160  20.650   9.000  1.00  0.00            
ATOM    169  C19 BV5     2      28.510  21.080   8.890  1.00  0.00            
ATOM    170  H1  BV5     2      34.000  20.850   8.600  1.00  0.00            
ATOM    171  H2  BV5     2      34.970  22.310   9.250  1.00  0.00            
ATOM    172  H3  BV5     2      34.230  21.050  10.320  1.00  0.00            
ATOM    173  H4  BV5     2      32.840  23.220   8.770  1.00  0.00            
ATOM    174  H5  BV5     2      32.870  22.980  10.480  1.00  0.00            
ATOM    175  H6  BV5     2      31.550  21.050   8.600  1.00  0.00            
ATOM    176  H7  BV5     2      31.320  21.190  11.650  1.00  0.00            
ATOM    177  H8  BV5     2      30.580  20.000  10.520  1.00  0.00            
ATOM    178  H9  BV5     2      32.280  20.130  10.720  1.00  0.00            
ATOM    179  H10 BV5     2      30.550  23.560  10.070  1.00  0.00            
ATOM    180  H11 BV5     2      30.860  22.440   4.970  1.00  0.00            
ATOM    181  H12 BV5     2      31.310  23.900   5.730  1.00  0.00            
ATOM    182  H13 BV5     2      29.570  23.960   4.040  1.00  0.00            
ATOM    183  H14 BV5     2      28.860  24.810   5.320  1.00  0.00            
ATOM    184  H15 BV5     2      28.760  21.060   5.350  1.00  0.00            
ATOM    185  H16 BV5     2      27.620  21.070   3.970  1.00  0.00            
ATOM    186  H17 BV5     2      29.210  21.710   3.690  1.00  0.00            
ATOM    187  H18 BV5     2      27.840  22.250   6.880  1.00  0.00            
ATOM    188  H19 BV5     2      26.330  22.190   5.900  1.00  0.00            
ATOM    189  H20 BV5     2      25.810  24.490   6.180  1.00  0.00            
ATOM    190  H21 BV5     2      26.170  23.760   7.780  1.00  0.00            
ATOM    191  H22 BV5     2      27.420  24.830   7.030  1.00  0.00            
ATOM    192  H23 BV5     2      27.210  24.590   4.000  1.00  0.00            
ATOM    193  H24 BV5     2      26.110  23.290   4.000  1.00  0.00            
ATOM    194  H25 BV5     2      26.910  24.120   1.680  1.00  0.00            
ATOM    195  H26 BV5     2      28.470  23.860   1.930  1.00  0.00            
ATOM    196  H27 BV5     2      27.230  22.460   1.820  1.00  0.00            
ATOM    197  H28 BV5     2      28.260  23.790  10.960  1.00  0.00            
ATOM    198  H29 BV5     2      26.030  22.970  11.170  1.00  0.00            
ATOM    199  H30 BV5     2      25.260  20.980  10.030  1.00  0.00            
ATOM    200  H31 BV5     2      26.830  19.750   8.480  1.00  0.00            
ATOM    201  H32 BV5     2      29.250  20.520   8.310  1.00  0.00            
TER
ENDMDL
MODEL        1
ATOM      1  C1  BCD     1      19.240  26.270  20.070  1.00  0.00            
ATOM      2  O1  BCD     1      18.630  25.010  19.860  1.00  0.00            
ATOM      3  C2  BCD     1      19.740  26.840  18.710  1.00  0.00            
ATOM      4  O2  BCD     1      18.760  26.850  17.710  1.00  0.00            
ATOM      5  C3  BCD     1      20.820  25.830  18.190  1.00  0.00            
ATOM      6  O3  BCD     1      21.380  26.230  16.900  1.00  0.00            
ATOM      7  C4  BCD     1      21.900  25.820  19.330  1.00  0.00            
ATOM      8  C5  BCD     1      21.430  25.400  20.710  1.00  0.00            
ATOM      9  O4  BCD     1      20.260  26.130  21.050  1.00  0.00            
ATOM     10  C6  BCD     1      22.440  25.630  21.730  1.00  0.00            
ATOM     11  O5  BCD     1      21.910  25.370  22.990  1.00  0.00            
ATOM     12  H1  BCD     1      18.510  26.930  20.560  1.00  0.00            
ATOM     13  H2  BCD     1      20.150  27.850  18.800  1.00  0.00            
ATOM     14  H3  BCD     1      19.150  26.830  16.830  1.00  0.00            
ATOM     15  H4  BCD     1      20.330  24.850  18.180  1.00  0.00            
ATOM     16  H5  BCD     1      22.300  25.950  16.960  1.00  0.00            
ATOM     17  H6  BCD     1      22.330  26.830  19.300  1.00  0.00            
ATOM     18  H7  BCD     1      21.310  24.300  20.750  1.00  0.00            
ATOM     19  H8  BCD     1      23.340  25.000  21.730  1.00  0.00            
ATOM     20  H9  BCD     1      22.820  26.660  21.660  1.00  0.00            
ATOM     21  H10 BCD     1      22.170  26.130  23.510  1.00  0.00            
ATOM     22  C7  BCD     1      15.070  22.900  20.260  1.00  0.00            
ATOM     23  O6  BCD     1      15.570  21.810  19.550  1.00  0.00            
ATOM     24  C8  BCD     1      15.030  24.090  19.360  1.00  0.00            
ATOM     25  O7  BCD     1      14.120  23.860  18.240  1.00  0.00            
ATOM     26  C9  BCD     1      16.450  24.510  18.950  1.00  0.00            
ATOM     27  O8  BCD     1      16.390  25.650  18.050  1.00  0.00            
ATOM     28  C10 BCD     1      17.220  24.810  20.230  1.00  0.00            
ATOM     29  C11 BCD     1      17.130  23.600  21.170  1.00  0.00            
ATOM     30  O9  BCD     1      15.810  23.170  21.470  1.00  0.00            
ATOM     31  C12 BCD     1      17.940  23.860  22.480  1.00  0.00            
ATOM     32  O10 BCD     1      17.460  24.980  23.200  1.00  0.00            
ATOM     33  H11 BCD     1      14.060  22.690  20.610  1.00  0.00            
ATOM     34  H12 BCD     1      14.680  24.920  20.000  1.00  0.00            
ATOM     35  H13 BCD     1      14.220  24.590  17.630  1.00  0.00            
ATOM     36  H14 BCD     1      16.950  23.750  18.350  1.00  0.00            
ATOM     37  H15 BCD     1      17.280  25.980  17.900  1.00  0.00            
ATOM     38  H16 BCD     1      16.710  25.620  20.760  1.00  0.00            
ATOM     39  H17 BCD     1      17.750  22.790  20.770  1.00  0.00            
ATOM     40  H18 BCD     1      17.880  23.010  23.170  1.00  0.00            
ATOM     41  H19 BCD     1      19.020  23.970  22.290  1.00  0.00            
ATOM     42  H20 BCD     1      16.500  24.940  23.130  1.00  0.00            
ATOM     43  C13 BCD     1      14.930  17.790  19.060  1.00  0.00            
ATOM     44  O11 BCD     1      16.160  17.480  18.400  1.00  0.00            
ATOM     45  C14 BCD     1      14.010  18.720  18.270  1.00  0.00            
ATOM     46  O12 BCD     1      13.840  18.220  16.920  1.00  0.00            
ATOM     47  C15 BCD     1      14.550  20.080  18.320  1.00  0.00            
ATOM     48  O13 BCD     1      13.680  21.030  17.710  1.00  0.00            
ATOM     49  C16 BCD     1      14.800  20.550  19.710  1.00  0.00            
ATOM     50  C17 BCD     1      15.670  19.560  20.460  1.00  0.00            
ATOM     51  O14 BCD     1      15.170  18.270  20.330  1.00  0.00            
ATOM     52  C18 BCD     1      15.960  19.960  21.880  1.00  0.00            
ATOM     53  O15 BCD     1      14.860  19.920  22.800  1.00  0.00            
ATOM     54  H21 BCD     1      14.350  16.900  19.330  1.00  0.00            
ATOM     55  H22 BCD     1      13.010  18.740  18.710  1.00  0.00            
ATOM     56  H23 BCD     1      13.340  18.910  16.470  1.00  0.00            
ATOM     57  H24 BCD     1      15.530  20.000  17.820  1.00  0.00            
ATOM     58  H25 BCD     1      14.180  21.860  17.680  1.00  0.00            
ATOM     59  H26 BCD     1      13.880  20.640  20.300  1.00  0.00            
ATOM     60  H27 BCD     1      16.610  19.570  19.900  1.00  0.00            
ATOM     61  H28 BCD     1      16.580  19.170  22.310  1.00  0.00            
ATOM     62  H29 BCD     1      16.460  20.940  21.960  1.00  0.00            
ATOM     63  H30 BCD     1      14.140  19.370  22.480  1.00  0.00            
ATOM     64  C19 BCD     1      18.660  14.410  17.490  1.00  0.00            
ATOM     65  O16 BCD     1      19.540  15.420  17.060  1.00  0.00            
ATOM     66  C20 BCD     1      17.440  14.520  16.620  1.00  0.00            
ATOM     67  O17 BCD     1      17.710  14.150  15.210  1.00  0.00            
ATOM     68  C21 BCD     1      16.760  15.900  16.760  1.00  0.00            
ATOM     69  O18 BCD     1      15.550  16.030  16.060  1.00  0.00            
ATOM     70  C22 BCD     1      16.490  16.100  18.240  1.00  0.00            
ATOM     71  C23 BCD     1      17.650  15.880  19.230  1.00  0.00            
ATOM     72  O19 BCD     1      18.290  14.610  18.840  1.00  0.00            
ATOM     73  C24 BCD     1      17.220  15.610  20.670  1.00  0.00            
ATOM     74  O20 BCD     1      18.320  15.400  21.570  1.00  0.00            
ATOM     75  H31 BCD     1      19.140  13.420  17.410  1.00  0.00            
ATOM     76  H32 BCD     1      16.660  13.830  16.990  1.00  0.00            
ATOM     77  H33 BCD     1      17.780  13.200  15.110  1.00  0.00            
ATOM     78  H34 BCD     1      17.420  16.690  16.390  1.00  0.00            
ATOM     79  H35 BCD     1      14.980  16.750  16.330  1.00  0.00            
ATOM     80  H36 BCD     1      15.680  15.420  18.540  1.00  0.00            
ATOM     81  H37 BCD     1      18.450  16.640  19.280  1.00  0.00            
ATOM     82  H38 BCD     1      16.580  16.450  20.960  1.00  0.00            
ATOM     83  H39 BCD     1      16.580  14.720  20.730  1.00  0.00            
ATOM     84  H40 BCD     1      18.530  14.470  21.580  1.00  0.00            
ATOM     85  C25 BCD     1      23.450  15.740  15.890  1.00  0.00            
ATOM     86  O21 BCD     1      23.300  17.120  16.120  1.00  0.00            
ATOM     87  C26 BCD     1      22.530  15.370  14.770  1.00  0.00            
ATOM     88  O22 BCD     1      22.900  16.060  13.600  1.00  0.00            
ATOM     89  C27 BCD     1      21.100  15.620  15.210  1.00  0.00            
ATOM     90  O23 BCD     1      20.110  15.160  14.300  1.00  0.00            
ATOM     91  C28 BCD     1      20.830  15.040  16.600  1.00  0.00            
ATOM     92  C29 BCD     1      21.920  15.250  17.680  1.00  0.00            
ATOM     93  O24 BCD     1      23.170  14.960  17.050  1.00  0.00            
ATOM     94  C30 BCD     1      21.790  14.330  18.880  1.00  0.00            
ATOM     95  O25 BCD     1      21.800  12.910  18.520  1.00  0.00            
ATOM     96  H41 BCD     1      24.460  15.520  15.520  1.00  0.00            
ATOM     97  H42 BCD     1      22.630  14.300  14.580  1.00  0.00            
ATOM     98  H43 BCD     1      22.260  15.800  12.940  1.00  0.00            
ATOM     99  H44 BCD     1      20.910  16.690  15.310  1.00  0.00            
ATOM    100  H45 BCD     1      19.290  14.960  14.750  1.00  0.00            
ATOM    101  H46 BCD     1      20.860  13.950  16.530  1.00  0.00            
ATOM    102  H47 BCD     1      21.880  16.250  18.140  1.00  0.00            
ATOM    103  H48 BCD     1      22.720  14.490  19.440  1.00  0.00            
ATOM    104  H49 BCD     1      20.910  14.480  19.520  1.00  0.00            
ATOM    105  H50 BCD     1      22.590  12.490  18.860  1.00  0.00            
ATOM    106  C31 BCD     1      25.780  20.390  16.950  1.00  0.00            
ATOM    107  O26 BCD     1      24.680  21.220  17.340  1.00  0.00            
ATOM    108  C32 BCD     1      25.740  19.900  15.460  1.00  0.00            
ATOM    109  O27 BCD     1      25.680  21.030  14.510  1.00  0.00            
ATOM    110  C33 BCD     1      24.560  18.990  15.200  1.00  0.00            
ATOM    111  C34 BCD     1      24.580  17.800  16.210  1.00  0.00            
ATOM    112  C35 BCD     1      24.670  18.450  17.660  1.00  0.00            
ATOM    113  O28 BCD     1      25.800  19.260  17.740  1.00  0.00            
ATOM    114  C36 BCD     1      24.720  17.450  18.850  1.00  0.00            
ATOM    115  O29 BCD     1      25.550  16.370  18.540  1.00  0.00            
ATOM    116  O30 BCD     1      24.450  18.510  13.820  1.00  0.00            
ATOM    117  H51 BCD     1      26.720  20.930  17.100  1.00  0.00            
ATOM    118  H52 BCD     1      26.710  19.410  15.310  1.00  0.00            
ATOM    119  H53 BCD     1      25.830  20.690  13.620  1.00  0.00            
ATOM    120  H54 BCD     1      23.710  19.640  15.430  1.00  0.00            
ATOM    121  H55 BCD     1      23.800  17.810  13.870  1.00  0.00            
ATOM    122  H56 BCD     1      25.410  17.090  16.170  1.00  0.00            
ATOM    123  H57 BCD     1      23.710  18.930  17.880  1.00  0.00            
ATOM    124  H58 BCD     1      24.960  17.820  19.850  1.00  0.00            
ATOM    125  H59 BCD     1      23.710  17.040  18.960  1.00  0.00            
ATOM    126  H60 BCD     1      25.920  16.120  19.390  1.00  0.00            
ATOM    127  C37 BCD     1      24.240  25.030  19.020  1.00  0.00            
ATOM    128  O31 BCD     1      22.790  24.840  18.930  1.00  0.00            
ATOM    129  C38 BCD     1      24.790  24.950  17.570  1.00  0.00            
ATOM    130  O32 BCD     1      24.070  25.910  16.750  1.00  0.00            
ATOM    131  C39 BCD     1      24.510  23.590  16.920  1.00  0.00            
ATOM    132  O33 BCD     1      25.010  23.580  15.630  1.00  0.00            
ATOM    133  C40 BCD     1      25.000  22.500  17.880  1.00  0.00            
ATOM    134  C41 BCD     1      24.540  22.670  19.320  1.00  0.00            
ATOM    135  O34 BCD     1      24.820  23.980  19.760  1.00  0.00            
ATOM    136  C42 BCD     1      25.040  21.580  20.240  1.00  0.00            
ATOM    137  O35 BCD     1      26.500  21.540  20.200  1.00  0.00            
ATOM    138  H61 BCD     1      24.570  25.970  19.460  1.00  0.00            
ATOM    139  H62 BCD     1      25.840  25.250  17.690  1.00  0.00            
ATOM    140  H63 BCD     1      24.290  25.640  15.850  1.00  0.00            
ATOM    141  H64 BCD     1      23.420  23.520  16.830  1.00  0.00            
ATOM    142  H65 BCD     1      24.940  22.650  15.400  1.00  0.00            
ATOM    143  H66 BCD     1      26.060  22.780  17.780  1.00  0.00            
ATOM    144  H67 BCD     1      23.460  22.470  19.330  1.00  0.00            
ATOM    145  H68 BCD     1      24.630  21.720  21.250  1.00  0.00            
ATOM    146  H69 BCD     1      24.710  20.600  19.870  1.00  0.00            
ATOM    147  H70 BCD     1      26.740  20.620  20.290  1.00  0.00            
ATOM    148  C1  BV5     2      19.480  21.500  19.130  1.00  0.00            
ATOM    149  C2  BV5     2      20.750  21.260  18.280  1.00  0.00            
ATOM    150  C3  BV5     2      20.630  20.150  17.180  1.00  0.00            
ATOM    151  C4  BV5     2      20.270  18.730  17.820  1.00  0.00            
ATOM    152  C5  BV5     2      19.460  20.450  16.240  1.00  0.00            
ATOM    153  C6  BV5     2      19.520  21.760  15.670  1.00  0.00            
ATOM    154  O1  BV5     2      20.510  22.250  15.220  1.00  0.00            
ATOM    155  O2  BV5     2      18.300  22.320  15.840  1.00  0.00            
ATOM    156  C7  BV5     2      18.140  23.720  15.680  1.00  0.00            
ATOM    157  C8  BV5     2      16.640  23.950  15.390  1.00  0.00            
ATOM    158  N1  BV5     2      16.250  23.790  13.920  1.00  0.00            
ATOM    159  C9  BV5     2      17.100  24.700  13.040  1.00  0.00            
ATOM    160  C10 BV5     2      16.470  22.360  13.360  1.00  0.00            
ATOM    161  C11 BV5     2      15.860  21.150  14.130  1.00  0.00            
ATOM    162  C12 BV5     2      14.810  24.140  13.530  1.00  0.00            
ATOM    163  C13 BV5     2      14.330  25.640  13.580  1.00  0.00            
ATOM    164  C14 BV5     2      19.270  19.510  15.040  1.00  0.00            
ATOM    165  C15 BV5     2      18.240  18.640  14.870  1.00  0.00            
ATOM    166  C16 BV5     2      18.150  17.710  13.800  1.00  0.00            
ATOM    167  C17 BV5     2      19.070  17.800  12.840  1.00  0.00            
ATOM    168  C18 BV5     2      20.150  18.680  12.900  1.00  0.00            
ATOM    169  C19 BV5     2      20.260  19.520  14.020  1.00  0.00            
ATOM    170  H1  BV5     2      18.590  21.680  18.510  1.00  0.00            
ATOM    171  H2  BV5     2      19.310  20.740  19.910  1.00  0.00            
ATOM    172  H3  BV5     2      19.600  22.450  19.670  1.00  0.00            
ATOM    173  H4  BV5     2      21.560  21.000  18.980  1.00  0.00            
ATOM    174  H5  BV5     2      20.960  22.190  17.740  1.00  0.00            
ATOM    175  H6  BV5     2      21.540  20.050  16.570  1.00  0.00            
ATOM    176  H7  BV5     2      20.790  18.570  18.780  1.00  0.00            
ATOM    177  H8  BV5     2      19.190  18.600  17.970  1.00  0.00            
ATOM    178  H9  BV5     2      20.600  17.970  17.100  1.00  0.00            
ATOM    179  H10 BV5     2      18.530  20.410  16.810  1.00  0.00            
ATOM    180  H11 BV5     2      18.850  24.190  14.990  1.00  0.00            
ATOM    181  H12 BV5     2      18.500  24.170  16.610  1.00  0.00            
ATOM    182  H13 BV5     2      16.400  24.990  15.600  1.00  0.00            
ATOM    183  H14 BV5     2      15.990  23.370  16.050  1.00  0.00            
ATOM    184  H15 BV5     2      16.690  24.810  12.040  1.00  0.00            
ATOM    185  H16 BV5     2      17.160  25.650  13.570  1.00  0.00            
ATOM    186  H17 BV5     2      18.090  24.270  12.900  1.00  0.00            
ATOM    187  H18 BV5     2      17.550  22.170  13.320  1.00  0.00            
ATOM    188  H19 BV5     2      16.100  22.240  12.340  1.00  0.00            
ATOM    189  H20 BV5     2      15.920  20.190  13.600  1.00  0.00            
ATOM    190  H21 BV5     2      16.300  21.050  15.130  1.00  0.00            
ATOM    191  H22 BV5     2      14.790  21.370  14.270  1.00  0.00            
ATOM    192  H23 BV5     2      14.170  23.570  14.210  1.00  0.00            
ATOM    193  H24 BV5     2      14.680  23.730  12.530  1.00  0.00            
ATOM    194  H25 BV5     2      13.290  25.600  13.230  1.00  0.00            
ATOM    195  H26 BV5     2      14.400  26.110  14.570  1.00  0.00            
ATOM    196  H27 BV5     2      14.840  26.160  12.760  1.00  0.00            
ATOM    197  H28 BV5     2      17.340  18.750  15.470  1.00  0.00            
ATOM    198  H29 BV5     2      17.300  17.060  13.610  1.00  0.00            
ATOM    199  H30 BV5     2      18.890  17.200  11.960  1.00  0.00            
ATOM    200  H31 BV5     2      20.860  18.670  12.080  1.00  0.00            
ATOM    201  H32 BV5     2      21.090  20.210  13.960  1.00  0.00            
TER
ENDMDL
MODEL        1
ATOM      1  C1  BCD     1      35.340  24.420   5.650  1.00  0.00            
ATOM      2  O1  BCD     1      34.790  23.550   6.640  1.00  0.00            
ATOM      3  C2  BCD     1      34.380  25.260   4.920  1.00  0.00            
ATOM      4  O2  BCD     1      33.450  26.000   5.810  1.00  0.00            
ATOM      5  C3  BCD     1      33.580  24.440   3.780  1.00  0.00            
ATOM      6  O3  BCD     1      32.680  25.290   2.980  1.00  0.00            
ATOM      7  C4  BCD     1      34.620  23.680   2.930  1.00  0.00            
ATOM      8  C5  BCD     1      35.540  22.850   3.740  1.00  0.00            
ATOM      9  O4  BCD     1      36.190  23.740   4.630  1.00  0.00            
ATOM     10  C6  BCD     1      36.510  22.060   2.990  1.00  0.00            
ATOM     11  O5  BCD     1      37.280  22.760   2.070  1.00  0.00            
ATOM     12  H1  BCD     1      36.090  25.090   6.090  1.00  0.00            
ATOM     13  H2  BCD     1      34.950  26.090   4.480  1.00  0.00            
ATOM     14  H3  BCD     1      33.490  26.950   5.720  1.00  0.00            
ATOM     15  H4  BCD     1      33.020  23.650   4.290  1.00  0.00            
ATOM     16  H5  BCD     1      32.830  26.230   3.020  1.00  0.00            
ATOM     17  H6  BCD     1      35.280  24.320   2.340  1.00  0.00            
ATOM     18  H7  BCD     1      34.980  22.200   4.440  1.00  0.00            
ATOM     19  H8  BCD     1      37.090  21.620   3.820  1.00  0.00            
ATOM     20  H9  BCD     1      36.030  21.200   2.510  1.00  0.00            
ATOM     21  H10 BCD     1      37.520  22.090   1.420  1.00  0.00            
ATOM     22  C7  BCD     1      34.620  22.470  10.510  1.00  0.00            
ATOM     23  O6  BCD     1      33.910  21.290  10.140  1.00  0.00            
ATOM     24  C8  BCD     1      33.840  23.720  10.220  1.00  0.00            
ATOM     25  O7  BCD     1      32.520  23.690  10.800  1.00  0.00            
ATOM     26  C9  BCD     1      33.760  24.030   8.700  1.00  0.00            
ATOM     27  O8  BCD     1      33.390  25.340   8.370  1.00  0.00            
ATOM     28  C10 BCD     1      35.150  23.760   8.000  1.00  0.00            
ATOM     29  C11 BCD     1      35.790  22.540   8.480  1.00  0.00            
ATOM     30  O9  BCD     1      35.860  22.480   9.870  1.00  0.00            
ATOM     31  C12 BCD     1      37.120  22.280   7.830  1.00  0.00            
ATOM     32  O10 BCD     1      37.950  23.440   7.940  1.00  0.00            
ATOM     33  H11 BCD     1      34.850  22.310  11.570  1.00  0.00            
ATOM     34  H12 BCD     1      34.520  24.450  10.690  1.00  0.00            
ATOM     35  H13 BCD     1      32.340  24.630  10.740  1.00  0.00            
ATOM     36  H14 BCD     1      32.940  23.390   8.330  1.00  0.00            
ATOM     37  H15 BCD     1      33.330  25.490   7.430  1.00  0.00            
ATOM     38  H16 BCD     1      35.860  24.580   8.120  1.00  0.00            
ATOM     39  H17 BCD     1      35.270  21.610   8.210  1.00  0.00            
ATOM     40  H18 BCD     1      37.660  21.430   8.260  1.00  0.00            
ATOM     41  H19 BCD     1      36.930  22.040   6.780  1.00  0.00            
ATOM     42  H20 BCD     1      38.810  23.260   7.560  1.00  0.00            
ATOM     43  C13 BCD     1      32.320  17.800  11.450  1.00  0.00            
ATOM     44  O11 BCD     1      31.520  17.790  10.200  1.00  0.00            
ATOM     45  C14 BCD     1      31.930  19.050  12.270  1.00  0.00            
ATOM     46  O12 BCD     1      30.530  19.080  12.500  1.00  0.00            
ATOM     47  C15 BCD     1      32.300  20.290  11.450  1.00  0.00            
ATOM     48  O13 BCD     1      31.910  21.430  12.220  1.00  0.00            
ATOM     49  C16 BCD     1      33.780  20.230  11.110  1.00  0.00            
ATOM     50  C17 BCD     1      34.140  18.920  10.420  1.00  0.00            
ATOM     51  O14 BCD     1      33.730  17.850  11.180  1.00  0.00            
ATOM     52  C18 BCD     1      35.530  18.820   9.900  1.00  0.00            
ATOM     53  O15 BCD     1      36.440  18.470  11.000  1.00  0.00            
ATOM     54  H21 BCD     1      32.140  16.910  12.080  1.00  0.00            
ATOM     55  H22 BCD     1      32.360  19.050  13.290  1.00  0.00            
ATOM     56  H23 BCD     1      30.310  19.890  12.960  1.00  0.00            
ATOM     57  H24 BCD     1      31.880  20.130  10.450  1.00  0.00            
ATOM     58  H25 BCD     1      31.880  22.150  11.580  1.00  0.00            
ATOM     59  H26 BCD     1      34.360  20.330  12.030  1.00  0.00            
ATOM     60  H27 BCD     1      33.580  18.890   9.480  1.00  0.00            
ATOM     61  H28 BCD     1      35.620  18.000   9.180  1.00  0.00            
ATOM     62  H29 BCD     1      35.750  19.740   9.350  1.00  0.00            
ATOM     63  H30 BCD     1      37.310  18.280  10.650  1.00  0.00            
ATOM     64  C19 BCD     1      29.010  15.400   8.130  1.00  0.00            
ATOM     65  O16 BCD     1      29.220  16.270   7.040  1.00  0.00            
ATOM     66  C20 BCD     1      28.400  16.190   9.230  1.00  0.00            
ATOM     67  O17 BCD     1      27.140  16.680   8.820  1.00  0.00            
ATOM     68  C21 BCD     1      29.330  17.290   9.750  1.00  0.00            
ATOM     69  O18 BCD     1      28.780  18.050  10.840  1.00  0.00            
ATOM     70  C22 BCD     1      30.630  16.680  10.140  1.00  0.00            
ATOM     71  C23 BCD     1      31.170  15.670   9.110  1.00  0.00            
ATOM     72  O19 BCD     1      30.210  14.810   8.500  1.00  0.00            
ATOM     73  C24 BCD     1      32.320  14.800   9.680  1.00  0.00            
ATOM     74  O20 BCD     1      31.790  13.920  10.640  1.00  0.00            
ATOM     75  H31 BCD     1      28.290  14.610   7.910  1.00  0.00            
ATOM     76  H32 BCD     1      28.200  15.520  10.070  1.00  0.00            
ATOM     77  H33 BCD     1      26.810  17.280   9.490  1.00  0.00            
ATOM     78  H34 BCD     1      29.600  17.950   8.910  1.00  0.00            
ATOM     79  H35 BCD     1      29.510  18.510  11.260  1.00  0.00            
ATOM     80  H36 BCD     1      30.540  16.180  11.110  1.00  0.00            
ATOM     81  H37 BCD     1      31.570  16.270   8.280  1.00  0.00            
ATOM     82  H38 BCD     1      32.870  14.330   8.850  1.00  0.00            
ATOM     83  H39 BCD     1      32.960  15.480  10.250  1.00  0.00            
ATOM     84  H40 BCD     1      30.910  13.620  10.430  1.00  0.00            
ATOM     85  C25 BCD     1      28.140  16.440   2.990  1.00  0.00            
ATOM     86  O21 BCD     1      29.260  17.420   2.760  1.00  0.00            
ATOM     87  C26 BCD     1      27.040  17.020   3.960  1.00  0.00            
ATOM     88  O22 BCD     1      26.510  18.270   3.430  1.00  0.00            
ATOM     89  C27 BCD     1      27.690  17.230   5.360  1.00  0.00            
ATOM     90  O23 BCD     1      26.780  17.770   6.340  1.00  0.00            
ATOM     91  C28 BCD     1      28.400  16.000   5.870  1.00  0.00            
ATOM     92  C29 BCD     1      29.310  15.330   4.820  1.00  0.00            
ATOM     93  O24 BCD     1      28.610  15.230   3.500  1.00  0.00            
ATOM     94  C30 BCD     1      29.680  13.850   5.130  1.00  0.00            
ATOM     95  O25 BCD     1      28.540  12.960   5.290  1.00  0.00            
ATOM     96  H41 BCD     1      27.600  16.200   2.070  1.00  0.00            
ATOM     97  H42 BCD     1      26.300  16.220   4.080  1.00  0.00            
ATOM     98  H43 BCD     1      26.390  18.820   4.210  1.00  0.00            
ATOM     99  H44 BCD     1      28.480  17.970   5.170  1.00  0.00            
ATOM    100  H45 BCD     1      27.050  17.390   7.180  1.00  0.00            
ATOM    101  H46 BCD     1      27.540  15.360   6.100  1.00  0.00            
ATOM    102  H47 BCD     1      30.310  15.780   4.760  1.00  0.00            
ATOM    103  H48 BCD     1      30.360  13.580   4.310  1.00  0.00            
ATOM    104  H49 BCD     1      30.230  13.820   6.080  1.00  0.00            
ATOM    105  H50 BCD     1      28.710  12.140   5.760  1.00  0.00            
ATOM    106  C31 BCD     1      31.140  18.960  -0.580  1.00  0.00            
ATOM    107  O26 BCD     1      31.740  19.930   0.260  1.00  0.00            
ATOM    108  C32 BCD     1      29.650  19.090  -0.510  1.00  0.00            
ATOM    109  O27 BCD     1      29.220  20.420  -0.900  1.00  0.00            
ATOM    110  C33 BCD     1      29.070  18.830   0.860  1.00  0.00            
ATOM    111  C34 BCD     1      29.640  17.500   1.390  1.00  0.00            
ATOM    112  C35 BCD     1      31.160  17.290   1.210  1.00  0.00            
ATOM    113  O28 BCD     1      31.470  17.650  -0.130  1.00  0.00            
ATOM    114  C36 BCD     1      31.730  15.890   1.520  1.00  0.00            
ATOM    115  O29 BCD     1      30.960  14.770   0.920  1.00  0.00            
ATOM    116  O30 BCD     1      27.630  18.920   0.940  1.00  0.00            
ATOM    117  H51 BCD     1      31.400  19.090  -1.640  1.00  0.00            
ATOM    118  H52 BCD     1      29.230  18.290  -1.130  1.00  0.00            
ATOM    119  H53 BCD     1      28.270  20.510  -0.750  1.00  0.00            
ATOM    120  H54 BCD     1      29.520  19.590   1.510  1.00  0.00            
ATOM    121  H55 BCD     1      27.310  18.960   1.840  1.00  0.00            
ATOM    122  H56 BCD     1      29.150  16.650   0.870  1.00  0.00            
ATOM    123  H57 BCD     1      31.520  18.060   1.900  1.00  0.00            
ATOM    124  H58 BCD     1      32.690  15.850   1.000  1.00  0.00            
ATOM    125  H59 BCD     1      31.960  15.580   2.550  1.00  0.00            
ATOM    126  H60 BCD     1      31.390  14.030   1.360  1.00  0.00            
ATOM    127  C37 BCD     1      34.150  23.020   0.660  1.00  0.00            
ATOM    128  O31 BCD     1      33.930  22.880   2.070  1.00  0.00            
ATOM    129  C38 BCD     1      32.960  23.360  -0.160  1.00  0.00            
ATOM    130  O32 BCD     1      32.500  24.670   0.250  1.00  0.00            
ATOM    131  C39 BCD     1      31.960  22.250   0.090  1.00  0.00            
ATOM    132  O33 BCD     1      30.750  22.580  -0.640  1.00  0.00            
ATOM    133  C40 BCD     1      32.600  20.880  -0.300  1.00  0.00            
ATOM    134  C41 BCD     1      34.050  20.690   0.200  1.00  0.00            
ATOM    135  O34 BCD     1      34.830  21.920   0.040  1.00  0.00            
ATOM    136  C42 BCD     1      34.840  19.550  -0.490  1.00  0.00            
ATOM    137  O35 BCD     1      35.190  19.770  -1.860  1.00  0.00            
ATOM    138  H61 BCD     1      34.890  23.810   0.460  1.00  0.00            
ATOM    139  H62 BCD     1      33.290  23.290  -1.200  1.00  0.00            
ATOM    140  H63 BCD     1      32.500  24.730   1.210  1.00  0.00            
ATOM    141  H64 BCD     1      31.740  22.200   1.160  1.00  0.00            
ATOM    142  H65 BCD     1      30.150  21.820  -0.610  1.00  0.00            
ATOM    143  H66 BCD     1      32.640  20.850  -1.390  1.00  0.00            
ATOM    144  H67 BCD     1      33.920  20.370   1.240  1.00  0.00            
ATOM    145  H68 BCD     1      35.770  19.470   0.090  1.00  0.00            
ATOM    146  H69 BCD     1      34.310  18.600  -0.360  1.00  0.00            
ATOM    147  H70 BCD     1      34.360  19.500  -2.280  1.00  0.00            
ATOM    148  C1  BV5     2      33.540  18.220   3.830  1.00  0.00            
ATOM    149  C2  BV5     2      32.690  19.560   3.910  1.00  0.00            
ATOM    150  C3  BV5     2      32.040  19.760   5.270  1.00  0.00            
ATOM    151  C4  BV5     2      33.090  19.720   6.320  1.00  0.00            
ATOM    152  C5  BV5     2      31.260  21.100   5.320  1.00  0.00            
ATOM    153  C6  BV5     2      30.240  21.120   4.320  1.00  0.00            
ATOM    154  O1  BV5     2      29.460  20.200   4.050  1.00  0.00            
ATOM    155  O2  BV5     2      29.970  22.350   3.870  1.00  0.00            
ATOM    156  C7  BV5     2      29.040  22.650   2.820  1.00  0.00            
ATOM    157  C8  BV5     2      29.290  24.090   2.330  1.00  0.00            
ATOM    158  N1  BV5     2      28.530  25.200   3.110  1.00  0.00            
ATOM    159  C9  BV5     2      28.820  25.000   4.630  1.00  0.00            
ATOM    160  C10 BV5     2      29.180  26.590   2.720  1.00  0.00            
ATOM    161  C11 BV5     2      28.990  27.720   3.710  1.00  0.00            
ATOM    162  C12 BV5     2      27.080  25.250   2.690  1.00  0.00            
ATOM    163  C13 BV5     2      25.950  25.750   3.610  1.00  0.00            
ATOM    164  C14 BV5     2      30.640  21.500   6.590  1.00  0.00            
ATOM    165  C15 BV5     2      30.690  22.870   6.910  1.00  0.00            
ATOM    166  C16 BV5     2      30.150  23.250   8.130  1.00  0.00            
ATOM    167  C17 BV5     2      29.540  22.380   9.030  1.00  0.00            
ATOM    168  C18 BV5     2      29.450  21.050   8.640  1.00  0.00            
ATOM    169  C19 BV5     2      30.080  20.620   7.470  1.00  0.00            
ATOM    170  H1  BV5     2      33.070  17.340   4.290  1.00  0.00            
ATOM    171  H2  BV5     2      33.560  17.920   2.780  1.00  0.00            
ATOM    172  H3  BV5     2      34.570  18.450   4.140  1.00  0.00            
ATOM    173  H4  BV5     2      31.930  19.640   3.130  1.00  0.00            
ATOM    174  H5  BV5     2      33.300  20.400   3.540  1.00  0.00            
ATOM    175  H6  BV5     2      31.320  18.960   5.470  1.00  0.00            
ATOM    176  H7  BV5     2      32.730  20.060   7.310  1.00  0.00            
ATOM    177  H8  BV5     2      33.510  18.720   6.510  1.00  0.00            
ATOM    178  H9  BV5     2      33.970  20.290   6.030  1.00  0.00            
ATOM    179  H10 BV5     2      32.000  21.890   5.120  1.00  0.00            
ATOM    180  H11 BV5     2      28.010  22.400   3.110  1.00  0.00            
ATOM    181  H12 BV5     2      29.250  21.970   1.980  1.00  0.00            
ATOM    182  H13 BV5     2      28.940  24.240   1.300  1.00  0.00            
ATOM    183  H14 BV5     2      30.350  24.350   2.250  1.00  0.00            
ATOM    184  H15 BV5     2      28.300  25.840   5.100  1.00  0.00            
ATOM    185  H16 BV5     2      28.590  23.960   4.870  1.00  0.00            
ATOM    186  H17 BV5     2      29.890  25.090   4.820  1.00  0.00            
ATOM    187  H18 BV5     2      28.850  26.990   1.760  1.00  0.00            
ATOM    188  H19 BV5     2      30.260  26.390   2.700  1.00  0.00            
ATOM    189  H20 BV5     2      29.620  28.580   3.450  1.00  0.00            
ATOM    190  H21 BV5     2      27.970  28.100   3.890  1.00  0.00            
ATOM    191  H22 BV5     2      29.290  27.450   4.730  1.00  0.00            
ATOM    192  H23 BV5     2      26.800  24.230   2.430  1.00  0.00            
ATOM    193  H24 BV5     2      26.960  25.770   1.740  1.00  0.00            
ATOM    194  H25 BV5     2      26.000  25.180   4.540  1.00  0.00            
ATOM    195  H26 BV5     2      26.000  26.820   3.860  1.00  0.00            
ATOM    196  H27 BV5     2      24.970  25.650   3.120  1.00  0.00            
ATOM    197  H28 BV5     2      31.180  23.540   6.210  1.00  0.00            
ATOM    198  H29 BV5     2      30.280  24.290   8.410  1.00  0.00            
ATOM    199  H30 BV5     2      29.240  22.850   9.960  1.00  0.00            
ATOM    200  H31 BV5     2      28.980  20.220   9.150  1.00  0.00            
ATOM    201  H32 BV5     2      30.000  19.580   7.200  1.00  0.00            
TER
ENDMDL
MODEL        1
ATOM      1  C1  BCD     1      35.410  27.530   5.560  1.00  0.00            
ATOM      2  O1  BCD     1      34.980  26.570   6.510  1.00  0.00            
ATOM      3  C2  BCD     1      34.240  28.230   4.860  1.00  0.00            
ATOM      4  O2  BCD     1      33.480  28.970   5.920  1.00  0.00            
ATOM      5  C3  BCD     1      33.370  27.290   4.090  1.00  0.00            
ATOM      6  O3  BCD     1      32.300  27.930   3.340  1.00  0.00            
ATOM      7  C4  BCD     1      34.320  26.600   3.110  1.00  0.00            
ATOM      8  C5  BCD     1      35.480  25.880   3.850  1.00  0.00            
ATOM      9  O4  BCD     1      36.170  26.820   4.610  1.00  0.00            
ATOM     10  C6  BCD     1      36.610  25.300   3.010  1.00  0.00            
ATOM     11  O5  BCD     1      36.860  26.210   1.980  1.00  0.00            
ATOM     12  H1  BCD     1      36.070  28.300   5.980  1.00  0.00            
ATOM     13  H2  BCD     1      34.590  28.910   4.070  1.00  0.00            
ATOM     14  H3  BCD     1      32.850  29.590   5.550  1.00  0.00            
ATOM     15  H4  BCD     1      32.950  26.470   4.700  1.00  0.00            
ATOM     16  H5  BCD     1      32.380  28.880   3.380  1.00  0.00            
ATOM     17  H6  BCD     1      34.740  27.400   2.480  1.00  0.00            
ATOM     18  H7  BCD     1      35.010  25.140   4.510  1.00  0.00            
ATOM     19  H8  BCD     1      37.520  25.010   3.550  1.00  0.00            
ATOM     20  H9  BCD     1      36.190  24.390   2.560  1.00  0.00            
ATOM     21  H10 BCD     1      37.320  26.980   2.340  1.00  0.00            
ATOM     22  C7  BCD     1      35.400  25.430  10.380  1.00  0.00            
ATOM     23  O6  BCD     1      34.690  24.330  10.100  1.00  0.00            
ATOM     24  C8  BCD     1      34.570  26.740  10.130  1.00  0.00            
ATOM     25  O7  BCD     1      33.450  26.790  11.030  1.00  0.00            
ATOM     26  C9  BCD     1      34.170  26.820   8.710  1.00  0.00            
ATOM     27  O8  BCD     1      33.410  28.070   8.500  1.00  0.00            
ATOM     28  C10 BCD     1      35.430  26.740   7.850  1.00  0.00            
ATOM     29  C11 BCD     1      36.460  25.670   8.220  1.00  0.00            
ATOM     30  O9  BCD     1      36.620  25.540   9.650  1.00  0.00            
ATOM     31  C12 BCD     1      37.840  25.910   7.560  1.00  0.00            
ATOM     32  O10 BCD     1      38.210  27.250   7.740  1.00  0.00            
ATOM     33  H11 BCD     1      35.690  25.360  11.440  1.00  0.00            
ATOM     34  H12 BCD     1      35.230  27.600  10.320  1.00  0.00            
ATOM     35  H13 BCD     1      32.990  27.570  10.710  1.00  0.00            
ATOM     36  H14 BCD     1      33.660  25.870   8.510  1.00  0.00            
ATOM     37  H15 BCD     1      33.370  28.360   7.580  1.00  0.00            
ATOM     38  H16 BCD     1      35.920  27.720   7.900  1.00  0.00            
ATOM     39  H17 BCD     1      36.000  24.740   7.850  1.00  0.00            
ATOM     40  H18 BCD     1      38.650  25.260   7.910  1.00  0.00            
ATOM     41  H19 BCD     1      37.790  25.590   6.510  1.00  0.00            
ATOM     42  H20 BCD     1      38.390  27.450   8.660  1.00  0.00            
ATOM     43  C13 BCD     1      34.120  20.560  11.540  1.00  0.00            
ATOM     44  O11 BCD     1      33.290  20.350  10.370  1.00  0.00            
ATOM     45  C14 BCD     1      33.590  21.720  12.390  1.00  0.00            
ATOM     46  O12 BCD     1      32.280  21.380  12.980  1.00  0.00            
ATOM     47  C15 BCD     1      33.510  22.960  11.500  1.00  0.00            
ATOM     48  O13 BCD     1      32.800  23.980  12.070  1.00  0.00            
ATOM     49  C16 BCD     1      34.920  23.280  11.040  1.00  0.00            
ATOM     50  C17 BCD     1      35.600  22.050  10.350  1.00  0.00            
ATOM     51  O14 BCD     1      35.500  20.910  11.220  1.00  0.00            
ATOM     52  C18 BCD     1      37.040  22.270   9.960  1.00  0.00            
ATOM     53  O15 BCD     1      37.880  22.430  11.150  1.00  0.00            
ATOM     54  H21 BCD     1      34.250  19.630  12.100  1.00  0.00            
ATOM     55  H22 BCD     1      34.310  21.900  13.190  1.00  0.00            
ATOM     56  H23 BCD     1      31.900  22.260  13.070  1.00  0.00            
ATOM     57  H24 BCD     1      32.990  22.710  10.560  1.00  0.00            
ATOM     58  H25 BCD     1      33.110  24.790  11.640  1.00  0.00            
ATOM     59  H26 BCD     1      35.590  23.570  11.860  1.00  0.00            
ATOM     60  H27 BCD     1      34.990  21.780   9.470  1.00  0.00            
ATOM     61  H28 BCD     1      37.490  21.410   9.450  1.00  0.00            
ATOM     62  H29 BCD     1      37.080  23.140   9.290  1.00  0.00            
ATOM     63  H30 BCD     1      37.480  21.760  11.710  1.00  0.00            
ATOM     64  C19 BCD     1      31.550  17.580   7.970  1.00  0.00            
ATOM     65  O16 BCD     1      31.010  18.440   6.980  1.00  0.00            
ATOM     66  C20 BCD     1      30.990  17.790   9.360  1.00  0.00            
ATOM     67  O17 BCD     1      29.580  17.770   9.240  1.00  0.00            
ATOM     68  C21 BCD     1      31.500  19.060  10.050  1.00  0.00            
ATOM     69  O18 BCD     1      31.000  19.040  11.390  1.00  0.00            
ATOM     70  C22 BCD     1      32.980  19.040   9.980  1.00  0.00            
ATOM     71  C23 BCD     1      33.410  18.920   8.490  1.00  0.00            
ATOM     72  O19 BCD     1      32.980  17.680   8.000  1.00  0.00            
ATOM     73  C24 BCD     1      34.940  19.000   8.290  1.00  0.00            
ATOM     74  O20 BCD     1      35.600  18.140   9.240  1.00  0.00            
ATOM     75  H31 BCD     1      31.430  16.550   7.640  1.00  0.00            
ATOM     76  H32 BCD     1      31.200  16.880   9.940  1.00  0.00            
ATOM     77  H33 BCD     1      29.200  17.090   9.810  1.00  0.00            
ATOM     78  H34 BCD     1      31.130  19.990   9.600  1.00  0.00            
ATOM     79  H35 BCD     1      31.310  19.870  11.760  1.00  0.00            
ATOM     80  H36 BCD     1      33.410  18.220  10.560  1.00  0.00            
ATOM     81  H37 BCD     1      32.950  19.700   7.870  1.00  0.00            
ATOM     82  H38 BCD     1      35.190  18.620   7.290  1.00  0.00            
ATOM     83  H39 BCD     1      35.130  20.070   8.400  1.00  0.00            
ATOM     84  H40 BCD     1      36.270  18.620   9.740  1.00  0.00            
ATOM     85  C25 BCD     1      28.970  18.490   3.410  1.00  0.00            
ATOM     86  O21 BCD     1      29.710  19.570   3.010  1.00  0.00            
ATOM     87  C26 BCD     1      28.170  18.920   4.670  1.00  0.00            
ATOM     88  O22 BCD     1      27.450  20.130   4.240  1.00  0.00            
ATOM     89  C27 BCD     1      29.140  19.140   5.900  1.00  0.00            
ATOM     90  O23 BCD     1      28.330  19.380   7.070  1.00  0.00            
ATOM     91  C28 BCD     1      30.010  17.930   6.100  1.00  0.00            
ATOM     92  C29 BCD     1      30.650  17.440   4.810  1.00  0.00            
ATOM     93  O24 BCD     1      29.740  17.310   3.740  1.00  0.00            
ATOM     94  C30 BCD     1      31.320  16.140   4.940  1.00  0.00            
ATOM     95  O25 BCD     1      30.440  15.180   5.500  1.00  0.00            
ATOM     96  H41 BCD     1      28.200  18.170   2.700  1.00  0.00            
ATOM     97  H42 BCD     1      27.470  18.090   4.860  1.00  0.00            
ATOM     98  H43 BCD     1      27.930  20.490   3.500  1.00  0.00            
ATOM     99  H44 BCD     1      29.660  20.090   5.720  1.00  0.00            
ATOM    100  H45 BCD     1      28.800  18.940   7.780  1.00  0.00            
ATOM    101  H46 BCD     1      29.360  17.130   6.460  1.00  0.00            
ATOM    102  H47 BCD     1      31.460  18.120   4.510  1.00  0.00            
ATOM    103  H48 BCD     1      31.800  15.830   4.000  1.00  0.00            
ATOM    104  H49 BCD     1      32.150  16.140   5.650  1.00  0.00            
ATOM    105  H50 BCD     1      30.260  14.410   4.950  1.00  0.00            
ATOM    106  C31 BCD     1      30.710  21.740  -0.420  1.00  0.00            
ATOM    107  O26 BCD     1      31.420  22.630   0.410  1.00  0.00            
ATOM    108  C32 BCD     1      29.290  21.810  -0.000  1.00  0.00            
ATOM    109  O27 BCD     1      28.680  23.130  -0.210  1.00  0.00            
ATOM    110  C33 BCD     1      29.160  21.300   1.460  1.00  0.00            
ATOM    111  C34 BCD     1      29.800  19.880   1.610  1.00  0.00            
ATOM    112  C35 BCD     1      31.200  19.870   1.040  1.00  0.00            
ATOM    113  O28 BCD     1      31.160  20.430  -0.270  1.00  0.00            
ATOM    114  C36 BCD     1      31.770  18.480   0.860  1.00  0.00            
ATOM    115  O29 BCD     1      31.000  17.730  -0.070  1.00  0.00            
ATOM    116  O30 BCD     1      27.800  21.260   1.850  1.00  0.00            
ATOM    117  H51 BCD     1      30.830  22.060  -1.460  1.00  0.00            
ATOM    118  H52 BCD     1      28.720  21.000  -0.470  1.00  0.00            
ATOM    119  H53 BCD     1      27.740  23.070  -0.040  1.00  0.00            
ATOM    120  H54 BCD     1      29.730  21.970   2.120  1.00  0.00            
ATOM    121  H55 BCD     1      27.550  22.170   2.030  1.00  0.00            
ATOM    122  H56 BCD     1      29.190  19.100   1.130  1.00  0.00            
ATOM    123  H57 BCD     1      31.830  20.510   1.680  1.00  0.00            
ATOM    124  H58 BCD     1      32.780  18.620   0.450  1.00  0.00            
ATOM    125  H59 BCD     1      31.880  18.040   1.860  1.00  0.00            
ATOM    126  H60 BCD     1      30.780  18.280  -0.830  1.00  0.00            
ATOM    127  C37 BCD     1      33.810  25.800   0.900  1.00  0.00            
ATOM    128  O31 BCD     1      33.620  25.660   2.310  1.00  0.00            
ATOM    129  C38 BCD     1      32.540  26.070   0.150  1.00  0.00            
ATOM    130  O32 BCD     1      31.950  27.300   0.580  1.00  0.00            
ATOM    131  C39 BCD     1      31.560  24.930   0.300  1.00  0.00            
ATOM    132  O33 BCD     1      30.350  25.110  -0.440  1.00  0.00            
ATOM    133  C40 BCD     1      32.280  23.620  -0.110  1.00  0.00            
ATOM    134  C41 BCD     1      33.610  23.400   0.470  1.00  0.00            
ATOM    135  O34 BCD     1      34.390  24.630   0.330  1.00  0.00            
ATOM    136  C42 BCD     1      34.350  22.270  -0.150  1.00  0.00            
ATOM    137  O35 BCD     1      34.640  22.470  -1.550  1.00  0.00            
ATOM    138  H61 BCD     1      34.540  26.580   0.650  1.00  0.00            
ATOM    139  H62 BCD     1      32.820  26.080  -0.910  1.00  0.00            
ATOM    140  H63 BCD     1      32.300  27.420   1.460  1.00  0.00            
ATOM    141  H64 BCD     1      31.280  24.890   1.360  1.00  0.00            
ATOM    142  H65 BCD     1      29.750  24.370  -0.320  1.00  0.00            
ATOM    143  H66 BCD     1      32.300  23.540  -1.200  1.00  0.00            
ATOM    144  H67 BCD     1      33.600  23.220   1.560  1.00  0.00            
ATOM    145  H68 BCD     1      35.280  22.210   0.430  1.00  0.00            
ATOM    146  H69 BCD     1      33.780  21.350   0.030  1.00  0.00            
ATOM    147  H70 BCD     1      35.430  23.010  -1.670  1.00  0.00            
ATOM    148  C1  BV5     2      33.590  20.810   3.920  1.00  0.00            
ATOM    149  C2  BV5     2      33.270  22.280   4.200  1.00  0.00            
ATOM    150  C3  BV5     2      32.720  22.500   5.630  1.00  0.00            
ATOM    151  C4  BV5     2      33.850  22.560   6.550  1.00  0.00            
ATOM    152  C5  BV5     2      31.860  23.810   5.650  1.00  0.00            
ATOM    153  C6  BV5     2      30.710  23.730   4.660  1.00  0.00            
ATOM    154  O1  BV5     2      30.050  22.710   4.480  1.00  0.00            
ATOM    155  O2  BV5     2      30.330  25.010   4.250  1.00  0.00            
ATOM    156  C7  BV5     2      29.130  25.110   3.450  1.00  0.00            
ATOM    157  C8  BV5     2      28.710  26.590   3.170  1.00  0.00            
ATOM    158  N1  BV5     2      28.200  27.380   4.380  1.00  0.00            
ATOM    159  C9  BV5     2      29.220  27.380   5.490  1.00  0.00            
ATOM    160  C10 BV5     2      28.150  28.790   3.850  1.00  0.00            
ATOM    161  C11 BV5     2      27.610  29.900   4.850  1.00  0.00            
ATOM    162  C12 BV5     2      26.820  26.970   4.900  1.00  0.00            
ATOM    163  C13 BV5     2      25.600  27.070   3.950  1.00  0.00            
ATOM    164  C14 BV5     2      31.170  23.970   7.050  1.00  0.00            
ATOM    165  C15 BV5     2      31.290  25.240   7.630  1.00  0.00            
ATOM    166  C16 BV5     2      30.770  25.500   8.890  1.00  0.00            
ATOM    167  C17 BV5     2      30.180  24.420   9.570  1.00  0.00            
ATOM    168  C18 BV5     2      30.170  23.080   9.040  1.00  0.00            
ATOM    169  C19 BV5     2      30.570  22.850   7.730  1.00  0.00            
ATOM    170  H1  BV5     2      34.330  20.410   4.620  1.00  0.00            
ATOM    171  H2  BV5     2      32.720  20.150   3.970  1.00  0.00            
ATOM    172  H3  BV5     2      33.870  20.680   2.860  1.00  0.00            
ATOM    173  H4  BV5     2      32.700  22.680   3.350  1.00  0.00            
ATOM    174  H5  BV5     2      34.180  22.880   4.050  1.00  0.00            
ATOM    175  H6  BV5     2      32.090  21.690   6.000  1.00  0.00            
ATOM    176  H7  BV5     2      33.460  22.340   7.550  1.00  0.00            
ATOM    177  H8  BV5     2      34.580  21.790   6.290  1.00  0.00            
ATOM    178  H9  BV5     2      34.250  23.580   6.630  1.00  0.00            
ATOM    179  H10 BV5     2      32.460  24.720   5.550  1.00  0.00            
ATOM    180  H11 BV5     2      28.240  24.750   3.980  1.00  0.00            
ATOM    181  H12 BV5     2      29.190  24.630   2.460  1.00  0.00            
ATOM    182  H13 BV5     2      28.000  26.630   2.340  1.00  0.00            
ATOM    183  H14 BV5     2      29.680  26.990   2.870  1.00  0.00            
ATOM    184  H15 BV5     2      28.800  28.080   6.210  1.00  0.00            
ATOM    185  H16 BV5     2      29.360  26.410   5.980  1.00  0.00            
ATOM    186  H17 BV5     2      30.190  27.680   5.110  1.00  0.00            
ATOM    187  H18 BV5     2      27.500  28.740   2.970  1.00  0.00            
ATOM    188  H19 BV5     2      29.130  29.090   3.490  1.00  0.00            
ATOM    189  H20 BV5     2      27.670  30.940   4.500  1.00  0.00            
ATOM    190  H21 BV5     2      26.550  29.790   5.110  1.00  0.00            
ATOM    191  H22 BV5     2      27.940  29.830   5.890  1.00  0.00            
ATOM    192  H23 BV5     2      26.560  27.500   5.820  1.00  0.00            
ATOM    193  H24 BV5     2      27.010  25.930   5.190  1.00  0.00            
ATOM    194  H25 BV5     2      24.730  26.710   4.510  1.00  0.00            
ATOM    195  H26 BV5     2      25.420  28.130   3.730  1.00  0.00            
ATOM    196  H27 BV5     2      25.880  26.620   2.990  1.00  0.00            
ATOM    197  H28 BV5     2      31.760  26.080   7.120  1.00  0.00            
ATOM    198  H29 BV5     2      30.920  26.430   9.420  1.00  0.00            
ATOM    199  H30 BV5     2      29.870  24.560  10.600  1.00  0.00            
ATOM    200  H31 BV5     2      29.760  22.350   9.730  1.00  0.00            
ATOM    201  H32 BV5     2      30.370  21.880   7.270  1.00  0.00            
TER
ENDMDL
MODEL        1
ATOM      1  C1  BCD     1      34.720  27.750   2.120  1.00  0.00            
ATOM      2  O1  BCD     1      34.840  26.670   3.030  1.00  0.00            
ATOM      3  C2  BCD     1      33.300  28.160   1.850  1.00  0.00            
ATOM      4  O2  BCD     1      32.660  28.570   3.080  1.00  0.00            
ATOM      5  C3  BCD     1      32.620  27.040   1.060  1.00  0.00            
ATOM      6  O3  BCD     1      31.290  27.300   0.680  1.00  0.00            
ATOM      7  C4  BCD     1      33.340  26.470  -0.150  1.00  0.00            
ATOM      8  C5  BCD     1      34.820  26.190   0.220  1.00  0.00            
ATOM      9  O4  BCD     1      35.400  27.300   0.920  1.00  0.00            
ATOM     10  C6  BCD     1      35.740  25.830  -0.890  1.00  0.00            
ATOM     11  O5  BCD     1      35.870  26.800  -1.870  1.00  0.00            
ATOM     12  H1  BCD     1      35.180  28.680   2.460  1.00  0.00            
ATOM     13  H2  BCD     1      33.270  29.090   1.270  1.00  0.00            
ATOM     14  H3  BCD     1      31.710  28.630   2.940  1.00  0.00            
ATOM     15  H4  BCD     1      32.720  26.210   1.770  1.00  0.00            
ATOM     16  H5  BCD     1      31.320  28.120   0.170  1.00  0.00            
ATOM     17  H6  BCD     1      33.350  27.220  -0.940  1.00  0.00            
ATOM     18  H7  BCD     1      34.880  25.350   0.930  1.00  0.00            
ATOM     19  H8  BCD     1      36.740  25.730  -0.450  1.00  0.00            
ATOM     20  H9  BCD     1      35.370  24.930  -1.400  1.00  0.00            
ATOM     21  H10 BCD     1      36.760  27.160  -1.790  1.00  0.00            
ATOM     22  C7  BCD     1      36.740  25.790   6.590  1.00  0.00            
ATOM     23  O6  BCD     1      35.800  24.770   6.660  1.00  0.00            
ATOM     24  C8  BCD     1      35.960  27.120   6.570  1.00  0.00            
ATOM     25  O7  BCD     1      35.210  27.290   7.770  1.00  0.00            
ATOM     26  C9  BCD     1      35.030  27.170   5.330  1.00  0.00            
ATOM     27  O8  BCD     1      34.450  28.450   5.230  1.00  0.00            
ATOM     28  C10 BCD     1      35.810  26.930   4.080  1.00  0.00            
ATOM     29  C11 BCD     1      36.820  25.830   4.110  1.00  0.00            
ATOM     30  O9  BCD     1      37.520  25.720   5.340  1.00  0.00            
ATOM     31  C12 BCD     1      37.900  25.870   3.080  1.00  0.00            
ATOM     32  O10 BCD     1      38.740  27.080   3.290  1.00  0.00            
ATOM     33  H11 BCD     1      37.350  25.680   7.490  1.00  0.00            
ATOM     34  H12 BCD     1      36.700  27.930   6.530  1.00  0.00            
ATOM     35  H13 BCD     1      34.820  28.150   7.580  1.00  0.00            
ATOM     36  H14 BCD     1      34.340  26.320   5.440  1.00  0.00            
ATOM     37  H15 BCD     1      33.760  28.490   4.570  1.00  0.00            
ATOM     38  H16 BCD     1      36.410  27.790   3.770  1.00  0.00            
ATOM     39  H17 BCD     1      36.370  24.840   3.930  1.00  0.00            
ATOM     40  H18 BCD     1      38.420  24.930   3.270  1.00  0.00            
ATOM     41  H19 BCD     1      37.340  25.850   2.140  1.00  0.00            
ATOM     42  H20 BCD     1      39.480  27.020   2.670  1.00  0.00            
ATOM     43  C13 BCD     1      34.560  21.630   8.910  1.00  0.00            
ATOM     44  O11 BCD     1      33.840  21.210   7.790  1.00  0.00            
ATOM     45  C14 BCD     1      33.970  22.980   9.240  1.00  0.00            
ATOM     46  O12 BCD     1      32.620  22.990   9.630  1.00  0.00            
ATOM     47  C15 BCD     1      34.190  23.970   8.130  1.00  0.00            
ATOM     48  O13 BCD     1      33.670  25.220   8.520  1.00  0.00            
ATOM     49  C16 BCD     1      35.700  24.090   7.870  1.00  0.00            
ATOM     50  C17 BCD     1      36.260  22.680   7.620  1.00  0.00            
ATOM     51  O14 BCD     1      35.890  21.700   8.660  1.00  0.00            
ATOM     52  C18 BCD     1      37.770  22.590   7.330  1.00  0.00            
ATOM     53  O15 BCD     1      38.510  23.070   8.460  1.00  0.00            
ATOM     54  H21 BCD     1      34.440  21.020   9.810  1.00  0.00            
ATOM     55  H22 BCD     1      34.560  23.480  10.030  1.00  0.00            
ATOM     56  H23 BCD     1      32.470  23.940   9.600  1.00  0.00            
ATOM     57  H24 BCD     1      33.620  23.580   7.270  1.00  0.00            
ATOM     58  H25 BCD     1      34.130  25.940   8.080  1.00  0.00            
ATOM     59  H26 BCD     1      36.230  24.590   8.690  1.00  0.00            
ATOM     60  H27 BCD     1      35.800  22.270   6.720  1.00  0.00            
ATOM     61  H28 BCD     1      38.110  21.570   7.110  1.00  0.00            
ATOM     62  H29 BCD     1      38.080  23.180   6.450  1.00  0.00            
ATOM     63  H30 BCD     1      39.410  23.120   8.120  1.00  0.00            
ATOM     64  C19 BCD     1      31.650  17.660   6.860  1.00  0.00            
ATOM     65  O16 BCD     1      31.090  18.110   5.560  1.00  0.00            
ATOM     66  C20 BCD     1      31.210  18.540   8.080  1.00  0.00            
ATOM     67  O17 BCD     1      29.740  18.520   8.100  1.00  0.00            
ATOM     68  C21 BCD     1      31.880  19.910   8.090  1.00  0.00            
ATOM     69  O18 BCD     1      31.540  20.540   9.370  1.00  0.00            
ATOM     70  C22 BCD     1      33.350  19.860   7.910  1.00  0.00            
ATOM     71  C23 BCD     1      33.730  19.060   6.680  1.00  0.00            
ATOM     72  O19 BCD     1      33.100  17.750   6.840  1.00  0.00            
ATOM     73  C24 BCD     1      35.240  18.840   6.550  1.00  0.00            
ATOM     74  O20 BCD     1      35.680  17.970   7.600  1.00  0.00            
ATOM     75  H31 BCD     1      31.420  16.600   7.020  1.00  0.00            
ATOM     76  H32 BCD     1      31.540  18.010   8.980  1.00  0.00            
ATOM     77  H33 BCD     1      29.510  19.230   8.700  1.00  0.00            
ATOM     78  H34 BCD     1      31.420  20.560   7.340  1.00  0.00            
ATOM     79  H35 BCD     1      31.860  21.450   9.370  1.00  0.00            
ATOM     80  H36 BCD     1      33.880  19.430   8.770  1.00  0.00            
ATOM     81  H37 BCD     1      33.390  19.560   5.770  1.00  0.00            
ATOM     82  H38 BCD     1      35.460  18.390   5.570  1.00  0.00            
ATOM     83  H39 BCD     1      35.710  19.810   6.760  1.00  0.00            
ATOM     84  H40 BCD     1      35.070  17.250   7.760  1.00  0.00            
ATOM     85  C25 BCD     1      29.770  16.660   1.900  1.00  0.00            
ATOM     86  O21 BCD     1      30.030  17.990   1.470  1.00  0.00            
ATOM     87  C26 BCD     1      28.630  16.700   2.890  1.00  0.00            
ATOM     88  O22 BCD     1      27.430  17.300   2.350  1.00  0.00            
ATOM     89  C27 BCD     1      29.140  17.600   4.040  1.00  0.00            
ATOM     90  O23 BCD     1      28.160  17.660   5.050  1.00  0.00            
ATOM     91  C28 BCD     1      30.480  17.110   4.650  1.00  0.00            
ATOM     92  C29 BCD     1      31.500  16.830   3.510  1.00  0.00            
ATOM     93  O24 BCD     1      30.880  16.030   2.530  1.00  0.00            
ATOM     94  C30 BCD     1      32.680  16.050   4.020  1.00  0.00            
ATOM     95  O25 BCD     1      32.400  14.690   4.340  1.00  0.00            
ATOM     96  H41 BCD     1      29.420  16.090   1.040  1.00  0.00            
ATOM     97  H42 BCD     1      28.380  15.780   3.430  1.00  0.00            
ATOM     98  H43 BCD     1      26.710  17.110   2.950  1.00  0.00            
ATOM     99  H44 BCD     1      29.380  18.590   3.650  1.00  0.00            
ATOM    100  H45 BCD     1      27.970  18.600   5.130  1.00  0.00            
ATOM    101  H46 BCD     1      30.260  16.250   5.300  1.00  0.00            
ATOM    102  H47 BCD     1      31.990  17.710   3.090  1.00  0.00            
ATOM    103  H48 BCD     1      33.420  16.000   3.200  1.00  0.00            
ATOM    104  H49 BCD     1      33.180  16.480   4.890  1.00  0.00            
ATOM    105  H50 BCD     1      33.290  14.440   4.610  1.00  0.00            
ATOM    106  C31 BCD     1      30.560  20.010  -2.000  1.00  0.00            
ATOM    107  O26 BCD     1      30.740  21.210  -1.180  1.00  0.00            
ATOM    108  C32 BCD     1      29.070  19.510  -1.770  1.00  0.00            
ATOM    109  O27 BCD     1      28.150  20.500  -2.190  1.00  0.00            
ATOM    110  C33 BCD     1      28.900  19.110  -0.340  1.00  0.00            
ATOM    111  C34 BCD     1      30.020  18.180   0.110  1.00  0.00            
ATOM    112  C35 BCD     1      31.480  18.620  -0.250  1.00  0.00            
ATOM    113  O28 BCD     1      31.500  19.040  -1.620  1.00  0.00            
ATOM    114  C36 BCD     1      32.470  17.570  -0.010  1.00  0.00            
ATOM    115  O29 BCD     1      32.100  16.440  -0.760  1.00  0.00            
ATOM    116  O30 BCD     1      27.660  18.370   0.020  1.00  0.00            
ATOM    117  H51 BCD     1      30.760  20.340  -3.030  1.00  0.00            
ATOM    118  H52 BCD     1      28.970  18.610  -2.390  1.00  0.00            
ATOM    119  H53 BCD     1      27.270  20.110  -2.250  1.00  0.00            
ATOM    120  H54 BCD     1      29.000  20.030   0.230  1.00  0.00            
ATOM    121  H55 BCD     1      27.760  18.110   0.940  1.00  0.00            
ATOM    122  H56 BCD     1      29.800  17.290  -0.480  1.00  0.00            
ATOM    123  H57 BCD     1      31.760  19.470   0.390  1.00  0.00            
ATOM    124  H58 BCD     1      33.490  17.810  -0.360  1.00  0.00            
ATOM    125  H59 BCD     1      32.650  17.400   1.060  1.00  0.00            
ATOM    126  H60 BCD     1      31.800  16.810  -1.590  1.00  0.00            
ATOM    127  C37 BCD     1      32.360  25.020  -1.930  1.00  0.00            
ATOM    128  O31 BCD     1      32.670  25.240  -0.510  1.00  0.00            
ATOM    129  C38 BCD     1      30.790  24.850  -2.030  1.00  0.00            
ATOM    130  O32 BCD     1      30.180  26.060  -1.530  1.00  0.00            
ATOM    131  C39 BCD     1      30.290  23.520  -1.400  1.00  0.00            
ATOM    132  O33 BCD     1      28.910  23.160  -1.630  1.00  0.00            
ATOM    133  C40 BCD     1      31.170  22.360  -1.890  1.00  0.00            
ATOM    134  C41 BCD     1      32.670  22.590  -1.610  1.00  0.00            
ATOM    135  O34 BCD     1      32.980  23.820  -2.340  1.00  0.00            
ATOM    136  C42 BCD     1      33.620  21.470  -2.100  1.00  0.00            
ATOM    137  O35 BCD     1      33.300  20.980  -3.380  1.00  0.00            
ATOM    138  H61 BCD     1      32.650  25.880  -2.550  1.00  0.00            
ATOM    139  H62 BCD     1      30.450  24.790  -3.080  1.00  0.00            
ATOM    140  H63 BCD     1      30.600  26.140  -0.670  1.00  0.00            
ATOM    141  H64 BCD     1      30.380  23.590  -0.310  1.00  0.00            
ATOM    142  H65 BCD     1      28.650  22.270  -1.870  1.00  0.00            
ATOM    143  H66 BCD     1      30.910  22.220  -2.950  1.00  0.00            
ATOM    144  H67 BCD     1      32.840  22.800  -0.550  1.00  0.00            
ATOM    145  H68 BCD     1      34.610  21.940  -2.030  1.00  0.00            
ATOM    146  H69 BCD     1      33.630  20.670  -1.350  1.00  0.00            
ATOM    147  H70 BCD     1      33.320  20.020  -3.310  1.00  0.00            
ATOM    148  C1  BV5     2      34.700  20.160   2.330  1.00  0.00            
ATOM    149  C2  BV5     2      33.520  21.110   2.280  1.00  0.00            
ATOM    150  C3  BV5     2      33.240  21.840   3.690  1.00  0.00            
ATOM    151  C4  BV5     2      34.480  22.650   4.130  1.00  0.00            
ATOM    152  C5  BV5     2      32.070  22.870   3.530  1.00  0.00            
ATOM    153  C6  BV5     2      30.770  22.180   3.130  1.00  0.00            
ATOM    154  O1  BV5     2      30.460  21.040   3.390  1.00  0.00            
ATOM    155  O2  BV5     2      29.920  23.150   2.780  1.00  0.00            
ATOM    156  C7  BV5     2      28.610  22.790   2.710  1.00  0.00            
ATOM    157  C8  BV5     2      27.860  24.130   2.380  1.00  0.00            
ATOM    158  N1  BV5     2      27.910  25.310   3.350  1.00  0.00            
ATOM    159  C9  BV5     2      29.160  26.140   3.040  1.00  0.00            
ATOM    160  C10 BV5     2      26.750  26.290   3.160  1.00  0.00            
ATOM    161  C11 BV5     2      26.720  27.560   4.030  1.00  0.00            
ATOM    162  C12 BV5     2      27.990  24.870   4.840  1.00  0.00            
ATOM    163  C13 BV5     2      26.880  23.960   5.520  1.00  0.00            
ATOM    164  C14 BV5     2      31.840  23.710   4.770  1.00  0.00            
ATOM    165  C15 BV5     2      32.090  25.100   4.790  1.00  0.00            
ATOM    166  C16 BV5     2      31.680  25.810   5.890  1.00  0.00            
ATOM    167  C17 BV5     2      30.990  25.160   6.960  1.00  0.00            
ATOM    168  C18 BV5     2      30.930  23.780   7.010  1.00  0.00            
ATOM    169  C19 BV5     2      31.330  23.040   5.890  1.00  0.00            
ATOM    170  H1  BV5     2      34.540  19.400   3.110  1.00  0.00            
ATOM    171  H2  BV5     2      34.810  19.650   1.370  1.00  0.00            
ATOM    172  H3  BV5     2      35.610  20.710   2.620  1.00  0.00            
ATOM    173  H4  BV5     2      32.640  20.450   2.180  1.00  0.00            
ATOM    174  H5  BV5     2      33.770  21.800   1.470  1.00  0.00            
ATOM    175  H6  BV5     2      32.980  21.080   4.440  1.00  0.00            
ATOM    176  H7  BV5     2      34.710  23.370   3.340  1.00  0.00            
ATOM    177  H8  BV5     2      34.320  23.310   4.990  1.00  0.00            
ATOM    178  H9  BV5     2      35.300  21.960   4.390  1.00  0.00            
ATOM    179  H10 BV5     2      32.340  23.530   2.690  1.00  0.00            
ATOM    180  H11 BV5     2      28.230  22.410   3.670  1.00  0.00            
ATOM    181  H12 BV5     2      28.410  22.140   1.850  1.00  0.00            
ATOM    182  H13 BV5     2      26.800  23.930   2.250  1.00  0.00            
ATOM    183  H14 BV5     2      28.220  24.550   1.430  1.00  0.00            
ATOM    184  H15 BV5     2      29.140  26.670   2.080  1.00  0.00            
ATOM    185  H16 BV5     2      29.370  26.930   3.760  1.00  0.00            
ATOM    186  H17 BV5     2      29.990  25.460   3.230  1.00  0.00            
ATOM    187  H18 BV5     2      25.780  25.800   3.180  1.00  0.00            
ATOM    188  H19 BV5     2      26.920  26.610   2.130  1.00  0.00            
ATOM    189  H20 BV5     2      25.970  28.240   3.600  1.00  0.00            
ATOM    190  H21 BV5     2      26.420  27.310   5.050  1.00  0.00            
ATOM    191  H22 BV5     2      27.620  28.170   4.010  1.00  0.00            
ATOM    192  H23 BV5     2      28.130  25.820   5.350  1.00  0.00            
ATOM    193  H24 BV5     2      28.960  24.380   4.970  1.00  0.00            
ATOM    194  H25 BV5     2      25.870  24.370   5.480  1.00  0.00            
ATOM    195  H26 BV5     2      26.830  22.930   5.140  1.00  0.00            
ATOM    196  H27 BV5     2      27.210  23.740   6.550  1.00  0.00            
ATOM    197  H28 BV5     2      32.520  25.680   3.970  1.00  0.00            
ATOM    198  H29 BV5     2      31.730  26.890   5.890  1.00  0.00            
ATOM    199  H30 BV5     2      30.730  25.800   7.790  1.00  0.00            
ATOM    200  H31 BV5     2      30.430  23.220   7.790  1.00  0.00            
ATOM    201  H32 BV5     2      31.260  21.950   5.890  1.00  0.00            
TER
ENDMDL
MODEL        1
ATOM      1  C1  BCD     1      15.760  18.400   1.190  1.00  0.00            
ATOM      2  O1  BCD     1      16.110  18.930   2.510  1.00  0.00            
ATOM      3  C2  BCD     1      16.450  17.090   0.820  1.00  0.00            
ATOM      4  O2  BCD     1      16.050  16.220   1.840  1.00  0.00            
ATOM      5  C3  BCD     1      18.020  17.190   0.810  1.00  0.00            
ATOM      6  O3  BCD     1      18.550  15.990   0.240  1.00  0.00            
ATOM      7  C4  BCD     1      18.350  18.360  -0.070  1.00  0.00            
ATOM      8  C5  BCD     1      17.580  19.670   0.140  1.00  0.00            
ATOM      9  O4  BCD     1      16.200  19.350   0.170  1.00  0.00            
ATOM     10  C6  BCD     1      17.770  20.570  -1.040  1.00  0.00            
ATOM     11  O5  BCD     1      17.120  20.150  -2.260  1.00  0.00            
ATOM     12  H1  BCD     1      14.680  18.180   1.160  1.00  0.00            
ATOM     13  H2  BCD     1      16.060  16.710  -0.140  1.00  0.00            
ATOM     14  H3  BCD     1      16.570  15.410   1.800  1.00  0.00            
ATOM     15  H4  BCD     1      18.290  17.260   1.870  1.00  0.00            
ATOM     16  H5  BCD     1      19.500  15.950   0.330  1.00  0.00            
ATOM     17  H6  BCD     1      18.180  17.960  -1.080  1.00  0.00            
ATOM     18  H7  BCD     1      17.870  20.170   1.070  1.00  0.00            
ATOM     19  H8  BCD     1      17.430  21.580  -0.790  1.00  0.00            
ATOM     20  H9  BCD     1      18.870  20.620  -1.100  1.00  0.00            
ATOM     21  H10 BCD     1      16.170  20.120  -2.110  1.00  0.00            
ATOM     22  C7  BCD     1      14.480  19.890   6.220  1.00  0.00            
ATOM     23  O6  BCD     1      15.690  19.550   6.920  1.00  0.00            
ATOM     24  C8  BCD     1      13.910  18.600   5.530  1.00  0.00            
ATOM     25  O7  BCD     1      13.850  17.540   6.500  1.00  0.00            
ATOM     26  C9  BCD     1      14.770  18.180   4.370  1.00  0.00            
ATOM     27  O8  BCD     1      14.100  17.040   3.710  1.00  0.00            
ATOM     28  C10 BCD     1      15.040  19.360   3.410  1.00  0.00            
ATOM     29  C11 BCD     1      15.660  20.490   4.200  1.00  0.00            
ATOM     30  O9  BCD     1      14.790  20.870   5.230  1.00  0.00            
ATOM     31  C12 BCD     1      15.930  21.760   3.380  1.00  0.00            
ATOM     32  O10 BCD     1      14.830  22.310   2.680  1.00  0.00            
ATOM     33  H11 BCD     1      13.770  20.310   6.940  1.00  0.00            
ATOM     34  H12 BCD     1      12.900  18.760   5.120  1.00  0.00            
ATOM     35  H13 BCD     1      13.230  16.880   6.190  1.00  0.00            
ATOM     36  H14 BCD     1      15.750  17.810   4.710  1.00  0.00            
ATOM     37  H15 BCD     1      14.760  16.630   3.150  1.00  0.00            
ATOM     38  H16 BCD     1      14.160  19.630   2.800  1.00  0.00            
ATOM     39  H17 BCD     1      16.570  20.120   4.690  1.00  0.00            
ATOM     40  H18 BCD     1      16.310  22.530   4.060  1.00  0.00            
ATOM     41  H19 BCD     1      16.770  21.650   2.690  1.00  0.00            
ATOM     42  H20 BCD     1      14.060  22.180   3.240  1.00  0.00            
ATOM     43  C13 BCD     1      17.870  19.970  10.290  1.00  0.00            
ATOM     44  O11 BCD     1      19.020  19.650   9.550  1.00  0.00            
ATOM     45  C14 BCD     1      16.860  18.800  10.310  1.00  0.00            
ATOM     46  O12 BCD     1      17.660  17.670  10.760  1.00  0.00            
ATOM     47  C15 BCD     1      16.220  18.560   9.000  1.00  0.00            
ATOM     48  O13 BCD     1      15.120  17.670   9.150  1.00  0.00            
ATOM     49  C16 BCD     1      15.890  19.810   8.270  1.00  0.00            
ATOM     50  C17 BCD     1      16.760  21.050   8.430  1.00  0.00            
ATOM     51  O14 BCD     1      17.230  21.090   9.760  1.00  0.00            
ATOM     52  C18 BCD     1      16.100  22.400   8.170  1.00  0.00            
ATOM     53  O15 BCD     1      15.060  22.560   9.080  1.00  0.00            
ATOM     54  H21 BCD     1      18.060  20.270  11.320  1.00  0.00            
ATOM     55  H22 BCD     1      16.020  18.880  11.020  1.00  0.00            
ATOM     56  H23 BCD     1      18.010  17.160  10.020  1.00  0.00            
ATOM     57  H24 BCD     1      16.930  18.110   8.300  1.00  0.00            
ATOM     58  H25 BCD     1      14.640  17.670   8.320  1.00  0.00            
ATOM     59  H26 BCD     1      14.930  20.190   8.640  1.00  0.00            
ATOM     60  H27 BCD     1      17.670  20.960   7.840  1.00  0.00            
ATOM     61  H28 BCD     1      16.830  23.210   8.200  1.00  0.00            
ATOM     62  H29 BCD     1      15.760  22.400   7.130  1.00  0.00            
ATOM     63  H30 BCD     1      14.250  22.840   8.660  1.00  0.00            
ATOM     64  C19 BCD     1      23.090  20.750  10.010  1.00  0.00            
ATOM     65  O16 BCD     1      23.460  20.730   8.650  1.00  0.00            
ATOM     66  C20 BCD     1      22.590  19.370  10.510  1.00  0.00            
ATOM     67  O17 BCD     1      23.620  18.400  10.290  1.00  0.00            
ATOM     68  C21 BCD     1      21.310  18.980   9.860  1.00  0.00            
ATOM     69  O18 BCD     1      20.850  17.760  10.510  1.00  0.00            
ATOM     70  C22 BCD     1      20.280  20.060  10.080  1.00  0.00            
ATOM     71  C23 BCD     1      20.770  21.450   9.490  1.00  0.00            
ATOM     72  O19 BCD     1      22.050  21.750  10.110  1.00  0.00            
ATOM     73  C24 BCD     1      19.960  22.730   9.760  1.00  0.00            
ATOM     74  O20 BCD     1      19.530  22.780  11.130  1.00  0.00            
ATOM     75  H31 BCD     1      23.970  21.040  10.590  1.00  0.00            
ATOM     76  H32 BCD     1      22.450  19.450  11.600  1.00  0.00            
ATOM     77  H33 BCD     1      23.130  17.610  10.020  1.00  0.00            
ATOM     78  H34 BCD     1      21.480  18.800   8.790  1.00  0.00            
ATOM     79  H35 BCD     1      19.910  17.700  10.310  1.00  0.00            
ATOM     80  H36 BCD     1      20.240  20.220  11.160  1.00  0.00            
ATOM     81  H37 BCD     1      20.910  21.250   8.420  1.00  0.00            
ATOM     82  H38 BCD     1      20.530  23.630   9.520  1.00  0.00            
ATOM     83  H39 BCD     1      19.090  22.700   9.090  1.00  0.00            
ATOM     84  H40 BCD     1      18.840  23.450  11.100  1.00  0.00            
ATOM     85  C25 BCD     1      26.470  21.450   6.040  1.00  0.00            
ATOM     86  O21 BCD     1      25.590  20.810   5.090  1.00  0.00            
ATOM     87  C26 BCD     1      26.810  20.340   7.040  1.00  0.00            
ATOM     88  O22 BCD     1      27.340  19.100   6.530  1.00  0.00            
ATOM     89  C27 BCD     1      25.480  20.000   7.830  1.00  0.00            
ATOM     90  O23 BCD     1      25.810  19.140   8.920  1.00  0.00            
ATOM     91  C28 BCD     1      24.780  21.250   8.340  1.00  0.00            
ATOM     92  C29 BCD     1      24.580  22.270   7.240  1.00  0.00            
ATOM     93  O24 BCD     1      25.870  22.550   6.670  1.00  0.00            
ATOM     94  C30 BCD     1      23.850  23.530   7.720  1.00  0.00            
ATOM     95  O25 BCD     1      23.460  24.320   6.610  1.00  0.00            
ATOM     96  H41 BCD     1      27.390  21.710   5.490  1.00  0.00            
ATOM     97  H42 BCD     1      27.400  20.780   7.860  1.00  0.00            
ATOM     98  H43 BCD     1      27.660  18.510   7.220  1.00  0.00            
ATOM     99  H44 BCD     1      24.790  19.520   7.110  1.00  0.00            
ATOM    100  H45 BCD     1      24.990  18.960   9.380  1.00  0.00            
ATOM    101  H46 BCD     1      25.360  21.730   9.140  1.00  0.00            
ATOM    102  H47 BCD     1      23.950  21.790   6.480  1.00  0.00            
ATOM    103  H48 BCD     1      22.980  23.190   8.300  1.00  0.00            
ATOM    104  H49 BCD     1      24.470  24.150   8.380  1.00  0.00            
ATOM    105  H50 BCD     1      24.300  24.620   6.250  1.00  0.00            
ATOM    106  C31 BCD     1      25.190  20.590   1.050  1.00  0.00            
ATOM    107  O26 BCD     1      23.870  19.920   1.130  1.00  0.00            
ATOM    108  C32 BCD     1      26.250  19.660   1.550  1.00  0.00            
ATOM    109  O27 BCD     1      26.130  18.370   0.960  1.00  0.00            
ATOM    110  C33 BCD     1      26.160  19.640   3.120  1.00  0.00            
ATOM    111  C34 BCD     1      26.030  21.050   3.740  1.00  0.00            
ATOM    112  C35 BCD     1      24.930  21.850   3.060  1.00  0.00            
ATOM    113  O28 BCD     1      25.220  21.860   1.660  1.00  0.00            
ATOM    114  C36 BCD     1      24.870  23.280   3.610  1.00  0.00            
ATOM    115  O29 BCD     1      26.170  23.980   3.640  1.00  0.00            
ATOM    116  O30 BCD     1      27.230  18.990   3.780  1.00  0.00            
ATOM    117  H51 BCD     1      25.350  20.820  -0.020  1.00  0.00            
ATOM    118  H52 BCD     1      27.260  19.960   1.220  1.00  0.00            
ATOM    119  H53 BCD     1      26.460  18.480   0.060  1.00  0.00            
ATOM    120  H54 BCD     1      25.220  19.130   3.360  1.00  0.00            
ATOM    121  H55 BCD     1      27.030  18.950   4.720  1.00  0.00            
ATOM    122  H56 BCD     1      27.010  21.530   3.730  1.00  0.00            
ATOM    123  H57 BCD     1      23.930  21.410   3.170  1.00  0.00            
ATOM    124  H58 BCD     1      24.170  23.780   2.930  1.00  0.00            
ATOM    125  H59 BCD     1      24.370  23.240   4.580  1.00  0.00            
ATOM    126  H60 BCD     1      26.400  24.390   4.470  1.00  0.00            
ATOM    127  C37 BCD     1      20.740  18.390  -0.850  1.00  0.00            
ATOM    128  O31 BCD     1      19.730  18.700   0.190  1.00  0.00            
ATOM    129  C38 BCD     1      21.750  17.300  -0.360  1.00  0.00            
ATOM    130  O32 BCD     1      21.190  16.120   0.290  1.00  0.00            
ATOM    131  C39 BCD     1      22.700  17.940   0.680  1.00  0.00            
ATOM    132  O33 BCD     1      23.740  17.110   1.110  1.00  0.00            
ATOM    133  C40 BCD     1      23.320  19.200   0.090  1.00  0.00            
ATOM    134  C41 BCD     1      22.210  20.130  -0.360  1.00  0.00            
ATOM    135  O34 BCD     1      21.430  19.490  -1.330  1.00  0.00            
ATOM    136  C42 BCD     1      22.610  21.430  -1.010  1.00  0.00            
ATOM    137  O35 BCD     1      23.420  21.110  -2.130  1.00  0.00            
ATOM    138  H61 BCD     1      20.160  17.980  -1.690  1.00  0.00            
ATOM    139  H62 BCD     1      22.280  16.990  -1.280  1.00  0.00            
ATOM    140  H63 BCD     1      21.960  15.570   0.430  1.00  0.00            
ATOM    141  H64 BCD     1      22.070  18.240   1.520  1.00  0.00            
ATOM    142  H65 BCD     1      24.530  17.650   1.060  1.00  0.00            
ATOM    143  H66 BCD     1      24.060  19.000  -0.700  1.00  0.00            
ATOM    144  H67 BCD     1      21.580  20.370   0.510  1.00  0.00            
ATOM    145  H68 BCD     1      21.700  22.020  -1.210  1.00  0.00            
ATOM    146  H69 BCD     1      23.150  21.980  -0.230  1.00  0.00            
ATOM    147  H70 BCD     1      22.900  20.860  -2.900  1.00  0.00            
ATOM    148  C1  BV5     2      21.190  21.500   5.460  1.00  0.00            
ATOM    149  C2  BV5     2      21.620  20.130   4.930  1.00  0.00            
ATOM    150  C3  BV5     2      20.440  19.220   4.640  1.00  0.00            
ATOM    151  C4  BV5     2      19.660  19.720   3.390  1.00  0.00            
ATOM    152  C5  BV5     2      20.830  17.730   4.520  1.00  0.00            
ATOM    153  C6  BV5     2      21.540  17.310   5.770  1.00  0.00            
ATOM    154  O1  BV5     2      21.020  17.320   6.870  1.00  0.00            
ATOM    155  O2  BV5     2      22.860  17.160   5.580  1.00  0.00            
ATOM    156  C7  BV5     2      23.720  16.840   6.700  1.00  0.00            
ATOM    157  C8  BV5     2      25.140  16.910   6.130  1.00  0.00            
ATOM    158  N1  BV5     2      25.660  15.800   5.190  1.00  0.00            
ATOM    159  C9  BV5     2      24.910  15.940   3.880  1.00  0.00            
ATOM    160  C10 BV5     2      27.160  15.990   4.970  1.00  0.00            
ATOM    161  C11 BV5     2      27.870  15.090   3.910  1.00  0.00            
ATOM    162  C12 BV5     2      25.310  14.360   5.530  1.00  0.00            
ATOM    163  C13 BV5     2      25.840  13.770   6.890  1.00  0.00            
ATOM    164  C14 BV5     2      19.570  16.770   4.330  1.00  0.00            
ATOM    165  C15 BV5     2      19.830  15.670   3.540  1.00  0.00            
ATOM    166  C16 BV5     2      18.810  14.720   3.450  1.00  0.00            
ATOM    167  C17 BV5     2      17.630  14.750   4.230  1.00  0.00            
ATOM    168  C18 BV5     2      17.440  15.850   5.050  1.00  0.00            
ATOM    169  C19 BV5     2      18.460  16.850   5.150  1.00  0.00            
ATOM    170  H1  BV5     2      20.870  22.130   4.620  1.00  0.00            
ATOM    171  H2  BV5     2      20.330  21.400   6.130  1.00  0.00            
ATOM    172  H3  BV5     2      22.060  22.030   5.870  1.00  0.00            
ATOM    173  H4  BV5     2      22.300  19.670   5.660  1.00  0.00            
ATOM    174  H5  BV5     2      22.220  20.300   4.030  1.00  0.00            
ATOM    175  H6  BV5     2      19.730  19.270   5.480  1.00  0.00            
ATOM    176  H7  BV5     2      20.390  19.750   2.560  1.00  0.00            
ATOM    177  H8  BV5     2      18.800  19.120   3.080  1.00  0.00            
ATOM    178  H9  BV5     2      19.290  20.730   3.600  1.00  0.00            
ATOM    179  H10 BV5     2      21.560  17.620   3.700  1.00  0.00            
ATOM    180  H11 BV5     2      23.590  15.850   7.160  1.00  0.00            
ATOM    181  H12 BV5     2      23.570  17.550   7.530  1.00  0.00            
ATOM    182  H13 BV5     2      25.810  17.070   6.970  1.00  0.00            
ATOM    183  H14 BV5     2      25.210  17.770   5.460  1.00  0.00            
ATOM    184  H15 BV5     2      24.920  14.960   3.400  1.00  0.00            
ATOM    185  H16 BV5     2      23.850  16.190   3.940  1.00  0.00            
ATOM    186  H17 BV5     2      25.440  16.620   3.210  1.00  0.00            
ATOM    187  H18 BV5     2      27.670  15.770   5.910  1.00  0.00            
ATOM    188  H19 BV5     2      27.420  17.020   4.700  1.00  0.00            
ATOM    189  H20 BV5     2      28.100  14.060   4.200  1.00  0.00            
ATOM    190  H21 BV5     2      27.360  15.120   2.940  1.00  0.00            
ATOM    191  H22 BV5     2      28.820  15.600   3.730  1.00  0.00            
ATOM    192  H23 BV5     2      25.740  13.780   4.710  1.00  0.00            
ATOM    193  H24 BV5     2      24.240  14.240   5.640  1.00  0.00            
ATOM    194  H25 BV5     2      26.930  13.760   7.010  1.00  0.00            
ATOM    195  H26 BV5     2      25.450  14.430   7.670  1.00  0.00            
ATOM    196  H27 BV5     2      25.390  12.770   6.920  1.00  0.00            
ATOM    197  H28 BV5     2      20.770  15.540   3.020  1.00  0.00            
ATOM    198  H29 BV5     2      18.830  13.910   2.730  1.00  0.00            
ATOM    199  H30 BV5     2      16.800  14.110   3.940  1.00  0.00            
ATOM    200  H31 BV5     2      16.510  15.800   5.610  1.00  0.00            
ATOM    201  H32 BV5     2      18.390  17.560   5.960  1.00  0.00            
TER
ENDMDL
MODEL        1
ATOM      1  C1  BCD     1      27.350  12.660   9.400  1.00  0.00            
ATOM      2  O1  BCD     1      27.680  11.890  10.540  1.00  0.00            
ATOM      3  C2  BCD     1      25.860  12.500   9.040  1.00  0.00            
ATOM      4  O2  BCD     1      25.070  12.780  10.200  1.00  0.00            
ATOM      5  C3  BCD     1      25.650  11.040   8.650  1.00  0.00            
ATOM      6  O3  BCD     1      24.350  10.870   8.210  1.00  0.00            
ATOM      7  C4  BCD     1      26.610  10.570   7.560  1.00  0.00            
ATOM      8  C5  BCD     1      28.030  10.950   7.850  1.00  0.00            
ATOM      9  O4  BCD     1      28.130  12.290   8.340  1.00  0.00            
ATOM     10  C6  BCD     1      28.840  10.830   6.560  1.00  0.00            
ATOM     11  O5  BCD     1      30.230  11.170   6.820  1.00  0.00            
ATOM     12  H1  BCD     1      27.630  13.710   9.530  1.00  0.00            
ATOM     13  H2  BCD     1      25.540  13.240   8.300  1.00  0.00            
ATOM     14  H3  BCD     1      24.180  12.630   9.880  1.00  0.00            
ATOM     15  H4  BCD     1      25.760  10.430   9.560  1.00  0.00            
ATOM     16  H5  BCD     1      24.300   9.920   8.060  1.00  0.00            
ATOM     17  H6  BCD     1      26.240  11.080   6.660  1.00  0.00            
ATOM     18  H7  BCD     1      28.470  10.260   8.590  1.00  0.00            
ATOM     19  H8  BCD     1      28.760   9.790   6.210  1.00  0.00            
ATOM     20  H9  BCD     1      28.460  11.460   5.750  1.00  0.00            
ATOM     21  H10 BCD     1      30.230  12.030   7.240  1.00  0.00            
ATOM     22  C7  BCD     1      29.470  12.220  14.310  1.00  0.00            
ATOM     23  O6  BCD     1      29.540  10.830  14.590  1.00  0.00            
ATOM     24  C8  BCD     1      28.020  12.620  14.230  1.00  0.00            
ATOM     25  O7  BCD     1      27.290  12.250  15.410  1.00  0.00            
ATOM     26  C9  BCD     1      27.410  12.100  12.910  1.00  0.00            
ATOM     27  O8  BCD     1      26.020  12.530  12.840  1.00  0.00            
ATOM     28  C10 BCD     1      28.160  12.590  11.710  1.00  0.00            
ATOM     29  C11 BCD     1      29.610  12.100  11.870  1.00  0.00            
ATOM     30  O9  BCD     1      30.160  12.540  13.090  1.00  0.00            
ATOM     31  C12 BCD     1      30.450  12.590  10.780  1.00  0.00            
ATOM     32  O10 BCD     1      30.400  13.980  10.640  1.00  0.00            
ATOM     33  H11 BCD     1      29.830  12.890  15.100  1.00  0.00            
ATOM     34  H12 BCD     1      28.090  13.710  14.230  1.00  0.00            
ATOM     35  H13 BCD     1      26.380  12.470  15.170  1.00  0.00            
ATOM     36  H14 BCD     1      27.530  11.010  12.940  1.00  0.00            
ATOM     37  H15 BCD     1      25.720  12.380  11.940  1.00  0.00            
ATOM     38  H16 BCD     1      28.150  13.680  11.540  1.00  0.00            
ATOM     39  H17 BCD     1      29.560  11.010  11.930  1.00  0.00            
ATOM     40  H18 BCD     1      31.540  12.420  10.810  1.00  0.00            
ATOM     41  H19 BCD     1      30.020  12.170   9.860  1.00  0.00            
ATOM     42  H20 BCD     1      30.990  14.380  11.280  1.00  0.00            
ATOM     43  C13 BCD     1      31.780   8.160  16.780  1.00  0.00            
ATOM     44  O11 BCD     1      31.780   7.190  15.770  1.00  0.00            
ATOM     45  C14 BCD     1      30.460   8.520  17.360  1.00  0.00            
ATOM     46  O12 BCD     1      29.810   7.400  17.960  1.00  0.00            
ATOM     47  C15 BCD     1      29.550   9.250  16.210  1.00  0.00            
ATOM     48  O13 BCD     1      28.230   9.640  16.770  1.00  0.00            
ATOM     49  C16 BCD     1      30.340  10.400  15.670  1.00  0.00            
ATOM     50  C17 BCD     1      31.730   9.980  15.240  1.00  0.00            
ATOM     51  O14 BCD     1      32.390   9.400  16.380  1.00  0.00            
ATOM     52  C18 BCD     1      32.580  11.110  14.750  1.00  0.00            
ATOM     53  O15 BCD     1      32.290  12.330  15.470  1.00  0.00            
ATOM     54  H21 BCD     1      32.390   7.840  17.630  1.00  0.00            
ATOM     55  H22 BCD     1      30.750   9.250  18.120  1.00  0.00            
ATOM     56  H23 BCD     1      30.430   6.670  18.020  1.00  0.00            
ATOM     57  H24 BCD     1      29.490   8.460  15.450  1.00  0.00            
ATOM     58  H25 BCD     1      27.920  10.430  16.320  1.00  0.00            
ATOM     59  H26 BCD     1      30.290  11.180  16.450  1.00  0.00            
ATOM     60  H27 BCD     1      31.660   9.270  14.400  1.00  0.00            
ATOM     61  H28 BCD     1      33.610  10.760  14.850  1.00  0.00            
ATOM     62  H29 BCD     1      32.420  11.110  13.670  1.00  0.00            
ATOM     63  H30 BCD     1      32.750  13.050  15.030  1.00  0.00            
ATOM     64  C19 BCD     1      32.550   3.340  14.760  1.00  0.00            
ATOM     65  O16 BCD     1      31.490   3.400  13.840  1.00  0.00            
ATOM     66  C20 BCD     1      32.060   3.600  16.180  1.00  0.00            
ATOM     67  O17 BCD     1      31.030   2.690  16.560  1.00  0.00            
ATOM     68  C21 BCD     1      31.540   4.980  16.410  1.00  0.00            
ATOM     69  O18 BCD     1      31.090   5.150  17.720  1.00  0.00            
ATOM     70  C22 BCD     1      32.540   5.960  15.990  1.00  0.00            
ATOM     71  C23 BCD     1      33.050   5.700  14.540  1.00  0.00            
ATOM     72  O19 BCD     1      33.550   4.310  14.530  1.00  0.00            
ATOM     73  C24 BCD     1      34.120   6.600  13.990  1.00  0.00            
ATOM     74  O20 BCD     1      35.380   6.570  14.730  1.00  0.00            
ATOM     75  H31 BCD     1      33.100   2.390  14.710  1.00  0.00            
ATOM     76  H32 BCD     1      32.900   3.500  16.880  1.00  0.00            
ATOM     77  H33 BCD     1      30.430   2.630  15.820  1.00  0.00            
ATOM     78  H34 BCD     1      30.630   5.140  15.830  1.00  0.00            
ATOM     79  H35 BCD     1      30.950   4.320  18.180  1.00  0.00            
ATOM     80  H36 BCD     1      33.330   6.070  16.740  1.00  0.00            
ATOM     81  H37 BCD     1      32.210   5.770  13.830  1.00  0.00            
ATOM     82  H38 BCD     1      34.340   6.240  12.970  1.00  0.00            
ATOM     83  H39 BCD     1      33.580   7.550  13.910  1.00  0.00            
ATOM     84  H40 BCD     1      35.220   6.790  15.650  1.00  0.00            
ATOM     85  C25 BCD     1      30.050   1.330  10.650  1.00  0.00            
ATOM     86  O21 BCD     1      29.200   2.370  10.140  1.00  0.00            
ATOM     87  C26 BCD     1      29.630   0.790  12.040  1.00  0.00            
ATOM     88  O22 BCD     1      28.290   0.470  12.090  1.00  0.00            
ATOM     89  C27 BCD     1      29.980   1.790  13.060  1.00  0.00            
ATOM     90  O23 BCD     1      29.720   1.380  14.420  1.00  0.00            
ATOM     91  C28 BCD     1      31.380   2.330  12.930  1.00  0.00            
ATOM     92  C29 BCD     1      31.630   2.850  11.530  1.00  0.00            
ATOM     93  O24 BCD     1      31.390   1.760  10.670  1.00  0.00            
ATOM     94  C30 BCD     1      33.060   3.270  11.300  1.00  0.00            
ATOM     95  O25 BCD     1      33.280   3.940  10.100  1.00  0.00            
ATOM     96  H41 BCD     1      30.000   0.530   9.890  1.00  0.00            
ATOM     97  H42 BCD     1      30.190  -0.130  12.260  1.00  0.00            
ATOM     98  H43 BCD     1      28.000   0.330  13.000  1.00  0.00            
ATOM     99  H44 BCD     1      29.380   2.680  12.840  1.00  0.00            
ATOM    100  H45 BCD     1      30.190   0.600  14.730  1.00  0.00            
ATOM    101  H46 BCD     1      32.060   1.480  13.130  1.00  0.00            
ATOM    102  H47 BCD     1      30.940   3.680  11.360  1.00  0.00            
ATOM    103  H48 BCD     1      33.550   3.860  12.080  1.00  0.00            
ATOM    104  H49 BCD     1      33.780   2.450  11.160  1.00  0.00            
ATOM    105  H50 BCD     1      34.210   4.200  10.060  1.00  0.00            
ATOM    106  C31 BCD     1      26.860   3.600   7.110  1.00  0.00            
ATOM    107  O26 BCD     1      27.010   4.970   7.400  1.00  0.00            
ATOM    108  C32 BCD     1      26.150   2.780   8.190  1.00  0.00            
ATOM    109  O27 BCD     1      24.910   3.300   8.560  1.00  0.00            
ATOM    110  C33 BCD     1      26.980   2.670   9.440  1.00  0.00            
ATOM    111  C34 BCD     1      28.360   2.140   9.030  1.00  0.00            
ATOM    112  C35 BCD     1      29.010   2.930   7.880  1.00  0.00            
ATOM    113  O28 BCD     1      28.160   3.090   6.810  1.00  0.00            
ATOM    114  C36 BCD     1      30.270   2.330   7.360  1.00  0.00            
ATOM    115  O29 BCD     1      30.100   1.030   6.880  1.00  0.00            
ATOM    116  O30 BCD     1      26.570   1.780  10.450  1.00  0.00            
ATOM    117  H51 BCD     1      26.210   3.510   6.240  1.00  0.00            
ATOM    118  H52 BCD     1      26.120   1.720   7.890  1.00  0.00            
ATOM    119  H53 BCD     1      24.330   2.530   8.580  1.00  0.00            
ATOM    120  H54 BCD     1      27.170   3.690   9.820  1.00  0.00            
ATOM    121  H55 BCD     1      27.320   1.680  11.050  1.00  0.00            
ATOM    122  H56 BCD     1      28.230   1.070   8.840  1.00  0.00            
ATOM    123  H57 BCD     1      29.290   3.900   8.320  1.00  0.00            
ATOM    124  H58 BCD     1      30.800   2.870   6.570  1.00  0.00            
ATOM    125  H59 BCD     1      31.000   2.270   8.180  1.00  0.00            
ATOM    126  H60 BCD     1      30.870   0.590   7.250  1.00  0.00            
ATOM    127  C37 BCD     1      26.160   8.690   6.100  1.00  0.00            
ATOM    128  O31 BCD     1      26.410   9.150   7.450  1.00  0.00            
ATOM    129  C38 BCD     1      24.920   7.740   6.060  1.00  0.00            
ATOM    130  O32 BCD     1      23.690   8.370   6.480  1.00  0.00            
ATOM    131  C39 BCD     1      25.310   6.570   6.960  1.00  0.00            
ATOM    132  O33 BCD     1      24.310   5.560   7.090  1.00  0.00            
ATOM    133  C40 BCD     1      26.610   5.900   6.370  1.00  0.00            
ATOM    134  C41 BCD     1      27.690   6.950   6.250  1.00  0.00            
ATOM    135  O34 BCD     1      27.190   7.970   5.520  1.00  0.00            
ATOM    136  C42 BCD     1      28.970   6.360   5.710  1.00  0.00            
ATOM    137  O35 BCD     1      28.880   5.890   4.360  1.00  0.00            
ATOM    138  H61 BCD     1      26.050   9.560   5.460  1.00  0.00            
ATOM    139  H62 BCD     1      24.880   7.420   5.020  1.00  0.00            
ATOM    140  H63 BCD     1      22.970   7.740   6.560  1.00  0.00            
ATOM    141  H64 BCD     1      25.480   7.100   7.910  1.00  0.00            
ATOM    142  H65 BCD     1      24.630   4.850   7.660  1.00  0.00            
ATOM    143  H66 BCD     1      26.350   5.420   5.420  1.00  0.00            
ATOM    144  H67 BCD     1      28.010   7.300   7.230  1.00  0.00            
ATOM    145  H68 BCD     1      29.710   7.180   5.700  1.00  0.00            
ATOM    146  H69 BCD     1      29.340   5.490   6.260  1.00  0.00            
ATOM    147  H70 BCD     1      29.040   6.650   3.800  1.00  0.00            
ATOM    148  C1  BV5     2      31.800   7.300  11.460  1.00  0.00            
ATOM    149  C2  BV5     2      30.490   6.540  11.280  1.00  0.00            
ATOM    150  C3  BV5     2      29.240   7.410  11.410  1.00  0.00            
ATOM    151  C4  BV5     2      29.140   8.280  10.120  1.00  0.00            
ATOM    152  C5  BV5     2      28.000   6.560  11.440  1.00  0.00            
ATOM    153  C6  BV5     2      27.890   5.730  12.740  1.00  0.00            
ATOM    154  O1  BV5     2      28.180   6.160  13.800  1.00  0.00            
ATOM    155  O2  BV5     2      27.190   4.560  12.670  1.00  0.00            
ATOM    156  C7  BV5     2      26.930   3.740  13.840  1.00  0.00            
ATOM    157  C8  BV5     2      25.930   2.550  13.480  1.00  0.00            
ATOM    158  N1  BV5     2      24.480   2.860  13.070  1.00  0.00            
ATOM    159  C9  BV5     2      23.790   3.590  14.170  1.00  0.00            
ATOM    160  C10 BV5     2      24.460   3.530  11.710  1.00  0.00            
ATOM    161  C11 BV5     2      23.110   4.230  11.290  1.00  0.00            
ATOM    162  C12 BV5     2      23.720   1.510  12.870  1.00  0.00            
ATOM    163  C13 BV5     2      23.570   0.600  14.120  1.00  0.00            
ATOM    164  C14 BV5     2      26.680   7.320  11.470  1.00  0.00            
ATOM    165  C15 BV5     2      25.640   6.810  10.710  1.00  0.00            
ATOM    166  C16 BV5     2      24.390   7.380  10.710  1.00  0.00            
ATOM    167  C17 BV5     2      24.140   8.480  11.550  1.00  0.00            
ATOM    168  C18 BV5     2      25.190   9.010  12.400  1.00  0.00            
ATOM    169  C19 BV5     2      26.490   8.430  12.320  1.00  0.00            
ATOM    170  H1  BV5     2      32.660   6.610  11.450  1.00  0.00            
ATOM    171  H2  BV5     2      32.090   8.090  10.760  1.00  0.00            
ATOM    172  H3  BV5     2      31.780   7.760  12.450  1.00  0.00            
ATOM    173  H4  BV5     2      30.450   5.760  12.050  1.00  0.00            
ATOM    174  H5  BV5     2      30.620   6.170  10.260  1.00  0.00            
ATOM    175  H6  BV5     2      29.290   8.110  12.250  1.00  0.00            
ATOM    176  H7  BV5     2      29.430   7.620   9.300  1.00  0.00            
ATOM    177  H8  BV5     2      28.200   8.830   9.950  1.00  0.00            
ATOM    178  H9  BV5     2      29.980   8.980  10.210  1.00  0.00            
ATOM    179  H10 BV5     2      27.970   5.810  10.630  1.00  0.00            
ATOM    180  H11 BV5     2      26.410   4.300  14.630  1.00  0.00            
ATOM    181  H12 BV5     2      27.900   3.370  14.190  1.00  0.00            
ATOM    182  H13 BV5     2      25.830   1.920  14.370  1.00  0.00            
ATOM    183  H14 BV5     2      26.350   1.870  12.740  1.00  0.00            
ATOM    184  H15 BV5     2      23.920   3.140  15.150  1.00  0.00            
ATOM    185  H16 BV5     2      24.110   4.640  14.100  1.00  0.00            
ATOM    186  H17 BV5     2      22.730   3.550  13.920  1.00  0.00            
ATOM    187  H18 BV5     2      24.660   2.660  11.080  1.00  0.00            
ATOM    188  H19 BV5     2      25.270   4.260  11.820  1.00  0.00            
ATOM    189  H20 BV5     2      22.850   5.130  11.860  1.00  0.00            
ATOM    190  H21 BV5     2      23.190   4.450  10.210  1.00  0.00            
ATOM    191  H22 BV5     2      22.240   3.600  11.470  1.00  0.00            
ATOM    192  H23 BV5     2      24.320   0.960  12.150  1.00  0.00            
ATOM    193  H24 BV5     2      22.760   1.770  12.420  1.00  0.00            
ATOM    194  H25 BV5     2      24.490   0.310  14.640  1.00  0.00            
ATOM    195  H26 BV5     2      22.950   1.080  14.880  1.00  0.00            
ATOM    196  H27 BV5     2      23.210  -0.390  13.820  1.00  0.00            
ATOM    197  H28 BV5     2      25.770   5.930  10.090  1.00  0.00            
ATOM    198  H29 BV5     2      23.580   6.930  10.140  1.00  0.00            
ATOM    199  H30 BV5     2      23.160   8.920  11.680  1.00  0.00            
ATOM    200  H31 BV5     2      25.010   9.790  13.130  1.00  0.00            
ATOM    201  H32 BV5     2      27.360   8.720  12.910  1.00  0.00            
TER
ENDMDL
MODEL        1
ATOM      1  C1  BCD     1      15.070  21.880  -0.320  1.00  0.00            
ATOM      2  O1  BCD     1      15.080  21.630   1.060  1.00  0.00            
ATOM      3  C2  BCD     1      16.070  20.920  -1.010  1.00  0.00            
ATOM      4  O2  BCD     1      15.650  19.520  -0.790  1.00  0.00            
ATOM      5  C3  BCD     1      17.530  21.210  -0.440  1.00  0.00            
ATOM      6  O3  BCD     1      18.490  20.440  -1.260  1.00  0.00            
ATOM      7  C4  BCD     1      17.840  22.750  -0.510  1.00  0.00            
ATOM      8  C5  BCD     1      16.760  23.650   0.020  1.00  0.00            
ATOM      9  O4  BCD     1      15.510  23.230  -0.480  1.00  0.00            
ATOM     10  C6  BCD     1      16.980  25.120  -0.280  1.00  0.00            
ATOM     11  O5  BCD     1      17.090  25.390  -1.720  1.00  0.00            
ATOM     12  H1  BCD     1      14.070  21.760  -0.760  1.00  0.00            
ATOM     13  H2  BCD     1      16.100  21.190  -2.070  1.00  0.00            
ATOM     14  H3  BCD     1      16.180  19.030  -1.420  1.00  0.00            
ATOM     15  H4  BCD     1      17.620  20.980   0.630  1.00  0.00            
ATOM     16  H5  BCD     1      19.330  20.780  -0.950  1.00  0.00            
ATOM     17  H6  BCD     1      17.930  23.000  -1.570  1.00  0.00            
ATOM     18  H7  BCD     1      16.700  23.540   1.110  1.00  0.00            
ATOM     19  H8  BCD     1      16.240  25.750   0.250  1.00  0.00            
ATOM     20  H9  BCD     1      17.860  25.410   0.300  1.00  0.00            
ATOM     21  H10 BCD     1      16.650  24.760  -2.300  1.00  0.00            
ATOM     22  C7  BCD     1      12.690  20.570   4.120  1.00  0.00            
ATOM     23  O6  BCD     1      13.840  20.610   4.970  1.00  0.00            
ATOM     24  C8  BCD     1      12.730  19.470   3.110  1.00  0.00            
ATOM     25  O7  BCD     1      12.970  18.250   3.810  1.00  0.00            
ATOM     26  C9  BCD     1      13.950  19.830   2.140  1.00  0.00            
ATOM     27  O8  BCD     1      13.940  18.880   1.050  1.00  0.00            
ATOM     28  C10 BCD     1      13.780  21.270   1.570  1.00  0.00            
ATOM     29  C11 BCD     1      13.460  22.290   2.680  1.00  0.00            
ATOM     30  O9  BCD     1      12.480  21.840   3.550  1.00  0.00            
ATOM     31  C12 BCD     1      12.940  23.620   2.220  1.00  0.00            
ATOM     32  O10 BCD     1      11.690  23.500   1.560  1.00  0.00            
ATOM     33  H11 BCD     1      11.860  20.400   4.820  1.00  0.00            
ATOM     34  H12 BCD     1      11.790  19.450   2.550  1.00  0.00            
ATOM     35  H13 BCD     1      12.710  17.540   3.220  1.00  0.00            
ATOM     36  H14 BCD     1      14.910  19.880   2.670  1.00  0.00            
ATOM     37  H15 BCD     1      14.640  19.090   0.440  1.00  0.00            
ATOM     38  H16 BCD     1      12.990  21.250   0.810  1.00  0.00            
ATOM     39  H17 BCD     1      14.400  22.490   3.220  1.00  0.00            
ATOM     40  H18 BCD     1      12.890  24.220   3.140  1.00  0.00            
ATOM     41  H19 BCD     1      13.680  24.090   1.560  1.00  0.00            
ATOM     42  H20 BCD     1      11.160  23.040   2.220  1.00  0.00            
ATOM     43  C13 BCD     1      14.830  20.730   9.020  1.00  0.00            
ATOM     44  O11 BCD     1      16.210  20.700   8.820  1.00  0.00            
ATOM     45  C14 BCD     1      14.110  19.510   8.500  1.00  0.00            
ATOM     46  O12 BCD     1      14.680  18.370   9.060  1.00  0.00            
ATOM     47  C15 BCD     1      14.210  19.490   6.990  1.00  0.00            
ATOM     48  O13 BCD     1      13.610  18.340   6.410  1.00  0.00            
ATOM     49  C16 BCD     1      13.700  20.700   6.360  1.00  0.00            
ATOM     50  C17 BCD     1      14.360  21.900   6.940  1.00  0.00            
ATOM     51  O14 BCD     1      14.260  21.890   8.350  1.00  0.00            
ATOM     52  C18 BCD     1      13.870  23.240   6.510  1.00  0.00            
ATOM     53  O15 BCD     1      12.460  23.390   6.880  1.00  0.00            
ATOM     54  H21 BCD     1      14.520  20.830  10.060  1.00  0.00            
ATOM     55  H22 BCD     1      13.040  19.580   8.700  1.00  0.00            
ATOM     56  H23 BCD     1      14.330  17.670   8.500  1.00  0.00            
ATOM     57  H24 BCD     1      15.270  19.510   6.680  1.00  0.00            
ATOM     58  H25 BCD     1      13.720  18.350   5.460  1.00  0.00            
ATOM     59  H26 BCD     1      12.630  20.810   6.610  1.00  0.00            
ATOM     60  H27 BCD     1      15.410  21.900   6.630  1.00  0.00            
ATOM     61  H28 BCD     1      14.420  24.120   6.880  1.00  0.00            
ATOM     62  H29 BCD     1      13.950  23.280   5.410  1.00  0.00            
ATOM     63  H30 BCD     1      12.130  23.960   6.190  1.00  0.00            
ATOM     64  C19 BCD     1      19.540  21.720  10.920  1.00  0.00            
ATOM     65  O16 BCD     1      20.170  22.030   9.650  1.00  0.00            
ATOM     66  C20 BCD     1      19.230  20.200  10.950  1.00  0.00            
ATOM     67  O17 BCD     1      20.430  19.370  10.810  1.00  0.00            
ATOM     68  C21 BCD     1      18.230  19.880   9.820  1.00  0.00            
ATOM     69  O18 BCD     1      17.630  18.540   9.760  1.00  0.00            
ATOM     70  C22 BCD     1      17.050  20.840   9.990  1.00  0.00            
ATOM     71  C23 BCD     1      17.400  22.370  10.130  1.00  0.00            
ATOM     72  O19 BCD     1      18.400  22.520  11.170  1.00  0.00            
ATOM     73  C24 BCD     1      16.250  23.230  10.670  1.00  0.00            
ATOM     74  O20 BCD     1      15.730  22.590  11.770  1.00  0.00            
ATOM     75  H31 BCD     1      20.210  21.860  11.770  1.00  0.00            
ATOM     76  H32 BCD     1      18.750  19.870  11.880  1.00  0.00            
ATOM     77  H33 BCD     1      20.290  18.470  11.100  1.00  0.00            
ATOM     78  H34 BCD     1      18.700  20.100   8.850  1.00  0.00            
ATOM     79  H35 BCD     1      16.890  18.620   9.160  1.00  0.00            
ATOM     80  H36 BCD     1      16.610  20.470  10.920  1.00  0.00            
ATOM     81  H37 BCD     1      17.640  22.750   9.130  1.00  0.00            
ATOM     82  H38 BCD     1      16.540  24.270  10.840  1.00  0.00            
ATOM     83  H39 BCD     1      15.440  23.340   9.930  1.00  0.00            
ATOM     84  H40 BCD     1      15.110  23.170  12.220  1.00  0.00            
ATOM     85  C25 BCD     1      23.740  23.840   8.130  1.00  0.00            
ATOM     86  O21 BCD     1      23.440  23.640   6.750  1.00  0.00            
ATOM     87  C26 BCD     1      23.840  22.420   8.740  1.00  0.00            
ATOM     88  O22 BCD     1      24.650  21.460   7.990  1.00  0.00            
ATOM     89  C27 BCD     1      22.420  21.740   8.870  1.00  0.00            
ATOM     90  O23 BCD     1      22.450  20.340   9.330  1.00  0.00            
ATOM     91  C28 BCD     1      21.510  22.660   9.620  1.00  0.00            
ATOM     92  C29 BCD     1      21.500  23.950   8.980  1.00  0.00            
ATOM     93  O24 BCD     1      22.780  24.480   8.900  1.00  0.00            
ATOM     94  C30 BCD     1      20.500  24.880   9.600  1.00  0.00            
ATOM     95  O25 BCD     1      20.140  25.860   8.670  1.00  0.00            
ATOM     96  H41 BCD     1      24.690  24.380   8.210  1.00  0.00            
ATOM     97  H42 BCD     1      24.190  22.520   9.770  1.00  0.00            
ATOM     98  H43 BCD     1      24.320  20.620   8.310  1.00  0.00            
ATOM     99  H44 BCD     1      21.960  21.740   7.880  1.00  0.00            
ATOM    100  H45 BCD     1      21.590  19.950   9.510  1.00  0.00            
ATOM    101  H46 BCD     1      21.890  22.750  10.650  1.00  0.00            
ATOM    102  H47 BCD     1      21.030  23.780   8.000  1.00  0.00            
ATOM    103  H48 BCD     1      19.560  24.350   9.750  1.00  0.00            
ATOM    104  H49 BCD     1      20.640  25.150  10.650  1.00  0.00            
ATOM    105  H50 BCD     1      19.180  25.950   8.660  1.00  0.00            
ATOM    106  C31 BCD     1      23.800  24.960   3.040  1.00  0.00            
ATOM    107  O26 BCD     1      22.580  24.250   2.820  1.00  0.00            
ATOM    108  C32 BCD     1      24.920  24.080   3.540  1.00  0.00            
ATOM    109  O27 BCD     1      25.260  23.210   2.450  1.00  0.00            
ATOM    110  C33 BCD     1      24.470  23.310   4.790  1.00  0.00            
ATOM    111  C34 BCD     1      24.120  24.360   5.810  1.00  0.00            
ATOM    112  C35 BCD     1      23.140  25.450   5.320  1.00  0.00            
ATOM    113  O28 BCD     1      23.550  25.920   4.050  1.00  0.00            
ATOM    114  C36 BCD     1      23.020  26.730   6.200  1.00  0.00            
ATOM    115  O29 BCD     1      24.250  27.400   6.290  1.00  0.00            
ATOM    116  O30 BCD     1      25.480  22.380   5.230  1.00  0.00            
ATOM    117  H51 BCD     1      24.120  25.480   2.130  1.00  0.00            
ATOM    118  H52 BCD     1      25.810  24.690   3.750  1.00  0.00            
ATOM    119  H53 BCD     1      26.150  22.910   2.650  1.00  0.00            
ATOM    120  H54 BCD     1      23.530  22.750   4.760  1.00  0.00            
ATOM    121  H55 BCD     1      25.170  22.030   6.060  1.00  0.00            
ATOM    122  H56 BCD     1      25.030  24.860   6.170  1.00  0.00            
ATOM    123  H57 BCD     1      22.120  25.070   5.180  1.00  0.00            
ATOM    124  H58 BCD     1      22.270  27.270   5.600  1.00  0.00            
ATOM    125  H59 BCD     1      22.560  26.420   7.150  1.00  0.00            
ATOM    126  H60 BCD     1      24.460  27.770   5.430  1.00  0.00            
ATOM    127  C37 BCD     1      20.120  23.540  -0.400  1.00  0.00            
ATOM    128  O31 BCD     1      19.020  22.950   0.280  1.00  0.00            
ATOM    129  C38 BCD     1      21.330  22.580  -0.290  1.00  0.00            
ATOM    130  O32 BCD     1      20.910  21.260  -0.620  1.00  0.00            
ATOM    131  C39 BCD     1      21.960  22.670   1.060  1.00  0.00            
ATOM    132  O33 BCD     1      23.200  21.920   1.110  1.00  0.00            
ATOM    133  C40 BCD     1      22.190  24.080   1.460  1.00  0.00            
ATOM    134  C41 BCD     1      20.930  24.960   1.400  1.00  0.00            
ATOM    135  O34 BCD     1      20.330  24.880   0.110  1.00  0.00            
ATOM    136  C42 BCD     1      21.100  26.390   1.760  1.00  0.00            
ATOM    137  O35 BCD     1      22.010  26.980   0.950  1.00  0.00            
ATOM    138  H61 BCD     1      19.880  23.620  -1.470  1.00  0.00            
ATOM    139  H62 BCD     1      22.010  22.960  -1.070  1.00  0.00            
ATOM    140  H63 BCD     1      21.690  20.700  -0.660  1.00  0.00            
ATOM    141  H64 BCD     1      21.150  22.250   1.660  1.00  0.00            
ATOM    142  H65 BCD     1      23.770  22.460   1.670  1.00  0.00            
ATOM    143  H66 BCD     1      22.920  24.440   0.730  1.00  0.00            
ATOM    144  H67 BCD     1      20.220  24.600   2.150  1.00  0.00            
ATOM    145  H68 BCD     1      20.140  26.890   1.590  1.00  0.00            
ATOM    146  H69 BCD     1      21.380  26.450   2.820  1.00  0.00            
ATOM    147  H70 BCD     1      21.770  26.900   0.020  1.00  0.00            
ATOM    148  C1  BV5     2      19.960  23.310   5.200  1.00  0.00            
ATOM    149  C2  BV5     2      18.890  22.540   6.070  1.00  0.00            
ATOM    150  C3  BV5     2      18.060  21.490   5.180  1.00  0.00            
ATOM    151  C4  BV5     2      17.120  22.120   4.140  1.00  0.00            
ATOM    152  C5  BV5     2      18.970  20.520   4.400  1.00  0.00            
ATOM    153  C6  BV5     2      19.880  19.830   5.380  1.00  0.00            
ATOM    154  O1  BV5     2      19.600  19.600   6.550  1.00  0.00            
ATOM    155  O2  BV5     2      21.090  19.710   4.860  1.00  0.00            
ATOM    156  C7  BV5     2      22.160  19.090   5.600  1.00  0.00            
ATOM    157  C8  BV5     2      23.480  19.600   5.020  1.00  0.00            
ATOM    158  N1  BV5     2      23.920  18.980   3.640  1.00  0.00            
ATOM    159  C9  BV5     2      22.820  19.320   2.630  1.00  0.00            
ATOM    160  C10 BV5     2      25.180  19.690   3.250  1.00  0.00            
ATOM    161  C11 BV5     2      25.840  19.180   2.000  1.00  0.00            
ATOM    162  C12 BV5     2      24.060  17.460   3.700  1.00  0.00            
ATOM    163  C13 BV5     2      24.940  16.740   4.830  1.00  0.00            
ATOM    164  C14 BV5     2      18.330  19.550   3.490  1.00  0.00            
ATOM    165  C15 BV5     2      18.910  19.330   2.240  1.00  0.00            
ATOM    166  C16 BV5     2      18.330  18.360   1.390  1.00  0.00            
ATOM    167  C17 BV5     2      17.220  17.570   1.740  1.00  0.00            
ATOM    168  C18 BV5     2      16.590  17.820   2.980  1.00  0.00            
ATOM    169  C19 BV5     2      17.130  18.830   3.780  1.00  0.00            
ATOM    170  H1  BV5     2      19.420  23.800   4.380  1.00  0.00            
ATOM    171  H2  BV5     2      20.470  24.050   5.840  1.00  0.00            
ATOM    172  H3  BV5     2      20.670  22.630   4.720  1.00  0.00            
ATOM    173  H4  BV5     2      18.230  23.310   6.480  1.00  0.00            
ATOM    174  H5  BV5     2      19.410  22.050   6.910  1.00  0.00            
ATOM    175  H6  BV5     2      17.490  20.940   5.930  1.00  0.00            
ATOM    176  H7  BV5     2      17.770  22.690   3.460  1.00  0.00            
ATOM    177  H8  BV5     2      16.490  21.320   3.740  1.00  0.00            
ATOM    178  H9  BV5     2      16.430  22.860   4.550  1.00  0.00            
ATOM    179  H10 BV5     2      19.580  21.080   3.670  1.00  0.00            
ATOM    180  H11 BV5     2      22.100  18.000   5.570  1.00  0.00            
ATOM    181  H12 BV5     2      22.050  19.400   6.640  1.00  0.00            
ATOM    182  H13 BV5     2      24.260  19.400   5.750  1.00  0.00            
ATOM    183  H14 BV5     2      23.400  20.670   4.850  1.00  0.00            
ATOM    184  H15 BV5     2      21.920  18.780   2.910  1.00  0.00            
ATOM    185  H16 BV5     2      22.490  20.360   2.690  1.00  0.00            
ATOM    186  H17 BV5     2      23.160  19.060   1.630  1.00  0.00            
ATOM    187  H18 BV5     2      25.870  19.660   4.100  1.00  0.00            
ATOM    188  H19 BV5     2      25.010  20.760   3.190  1.00  0.00            
ATOM    189  H20 BV5     2      26.200  18.160   2.180  1.00  0.00            
ATOM    190  H21 BV5     2      25.210  19.200   1.100  1.00  0.00            
ATOM    191  H22 BV5     2      26.680  19.850   1.750  1.00  0.00            
ATOM    192  H23 BV5     2      24.350  17.070   2.720  1.00  0.00            
ATOM    193  H24 BV5     2      23.050  17.070   3.840  1.00  0.00            
ATOM    194  H25 BV5     2      24.620  17.000   5.850  1.00  0.00            
ATOM    195  H26 BV5     2      24.890  15.640   4.870  1.00  0.00            
ATOM    196  H27 BV5     2      25.990  17.070   4.830  1.00  0.00            
ATOM    197  H28 BV5     2      19.840  19.800   1.920  1.00  0.00            
ATOM    198  H29 BV5     2      18.770  18.340   0.400  1.00  0.00            
ATOM    199  H30 BV5     2      16.870  16.790   1.080  1.00  0.00            
ATOM    200  H31 BV5     2      15.770  17.200   3.340  1.00  0.00            
ATOM    201  H32 BV5     2      16.630  19.040   4.730  1.00  0.00            
TER
ENDMDL
MODEL        1
ATOM      1  C1  BCD     1      14.860  23.200  -3.530  1.00  0.00            
ATOM      2  O1  BCD     1      14.820  22.450  -2.280  1.00  0.00            
ATOM      3  C2  BCD     1      16.030  22.740  -4.420  1.00  0.00            
ATOM      4  O2  BCD     1      15.810  21.420  -4.840  1.00  0.00            
ATOM      5  C3  BCD     1      17.230  22.870  -3.570  1.00  0.00            
ATOM      6  O3  BCD     1      18.420  22.320  -4.270  1.00  0.00            
ATOM      7  C4  BCD     1      17.440  24.320  -3.120  1.00  0.00            
ATOM      8  C5  BCD     1      16.220  24.860  -2.390  1.00  0.00            
ATOM      9  O4  BCD     1      15.020  24.570  -3.170  1.00  0.00            
ATOM     10  C6  BCD     1      16.330  26.310  -2.200  1.00  0.00            
ATOM     11  O5  BCD     1      16.290  26.930  -3.450  1.00  0.00            
ATOM     12  H1  BCD     1      13.910  23.080  -4.060  1.00  0.00            
ATOM     13  H2  BCD     1      16.110  23.420  -5.280  1.00  0.00            
ATOM     14  H3  BCD     1      16.330  21.210  -5.620  1.00  0.00            
ATOM     15  H4  BCD     1      17.050  22.270  -2.670  1.00  0.00            
ATOM     16  H5  BCD     1      19.120  22.330  -3.610  1.00  0.00            
ATOM     17  H6  BCD     1      17.580  24.960  -4.000  1.00  0.00            
ATOM     18  H7  BCD     1      16.150  24.380  -1.410  1.00  0.00            
ATOM     19  H8  BCD     1      15.490  26.690  -1.600  1.00  0.00            
ATOM     20  H9  BCD     1      17.280  26.620  -1.740  1.00  0.00            
ATOM     21  H10 BCD     1      16.820  27.740  -3.490  1.00  0.00            
ATOM     22  C7  BCD     1      12.320  20.090  -0.170  1.00  0.00            
ATOM     23  O6  BCD     1      13.150  20.430   0.940  1.00  0.00            
ATOM     24  C8  BCD     1      13.080  19.380  -1.280  1.00  0.00            
ATOM     25  O7  BCD     1      13.600  18.180  -0.790  1.00  0.00            
ATOM     26  C9  BCD     1      14.280  20.240  -1.710  1.00  0.00            
ATOM     27  O8  BCD     1      14.870  19.630  -2.880  1.00  0.00            
ATOM     28  C10 BCD     1      13.760  21.580  -2.050  1.00  0.00            
ATOM     29  C11 BCD     1      12.750  22.250  -1.190  1.00  0.00            
ATOM     30  O9  BCD     1      11.750  21.240  -0.810  1.00  0.00            
ATOM     31  C12 BCD     1      12.030  23.540  -1.760  1.00  0.00            
ATOM     32  O10 BCD     1      11.100  23.170  -2.830  1.00  0.00            
ATOM     33  H11 BCD     1      11.440  19.520   0.120  1.00  0.00            
ATOM     34  H12 BCD     1      12.370  19.070  -2.050  1.00  0.00            
ATOM     35  H13 BCD     1      13.920  17.640  -1.520  1.00  0.00            
ATOM     36  H14 BCD     1      15.000  20.290  -0.890  1.00  0.00            
ATOM     37  H15 BCD     1      15.270  20.370  -3.340  1.00  0.00            
ATOM     38  H16 BCD     1      13.170  21.370  -2.950  1.00  0.00            
ATOM     39  H17 BCD     1      13.270  22.590  -0.290  1.00  0.00            
ATOM     40  H18 BCD     1      11.580  24.110  -0.930  1.00  0.00            
ATOM     41  H19 BCD     1      12.780  24.250  -2.130  1.00  0.00            
ATOM     42  H20 BCD     1      10.440  23.840  -3.030  1.00  0.00            
ATOM     43  C13 BCD     1      13.280  19.970   5.150  1.00  0.00            
ATOM     44  O11 BCD     1      14.660  20.440   5.260  1.00  0.00            
ATOM     45  C14 BCD     1      13.280  18.770   4.250  1.00  0.00            
ATOM     46  O12 BCD     1      14.030  17.680   4.840  1.00  0.00            
ATOM     47  C15 BCD     1      13.660  19.060   2.800  1.00  0.00            
ATOM     48  O13 BCD     1      13.560  17.830   2.030  1.00  0.00            
ATOM     49  C16 BCD     1      12.690  20.150   2.260  1.00  0.00            
ATOM     50  C17 BCD     1      12.790  21.380   3.200  1.00  0.00            
ATOM     51  O14 BCD     1      12.400  20.940   4.540  1.00  0.00            
ATOM     52  C18 BCD     1      11.840  22.510   2.790  1.00  0.00            
ATOM     53  O15 BCD     1      10.480  22.130   2.630  1.00  0.00            
ATOM     54  H21 BCD     1      12.920  19.710   6.150  1.00  0.00            
ATOM     55  H22 BCD     1      12.260  18.370   4.130  1.00  0.00            
ATOM     56  H23 BCD     1      14.390  17.170   4.120  1.00  0.00            
ATOM     57  H24 BCD     1      14.680  19.460   2.770  1.00  0.00            
ATOM     58  H25 BCD     1      13.710  17.910   1.090  1.00  0.00            
ATOM     59  H26 BCD     1      11.650  19.800   2.170  1.00  0.00            
ATOM     60  H27 BCD     1      13.830  21.730   3.210  1.00  0.00            
ATOM     61  H28 BCD     1      11.910  23.370   3.480  1.00  0.00            
ATOM     62  H29 BCD     1      12.150  22.960   1.840  1.00  0.00            
ATOM     63  H30 BCD     1       9.860  22.870   2.620  1.00  0.00            
ATOM     64  C19 BCD     1      17.350  21.980   8.090  1.00  0.00            
ATOM     65  O16 BCD     1      18.250  22.310   7.090  1.00  0.00            
ATOM     66  C20 BCD     1      17.100  20.470   8.030  1.00  0.00            
ATOM     67  O17 BCD     1      18.330  19.770   8.350  1.00  0.00            
ATOM     68  C21 BCD     1      16.500  20.000   6.720  1.00  0.00            
ATOM     69  O18 BCD     1      16.230  18.570   6.800  1.00  0.00            
ATOM     70  C22 BCD     1      15.180  20.760   6.530  1.00  0.00            
ATOM     71  C23 BCD     1      15.500  22.290   6.570  1.00  0.00            
ATOM     72  O19 BCD     1      16.110  22.600   7.840  1.00  0.00            
ATOM     73  C24 BCD     1      14.200  23.150   6.520  1.00  0.00            
ATOM     74  O20 BCD     1      13.210  22.760   7.430  1.00  0.00            
ATOM     75  H31 BCD     1      17.700  22.260   9.090  1.00  0.00            
ATOM     76  H32 BCD     1      16.300  20.240   8.740  1.00  0.00            
ATOM     77  H33 BCD     1      18.350  19.410   9.240  1.00  0.00            
ATOM     78  H34 BCD     1      17.260  20.140   5.940  1.00  0.00            
ATOM     79  H35 BCD     1      15.530  18.460   6.150  1.00  0.00            
ATOM     80  H36 BCD     1      14.540  20.440   7.360  1.00  0.00            
ATOM     81  H37 BCD     1      16.190  22.560   5.770  1.00  0.00            
ATOM     82  H38 BCD     1      14.490  24.210   6.630  1.00  0.00            
ATOM     83  H39 BCD     1      13.750  23.070   5.520  1.00  0.00            
ATOM     84  H40 BCD     1      13.630  22.630   8.280  1.00  0.00            
ATOM     85  C25 BCD     1      21.910  24.120   6.530  1.00  0.00            
ATOM     86  O21 BCD     1      21.570  24.190   5.120  1.00  0.00            
ATOM     87  C26 BCD     1      21.940  22.660   6.920  1.00  0.00            
ATOM     88  O22 BCD     1      22.940  21.980   6.170  1.00  0.00            
ATOM     89  C27 BCD     1      20.590  21.980   6.710  1.00  0.00            
ATOM     90  O23 BCD     1      20.730  20.620   7.220  1.00  0.00            
ATOM     91  C28 BCD     1      19.570  22.800   7.450  1.00  0.00            
ATOM     92  C29 BCD     1      19.600  24.310   7.170  1.00  0.00            
ATOM     93  O24 BCD     1      20.950  24.720   7.380  1.00  0.00            
ATOM     94  C30 BCD     1      18.700  25.130   8.080  1.00  0.00            
ATOM     95  O25 BCD     1      18.980  26.480   7.730  1.00  0.00            
ATOM     96  H41 BCD     1      22.880  24.580   6.760  1.00  0.00            
ATOM     97  H42 BCD     1      22.210  22.660   7.990  1.00  0.00            
ATOM     98  H43 BCD     1      23.080  21.150   6.630  1.00  0.00            
ATOM     99  H44 BCD     1      20.270  21.950   5.660  1.00  0.00            
ATOM    100  H45 BCD     1      19.890  20.210   7.470  1.00  0.00            
ATOM    101  H46 BCD     1      19.770  22.740   8.530  1.00  0.00            
ATOM    102  H47 BCD     1      19.400  24.530   6.110  1.00  0.00            
ATOM    103  H48 BCD     1      17.680  24.820   7.820  1.00  0.00            
ATOM    104  H49 BCD     1      18.810  24.870   9.140  1.00  0.00            
ATOM    105  H50 BCD     1      19.930  26.600   7.790  1.00  0.00            
ATOM    106  C31 BCD     1      22.420  25.890   1.510  1.00  0.00            
ATOM    107  O26 BCD     1      21.370  25.210   0.890  1.00  0.00            
ATOM    108  C32 BCD     1      23.420  24.890   2.100  1.00  0.00            
ATOM    109  O27 BCD     1      23.920  24.170   1.000  1.00  0.00            
ATOM    110  C33 BCD     1      22.820  24.040   3.240  1.00  0.00            
ATOM    111  C34 BCD     1      22.290  25.050   4.290  1.00  0.00            
ATOM    112  C35 BCD     1      21.310  26.080   3.680  1.00  0.00            
ATOM    113  O28 BCD     1      21.900  26.740   2.550  1.00  0.00            
ATOM    114  C36 BCD     1      20.840  27.100   4.710  1.00  0.00            
ATOM    115  O29 BCD     1      22.010  27.750   5.200  1.00  0.00            
ATOM    116  O30 BCD     1      23.730  23.100   3.740  1.00  0.00            
ATOM    117  H51 BCD     1      22.880  26.570   0.780  1.00  0.00            
ATOM    118  H52 BCD     1      24.270  25.410   2.570  1.00  0.00            
ATOM    119  H53 BCD     1      24.310  24.780   0.370  1.00  0.00            
ATOM    120  H54 BCD     1      21.980  23.440   2.840  1.00  0.00            
ATOM    121  H55 BCD     1      23.420  22.670   4.540  1.00  0.00            
ATOM    122  H56 BCD     1      23.130  25.570   4.780  1.00  0.00            
ATOM    123  H57 BCD     1      20.450  25.560   3.240  1.00  0.00            
ATOM    124  H58 BCD     1      20.050  27.780   4.370  1.00  0.00            
ATOM    125  H59 BCD     1      20.310  26.580   5.520  1.00  0.00            
ATOM    126  H60 BCD     1      22.340  28.440   4.610  1.00  0.00            
ATOM    127  C37 BCD     1      19.850  24.530  -2.810  1.00  0.00            
ATOM    128  O31 BCD     1      18.570  24.280  -2.230  1.00  0.00            
ATOM    129  C38 BCD     1      20.930  23.570  -2.280  1.00  0.00            
ATOM    130  O32 BCD     1      20.590  22.240  -2.610  1.00  0.00            
ATOM    131  C39 BCD     1      20.980  23.650  -0.740  1.00  0.00            
ATOM    132  O33 BCD     1      21.900  22.700  -0.160  1.00  0.00            
ATOM    133  C40 BCD     1      21.330  25.120  -0.440  1.00  0.00            
ATOM    134  C41 BCD     1      20.430  26.200  -1.140  1.00  0.00            
ATOM    135  O34 BCD     1      20.330  25.820  -2.500  1.00  0.00            
ATOM    136  C42 BCD     1      21.150  27.510  -1.000  1.00  0.00            
ATOM    137  O35 BCD     1      22.500  27.490  -1.400  1.00  0.00            
ATOM    138  H61 BCD     1      19.810  24.400  -3.900  1.00  0.00            
ATOM    139  H62 BCD     1      21.950  23.780  -2.620  1.00  0.00            
ATOM    140  H63 BCD     1      21.230  21.710  -2.130  1.00  0.00            
ATOM    141  H64 BCD     1      20.000  23.440  -0.310  1.00  0.00            
ATOM    142  H65 BCD     1      22.420  23.210   0.460  1.00  0.00            
ATOM    143  H66 BCD     1      22.360  25.290  -0.770  1.00  0.00            
ATOM    144  H67 BCD     1      19.470  26.310  -0.620  1.00  0.00            
ATOM    145  H68 BCD     1      20.590  28.320  -1.490  1.00  0.00            
ATOM    146  H69 BCD     1      21.170  27.740   0.070  1.00  0.00            
ATOM    147  H70 BCD     1      22.970  28.310  -1.250  1.00  0.00            
ATOM    148  C1  BV5     2      18.480  23.830   3.270  1.00  0.00            
ATOM    149  C2  BV5     2      17.350  22.930   3.470  1.00  0.00            
ATOM    150  C3  BV5     2      17.120  21.950   2.340  1.00  0.00            
ATOM    151  C4  BV5     2      16.540  22.610   1.070  1.00  0.00            
ATOM    152  C5  BV5     2      18.330  21.110   1.850  1.00  0.00            
ATOM    153  C6  BV5     2      18.960  20.320   2.990  1.00  0.00            
ATOM    154  O1  BV5     2      18.300  19.790   3.870  1.00  0.00            
ATOM    155  O2  BV5     2      20.350  20.370   3.060  1.00  0.00            
ATOM    156  C7  BV5     2      21.070  19.550   4.040  1.00  0.00            
ATOM    157  C8  BV5     2      22.650  19.580   3.820  1.00  0.00            
ATOM    158  N1  BV5     2      23.100  18.680   2.630  1.00  0.00            
ATOM    159  C9  BV5     2      22.330  19.040   1.390  1.00  0.00            
ATOM    160  C10 BV5     2      24.570  18.990   2.490  1.00  0.00            
ATOM    161  C11 BV5     2      25.400  18.490   1.250  1.00  0.00            
ATOM    162  C12 BV5     2      22.880  17.150   3.030  1.00  0.00            
ATOM    163  C13 BV5     2      23.220  16.750   4.510  1.00  0.00            
ATOM    164  C14 BV5     2      18.150  20.100   0.720  1.00  0.00            
ATOM    165  C15 BV5     2      18.900  20.240  -0.450  1.00  0.00            
ATOM    166  C16 BV5     2      18.650  19.380  -1.580  1.00  0.00            
ATOM    167  C17 BV5     2      17.630  18.460  -1.440  1.00  0.00            
ATOM    168  C18 BV5     2      16.920  18.250  -0.210  1.00  0.00            
ATOM    169  C19 BV5     2      17.160  19.090   0.840  1.00  0.00            
ATOM    170  H1  BV5     2      18.410  24.220   2.250  1.00  0.00            
ATOM    171  H2  BV5     2      18.490  24.700   3.930  1.00  0.00            
ATOM    172  H3  BV5     2      19.470  23.360   3.350  1.00  0.00            
ATOM    173  H4  BV5     2      16.390  23.440   3.630  1.00  0.00            
ATOM    174  H5  BV5     2      17.470  22.200   4.280  1.00  0.00            
ATOM    175  H6  BV5     2      16.400  21.190   2.680  1.00  0.00            
ATOM    176  H7  BV5     2      17.310  23.120   0.480  1.00  0.00            
ATOM    177  H8  BV5     2      16.060  21.850   0.440  1.00  0.00            
ATOM    178  H9  BV5     2      15.790  23.380   1.310  1.00  0.00            
ATOM    179  H10 BV5     2      19.120  21.830   1.600  1.00  0.00            
ATOM    180  H11 BV5     2      20.580  18.570   4.060  1.00  0.00            
ATOM    181  H12 BV5     2      20.950  20.020   5.020  1.00  0.00            
ATOM    182  H13 BV5     2      23.160  19.240   4.720  1.00  0.00            
ATOM    183  H14 BV5     2      22.870  20.630   3.610  1.00  0.00            
ATOM    184  H15 BV5     2      21.260  18.870   1.500  1.00  0.00            
ATOM    185  H16 BV5     2      22.550  20.090   1.210  1.00  0.00            
ATOM    186  H17 BV5     2      22.710  18.530   0.500  1.00  0.00            
ATOM    187  H18 BV5     2      25.100  18.520   3.320  1.00  0.00            
ATOM    188  H19 BV5     2      24.570  20.070   2.610  1.00  0.00            
ATOM    189  H20 BV5     2      24.850  18.840   0.370  1.00  0.00            
ATOM    190  H21 BV5     2      26.400  18.950   1.220  1.00  0.00            
ATOM    191  H22 BV5     2      25.480  17.400   1.180  1.00  0.00            
ATOM    192  H23 BV5     2      23.370  16.520   2.290  1.00  0.00            
ATOM    193  H24 BV5     2      21.810  17.020   2.850  1.00  0.00            
ATOM    194  H25 BV5     2      23.480  15.690   4.600  1.00  0.00            
ATOM    195  H26 BV5     2      24.140  17.130   4.980  1.00  0.00            
ATOM    196  H27 BV5     2      22.340  17.060   5.100  1.00  0.00            
ATOM    197  H28 BV5     2      19.590  21.060  -0.600  1.00  0.00            
ATOM    198  H29 BV5     2      19.320  19.450  -2.430  1.00  0.00            
ATOM    199  H30 BV5     2      17.460  17.760  -2.250  1.00  0.00            
ATOM    200  H31 BV5     2      16.270  17.380  -0.220  1.00  0.00            
ATOM    201  H32 BV5     2      16.610  18.930   1.760  1.00  0.00            
TER
ENDMDL
MODEL        1
ATOM      1  C1  BCD     1      29.700   8.250   9.400  1.00  0.00            
ATOM      2  O1  BCD     1      30.050   7.740  10.680  1.00  0.00            
ATOM      3  C2  BCD     1      28.290   8.100   9.110  1.00  0.00            
ATOM      4  O2  BCD     1      27.480   8.750  10.000  1.00  0.00            
ATOM      5  C3  BCD     1      27.930   6.600   9.110  1.00  0.00            
ATOM      6  O3  BCD     1      26.620   6.410   8.650  1.00  0.00            
ATOM      7  C4  BCD     1      28.940   5.780   8.290  1.00  0.00            
ATOM      8  C5  BCD     1      30.350   6.120   8.590  1.00  0.00            
ATOM      9  O4  BCD     1      30.470   7.550   8.410  1.00  0.00            
ATOM     10  C6  BCD     1      31.260   5.320   7.700  1.00  0.00            
ATOM     11  O5  BCD     1      32.650   5.720   7.790  1.00  0.00            
ATOM     12  H1  BCD     1      30.030   9.280   9.260  1.00  0.00            
ATOM     13  H2  BCD     1      28.070   8.510   8.110  1.00  0.00            
ATOM     14  H3  BCD     1      26.580   8.760   9.650  1.00  0.00            
ATOM     15  H4  BCD     1      27.910   6.340  10.180  1.00  0.00            
ATOM     16  H5  BCD     1      26.410   5.500   8.880  1.00  0.00            
ATOM     17  H6  BCD     1      28.750   6.080   7.250  1.00  0.00            
ATOM     18  H7  BCD     1      30.580   5.820   9.620  1.00  0.00            
ATOM     19  H8  BCD     1      31.070   4.250   7.890  1.00  0.00            
ATOM     20  H9  BCD     1      30.960   5.610   6.680  1.00  0.00            
ATOM     21  H10 BCD     1      33.000   5.320   6.980  1.00  0.00            
ATOM     22  C7  BCD     1      32.130   8.880  13.880  1.00  0.00            
ATOM     23  O6  BCD     1      32.020   7.550  14.340  1.00  0.00            
ATOM     24  C8  BCD     1      30.730   9.530  13.830  1.00  0.00            
ATOM     25  O7  BCD     1      30.100   9.600  15.030  1.00  0.00            
ATOM     26  C9  BCD     1      29.880   8.760  12.820  1.00  0.00            
ATOM     27  O8  BCD     1      28.630   9.270  12.570  1.00  0.00            
ATOM     28  C10 BCD     1      30.700   8.670  11.520  1.00  0.00            
ATOM     29  C11 BCD     1      32.190   8.240  11.600  1.00  0.00            
ATOM     30  O9  BCD     1      32.820   9.000  12.640  1.00  0.00            
ATOM     31  C12 BCD     1      32.930   8.500  10.290  1.00  0.00            
ATOM     32  O10 BCD     1      32.750   9.780   9.750  1.00  0.00            
ATOM     33  H11 BCD     1      32.790   9.420  14.560  1.00  0.00            
ATOM     34  H12 BCD     1      30.980  10.520  13.430  1.00  0.00            
ATOM     35  H13 BCD     1      30.040   8.690  15.340  1.00  0.00            
ATOM     36  H14 BCD     1      29.760   7.790  13.320  1.00  0.00            
ATOM     37  H15 BCD     1      28.060   8.720  12.020  1.00  0.00            
ATOM     38  H16 BCD     1      30.710   9.630  10.990  1.00  0.00            
ATOM     39  H17 BCD     1      32.240   7.170  11.820  1.00  0.00            
ATOM     40  H18 BCD     1      33.970   8.230  10.500  1.00  0.00            
ATOM     41  H19 BCD     1      32.550   7.760   9.580  1.00  0.00            
ATOM     42  H20 BCD     1      33.550  10.040   9.280  1.00  0.00            
ATOM     43  C13 BCD     1      32.400   5.070  17.700  1.00  0.00            
ATOM     44  O11 BCD     1      32.520   3.870  16.850  1.00  0.00            
ATOM     45  C14 BCD     1      31.040   5.730  17.470  1.00  0.00            
ATOM     46  O12 BCD     1      29.960   4.880  17.780  1.00  0.00            
ATOM     47  C15 BCD     1      30.970   6.250  16.000  1.00  0.00            
ATOM     48  O13 BCD     1      29.720   6.930  15.800  1.00  0.00            
ATOM     49  C16 BCD     1      32.080   7.190  15.710  1.00  0.00            
ATOM     50  C17 BCD     1      33.440   6.510  16.000  1.00  0.00            
ATOM     51  O14 BCD     1      33.470   5.950  17.380  1.00  0.00            
ATOM     52  C18 BCD     1      34.660   7.390  15.710  1.00  0.00            
ATOM     53  O15 BCD     1      34.710   8.530  16.590  1.00  0.00            
ATOM     54  H21 BCD     1      32.500   4.820  18.760  1.00  0.00            
ATOM     55  H22 BCD     1      31.040   6.600  18.150  1.00  0.00            
ATOM     56  H23 BCD     1      29.310   5.490  18.160  1.00  0.00            
ATOM     57  H24 BCD     1      31.110   5.390  15.340  1.00  0.00            
ATOM     58  H25 BCD     1      28.990   6.380  16.070  1.00  0.00            
ATOM     59  H26 BCD     1      32.010   8.080  16.350  1.00  0.00            
ATOM     60  H27 BCD     1      33.540   5.640  15.340  1.00  0.00            
ATOM     61  H28 BCD     1      35.590   6.800  15.730  1.00  0.00            
ATOM     62  H29 BCD     1      34.520   7.740  14.670  1.00  0.00            
ATOM     63  H30 BCD     1      35.230   8.310  17.370  1.00  0.00            
ATOM     64  C19 BCD     1      33.110  -0.180  16.880  1.00  0.00            
ATOM     65  O16 BCD     1      32.960  -0.310  15.510  1.00  0.00            
ATOM     66  C20 BCD     1      31.750   0.330  17.370  1.00  0.00            
ATOM     67  O17 BCD     1      30.690  -0.540  16.910  1.00  0.00            
ATOM     68  C21 BCD     1      31.470   1.780  17.200  1.00  0.00            
ATOM     69  O18 BCD     1      30.280   2.130  17.920  1.00  0.00            
ATOM     70  C22 BCD     1      32.740   2.640  17.450  1.00  0.00            
ATOM     71  C23 BCD     1      34.030   2.040  16.850  1.00  0.00            
ATOM     72  O19 BCD     1      34.090   0.710  17.370  1.00  0.00            
ATOM     73  C24 BCD     1      35.310   2.760  17.100  1.00  0.00            
ATOM     74  O20 BCD     1      35.710   2.880  18.410  1.00  0.00            
ATOM     75  H31 BCD     1      33.460  -1.110  17.330  1.00  0.00            
ATOM     76  H32 BCD     1      31.820   0.200  18.450  1.00  0.00            
ATOM     77  H33 BCD     1      30.520  -0.280  16.000  1.00  0.00            
ATOM     78  H34 BCD     1      31.290   1.860  16.120  1.00  0.00            
ATOM     79  H35 BCD     1      30.210   3.080  17.820  1.00  0.00            
ATOM     80  H36 BCD     1      32.880   2.710  18.530  1.00  0.00            
ATOM     81  H37 BCD     1      33.880   1.950  15.760  1.00  0.00            
ATOM     82  H38 BCD     1      36.140   2.250  16.600  1.00  0.00            
ATOM     83  H39 BCD     1      35.330   3.740  16.610  1.00  0.00            
ATOM     84  H40 BCD     1      36.250   2.130  18.670  1.00  0.00            
ATOM     85  C25 BCD     1      33.010  -2.830  12.310  1.00  0.00            
ATOM     86  O21 BCD     1      32.150  -1.850  11.810  1.00  0.00            
ATOM     87  C26 BCD     1      32.610  -3.470  13.660  1.00  0.00            
ATOM     88  O22 BCD     1      31.610  -4.460  13.360  1.00  0.00            
ATOM     89  C27 BCD     1      32.210  -2.380  14.640  1.00  0.00            
ATOM     90  O23 BCD     1      31.620  -3.020  15.840  1.00  0.00            
ATOM     91  C28 BCD     1      33.440  -1.530  14.900  1.00  0.00            
ATOM     92  C29 BCD     1      33.940  -1.020  13.640  1.00  0.00            
ATOM     93  O24 BCD     1      34.210  -2.090  12.640  1.00  0.00            
ATOM     94  C30 BCD     1      35.280  -0.310  13.820  1.00  0.00            
ATOM     95  O25 BCD     1      36.290  -1.210  14.390  1.00  0.00            
ATOM     96  H41 BCD     1      33.360  -3.550  11.570  1.00  0.00            
ATOM     97  H42 BCD     1      33.500  -4.010  14.020  1.00  0.00            
ATOM     98  H43 BCD     1      31.970  -5.300  13.630  1.00  0.00            
ATOM     99  H44 BCD     1      31.440  -1.760  14.160  1.00  0.00            
ATOM    100  H45 BCD     1      31.610  -2.350  16.530  1.00  0.00            
ATOM    101  H46 BCD     1      34.240  -2.050  15.440  1.00  0.00            
ATOM    102  H47 BCD     1      33.140  -0.410  13.200  1.00  0.00            
ATOM    103  H48 BCD     1      35.600   0.070  12.840  1.00  0.00            
ATOM    104  H49 BCD     1      35.100   0.590  14.440  1.00  0.00            
ATOM    105  H50 BCD     1      36.750  -1.700  13.700  1.00  0.00            
ATOM    106  C31 BCD     1      29.170  -1.300   8.960  1.00  0.00            
ATOM    107  O26 BCD     1      29.280   0.090   9.220  1.00  0.00            
ATOM    108  C32 BCD     1      28.730  -2.060  10.240  1.00  0.00            
ATOM    109  O27 BCD     1      27.480  -1.560  10.770  1.00  0.00            
ATOM    110  C33 BCD     1      29.810  -2.000  11.420  1.00  0.00            
ATOM    111  C34 BCD     1      31.200  -2.390  10.880  1.00  0.00            
ATOM    112  C35 BCD     1      31.490  -1.740   9.490  1.00  0.00            
ATOM    113  O28 BCD     1      30.400  -1.860   8.590  1.00  0.00            
ATOM    114  C36 BCD     1      32.690  -2.350   8.850  1.00  0.00            
ATOM    115  O29 BCD     1      32.600  -3.760   8.620  1.00  0.00            
ATOM    116  O30 BCD     1      29.510  -2.800  12.610  1.00  0.00            
ATOM    117  H51 BCD     1      28.560  -1.470   8.070  1.00  0.00            
ATOM    118  H52 BCD     1      28.520  -3.090   9.910  1.00  0.00            
ATOM    119  H53 BCD     1      27.150  -2.200  11.420  1.00  0.00            
ATOM    120  H54 BCD     1      29.890  -0.950  11.730  1.00  0.00            
ATOM    121  H55 BCD     1      30.240  -3.310  12.960  1.00  0.00            
ATOM    122  H56 BCD     1      31.270  -3.480  10.820  1.00  0.00            
ATOM    123  H57 BCD     1      31.680  -0.660   9.490  1.00  0.00            
ATOM    124  H58 BCD     1      32.740  -1.670   7.990  1.00  0.00            
ATOM    125  H59 BCD     1      33.580  -2.240   9.490  1.00  0.00            
ATOM    126  H60 BCD     1      31.690  -4.050   8.520  1.00  0.00            
ATOM    127  C37 BCD     1      28.080   3.740   7.660  1.00  0.00            
ATOM    128  O31 BCD     1      28.790   4.400   8.730  1.00  0.00            
ATOM    129  C38 BCD     1      26.950   2.880   8.250  1.00  0.00            
ATOM    130  O32 BCD     1      26.120   3.690   9.070  1.00  0.00            
ATOM    131  C39 BCD     1      27.470   1.660   9.140  1.00  0.00            
ATOM    132  O33 BCD     1      26.400   0.790   9.590  1.00  0.00            
ATOM    133  C40 BCD     1      28.510   0.920   8.340  1.00  0.00            
ATOM    134  C41 BCD     1      29.530   1.820   7.690  1.00  0.00            
ATOM    135  O34 BCD     1      28.950   2.860   6.960  1.00  0.00            
ATOM    136  C42 BCD     1      30.470   1.120   6.720  1.00  0.00            
ATOM    137  O35 BCD     1      29.690   0.340   5.870  1.00  0.00            
ATOM    138  H61 BCD     1      27.690   4.460   6.940  1.00  0.00            
ATOM    139  H62 BCD     1      26.390   2.420   7.430  1.00  0.00            
ATOM    140  H63 BCD     1      25.480   3.050   9.400  1.00  0.00            
ATOM    141  H64 BCD     1      27.950   2.120  10.020  1.00  0.00            
ATOM    142  H65 BCD     1      26.730   0.120  10.190  1.00  0.00            
ATOM    143  H66 BCD     1      27.950   0.340   7.600  1.00  0.00            
ATOM    144  H67 BCD     1      30.090   2.300   8.500  1.00  0.00            
ATOM    145  H68 BCD     1      31.010   1.880   6.140  1.00  0.00            
ATOM    146  H69 BCD     1      31.140   0.480   7.310  1.00  0.00            
ATOM    147  H70 BCD     1      29.200   0.890   5.250  1.00  0.00            
ATOM    148  C1  BV5     2      33.110   2.230  11.920  1.00  0.00            
ATOM    149  C2  BV5     2      31.590   2.090  11.980  1.00  0.00            
ATOM    150  C3  BV5     2      30.840   3.140  12.790  1.00  0.00            
ATOM    151  C4  BV5     2      31.140   4.580  12.290  1.00  0.00            
ATOM    152  C5  BV5     2      29.320   2.840  12.760  1.00  0.00            
ATOM    153  C6  BV5     2      29.130   1.400  13.210  1.00  0.00            
ATOM    154  O1  BV5     2      29.700   0.940  14.180  1.00  0.00            
ATOM    155  O2  BV5     2      27.880   1.060  13.000  1.00  0.00            
ATOM    156  C7  BV5     2      27.310   0.030  13.690  1.00  0.00            
ATOM    157  C8  BV5     2      25.800   0.010  13.400  1.00  0.00            
ATOM    158  N1  BV5     2      24.970   1.180  13.820  1.00  0.00            
ATOM    159  C9  BV5     2      23.500   0.650  14.030  1.00  0.00            
ATOM    160  C10 BV5     2      25.400   1.790  15.180  1.00  0.00            
ATOM    161  C11 BV5     2      25.040   0.950  16.480  1.00  0.00            
ATOM    162  C12 BV5     2      25.030   2.230  12.700  1.00  0.00            
ATOM    163  C13 BV5     2      24.100   3.450  12.880  1.00  0.00            
ATOM    164  C14 BV5     2      28.430   3.780  13.540  1.00  0.00            
ATOM    165  C15 BV5     2      27.670   4.790  12.890  1.00  0.00            
ATOM    166  C16 BV5     2      26.900   5.740  13.510  1.00  0.00            
ATOM    167  C17 BV5     2      26.880   5.680  14.940  1.00  0.00            
ATOM    168  C18 BV5     2      27.460   4.580  15.590  1.00  0.00            
ATOM    169  C19 BV5     2      28.270   3.670  14.910  1.00  0.00            
ATOM    170  H1  BV5     2      33.530   2.380  12.920  1.00  0.00            
ATOM    171  H2  BV5     2      33.500   1.260  11.600  1.00  0.00            
ATOM    172  H3  BV5     2      33.560   2.790  11.090  1.00  0.00            
ATOM    173  H4  BV5     2      31.410   1.080  12.340  1.00  0.00            
ATOM    174  H5  BV5     2      31.260   2.000  10.930  1.00  0.00            
ATOM    175  H6  BV5     2      31.170   3.090  13.830  1.00  0.00            
ATOM    176  H7  BV5     2      32.190   4.790  12.520  1.00  0.00            
ATOM    177  H8  BV5     2      30.960   4.550  11.200  1.00  0.00            
ATOM    178  H9  BV5     2      30.370   5.260  12.680  1.00  0.00            
ATOM    179  H10 BV5     2      28.990   2.910  11.710  1.00  0.00            
ATOM    180  H11 BV5     2      27.410   0.130  14.780  1.00  0.00            
ATOM    181  H12 BV5     2      27.810  -0.890  13.350  1.00  0.00            
ATOM    182  H13 BV5     2      25.420  -0.790  14.040  1.00  0.00            
ATOM    183  H14 BV5     2      25.510  -0.320  12.400  1.00  0.00            
ATOM    184  H15 BV5     2      22.890   1.500  14.340  1.00  0.00            
ATOM    185  H16 BV5     2      23.030   0.250  13.130  1.00  0.00            
ATOM    186  H17 BV5     2      23.610  -0.140  14.780  1.00  0.00            
ATOM    187  H18 BV5     2      25.100   2.840  15.200  1.00  0.00            
ATOM    188  H19 BV5     2      26.490   1.730  15.130  1.00  0.00            
ATOM    189  H20 BV5     2      25.140  -0.140  16.350  1.00  0.00            
ATOM    190  H21 BV5     2      25.640   1.280  17.330  1.00  0.00            
ATOM    191  H22 BV5     2      24.060   1.150  16.940  1.00  0.00            
ATOM    192  H23 BV5     2      24.740   1.720  11.780  1.00  0.00            
ATOM    193  H24 BV5     2      26.050   2.590  12.580  1.00  0.00            
ATOM    194  H25 BV5     2      23.060   3.160  13.030  1.00  0.00            
ATOM    195  H26 BV5     2      24.350   4.120  13.720  1.00  0.00            
ATOM    196  H27 BV5     2      24.100   4.040  11.950  1.00  0.00            
ATOM    197  H28 BV5     2      27.720   4.820  11.800  1.00  0.00            
ATOM    198  H29 BV5     2      26.370   6.500  12.950  1.00  0.00            
ATOM    199  H30 BV5     2      26.360   6.430  15.530  1.00  0.00            
ATOM    200  H31 BV5     2      27.290   4.490  16.660  1.00  0.00            
ATOM    201  H32 BV5     2      28.830   2.950  15.490  1.00  0.00            
TER
ENDMDL
MODEL        1
ATOM      1  C1  BCD     1      27.390   5.640   8.910  1.00  0.00            
ATOM      2  O1  BCD     1      27.790   5.150  10.200  1.00  0.00            
ATOM      3  C2  BCD     1      26.050   4.900   8.530  1.00  0.00            
ATOM      4  O2  BCD     1      24.950   5.420   9.320  1.00  0.00            
ATOM      5  C3  BCD     1      26.300   3.360   8.550  1.00  0.00            
ATOM      6  O3  BCD     1      25.130   2.640   8.070  1.00  0.00            
ATOM      7  C4  BCD     1      27.490   3.080   7.670  1.00  0.00            
ATOM      8  C5  BCD     1      28.750   3.860   8.060  1.00  0.00            
ATOM      9  O4  BCD     1      28.380   5.200   8.030  1.00  0.00            
ATOM     10  C6  BCD     1      29.860   3.680   6.980  1.00  0.00            
ATOM     11  O5  BCD     1      30.740   4.730   7.220  1.00  0.00            
ATOM     12  H1  BCD     1      27.290   6.730   8.870  1.00  0.00            
ATOM     13  H2  BCD     1      25.710   5.090   7.510  1.00  0.00            
ATOM     14  H3  BCD     1      24.170   5.100   8.860  1.00  0.00            
ATOM     15  H4  BCD     1      26.590   2.920   9.510  1.00  0.00            
ATOM     16  H5  BCD     1      25.340   1.730   7.850  1.00  0.00            
ATOM     17  H6  BCD     1      27.190   3.180   6.610  1.00  0.00            
ATOM     18  H7  BCD     1      29.070   3.460   9.040  1.00  0.00            
ATOM     19  H8  BCD     1      30.270   2.680   7.200  1.00  0.00            
ATOM     20  H9  BCD     1      29.360   3.730   6.000  1.00  0.00            
ATOM     21  H10 BCD     1      30.100   5.440   7.320  1.00  0.00            
ATOM     22  C7  BCD     1      28.310   6.760  13.980  1.00  0.00            
ATOM     23  O6  BCD     1      29.150   5.670  14.470  1.00  0.00            
ATOM     24  C8  BCD     1      26.900   6.440  13.540  1.00  0.00            
ATOM     25  O7  BCD     1      26.210   6.070  14.640  1.00  0.00            
ATOM     26  C9  BCD     1      26.830   5.480  12.370  1.00  0.00            
ATOM     27  O8  BCD     1      25.440   5.160  11.930  1.00  0.00            
ATOM     28  C10 BCD     1      27.630   6.110  11.230  1.00  0.00            
ATOM     29  C11 BCD     1      29.080   6.550  11.700  1.00  0.00            
ATOM     30  O9  BCD     1      28.980   7.310  12.870  1.00  0.00            
ATOM     31  C12 BCD     1      29.940   7.350  10.630  1.00  0.00            
ATOM     32  O10 BCD     1      29.360   8.430  10.020  1.00  0.00            
ATOM     33  H11 BCD     1      28.290   7.490  14.800  1.00  0.00            
ATOM     34  H12 BCD     1      26.510   7.380  13.140  1.00  0.00            
ATOM     35  H13 BCD     1      26.730   6.020  15.450  1.00  0.00            
ATOM     36  H14 BCD     1      27.340   4.560  12.680  1.00  0.00            
ATOM     37  H15 BCD     1      25.360   5.040  10.980  1.00  0.00            
ATOM     38  H16 BCD     1      27.070   7.030  11.000  1.00  0.00            
ATOM     39  H17 BCD     1      29.690   5.700  12.030  1.00  0.00            
ATOM     40  H18 BCD     1      30.900   7.650  11.070  1.00  0.00            
ATOM     41  H19 BCD     1      30.270   6.630   9.870  1.00  0.00            
ATOM     42  H20 BCD     1      29.790   8.500   9.160  1.00  0.00            
ATOM     43  C13 BCD     1      31.500   4.280  17.520  1.00  0.00            
ATOM     44  O11 BCD     1      31.540   2.960  16.870  1.00  0.00            
ATOM     45  C14 BCD     1      30.050   4.680  17.840  1.00  0.00            
ATOM     46  O12 BCD     1      29.420   3.630  18.580  1.00  0.00            
ATOM     47  C15 BCD     1      29.140   4.960  16.670  1.00  0.00            
ATOM     48  O13 BCD     1      27.900   5.700  16.950  1.00  0.00            
ATOM     49  C16 BCD     1      29.910   5.880  15.640  1.00  0.00            
ATOM     50  C17 BCD     1      31.400   5.460  15.480  1.00  0.00            
ATOM     51  O14 BCD     1      32.120   5.220  16.660  1.00  0.00            
ATOM     52  C18 BCD     1      32.140   6.370  14.520  1.00  0.00            
ATOM     53  O15 BCD     1      32.160   7.680  15.070  1.00  0.00            
ATOM     54  H21 BCD     1      32.060   4.200  18.460  1.00  0.00            
ATOM     55  H22 BCD     1      30.110   5.600  18.440  1.00  0.00            
ATOM     56  H23 BCD     1      28.490   3.840  18.650  1.00  0.00            
ATOM     57  H24 BCD     1      28.990   3.980  16.210  1.00  0.00            
ATOM     58  H25 BCD     1      27.470   5.440  17.770  1.00  0.00            
ATOM     59  H26 BCD     1      29.900   6.950  15.880  1.00  0.00            
ATOM     60  H27 BCD     1      31.350   4.460  15.040  1.00  0.00            
ATOM     61  H28 BCD     1      33.190   6.070  14.410  1.00  0.00            
ATOM     62  H29 BCD     1      31.610   6.390  13.560  1.00  0.00            
ATOM     63  H30 BCD     1      32.760   8.210  14.530  1.00  0.00            
ATOM     64  C19 BCD     1      33.730  -0.370  16.810  1.00  0.00            
ATOM     65  O16 BCD     1      32.940  -0.750  15.740  1.00  0.00            
ATOM     66  C20 BCD     1      32.940  -0.120  18.070  1.00  0.00            
ATOM     67  O17 BCD     1      32.410  -1.400  18.430  1.00  0.00            
ATOM     68  C21 BCD     1      31.920   0.920  17.900  1.00  0.00            
ATOM     69  O18 BCD     1      31.110   1.180  19.040  1.00  0.00            
ATOM     70  C22 BCD     1      32.580   2.150  17.280  1.00  0.00            
ATOM     71  C23 BCD     1      33.510   1.900  16.130  1.00  0.00            
ATOM     72  O19 BCD     1      34.400   0.850  16.390  1.00  0.00            
ATOM     73  C24 BCD     1      34.290   3.130  15.700  1.00  0.00            
ATOM     74  O20 BCD     1      35.310   3.460  16.650  1.00  0.00            
ATOM     75  H31 BCD     1      34.500  -1.130  16.960  1.00  0.00            
ATOM     76  H32 BCD     1      33.660   0.140  18.850  1.00  0.00            
ATOM     77  H33 BCD     1      31.930  -1.320  19.260  1.00  0.00            
ATOM     78  H34 BCD     1      31.300   0.570  17.060  1.00  0.00            
ATOM     79  H35 BCD     1      30.400   1.770  18.770  1.00  0.00            
ATOM     80  H36 BCD     1      33.180   2.650  18.060  1.00  0.00            
ATOM     81  H37 BCD     1      32.910   1.650  15.250  1.00  0.00            
ATOM     82  H38 BCD     1      34.710   2.710  14.780  1.00  0.00            
ATOM     83  H39 BCD     1      33.720   4.050  15.530  1.00  0.00            
ATOM     84  H40 BCD     1      35.270   2.740  17.280  1.00  0.00            
ATOM     85  C25 BCD     1      32.880  -3.940  13.100  1.00  0.00            
ATOM     86  O21 BCD     1      32.030  -3.200  12.240  1.00  0.00            
ATOM     87  C26 BCD     1      32.160  -4.130  14.520  1.00  0.00            
ATOM     88  O22 BCD     1      30.860  -4.820  14.460  1.00  0.00            
ATOM     89  C27 BCD     1      31.910  -2.730  15.060  1.00  0.00            
ATOM     90  O23 BCD     1      31.300  -2.840  16.340  1.00  0.00            
ATOM     91  C28 BCD     1      33.250  -2.090  15.300  1.00  0.00            
ATOM     92  C29 BCD     1      33.920  -2.010  13.960  1.00  0.00            
ATOM     93  O24 BCD     1      34.150  -3.260  13.350  1.00  0.00            
ATOM     94  C30 BCD     1      35.260  -1.350  13.900  1.00  0.00            
ATOM     95  O25 BCD     1      36.120  -1.880  14.960  1.00  0.00            
ATOM     96  H41 BCD     1      33.200  -4.920  12.750  1.00  0.00            
ATOM     97  H42 BCD     1      32.870  -4.700  15.140  1.00  0.00            
ATOM     98  H43 BCD     1      30.470  -4.550  15.300  1.00  0.00            
ATOM     99  H44 BCD     1      31.290  -2.180  14.340  1.00  0.00            
ATOM    100  H45 BCD     1      31.600  -2.130  16.910  1.00  0.00            
ATOM    101  H46 BCD     1      33.860  -2.710  15.980  1.00  0.00            
ATOM    102  H47 BCD     1      33.270  -1.390  13.320  1.00  0.00            
ATOM    103  H48 BCD     1      35.750  -1.490  12.930  1.00  0.00            
ATOM    104  H49 BCD     1      35.060  -0.290  14.090  1.00  0.00            
ATOM    105  H50 BCD     1      36.010  -2.810  15.200  1.00  0.00            
ATOM    106  C31 BCD     1      30.630  -3.280   8.470  1.00  0.00            
ATOM    107  O26 BCD     1      29.990  -2.050   8.800  1.00  0.00            
ATOM    108  C32 BCD     1      30.080  -4.390   9.400  1.00  0.00            
ATOM    109  O27 BCD     1      28.730  -4.660   9.330  1.00  0.00            
ATOM    110  C33 BCD     1      30.410  -3.960  10.780  1.00  0.00            
ATOM    111  C34 BCD     1      31.910  -3.760  10.960  1.00  0.00            
ATOM    112  C35 BCD     1      32.530  -2.770   9.890  1.00  0.00            
ATOM    113  O28 BCD     1      32.050  -3.130   8.610  1.00  0.00            
ATOM    114  C36 BCD     1      34.030  -2.660   9.830  1.00  0.00            
ATOM    115  O29 BCD     1      34.580  -3.810   9.310  1.00  0.00            
ATOM    116  O30 BCD     1      29.830  -4.820  11.770  1.00  0.00            
ATOM    117  H51 BCD     1      30.370  -3.650   7.470  1.00  0.00            
ATOM    118  H52 BCD     1      30.670  -5.280   9.140  1.00  0.00            
ATOM    119  H53 BCD     1      28.610  -5.150  10.140  1.00  0.00            
ATOM    120  H54 BCD     1      30.010  -2.980  11.070  1.00  0.00            
ATOM    121  H55 BCD     1      30.140  -4.500  12.620  1.00  0.00            
ATOM    122  H56 BCD     1      32.390  -4.730  10.790  1.00  0.00            
ATOM    123  H57 BCD     1      32.200  -1.750  10.140  1.00  0.00            
ATOM    124  H58 BCD     1      34.300  -1.810   9.190  1.00  0.00            
ATOM    125  H59 BCD     1      34.410  -2.590  10.850  1.00  0.00            
ATOM    126  H60 BCD     1      34.240  -3.920   8.410  1.00  0.00            
ATOM    127  C37 BCD     1      27.540   0.790   6.880  1.00  0.00            
ATOM    128  O31 BCD     1      27.740   1.680   7.980  1.00  0.00            
ATOM    129  C38 BCD     1      26.890  -0.510   7.330  1.00  0.00            
ATOM    130  O32 BCD     1      25.600  -0.100   7.870  1.00  0.00            
ATOM    131  C39 BCD     1      27.720  -1.310   8.340  1.00  0.00            
ATOM    132  O33 BCD     1      27.200  -2.640   8.620  1.00  0.00            
ATOM    133  C40 BCD     1      29.190  -1.470   7.750  1.00  0.00            
ATOM    134  C41 BCD     1      29.790  -0.130   7.220  1.00  0.00            
ATOM    135  O34 BCD     1      28.850   0.560   6.330  1.00  0.00            
ATOM    136  C42 BCD     1      31.090  -0.220   6.400  1.00  0.00            
ATOM    137  O35 BCD     1      30.980  -1.170   5.340  1.00  0.00            
ATOM    138  H61 BCD     1      26.940   1.250   6.090  1.00  0.00            
ATOM    139  H62 BCD     1      26.740  -1.130   6.440  1.00  0.00            
ATOM    140  H63 BCD     1      25.120  -0.920   7.740  1.00  0.00            
ATOM    141  H64 BCD     1      27.810  -0.670   9.240  1.00  0.00            
ATOM    142  H65 BCD     1      28.020  -3.130   8.710  1.00  0.00            
ATOM    143  H66 BCD     1      29.120  -2.140   6.890  1.00  0.00            
ATOM    144  H67 BCD     1      30.060   0.500   8.080  1.00  0.00            
ATOM    145  H68 BCD     1      31.460   0.680   5.890  1.00  0.00            
ATOM    146  H69 BCD     1      31.870  -0.490   7.120  1.00  0.00            
ATOM    147  H70 BCD     1      30.390  -0.760   4.720  1.00  0.00            
ATOM    148  C1  BV5     2      31.340  43.560  10.750  1.00  0.00            
ATOM    149  C2  BV5     2      29.800  43.580  10.980  1.00  0.00            
ATOM    150  C3  BV5     2      29.520  44.070  12.430  1.00  0.00            
ATOM    151  C4  BV5     2      29.820  45.560  12.630  1.00  0.00            
ATOM    152  C5  BV5     2      28.200  43.640  13.010  1.00  0.00            
ATOM    153  C6  BV5     2      28.080  42.060  13.010  1.00  0.00            
ATOM    154  O1  BV5     2      29.100  41.390  13.100  1.00  0.00            
ATOM    155  O2  BV5     2      26.800  41.590  12.790  1.00  0.00            
ATOM    156  C7  BV5     2      26.500  40.200  12.920  1.00  0.00            
ATOM    157  C8  BV5     2      25.740  39.790  11.610  1.00  0.00            
ATOM    158  N1  BV5     2      24.390  40.420  11.160  1.00  0.00            
ATOM    159  C9  BV5     2      24.010  39.860   9.790  1.00  0.00            
ATOM    160  C10 BV5     2      23.290  40.140  12.210  1.00  0.00            
ATOM    161  C11 BV5     2      23.210  38.690  12.750  1.00  0.00            
ATOM    162  C12 BV5     2      24.520  41.940  11.010  1.00  0.00            
ATOM    163  C13 BV5     2      23.350  42.820  10.430  1.00  0.00            
ATOM    164  C14 BV5     2      27.830  44.230  14.410  1.00  0.00            
ATOM    165  C15 BV5     2      26.820  45.150  14.490  1.00  0.00            
ATOM    166  C16 BV5     2      26.450  45.640  15.760  1.00  0.00            
ATOM    167  C17 BV5     2      27.030  45.210  16.910  1.00  0.00            
ATOM    168  C18 BV5     2      28.170  44.390  16.840  1.00  0.00            
ATOM    169  C19 BV5     2      28.530  43.870  15.590  1.00  0.00            
ATOM    170  H1  BV5     2      31.860  42.930  11.490  1.00  0.00            
ATOM    171  H2  BV5     2      31.580  43.190   9.740  1.00  0.00            
ATOM    172  H3  BV5     2      31.680  44.590  10.880  1.00  0.00            
ATOM    173  H4  BV5     2      29.400  42.570  10.800  1.00  0.00            
ATOM    174  H5  BV5     2      29.240  44.230  10.300  1.00  0.00            
ATOM    175  H6  BV5     2      30.280  43.580  13.050  1.00  0.00            
ATOM    176  H7  BV5     2      30.630  45.990  12.020  1.00  0.00            
ATOM    177  H8  BV5     2      28.890  46.100  12.430  1.00  0.00            
ATOM    178  H9  BV5     2      29.920  45.760  13.700  1.00  0.00            
ATOM    179  H10 BV5     2      27.450  43.950  12.270  1.00  0.00            
ATOM    180  H11 BV5     2      25.720  40.070  13.680  1.00  0.00            
ATOM    181  H12 BV5     2      27.360  39.550  13.100  1.00  0.00            
ATOM    182  H13 BV5     2      25.510  38.720  11.660  1.00  0.00            
ATOM    183  H14 BV5     2      26.450  39.830  10.780  1.00  0.00            
ATOM    184  H15 BV5     2      23.150  40.440   9.440  1.00  0.00            
ATOM    185  H16 BV5     2      24.900  40.020   9.180  1.00  0.00            
ATOM    186  H17 BV5     2      23.770  38.810   9.900  1.00  0.00            
ATOM    187  H18 BV5     2      22.340  40.470  11.790  1.00  0.00            
ATOM    188  H19 BV5     2      23.530  40.790  13.040  1.00  0.00            
ATOM    189  H20 BV5     2      24.140  38.380  13.230  1.00  0.00            
ATOM    190  H21 BV5     2      22.340  38.640  13.420  1.00  0.00            
ATOM    191  H22 BV5     2      22.940  37.970  11.960  1.00  0.00            
ATOM    192  H23 BV5     2      25.460  42.140  10.490  1.00  0.00            
ATOM    193  H24 BV5     2      24.660  42.280  12.040  1.00  0.00            
ATOM    194  H25 BV5     2      23.310  42.660   9.340  1.00  0.00            
ATOM    195  H26 BV5     2      22.420  42.580  10.960  1.00  0.00            
ATOM    196  H27 BV5     2      23.550  43.880  10.640  1.00  0.00            
ATOM    197  H28 BV5     2      26.290  45.410  13.570  1.00  0.00            
ATOM    198  H29 BV5     2      25.590  46.300  15.740  1.00  0.00            
ATOM    199  H30 BV5     2      26.700  45.640  17.850  1.00  0.00            
ATOM    200  H31 BV5     2      28.730  44.140  17.730  1.00  0.00            
ATOM    201  H32 BV5     2      29.490  43.380  15.540  1.00  0.00            
TER
ENDMDL
MODEL        1
ATOM      1  C1  BCD     1      44.870  18.500  11.720  1.00  0.00            
ATOM      2  O1  BCD     1      44.200  17.810  10.670  1.00  0.00            
ATOM      3  C2  BCD     1      43.920  19.430  12.490  1.00  0.00            
ATOM      4  O2  BCD     1      42.940  18.630  13.080  1.00  0.00            
ATOM      5  C3  BCD     1      43.300  20.500  11.560  1.00  0.00            
ATOM      6  O3  BCD     1      42.520  21.550  12.200  1.00  0.00            
ATOM      7  C4  BCD     1      44.410  21.170  10.790  1.00  0.00            
ATOM      8  C5  BCD     1      45.420  20.200  10.180  1.00  0.00            
ATOM      9  O4  BCD     1      45.920  19.260  11.090  1.00  0.00            
ATOM     10  C6  BCD     1      46.620  20.910   9.560  1.00  0.00            
ATOM     11  O5  BCD     1      47.210  21.850  10.440  1.00  0.00            
ATOM     12  H1  BCD     1      45.310  17.790  12.430  1.00  0.00            
ATOM     13  H2  BCD     1      44.560  19.840  13.280  1.00  0.00            
ATOM     14  H3  BCD     1      42.440  19.210  13.650  1.00  0.00            
ATOM     15  H4  BCD     1      42.760  20.000  10.750  1.00  0.00            
ATOM     16  H5  BCD     1      41.950  21.280  12.930  1.00  0.00            
ATOM     17  H6  BCD     1      45.020  21.860  11.380  1.00  0.00            
ATOM     18  H7  BCD     1      44.940  19.660   9.360  1.00  0.00            
ATOM     19  H8  BCD     1      47.370  20.200   9.180  1.00  0.00            
ATOM     20  H9  BCD     1      46.210  21.510   8.740  1.00  0.00            
ATOM     21  H10 BCD     1      47.050  21.630  11.360  1.00  0.00            
ATOM     22  C7  BCD     1      43.620  14.090   8.960  1.00  0.00            
ATOM     23  O6  BCD     1      42.730  14.540   7.990  1.00  0.00            
ATOM     24  C8  BCD     1      43.030  14.340  10.400  1.00  0.00            
ATOM     25  O7  BCD     1      41.680  13.810  10.450  1.00  0.00            
ATOM     26  C9  BCD     1      43.050  15.780  10.730  1.00  0.00            
ATOM     27  O8  BCD     1      42.570  15.980  12.110  1.00  0.00            
ATOM     28  C10 BCD     1      44.380  16.430  10.520  1.00  0.00            
ATOM     29  C11 BCD     1      44.900  16.150   9.080  1.00  0.00            
ATOM     30  O9  BCD     1      44.930  14.770   8.820  1.00  0.00            
ATOM     31  C12 BCD     1      46.310  16.710   8.860  1.00  0.00            
ATOM     32  O10 BCD     1      47.330  16.390   9.770  1.00  0.00            
ATOM     33  H11 BCD     1      43.810  13.010   8.890  1.00  0.00            
ATOM     34  H12 BCD     1      43.730  13.830  11.080  1.00  0.00            
ATOM     35  H13 BCD     1      41.800  12.990  10.940  1.00  0.00            
ATOM     36  H14 BCD     1      42.360  16.220  10.000  1.00  0.00            
ATOM     37  H15 BCD     1      42.690  16.910  12.280  1.00  0.00            
ATOM     38  H16 BCD     1      45.060  16.100  11.320  1.00  0.00            
ATOM     39  H17 BCD     1      44.330  16.610   8.260  1.00  0.00            
ATOM     40  H18 BCD     1      46.630  16.440   7.850  1.00  0.00            
ATOM     41  H19 BCD     1      46.140  17.790   8.960  1.00  0.00            
ATOM     42  H20 BCD     1      47.180  15.540  10.200  1.00  0.00            
ATOM     43  C13 BCD     1      40.380  12.860   5.180  1.00  0.00            
ATOM     44  O11 BCD     1      40.480  14.020   4.450  1.00  0.00            
ATOM     45  C14 BCD     1      39.720  13.120   6.470  1.00  0.00            
ATOM     46  O12 BCD     1      38.330  13.380   6.280  1.00  0.00            
ATOM     47  C15 BCD     1      40.510  14.120   7.340  1.00  0.00            
ATOM     48  O13 BCD     1      39.850  14.190   8.620  1.00  0.00            
ATOM     49  C16 BCD     1      41.930  13.580   7.510  1.00  0.00            
ATOM     50  C17 BCD     1      42.530  13.140   6.180  1.00  0.00            
ATOM     51  O14 BCD     1      41.660  12.330   5.370  1.00  0.00            
ATOM     52  C18 BCD     1      43.790  12.340   6.280  1.00  0.00            
ATOM     53  O15 BCD     1      43.770  11.380   7.310  1.00  0.00            
ATOM     54  H21 BCD     1      39.780  12.110   4.660  1.00  0.00            
ATOM     55  H22 BCD     1      39.810  12.140   6.960  1.00  0.00            
ATOM     56  H23 BCD     1      38.020  13.940   7.000  1.00  0.00            
ATOM     57  H24 BCD     1      40.520  15.080   6.810  1.00  0.00            
ATOM     58  H25 BCD     1      40.570  14.170   9.260  1.00  0.00            
ATOM     59  H26 BCD     1      41.890  12.680   8.140  1.00  0.00            
ATOM     60  H27 BCD     1      42.730  14.070   5.640  1.00  0.00            
ATOM     61  H28 BCD     1      43.890  11.870   5.300  1.00  0.00            
ATOM     62  H29 BCD     1      44.540  13.130   6.460  1.00  0.00            
ATOM     63  H30 BCD     1      43.160  10.700   7.010  1.00  0.00            
ATOM     64  C19 BCD     1      39.570  15.700   0.920  1.00  0.00            
ATOM     65  O16 BCD     1      39.910  16.970   1.460  1.00  0.00            
ATOM     66  C20 BCD     1      38.370  15.190   1.690  1.00  0.00            
ATOM     67  O17 BCD     1      37.360  16.140   1.630  1.00  0.00            
ATOM     68  C21 BCD     1      38.770  14.850   3.140  1.00  0.00            
ATOM     69  O18 BCD     1      37.670  14.270   3.840  1.00  0.00            
ATOM     70  C22 BCD     1      40.070  13.970   3.130  1.00  0.00            
ATOM     71  C23 BCD     1      41.250  14.620   2.420  1.00  0.00            
ATOM     72  O19 BCD     1      40.700  14.820   1.070  1.00  0.00            
ATOM     73  C24 BCD     1      42.470  13.700   2.240  1.00  0.00            
ATOM     74  O20 BCD     1      43.440  14.260   1.490  1.00  0.00            
ATOM     75  H31 BCD     1      39.450  15.970  -0.130  1.00  0.00            
ATOM     76  H32 BCD     1      37.990  14.260   1.260  1.00  0.00            
ATOM     77  H33 BCD     1      36.550  15.670   1.840  1.00  0.00            
ATOM     78  H34 BCD     1      38.990  15.820   3.610  1.00  0.00            
ATOM     79  H35 BCD     1      38.030  13.870   4.640  1.00  0.00            
ATOM     80  H36 BCD     1      40.010  13.010   2.610  1.00  0.00            
ATOM     81  H37 BCD     1      41.630  15.550   2.890  1.00  0.00            
ATOM     82  H38 BCD     1      42.920  13.490   3.220  1.00  0.00            
ATOM     83  H39 BCD     1      42.190  12.750   1.760  1.00  0.00            
ATOM     84  H40 BCD     1      43.160  14.250   0.570  1.00  0.00            
ATOM     85  C25 BCD     1      40.520  20.910   0.630  1.00  0.00            
ATOM     86  O21 BCD     1      40.810  21.190   2.010  1.00  0.00            
ATOM     87  C26 BCD     1      39.140  20.410   0.490  1.00  0.00            
ATOM     88  O22 BCD     1      38.200  21.370   0.960  1.00  0.00            
ATOM     89  C27 BCD     1      38.990  19.050   1.200  1.00  0.00            
ATOM     90  O23 BCD     1      37.660  18.610   0.960  1.00  0.00            
ATOM     91  C28 BCD     1      39.980  18.060   0.590  1.00  0.00            
ATOM     92  C29 BCD     1      41.310  18.690   0.790  1.00  0.00            
ATOM     93  O24 BCD     1      41.420  19.950   0.160  1.00  0.00            
ATOM     94  C30 BCD     1      42.460  17.790   0.260  1.00  0.00            
ATOM     95  O25 BCD     1      42.220  17.270  -1.060  1.00  0.00            
ATOM     96  H41 BCD     1      40.630  21.830   0.050  1.00  0.00            
ATOM     97  H42 BCD     1      39.040  20.300  -0.590  1.00  0.00            
ATOM     98  H43 BCD     1      37.390  21.050   0.570  1.00  0.00            
ATOM     99  H44 BCD     1      39.130  19.190   2.280  1.00  0.00            
ATOM    100  H45 BCD     1      37.620  17.700   1.280  1.00  0.00            
ATOM    101  H46 BCD     1      39.790  17.890  -0.470  1.00  0.00            
ATOM    102  H47 BCD     1      41.550  18.780   1.850  1.00  0.00            
ATOM    103  H48 BCD     1      43.320  18.460   0.200  1.00  0.00            
ATOM    104  H49 BCD     1      42.680  17.030   1.020  1.00  0.00            
ATOM    105  H50 BCD     1      43.040  16.880  -1.370  1.00  0.00            
ATOM    106  C31 BCD     1      42.360  24.160   4.480  1.00  0.00            
ATOM    107  O26 BCD     1      42.390  23.280   5.640  1.00  0.00            
ATOM    108  C32 BCD     1      40.960  24.290   4.010  1.00  0.00            
ATOM    109  O27 BCD     1      40.050  24.750   5.090  1.00  0.00            
ATOM    110  C33 BCD     1      40.310  23.040   3.420  1.00  0.00            
ATOM    111  C34 BCD     1      41.260  22.540   2.380  1.00  0.00            
ATOM    112  C35 BCD     1      42.710  22.500   2.840  1.00  0.00            
ATOM    113  O28 BCD     1      43.110  23.740   3.310  1.00  0.00            
ATOM    114  C36 BCD     1      43.590  22.060   1.660  1.00  0.00            
ATOM    115  O29 BCD     1      43.340  22.790   0.440  1.00  0.00            
ATOM    116  O30 BCD     1      39.080  23.290   2.800  1.00  0.00            
ATOM    117  H51 BCD     1      42.810  25.120   4.750  1.00  0.00            
ATOM    118  H52 BCD     1      40.940  25.080   3.240  1.00  0.00            
ATOM    119  H53 BCD     1      40.490  24.550   5.920  1.00  0.00            
ATOM    120  H54 BCD     1      40.230  22.280   4.210  1.00  0.00            
ATOM    121  H55 BCD     1      38.860  22.530   2.260  1.00  0.00            
ATOM    122  H56 BCD     1      41.200  23.290   1.580  1.00  0.00            
ATOM    123  H57 BCD     1      42.770  21.720   3.610  1.00  0.00            
ATOM    124  H58 BCD     1      44.650  22.040   1.950  1.00  0.00            
ATOM    125  H59 BCD     1      43.370  21.000   1.480  1.00  0.00            
ATOM    126  H60 BCD     1      44.150  22.990  -0.020  1.00  0.00            
ATOM    127  C37 BCD     1      43.840  23.230   9.610  1.00  0.00            
ATOM    128  O31 BCD     1      43.730  21.750   9.620  1.00  0.00            
ATOM    129  C38 BCD     1      42.470  23.860   9.380  1.00  0.00            
ATOM    130  O32 BCD     1      41.540  23.710  10.440  1.00  0.00            
ATOM    131  C39 BCD     1      41.910  23.550   8.020  1.00  0.00            
ATOM    132  O33 BCD     1      40.720  24.380   7.780  1.00  0.00            
ATOM    133  C40 BCD     1      42.880  23.880   6.890  1.00  0.00            
ATOM    134  C41 BCD     1      44.250  23.270   7.280  1.00  0.00            
ATOM    135  O34 BCD     1      44.680  23.700   8.570  1.00  0.00            
ATOM    136  C42 BCD     1      45.240  23.540   6.230  1.00  0.00            
ATOM    137  O35 BCD     1      45.340  24.990   5.850  1.00  0.00            
ATOM    138  H61 BCD     1      44.100  23.650  10.590  1.00  0.00            
ATOM    139  H62 BCD     1      42.580  24.960   9.340  1.00  0.00            
ATOM    140  H63 BCD     1      41.780  22.890  10.890  1.00  0.00            
ATOM    141  H64 BCD     1      41.610  22.490   7.970  1.00  0.00            
ATOM    142  H65 BCD     1      40.030  24.070   8.380  1.00  0.00            
ATOM    143  H66 BCD     1      43.000  24.970   6.830  1.00  0.00            
ATOM    144  H67 BCD     1      44.180  22.180   7.300  1.00  0.00            
ATOM    145  H68 BCD     1      46.200  23.200   6.630  1.00  0.00            
ATOM    146  H69 BCD     1      44.960  23.030   5.300  1.00  0.00            
ATOM    147  H70 BCD     1      46.230  25.200   5.560  1.00  0.00            
ATOM    148  C1  BV5     2      43.630  17.790   4.200  1.00  0.00            
ATOM    149  C2  BV5     2      42.400  18.530   4.710  1.00  0.00            
ATOM    150  C3  BV5     2      42.230  18.570   6.230  1.00  0.00            
ATOM    151  C4  BV5     2      43.330  19.320   6.930  1.00  0.00            
ATOM    152  C5  BV5     2      40.880  19.170   6.640  1.00  0.00            
ATOM    153  C6  BV5     2      39.730  18.500   5.920  1.00  0.00            
ATOM    154  O1  BV5     2      39.650  17.290   5.970  1.00  0.00            
ATOM    155  O2  BV5     2      38.990  19.490   5.250  1.00  0.00            
ATOM    156  C7  BV5     2      37.730  19.140   4.730  1.00  0.00            
ATOM    157  C8  BV5     2      37.020  20.440   4.300  1.00  0.00            
ATOM    158  N1  BV5     2      35.610  20.260   3.990  1.00  0.00            
ATOM    159  C9  BV5     2      34.890  19.780   5.260  1.00  0.00            
ATOM    160  C10 BV5     2      34.840  21.640   3.780  1.00  0.00            
ATOM    161  C11 BV5     2      35.150  22.310   2.410  1.00  0.00            
ATOM    162  C12 BV5     2      35.340  19.230   2.850  1.00  0.00            
ATOM    163  C13 BV5     2      33.920  18.780   2.680  1.00  0.00            
ATOM    164  C14 BV5     2      40.640  19.110   8.130  1.00  0.00            
ATOM    165  C15 BV5     2      40.110  20.270   8.710  1.00  0.00            
ATOM    166  C16 BV5     2      39.700  20.330  10.060  1.00  0.00            
ATOM    167  C17 BV5     2      40.030  19.200  10.820  1.00  0.00            
ATOM    168  C18 BV5     2      40.530  17.990  10.310  1.00  0.00            
ATOM    169  C19 BV5     2      40.870  17.940   8.920  1.00  0.00            
ATOM    170  H1  BV5     2      43.440  16.710   4.240  1.00  0.00            
ATOM    171  H2  BV5     2      43.890  18.120   3.190  1.00  0.00            
ATOM    172  H3  BV5     2      44.520  17.770   4.840  1.00  0.00            
ATOM    173  H4  BV5     2      41.470  18.350   4.150  1.00  0.00            
ATOM    174  H5  BV5     2      42.610  19.530   4.330  1.00  0.00            
ATOM    175  H6  BV5     2      42.350  17.510   6.470  1.00  0.00            
ATOM    176  H7  BV5     2      44.360  19.090   6.630  1.00  0.00            
ATOM    177  H8  BV5     2      43.150  20.390   6.770  1.00  0.00            
ATOM    178  H9  BV5     2      43.340  19.140   8.020  1.00  0.00            
ATOM    179  H10 BV5     2      40.880  20.210   6.280  1.00  0.00            
ATOM    180  H11 BV5     2      37.080  18.630   5.440  1.00  0.00            
ATOM    181  H12 BV5     2      37.810  18.540   3.810  1.00  0.00            
ATOM    182  H13 BV5     2      37.610  20.950   3.540  1.00  0.00            
ATOM    183  H14 BV5     2      37.020  21.070   5.190  1.00  0.00            
ATOM    184  H15 BV5     2      35.370  18.890   5.680  1.00  0.00            
ATOM    185  H16 BV5     2      34.880  20.600   5.970  1.00  0.00            
ATOM    186  H17 BV5     2      33.850  19.580   5.010  1.00  0.00            
ATOM    187  H18 BV5     2      35.280  22.280   4.540  1.00  0.00            
ATOM    188  H19 BV5     2      33.760  21.520   3.890  1.00  0.00            
ATOM    189  H20 BV5     2      34.700  23.310   2.290  1.00  0.00            
ATOM    190  H21 BV5     2      36.230  22.480   2.380  1.00  0.00            
ATOM    191  H22 BV5     2      34.850  21.790   1.490  1.00  0.00            
ATOM    192  H23 BV5     2      36.020  18.380   2.930  1.00  0.00            
ATOM    193  H24 BV5     2      35.630  19.610   1.870  1.00  0.00            
ATOM    194  H25 BV5     2      33.720  18.070   1.860  1.00  0.00            
ATOM    195  H26 BV5     2      33.550  18.180   3.520  1.00  0.00            
ATOM    196  H27 BV5     2      33.290  19.670   2.550  1.00  0.00            
ATOM    197  H28 BV5     2      39.950  21.200   8.170  1.00  0.00            
ATOM    198  H29 BV5     2      39.300  21.240  10.490  1.00  0.00            
ATOM    199  H30 BV5     2      39.690  19.280  11.850  1.00  0.00            
ATOM    200  H31 BV5     2      40.640  17.200  11.060  1.00  0.00            
ATOM    201  H32 BV5     2      41.130  17.050   8.350  1.00  0.00            
TER
ENDMDL
MODEL        1
ATOM      1  C1  BCD     1      21.390  20.200   5.550  1.00  0.00            
ATOM      2  O1  BCD     1      22.450  19.410   6.030  1.00  0.00            
ATOM      3  C2  BCD     1      20.340  19.220   5.070  1.00  0.00            
ATOM      4  O2  BCD     1      19.930  18.400   6.150  1.00  0.00            
ATOM      5  C3  BCD     1      20.820  18.350   3.870  1.00  0.00            
ATOM      6  O3  BCD     1      19.700  17.570   3.260  1.00  0.00            
ATOM      7  C4  BCD     1      21.380  19.290   2.840  1.00  0.00            
ATOM      8  C5  BCD     1      22.390  20.310   3.400  1.00  0.00            
ATOM      9  O4  BCD     1      21.920  21.030   4.500  1.00  0.00            
ATOM     10  C6  BCD     1      22.950  21.150   2.290  1.00  0.00            
ATOM     11  O5  BCD     1      21.860  21.850   1.630  1.00  0.00            
ATOM     12  H1  BCD     1      20.880  20.770   6.330  1.00  0.00            
ATOM     13  H2  BCD     1      19.390  19.660   4.740  1.00  0.00            
ATOM     14  H3  BCD     1      19.330  17.750   5.780  1.00  0.00            
ATOM     15  H4  BCD     1      21.650  17.700   4.170  1.00  0.00            
ATOM     16  H5  BCD     1      19.970  17.110   2.460  1.00  0.00            
ATOM     17  H6  BCD     1      20.510  19.750   2.360  1.00  0.00            
ATOM     18  H7  BCD     1      23.300  19.740   3.640  1.00  0.00            
ATOM     19  H8  BCD     1      23.700  21.880   2.620  1.00  0.00            
ATOM     20  H9  BCD     1      23.480  20.580   1.510  1.00  0.00            
ATOM     21  H10 BCD     1      22.320  22.560   1.170  1.00  0.00            
ATOM     22  C7  BCD     1      24.770  19.080   9.480  1.00  0.00            
ATOM     23  O6  BCD     1      25.840  18.600   8.660  1.00  0.00            
ATOM     24  C8  BCD     1      23.490  18.190   9.460  1.00  0.00            
ATOM     25  O7  BCD     1      23.720  16.920  10.130  1.00  0.00            
ATOM     26  C9  BCD     1      23.050  18.140   8.040  1.00  0.00            
ATOM     27  O8  BCD     1      21.810  17.480   7.930  1.00  0.00            
ATOM     28  C10 BCD     1      22.820  19.520   7.460  1.00  0.00            
ATOM     29  C11 BCD     1      23.950  20.540   7.700  1.00  0.00
[truncated: 1,985,820 more chars]
