# Supplementary material for: Achieving Chemical Accuracy in Cyclodextrin Host–Guest Binding via Integrative Atomistic Modelling
Source: Adv Sci (Weinh). 2025 Dec 14;13(10):e19782. doi: 10.1002/advs.202519782 (PMC12915143; doi:10.1002/advs.202519782)
Supplement: Supplementary file 1 — Supporting Information [file ADVS-13-e19782-s003.zip › all_poses/BCD.BW7.pdb]

MODEL        1
ATOM      1  C1  BCD     1      14.280  25.200  17.610  1.00  0.00            
ATOM      2  O1  BCD     1      13.050  25.920  17.280  1.00  0.00            
ATOM      3  C2  BCD     1      13.920  24.120  18.660  1.00  0.00            
ATOM      4  O2  BCD     1      12.990  23.200  18.140  1.00  0.00            
ATOM      5  C3  BCD     1      13.480  24.840  20.000  1.00  0.00            
ATOM      6  O3  BCD     1      13.350  23.790  21.020  1.00  0.00            
ATOM      7  C4  BCD     1      14.570  25.840  20.360  1.00  0.00            
ATOM      8  C5  BCD     1      14.990  26.850  19.270  1.00  0.00            
ATOM      9  O4  BCD     1      15.230  26.100  18.070  1.00  0.00            
ATOM     10  C6  BCD     1      16.320  27.520  19.590  1.00  0.00            
ATOM     11  O5  BCD     1      17.340  26.540  19.790  1.00  0.00            
ATOM     12  H1  BCD     1      14.660  24.770  16.680  1.00  0.00            
ATOM     13  H2  BCD     1      14.890  23.610  18.770  1.00  0.00            
ATOM     14  H3  BCD     1      12.360  23.770  17.680  1.00  0.00            
ATOM     15  H4  BCD     1      12.540  25.350  19.770  1.00  0.00            
ATOM     16  H5  BCD     1      13.270  24.170  21.900  1.00  0.00            
ATOM     17  H6  BCD     1      15.480  25.300  20.640  1.00  0.00            
ATOM     18  H7  BCD     1      14.200  27.580  19.040  1.00  0.00            
ATOM     19  H8  BCD     1      16.570  28.180  18.760  1.00  0.00            
ATOM     20  H9  BCD     1      16.320  28.100  20.520  1.00  0.00            
ATOM     21  H10 BCD     1      17.390  26.020  18.980  1.00  0.00            
ATOM     22  C7  BCD     1      10.830  27.510  14.250  1.00  0.00            
ATOM     23  O6  BCD     1      10.070  28.230  15.250  1.00  0.00            
ATOM     24  C8  BCD     1      10.740  25.970  14.490  1.00  0.00            
ATOM     25  O7  BCD     1       9.330  25.610  14.370  1.00  0.00            
ATOM     26  C9  BCD     1      11.380  25.560  15.820  1.00  0.00            
ATOM     27  O8  BCD     1      11.300  24.120  16.070  1.00  0.00            
ATOM     28  C10 BCD     1      12.800  26.080  15.880  1.00  0.00            
ATOM     29  C11 BCD     1      12.800  27.600  15.570  1.00  0.00            
ATOM     30  O9  BCD     1      12.170  28.020  14.360  1.00  0.00            
ATOM     31  C12 BCD     1      14.200  28.330  15.640  1.00  0.00            
ATOM     32  O10 BCD     1      14.970  27.790  14.550  1.00  0.00            
ATOM     33  H11 BCD     1      10.510  27.730  13.230  1.00  0.00            
ATOM     34  H12 BCD     1      11.300  25.530  13.660  1.00  0.00            
ATOM     35  H13 BCD     1       9.220  24.780  14.840  1.00  0.00            
ATOM     36  H14 BCD     1      10.810  26.110  16.580  1.00  0.00            
ATOM     37  H15 BCD     1      11.980  23.620  15.610  1.00  0.00            
ATOM     38  H16 BCD     1      13.470  25.470  15.260  1.00  0.00            
ATOM     39  H17 BCD     1      12.250  27.970  16.450  1.00  0.00            
ATOM     40  H18 BCD     1      14.140  29.420  15.550  1.00  0.00            
ATOM     41  H19 BCD     1      14.710  28.050  16.570  1.00  0.00            
ATOM     42  H20 BCD     1      14.680  28.160  13.720  1.00  0.00            
ATOM     43  C13 BCD     1       6.640  30.650  15.730  1.00  0.00            
ATOM     44  O11 BCD     1       6.550  30.370  17.090  1.00  0.00            
ATOM     45  C14 BCD     1       6.420  29.380  14.960  1.00  0.00            
ATOM     46  O12 BCD     1       5.170  28.770  15.270  1.00  0.00            
ATOM     47  C15 BCD     1       7.640  28.360  14.960  1.00  0.00            
ATOM     48  O13 BCD     1       7.500  27.380  13.920  1.00  0.00            
ATOM     49  C16 BCD     1       9.000  29.050  14.770  1.00  0.00            
ATOM     50  C17 BCD     1       9.050  30.380  15.610  1.00  0.00            
ATOM     51  O14 BCD     1       7.920  31.200  15.390  1.00  0.00            
ATOM     52  C18 BCD     1      10.270  31.200  15.240  1.00  0.00            
ATOM     53  O15 BCD     1      10.460  31.380  13.860  1.00  0.00            
ATOM     54  H21 BCD     1       5.850  31.330  15.400  1.00  0.00            
ATOM     55  H22 BCD     1       6.260  29.800  13.960  1.00  0.00            
ATOM     56  H23 BCD     1       5.170  28.670  16.230  1.00  0.00            
ATOM     57  H24 BCD     1       7.730  27.830  15.920  1.00  0.00            
ATOM     58  H25 BCD     1       8.160  26.700  14.090  1.00  0.00            
ATOM     59  H26 BCD     1       9.130  29.280  13.710  1.00  0.00            
ATOM     60  H27 BCD     1       9.020  30.100  16.670  1.00  0.00            
ATOM     61  H28 BCD     1      10.320  32.150  15.800  1.00  0.00            
ATOM     62  H29 BCD     1      11.140  30.650  15.620  1.00  0.00            
ATOM     63  H30 BCD     1      11.350  31.750  13.840  1.00  0.00            
ATOM     64  C19 BCD     1       4.460  31.460  20.390  1.00  0.00            
ATOM     65  O16 BCD     1       5.680  31.130  21.010  1.00  0.00            
ATOM     66  C20 BCD     1       3.910  30.220  19.730  1.00  0.00            
ATOM     67  O17 BCD     1       3.640  29.270  20.770  1.00  0.00            
ATOM     68  C21 BCD     1       4.970  29.750  18.750  1.00  0.00            
ATOM     69  O18 BCD     1       4.630  28.530  18.130  1.00  0.00            
ATOM     70  C22 BCD     1       5.390  30.820  17.760  1.00  0.00            
ATOM     71  C23 BCD     1       5.650  32.250  18.430  1.00  0.00            
ATOM     72  O19 BCD     1       4.620  32.460  19.410  1.00  0.00            
ATOM     73  C24 BCD     1       5.690  33.460  17.470  1.00  0.00            
ATOM     74  O20 BCD     1       5.930  34.670  18.260  1.00  0.00            
ATOM     75  H31 BCD     1       3.710  31.820  21.110  1.00  0.00            
ATOM     76  H32 BCD     1       3.050  30.580  19.150  1.00  0.00            
ATOM     77  H33 BCD     1       2.720  29.030  20.620  1.00  0.00            
ATOM     78  H34 BCD     1       5.870  29.520  19.330  1.00  0.00            
ATOM     79  H35 BCD     1       4.190  27.960  18.770  1.00  0.00            
ATOM     80  H36 BCD     1       4.500  30.920  17.140  1.00  0.00            
ATOM     81  H37 BCD     1       6.600  32.260  18.980  1.00  0.00            
ATOM     82  H38 BCD     1       6.550  33.420  16.790  1.00  0.00            
ATOM     83  H39 BCD     1       4.740  33.470  16.930  1.00  0.00            
ATOM     84  H40 BCD     1       5.550  34.480  19.120  1.00  0.00            
ATOM     85  C25 BCD     1       7.200  31.750  24.760  1.00  0.00            
ATOM     86  O21 BCD     1       8.400  31.140  24.340  1.00  0.00            
ATOM     87  C26 BCD     1       6.040  30.760  24.670  1.00  0.00            
ATOM     88  O22 BCD     1       6.250  29.630  25.510  1.00  0.00            
ATOM     89  C27 BCD     1       5.850  30.330  23.260  1.00  0.00            
ATOM     90  O23 BCD     1       4.650  29.560  23.210  1.00  0.00            
ATOM     91  C28 BCD     1       5.790  31.560  22.400  1.00  0.00            
ATOM     92  C29 BCD     1       6.930  32.570  22.620  1.00  0.00            
ATOM     93  O24 BCD     1       6.960  32.940  23.990  1.00  0.00            
ATOM     94  C30 BCD     1       6.880  33.790  21.790  1.00  0.00            
ATOM     95  O25 BCD     1       5.690  34.540  21.960  1.00  0.00            
ATOM     96  H41 BCD     1       7.360  32.120  25.780  1.00  0.00            
ATOM     97  H42 BCD     1       5.120  31.250  25.010  1.00  0.00            
ATOM     98  H43 BCD     1       6.250  30.010  26.400  1.00  0.00            
ATOM     99  H44 BCD     1       6.710  29.730  22.930  1.00  0.00            
ATOM    100  H45 BCD     1       4.520  29.200  22.330  1.00  0.00            
ATOM    101  H46 BCD     1       4.830  32.040  22.640  1.00  0.00            
ATOM    102  H47 BCD     1       7.880  32.090  22.340  1.00  0.00            
ATOM    103  H48 BCD     1       7.750  34.420  22.000  1.00  0.00            
ATOM    104  H49 BCD     1       6.930  33.470  20.750  1.00  0.00            
ATOM    105  H50 BCD     1       5.710  35.370  21.480  1.00  0.00            
ATOM    106  C31 BCD     1      12.340  30.580  25.120  1.00  0.00            
ATOM    107  O26 BCD     1      12.170  29.680  24.040  1.00  0.00            
ATOM    108  C32 BCD     1      11.440  30.300  26.340  1.00  0.00            
ATOM    109  O27 BCD     1      11.780  29.000  26.880  1.00  0.00            
ATOM    110  C33 BCD     1       9.940  30.350  25.880  1.00  0.00            
ATOM    111  C34 BCD     1       9.620  31.550  24.980  1.00  0.00            
ATOM    112  C35 BCD     1      10.740  31.990  24.040  1.00  0.00            
ATOM    113  O28 BCD     1      11.990  31.890  24.700  1.00  0.00            
ATOM    114  C36 BCD     1      10.490  33.420  23.610  1.00  0.00            
ATOM    115  O29 BCD     1      10.150  34.320  24.710  1.00  0.00            
ATOM    116  O30 BCD     1       8.990  30.190  26.920  1.00  0.00            
ATOM    117  H51 BCD     1      13.390  30.570  25.410  1.00  0.00            
ATOM    118  H52 BCD     1      11.730  31.050  27.090  1.00  0.00            
ATOM    119  H53 BCD     1      11.710  28.260  26.280  1.00  0.00            
ATOM    120  H54 BCD     1       9.830  29.480  25.230  1.00  0.00            
ATOM    121  H55 BCD     1       9.030  30.830  27.640  1.00  0.00            
ATOM    122  H56 BCD     1       9.420  32.400  25.640  1.00  0.00            
ATOM    123  H57 BCD     1      10.750  31.450  23.080  1.00  0.00            
ATOM    124  H58 BCD     1      11.380  33.770  23.060  1.00  0.00            
ATOM    125  H59 BCD     1       9.640  33.340  22.920  1.00  0.00            
ATOM    126  H60 BCD     1      10.100  35.180  24.300  1.00  0.00            
ATOM    127  C37 BCD     1      14.780  26.740  22.610  1.00  0.00            
ATOM    128  O31 BCD     1      14.080  26.660  21.360  1.00  0.00            
ATOM    129  C38 BCD     1      13.790  26.430  23.740  1.00  0.00            
ATOM    130  O32 BCD     1      13.220  25.190  23.450  1.00  0.00            
ATOM    131  C39 BCD     1      12.610  27.380  23.850  1.00  0.00            
ATOM    132  O33 BCD     1      11.810  27.160  25.030  1.00  0.00            
ATOM    133  C40 BCD     1      13.280  28.800  23.910  1.00  0.00            
ATOM    134  C41 BCD     1      14.270  29.130  22.840  1.00  0.00            
ATOM    135  O34 BCD     1      15.250  28.100  22.820  1.00  0.00            
ATOM    136  C42 BCD     1      14.950  30.510  22.870  1.00  0.00            
ATOM    137  O35 BCD     1      15.660  30.670  24.110  1.00  0.00            
ATOM    138  H61 BCD     1      15.630  26.050  22.570  1.00  0.00            
ATOM    139  H62 BCD     1      14.340  26.370  24.690  1.00  0.00            
ATOM    140  H63 BCD     1      13.220  24.630  24.230  1.00  0.00            
ATOM    141  H64 BCD     1      12.030  27.260  22.930  1.00  0.00            
ATOM    142  H65 BCD     1      11.160  26.460  24.880  1.00  0.00            
ATOM    143  H66 BCD     1      13.840  28.800  24.850  1.00  0.00            
ATOM    144  H67 BCD     1      13.720  29.180  21.890  1.00  0.00            
ATOM    145  H68 BCD     1      15.690  30.640  22.070  1.00  0.00            
ATOM    146  H69 BCD     1      14.300  31.400  22.860  1.00  0.00            
ATOM    147  H70 BCD     1      16.390  31.160  23.730  1.00  0.00            
ATOM    148  C1  BW7     2      13.620  36.560  22.970  1.00  0.00            
ATOM    149  C2  BW7     2      13.750  35.310  22.160  1.00  0.00            
ATOM    150  C3  BW7     2      12.780  35.130  21.050  1.00  0.00            
ATOM    151  C4  BW7     2      12.790  33.750  20.330  1.00  0.00            
ATOM    152  C5  BW7     2      12.020  33.800  19.020  1.00  0.00            
ATOM    153  N1  BW7     2      12.050  32.480  18.370  1.00  0.00            
ATOM    154  C6  BW7     2      11.170  31.480  18.630  1.00  0.00            
ATOM    155  C7  BW7     2       9.980  31.680  19.400  1.00  0.00            
ATOM    156  C8  BW7     2       9.130  30.580  19.680  1.00  0.00            
ATOM    157  C9  BW7     2       9.510  29.300  19.310  1.00  0.00            
ATOM    158  C10 BW7     2       8.580  28.130  19.750  1.00  0.00            
ATOM    159  O1  BW7     2       7.720  28.320  20.620  1.00  0.00            
ATOM    160  O2  BW7     2       8.700  27.040  18.890  1.00  0.00            
ATOM    161  C11 BW7     2       7.700  26.020  18.860  1.00  0.00            
ATOM    162  C12 BW7     2       7.840  25.120  20.030  1.00  0.00            
ATOM    163  N2  BW7     2       9.210  24.530  20.370  1.00  0.00            
ATOM    164  C13 BW7     2       9.090  23.410  21.440  1.00  0.00            
ATOM    165  C14 BW7     2       9.880  23.940  19.120  1.00  0.00            
ATOM    166  C15 BW7     2      10.670  29.020  18.550  1.00  0.00            
ATOM    167  C16 BW7     2      11.510  30.150  18.210  1.00  0.00            
ATOM    168  H1  BW7     2      12.570  36.640  23.280  1.00  0.00            
ATOM    169  H2  BW7     2      14.230  36.610  23.870  1.00  0.00            
ATOM    170  H3  BW7     2      13.760  37.380  22.260  1.00  0.00            
ATOM    171  H4  BW7     2      13.420  34.500  22.820  1.00  0.00            
ATOM    172  H5  BW7     2      14.740  35.120  21.730  1.00  0.00            
ATOM    173  H6  BW7     2      12.970  35.850  20.240  1.00  0.00            
ATOM    174  H7  BW7     2      11.770  35.370  21.400  1.00  0.00            
ATOM    175  H8  BW7     2      12.500  32.940  21.010  1.00  0.00            
ATOM    176  H9  BW7     2      13.830  33.470  20.120  1.00  0.00            
ATOM    177  H10 BW7     2      12.500  34.540  18.370  1.00  0.00            
ATOM    178  H11 BW7     2      11.010  34.240  19.090  1.00  0.00            
ATOM    179  H12 BW7     2      12.960  32.140  18.080  1.00  0.00            
ATOM    180  H13 BW7     2       9.760  32.690  19.730  1.00  0.00            
ATOM    181  H14 BW7     2       8.230  30.720  20.270  1.00  0.00            
ATOM    182  H15 BW7     2       7.870  25.420  17.960  1.00  0.00            
ATOM    183  H16 BW7     2       6.700  26.440  18.740  1.00  0.00            
ATOM    184  H17 BW7     2       7.110  24.320  19.920  1.00  0.00            
ATOM    185  H18 BW7     2       7.580  25.720  20.900  1.00  0.00            
ATOM    186  H19 BW7     2       9.730  25.360  20.680  1.00  0.00            
ATOM    187  H20 BW7     2       8.630  23.810  22.350  1.00  0.00            
ATOM    188  H21 BW7     2       8.380  22.690  21.030  1.00  0.00            
ATOM    189  H22 BW7     2      10.070  22.970  21.630  1.00  0.00            
ATOM    190  H23 BW7     2       9.680  24.580  18.250  1.00  0.00            
ATOM    191  H24 BW7     2      10.950  23.830  19.250  1.00  0.00            
ATOM    192  H25 BW7     2       9.480  22.930  18.980  1.00  0.00            
ATOM    193  H26 BW7     2      10.900  28.010  18.230  1.00  0.00            
ATOM    194  H27 BW7     2      12.510  30.020  17.810  1.00  0.00            
TER
ENDMDL
MODEL        1
ATOM      1  C1  BCD     1      11.900  21.760  22.760  1.00  0.00            
ATOM      2  O1  BCD     1      11.110  22.570  21.950  1.00  0.00            
ATOM      3  C2  BCD     1      11.430  22.010  24.260  1.00  0.00            
ATOM      4  O2  BCD     1      10.080  21.620  24.410  1.00  0.00            
ATOM      5  C3  BCD     1      11.630  23.420  24.710  1.00  0.00            
ATOM      6  O3  BCD     1      11.360  23.510  26.130  1.00  0.00            
ATOM      7  C4  BCD     1      13.130  23.820  24.410  1.00  0.00            
ATOM      8  C5  BCD     1      13.550  23.500  22.960  1.00  0.00            
ATOM      9  O4  BCD     1      13.270  22.180  22.580  1.00  0.00            
ATOM     10  C6  BCD     1      14.980  23.830  22.540  1.00  0.00            
ATOM     11  O5  BCD     1      16.010  23.090  23.180  1.00  0.00            
ATOM     12  H1  BCD     1      11.810  20.690  22.520  1.00  0.00            
ATOM     13  H2  BCD     1      12.140  21.490  24.910  1.00  0.00            
ATOM     14  H3  BCD     1       9.830  21.310  23.530  1.00  0.00            
ATOM     15  H4  BCD     1      10.950  24.070  24.140  1.00  0.00            
ATOM     16  H5  BCD     1      10.650  24.150  26.270  1.00  0.00            
ATOM     17  H6  BCD     1      13.730  23.240  25.140  1.00  0.00            
ATOM     18  H7  BCD     1      12.890  24.110  22.320  1.00  0.00            
ATOM     19  H8  BCD     1      15.010  23.750  21.440  1.00  0.00            
ATOM     20  H9  BCD     1      15.070  24.900  22.790  1.00  0.00            
ATOM     21  H10 BCD     1      16.000  22.270  22.670  1.00  0.00            
ATOM     22  C7  BCD     1       8.370  22.500  18.970  1.00  0.00            
ATOM     23  O6  BCD     1       7.900  23.670  19.560  1.00  0.00            
ATOM     24  C8  BCD     1       8.260  21.270  19.910  1.00  0.00            
ATOM     25  O7  BCD     1       6.890  21.000  20.290  1.00  0.00            
ATOM     26  C9  BCD     1       9.130  21.610  21.160  1.00  0.00            
ATOM     27  O8  BCD     1       9.090  20.500  22.020  1.00  0.00            
ATOM     28  C10 BCD     1      10.560  22.030  20.790  1.00  0.00            
ATOM     29  C11 BCD     1      10.530  23.120  19.700  1.00  0.00            
ATOM     30  O9  BCD     1       9.750  22.720  18.640  1.00  0.00            
ATOM     31  C12 BCD     1      11.910  23.440  19.130  1.00  0.00            
ATOM     32  O10 BCD     1      12.590  22.370  18.340  1.00  0.00            
ATOM     33  H11 BCD     1       7.860  22.280  18.020  1.00  0.00            
ATOM     34  H12 BCD     1       8.630  20.360  19.410  1.00  0.00            
ATOM     35  H13 BCD     1       6.950  20.190  20.810  1.00  0.00            
ATOM     36  H14 BCD     1       8.650  22.470  21.640  1.00  0.00            
ATOM     37  H15 BCD     1       9.480  19.790  21.500  1.00  0.00            
ATOM     38  H16 BCD     1      11.160  21.170  20.470  1.00  0.00            
ATOM     39  H17 BCD     1      10.120  23.980  20.250  1.00  0.00            
ATOM     40  H18 BCD     1      11.890  24.430  18.680  1.00  0.00            
ATOM     41  H19 BCD     1      12.570  23.680  19.980  1.00  0.00            
ATOM     42  H20 BCD     1      11.970  22.120  17.650  1.00  0.00            
ATOM     43  C13 BCD     1       4.970  26.520  19.380  1.00  0.00            
ATOM     44  O11 BCD     1       5.910  27.160  20.280  1.00  0.00            
ATOM     45  C14 BCD     1       4.460  25.210  19.960  1.00  0.00            
ATOM     46  O12 BCD     1       3.660  25.390  21.130  1.00  0.00            
ATOM     47  C15 BCD     1       5.680  24.370  20.320  1.00  0.00            
ATOM     48  O13 BCD     1       5.310  23.150  21.000  1.00  0.00            
ATOM     49  C16 BCD     1       6.640  24.130  19.100  1.00  0.00            
ATOM     50  C17 BCD     1       6.830  25.370  18.260  1.00  0.00            
ATOM     51  O14 BCD     1       5.640  26.210  18.140  1.00  0.00            
ATOM     52  C18 BCD     1       7.450  24.980  16.960  1.00  0.00            
ATOM     53  O15 BCD     1       6.710  24.040  16.220  1.00  0.00            
ATOM     54  H21 BCD     1       4.150  27.210  19.170  1.00  0.00            
ATOM     55  H22 BCD     1       3.890  24.660  19.200  1.00  0.00            
ATOM     56  H23 BCD     1       3.640  24.560  21.610  1.00  0.00            
ATOM     57  H24 BCD     1       6.330  24.910  21.020  1.00  0.00            
ATOM     58  H25 BCD     1       6.020  22.520  20.820  1.00  0.00            
ATOM     59  H26 BCD     1       6.250  23.330  18.460  1.00  0.00            
ATOM     60  H27 BCD     1       7.580  25.950  18.800  1.00  0.00            
ATOM     61  H28 BCD     1       7.600  25.970  16.500  1.00  0.00            
ATOM     62  H29 BCD     1       8.480  24.630  17.110  1.00  0.00            
ATOM     63  H30 BCD     1       7.310  23.750  15.520  1.00  0.00            
ATOM     64  C19 BCD     1       6.640  31.190  21.410  1.00  0.00            
ATOM     65  O16 BCD     1       6.810  30.870  22.780  1.00  0.00            
ATOM     66  C20 BCD     1       5.250  30.830  20.830  1.00  0.00            
ATOM     67  O17 BCD     1       4.190  31.470  21.540  1.00  0.00            
ATOM     68  C21 BCD     1       5.020  29.330  20.780  1.00  0.00            
ATOM     69  O18 BCD     1       3.760  29.120  20.050  1.00  0.00            
ATOM     70  C22 BCD     1       6.160  28.580  20.110  1.00  0.00            
ATOM     71  C23 BCD     1       7.500  29.070  20.640  1.00  0.00            
ATOM     72  O19 BCD     1       7.630  30.460  20.590  1.00  0.00            
ATOM     73  C24 BCD     1       8.570  28.400  19.810  1.00  0.00            
ATOM     74  O20 BCD     1       8.530  28.590  18.440  1.00  0.00            
ATOM     75  H31 BCD     1       6.730  32.280  21.380  1.00  0.00            
ATOM     76  H32 BCD     1       5.310  31.220  19.800  1.00  0.00            
ATOM     77  H33 BCD     1       4.290  32.400  21.310  1.00  0.00            
ATOM     78  H34 BCD     1       4.950  28.990  21.820  1.00  0.00            
ATOM     79  H35 BCD     1       3.190  29.890  20.180  1.00  0.00            
ATOM     80  H36 BCD     1       6.050  28.920  19.070  1.00  0.00            
ATOM     81  H37 BCD     1       7.500  28.700  21.670  1.00  0.00            
ATOM     82  H38 BCD     1       9.540  28.850  20.090  1.00  0.00            
ATOM     83  H39 BCD     1       8.670  27.330  20.040  1.00  0.00            
ATOM     84  H40 BCD     1       9.160  27.920  18.150  1.00  0.00            
ATOM     85  C25 BCD     1       8.490  32.630  26.050  1.00  0.00            
ATOM     86  O21 BCD     1       9.140  31.360  26.080  1.00  0.00            
ATOM     87  C26 BCD     1       6.980  32.370  26.210  1.00  0.00            
ATOM     88  O22 BCD     1       6.620  31.650  27.420  1.00  0.00            
ATOM     89  C27 BCD     1       6.670  31.310  25.050  1.00  0.00            
ATOM     90  O23 BCD     1       5.280  31.020  25.120  1.00  0.00            
ATOM     91  C28 BCD     1       7.020  31.940  23.690  1.00  0.00            
ATOM     92  C29 BCD     1       8.470  32.390  23.650  1.00  0.00            
ATOM     93  O24 BCD     1       8.780  33.160  24.820  1.00  0.00            
ATOM     94  C30 BCD     1       8.980  33.160  22.490  1.00  0.00            
ATOM     95  O25 BCD     1       8.230  34.350  22.190  1.00  0.00            
ATOM     96  H41 BCD     1       8.890  33.270  26.840  1.00  0.00            
ATOM     97  H42 BCD     1       6.320  33.230  26.070  1.00  0.00            
ATOM     98  H43 BCD     1       7.180  30.870  27.450  1.00  0.00            
ATOM     99  H44 BCD     1       7.300  30.420  25.170  1.00  0.00            
ATOM    100  H45 BCD     1       5.010  30.710  24.250  1.00  0.00            
ATOM    101  H46 BCD     1       6.310  32.760  23.510  1.00  0.00            
ATOM    102  H47 BCD     1       9.180  31.550  23.700  1.00  0.00            
ATOM    103  H48 BCD     1      10.040  33.440  22.620  1.00  0.00            
ATOM    104  H49 BCD     1       8.980  32.560  21.580  1.00  0.00            
ATOM    105  H50 BCD     1       8.040  34.840  22.990  1.00  0.00            
ATOM    106  C31 BCD     1      12.010  29.450  28.170  1.00  0.00            
ATOM    107  O26 BCD     1      12.290  28.630  27.050  1.00  0.00            
ATOM    108  C32 BCD     1      10.580  29.300  28.730  1.00  0.00            
ATOM    109  O27 BCD     1      10.360  27.920  29.050  1.00  0.00            
ATOM    110  C33 BCD     1       9.590  29.660  27.660  1.00  0.00            
ATOM    111  C34 BCD     1       9.860  31.090  27.250  1.00  0.00            
ATOM    112  C35 BCD     1      11.310  31.280  26.830  1.00  0.00            
ATOM    113  O28 BCD     1      12.270  30.810  27.820  1.00  0.00            
ATOM    114  C36 BCD     1      11.810  32.690  26.530  1.00  0.00            
ATOM    115  O29 BCD     1      11.680  33.610  27.640  1.00  0.00            
ATOM    116  O30 BCD     1       8.220  29.520  28.090  1.00  0.00            
ATOM    117  H51 BCD     1      12.740  29.170  28.940  1.00  0.00            
ATOM    118  H52 BCD     1      10.320  29.980  29.550  1.00  0.00            
ATOM    119  H53 BCD     1       9.560  27.830  29.570  1.00  0.00            
ATOM    120  H54 BCD     1       9.760  29.040  26.770  1.00  0.00            
ATOM    121  H55 BCD     1       7.940  28.650  27.790  1.00  0.00            
ATOM    122  H56 BCD     1       9.770  31.710  28.160  1.00  0.00            
ATOM    123  H57 BCD     1      11.460  30.670  25.930  1.00  0.00            
ATOM    124  H58 BCD     1      12.890  32.560  26.390  1.00  0.00            
ATOM    125  H59 BCD     1      11.100  32.940  25.730  1.00  0.00            
ATOM    126  H60 BCD     1      11.960  34.490  27.390  1.00  0.00            
ATOM    127  C37 BCD     1      14.430  25.430  25.590  1.00  0.00            
ATOM    128  O31 BCD     1      13.270  25.190  24.670  1.00  0.00            
ATOM    129  C38 BCD     1      14.060  25.290  27.080  1.00  0.00            
ATOM    130  O32 BCD     1      13.780  23.970  27.370  1.00  0.00            
ATOM    131  C39 BCD     1      12.920  26.320  27.390  1.00  0.00            
ATOM    132  O33 BCD     1      12.420  26.250  28.770  1.00  0.00            
ATOM    133  C40 BCD     1      13.400  27.700  27.080  1.00  0.00            
ATOM    134  C41 BCD     1      13.990  27.840  25.700  1.00  0.00            
ATOM    135  O34 BCD     1      14.890  26.770  25.390  1.00  0.00            
ATOM    136  C42 BCD     1      14.680  29.130  25.500  1.00  0.00            
ATOM    137  O35 BCD     1      15.700  29.360  26.450  1.00  0.00            
ATOM    138  H61 BCD     1      15.350  24.850  25.460  1.00  0.00            
ATOM    139  H62 BCD     1      14.880  25.610  27.730  1.00  0.00            
ATOM    140  H63 BCD     1      12.990  23.700  26.910  1.00  0.00            
ATOM    141  H64 BCD     1      12.180  25.970  26.660  1.00  0.00            
ATOM    142  H65 BCD     1      11.780  26.940  28.940  1.00  0.00            
ATOM    143  H66 BCD     1      14.060  28.070  27.880  1.00  0.00            
ATOM    144  H67 BCD     1      13.210  27.760  24.940  1.00  0.00            
ATOM    145  H68 BCD     1      15.110  29.030  24.490  1.00  0.00            
ATOM    146  H69 BCD     1      14.040  30.030  25.530  1.00  0.00            
ATOM    147  H70 BCD     1      16.510  29.350  25.930  1.00  0.00            
ATOM    148  C1  BW7     2      11.430  32.750  19.100  1.00  0.00            
ATOM    149  C2  BW7     2      12.170  32.300  20.390  1.00  0.00            
ATOM    150  C3  BW7     2      11.660  30.950  20.930  1.00  0.00            
ATOM    151  C4  BW7     2      12.400  30.620  22.270  1.00  0.00            
ATOM    152  C5  BW7     2      11.650  29.680  23.190  1.00  0.00            
ATOM    153  N1  BW7     2      11.590  28.330  22.700  1.00  0.00            
ATOM    154  C6  BW7     2      10.520  27.440  22.930  1.00  0.00            
ATOM    155  C7  BW7     2       9.390  27.950  23.670  1.00  0.00            
ATOM    156  C8  BW7     2       8.280  27.130  23.870  1.00  0.00            
ATOM    157  C9  BW7     2       8.350  25.770  23.470  1.00  0.00            
ATOM    158  C10 BW7     2       7.200  24.890  23.770  1.00  0.00            
ATOM    159  O1  BW7     2       6.210  25.370  24.400  1.00  0.00            
ATOM    160  O2  BW7     2       7.480  23.580  23.590  1.00  0.00            
ATOM    161  C11 BW7     2       6.530  22.680  23.920  1.00  0.00            
ATOM    162  C12 BW7     2       6.550  22.410  25.510  1.00  0.00            
ATOM    163  N2  BW7     2       7.790  21.900  26.110  1.00  0.00            
ATOM    164  C13 BW7     2       7.910  22.250  27.570  1.00  0.00            
ATOM    165  C14 BW7     2       7.630  20.380  26.140  1.00  0.00            
ATOM    166  C15 BW7     2       9.410  25.300  22.650  1.00  0.00            
ATOM    167  C16 BW7     2      10.480  26.190  22.370  1.00  0.00            
ATOM    168  H1  BW7     2      11.630  32.040  18.280  1.00  0.00            
ATOM    169  H2  BW7     2      10.370  32.800  19.350  1.00  0.00            
ATOM    170  H3  BW7     2      11.630  33.800  18.860  1.00  0.00            
ATOM    171  H4  BW7     2      11.910  33.160  21.020  1.00  0.00            
ATOM    172  H5  BW7     2      13.230  32.360  20.150  1.00  0.00            
ATOM    173  H6  BW7     2      11.820  30.190  20.150  1.00  0.00            
ATOM    174  H7  BW7     2      10.590  31.060  21.090  1.00  0.00            
ATOM    175  H8  BW7     2      12.620  31.550  22.820  1.00  0.00            
ATOM    176  H9  BW7     2      13.360  30.210  21.930  1.00  0.00            
ATOM    177  H10 BW7     2      10.660  30.140  23.290  1.00  0.00            
ATOM    178  H11 BW7     2      12.160  29.710  24.160  1.00  0.00            
ATOM    179  H12 BW7     2      12.300  28.070  22.020  1.00  0.00            
ATOM    180  H13 BW7     2       9.350  28.980  23.990  1.00  0.00            
ATOM    181  H14 BW7     2       7.440  27.380  24.510  1.00  0.00            
ATOM    182  H15 BW7     2       6.810  21.710  23.480  1.00  0.00            
ATOM    183  H16 BW7     2       5.580  22.940  23.440  1.00  0.00            
ATOM    184  H17 BW7     2       5.730  21.700  25.640  1.00  0.00            
ATOM    185  H18 BW7     2       6.350  23.370  25.990  1.00  0.00            
ATOM    186  H19 BW7     2       8.620  22.200  25.580  1.00  0.00            
ATOM    187  H20 BW7     2       7.990  23.320  27.760  1.00  0.00            
ATOM    188  H21 BW7     2       6.990  21.910  28.060  1.00  0.00            
ATOM    189  H22 BW7     2       8.790  21.790  28.010  1.00  0.00            
ATOM    190  H23 BW7     2       7.570  20.010  25.110  1.00  0.00            
ATOM    191  H24 BW7     2       8.480  19.840  26.560  1.00  0.00            
ATOM    192  H25 BW7     2       6.710  20.240  26.700  1.00  0.00            
ATOM    193  H26 BW7     2       9.460  24.260  22.330  1.00  0.00            
ATOM    194  H27 BW7     2      11.420  25.900  21.910  1.00  0.00            
TER
ENDMDL
MODEL        1
ATOM      1  C1  BCD     1      13.920  23.910  19.520  1.00  0.00            
ATOM      2  O1  BCD     1      12.780  24.840  19.550  1.00  0.00            
ATOM      3  C2  BCD     1      14.380  23.650  20.940  1.00  0.00            
ATOM      4  O2  BCD     1      13.460  22.930  21.770  1.00  0.00            
ATOM      5  C3  BCD     1      14.850  24.870  21.650  1.00  0.00            
ATOM      6  O3  BCD     1      15.460  24.720  23.000  1.00  0.00            
ATOM      7  C4  BCD     1      15.780  25.760  20.830  1.00  0.00            
ATOM      8  C5  BCD     1      15.510  25.860  19.330  1.00  0.00            
ATOM      9  O4  BCD     1      15.040  24.540  18.840  1.00  0.00            
ATOM     10  C6  BCD     1      16.700  26.290  18.460  1.00  0.00            
ATOM     11  O5  BCD     1      17.800  25.480  18.850  1.00  0.00            
ATOM     12  H1  BCD     1      13.650  22.980  19.010  1.00  0.00            
ATOM     13  H2  BCD     1      15.270  23.000  20.830  1.00  0.00            
ATOM     14  H3  BCD     1      13.510  22.030  21.440  1.00  0.00            
ATOM     15  H4  BCD     1      13.900  25.400  21.800  1.00  0.00            
ATOM     16  H5  BCD     1      14.810  24.710  23.700  1.00  0.00            
ATOM     17  H6  BCD     1      16.840  25.550  21.040  1.00  0.00            
ATOM     18  H7  BCD     1      14.670  26.560  19.180  1.00  0.00            
ATOM     19  H8  BCD     1      16.500  26.180  17.380  1.00  0.00            
ATOM     20  H9  BCD     1      16.990  27.330  18.650  1.00  0.00            
ATOM     21  H10 BCD     1      17.620  24.550  18.680  1.00  0.00            
ATOM     22  C7  BCD     1       8.650  24.180  18.960  1.00  0.00            
ATOM     23  O6  BCD     1       8.430  25.580  18.660  1.00  0.00            
ATOM     24  C8  BCD     1       9.150  24.080  20.410  1.00  0.00            
ATOM     25  O7  BCD     1       8.200  24.660  21.370  1.00  0.00            
ATOM     26  C9  BCD     1      10.580  24.790  20.550  1.00  0.00            
ATOM     27  O8  BCD     1      11.140  24.550  21.860  1.00  0.00            
ATOM     28  C10 BCD     1      11.500  24.140  19.490  1.00  0.00            
ATOM     29  C11 BCD     1      10.870  24.240  18.140  1.00  0.00            
ATOM     30  O9  BCD     1       9.610  23.670  18.090  1.00  0.00            
ATOM     31  C12 BCD     1      11.770  23.380  17.150  1.00  0.00            
ATOM     32  O10 BCD     1      12.170  22.100  17.670  1.00  0.00            
ATOM     33  H11 BCD     1       7.770  23.570  18.730  1.00  0.00            
ATOM     34  H12 BCD     1       9.330  23.040  20.700  1.00  0.00            
ATOM     35  H13 BCD     1       8.620  24.570  22.230  1.00  0.00            
ATOM     36  H14 BCD     1      10.480  25.860  20.320  1.00  0.00            
ATOM     37  H15 BCD     1      11.820  23.880  21.740  1.00  0.00            
ATOM     38  H16 BCD     1      11.550  23.090  19.800  1.00  0.00            
ATOM     39  H17 BCD     1      10.830  25.290  17.830  1.00  0.00            
ATOM     40  H18 BCD     1      11.110  23.290  16.280  1.00  0.00            
ATOM     41  H19 BCD     1      12.620  24.040  16.950  1.00  0.00            
ATOM     42  H20 BCD     1      11.340  21.740  17.990  1.00  0.00            
ATOM     43  C13 BCD     1       5.690  28.360  17.550  1.00  0.00            
ATOM     44  O11 BCD     1       6.580  29.370  18.080  1.00  0.00            
ATOM     45  C14 BCD     1       5.250  27.430  18.630  1.00  0.00            
ATOM     46  O12 BCD     1       4.400  28.020  19.670  1.00  0.00            
ATOM     47  C15 BCD     1       6.460  26.640  19.250  1.00  0.00            
ATOM     48  O13 BCD     1       6.050  25.710  20.270  1.00  0.00            
ATOM     49  C16 BCD     1       7.190  25.980  18.130  1.00  0.00            
ATOM     50  C17 BCD     1       7.480  26.880  16.890  1.00  0.00            
ATOM     51  O14 BCD     1       6.300  27.590  16.530  1.00  0.00            
ATOM     52  C18 BCD     1       8.040  26.150  15.670  1.00  0.00            
ATOM     53  O15 BCD     1       7.190  25.170  15.050  1.00  0.00            
ATOM     54  H21 BCD     1       4.760  28.840  17.200  1.00  0.00            
ATOM     55  H22 BCD     1       4.620  26.690  18.100  1.00  0.00            
ATOM     56  H23 BCD     1       4.850  28.860  19.750  1.00  0.00            
ATOM     57  H24 BCD     1       7.100  27.410  19.710  1.00  0.00            
ATOM     58  H25 BCD     1       6.770  25.320  20.770  1.00  0.00            
ATOM     59  H26 BCD     1       6.630  25.090  17.790  1.00  0.00            
ATOM     60  H27 BCD     1       8.240  27.630  17.110  1.00  0.00            
ATOM     61  H28 BCD     1       8.210  26.940  14.930  1.00  0.00            
ATOM     62  H29 BCD     1       9.000  25.660  15.900  1.00  0.00            
ATOM     63  H30 BCD     1       7.430  25.050  14.120  1.00  0.00            
ATOM     64  C19 BCD     1       7.110  33.280  18.230  1.00  0.00            
ATOM     65  O16 BCD     1       8.410  33.060  18.830  1.00  0.00            
ATOM     66  C20 BCD     1       5.930  32.840  19.030  1.00  0.00            
ATOM     67  O17 BCD     1       6.040  33.510  20.270  1.00  0.00            
ATOM     68  C21 BCD     1       6.200  31.300  19.280  1.00  0.00            
ATOM     69  O18 BCD     1       5.240  30.680  20.160  1.00  0.00            
ATOM     70  C22 BCD     1       6.170  30.680  17.890  1.00  0.00            
ATOM     71  C23 BCD     1       7.170  31.370  16.830  1.00  0.00            
ATOM     72  O19 BCD     1       6.970  32.780  16.910  1.00  0.00            
ATOM     73  C24 BCD     1       7.000  30.970  15.380  1.00  0.00            
ATOM     74  O20 BCD     1       5.610  31.090  14.970  1.00  0.00            
ATOM     75  H31 BCD     1       6.960  34.350  18.040  1.00  0.00            
ATOM     76  H32 BCD     1       4.970  33.070  18.560  1.00  0.00            
ATOM     77  H33 BCD     1       5.660  34.380  20.170  1.00  0.00            
ATOM     78  H34 BCD     1       7.200  31.120  19.710  1.00  0.00            
ATOM     79  H35 BCD     1       4.900  31.350  20.760  1.00  0.00            
ATOM     80  H36 BCD     1       5.170  30.770  17.440  1.00  0.00            
ATOM     81  H37 BCD     1       8.220  31.130  17.020  1.00  0.00            
ATOM     82  H38 BCD     1       7.590  31.720  14.840  1.00  0.00            
ATOM     83  H39 BCD     1       7.390  29.970  15.140  1.00  0.00            
ATOM     84  H40 BCD     1       5.580  30.920  14.030  1.00  0.00            
ATOM     85  C25 BCD     1      11.380  35.300  20.600  1.00  0.00            
ATOM     86  O21 BCD     1      12.250  34.170  20.490  1.00  0.00            
ATOM     87  C26 BCD     1      10.240  34.920  21.490  1.00  0.00            
ATOM     88  O22 BCD     1      10.760  34.580  22.840  1.00  0.00            
ATOM     89  C27 BCD     1       9.480  33.770  20.840  1.00  0.00            
ATOM     90  O23 BCD     1       8.410  33.210  21.650  1.00  0.00            
ATOM     91  C28 BCD     1       8.980  34.200  19.460  1.00  0.00            
ATOM     92  C29 BCD     1      10.130  34.710  18.660  1.00  0.00            
ATOM     93  O24 BCD     1      10.880  35.680  19.330  1.00  0.00            
ATOM     94  C30 BCD     1       9.810  35.280  17.300  1.00  0.00            
ATOM     95  O25 BCD     1       8.760  36.260  17.310  1.00  0.00            
ATOM     96  H41 BCD     1      11.850  36.220  20.960  1.00  0.00            
ATOM     97  H42 BCD     1       9.560  35.790  21.520  1.00  0.00            
ATOM     98  H43 BCD     1      10.070  34.100  23.300  1.00  0.00            
ATOM     99  H44 BCD     1      10.100  32.870  20.690  1.00  0.00            
ATOM    100  H45 BCD     1       7.600  33.330  21.140  1.00  0.00            
ATOM    101  H46 BCD     1       8.220  34.970  19.620  1.00  0.00            
ATOM    102  H47 BCD     1      10.860  33.920  18.430  1.00  0.00            
ATOM    103  H48 BCD     1      10.710  35.750  16.870  1.00  0.00            
ATOM    104  H49 BCD     1       9.360  34.480  16.700  1.00  0.00            
ATOM    105  H50 BCD     1       8.980  36.850  16.580  1.00  0.00            
ATOM    106  C31 BCD     1      16.080  32.750  20.810  1.00  0.00            
ATOM    107  O26 BCD     1      15.580  31.390  20.960  1.00  0.00            
ATOM    108  C32 BCD     1      15.680  33.620  22.000  1.00  0.00            
ATOM    109  O27 BCD     1      16.220  33.100  23.280  1.00  0.00            
ATOM    110  C33 BCD     1      14.140  33.750  22.020  1.00  0.00            
ATOM    111  C34 BCD     1      13.670  34.320  20.600  1.00  0.00            
ATOM    112  C35 BCD     1      14.260  33.600  19.420  1.00  0.00            
ATOM    113  O28 BCD     1      15.640  33.350  19.630  1.00  0.00            
ATOM    114  C36 BCD     1      14.100  34.390  18.120  1.00  0.00            
ATOM    115  O29 BCD     1      14.960  35.480  18.080  1.00  0.00            
ATOM    116  O30 BCD     1      13.640  34.630  23.000  1.00  0.00            
ATOM    117  H51 BCD     1      17.160  32.690  20.640  1.00  0.00            
ATOM    118  H52 BCD     1      16.140  34.600  21.860  1.00  0.00            
ATOM    119  H53 BCD     1      15.870  32.220  23.460  1.00  0.00            
ATOM    120  H54 BCD     1      13.660  32.770  22.160  1.00  0.00            
ATOM    121  H55 BCD     1      12.690  34.610  22.920  1.00  0.00            
ATOM    122  H56 BCD     1      13.990  35.360  20.480  1.00  0.00            
ATOM    123  H57 BCD     1      13.770  32.620  19.390  1.00  0.00            
ATOM    124  H58 BCD     1      14.310  33.780  17.240  1.00  0.00            
ATOM    125  H59 BCD     1      13.070  34.790  18.060  1.00  0.00            
ATOM    126  H60 BCD     1      15.840  35.170  17.840  1.00  0.00            
ATOM    127  C37 BCD     1      16.550  27.610  22.220  1.00  0.00            
ATOM    128  O31 BCD     1      15.490  27.070  21.480  1.00  0.00            
ATOM    129  C38 BCD     1      16.060  28.500  23.360  1.00  0.00            
ATOM    130  O32 BCD     1      15.090  27.870  24.230  1.00  0.00            
ATOM    131  C39 BCD     1      15.420  29.740  22.670  1.00  0.00            
ATOM    132  O33 BCD     1      15.010  30.720  23.590  1.00  0.00            
ATOM    133  C40 BCD     1      16.320  30.430  21.640  1.00  0.00            
ATOM    134  C41 BCD     1      16.890  29.380  20.680  1.00  0.00            
ATOM    135  O34 BCD     1      17.430  28.290  21.380  1.00  0.00            
ATOM    136  C42 BCD     1      17.870  30.000  19.700  1.00  0.00            
ATOM    137  O35 BCD     1      19.020  30.530  20.380  1.00  0.00            
ATOM    138  H61 BCD     1      17.040  26.710  22.630  1.00  0.00            
ATOM    139  H62 BCD     1      16.870  28.950  23.950  1.00  0.00            
ATOM    140  H63 BCD     1      15.030  28.450  24.990  1.00  0.00            
ATOM    141  H64 BCD     1      14.560  29.290  22.180  1.00  0.00            
ATOM    142  H65 BCD     1      14.100  30.500  23.790  1.00  0.00            
ATOM    143  H66 BCD     1      17.150  30.890  22.190  1.00  0.00            
ATOM    144  H67 BCD     1      16.040  29.120  20.020  1.00  0.00            
ATOM    145  H68 BCD     1      18.230  29.190  19.040  1.00  0.00            
ATOM    146  H69 BCD     1      17.370  30.720  19.040  1.00  0.00            
ATOM    147  H70 BCD     1      19.060  30.070  21.220  1.00  0.00            
ATOM    148  C1  BW7     2      13.590  32.710  13.390  1.00  0.00            
ATOM    149  C2  BW7     2      14.350  31.890  14.410  1.00  0.00            
ATOM    150  C3  BW7     2      14.300  30.310  14.370  1.00  0.00            
ATOM    151  C4  BW7     2      14.990  29.590  15.600  1.00  0.00            
ATOM    152  C5  BW7     2      14.410  29.780  17.000  1.00  0.00            
ATOM    153  N1  BW7     2      13.160  29.000  17.200  1.00  0.00            
ATOM    154  C6  BW7     2      12.440  29.070  18.360  1.00  0.00            
ATOM    155  C7  BW7     2      12.730  29.980  19.410  1.00  0.00            
ATOM    156  C8  BW7     2      11.920  30.200  20.520  1.00  0.00            
ATOM    157  C9  BW7     2      10.740  29.430  20.560  1.00  0.00            
ATOM    158  C10 BW7     2       9.750  29.650  21.660  1.00  0.00            
ATOM    159  O1  BW7     2       9.970  30.510  22.510  1.00  0.00            
ATOM    160  O2  BW7     2       8.570  28.990  21.500  1.00  0.00            
ATOM    161  C11 BW7     2       7.500  29.380  22.370  1.00  0.00            
ATOM    162  C12 BW7     2       7.600  28.810  23.790  1.00  0.00            
ATOM    163  N2  BW7     2       7.550  27.330  23.810  1.00  0.00            
ATOM    164  C13 BW7     2       7.560  26.990  25.270  1.00  0.00            
ATOM    165  C14 BW7     2       6.270  26.780  23.240  1.00  0.00            
ATOM    166  C15 BW7     2      10.400  28.460  19.560  1.00  0.00            
ATOM    167  C16 BW7     2      11.230  28.310  18.430  1.00  0.00            
ATOM    168  H1  BW7     2      13.750  33.790  13.490  1.00  0.00            
ATOM    169  H2  BW7     2      13.800  32.360  12.370  1.00  0.00            
ATOM    170  H3  BW7     2      12.540  32.430  13.530  1.00  0.00            
ATOM    171  H4  BW7     2      13.920  32.150  15.390  1.00  0.00            
ATOM    172  H5  BW7     2      15.430  32.100  14.440  1.00  0.00            
ATOM    173  H6  BW7     2      14.850  29.900  13.520  1.00  0.00            
ATOM    174  H7  BW7     2      13.240  30.030  14.300  1.00  0.00            
ATOM    175  H8  BW7     2      16.060  29.850  15.590  1.00  0.00            
ATOM    176  H9  BW7     2      14.830  28.530  15.350  1.00  0.00            
ATOM    177  H10 BW7     2      14.290  30.840  17.270  1.00  0.00            
ATOM    178  H11 BW7     2      15.180  29.430  17.690  1.00  0.00            
ATOM    179  H12 BW7     2      13.060  28.090  16.770  1.00  0.00            
ATOM    180  H13 BW7     2      13.640  30.570  19.330  1.00  0.00            
ATOM    181  H14 BW7     2      12.150  30.970  21.240  1.00  0.00            
ATOM    182  H15 BW7     2       6.600  28.990  21.880  1.00  0.00            
ATOM    183  H16 BW7     2       7.370  30.470  22.380  1.00  0.00            
ATOM    184  H17 BW7     2       6.820  29.320  24.360  1.00  0.00            
ATOM    185  H18 BW7     2       8.540  29.160  24.230  1.00  0.00            
ATOM    186  H19 BW7     2       8.430  26.890  23.490  1.00  0.00            
ATOM    187  H20 BW7     2       8.430  27.310  25.850  1.00  0.00            
ATOM    188  H21 BW7     2       6.630  27.410  25.670  1.00  0.00            
ATOM    189  H22 BW7     2       7.490  25.910  25.220  1.00  0.00            
ATOM    190  H23 BW7     2       5.490  27.230  23.840  1.00  0.00            
ATOM    191  H24 BW7     2       6.230  27.050  22.180  1.00  0.00            
ATOM    192  H25 BW7     2       6.280  25.690  23.250  1.00  0.00            
ATOM    193  H26 BW7     2       9.460  27.920  19.610  1.00  0.00            
ATOM    194  H27 BW7     2      10.980  27.660  17.590  1.00  0.00            
TER
ENDMDL
MODEL        1
ATOM      1  C1  BCD     1      14.800  27.700  15.240  1.00  0.00            
ATOM      2  O1  BCD     1      13.430  27.390  15.140  1.00  0.00            
ATOM      3  C2  BCD     1      15.490  26.650  16.010  1.00  0.00            
ATOM      4  O2  BCD     1      15.570  25.420  15.160  1.00  0.00            
ATOM      5  C3  BCD     1      14.910  26.470  17.410  1.00  0.00            
ATOM      6  O3  BCD     1      15.570  25.480  18.130  1.00  0.00            
ATOM      7  C4  BCD     1      15.110  27.740  18.150  1.00  0.00            
ATOM      8  C5  BCD     1      14.550  28.930  17.400  1.00  0.00            
ATOM      9  O4  BCD     1      14.950  28.910  15.970  1.00  0.00            
ATOM     10  C6  BCD     1      14.920  30.290  17.930  1.00  0.00            
ATOM     11  O5  BCD     1      16.290  30.380  18.360  1.00  0.00            
ATOM     12  H1  BCD     1      15.180  27.840  14.220  1.00  0.00            
ATOM     13  H2  BCD     1      16.500  27.020  16.190  1.00  0.00            
ATOM     14  H3  BCD     1      16.090  24.820  15.700  1.00  0.00            
ATOM     15  H4  BCD     1      13.880  26.130  17.290  1.00  0.00            
ATOM     16  H5  BCD     1      15.180  24.600  18.080  1.00  0.00            
ATOM     17  H6  BCD     1      16.190  27.830  18.330  1.00  0.00            
ATOM     18  H7  BCD     1      13.460  28.890  17.530  1.00  0.00            
ATOM     19  H8  BCD     1      14.690  31.080  17.200  1.00  0.00            
ATOM     20  H9  BCD     1      14.290  30.470  18.810  1.00  0.00            
ATOM     21  H10 BCD     1      16.810  30.270  17.560  1.00  0.00            
ATOM     22  C7  BCD     1       9.970  28.530  13.370  1.00  0.00            
ATOM     23  O6  BCD     1       9.390  28.530  14.680  1.00  0.00            
ATOM     24  C8  BCD     1      10.550  27.170  12.930  1.00  0.00            
ATOM     25  O7  BCD     1       9.530  26.220  12.800  1.00  0.00            
ATOM     26  C9  BCD     1      11.700  26.670  13.770  1.00  0.00            
ATOM     27  O8  BCD     1      12.430  25.500  13.270  1.00  0.00            
ATOM     28  C10 BCD     1      12.760  27.740  13.920  1.00  0.00            
ATOM     29  C11 BCD     1      12.160  29.150  13.940  1.00  0.00            
ATOM     30  O9  BCD     1      11.010  29.410  13.110  1.00  0.00            
ATOM     31  C12 BCD     1      13.090  30.310  13.500  1.00  0.00            
ATOM     32  O10 BCD     1      13.480  30.020  12.150  1.00  0.00            
ATOM     33  H11 BCD     1       9.180  28.850  12.690  1.00  0.00            
ATOM     34  H12 BCD     1      10.930  27.320  11.910  1.00  0.00            
ATOM     35  H13 BCD     1       9.190  26.230  13.700  1.00  0.00            
ATOM     36  H14 BCD     1      11.210  26.580  14.740  1.00  0.00            
ATOM     37  H15 BCD     1      12.780  25.720  12.400  1.00  0.00            
ATOM     38  H16 BCD     1      13.450  27.690  13.070  1.00  0.00            
ATOM     39  H17 BCD     1      11.770  29.440  14.930  1.00  0.00            
ATOM     40  H18 BCD     1      12.740  31.350  13.530  1.00  0.00            
ATOM     41  H19 BCD     1      14.020  30.370  14.080  1.00  0.00            
ATOM     42  H20 BCD     1      13.580  30.860  11.700  1.00  0.00            
ATOM     43  C13 BCD     1       5.650  28.410  16.430  1.00  0.00            
ATOM     44  O11 BCD     1       6.260  29.000  17.570  1.00  0.00            
ATOM     45  C14 BCD     1       6.260  27.070  16.150  1.00  0.00            
ATOM     46  O12 BCD     1       5.950  26.090  17.150  1.00  0.00            
ATOM     47  C15 BCD     1       7.750  27.170  15.770  1.00  0.00            
ATOM     48  O13 BCD     1       8.250  25.940  15.250  1.00  0.00            
ATOM     49  C16 BCD     1       8.010  28.230  14.720  1.00  0.00            
ATOM     50  C17 BCD     1       7.280  29.540  15.060  1.00  0.00            
ATOM     51  O14 BCD     1       5.910  29.210  15.320  1.00  0.00            
ATOM     52  C18 BCD     1       7.240  30.560  13.890  1.00  0.00            
ATOM     53  O15 BCD     1       6.950  30.010  12.570  1.00  0.00            
ATOM     54  H21 BCD     1       4.570  28.250  16.550  1.00  0.00            
ATOM     55  H22 BCD     1       5.650  26.750  15.290  1.00  0.00            
ATOM     56  H23 BCD     1       5.530  26.540  17.890  1.00  0.00            
ATOM     57  H24 BCD     1       8.210  27.390  16.740  1.00  0.00            
ATOM     58  H25 BCD     1       7.490  25.460  14.900  1.00  0.00            
ATOM     59  H26 BCD     1       7.760  27.850  13.720  1.00  0.00            
ATOM     60  H27 BCD     1       7.790  29.960  15.930  1.00  0.00            
ATOM     61  H28 BCD     1       6.490  31.340  14.080  1.00  0.00            
ATOM     62  H29 BCD     1       8.190  31.120  13.920  1.00  0.00            
ATOM     63  H30 BCD     1       6.910  30.700  11.900  1.00  0.00            
ATOM     64  C19 BCD     1       5.490  30.430  21.270  1.00  0.00            
ATOM     65  O16 BCD     1       6.880  30.640  21.640  1.00  0.00            
ATOM     66  C20 BCD     1       5.110  29.010  21.100  1.00  0.00            
ATOM     67  O17 BCD     1       5.470  28.300  22.270  1.00  0.00            
ATOM     68  C21 BCD     1       5.720  28.470  19.830  1.00  0.00            
ATOM     69  O18 BCD     1       5.260  27.140  19.520  1.00  0.00            
ATOM     70  C22 BCD     1       5.340  29.360  18.620  1.00  0.00            
ATOM     71  C23 BCD     1       5.480  30.840  18.850  1.00  0.00            
ATOM     72  O19 BCD     1       4.980  31.160  20.190  1.00  0.00            
ATOM     73  C24 BCD     1       4.610  31.560  17.820  1.00  0.00            
ATOM     74  O20 BCD     1       3.220  31.320  17.920  1.00  0.00            
ATOM     75  H31 BCD     1       4.950  30.780  22.160  1.00  0.00            
ATOM     76  H32 BCD     1       4.040  28.910  20.890  1.00  0.00            
ATOM     77  H33 BCD     1       6.420  28.260  22.130  1.00  0.00            
ATOM     78  H34 BCD     1       6.800  28.410  20.020  1.00  0.00            
ATOM     79  H35 BCD     1       4.800  26.740  20.260  1.00  0.00            
ATOM     80  H36 BCD     1       4.310  29.170  18.310  1.00  0.00            
ATOM     81  H37 BCD     1       6.530  31.120  18.740  1.00  0.00            
ATOM     82  H38 BCD     1       4.740  32.610  18.120  1.00  0.00            
ATOM     83  H39 BCD     1       5.000  31.400  16.800  1.00  0.00            
ATOM     84  H40 BCD     1       2.940  30.970  17.070  1.00  0.00            
ATOM     85  C25 BCD     1       9.050  32.680  24.420  1.00  0.00            
ATOM     86  O21 BCD     1      10.080  31.750  24.140  1.00  0.00            
ATOM     87  C26 BCD     1       7.890  31.890  25.000  1.00  0.00            
ATOM     88  O22 BCD     1       8.240  31.250  26.270  1.00  0.00            
ATOM     89  C27 BCD     1       7.330  30.920  23.990  1.00  0.00            
ATOM     90  O23 BCD     1       6.100  30.270  24.500  1.00  0.00            
ATOM     91  C28 BCD     1       7.020  31.560  22.670  1.00  0.00            
ATOM     92  C29 BCD     1       8.120  32.510  22.160  1.00  0.00            
ATOM     93  O24 BCD     1       8.670  33.320  23.220  1.00  0.00            
ATOM     94  C30 BCD     1       7.620  33.390  20.990  1.00  0.00            
ATOM     95  O25 BCD     1       6.550  34.340  21.340  1.00  0.00            
ATOM     96  H41 BCD     1       9.470  33.430  25.100  1.00  0.00            
ATOM     97  H42 BCD     1       7.030  32.570  25.120  1.00  0.00            
ATOM     98  H43 BCD     1       9.130  30.900  26.320  1.00  0.00            
ATOM     99  H44 BCD     1       8.130  30.200  23.800  1.00  0.00            
ATOM    100  H45 BCD     1       6.370  29.460  24.940  1.00  0.00            
ATOM    101  H46 BCD     1       6.130  32.200  22.730  1.00  0.00            
ATOM    102  H47 BCD     1       8.910  31.850  21.780  1.00  0.00            
ATOM    103  H48 BCD     1       8.440  33.970  20.550  1.00  0.00            
ATOM    104  H49 BCD     1       7.250  32.790  20.150  1.00  0.00            
ATOM    105  H50 BCD     1       6.290  34.840  20.560  1.00  0.00            
ATOM    106  C31 BCD     1      13.920  30.540  24.410  1.00  0.00            
ATOM    107  O26 BCD     1      13.560  29.950  23.260  1.00  0.00            
ATOM    108  C32 BCD     1      13.060  30.070  25.560  1.00  0.00            
ATOM    109  O27 BCD     1      13.240  28.700  25.730  1.00  0.00            
ATOM    110  C33 BCD     1      11.580  30.400  25.270  1.00  0.00            
ATOM    111  C34 BCD     1      11.340  31.900  24.840  1.00  0.00            
ATOM    112  C35 BCD     1      12.420  32.330  23.800  1.00  0.00            
ATOM    113  O28 BCD     1      13.730  31.930  24.260  1.00  0.00            
ATOM    114  C36 BCD     1      12.460  33.820  23.640  1.00  0.00            
ATOM    115  O29 BCD     1      12.540  34.550  24.850  1.00  0.00            
ATOM    116  O30 BCD     1      10.790  29.970  26.500  1.00  0.00            
ATOM    117  H51 BCD     1      14.980  30.430  24.670  1.00  0.00            
ATOM    118  H52 BCD     1      13.510  30.640  26.400  1.00  0.00            
ATOM    119  H53 BCD     1      12.910  28.280  24.930  1.00  0.00            
ATOM    120  H54 BCD     1      11.360  29.740  24.430  1.00  0.00            
ATOM    121  H55 BCD     1      10.930  29.020  26.480  1.00  0.00            
ATOM    122  H56 BCD     1      11.360  32.580  25.700  1.00  0.00            
ATOM    123  H57 BCD     1      12.310  31.850  22.820  1.00  0.00            
ATOM    124  H58 BCD     1      13.350  33.990  23.010  1.00  0.00            
ATOM    125  H59 BCD     1      11.580  34.170  23.080  1.00  0.00            
ATOM    126  H60 BCD     1      12.670  35.460  24.580  1.00  0.00            
ATOM    127  C37 BCD     1      15.140  27.310  20.520  1.00  0.00            
ATOM    128  O31 BCD     1      14.370  27.730  19.360  1.00  0.00            
ATOM    129  C38 BCD     1      14.110  26.660  21.570  1.00  0.00            
ATOM    130  O32 BCD     1      13.300  25.610  21.000  1.00  0.00            
ATOM    131  C39 BCD     1      13.300  27.770  22.220  1.00  0.00            
ATOM    132  O33 BCD     1      12.440  27.410  23.340  1.00  0.00            
ATOM    133  C40 BCD     1      14.320  28.840  22.770  1.00  0.00            
ATOM    134  C41 BCD     1      15.160  29.390  21.690  1.00  0.00            
ATOM    135  O34 BCD     1      15.920  28.400  20.940  1.00  0.00            
ATOM    136  C42 BCD     1      16.340  30.250  22.220  1.00  0.00            
ATOM    137  O35 BCD     1      17.330  29.670  23.070  1.00  0.00            
ATOM    138  H61 BCD     1      15.850  26.520  20.280  1.00  0.00            
ATOM    139  H62 BCD     1      14.630  26.080  22.340  1.00  0.00            
ATOM    140  H63 BCD     1      12.940  25.890  20.160  1.00  0.00            
ATOM    141  H64 BCD     1      12.760  28.210  21.380  1.00  0.00            
ATOM    142  H65 BCD     1      12.170  26.510  23.170  1.00  0.00            
ATOM    143  H66 BCD     1      14.920  28.410  23.590  1.00  0.00            
ATOM    144  H67 BCD     1      14.590  30.020  20.990  1.00  0.00            
ATOM    145  H68 BCD     1      16.920  30.600  21.350  1.00  0.00            
ATOM    146  H69 BCD     1      15.830  31.090  22.710  1.00  0.00            
ATOM    147  H70 BCD     1      17.490  30.390  23.670  1.00  0.00            
ATOM    148  C1  BW7     2      10.080  36.500  19.570  1.00  0.00            
ATOM    149  C2  BW7     2      11.180  35.660  20.230  1.00  0.00            
ATOM    150  C3  BW7     2      11.730  34.670  19.190  1.00  0.00            
ATOM    151  C4  BW7     2      12.780  33.750  19.690  1.00  0.00            
ATOM    152  C5  BW7     2      12.170  32.510  20.390  1.00  0.00            
ATOM    153  N1  BW7     2      11.570  31.680  19.390  1.00  0.00            
ATOM    154  C6  BW7     2      10.860  30.490  19.690  1.00  0.00            
ATOM    155  C7  BW7     2      10.620  30.020  21.010  1.00  0.00            
ATOM    156  C8  BW7     2      10.050  28.780  21.260  1.00  0.00            
ATOM    157  C9  BW7     2       9.590  27.940  20.240  1.00  0.00            
ATOM    158  C10 BW7     2       8.810  26.710  20.520  1.00  0.00            
ATOM    159  O1  BW7     2       8.260  26.540  21.620  1.00  0.00            
ATOM    160  O2  BW7     2       8.820  25.790  19.540  1.00  0.00            
ATOM    161  C11 BW7     2       8.180  24.580  19.720  1.00  0.00            
ATOM    162  C12 BW7     2       8.970  23.750  20.730  1.00  0.00            
ATOM    163  N2  BW7     2      10.420  23.540  20.410  1.00  0.00            
ATOM    164  C13 BW7     2      10.940  22.900  21.710  1.00  0.00            
ATOM    165  C14 BW7     2      10.720  22.530  19.370  1.00  0.00            
ATOM    166  C15 BW7     2       9.910  28.330  18.960  1.00  0.00            
ATOM    167  C16 BW7     2      10.470  29.630  18.640  1.00  0.00            
ATOM    168  H1  BW7     2      10.550  37.070  18.760  1.00  0.00            
ATOM    169  H2  BW7     2       9.320  35.880  19.090  1.00  0.00            
ATOM    170  H3  BW7     2       9.590  37.280  20.180  1.00  0.00            
ATOM    171  H4  BW7     2      10.890  35.160  21.170  1.00  0.00            
ATOM    172  H5  BW7     2      12.000  36.340  20.500  1.00  0.00            
ATOM    173  H6  BW7     2      12.130  35.320  18.400  1.00  0.00            
ATOM    174  H7  BW7     2      10.940  34.100  18.690  1.00  0.00            
ATOM    175  H8  BW7     2      13.540  34.210  20.340  1.00  0.00            
ATOM    176  H9  BW7     2      13.380  33.390  18.840  1.00  0.00            
ATOM    177  H10 BW7     2      11.430  32.690  21.170  1.00  0.00            
ATOM    178  H11 BW7     2      13.090  32.000  20.720  1.00  0.00            
ATOM    179  H12 BW7     2      11.670  31.940  18.420  1.00  0.00            
ATOM    180  H13 BW7     2      11.130  30.520  21.830  1.00  0.00            
ATOM    181  H14 BW7     2       9.910  28.380  22.260  1.00  0.00            
ATOM    182  H15 BW7     2       8.090  24.030  18.780  1.00  0.00            
ATOM    183  H16 BW7     2       7.160  24.860  20.000  1.00  0.00            
ATOM    184  H17 BW7     2       8.550  22.760  20.900  1.00  0.00            
ATOM    185  H18 BW7     2       8.870  24.240  21.700  1.00  0.00            
ATOM    186  H19 BW7     2      10.900  24.410  20.110  1.00  0.00            
ATOM    187  H20 BW7     2      10.330  22.010  21.850  1.00  0.00            
ATOM    188  H21 BW7     2      12.000  22.680  21.570  1.00  0.00            
ATOM    189  H22 BW7     2      10.830  23.630  22.510  1.00  0.00            
ATOM    190  H23 BW7     2      10.290  21.550  19.620  1.00  0.00            
ATOM    191  H24 BW7     2      10.480  22.920  18.380  1.00  0.00            
ATOM    192  H25 BW7     2      11.800  22.430  19.230  1.00  0.00            
ATOM    193  H26 BW7     2       9.730  27.600  18.180  1.00  0.00            
ATOM    194  H27 BW7     2      10.740  29.820  17.610  1.00  0.00            
TER
ENDMDL
MODEL        1
ATOM      1  C1  BCD     1      15.880  24.150  19.350  1.00  0.00            
ATOM      2  O1  BCD     1      15.150  25.340  19.240  1.00  0.00            
ATOM      3  C2  BCD     1      15.150  23.230  20.330  1.00  0.00            
ATOM      4  O2  BCD     1      13.810  22.940  19.980  1.00  0.00            
ATOM      5  C3  BCD     1      15.280  23.810  21.790  1.00  0.00            
ATOM      6  O3  BCD     1      14.860  22.820  22.750  1.00  0.00            
ATOM      7  C4  BCD     1      16.760  24.170  22.170  1.00  0.00            
ATOM      8  C5  BCD     1      17.310  25.020  21.090  1.00  0.00            
ATOM      9  O4  BCD     1      17.160  24.470  19.850  1.00  0.00            
ATOM     10  C6  BCD     1      18.740  25.440  21.240  1.00  0.00            
ATOM     11  O5  BCD     1      19.670  24.400  21.160  1.00  0.00            
ATOM     12  H1  BCD     1      16.030  23.680  18.370  1.00  0.00            
ATOM     13  H2  BCD     1      15.760  22.320  20.330  1.00  0.00            
ATOM     14  H3  BCD     1      13.510  22.150  20.430  1.00  0.00            
ATOM     15  H4  BCD     1      14.710  24.750  21.780  1.00  0.00            
ATOM     16  H5  BCD     1      13.960  22.910  23.070  1.00  0.00            
ATOM     17  H6  BCD     1      17.380  23.270  22.270  1.00  0.00            
ATOM     18  H7  BCD     1      16.650  25.900  21.100  1.00  0.00            
ATOM     19  H8  BCD     1      18.880  26.160  20.420  1.00  0.00            
ATOM     20  H9  BCD     1      18.880  25.900  22.230  1.00  0.00            
ATOM     21  H10 BCD     1      20.430  24.600  20.600  1.00  0.00            
ATOM     22  C7  BCD     1      13.180  27.960  16.990  1.00  0.00            
ATOM     23  O6  BCD     1      12.600  28.540  18.140  1.00  0.00            
ATOM     24  C8  BCD     1      12.750  26.530  16.690  1.00  0.00            
ATOM     25  O7  BCD     1      11.350  26.390  16.560  1.00  0.00            
ATOM     26  C9  BCD     1      13.280  25.620  17.820  1.00  0.00            
ATOM     27  O8  BCD     1      12.910  24.230  17.770  1.00  0.00            
ATOM     28  C10 BCD     1      14.820  25.840  17.960  1.00  0.00            
ATOM     29  C11 BCD     1      15.250  27.330  18.030  1.00  0.00            
ATOM     30  O9  BCD     1      14.600  28.080  17.020  1.00  0.00            
ATOM     31  C12 BCD     1      16.780  27.500  17.910  1.00  0.00            
ATOM     32  O10 BCD     1      17.110  27.010  16.620  1.00  0.00            
ATOM     33  H11 BCD     1      12.910  28.610  16.150  1.00  0.00            
ATOM     34  H12 BCD     1      13.140  26.180  15.730  1.00  0.00            
ATOM     35  H13 BCD     1      11.260  25.580  16.050  1.00  0.00            
ATOM     36  H14 BCD     1      12.800  26.080  18.690  1.00  0.00            
ATOM     37  H15 BCD     1      13.270  23.770  18.530  1.00  0.00            
ATOM     38  H16 BCD     1      15.350  25.250  17.200  1.00  0.00            
ATOM     39  H17 BCD     1      14.900  27.710  19.000  1.00  0.00            
ATOM     40  H18 BCD     1      17.100  28.540  18.010  1.00  0.00            
ATOM     41  H19 BCD     1      17.300  26.810  18.590  1.00  0.00            
ATOM     42  H20 BCD     1      16.470  27.320  15.970  1.00  0.00            
ATOM     43  C13 BCD     1      10.100  31.760  19.160  1.00  0.00            
ATOM     44  O11 BCD     1       9.730  31.140  20.410  1.00  0.00            
ATOM     45  C14 BCD     1       9.660  30.840  18.110  1.00  0.00            
ATOM     46  O12 BCD     1       8.220  30.740  18.120  1.00  0.00            
ATOM     47  C15 BCD     1      10.400  29.500  18.140  1.00  0.00            
ATOM     48  O13 BCD     1       9.940  28.710  16.990  1.00  0.00            
ATOM     49  C16 BCD     1      11.870  29.740  18.030  1.00  0.00            
ATOM     50  C17 BCD     1      12.300  30.730  19.090  1.00  0.00            
ATOM     51  O14 BCD     1      11.520  31.880  18.990  1.00  0.00            
ATOM     52  C18 BCD     1      13.810  31.100  19.050  1.00  0.00            
ATOM     53  O15 BCD     1      14.070  32.100  18.130  1.00  0.00            
ATOM     54  H21 BCD     1       9.580  32.720  19.190  1.00  0.00            
ATOM     55  H22 BCD     1       9.940  31.380  17.190  1.00  0.00            
ATOM     56  H23 BCD     1       7.960  30.340  18.960  1.00  0.00            
ATOM     57  H24 BCD     1      10.190  28.830  18.980  1.00  0.00            
ATOM     58  H25 BCD     1      10.590  28.010  16.870  1.00  0.00            
ATOM     59  H26 BCD     1      11.960  30.210  17.040  1.00  0.00            
ATOM     60  H27 BCD     1      12.080  30.290  20.070  1.00  0.00            
ATOM     61  H28 BCD     1      13.990  31.510  20.050  1.00  0.00            
ATOM     62  H29 BCD     1      14.390  30.200  18.830  1.00  0.00            
ATOM     63  H30 BCD     1      13.350  32.720  18.250  1.00  0.00            
ATOM     64  C19 BCD     1       7.430  31.640  23.760  1.00  0.00            
ATOM     65  O16 BCD     1       8.340  30.810  24.460  1.00  0.00            
ATOM     66  C20 BCD     1       6.730  30.940  22.660  1.00  0.00            
ATOM     67  O17 BCD     1       5.760  30.040  23.190  1.00  0.00            
ATOM     68  C21 BCD     1       7.790  30.390  21.690  1.00  0.00            
ATOM     69  O18 BCD     1       7.200  29.770  20.560  1.00  0.00            
ATOM     70  C22 BCD     1       8.610  31.580  21.200  1.00  0.00            
ATOM     71  C23 BCD     1       9.140  32.390  22.390  1.00  0.00            
ATOM     72  O19 BCD     1       8.120  32.740  23.280  1.00  0.00            
ATOM     73  C24 BCD     1       9.880  33.640  21.870  1.00  0.00            
ATOM     74  O20 BCD     1      10.470  34.360  22.930  1.00  0.00            
ATOM     75  H31 BCD     1       6.670  32.100  24.400  1.00  0.00            
ATOM     76  H32 BCD     1       6.230  31.680  22.030  1.00  0.00            
ATOM     77  H33 BCD     1       4.960  29.990  22.650  1.00  0.00            
ATOM     78  H34 BCD     1       8.510  29.720  22.170  1.00  0.00            
ATOM     79  H35 BCD     1       6.600  29.130  20.950  1.00  0.00            
ATOM     80  H36 BCD     1       7.950  32.200  20.570  1.00  0.00            
ATOM     81  H37 BCD     1       9.860  31.730  22.890  1.00  0.00            
ATOM     82  H38 BCD     1      10.630  33.290  21.140  1.00  0.00            
ATOM     83  H39 BCD     1       9.150  34.290  21.380  1.00  0.00            
ATOM     84  H40 BCD     1       9.720  34.710  23.420  1.00  0.00            
ATOM     85  C25 BCD     1       9.710  29.500  28.120  1.00  0.00            
ATOM     86  O21 BCD     1      10.670  28.670  27.420  1.00  0.00            
ATOM     87  C26 BCD     1       8.230  29.080  27.760  1.00  0.00            
ATOM     88  O22 BCD     1       7.930  27.730  27.950  1.00  0.00            
ATOM     89  C27 BCD     1       7.890  29.420  26.330  1.00  0.00            
ATOM     90  O23 BCD     1       6.470  29.290  25.970  1.00  0.00            
ATOM     91  C28 BCD     1       8.320  30.800  25.870  1.00  0.00            
ATOM     92  C29 BCD     1       9.730  31.130  26.370  1.00  0.00            
ATOM     93  O24 BCD     1       9.850  30.860  27.760  1.00  0.00            
ATOM     94  C30 BCD     1      10.170  32.600  26.190  1.00  0.00            
ATOM     95  O25 BCD     1       9.570  33.500  27.120  1.00  0.00            
ATOM     96  H41 BCD     1       9.960  29.500  29.190  1.00  0.00            
ATOM     97  H42 BCD     1       7.610  29.650  28.470  1.00  0.00            
ATOM     98  H43 BCD     1       7.080  27.620  27.530  1.00  0.00            
ATOM     99  H44 BCD     1       8.480  28.700  25.770  1.00  0.00            
ATOM    100  H45 BCD     1       6.410  29.680  25.100  1.00  0.00            
ATOM    101  H46 BCD     1       7.670  31.590  26.280  1.00  0.00            
ATOM    102  H47 BCD     1      10.440  30.610  25.710  1.00  0.00            
ATOM    103  H48 BCD     1      11.240  32.580  26.450  1.00  0.00            
ATOM    104  H49 BCD     1      10.010  32.830  25.130  1.00  0.00            
ATOM    105  H50 BCD     1      10.250  34.130  27.390  1.00  0.00            
ATOM    106  C31 BCD     1      13.730  25.980  28.140  1.00  0.00            
ATOM    107  O26 BCD     1      14.570  26.400  27.060  1.00  0.00            
ATOM    108  C32 BCD     1      12.370  25.420  27.760  1.00  0.00            
ATOM    109  O27 BCD     1      12.420  24.300  26.910  1.00  0.00            
ATOM    110  C33 BCD     1      11.430  26.530  27.210  1.00  0.00            
ATOM    111  C34 BCD     1      11.410  27.670  28.210  1.00  0.00            
ATOM    112  C35 BCD     1      12.820  28.110  28.640  1.00  0.00            
ATOM    113  O28 BCD     1      13.540  26.980  29.110  1.00  0.00            
ATOM    114  C36 BCD     1      12.850  29.260  29.650  1.00  0.00            
ATOM    115  O29 BCD     1      12.050  29.040  30.760  1.00  0.00            
ATOM    116  O30 BCD     1      10.140  26.010  26.970  1.00  0.00            
ATOM    117  H51 BCD     1      14.220  25.230  28.760  1.00  0.00            
ATOM    118  H52 BCD     1      11.940  25.070  28.710  1.00  0.00            
ATOM    119  H53 BCD     1      11.500  24.080  26.790  1.00  0.00            
ATOM    120  H54 BCD     1      11.980  26.940  26.350  1.00  0.00            
ATOM    121  H55 BCD     1       9.520  26.730  26.860  1.00  0.00            
ATOM    122  H56 BCD     1      10.790  27.420  29.080  1.00  0.00            
ATOM    123  H57 BCD     1      13.390  28.560  27.810  1.00  0.00            
ATOM    124  H58 BCD     1      13.850  29.390  30.090  1.00  0.00            
ATOM    125  H59 BCD     1      12.480  30.180  29.170  1.00  0.00            
ATOM    126  H60 BCD     1      12.150  29.840  31.290  1.00  0.00            
ATOM    127  C37 BCD     1      17.450  24.720  24.510  1.00  0.00            
ATOM    128  O31 BCD     1      16.710  25.020  23.340  1.00  0.00            
ATOM    129  C38 BCD     1      16.730  23.710  25.460  1.00  0.00            
ATOM    130  O32 BCD     1      16.540  22.410  24.820  1.00  0.00            
ATOM    131  C39 BCD     1      15.450  24.350  26.020  1.00  0.00            
ATOM    132  O33 BCD     1      14.880  23.420  26.980  1.00  0.00            
ATOM    133  C40 BCD     1      15.760  25.710  26.640  1.00  0.00            
ATOM    134  C41 BCD     1      16.420  26.580  25.680  1.00  0.00            
ATOM    135  O34 BCD     1      17.600  25.970  25.200  1.00  0.00            
ATOM    136  C42 BCD     1      16.700  27.930  26.370  1.00  0.00            
ATOM    137  O35 BCD     1      17.340  28.910  25.460  1.00  0.00            
ATOM    138  H61 BCD     1      18.360  24.210  24.190  1.00  0.00            
ATOM    139  H62 BCD     1      17.380  23.510  26.310  1.00  0.00            
ATOM    140  H63 BCD     1      16.010  22.440  24.020  1.00  0.00            
ATOM    141  H64 BCD     1      14.850  24.490  25.110  1.00  0.00            
ATOM    142  H65 BCD     1      13.980  23.740  27.080  1.00  0.00            
ATOM    143  H66 BCD     1      16.450  25.520  27.470  1.00  0.00            
ATOM    144  H67 BCD     1      15.810  26.800  24.800  1.00  0.00            
ATOM    145  H68 BCD     1      15.780  28.430  26.670  1.00  0.00            
ATOM    146  H69 BCD     1      17.300  27.860  27.290  1.00  0.00            
ATOM    147  H70 BCD     1      18.050  28.400  25.060  1.00  0.00            
ATOM    148  C1  BW7     2      15.030  34.050  21.310  1.00  0.00            
ATOM    149  C2  BW7     2      14.100  33.690  22.490  1.00  0.00            
ATOM    150  C3  BW7     2      14.580  32.450  23.260  1.00  0.00            
ATOM    151  C4  BW7     2      13.550  31.980  24.330  1.00  0.00            
ATOM    152  C5  BW7     2      14.140  30.900  25.210  1.00  0.00            
ATOM    153  N1  BW7     2      14.490  29.740  24.350  1.00  0.00            
ATOM    154  C6  BW7     2      13.700  28.830  23.690  1.00  0.00            
ATOM    155  C7  BW7     2      12.430  28.610  24.180  1.00  0.00            
ATOM    156  C8  BW7     2      11.500  28.000  23.390  1.00  0.00            
ATOM    157  C9  BW7     2      11.730  27.660  22.030  1.00  0.00            
ATOM    158  C10 BW7     2      10.550  27.290  21.170  1.00  0.00            
ATOM    159  O1  BW7     2       9.430  27.450  21.540  1.00  0.00            
ATOM    160  O2  BW7     2      10.950  26.360  20.240  1.00  0.00            
ATOM    161  C11 BW7     2      10.080  25.700  19.330  1.00  0.00            
ATOM    162  C12 BW7     2       8.940  25.020  20.060  1.00  0.00            
ATOM    163  N2  BW7     2       9.300  23.760  20.810  1.00  0.00            
ATOM    164  C13 BW7     2       8.020  23.220  21.390  1.00  0.00            
ATOM    165  C14 BW7     2       9.840  22.730  19.820  1.00  0.00            
ATOM    166  C15 BW7     2      13.060  27.780  21.550  1.00  0.00            
ATOM    167  C16 BW7     2      14.010  28.360  22.400  1.00  0.00            
ATOM    168  H1  BW7     2      14.470  34.520  20.490  1.00  0.00            
ATOM    169  H2  BW7     2      15.860  34.750  21.470  1.00  0.00            
ATOM    170  H3  BW7     2      15.530  33.160  20.900  1.00  0.00            
ATOM    171  H4  BW7     2      13.100  33.520  22.070  1.00  0.00            
ATOM    172  H5  BW7     2      13.900  34.530  23.160  1.00  0.00            
ATOM    173  H6  BW7     2      15.570  32.560  23.740  1.00  0.00            
ATOM    174  H7  BW7     2      14.750  31.640  22.540  1.00  0.00            
ATOM    175  H8  BW7     2      12.650  31.590  23.840  1.00  0.00            
ATOM    176  H9  BW7     2      13.290  32.820  25.000  1.00  0.00            
ATOM    177  H10 BW7     2      13.490  30.650  26.070  1.00  0.00            
ATOM    178  H11 BW7     2      15.060  31.330  25.620  1.00  0.00            
ATOM    179  H12 BW7     2      15.470  29.630  24.130  1.00  0.00            
ATOM    180  H13 BW7     2      12.150  29.020  25.150  1.00  0.00            
ATOM    181  H14 BW7     2      10.480  27.900  23.740  1.00  0.00            
ATOM    182  H15 BW7     2      10.570  24.900  18.760  1.00  0.00            
ATOM    183  H16 BW7     2       9.720  26.460  18.630  1.00  0.00            
ATOM    184  H17 BW7     2       8.220  24.620  19.340  1.00  0.00            
ATOM    185  H18 BW7     2       8.410  25.630  20.800  1.00  0.00            
ATOM    186  H19 BW7     2       9.940  23.980  21.580  1.00  0.00            
ATOM    187  H20 BW7     2       7.350  23.020  20.550  1.00  0.00            
ATOM    188  H21 BW7     2       8.190  22.280  21.920  1.00  0.00            
ATOM    189  H22 BW7     2       7.510  23.800  22.160  1.00  0.00            
ATOM    190  H23 BW7     2       9.300  22.720  18.870  1.00  0.00            
ATOM    191  H24 BW7     2      10.930  22.730  19.750  1.00  0.00            
ATOM    192  H25 BW7     2       9.590  21.740  20.200  1.00  0.00            
ATOM    193  H26 BW7     2      13.250  27.580  20.500  1.00  0.00            
ATOM    194  H27 BW7     2      15.030  28.450  22.020  1.00  0.00            
TER
ENDMDL
MODEL        1
ATOM      1  C1  BCD     1      13.910  20.310  19.260  1.00  0.00            
ATOM      2  O1  BCD     1      12.540  20.320  19.030  1.00  0.00            
ATOM      3  C2  BCD     1      14.330  19.160  20.130  1.00  0.00            
ATOM      4  O2  BCD     1      14.010  18.020  19.340  1.00  0.00            
ATOM      5  C3  BCD     1      13.720  19.200  21.550  1.00  0.00            
ATOM      6  O3  BCD     1      14.050  18.170  22.430  1.00  0.00            
ATOM      7  C4  BCD     1      14.100  20.560  22.170  1.00  0.00            
ATOM      8  C5  BCD     1      13.740  21.710  21.290  1.00  0.00            
ATOM      9  O4  BCD     1      14.270  21.530  19.930  1.00  0.00            
ATOM     10  C6  BCD     1      14.210  23.050  21.870  1.00  0.00            
ATOM     11  O5  BCD     1      15.610  22.960  22.200  1.00  0.00            
ATOM     12  H1  BCD     1      14.500  20.330  18.340  1.00  0.00            
ATOM     13  H2  BCD     1      15.420  19.210  20.270  1.00  0.00            
ATOM     14  H3  BCD     1      13.060  17.970  19.210  1.00  0.00            
ATOM     15  H4  BCD     1      12.630  19.260  21.600  1.00  0.00            
ATOM     16  H5  BCD     1      13.730  18.540  23.260  1.00  0.00            
ATOM     17  H6  BCD     1      15.170  20.630  22.400  1.00  0.00            
ATOM     18  H7  BCD     1      12.640  21.760  21.210  1.00  0.00            
ATOM     19  H8  BCD     1      14.100  23.800  21.080  1.00  0.00            
ATOM     20  H9  BCD     1      13.620  23.410  22.720  1.00  0.00            
ATOM     21  H10 BCD     1      16.090  23.310  21.440  1.00  0.00            
ATOM     22  C7  BCD     1       9.890  20.810  15.890  1.00  0.00            
ATOM     23  O6  BCD     1       8.920  21.270  16.830  1.00  0.00            
ATOM     24  C8  BCD     1      10.200  19.360  16.190  1.00  0.00            
ATOM     25  O7  BCD     1       9.020  18.540  16.210  1.00  0.00            
ATOM     26  C9  BCD     1      10.860  19.330  17.600  1.00  0.00            
ATOM     27  O8  BCD     1      11.210  17.990  17.960  1.00  0.00            
ATOM     28  C10 BCD     1      12.070  20.330  17.610  1.00  0.00            
ATOM     29  C11 BCD     1      11.750  21.710  17.150  1.00  0.00            
ATOM     30  O9  BCD     1      10.980  21.620  15.970  1.00  0.00            
ATOM     31  C12 BCD     1      12.900  22.710  16.990  1.00  0.00            
ATOM     32  O10 BCD     1      13.910  22.120  16.230  1.00  0.00            
ATOM     33  H11 BCD     1       9.530  20.900  14.860  1.00  0.00            
ATOM     34  H12 BCD     1      10.890  19.090  15.380  1.00  0.00            
ATOM     35  H13 BCD     1       8.280  19.070  15.890  1.00  0.00            
ATOM     36  H14 BCD     1      10.110  19.700  18.320  1.00  0.00            
ATOM     37  H15 BCD     1      10.630  17.490  17.380  1.00  0.00            
ATOM     38  H16 BCD     1      12.890  19.880  17.040  1.00  0.00            
ATOM     39  H17 BCD     1      11.180  22.040  18.030  1.00  0.00            
ATOM     40  H18 BCD     1      12.460  23.600  16.520  1.00  0.00            
ATOM     41  H19 BCD     1      13.300  23.020  17.960  1.00  0.00            
ATOM     42  H20 BCD     1      14.630  22.750  16.280  1.00  0.00            
ATOM     43  C13 BCD     1       5.400  23.300  17.130  1.00  0.00            
ATOM     44  O11 BCD     1       5.370  23.050  18.550  1.00  0.00            
ATOM     45  C14 BCD     1       5.450  22.040  16.330  1.00  0.00            
ATOM     46  O12 BCD     1       4.310  21.270  16.640  1.00  0.00            
ATOM     47  C15 BCD     1       6.700  21.190  16.460  1.00  0.00            
ATOM     48  O13 BCD     1       6.680  20.050  15.620  1.00  0.00            
ATOM     49  C16 BCD     1       7.940  22.050  16.270  1.00  0.00            
ATOM     50  C17 BCD     1       7.810  23.350  17.110  1.00  0.00            
ATOM     51  O14 BCD     1       6.650  24.000  16.790  1.00  0.00            
ATOM     52  C18 BCD     1       8.860  24.260  16.770  1.00  0.00            
ATOM     53  O15 BCD     1       9.040  24.690  15.440  1.00  0.00            
ATOM     54  H21 BCD     1       4.530  23.930  16.890  1.00  0.00            
ATOM     55  H22 BCD     1       5.450  22.350  15.280  1.00  0.00            
ATOM     56  H23 BCD     1       4.480  20.850  17.480  1.00  0.00            
ATOM     57  H24 BCD     1       6.670  20.880  17.520  1.00  0.00            
ATOM     58  H25 BCD     1       6.130  20.210  14.850  1.00  0.00            
ATOM     59  H26 BCD     1       8.220  22.390  15.260  1.00  0.00            
ATOM     60  H27 BCD     1       7.790  23.120  18.180  1.00  0.00            
ATOM     61  H28 BCD     1       8.580  25.130  17.390  1.00  0.00            
ATOM     62  H29 BCD     1       9.730  23.750  17.210  1.00  0.00            
ATOM     63  H30 BCD     1       8.160  24.710  15.050  1.00  0.00            
ATOM     64  C19 BCD     1       2.700  22.740  21.760  1.00  0.00            
ATOM     65  O16 BCD     1       3.760  22.790  22.680  1.00  0.00            
ATOM     66  C20 BCD     1       2.870  21.530  20.860  1.00  0.00            
ATOM     67  O17 BCD     1       2.840  20.370  21.650  1.00  0.00            
ATOM     68  C21 BCD     1       4.100  21.610  20.030  1.00  0.00            
ATOM     69  O18 BCD     1       4.280  20.490  19.120  1.00  0.00            
ATOM     70  C22 BCD     1       4.150  22.870  19.190  1.00  0.00            
ATOM     71  C23 BCD     1       3.900  24.050  20.150  1.00  0.00            
ATOM     72  O19 BCD     1       2.740  23.910  20.940  1.00  0.00            
ATOM     73  C24 BCD     1       3.740  25.400  19.350  1.00  0.00            
ATOM     74  O20 BCD     1       2.690  25.230  18.410  1.00  0.00            
ATOM     75  H31 BCD     1       1.700  22.700  22.200  1.00  0.00            
ATOM     76  H32 BCD     1       2.040  21.600  20.140  1.00  0.00            
ATOM     77  H33 BCD     1       1.980  19.940  21.680  1.00  0.00            
ATOM     78  H34 BCD     1       4.860  21.530  20.810  1.00  0.00            
ATOM     79  H35 BCD     1       4.140  19.680  19.630  1.00  0.00            
ATOM     80  H36 BCD     1       3.350  22.820  18.440  1.00  0.00            
ATOM     81  H37 BCD     1       4.770  24.120  20.810  1.00  0.00            
ATOM     82  H38 BCD     1       3.480  26.210  20.050  1.00  0.00            
ATOM     83  H39 BCD     1       4.720  25.470  18.870  1.00  0.00            
ATOM     84  H40 BCD     1       2.650  26.000  17.840  1.00  0.00            
ATOM     85  C25 BCD     1       4.910  22.990  26.510  1.00  0.00            
ATOM     86  O21 BCD     1       6.290  23.070  26.130  1.00  0.00            
ATOM     87  C26 BCD     1       4.340  21.640  26.060  1.00  0.00            
ATOM     88  O22 BCD     1       5.060  20.550  26.590  1.00  0.00            
ATOM     89  C27 BCD     1       4.240  21.600  24.600  1.00  0.00            
ATOM     90  O23 BCD     1       3.780  20.300  24.090  1.00  0.00            
ATOM     91  C28 BCD     1       3.440  22.820  24.040  1.00  0.00            
ATOM     92  C29 BCD     1       3.980  24.130  24.620  1.00  0.00            
ATOM     93  O24 BCD     1       4.150  24.070  26.030  1.00  0.00            
ATOM     94  C30 BCD     1       3.290  25.380  24.270  1.00  0.00            
ATOM     95  O25 BCD     1       1.950  25.320  24.740  1.00  0.00            
ATOM     96  H41 BCD     1       4.840  23.030  27.600  1.00  0.00            
ATOM     97  H42 BCD     1       3.320  21.520  26.460  1.00  0.00            
ATOM     98  H43 BCD     1       4.550  19.750  26.400  1.00  0.00            
ATOM     99  H44 BCD     1       5.280  21.760  24.280  1.00  0.00            
ATOM    100  H45 BCD     1       3.440  20.470  23.210  1.00  0.00            
ATOM    101  H46 BCD     1       2.370  22.760  24.280  1.00  0.00            
ATOM    102  H47 BCD     1       4.960  24.240  24.130  1.00  0.00            
ATOM    103  H48 BCD     1       3.800  26.240  24.720  1.00  0.00            
ATOM    104  H49 BCD     1       3.230  25.460  23.180  1.00  0.00            
ATOM    105  H50 BCD     1       1.450  25.050  23.970  1.00  0.00            
ATOM    106  C31 BCD     1      10.140  23.370  27.480  1.00  0.00            
ATOM    107  O26 BCD     1      10.590  22.580  26.300  1.00  0.00            
ATOM    108  C32 BCD     1       9.230  22.500  28.340  1.00  0.00            
ATOM    109  O27 BCD     1       9.980  21.370  28.880  1.00  0.00            
ATOM    110  C33 BCD     1       8.000  22.110  27.540  1.00  0.00            
ATOM    111  C34 BCD     1       7.340  23.430  27.030  1.00  0.00            
ATOM    112  C35 BCD     1       8.280  24.400  26.270  1.00  0.00            
ATOM    113  O28 BCD     1       9.490  24.610  27.030  1.00  0.00            
ATOM    114  C36 BCD     1       7.600  25.700  25.950  1.00  0.00            
ATOM    115  O29 BCD     1       8.400  26.530  25.120  1.00  0.00            
ATOM    116  O30 BCD     1       7.050  21.290  28.220  1.00  0.00            
ATOM    117  H51 BCD     1      10.990  23.600  28.130  1.00  0.00            
ATOM    118  H52 BCD     1       8.850  23.070  29.190  1.00  0.00            
ATOM    119  H53 BCD     1       9.840  21.230  29.810  1.00  0.00            
ATOM    120  H54 BCD     1       8.300  21.580  26.630  1.00  0.00            
ATOM    121  H55 BCD     1       6.580  20.730  27.590  1.00  0.00            
ATOM    122  H56 BCD     1       6.980  23.940  27.940  1.00  0.00            
ATOM    123  H57 BCD     1       8.480  23.980  25.270  1.00  0.00            
ATOM    124  H58 BCD     1       6.590  25.480  25.570  1.00  0.00            
ATOM    125  H59 BCD     1       7.370  26.150  26.920  1.00  0.00            
ATOM    126  H60 BCD     1       7.920  27.360  25.190  1.00  0.00            
ATOM    127  C37 BCD     1      14.010  20.830  24.530  1.00  0.00            
ATOM    128  O31 BCD     1      13.360  20.790  23.250  1.00  0.00            
ATOM    129  C38 BCD     1      13.150  20.000  25.500  1.00  0.00            
ATOM    130  O32 BCD     1      13.070  18.660  24.980  1.00  0.00            
ATOM    131  C39 BCD     1      11.780  20.570  25.750  1.00  0.00            
ATOM    132  O33 BCD     1      11.060  19.730  26.640  1.00  0.00            
ATOM    133  C40 BCD     1      11.950  22.000  26.260  1.00  0.00            
ATOM    134  C41 BCD     1      12.770  22.780  25.340  1.00  0.00            
ATOM    135  O34 BCD     1      14.040  22.170  24.950  1.00  0.00            
ATOM    136  C42 BCD     1      13.170  24.140  25.940  1.00  0.00            
ATOM    137  O35 BCD     1      14.060  24.030  26.990  1.00  0.00            
ATOM    138  H61 BCD     1      14.980  20.320  24.570  1.00  0.00            
ATOM    139  H62 BCD     1      13.660  20.070  26.470  1.00  0.00            
ATOM    140  H63 BCD     1      12.420  18.220  25.530  1.00  0.00            
ATOM    141  H64 BCD     1      11.270  20.730  24.790  1.00  0.00            
ATOM    142  H65 BCD     1      10.500  20.180  27.280  1.00  0.00            
ATOM    143  H66 BCD     1      12.320  21.910  27.290  1.00  0.00            
ATOM    144  H67 BCD     1      12.240  23.080  24.430  1.00  0.00            
ATOM    145  H68 BCD     1      13.600  24.810  25.180  1.00  0.00            
ATOM    146  H69 BCD     1      12.300  24.710  26.300  1.00  0.00            
ATOM    147  H70 BCD     1      14.800  23.520  26.650  1.00  0.00            
ATOM    148  C1  BW7     2       9.890  28.860  19.690  1.00  0.00            
ATOM    149  C2  BW7     2       8.680  27.940  19.600  1.00  0.00            
ATOM    150  C3  BW7     2       8.710  27.030  20.820  1.00  0.00            
ATOM    151  C4  BW7     2       7.760  25.870  20.740  1.00  0.00            
ATOM    152  C5  BW7     2       7.560  25.020  22.040  1.00  0.00            
ATOM    153  N1  BW7     2       8.680  24.060  22.350  1.00  0.00            
ATOM    154  C6  BW7     2       8.820  22.680  22.050  1.00  0.00            
ATOM    155  C7  BW7     2       7.960  22.060  21.070  1.00  0.00            
ATOM    156  C8  BW7     2       8.230  20.790  20.580  1.00  0.00            
ATOM    157  C9  BW7     2       9.300  20.020  21.080  1.00  0.00            
ATOM    158  C10 BW7     2       9.500  18.640  20.560  1.00  0.00            
ATOM    159  O1  BW7     2       8.530  18.050  20.060  1.00  0.00            
ATOM    160  O2  BW7     2      10.500  17.980  21.220  1.00  0.00            
ATOM    161  C11 BW7     2      10.340  16.580  21.460  1.00  0.00            
ATOM    162  C12 BW7     2      11.730  16.080  21.960  1.00  0.00            
ATOM    163  N2  BW7     2      11.770  14.730  22.540  1.00  0.00            
ATOM    164  C13 BW7     2      13.200  14.350  22.960  1.00  0.00            
ATOM    165  C14 BW7     2      10.830  14.560  23.730  1.00  0.00            
ATOM    166  C15 BW7     2      10.110  20.610  22.140  1.00  0.00            
ATOM    167  C16 BW7     2       9.850  21.930  22.550  1.00  0.00            
ATOM    168  H1  BW7     2      10.870  28.430  19.470  1.00  0.00            
ATOM    169  H2  BW7     2       9.750  29.730  19.050  1.00  0.00            
ATOM    170  H3  BW7     2       9.870  29.290  20.700  1.00  0.00            
ATOM    171  H4  BW7     2       8.800  27.410  18.650  1.00  0.00            
ATOM    172  H5  BW7     2       7.730  28.480  19.490  1.00  0.00            
ATOM    173  H6  BW7     2       8.410  27.660  21.670  1.00  0.00            
ATOM    174  H7  BW7     2       9.710  26.600  20.900  1.00  0.00            
ATOM    175  H8  BW7     2       7.930  25.190  19.900  1.00  0.00            
ATOM    176  H9  BW7     2       6.780  26.290  20.490  1.00  0.00            
ATOM    177  H10 BW7     2       6.620  24.460  21.890  1.00  0.00            
ATOM    178  H11 BW7     2       7.380  25.700  22.880  1.00  0.00            
ATOM    179  H12 BW7     2       9.270  24.440  23.080  1.00  0.00            
ATOM    180  H13 BW7     2       7.190  22.730  20.700  1.00  0.00            
ATOM    181  H14 BW7     2       7.610  20.450  19.760  1.00  0.00            
ATOM    182  H15 BW7     2      10.010  16.030  20.580  1.00  0.00            
ATOM    183  H16 BW7     2       9.690  16.390  22.330  1.00  0.00            
ATOM    184  H17 BW7     2      12.000  16.740  22.790  1.00  0.00            
ATOM    185  H18 BW7     2      12.540  16.150  21.230  1.00  0.00            
ATOM    186  H19 BW7     2      11.510  14.030  21.840  1.00  0.00            
ATOM    187  H20 BW7     2      13.610  15.030  23.710  1.00  0.00            
ATOM    188  H21 BW7     2      13.180  13.360  23.420  1.00  0.00            
ATOM    189  H22 BW7     2      13.910  14.320  22.130  1.00  0.00            
ATOM    190  H23 BW7     2      11.170  15.320  24.440  1.00  0.00            
ATOM    191  H24 BW7     2       9.800  14.560  23.390  1.00  0.00            
ATOM    192  H25 BW7     2      10.840  13.520  24.070  1.00  0.00            
ATOM    193  H26 BW7     2      10.890  20.090  22.680  1.00  0.00            
ATOM    194  H27 BW7     2      10.400  22.380  23.370  1.00  0.00            
TER
ENDMDL
MODEL        1
ATOM      1  C1  BCD     1      12.300  30.710  15.530  1.00  0.00            
ATOM      2  O1  BCD     1      11.000  30.990  16.040  1.00  0.00            
ATOM      3  C2  BCD     1      12.480  29.270  15.800  1.00  0.00            
ATOM      4  O2  BCD     1      11.510  28.380  15.300  1.00  0.00            
ATOM      5  C3  BCD     1      12.720  29.120  17.350  1.00  0.00            
ATOM      6  O3  BCD     1      13.210  27.800  17.560  1.00  0.00            
ATOM      7  C4  BCD     1      13.700  30.230  17.980  1.00  0.00            
ATOM      8  C5  BCD     1      13.410  31.630  17.450  1.00  0.00            
ATOM      9  O4  BCD     1      13.380  31.500  16.070  1.00  0.00            
ATOM     10  C6  BCD     1      14.390  32.710  17.790  1.00  0.00            
ATOM     11  O5  BCD     1      15.650  32.350  17.170  1.00  0.00            
ATOM     12  H1  BCD     1      12.300  30.840  14.440  1.00  0.00            
ATOM     13  H2  BCD     1      13.450  29.090  15.310  1.00  0.00            
ATOM     14  H3  BCD     1      11.620  27.550  15.780  1.00  0.00            
ATOM     15  H4  BCD     1      11.800  29.320  17.910  1.00  0.00            
ATOM     16  H5  BCD     1      13.340  27.730  18.510  1.00  0.00            
ATOM     17  H6  BCD     1      14.740  30.040  17.680  1.00  0.00            
ATOM     18  H7  BCD     1      12.390  31.910  17.730  1.00  0.00            
ATOM     19  H8  BCD     1      13.950  33.620  17.380  1.00  0.00            
ATOM     20  H9  BCD     1      14.500  32.790  18.880  1.00  0.00            
ATOM     21  H10 BCD     1      15.640  32.640  16.250  1.00  0.00            
ATOM     22  C7  BCD     1       7.610  33.020  14.640  1.00  0.00            
ATOM     23  O6  BCD     1       6.860  32.760  15.770  1.00  0.00            
ATOM     24  C8  BCD     1       7.970  31.710  13.920  1.00  0.00            
ATOM     25  O7  BCD     1       6.760  31.000  13.640  1.00  0.00            
ATOM     26  C9  BCD     1       8.940  30.970  14.780  1.00  0.00            
ATOM     27  O8  BCD     1       9.330  29.720  14.120  1.00  0.00            
ATOM     28  C10 BCD     1      10.190  31.780  15.110  1.00  0.00            
ATOM     29  C11 BCD     1       9.690  33.070  15.850  1.00  0.00            
ATOM     30  O9  BCD     1       8.810  33.740  15.010  1.00  0.00            
ATOM     31  C12 BCD     1      10.860  34.030  16.180  1.00  0.00            
ATOM     32  O10 BCD     1      11.610  34.450  15.070  1.00  0.00            
ATOM     33  H11 BCD     1       7.090  33.780  14.040  1.00  0.00            
ATOM     34  H12 BCD     1       8.480  32.140  13.050  1.00  0.00            
ATOM     35  H13 BCD     1       6.940  30.100  13.350  1.00  0.00            
ATOM     36  H14 BCD     1       8.480  30.740  15.760  1.00  0.00            
ATOM     37  H15 BCD     1      10.050  29.360  14.640  1.00  0.00            
ATOM     38  H16 BCD     1      10.790  32.010  14.220  1.00  0.00            
ATOM     39  H17 BCD     1       9.190  32.820  16.800  1.00  0.00            
ATOM     40  H18 BCD     1      10.490  35.010  16.500  1.00  0.00            
ATOM     41  H19 BCD     1      11.550  33.550  16.880  1.00  0.00            
ATOM     42  H20 BCD     1      11.390  35.390  15.020  1.00  0.00            
ATOM     43  C13 BCD     1       3.560  33.820  17.850  1.00  0.00            
ATOM     44  O11 BCD     1       4.310  33.240  18.920  1.00  0.00            
ATOM     45  C14 BCD     1       3.340  32.750  16.730  1.00  0.00            
ATOM     46  O12 BCD     1       2.560  31.660  17.230  1.00  0.00            
ATOM     47  C15 BCD     1       4.620  32.230  16.220  1.00  0.00            
ATOM     48  O13 BCD     1       4.500  31.280  15.090  1.00  0.00            
ATOM     49  C16 BCD     1       5.540  33.320  15.790  1.00  0.00            
ATOM     50  C17 BCD     1       5.620  34.520  16.800  1.00  0.00            
ATOM     51  O14 BCD     1       4.270  34.870  17.190  1.00  0.00            
ATOM     52  C18 BCD     1       6.150  35.760  16.140  1.00  0.00            
ATOM     53  O15 BCD     1       5.150  36.200  15.090  1.00  0.00            
ATOM     54  H21 BCD     1       2.570  34.210  18.120  1.00  0.00            
ATOM     55  H22 BCD     1       2.770  33.260  15.950  1.00  0.00            
ATOM     56  H23 BCD     1       2.550  30.980  16.550  1.00  0.00            
ATOM     57  H24 BCD     1       5.130  31.790  17.090  1.00  0.00            
ATOM     58  H25 BCD     1       5.360  31.320  14.670  1.00  0.00            
ATOM     59  H26 BCD     1       5.220  33.680  14.800  1.00  0.00            
ATOM     60  H27 BCD     1       6.240  34.250  17.660  1.00  0.00            
ATOM     61  H28 BCD     1       6.230  36.500  16.940  1.00  0.00            
ATOM     62  H29 BCD     1       7.100  35.390  15.730  1.00  0.00            
ATOM     63  H30 BCD     1       4.240  36.080  15.360  1.00  0.00            
ATOM     64  C19 BCD     1       3.870  32.720  23.030  1.00  0.00            
ATOM     65  O16 BCD     1       5.240  32.280  23.190  1.00  0.00            
ATOM     66  C20 BCD     1       3.060  31.710  22.210  1.00  0.00            
ATOM     67  O17 BCD     1       3.190  30.450  22.810  1.00  0.00            
ATOM     68  C21 BCD     1       3.560  31.760  20.710  1.00  0.00            
ATOM     69  O18 BCD     1       2.810  30.910  19.800  1.00  0.00            
ATOM     70  C22 BCD     1       3.550  33.150  20.150  1.00  0.00            
ATOM     71  C23 BCD     1       4.130  34.190  21.130  1.00  0.00            
ATOM     72  O19 BCD     1       3.780  34.080  22.510  1.00  0.00            
ATOM     73  C24 BCD     1       3.850  35.630  20.740  1.00  0.00            
ATOM     74  O20 BCD     1       2.500  35.910  20.490  1.00  0.00            
ATOM     75  H31 BCD     1       3.340  32.780  23.990  1.00  0.00            
ATOM     76  H32 BCD     1       2.040  32.100  22.330  1.00  0.00            
ATOM     77  H33 BCD     1       2.420  29.890  22.680  1.00  0.00            
ATOM     78  H34 BCD     1       4.610  31.430  20.760  1.00  0.00            
ATOM     79  H35 BCD     1       2.840  31.320  18.930  1.00  0.00            
ATOM     80  H36 BCD     1       2.490  33.360  19.940  1.00  0.00            
ATOM     81  H37 BCD     1       5.210  34.080  21.010  1.00  0.00            
ATOM     82  H38 BCD     1       4.230  36.170  21.610  1.00  0.00            
ATOM     83  H39 BCD     1       4.510  35.950  19.920  1.00  0.00            
ATOM     84  H40 BCD     1       2.330  36.850  20.410  1.00  0.00            
ATOM     85  C25 BCD     1       8.110  31.790  26.150  1.00  0.00            
ATOM     86  O21 BCD     1       9.110  31.230  25.330  1.00  0.00            
ATOM     87  C26 BCD     1       6.850  30.890  26.320  1.00  0.00            
ATOM     88  O22 BCD     1       7.290  29.570  26.680  1.00  0.00            
ATOM     89  C27 BCD     1       6.060  30.930  25.040  1.00  0.00            
ATOM     90  O23 BCD     1       4.780  30.230  25.120  1.00  0.00            
ATOM     91  C28 BCD     1       5.770  32.370  24.580  1.00  0.00            
ATOM     92  C29 BCD     1       6.990  33.220  24.560  1.00  0.00            
ATOM     93  O24 BCD     1       7.690  33.080  25.750  1.00  0.00            
ATOM     94  C30 BCD     1       6.690  34.640  24.280  1.00  0.00            
ATOM     95  O25 BCD     1       7.840  35.460  24.350  1.00  0.00            
ATOM     96  H41 BCD     1       8.570  31.980  27.130  1.00  0.00            
ATOM     97  H42 BCD     1       6.280  31.360  27.130  1.00  0.00            
ATOM     98  H43 BCD     1       7.970  29.280  26.070  1.00  0.00            
ATOM     99  H44 BCD     1       6.690  30.390  24.320  1.00  0.00            
ATOM    100  H45 BCD     1       4.320  30.380  24.290  1.00  0.00            
ATOM    101  H46 BCD     1       5.030  32.850  25.230  1.00  0.00            
ATOM    102  H47 BCD     1       7.700  32.970  23.760  1.00  0.00            
ATOM    103  H48 BCD     1       6.400  34.650  23.220  1.00  0.00            
ATOM    104  H49 BCD     1       5.880  34.970  24.940  1.00  0.00            
ATOM    105  H50 BCD     1       8.150  35.330  25.250  1.00  0.00            
ATOM    106  C31 BCD     1      12.900  30.090  24.970  1.00  0.00            
ATOM    107  O26 BCD     1      12.730  30.300  23.570  1.00  0.00            
ATOM    108  C32 BCD     1      11.930  28.990  25.480  1.00  0.00            
ATOM    109  O27 BCD     1      12.230  27.790  24.800  1.00  0.00            
ATOM    110  C33 BCD     1      10.550  29.390  25.210  1.00  0.00            
ATOM    111  C34 BCD     1      10.270  30.690  25.940  1.00  0.00            
ATOM    112  C35 BCD     1      11.320  31.740  25.570  1.00  0.00            
ATOM    113  O28 BCD     1      12.630  31.330  25.740  1.00  0.00            
ATOM    114  C36 BCD     1      11.100  33.070  26.310  1.00  0.00            
ATOM    115  O29 BCD     1      11.150  32.820  27.670  1.00  0.00            
ATOM    116  O30 BCD     1       9.550  28.450  25.620  1.00  0.00            
ATOM    117  H51 BCD     1      13.930  29.810  25.200  1.00  0.00            
ATOM    118  H52 BCD     1      12.090  28.910  26.560  1.00  0.00            
ATOM    119  H53 BCD     1      12.610  27.940  23.930  1.00  0.00            
ATOM    120  H54 BCD     1      10.390  29.560  24.140  1.00  0.00            
ATOM    121  H55 BCD     1       9.930  27.570  25.670  1.00  0.00            
ATOM    122  H56 BCD     1      10.180  30.540  27.020  1.00  0.00            
ATOM    123  H57 BCD     1      11.190  31.900  24.490  1.00  0.00            
ATOM    124  H58 BCD     1      11.780  33.850  25.950  1.00  0.00            
ATOM    125  H59 BCD     1      10.080  33.470  26.210  1.00  0.00            
ATOM    126  H60 BCD     1      10.710  33.560  28.100  1.00  0.00            
ATOM    127  C37 BCD     1      14.880  30.380  20.100  1.00  0.00            
ATOM    128  O31 BCD     1      13.670  30.440  19.390  1.00  0.00            
ATOM    129  C38 BCD     1      14.980  29.080  20.900  1.00  0.00            
ATOM    130  O32 BCD     1      14.770  28.000  19.960  1.00  0.00            
ATOM    131  C39 BCD     1      13.850  29.060  21.930  1.00  0.00            
ATOM    132  O33 BCD     1      14.070  27.860  22.590  1.00  0.00            
ATOM    133  C40 BCD     1      13.910  30.310  22.760  1.00  0.00            
ATOM    134  C41 BCD     1      13.930  31.600  21.910  1.00  0.00            
ATOM    135  O34 BCD     1      14.960  31.490  21.000  1.00  0.00            
ATOM    136  C42 BCD     1      14.250  32.810  22.780  1.00  0.00            
ATOM    137  O35 BCD     1      15.370  32.530  23.510  1.00  0.00            
ATOM    138  H61 BCD     1      15.770  30.340  19.460  1.00  0.00            
ATOM    139  H62 BCD     1      15.940  28.940  21.430  1.00  0.00            
ATOM    140  H63 BCD     1      15.260  27.220  20.230  1.00  0.00            
ATOM    141  H64 BCD     1      12.890  29.050  21.410  1.00  0.00            
ATOM    142  H65 BCD     1      14.670  28.050  23.320  1.00  0.00            
ATOM    143  H66 BCD     1      14.780  30.180  23.430  1.00  0.00            
ATOM    144  H67 BCD     1      12.980  31.700  21.370  1.00  0.00            
ATOM    145  H68 BCD     1      14.330  33.660  22.080  1.00  0.00            
ATOM    146  H69 BCD     1      13.360  32.970  23.400  1.00  0.00            
ATOM    147  H70 BCD     1      16.000  33.140  23.140  1.00  0.00            
ATOM    148  C1  BW7     2      13.430  37.510  20.680  1.00  0.00            
ATOM    149  C2  BW7     2      12.540  36.780  19.620  1.00  0.00            
ATOM    150  C3  BW7     2      11.210  36.180  20.230  1.00  0.00            
ATOM    151  C4  BW7     2      11.560  34.810  20.950  1.00  0.00            
ATOM    152  C5  BW7     2      10.320  34.220  21.760  1.00  0.00            
ATOM    153  N1  BW7     2       9.240  33.830  20.810  1.00  0.00            
ATOM    154  C6  BW7     2       9.150  32.620  20.210  1.00  0.00            
ATOM    155  C7  BW7     2      10.090  31.560  20.380  1.00  0.00            
ATOM    156  C8  BW7     2      10.050  30.450  19.580  1.00  0.00            
ATOM    157  C9  BW7     2       8.930  30.210  18.720  1.00  0.00            
ATOM    158  C10 BW7     2       8.820  28.870  18.040  1.00  0.00            
ATOM    159  O1  BW7     2       9.760  28.070  18.130  1.00  0.00            
ATOM    160  O2  BW7     2       7.660  28.630  17.390  1.00  0.00            
ATOM    161  C11 BW7     2       7.550  27.400  16.710  1.00  0.00            
ATOM    162  C12 BW7     2       6.150  27.370  16.250  1.00  0.00            
ATOM    163  N2  BW7     2       5.210  26.670  17.200  1.00  0.00            
ATOM    164  C13 BW7     2       3.750  26.970  16.840  1.00  0.00            
ATOM    165  C14 BW7     2       5.360  25.200  17.050  1.00  0.00            
ATOM    166  C15 BW7     2       7.970  31.210  18.560  1.00  0.00            
ATOM    167  C16 BW7     2       8.120  32.370  19.380  1.00  0.00            
ATOM    168  H1  BW7     2      12.870  38.380  21.050  1.00  0.00            
ATOM    169  H2  BW7     2      13.800  36.830  21.450  1.00  0.00            
ATOM    170  H3  BW7     2      14.260  38.100  20.260  1.00  0.00            
ATOM    171  H4  BW7     2      13.050  35.900  19.210  1.00  0.00            
ATOM    172  H5  BW7     2      12.410  37.480  18.780  1.00  0.00            
ATOM    173  H6  BW7     2      10.540  35.880  19.410  1.00  0.00            
ATOM    174  H7  BW7     2      10.630  36.730  20.980  1.00  0.00            
ATOM    175  H8  BW7     2      12.310  35.120  21.690  1.00  0.00            
ATOM    176  H9  BW7     2      12.030  34.120  20.230  1.00  0.00            
ATOM    177  H10 BW7     2       9.980  35.010  22.440  1.00  0.00            
ATOM    178  H11 BW7     2      10.700  33.380  22.350  1.00  0.00            
ATOM    179  H12 BW7     2       8.490  34.510  20.740  1.00  0.00            
ATOM    180  H13 BW7     2      10.890  31.640  21.110  1.00  0.00            
ATOM    181  H14 BW7     2      10.830  29.700  19.690  1.00  0.00            
ATOM    182  H15 BW7     2       7.860  26.590  17.370  1.00  0.00            
ATOM    183  H16 BW7     2       8.220  27.500  15.840  1.00  0.00            
ATOM    184  H17 BW7     2       6.060  26.880  15.280  1.00  0.00            
ATOM    185  H18 BW7     2       5.810  28.400  16.150  1.00  0.00            
ATOM    186  H19 BW7     2       5.480  26.930  18.160  1.00  0.00            
ATOM    187  H20 BW7     2       3.540  26.650  15.820  1.00  0.00            
ATOM    188  H21 BW7     2       2.950  26.510  17.430  1.00  0.00            
ATOM    189  H22 BW7     2       3.510  28.040  16.780  1.00  0.00            
ATOM    190  H23 BW7     2       6.160  24.820  17.690  1.00  0.00            
ATOM    191  H24 BW7     2       4.550  24.660  17.540  1.00  0.00            
ATOM    192  H25 BW7     2       5.440  24.950  15.990  1.00  0.00            
ATOM    193  H26 BW7     2       7.180  31.130  17.810  1.00  0.00            
ATOM    194  H27 BW7     2       7.300  33.070  19.270  1.00  0.00            
TER
ENDMDL
MODEL        1
ATOM      1  C1  BCD     1      11.160  28.460  28.270  1.00  0.00            
ATOM      2  O1  BCD     1      10.300  28.430  27.040  1.00  0.00            
ATOM      3  C2  BCD     1      10.320  28.810  29.490  1.00  0.00            
ATOM      4  O2  BCD     1       9.410  27.740  29.630  1.00  0.00            
ATOM      5  C3  BCD     1       9.790  30.210  29.440  1.00  0.00            
ATOM      6  O3  BCD     1       9.130  30.760  30.670  1.00  0.00            
ATOM      7  C4  BCD     1      10.890  31.260  29.030  1.00  0.00            
ATOM      8  C5  BCD     1      11.770  30.790  27.920  1.00  0.00            
ATOM      9  O4  BCD     1      12.250  29.450  28.170  1.00  0.00            
ATOM     10  C6  BCD     1      13.030  31.790  27.780  1.00  0.00            
ATOM     11  O5  BCD     1      13.760  32.050  29.020  1.00  0.00            
ATOM     12  H1  BCD     1      11.600  27.470  28.420  1.00  0.00            
ATOM     13  H2  BCD     1      11.040  28.710  30.310  1.00  0.00            
ATOM     14  H3  BCD     1       8.900  27.570  30.430  1.00  0.00            
ATOM     15  H4  BCD     1       9.040  30.090  28.660  1.00  0.00            
ATOM     16  H5  BCD     1       8.300  30.290  30.820  1.00  0.00            
ATOM     17  H6  BCD     1      11.360  31.390  30.010  1.00  0.00            
ATOM     18  H7  BCD     1      11.170  30.740  27.000  1.00  0.00            
ATOM     19  H8  BCD     1      13.640  31.420  26.930  1.00  0.00            
ATOM     20  H9  BCD     1      12.670  32.750  27.390  1.00  0.00            
ATOM     21  H10 BCD     1      14.510  32.640  28.910  1.00  0.00            
ATOM     22  C7  BCD     1       9.650  25.590  24.050  1.00  0.00            
ATOM     23  O6  BCD     1       8.570  26.340  23.500  1.00  0.00            
ATOM     24  C8  BCD     1       9.340  25.180  25.480  1.00  0.00            
ATOM     25  O7  BCD     1       8.160  24.310  25.440  1.00  0.00            
ATOM     26  C9  BCD     1       9.290  26.310  26.500  1.00  0.00            
ATOM     27  O8  BCD     1       9.440  25.740  27.840  1.00  0.00            
ATOM     28  C10 BCD     1      10.500  27.230  26.290  1.00  0.00            
ATOM     29  C11 BCD     1      10.770  27.580  24.830  1.00  0.00            
ATOM     30  O9  BCD     1      10.880  26.330  24.130  1.00  0.00            
ATOM     31  C12 BCD     1      12.000  28.410  24.600  1.00  0.00            
ATOM     32  O10 BCD     1      13.130  27.630  24.790  1.00  0.00            
ATOM     33  H11 BCD     1       9.800  24.670  23.470  1.00  0.00            
ATOM     34  H12 BCD     1      10.100  24.520  25.910  1.00  0.00            
ATOM     35  H13 BCD     1       8.100  23.880  26.300  1.00  0.00            
ATOM     36  H14 BCD     1       8.320  26.770  26.280  1.00  0.00            
ATOM     37  H15 BCD     1       9.460  26.430  28.500  1.00  0.00            
ATOM     38  H16 BCD     1      11.390  26.670  26.570  1.00  0.00            
ATOM     39  H17 BCD     1       9.980  28.230  24.430  1.00  0.00            
ATOM     40  H18 BCD     1      11.930  28.830  23.590  1.00  0.00            
ATOM     41  H19 BCD     1      11.960  29.300  25.240  1.00  0.00            
ATOM     42  H20 BCD     1      13.600  27.770  23.960  1.00  0.00            
ATOM     43  C13 BCD     1       5.930  26.320  20.380  1.00  0.00            
ATOM     44  O11 BCD     1       5.330  27.510  20.900  1.00  0.00            
ATOM     45  C14 BCD     1       5.800  25.170  21.320  1.00  0.00            
ATOM     46  O12 BCD     1       4.390  25.090  21.460  1.00  0.00            
ATOM     47  C15 BCD     1       6.490  25.510  22.640  1.00  0.00            
ATOM     48  O13 BCD     1       6.440  24.410  23.560  1.00  0.00            
ATOM     49  C16 BCD     1       7.960  25.930  22.290  1.00  0.00            
ATOM     50  C17 BCD     1       7.960  27.080  21.260  1.00  0.00            
ATOM     51  O14 BCD     1       7.220  26.750  20.110  1.00  0.00            
ATOM     52  C18 BCD     1       9.400  27.570  21.030  1.00  0.00            
ATOM     53  O15 BCD     1      10.290  26.520  20.610  1.00  0.00            
ATOM     54  H21 BCD     1       5.450  26.030  19.440  1.00  0.00            
ATOM     55  H22 BCD     1       6.320  24.390  20.750  1.00  0.00            
ATOM     56  H23 BCD     1       4.290  24.170  21.750  1.00  0.00            
ATOM     57  H24 BCD     1       6.010  26.400  23.060  1.00  0.00            
ATOM     58  H25 BCD     1       7.060  24.460  24.290  1.00  0.00            
ATOM     59  H26 BCD     1       8.450  24.990  21.990  1.00  0.00            
ATOM     60  H27 BCD     1       7.460  27.930  21.740  1.00  0.00            
ATOM     61  H28 BCD     1       9.280  28.360  20.270  1.00  0.00            
ATOM     62  H29 BCD     1       9.790  28.030  21.940  1.00  0.00            
ATOM     63  H30 BCD     1       9.980  26.150  19.780  1.00  0.00            
ATOM     64  C19 BCD     1       3.270  30.980  19.940  1.00  0.00            
ATOM     65  O16 BCD     1       3.560  31.480  21.220  1.00  0.00            
ATOM     66  C20 BCD     1       2.430  29.740  19.960  1.00  0.00            
ATOM     67  O17 BCD     1       1.130  29.880  20.640  1.00  0.00            
ATOM     68  C21 BCD     1       3.220  28.530  20.540  1.00  0.00            
ATOM     69  O18 BCD     1       2.580  27.280  20.340  1.00  0.00            
ATOM     70  C22 BCD     1       4.670  28.380  20.000  1.00  0.00            
ATOM     71  C23 BCD     1       5.320  29.750  20.000  1.00  0.00            
ATOM     72  O19 BCD     1       4.460  30.660  19.330  1.00  0.00            
ATOM     73  C24 BCD     1       6.580  29.830  19.300  1.00  0.00            
ATOM     74  O20 BCD     1       7.170  31.140  19.410  1.00  0.00            
ATOM     75  H31 BCD     1       2.830  31.790  19.350  1.00  0.00            
ATOM     76  H32 BCD     1       2.290  29.530  18.890  1.00  0.00            
ATOM     77  H33 BCD     1       0.640  30.460  20.050  1.00  0.00            
ATOM     78  H34 BCD     1       3.310  28.660  21.630  1.00  0.00            
ATOM     79  H35 BCD     1       3.080  26.560  20.740  1.00  0.00            
ATOM     80  H36 BCD     1       4.640  27.910  19.010  1.00  0.00            
ATOM     81  H37 BCD     1       5.490  30.130  21.020  1.00  0.00            
ATOM     82  H38 BCD     1       7.240  29.140  19.840  1.00  0.00            
ATOM     83  H39 BCD     1       6.460  29.450  18.270  1.00  0.00            
ATOM     84  H40 BCD     1       7.670  31.260  18.590  1.00  0.00            
ATOM     85  C25 BCD     1       3.500  34.910  23.540  1.00  0.00            
ATOM     86  O21 BCD     1       4.760  34.630  24.200  1.00  0.00            
ATOM     87  C26 BCD     1       2.430  33.860  23.830  1.00  0.00            
ATOM     88  O22 BCD     1       2.340  33.770  25.260  1.00  0.00            
ATOM     89  C27 BCD     1       2.700  32.500  23.120  1.00  0.00            
ATOM     90  O23 BCD     1       1.510  31.660  23.200  1.00  0.00            
ATOM     91  C28 BCD     1       3.080  32.690  21.660  1.00  0.00            
ATOM     92  C29 BCD     1       4.120  33.840  21.470  1.00  0.00            
ATOM     93  O24 BCD     1       3.620  34.910  22.130  1.00  0.00            
ATOM     94  C30 BCD     1       4.490  34.080  20.020  1.00  0.00            
ATOM     95  O25 BCD     1       3.330  34.660  19.420  1.00  0.00            
ATOM     96  H41 BCD     1       3.120  35.920  23.730  1.00  0.00            
ATOM     97  H42 BCD     1       1.490  34.250  23.430  1.00  0.00            
ATOM     98  H43 BCD     1       2.790  34.570  25.530  1.00  0.00            
ATOM     99  H44 BCD     1       3.590  32.060  23.590  1.00  0.00            
ATOM    100  H45 BCD     1       0.830  31.850  22.540  1.00  0.00            
ATOM    101  H46 BCD     1       2.210  32.940  21.050  1.00  0.00            
ATOM    102  H47 BCD     1       5.090  33.650  21.960  1.00  0.00            
ATOM    103  H48 BCD     1       5.260  34.860  20.040  1.00  0.00            
ATOM    104  H49 BCD     1       4.950  33.180  19.600  1.00  0.00            
ATOM    105  H50 BCD     1       3.420  35.590  19.640  1.00  0.00            
ATOM    106  C31 BCD     1       7.250  36.680  26.730  1.00  0.00            
ATOM    107  O26 BCD     1       7.610  35.450  27.360  1.00  0.00            
ATOM    108  C32 BCD     1       5.840  36.820  26.970  1.00  0.00            
ATOM    109  O27 BCD     1       5.630  36.830  28.410  1.00  0.00            
ATOM    110  C33 BCD     1       5.050  35.710  26.330  1.00  0.00            
ATOM    111  C34 BCD     1       5.360  35.730  24.840  1.00  0.00            
ATOM    112  C35 BCD     1       6.890  35.650  24.510  1.00  0.00            
ATOM    113  O28 BCD     1       7.550  36.660  25.300  1.00  0.00            
ATOM    114  C36 BCD     1       7.200  35.700  23.000  1.00  0.00            
ATOM    115  O29 BCD     1       6.500  36.710  22.330  1.00  0.00            
ATOM    116  O30 BCD     1       3.640  35.770  26.580  1.00  0.00            
ATOM    117  H51 BCD     1       7.820  37.480  27.220  1.00  0.00            
ATOM    118  H52 BCD     1       5.440  37.760  26.580  1.00  0.00            
ATOM    119  H53 BCD     1       6.200  36.130  28.740  1.00  0.00            
ATOM    120  H54 BCD     1       5.470  34.750  26.680  1.00  0.00            
ATOM    121  H55 BCD     1       3.510  35.540  27.500  1.00  0.00            
ATOM    122  H56 BCD     1       4.990  36.710  24.520  1.00  0.00            
ATOM    123  H57 BCD     1       7.240  34.670  24.870  1.00  0.00            
ATOM    124  H58 BCD     1       8.290  35.740  22.900  1.00  0.00            
ATOM    125  H59 BCD     1       6.960  34.760  22.490  1.00  0.00            
ATOM    126  H60 BCD     1       6.930  36.890  21.490  1.00  0.00            
ATOM    127  C37 BCD     1      10.670  33.630  29.400  1.00  0.00            
ATOM    128  O31 BCD     1      10.190  32.480  28.750  1.00  0.00            
ATOM    129  C38 BCD     1       9.570  34.260  30.320  1.00  0.00            
ATOM    130  O32 BCD     1       9.220  33.410  31.440  1.00  0.00            
ATOM    131  C39 BCD     1       8.360  34.560  29.410  1.00  0.00            
ATOM    132  O33 BCD     1       7.370  35.350  30.170  1.00  0.00            
ATOM    133  C40 BCD     1       8.770  35.400  28.190  1.00  0.00            
ATOM    134  C41 BCD     1      10.030  34.830  27.530  1.00  0.00            
ATOM    135  O34 BCD     1      11.010  34.540  28.470  1.00  0.00            
ATOM    136  C42 BCD     1      10.630  35.780  26.550  1.00  0.00            
ATOM    137  O35 BCD     1      11.830  35.230  25.960  1.00  0.00            
ATOM    138  H61 BCD     1      11.560  33.350  29.970  1.00  0.00            
ATOM    139  H62 BCD     1      10.060  35.180  30.670  1.00  0.00            
ATOM    140  H63 BCD     1       9.390  32.500  31.190  1.00  0.00            
ATOM    141  H64 BCD     1       8.020  33.560  29.140  1.00  0.00            
ATOM    142  H65 BCD     1       6.790  34.730  30.610  1.00  0.00            
ATOM    143  H66 BCD     1       8.980  36.410  28.570  1.00  0.00            
ATOM    144  H67 BCD     1       9.750  33.950  26.930  1.00  0.00            
ATOM    145  H68 BCD     1       9.940  35.880  25.700  1.00  0.00            
ATOM    146  H69 BCD     1      10.740  36.810  26.920  1.00  0.00            
ATOM    147  H70 BCD     1      12.260  35.910  25.450  1.00  0.00            
ATOM    148  C1  BW7     2      14.140  31.550  23.330  1.00  0.00            
ATOM    149  C2  BW7     2      12.830  31.300  22.500  1.00  0.00            
ATOM    150  C3  BW7     2      11.900  32.490  22.290  1.00  0.00            
ATOM    151  C4  BW7     2      11.360  33.130  23.580  1.00  0.00            
ATOM    152  C5  BW7     2      10.370  32.230  24.380  1.00  0.00            
ATOM    153  N1  BW7     2       9.060  32.170  23.790  1.00  0.00            
ATOM    154  C6  BW7     2       8.200  31.220  24.260  1.00  0.00            
ATOM    155  C7  BW7     2       8.300  30.640  25.520  1.00  0.00            
ATOM    156  C8  BW7     2       7.420  29.640  25.990  1.00  0.00            
ATOM    157  C9  BW7     2       6.330  29.190  25.180  1.00  0.00            
ATOM    158  C10 BW7     2       5.260  28.170  25.570  1.00  0.00            
ATOM    159  O1  BW7     2       5.310  27.530  26.630  1.00  0.00            
ATOM    160  O2  BW7     2       4.360  27.930  24.580  1.00  0.00            
ATOM    161  C11 BW7     2       3.280  27.050  25.040  1.00  0.00            
ATOM    162  C12 BW7     2       2.490  26.890  23.760  1.00  0.00            
ATOM    163  N2  BW7     2       1.070  26.230  23.860  1.00  0.00            
ATOM    164  C13 BW7     2       0.100  27.060  24.610  1.00  0.00            
ATOM    165  C14 BW7     2       0.510  26.030  22.390  1.00  0.00            
ATOM    166  C15 BW7     2       6.200  29.820  23.890  1.00  0.00            
ATOM    167  C16 BW7     2       7.120  30.860  23.390  1.00  0.00            
ATOM    168  H1  BW7     2      14.770  32.210  22.730  1.00  0.00            
ATOM    169  H2  BW7     2      13.990  32.030  24.300  1.00  0.00            
ATOM    170  H3  BW7     2      14.710  30.610  23.410  1.00  0.00            
ATOM    171  H4  BW7     2      12.300  30.560  23.110  1.00  0.00            
ATOM    172  H5  BW7     2      13.110  30.880  21.530  1.00  0.00            
ATOM    173  H6  BW7     2      11.030  32.310  21.640  1.00  0.00            
ATOM    174  H7  BW7     2      12.560  33.230  21.830  1.00  0.00            
ATOM    175  H8  BW7     2      10.780  34.010  23.270  1.00  0.00            
ATOM    176  H9  BW7     2      12.140  33.520  24.260  1.00  0.00            
ATOM    177  H10 BW7     2      10.270  32.750  25.340  1.00  0.00            
ATOM    178  H11 BW7     2      10.840  31.260  24.560  1.00  0.00            
ATOM    179  H12 BW7     2       8.830  32.600  22.910  1.00  0.00            
ATOM    180  H13 BW7     2       9.000  31.030  26.250  1.00  0.00            
ATOM    181  H14 BW7     2       7.560  29.340  27.030  1.00  0.00            
ATOM    182  H15 BW7     2       2.770  27.550  25.870  1.00  0.00            
ATOM    183  H16 BW7     2       3.600  26.070  25.410  1.00  0.00            
ATOM    184  H17 BW7     2       3.130  26.370  23.060  1.00  0.00            
ATOM    185  H18 BW7     2       2.350  27.900  23.370  1.00  0.00            
ATOM    186  H19 BW7     2       1.290  25.330  24.320  1.00  0.00            
ATOM    187  H20 BW7     2      -0.100  28.020  24.130  1.00  0.00            
ATOM    188  H21 BW7     2      -0.860  26.530  24.630  1.00  0.00            
ATOM    189  H22 BW7     2       0.400  27.280  25.630  1.00  0.00            
ATOM    190  H23 BW7     2       1.110  25.510  21.650  1.00  0.00            
ATOM    191  H24 BW7     2      -0.340  25.370  22.570  1.00  0.00            
ATOM    192  H25 BW7     2       0.270  27.000  21.940  1.00  0.00            
ATOM    193  H26 BW7     2       5.390  29.460  23.270  1.00  0.00            
ATOM    194  H27 BW7     2       6.970  31.310  22.420  1.00  0.00            
TER
ENDMDL
MODEL        1
ATOM      1  C1  BCD     1      11.980  23.240  26.430  1.00  0.00            
ATOM      2  O1  BCD     1      10.590  23.220  26.230  1.00  0.00            
ATOM      3  C2  BCD     1      12.420  24.470  27.310  1.00  0.00            
ATOM      4  O2  BCD     1      11.510  24.600  28.430  1.00  0.00            
ATOM      5  C3  BCD     1      12.290  25.710  26.490  1.00  0.00            
ATOM      6  O3  BCD     1      12.980  26.840  27.100  1.00  0.00            
ATOM      7  C4  BCD     1      12.850  25.560  25.040  1.00  0.00            
ATOM      8  C5  BCD     1      12.390  24.290  24.380  1.00  0.00            
ATOM      9  O4  BCD     1      12.610  23.170  25.230  1.00  0.00            
ATOM     10  C6  BCD     1      13.060  24.100  23.030  1.00  0.00            
ATOM     11  O5  BCD     1      14.460  23.910  23.340  1.00  0.00            
ATOM     12  H1  BCD     1      12.280  22.350  27.000  1.00  0.00            
ATOM     13  H2  BCD     1      13.450  24.180  27.540  1.00  0.00            
ATOM     14  H3  BCD     1      10.670  24.300  28.090  1.00  0.00            
ATOM     15  H4  BCD     1      11.210  25.880  26.420  1.00  0.00            
ATOM     16  H5  BCD     1      12.720  27.610  26.590  1.00  0.00            
ATOM     17  H6  BCD     1      13.940  25.620  25.220  1.00  0.00            
ATOM     18  H7  BCD     1      11.320  24.280  24.150  1.00  0.00            
ATOM     19  H8  BCD     1      12.660  23.160  22.630  1.00  0.00            
ATOM     20  H9  BCD     1      13.020  24.940  22.320  1.00  0.00            
ATOM     21  H10 BCD     1      14.560  22.950  23.280  1.00  0.00            
ATOM     22  C7  BCD     1       7.370  20.500  26.560  1.00  0.00            
ATOM     23  O6  BCD     1       6.460  21.180  25.700  1.00  0.00            
ATOM     24  C8  BCD     1       7.670  21.460  27.760  1.00  0.00            
ATOM     25  O7  BCD     1       6.450  22.050  28.210  1.00  0.00            
ATOM     26  C9  BCD     1       8.580  22.600  27.350  1.00  0.00            
ATOM     27  O8  BCD     1       8.980  23.370  28.420  1.00  0.00            
ATOM     28  C10 BCD     1       9.840  22.090  26.670  1.00  0.00            
ATOM     29  C11 BCD     1       9.480  21.230  25.500  1.00  0.00            
ATOM     30  O9  BCD     1       8.570  20.170  25.840  1.00  0.00            
ATOM     31  C12 BCD     1      10.600  20.580  24.740  1.00  0.00            
ATOM     32  O10 BCD     1      10.100  19.850  23.580  1.00  0.00            
ATOM     33  H11 BCD     1       6.790  19.650  26.920  1.00  0.00            
ATOM     34  H12 BCD     1       8.100  21.040  28.670  1.00  0.00            
ATOM     35  H13 BCD     1       5.750  21.880  27.580  1.00  0.00            
ATOM     36  H14 BCD     1       8.030  23.290  26.700  1.00  0.00            
ATOM     37  H15 BCD     1       8.380  23.270  29.160  1.00  0.00            
ATOM     38  H16 BCD     1      10.420  21.580  27.450  1.00  0.00            
ATOM     39  H17 BCD     1       9.030  21.900  24.760  1.00  0.00            
ATOM     40  H18 BCD     1      11.450  21.220  24.440  1.00  0.00            
ATOM     41  H19 BCD     1      11.020  19.800  25.390  1.00  0.00            
ATOM     42  H20 BCD     1      10.900  19.530  23.150  1.00  0.00            
ATOM     43  C13 BCD     1       2.940  20.900  23.770  1.00  0.00            
ATOM     44  O11 BCD     1       3.300  22.270  23.490  1.00  0.00            
ATOM     45  C14 BCD     1       2.730  20.760  25.220  1.00  0.00            
ATOM     46  O12 BCD     1       1.570  21.390  25.650  1.00  0.00            
ATOM     47  C15 BCD     1       4.050  21.250  25.970  1.00  0.00            
ATOM     48  O13 BCD     1       3.930  21.030  27.370  1.00  0.00            
ATOM     49  C16 BCD     1       5.250  20.500  25.330  1.00  0.00            
ATOM     50  C17 BCD     1       5.330  20.450  23.810  1.00  0.00            
ATOM     51  O14 BCD     1       4.040  20.100  23.330  1.00  0.00            
ATOM     52  C18 BCD     1       6.340  19.420  23.270  1.00  0.00            
ATOM     53  O15 BCD     1       5.880  18.100  23.570  1.00  0.00            
ATOM     54  H21 BCD     1       2.080  20.530  23.190  1.00  0.00            
ATOM     55  H22 BCD     1       2.640  19.710  25.530  1.00  0.00            
ATOM     56  H23 BCD     1       1.620  22.300  25.370  1.00  0.00            
ATOM     57  H24 BCD     1       4.220  22.340  25.900  1.00  0.00            
ATOM     58  H25 BCD     1       4.030  20.110  27.640  1.00  0.00            
ATOM     59  H26 BCD     1       5.310  19.440  25.630  1.00  0.00            
ATOM     60  H27 BCD     1       5.590  21.420  23.360  1.00  0.00            
ATOM     61  H28 BCD     1       6.400  19.580  22.190  1.00  0.00            
ATOM     62  H29 BCD     1       7.310  19.760  23.670  1.00  0.00            
ATOM     63  H30 BCD     1       4.970  18.130  23.880  1.00  0.00            
ATOM     64  C19 BCD     1       1.470  25.110  21.110  1.00  0.00            
ATOM     65  O16 BCD     1       2.730  25.790  21.100  1.00  0.00            
ATOM     66  C20 BCD     1       0.860  24.990  22.510  1.00  0.00            
ATOM     67  O17 BCD     1       0.540  26.190  23.060  1.00  0.00            
ATOM     68  C21 BCD     1       1.850  24.180  23.460  1.00  0.00            
ATOM     69  O18 BCD     1       1.140  23.930  24.730  1.00  0.00            
ATOM     70  C22 BCD     1       2.200  22.860  22.790  1.00  0.00            
ATOM     71  C23 BCD     1       2.610  23.040  21.350  1.00  0.00            
ATOM     72  O19 BCD     1       1.580  23.740  20.670  1.00  0.00            
ATOM     73  C24 BCD     1       2.880  21.810  20.500  1.00  0.00            
ATOM     74  O20 BCD     1       1.880  20.840  20.460  1.00  0.00            
ATOM     75  H31 BCD     1       0.720  25.650  20.510  1.00  0.00            
ATOM     76  H32 BCD     1      -0.060  24.390  22.390  1.00  0.00            
ATOM     77  H33 BCD     1       1.340  26.730  23.100  1.00  0.00            
ATOM     78  H34 BCD     1       2.820  24.680  23.590  1.00  0.00            
ATOM     79  H35 BCD     1       1.150  24.800  25.130  1.00  0.00            
ATOM     80  H36 BCD     1       1.270  22.300  22.930  1.00  0.00            
ATOM     81  H37 BCD     1       3.500  23.680  21.230  1.00  0.00            
ATOM     82  H38 BCD     1       3.200  22.070  19.480  1.00  0.00            
ATOM     83  H39 BCD     1       3.800  21.280  20.790  1.00  0.00            
ATOM     84  H40 BCD     1       1.920  20.480  19.570  1.00  0.00            
ATOM     85  C25 BCD     1       4.520  29.350  20.180  1.00  0.00            
ATOM     86  O21 BCD     1       5.840  28.680  20.190  1.00  0.00            
ATOM     87  C26 BCD     1       3.820  29.290  21.520  1.00  0.00            
ATOM     88  O22 BCD     1       4.610  29.820  22.600  1.00  0.00            
ATOM     89  C27 BCD     1       3.530  27.820  21.870  1.00  0.00            
ATOM     90  O23 BCD     1       2.830  27.730  23.160  1.00  0.00            
ATOM     91  C28 BCD     1       2.750  27.190  20.800  1.00  0.00            
ATOM     92  C29 BCD     1       3.420  27.350  19.430  1.00  0.00            
ATOM     93  O24 BCD     1       3.710  28.730  19.170  1.00  0.00            
ATOM     94  C30 BCD     1       2.510  26.770  18.340  1.00  0.00            
ATOM     95  O25 BCD     1       1.260  27.450  18.410  1.00  0.00            
ATOM     96  H41 BCD     1       4.660  30.400  19.900  1.00  0.00            
ATOM     97  H42 BCD     1       2.910  29.890  21.370  1.00  0.00            
ATOM     98  H43 BCD     1       5.490  30.040  22.290  1.00  0.00            
ATOM     99  H44 BCD     1       4.500  27.310  21.850  1.00  0.00            
ATOM    100  H45 BCD     1       3.450  27.810  23.880  1.00  0.00            
ATOM    101  H46 BCD     1       1.730  27.590  20.740  1.00  0.00            
ATOM    102  H47 BCD     1       4.390  26.820  19.410  1.00  0.00            
ATOM    103  H48 BCD     1       2.920  26.820  17.320  1.00  0.00            
ATOM    104  H49 BCD     1       2.460  25.710  18.600  1.00  0.00            
ATOM    105  H50 BCD     1       0.600  26.840  18.080  1.00  0.00            
ATOM    106  C31 BCD     1       9.920  29.530  19.990  1.00  0.00            
ATOM    107  O26 BCD     1      10.090  28.670  21.130  1.00  0.00            
ATOM    108  C32 BCD     1       9.010  30.740  20.300  1.00  0.00            
ATOM    109  O27 BCD     1       9.620  31.710  21.110  1.00  0.00            
ATOM    110  C33 BCD     1       7.670  30.230  20.870  1.00  0.00            
ATOM    111  C34 BCD     1       6.980  29.450  19.720  1.00  0.00            
ATOM    112  C35 BCD     1       8.000  28.360  19.140  1.00  0.00            
ATOM    113  O28 BCD     1       9.270  28.840  18.920  1.00  0.00            
ATOM    114  C36 BCD     1       7.570  27.670  17.950  1.00  0.00            
ATOM    115  O29 BCD     1       7.220  28.510  16.830  1.00  0.00            
ATOM    116  O30 BCD     1       6.840  31.280  21.340  1.00  0.00            
ATOM    117  H51 BCD     1      10.900  29.850  19.630  1.00  0.00            
ATOM    118  H52 BCD     1       8.780  31.190  19.330  1.00  0.00            
ATOM    119  H53 BCD     1       9.880  31.250  21.910  1.00  0.00            
ATOM    120  H54 BCD     1       7.870  29.500  21.660  1.00  0.00            
ATOM    121  H55 BCD     1       7.420  32.020  21.520  1.00  0.00            
ATOM    122  H56 BCD     1       6.680  30.070  18.870  1.00  0.00            
ATOM    123  H57 BCD     1       8.030  27.530  19.860  1.00  0.00            
ATOM    124  H58 BCD     1       8.360  26.950  17.700  1.00  0.00            
ATOM    125  H59 BCD     1       6.710  27.030  18.180  1.00  0.00            
ATOM    126  H60 BCD     1       7.820  29.260  16.870  1.00  0.00            
ATOM    127  C37 BCD     1      13.090  27.840  23.860  1.00  0.00            
ATOM    128  O31 BCD     1      12.370  26.620  24.260  1.00  0.00            
ATOM    129  C38 BCD     1      12.230  29.030  24.110  1.00  0.00            
ATOM    130  O32 BCD     1      11.930  28.970  25.560  1.00  0.00            
ATOM    131  C39 BCD     1      10.840  28.980  23.330  1.00  0.00            
ATOM    132  O33 BCD     1      10.070  30.190  23.620  1.00  0.00            
ATOM    133  C40 BCD     1      11.270  28.960  21.890  1.00  0.00            
ATOM    134  C41 BCD     1      12.270  27.800  21.540  1.00  0.00            
ATOM    135  O34 BCD     1      13.440  27.840  22.510  1.00  0.00            
ATOM    136  C42 BCD     1      12.750  27.800  20.110  1.00  0.00            
ATOM    137  O35 BCD     1      13.420  28.980  19.690  1.00  0.00            
ATOM    138  H61 BCD     1      13.950  28.020  24.510  1.00  0.00            
ATOM    139  H62 BCD     1      12.730  29.950  23.760  1.00  0.00            
ATOM    140  H63 BCD     1      11.490  29.800  25.750  1.00  0.00            
ATOM    141  H64 BCD     1      10.220  28.110  23.600  1.00  0.00            
ATOM    142  H65 BCD     1       9.700  30.070  24.500  1.00  0.00            
ATOM    143  H66 BCD     1      11.780  29.910  21.660  1.00  0.00            
ATOM    144  H67 BCD     1      11.780  26.820  21.550  1.00  0.00            
ATOM    145  H68 BCD     1      13.290  26.870  19.900  1.00  0.00            
ATOM    146  H69 BCD     1      11.910  27.720  19.410  1.00  0.00            
ATOM    147  H70 BCD     1      13.630  28.830  18.770  1.00  0.00            
ATOM    148  C1  BW7     2       4.410  23.470  16.510  1.00  0.00            
ATOM    149  C2  BW7     2       5.280  22.920  17.700  1.00  0.00            
ATOM    150  C3  BW7     2       5.400  23.960  18.890  1.00  0.00            
ATOM    151  C4  BW7     2       6.440  23.630  19.920  1.00  0.00            
ATOM    152  C5  BW7     2       6.560  24.650  21.050  1.00  0.00            
ATOM    153  N1  BW7     2       7.670  24.460  21.990  1.00  0.00            
ATOM    154  C6  BW7     2       7.940  25.310  23.040  1.00  0.00            
ATOM    155  C7  BW7     2       7.630  26.670  22.960  1.00  0.00            
ATOM    156  C8  BW7     2       7.830  27.540  24.000  1.00  0.00            
ATOM    157  C9  BW7     2       8.340  27.140  25.190  1.00  0.00            
ATOM    158  C10 BW7     2       8.840  28.200  26.200  1.00  0.00            
ATOM    159  O1  BW7     2       8.890  29.410  25.890  1.00  0.00            
ATOM    160  O2  BW7     2       8.930  27.730  27.500  1.00  0.00            
ATOM    161  C11 BW7     2       9.590  28.670  28.370  1.00  0.00            
ATOM    162  C12 BW7     2      10.130  27.760  29.470  1.00  0.00            
ATOM    163  N2  BW7     2       9.110  27.240  30.450  1.00  0.00            
ATOM    164  C13 BW7     2       8.230  26.170  29.770  1.00  0.00            
ATOM    165  C14 BW7     2       9.920  26.480  31.530  1.00  0.00            
ATOM    166  C15 BW7     2       8.580  25.730  25.270  1.00  0.00            
ATOM    167  C16 BW7     2       8.530  24.850  24.200  1.00  0.00            
ATOM    168  H1  BW7     2       4.430  22.830  15.620  1.00  0.00            
ATOM    169  H2  BW7     2       3.340  23.430  16.720  1.00  0.00            
ATOM    170  H3  BW7     2       4.690  24.490  16.220  1.00  0.00            
ATOM    171  H4  BW7     2       6.300  22.780  17.310  1.00  0.00            
ATOM    172  H5  BW7     2       4.920  21.940  18.030  1.00  0.00            
ATOM    173  H6  BW7     2       4.450  24.190  19.370  1.00  0.00            
ATOM    174  H7  BW7     2       5.820  24.870  18.440  1.00  0.00            
ATOM    175  H8  BW7     2       7.420  23.490  19.450  1.00  0.00            
ATOM    176  H9  BW7     2       6.150  22.640  20.280  1.00  0.00            
ATOM    177  H10 BW7     2       5.620  24.440  21.590  1.00  0.00            
ATOM    178  H11 BW7     2       6.510  25.660  20.620  1.00  0.00            
ATOM    179  H12 BW7     2       7.830  23.470  22.170  1.00  0.00            
ATOM    180  H13 BW7     2       7.300  27.060  22.000  1.00  0.00            
ATOM    181  H14 BW7     2       7.670  28.610  23.890  1.00  0.00            
ATOM    182  H15 BW7     2       8.930  29.430  28.810  1.00  0.00            
ATOM    183  H16 BW7     2      10.510  28.900  27.820  1.00  0.00            
ATOM    184  H17 BW7     2      10.970  28.170  30.030  1.00  0.00            
ATOM    185  H18 BW7     2      10.490  26.840  29.000  1.00  0.00            
ATOM    186  H19 BW7     2       8.510  27.950  30.890  1.00  0.00            
ATOM    187  H20 BW7     2       7.530  26.610  29.060  1.00  0.00            
ATOM    188  H21 BW7     2       8.860  25.490  29.210  1.00  0.00            
ATOM    189  H22 BW7     2       7.580  25.620  30.450  1.00  0.00            
ATOM    190  H23 BW7     2      10.450  27.080  32.270  1.00  0.00            
ATOM    191  H24 BW7     2       9.090  25.990  32.050  1.00  0.00            
ATOM    192  H25 BW7     2      10.580  25.720  31.120  1.00  0.00            
ATOM    193  H26 BW7     2       9.060  25.320  26.150  1.00  0.00            
ATOM    194  H27 BW7     2       8.640  23.770  24.320  1.00  0.00            
TER
ENDMDL
MODEL        1
ATOM      1  C1  BCD     1      16.720  20.780  24.490  1.00  0.00            
ATOM      2  O1  BCD     1      15.530  20.900  23.660  1.00  0.00            
ATOM      3  C2  BCD     1      17.310  19.390  24.420  1.00  0.00            
ATOM      4  O2  BCD     1      17.770  19.040  23.090  1.00  0.00            
ATOM      5  C3  BCD     1      16.390  18.310  25.080  1.00  0.00            
ATOM      6  O3  BCD     1      17.090  17.080  25.310  1.00  0.00            
ATOM      7  C4  BCD     1      15.950  18.810  26.460  1.00  0.00            
ATOM      8  C5  BCD     1      15.450  20.220  26.440  1.00  0.00            
ATOM      9  O4  BCD     1      16.370  21.140  25.850  1.00  0.00            
ATOM     10  C6  BCD     1      15.150  20.680  27.900  1.00  0.00            
ATOM     11  O5  BCD     1      16.310  20.820  28.720  1.00  0.00            
ATOM     12  H1  BCD     1      17.460  21.520  24.180  1.00  0.00            
ATOM     13  H2  BCD     1      18.160  19.460  25.110  1.00  0.00            
ATOM     14  H3  BCD     1      17.320  19.630  22.490  1.00  0.00            
ATOM     15  H4  BCD     1      15.460  18.170  24.510  1.00  0.00            
ATOM     16  H5  BCD     1      16.550  16.410  25.730  1.00  0.00            
ATOM     17  H6  BCD     1      16.730  18.820  27.230  1.00  0.00            
ATOM     18  H7  BCD     1      14.530  20.250  25.840  1.00  0.00            
ATOM     19  H8  BCD     1      14.530  21.590  27.940  1.00  0.00            
ATOM     20  H9  BCD     1      14.540  19.870  28.330  1.00  0.00            
ATOM     21  H10 BCD     1      16.140  20.490  29.600  1.00  0.00            
ATOM     22  C7  BCD     1      14.090  22.900  20.160  1.00  0.00            
ATOM     23  O6  BCD     1      12.840  22.150  20.110  1.00  0.00            
ATOM     24  C8  BCD     1      15.350  22.000  20.070  1.00  0.00            
ATOM     25  O7  BCD     1      15.430  21.440  18.730  1.00  0.00            
ATOM     26  C9  BCD     1      15.460  20.930  21.170  1.00  0.00            
ATOM     27  O8  BCD     1      16.750  20.210  20.980  1.00  0.00            
ATOM     28  C10 BCD     1      15.460  21.750  22.540  1.00  0.00            
ATOM     29  C11 BCD     1      14.300  22.700  22.620  1.00  0.00            
ATOM     30  O9  BCD     1      14.290  23.540  21.470  1.00  0.00            
ATOM     31  C12 BCD     1      14.270  23.560  23.850  1.00  0.00            
ATOM     32  O10 BCD     1      15.480  24.240  23.950  1.00  0.00            
ATOM     33  H11 BCD     1      14.100  23.750  19.470  1.00  0.00            
ATOM     34  H12 BCD     1      16.230  22.650  20.090  1.00  0.00            
ATOM     35  H13 BCD     1      16.060  22.010  18.270  1.00  0.00            
ATOM     36  H14 BCD     1      14.680  20.150  21.220  1.00  0.00            
ATOM     37  H15 BCD     1      16.740  19.750  20.140  1.00  0.00            
ATOM     38  H16 BCD     1      16.390  22.320  22.580  1.00  0.00            
ATOM     39  H17 BCD     1      13.470  22.000  22.740  1.00  0.00            
ATOM     40  H18 BCD     1      13.410  24.230  23.730  1.00  0.00            
ATOM     41  H19 BCD     1      14.070  23.040  24.790  1.00  0.00            
ATOM     42  H20 BCD     1      15.640  24.930  23.300  1.00  0.00            
ATOM     43  C13 BCD     1       8.810  22.520  19.030  1.00  0.00            
ATOM     44  O11 BCD     1       8.640  21.430  19.820  1.00  0.00            
ATOM     45  C14 BCD     1       9.810  22.230  17.880  1.00  0.00            
ATOM     46  O12 BCD     1       9.200  21.310  16.970  1.00  0.00            
ATOM     47  C15 BCD     1      11.080  21.670  18.530  1.00  0.00            
ATOM     48  O13 BCD     1      12.040  21.340  17.510  1.00  0.00            
ATOM     49  C16 BCD     1      11.710  22.760  19.470  1.00  0.00            
ATOM     50  C17 BCD     1      10.650  23.140  20.580  1.00  0.00            
ATOM     51  O14 BCD     1       9.390  23.470  19.910  1.00  0.00            
ATOM     52  C18 BCD     1      11.100  24.390  21.300  1.00  0.00            
ATOM     53  O15 BCD     1      11.350  25.540  20.450  1.00  0.00            
ATOM     54  H21 BCD     1       7.810  22.880  18.740  1.00  0.00            
ATOM     55  H22 BCD     1      10.030  23.170  17.360  1.00  0.00            
ATOM     56  H23 BCD     1       9.060  20.510  17.490  1.00  0.00            
ATOM     57  H24 BCD     1      10.780  20.760  19.070  1.00  0.00            
ATOM     58  H25 BCD     1      12.570  20.610  17.830  1.00  0.00            
ATOM     59  H26 BCD     1      11.990  23.620  18.860  1.00  0.00            
ATOM     60  H27 BCD     1      10.640  22.290  21.270  1.00  0.00            
ATOM     61  H28 BCD     1      10.330  24.620  22.050  1.00  0.00            
ATOM     62  H29 BCD     1      12.000  24.020  21.830  1.00  0.00            
ATOM     63  H30 BCD     1      11.960  26.110  20.930  1.00  0.00            
ATOM     64  C19 BCD     1       5.990  18.380  20.450  1.00  0.00            
ATOM     65  O16 BCD     1       6.520  18.250  21.760  1.00  0.00            
ATOM     66  C20 BCD     1       7.190  17.980  19.480  1.00  0.00            
ATOM     67  O17 BCD     1       7.770  16.760  19.950  1.00  0.00            
ATOM     68  C21 BCD     1       8.190  19.150  19.420  1.00  0.00            
ATOM     69  O18 BCD     1       9.120  18.970  18.320  1.00  0.00            
ATOM     70  C22 BCD     1       7.590  20.560  19.420  1.00  0.00            
ATOM     71  C23 BCD     1       6.420  20.680  20.370  1.00  0.00            
ATOM     72  O19 BCD     1       5.520  19.670  20.040  1.00  0.00            
ATOM     73  C24 BCD     1       5.790  22.030  20.150  1.00  0.00            
ATOM     74  O20 BCD     1       5.380  22.320  18.790  1.00  0.00            
ATOM     75  H31 BCD     1       5.130  17.720  20.290  1.00  0.00            
ATOM     76  H32 BCD     1       6.810  17.880  18.450  1.00  0.00            
ATOM     77  H33 BCD     1       7.810  16.160  19.200  1.00  0.00            
ATOM     78  H34 BCD     1       8.730  19.040  20.370  1.00  0.00            
ATOM     79  H35 BCD     1       9.770  18.320  18.590  1.00  0.00            
ATOM     80  H36 BCD     1       7.210  20.610  18.390  1.00  0.00            
ATOM     81  H37 BCD     1       6.660  20.640  21.440  1.00  0.00            
ATOM     82  H38 BCD     1       4.880  22.060  20.770  1.00  0.00            
ATOM     83  H39 BCD     1       6.430  22.760  20.660  1.00  0.00            
ATOM     84  H40 BCD     1       4.720  21.710  18.440  1.00  0.00            
ATOM     85  C25 BCD     1       6.100  16.270  25.480  1.00  0.00            
ATOM     86  O21 BCD     1       7.380  16.710  25.920  1.00  0.00            
ATOM     87  C26 BCD     1       6.210  15.360  24.300  1.00  0.00            
ATOM     88  O22 BCD     1       7.000  14.180  24.520  1.00  0.00            
ATOM     89  C27 BCD     1       6.660  16.130  23.030  1.00  0.00            
ATOM     90  O23 BCD     1       6.680  15.280  21.930  1.00  0.00            
ATOM     91  C28 BCD     1       5.890  17.450  22.810  1.00  0.00            
ATOM     92  C29 BCD     1       5.800  18.290  24.090  1.00  0.00            
ATOM     93  O24 BCD     1       5.280  17.400  25.090  1.00  0.00            
ATOM     94  C30 BCD     1       4.730  19.420  23.850  1.00  0.00            
ATOM     95  O25 BCD     1       4.590  20.110  25.060  1.00  0.00            
ATOM     96  H41 BCD     1       5.600  15.790  26.330  1.00  0.00            
ATOM     97  H42 BCD     1       5.160  15.110  24.100  1.00  0.00            
ATOM     98  H43 BCD     1       7.090  13.690  23.700  1.00  0.00            
ATOM     99  H44 BCD     1       7.700  16.460  23.190  1.00  0.00            
ATOM    100  H45 BCD     1       7.050  15.770  21.200  1.00  0.00            
ATOM    101  H46 BCD     1       4.940  17.100  22.400  1.00  0.00            
ATOM    102  H47 BCD     1       6.710  18.750  24.490  1.00  0.00            
ATOM    103  H48 BCD     1       5.020  20.060  23.010  1.00  0.00            
ATOM    104  H49 BCD     1       3.760  19.060  23.490  1.00  0.00            
ATOM    105  H50 BCD     1       4.160  19.450  25.620  1.00  0.00            
ATOM    106  C31 BCD     1      10.140  16.500  29.000  1.00  0.00            
ATOM    107  O26 BCD     1      11.190  16.590  28.010  1.00  0.00            
ATOM    108  C32 BCD     1       9.290  15.210  28.840  1.00  0.00            
ATOM    109  O27 BCD     1      10.160  14.030  28.970  1.00  0.00            
ATOM    110  C33 BCD     1       8.600  15.240  27.470  1.00  0.00            
ATOM    111  C34 BCD     1       7.760  16.520  27.290  1.00  0.00            
ATOM    112  C35 BCD     1       8.580  17.750  27.670  1.00  0.00            
ATOM    113  O28 BCD     1       9.230  17.600  28.880  1.00  0.00            
ATOM    114  C36 BCD     1       7.550  18.930  27.740  1.00  0.00            
ATOM    115  O29 BCD     1       8.210  20.180  27.860  1.00  0.00            
ATOM    116  O30 BCD     1       7.750  14.100  27.180  1.00  0.00            
ATOM    117  H51 BCD     1      10.550  16.450  30.010  1.00  0.00            
ATOM    118  H52 BCD     1       8.500  15.190  29.600  1.00  0.00            
ATOM    119  H53 BCD     1      10.110  13.640  28.090  1.00  0.00            
ATOM    120  H54 BCD     1       9.380  15.170  26.700  1.00  0.00            
ATOM    121  H55 BCD     1       7.510  14.030  26.260  1.00  0.00            
ATOM    122  H56 BCD     1       6.940  16.340  28.000  1.00  0.00            
ATOM    123  H57 BCD     1       9.180  18.010  26.790  1.00  0.00            
ATOM    124  H58 BCD     1       6.910  18.810  26.860  1.00  0.00            
ATOM    125  H59 BCD     1       6.970  18.880  28.670  1.00  0.00            
ATOM    126  H60 BCD     1       8.140  20.330  28.810  1.00  0.00            
ATOM    127  C37 BCD     1      15.270  17.060  27.880  1.00  0.00            
ATOM    128  O31 BCD     1      14.960  17.860  26.670  1.00  0.00            
ATOM    129  C38 BCD     1      14.870  15.690  27.740  1.00  0.00            
ATOM    130  O32 BCD     1      15.530  15.090  26.650  1.00  0.00            
ATOM    131  C39 BCD     1      13.320  15.560  27.500  1.00  0.00            
ATOM    132  O33 BCD     1      12.860  14.240  27.470  1.00  0.00            
ATOM    133  C40 BCD     1      12.520  16.350  28.500  1.00  0.00            
ATOM    134  C41 BCD     1      13.120  17.670  28.810  1.00  0.00            
ATOM    135  O34 BCD     1      14.480  17.490  29.040  1.00  0.00            
ATOM    136  C42 BCD     1      12.580  18.330  30.050  1.00  0.00            
ATOM    137  O35 BCD     1      12.620  17.450  31.180  1.00  0.00            
ATOM    138  H61 BCD     1      16.330  17.010  28.160  1.00  0.00            
ATOM    139  H62 BCD     1      15.130  15.190  28.680  1.00  0.00            
ATOM    140  H63 BCD     1      15.470  14.140  26.790  1.00  0.00            
ATOM    141  H64 BCD     1      13.040  16.080  26.570  1.00  0.00            
ATOM    142  H65 BCD     1      12.170  14.080  26.820  1.00  0.00            
ATOM    143  H66 BCD     1      12.520  15.850  29.480  1.00  0.00            
ATOM    144  H67 BCD     1      12.900  18.290  27.930  1.00  0.00            
ATOM    145  H68 BCD     1      13.150  19.250  30.220  1.00  0.00            
ATOM    146  H69 BCD     1      11.560  18.670  29.840  1.00  0.00            
ATOM    147  H70 BCD     1      13.430  16.940  31.230  1.00  0.00            
ATOM    148  C1  BW7     2      11.490  24.920  26.480  1.00  0.00            
ATOM    149  C2  BW7     2      10.650  24.320  25.320  1.00  0.00            
ATOM    150  C3  BW7     2       9.710  23.160  25.740  1.00  0.00            
ATOM    151  C4  BW7     2       9.050  22.480  24.470  1.00  0.00            
ATOM    152  C5  BW7     2       8.350  21.140  24.710  1.00  0.00            
ATOM    153  N1  BW7     2       9.330  20.090  25.100  1.00  0.00            
ATOM    154  C6  BW7     2      10.370  19.540  24.340  1.00  0.00            
ATOM    155  C7  BW7     2      10.330  19.640  22.950  1.00  0.00            
ATOM    156  C8  BW7     2      11.380  19.090  22.220  1.00  0.00            
ATOM    157  C9  BW7     2      12.450  18.370  22.820  1.00  0.00            
ATOM    158  C10 BW7     2      13.580  17.950  21.990  1.00  0.00            
ATOM    159  O1  BW7     2      13.530  18.000  20.780  1.00  0.00            
ATOM    160  O2  BW7     2      14.550  17.250  22.710  1.00  0.00            
ATOM    161  C11 BW7     2      15.760  16.820  22.050  1.00  0.00            
ATOM    162  C12 BW7     2      15.460  15.370  21.600  1.00  0.00            
ATOM    163  N2  BW7     2      14.840  14.420  22.490  1.00  0.00            
ATOM    164  C13 BW7     2      14.720  13.120  21.730  1.00  0.00            
ATOM    165  C14 BW7     2      15.590  14.250  23.790  1.00  0.00            
ATOM    166  C15 BW7     2      12.460  18.240  24.240  1.00  0.00            
ATOM    167  C16 BW7     2      11.430  18.820  25.000  1.00  0.00            
ATOM    168  H1  BW7     2      12.210  25.570  25.980  1.00  0.00            
ATOM    169  H2  BW7     2      10.780  25.490  27.090  1.00  0.00            
ATOM    170  H3  BW7     2      11.920  24.210  27.200  1.00  0.00            
ATOM    171  H4  BW7     2      11.330  23.850  24.600  1.00  0.00            
ATOM    172  H5  BW7     2      10.150  25.160  24.820  1.00  0.00            
ATOM    173  H6  BW7     2       9.010  23.640  26.430  1.00  0.00            
ATOM    174  H7  BW7     2      10.310  22.390  26.240  1.00  0.00            
ATOM    175  H8  BW7     2       9.810  22.170  23.750  1.00  0.00            
ATOM    176  H9  BW7     2       8.340  23.090  23.890  1.00  0.00            
ATOM    177  H10 BW7     2       7.860  20.790  23.790  1.00  0.00            
ATOM    178  H11 BW7     2       7.560  21.210  25.470  1.00  0.00            
ATOM    179  H12 BW7     2       9.400  19.940  26.100  1.00  0.00            
ATOM    180  H13 BW7     2       9.600  20.210  22.380  1.00  0.00            
ATOM    181  H14 BW7     2      11.370  19.140  21.130  1.00  0.00            
ATOM    182  H15 BW7     2      16.640  16.740  22.700  1.00  0.00            
ATOM    183  H16 BW7     2      16.080  17.500  21.260  1.00  0.00            
ATOM    184  H17 BW7     2      16.340  14.980  21.100  1.00  0.00            
ATOM    185  H18 BW7     2      14.800  15.540  20.750  1.00  0.00            
ATOM    186  H19 BW7     2      13.910  14.780  22.770  1.00  0.00            
ATOM    187  H20 BW7     2      14.160  13.220  20.790  1.00  0.00            
ATOM    188  H21 BW7     2      15.760  12.870  21.540  1.00  0.00            
ATOM    189  H22 BW7     2      14.200  12.350  22.310  1.00  0.00            
ATOM    190  H23 BW7     2      15.140  13.360  24.220  1.00  0.00            
ATOM    191  H24 BW7     2      16.630  13.980  23.620  1.00  0.00            
ATOM    192  H25 BW7     2      15.480  15.180  24.360  1.00  0.00            
ATOM    193  H26 BW7     2      13.300  17.730  24.710  1.00  0.00            
ATOM    194  H27 BW7     2      11.440  18.710  26.080  1.00  0.00            
TER
ENDMDL
MODEL        1
ATOM      1  C1  BCD     1       8.190  20.860  26.550  1.00  0.00            
ATOM      2  O1  BCD     1       6.940  21.530  26.510  1.00  0.00            
ATOM      3  C2  BCD     1       9.320  21.700  27.070  1.00  0.00            
ATOM      4  O2  BCD     1       8.880  22.130  28.360  1.00  0.00            
ATOM      5  C3  BCD     1       9.560  22.900  26.170  1.00  0.00            
ATOM      6  O3  BCD     1      10.700  23.600  26.670  1.00  0.00            
ATOM      7  C4  BCD     1       9.740  22.470  24.720  1.00  0.00            
ATOM      8  C5  BCD     1       8.660  21.490  24.320  1.00  0.00            
ATOM      9  O4  BCD     1       8.520  20.410  25.240  1.00  0.00            
ATOM     10  C6  BCD     1       8.930  20.890  22.980  1.00  0.00            
ATOM     11  O5  BCD     1      10.140  20.150  22.810  1.00  0.00            
ATOM     12  H1  BCD     1       8.070  19.950  27.150  1.00  0.00            
ATOM     13  H2  BCD     1      10.250  21.140  26.890  1.00  0.00            
ATOM     14  H3  BCD     1       9.620  22.520  28.830  1.00  0.00            
ATOM     15  H4  BCD     1       8.660  23.540  26.210  1.00  0.00            
ATOM     16  H5  BCD     1      11.100  24.110  25.960  1.00  0.00            
ATOM     17  H6  BCD     1      10.680  21.920  24.570  1.00  0.00            
ATOM     18  H7  BCD     1       7.740  22.080  24.220  1.00  0.00            
ATOM     19  H8  BCD     1       8.080  20.240  22.740  1.00  0.00            
ATOM     20  H9  BCD     1       8.870  21.700  22.240  1.00  0.00            
ATOM     21  H10 BCD     1      10.100  19.370  23.370  1.00  0.00            
ATOM     22  C7  BCD     1       2.960  21.340  27.790  1.00  0.00            
ATOM     23  O6  BCD     1       2.560  22.170  26.650  1.00  0.00            
ATOM     24  C8  BCD     1       3.910  22.090  28.660  1.00  0.00            
ATOM     25  O7  BCD     1       3.360  23.290  29.210  1.00  0.00            
ATOM     26  C9  BCD     1       5.280  22.300  27.980  1.00  0.00            
ATOM     27  O8  BCD     1       6.110  22.750  28.980  1.00  0.00            
ATOM     28  C10 BCD     1       5.880  21.060  27.340  1.00  0.00            
ATOM     29  C11 BCD     1       4.810  20.500  26.460  1.00  0.00            
ATOM     30  O9  BCD     1       3.630  20.220  27.200  1.00  0.00            
ATOM     31  C12 BCD     1       5.310  19.120  25.970  1.00  0.00            
ATOM     32  O10 BCD     1       4.320  18.570  25.200  1.00  0.00            
ATOM     33  H11 BCD     1       2.150  20.990  28.430  1.00  0.00            
ATOM     34  H12 BCD     1       4.070  21.500  29.570  1.00  0.00            
ATOM     35  H13 BCD     1       4.110  23.730  29.620  1.00  0.00            
ATOM     36  H14 BCD     1       5.130  23.040  27.190  1.00  0.00            
ATOM     37  H15 BCD     1       7.020  22.510  28.820  1.00  0.00            
ATOM     38  H16 BCD     1       6.230  20.360  28.100  1.00  0.00            
ATOM     39  H17 BCD     1       4.510  21.160  25.640  1.00  0.00            
ATOM     40  H18 BCD     1       6.200  19.220  25.340  1.00  0.00            
ATOM     41  H19 BCD     1       5.570  18.600  26.900  1.00  0.00            
ATOM     42  H20 BCD     1       3.690  18.230  25.840  1.00  0.00            
ATOM     43  C13 BCD     1      -0.950  22.620  24.460  1.00  0.00            
ATOM     44  O11 BCD     1      -0.760  24.010  24.450  1.00  0.00            
ATOM     45  C14 BCD     1      -1.230  22.200  25.890  1.00  0.00            
ATOM     46  O12 BCD     1      -2.360  22.950  26.460  1.00  0.00            
ATOM     47  C15 BCD     1       0.080  22.390  26.750  1.00  0.00            
ATOM     48  O13 BCD     1      -0.200  21.940  28.080  1.00  0.00            
ATOM     49  C16 BCD     1       1.320  21.690  26.060  1.00  0.00            
ATOM     50  C17 BCD     1       1.380  22.210  24.570  1.00  0.00            
ATOM     51  O14 BCD     1       0.170  21.920  23.850  1.00  0.00            
ATOM     52  C18 BCD     1       2.620  21.610  23.850  1.00  0.00            
ATOM     53  O15 BCD     1       2.650  20.210  23.670  1.00  0.00            
ATOM     54  H21 BCD     1      -1.850  22.430  23.850  1.00  0.00            
ATOM     55  H22 BCD     1      -1.500  21.140  25.730  1.00  0.00            
ATOM     56  H23 BCD     1      -3.180  22.710  26.000  1.00  0.00            
ATOM     57  H24 BCD     1       0.360  23.450  26.740  1.00  0.00            
ATOM     58  H25 BCD     1       0.200  22.560  28.690  1.00  0.00            
ATOM     59  H26 BCD     1       1.260  20.600  26.060  1.00  0.00            
ATOM     60  H27 BCD     1       1.650  23.270  24.500  1.00  0.00            
ATOM     61  H28 BCD     1       2.680  22.070  22.850  1.00  0.00            
ATOM     62  H29 BCD     1       3.520  22.060  24.270  1.00  0.00            
ATOM     63  H30 BCD     1       3.200  19.890  24.390  1.00  0.00            
ATOM     64  C19 BCD     1      -1.220  27.020  21.790  1.00  0.00            
ATOM     65  O16 BCD     1       0.170  27.090  22.140  1.00  0.00            
ATOM     66  C20 BCD     1      -2.010  27.100  23.080  1.00  0.00            
ATOM     67  O17 BCD     1      -1.960  28.390  23.670  1.00  0.00            
ATOM     68  C21 BCD     1      -1.570  26.090  24.070  1.00  0.00            
ATOM     69  O18 BCD     1      -2.450  25.990  25.170  1.00  0.00            
ATOM     70  C22 BCD     1      -1.490  24.730  23.450  1.00  0.00            
ATOM     71  C23 BCD     1      -0.880  24.670  22.000  1.00  0.00            
ATOM     72  O19 BCD     1      -1.440  25.730  21.220  1.00  0.00            
ATOM     73  C24 BCD     1      -1.240  23.360  21.250  1.00  0.00            
ATOM     74  O20 BCD     1      -2.630  23.210  21.100  1.00  0.00            
ATOM     75  H31 BCD     1      -1.550  27.830  21.130  1.00  0.00            
ATOM     76  H32 BCD     1      -3.050  26.860  22.840  1.00  0.00            
ATOM     77  H33 BCD     1      -1.030  28.590  23.820  1.00  0.00            
ATOM     78  H34 BCD     1      -0.560  26.400  24.380  1.00  0.00            
ATOM     79  H35 BCD     1      -1.890  25.680  25.890  1.00  0.00            
ATOM     80  H36 BCD     1      -2.490  24.260  23.380  1.00  0.00            
ATOM     81  H37 BCD     1       0.190  24.890  22.160  1.00  0.00            
ATOM     82  H38 BCD     1      -0.730  23.430  20.280  1.00  0.00            
ATOM     83  H39 BCD     1      -0.840  22.470  21.760  1.00  0.00            
ATOM     84  H40 BCD     1      -2.790  22.270  20.970  1.00  0.00            
ATOM     85  C25 BCD     1       3.350  29.800  21.340  1.00  0.00            
ATOM     86  O21 BCD     1       4.270  28.640  21.310  1.00  0.00            
ATOM     87  C26 BCD     1       2.630  29.950  22.680  1.00  0.00            
ATOM     88  O22 BCD     1       3.650  30.130  23.800  1.00  0.00            
ATOM     89  C27 BCD     1       1.760  28.680  22.960  1.00  0.00            
ATOM     90  O23 BCD     1       0.980  28.890  24.140  1.00  0.00            
ATOM     91  C28 BCD     1       0.800  28.350  21.820  1.00  0.00            
ATOM     92  C29 BCD     1       1.590  28.340  20.530  1.00  0.00            
ATOM     93  O24 BCD     1       2.320  29.620  20.400  1.00  0.00            
ATOM     94  C30 BCD     1       0.650  28.290  19.340  1.00  0.00            
ATOM     95  O25 BCD     1      -0.070  29.560  19.200  1.00  0.00            
ATOM     96  H41 BCD     1       3.900  30.700  21.020  1.00  0.00            
ATOM     97  H42 BCD     1       1.950  30.790  22.480  1.00  0.00            
ATOM     98  H43 BCD     1       3.180  30.550  24.530  1.00  0.00            
ATOM     99  H44 BCD     1       2.540  27.920  23.040  1.00  0.00            
ATOM    100  H45 BCD     1       1.630  28.690  24.830  1.00  0.00            
ATOM    101  H46 BCD     1       0.080  29.170  21.710  1.00  0.00            
ATOM    102  H47 BCD     1       2.320  27.510  20.550  1.00  0.00            
ATOM    103  H48 BCD     1       1.320  28.020  18.510  1.00  0.00            
ATOM    104  H49 BCD     1      -0.040  27.440  19.430  1.00  0.00            
ATOM    105  H50 BCD     1       0.590  30.210  19.450  1.00  0.00            
ATOM    106  C31 BCD     1       8.330  28.050  21.040  1.00  0.00            
ATOM    107  O26 BCD     1       8.370  27.020  22.000  1.00  0.00            
ATOM    108  C32 BCD     1       7.880  29.370  21.740  1.00  0.00            
ATOM    109  O27 BCD     1       8.780  29.700  22.860  1.00  0.00            
ATOM    110  C33 BCD     1       6.470  29.360  22.130  1.00  0.00            
ATOM    111  C34 BCD     1       5.600  28.880  20.920  1.00  0.00            
ATOM    112  C35 BCD     1       6.050  27.550  20.370  1.00  0.00            
ATOM    113  O28 BCD     1       7.410  27.700  19.950  1.00  0.00            
ATOM    114  C36 BCD     1       5.150  27.070  19.170  1.00  0.00            
ATOM    115  O29 BCD     1       5.220  27.970  18.060  1.00  0.00            
ATOM    116  O30 BCD     1       6.090  30.700  22.630  1.00  0.00            
ATOM    117  H51 BCD     1       9.330  28.070  20.580  1.00  0.00            
ATOM    118  H52 BCD     1       8.010  30.180  21.000  1.00  0.00            
ATOM    119  H53 BCD     1       8.770  30.640  23.060  1.00  0.00            
ATOM    120  H54 BCD     1       6.310  28.580  22.890  1.00  0.00            
ATOM    121  H55 BCD     1       5.250  30.670  23.090  1.00  0.00            
ATOM    122  H56 BCD     1       5.630  29.620  20.100  1.00  0.00            
ATOM    123  H57 BCD     1       5.980  26.830  21.190  1.00  0.00            
ATOM    124  H58 BCD     1       5.570  26.110  18.830  1.00  0.00            
ATOM    125  H59 BCD     1       4.150  26.800  19.530  1.00  0.00            
ATOM    126  H60 BCD     1       4.560  27.830  17.380  1.00  0.00            
ATOM    127  C37 BCD     1      10.820  23.960  23.120  1.00  0.00            
ATOM    128  O31 BCD     1       9.740  23.560  23.850  1.00  0.00            
ATOM    129  C38 BCD     1      11.240  25.370  23.580  1.00  0.00            
ATOM    130  O32 BCD     1      11.730  25.240  24.950  1.00  0.00            
ATOM    131  C39 BCD     1      10.110  26.400  23.420  1.00  0.00            
ATOM    132  O33 BCD     1      10.560  27.670  23.810  1.00  0.00            
ATOM    133  C40 BCD     1       9.650  26.290  21.970  1.00  0.00            
ATOM    134  C41 BCD     1       9.330  24.860  21.440  1.00  0.00            
ATOM    135  O34 BCD     1      10.460  23.980  21.740  1.00  0.00            
ATOM    136  C42 BCD     1       8.990  24.790  19.960  1.00  0.00            
ATOM    137  O35 BCD     1       9.890  25.480  19.170  1.00  0.00            
ATOM    138  H61 BCD     1      11.580  23.180  23.240  1.00  0.00            
ATOM    139  H62 BCD     1      12.090  25.610  22.930  1.00  0.00            
ATOM    140  H63 BCD     1      12.070  26.120  25.080  1.00  0.00            
ATOM    141  H64 BCD     1       9.300  26.060  24.070  1.00  0.00            
ATOM    142  H65 BCD     1       9.850  28.270  23.590  1.00  0.00            
ATOM    143  H66 BCD     1      10.500  26.670  21.400  1.00  0.00            
ATOM    144  H67 BCD     1       8.450  24.550  22.020  1.00  0.00            
ATOM    145  H68 BCD     1       8.920  23.750  19.630  1.00  0.00            
ATOM    146  H69 BCD     1       7.960  25.160  19.830  1.00  0.00            
ATOM    147  H70 BCD     1       9.430  25.930  18.450  1.00  0.00            
ATOM    148  C1  BW7     2       0.100  23.540  15.600  1.00  0.00            
ATOM    149  C2  BW7     2       1.060  24.380  16.390  1.00  0.00            
ATOM    150  C3  BW7     2       1.570  23.720  17.710  1.00  0.00            
ATOM    151  C4  BW7     2       2.450  24.570  18.650  1.00  0.00            
ATOM    152  C5  BW7     2       2.850  23.890  20.020  1.00  0.00            
ATOM    153  N1  BW7     2       4.130  24.310  20.570  1.00  0.00            
ATOM    154  C6  BW7     2       4.430  24.500  21.860  1.00  0.00            
ATOM    155  C7  BW7     2       3.450  24.930  22.690  1.00  0.00            
ATOM    156  C8  BW7     2       3.650  25.280  24.020  1.00  0.00            
ATOM    157  C9  BW7     2       4.920  25.070  24.590  1.00  0.00            
ATOM    158  C10 BW7     2       5.260  25.470  25.990  1.00  0.00            
ATOM    159  O1  BW7     2       4.370  25.780  26.710  1.00  0.00            
ATOM    160  O2  BW7     2       6.580  25.500  26.370  1.00  0.00            
ATOM    161  C11 BW7     2       6.880  25.880  27.710  1.00  0.00            
ATOM    162  C12 BW7     2       6.600  27.400  27.890  1.00  0.00            
ATOM    163  N2  BW7     2       7.590  28.390  27.300  1.00  0.00            
ATOM    164  C13 BW7     2       7.340  28.320  25.810  1.00  0.00            
ATOM    165  C14 BW7     2       7.370  29.850  27.700  1.00  0.00            
ATOM    166  C15 BW7     2       5.940  24.520  23.800  1.00  0.00            
ATOM    167  C16 BW7     2       5.680  24.240  22.400  1.00  0.00            
ATOM    168  H1  BW7     2       0.570  22.550  15.470  1.00  0.00            
ATOM    169  H2  BW7     2      -0.820  23.430  16.180  1.00  0.00            
ATOM    170  H3  BW7     2      -0.200  23.970  14.640  1.00  0.00            
ATOM    171  H4  BW7     2       0.660  25.400  16.510  1.00  0.00            
ATOM    172  H5  BW7     2       1.940  24.640  15.790  1.00  0.00            
ATOM    173  H6  BW7     2       2.110  22.790  17.490  1.00  0.00            
ATOM    174  H7  BW7     2       0.690  23.360  18.270  1.00  0.00            
ATOM    175  H8  BW7     2       1.890  25.460  18.980  1.00  0.00            
ATOM    176  H9  BW7     2       3.360  24.900  18.150  1.00  0.00            
ATOM    177  H10 BW7     2       2.980  22.810  19.880  1.00  0.00            
ATOM    178  H11 BW7     2       2.040  24.140  20.720  1.00  0.00            
ATOM    179  H12 BW7     2       4.910  23.950  20.040  1.00  0.00            
ATOM    180  H13 BW7     2       2.480  25.190  22.290  1.00  0.00            
ATOM    181  H14 BW7     2       2.840  25.720  24.590  1.00  0.00            
ATOM    182  H15 BW7     2       7.910  25.540  27.900  1.00  0.00            
ATOM    183  H16 BW7     2       6.250  25.340  28.420  1.00  0.00            
ATOM    184  H17 BW7     2       6.780  27.490  28.960  1.00  0.00            
ATOM    185  H18 BW7     2       5.590  27.650  27.560  1.00  0.00            
ATOM    186  H19 BW7     2       8.510  28.080  27.650  1.00  0.00            
ATOM    187  H20 BW7     2       8.190  28.860  25.410  1.00  0.00            
ATOM    188  H21 BW7     2       7.430  27.280  25.470  1.00  0.00            
ATOM    189  H22 BW7     2       6.390  28.820  25.600  1.00  0.00            
ATOM    190  H23 BW7     2       6.370  29.860  28.150  1.00  0.00            
ATOM    191  H24 BW7     2       8.050  30.310  28.430  1.00  0.00            
ATOM    192  H25 BW7     2       7.330  30.510  26.830  1.00  0.00            
ATOM    193  H26 BW7     2       6.890  24.210  24.230  1.00  0.00            
ATOM    194  H27 BW7     2       6.450  23.790  21.790  1.00  0.00            
TER
ENDMDL
MODEL        1
ATOM      1  C1  BCD     1       6.560  23.600  23.740  1.00  0.00            
ATOM      2  O1  BCD     1       7.160  22.660  24.650  1.00  0.00            
ATOM      3  C2  BCD     1       5.870  23.020  22.540  1.00  0.00            
ATOM      4  O2  BCD     1       4.760  22.240  23.100  1.00  0.00            
ATOM      5  C3  BCD     1       6.770  22.080  21.810  1.00  0.00            
ATOM      6  O3  BCD     1       6.060  21.420  20.760  1.00  0.00            
ATOM      7  C4  BCD     1       7.880  22.940  21.290  1.00  0.00            
ATOM      8  C5  BCD     1       8.550  23.770  22.370  1.00  0.00            
ATOM      9  O4  BCD     1       7.570  24.450  23.170  1.00  0.00            
ATOM     10  C6  BCD     1       9.790  24.590  22.010  1.00  0.00            
ATOM     11  O5  BCD     1      10.330  25.090  23.180  1.00  0.00            
ATOM     12  H1  BCD     1       5.870  24.260  24.280  1.00  0.00            
ATOM     13  H2  BCD     1       5.450  23.830  21.940  1.00  0.00            
ATOM     14  H3  BCD     1       4.060  22.390  22.460  1.00  0.00            
ATOM     15  H4  BCD     1       7.080  21.260  22.470  1.00  0.00            
ATOM     16  H5  BCD     1       6.580  20.720  20.360  1.00  0.00            
ATOM     17  H6  BCD     1       7.490  23.600  20.500  1.00  0.00            
ATOM     18  H7  BCD     1       8.950  22.990  23.030  1.00  0.00            
ATOM     19  H8  BCD     1      10.490  23.930  21.480  1.00  0.00            
ATOM     20  H9  BCD     1       9.440  25.410  21.370  1.00  0.00            
ATOM     21  H10 BCD     1       9.670  25.680  23.550  1.00  0.00            
ATOM     22  C7  BCD     1       7.490  21.730  28.610  1.00  0.00            
ATOM     23  O6  BCD     1       8.330  20.630  28.450  1.00  0.00            
ATOM     24  C8  BCD     1       6.130  21.500  28.000  1.00  0.00            
ATOM     25  O7  BCD     1       5.500  20.280  28.520  1.00  0.00            
ATOM     26  C9  BCD     1       6.110  21.500  26.500  1.00  0.00            
ATOM     27  O8  BCD     1       4.840  21.490  25.880  1.00  0.00            
ATOM     28  C10 BCD     1       6.850  22.750  26.040  1.00  0.00            
ATOM     29  C11 BCD     1       8.220  22.950  26.690  1.00  0.00            
ATOM     30  O9  BCD     1       8.100  22.870  28.100  1.00  0.00            
ATOM     31  C12 BCD     1       8.930  24.220  26.140  1.00  0.00            
ATOM     32  O10 BCD     1       8.140  25.340  26.480  1.00  0.00            
ATOM     33  H11 BCD     1       7.350  21.950  29.670  1.00  0.00            
ATOM     34  H12 BCD     1       5.550  22.410  28.190  1.00  0.00            
ATOM     35  H13 BCD     1       4.620  20.210  28.130  1.00  0.00            
ATOM     36  H14 BCD     1       6.690  20.620  26.210  1.00  0.00            
ATOM     37  H15 BCD     1       4.970  21.610  24.940  1.00  0.00            
ATOM     38  H16 BCD     1       6.270  23.660  26.260  1.00  0.00            
ATOM     39  H17 BCD     1       8.870  22.110  26.400  1.00  0.00            
ATOM     40  H18 BCD     1       9.840  24.170  26.750  1.00  0.00            
ATOM     41  H19 BCD     1       9.130  24.010  25.080  1.00  0.00            
ATOM     42  H20 BCD     1       8.220  26.130  25.940  1.00  0.00            
ATOM     43  C13 BCD     1      10.600  17.890  30.470  1.00  0.00            
ATOM     44  O11 BCD     1      11.310  17.560  29.350  1.00  0.00            
ATOM     45  C14 BCD     1       9.110  17.560  30.300  1.00  0.00            
ATOM     46  O12 BCD     1       9.030  16.120  30.120  1.00  0.00            
ATOM     47  C15 BCD     1       8.530  18.350  29.200  1.00  0.00            
ATOM     48  O13 BCD     1       7.120  18.080  29.040  1.00  0.00            
ATOM     49  C16 BCD     1       8.720  19.870  29.560  1.00  0.00            
ATOM     50  C17 BCD     1      10.150  20.190  29.800  1.00  0.00            
ATOM     51  O14 BCD     1      10.710  19.260  30.790  1.00  0.00            
ATOM     52  C18 BCD     1      10.360  21.650  30.240  1.00  0.00            
ATOM     53  O15 BCD     1       9.410  21.990  31.260  1.00  0.00            
ATOM     54  H21 BCD     1      10.970  17.340  31.340  1.00  0.00            
ATOM     55  H22 BCD     1       8.520  17.890  31.160  1.00  0.00            
ATOM     56  H23 BCD     1       8.210  15.930  30.580  1.00  0.00            
ATOM     57  H24 BCD     1       9.010  18.160  28.230  1.00  0.00            
ATOM     58  H25 BCD     1       6.670  18.820  28.620  1.00  0.00            
ATOM     59  H26 BCD     1       8.100  20.100  30.430  1.00  0.00            
ATOM     60  H27 BCD     1      10.800  20.130  28.920  1.00  0.00            
ATOM     61  H28 BCD     1      11.350  21.610  30.710  1.00  0.00            
ATOM     62  H29 BCD     1      10.340  22.370  29.420  1.00  0.00            
ATOM     63  H30 BCD     1       9.420  21.190  31.790  1.00  0.00            
ATOM     64  C19 BCD     1      14.280  15.370  27.650  1.00  0.00            
ATOM     65  O16 BCD     1      14.400  16.390  26.660  1.00  0.00            
ATOM     66  C20 BCD     1      12.880  14.750  27.570  1.00  0.00            
ATOM     67  O17 BCD     1      12.770  14.230  26.210  1.00  0.00            
ATOM     68  C21 BCD     1      11.810  15.740  27.980  1.00  0.00            
ATOM     69  O18 BCD     1      10.500  15.090  28.090  1.00  0.00            
ATOM     70  C22 BCD     1      12.180  16.400  29.310  1.00  0.00            
ATOM     71  C23 BCD     1      13.590  16.900  29.380  1.00  0.00            
ATOM     72  O19 BCD     1      14.470  15.780  28.950  1.00  0.00            
ATOM     73  C24 BCD     1      13.900  17.540  30.740  1.00  0.00            
ATOM     74  O20 BCD     1      13.950  16.610  31.760  1.00  0.00            
ATOM     75  H31 BCD     1      15.090  14.640  27.550  1.00  0.00            
ATOM     76  H32 BCD     1      12.900  13.920  28.280  1.00  0.00            
ATOM     77  H33 BCD     1      12.780  13.270  26.260  1.00  0.00            
ATOM     78  H34 BCD     1      11.760  16.560  27.260  1.00  0.00            
ATOM     79  H35 BCD     1       9.870  15.430  28.740  1.00  0.00            
ATOM     80  H36 BCD     1      11.930  15.680  30.100  1.00  0.00            
ATOM     81  H37 BCD     1      13.740  17.720  28.670  1.00  0.00            
ATOM     82  H38 BCD     1      14.910  17.950  30.640  1.00  0.00            
ATOM     83  H39 BCD     1      13.140  18.290  31.020  1.00  0.00            
ATOM     84  H40 BCD     1      14.280  17.000  32.580  1.00  0.00            
ATOM     85  C25 BCD     1      16.610  17.360  23.290  1.00  0.00            
ATOM     86  O21 BCD     1      15.390  17.870  22.830  1.00  0.00            
ATOM     87  C26 BCD     1      16.490  15.820  23.550  1.00  0.00            
ATOM     88  O22 BCD     1      15.980  15.220  22.390  1.00  0.00            
ATOM     89  C27 BCD     1      15.380  15.580  24.630  1.00  0.00            
ATOM     90  O23 BCD     1      15.190  14.210  25.060  1.00  0.00            
ATOM     91  C28 BCD     1      15.640  16.430  25.900  1.00  0.00            
ATOM     92  C29 BCD     1      15.870  17.910  25.490  1.00  0.00            
ATOM     93  O24 BCD     1      16.880  18.060  24.440  1.00  0.00            
ATOM     94  C30 BCD     1      16.220  18.730  26.620  1.00  0.00            
ATOM     95  O25 BCD     1      16.520  20.040  26.190  1.00  0.00            
ATOM     96  H41 BCD     1      17.390  17.630  22.570  1.00  0.00            
ATOM     97  H42 BCD     1      17.450  15.380  23.820  1.00  0.00            
ATOM     98  H43 BCD     1      15.930  15.810  21.630  1.00  0.00            
ATOM     99  H44 BCD     1      14.520  16.090  24.180  1.00  0.00            
ATOM    100  H45 BCD     1      14.330  14.150  25.490  1.00  0.00            
ATOM    101  H46 BCD     1      16.560  16.070  26.380  1.00  0.00            
ATOM    102  H47 BCD     1      14.910  18.350  25.190  1.00  0.00            
ATOM    103  H48 BCD     1      15.390  18.710  27.340  1.00  0.00            
ATOM    104  H49 BCD     1      17.080  18.270  27.120  1.00  0.00            
ATOM    105  H50 BCD     1      16.990  20.030  25.350  1.00  0.00            
ATOM    106  C31 BCD     1      14.010  20.190  19.520  1.00  0.00            
ATOM    107  O26 BCD     1      12.660  20.060  19.920  1.00  0.00            
ATOM    108  C32 BCD     1      14.590  18.830  19.270  1.00  0.00            
ATOM    109  O27 BCD     1      13.940  18.260  18.190  1.00  0.00            
ATOM    110  C33 BCD     1      14.770  17.930  20.490  1.00  0.00            
ATOM    111  C34 BCD     1      15.430  18.690  21.660  1.00  0.00            
ATOM    112  C35 BCD     1      14.640  19.940  21.910  1.00  0.00            
ATOM    113  O28 BCD     1      14.730  20.710  20.610  1.00  0.00            
ATOM    114  C36 BCD     1      15.160  20.760  23.140  1.00  0.00            
ATOM    115  O29 BCD     1      16.450  21.290  22.960  1.00  0.00            
ATOM    116  O30 BCD     1      15.620  16.850  20.120  1.00  0.00            
ATOM    117  H51 BCD     1      14.120  20.840  18.650  1.00  0.00            
ATOM    118  H52 BCD     1      15.580  19.150  18.930  1.00  0.00            
ATOM    119  H53 BCD     1      14.390  17.460  17.900  1.00  0.00            
ATOM    120  H54 BCD     1      13.780  17.570  20.810  1.00  0.00            
ATOM    121  H55 BCD     1      15.710  16.720  19.170  1.00  0.00            
ATOM    122  H56 BCD     1      16.450  19.010  21.430  1.00  0.00            
ATOM    123  H57 BCD     1      13.610  19.660  22.160  1.00  0.00            
ATOM    124  H58 BCD     1      14.460  21.570  23.370  1.00  0.00            
ATOM    125  H59 BCD     1      15.220  20.060  23.980  1.00  0.00            
ATOM    126  H60 BCD     1      16.360  21.980  22.290  1.00  0.00            
ATOM    127  C37 BCD     1       8.950  21.760  19.470  1.00  0.00            
ATOM    128  O31 BCD     1       8.860  21.990  20.910  1.00  0.00            
ATOM    129  C38 BCD     1       9.110  20.270  19.120  1.00  0.00            
ATOM    130  O32 BCD     1       7.920  19.580  19.660  1.00  0.00            
ATOM    131  C39 BCD     1      10.420  19.680  19.650  1.00  0.00            
ATOM    132  O33 BCD     1      10.600  18.300  19.220  1.00  0.00            
ATOM    133  C40 BCD     1      11.560  20.550  19.130  1.00  0.00            
ATOM    134  C41 BCD     1      11.380  21.940  19.500  1.00  0.00            
ATOM    135  O34 BCD     1      10.150  22.400  18.970  1.00  0.00            
ATOM    136  C42 BCD     1      12.410  22.910  18.950  1.00  0.00            
ATOM    137  O35 BCD     1      12.730  22.740  17.560  1.00  0.00            
ATOM    138  H61 BCD     1       8.120  22.330  19.050  1.00  0.00            
ATOM    139  H62 BCD     1       9.220  20.010  18.050  1.00  0.00            
ATOM    140  H63 BCD     1       8.250  18.710  19.920  1.00  0.00            
ATOM    141  H64 BCD     1      10.400  19.660  20.750  1.00  0.00            
ATOM    142  H65 BCD     1      11.190  17.920  19.870  1.00  0.00            
ATOM    143  H66 BCD     1      11.680  20.470  18.050  1.00  0.00            
ATOM    144  H67 BCD     1      11.390  22.040  20.590  1.00  0.00            
ATOM    145  H68 BCD     1      12.100  23.960  19.040  1.00  0.00            
ATOM    146  H69 BCD     1      13.340  22.850  19.540  1.00  0.00            
ATOM    147  H70 BCD     1      13.340  23.430  17.310  1.00  0.00            
ATOM    148  C1  BW7     2      11.450  26.250  27.800  1.00  0.00            
ATOM    149  C2  BW7     2      12.370  25.140  28.180  1.00  0.00            
ATOM    150  C3  BW7     2      13.080  24.460  26.980  1.00  0.00            
ATOM    151  C4  BW7     2      14.080  23.320  27.390  1.00  0.00            
ATOM    152  C5  BW7     2      13.370  21.910  27.240  1.00  0.00            
ATOM    153  N1  BW7     2      13.060  21.570  25.820  1.00  0.00            
ATOM    154  C6  BW7     2      11.920  20.820  25.570  1.00  0.00            
ATOM    155  C7  BW7     2      11.560  19.700  26.290  1.00  0.00            
ATOM    156  C8  BW7     2      10.390  18.970  25.940  1.00  0.00            
ATOM    157  C9  BW7     2       9.570  19.340  24.870  1.00  0.00            
ATOM    158  C10 BW7     2       8.200  18.740  24.800  1.00  0.00            
ATOM    159  O1  BW7     2       7.710  18.120  25.760  1.00  0.00            
ATOM    160  O2  BW7     2       7.480  19.060  23.720  1.00  0.00            
ATOM    161  C11 BW7     2       6.240  18.370  23.620  1.00  0.00            
ATOM    162  C12 BW7     2       5.710  18.780  22.220  1.00  0.00            
ATOM    163  N2  BW7     2       4.540  17.900  21.660  1.00  0.00            
ATOM    164  C13 BW7     2       4.160  18.660  20.430  1.00  0.00            
ATOM    165  C14 BW7     2       4.990  16.430  21.270  1.00  0.00            
ATOM    166  C15 BW7     2       9.930  20.490  24.140  1.00  0.00            
ATOM    167  C16 BW7     2      11.160  21.200  24.470  1.00  0.00            
ATOM    168  H1  BW7     2      10.800  26.600  28.610  1.00  0.00            
ATOM    169  H2  BW7     2      11.950  27.180  27.520  1.00  0.00            
ATOM    170  H3  BW7     2      10.770  26.070  26.960  1.00  0.00            
ATOM    171  H4  BW7     2      11.940  24.350  28.800  1.00  0.00            
ATOM    172  H5  BW7     2      13.140  25.700  28.720  1.00  0.00            
ATOM    173  H6  BW7     2      13.580  25.260  26.430  1.00  0.00            
ATOM    174  H7  BW7     2      12.240  24.060  26.400  1.00  0.00            
ATOM    175  H8  BW7     2      14.360  23.450  28.440  1.00  0.00            
ATOM    176  H9  BW7     2      14.990  23.300  26.780  1.00  0.00            
ATOM    177  H10 BW7     2      12.440  21.980  27.820  1.00  0.00            
ATOM    178  H11 BW7     2      14.010  21.110  27.630  1.00  0.00            
ATOM    179  H12 BW7     2      13.370  22.290  25.190  1.00  0.00            
ATOM    180  H13 BW7     2      12.160  19.510  27.170  1.00  0.00            
ATOM    181  H14 BW7     2      10.130  18.090  26.510  1.00  0.00            
ATOM    182  H15 BW7     2       5.570  18.660  24.450  1.00  0.00            
ATOM    183  H16 BW7     2       6.450  17.300  23.720  1.00  0.00            
ATOM    184  H17 BW7     2       6.540  18.660  21.530  1.00  0.00            
ATOM    185  H18 BW7     2       5.390  19.820  22.160  1.00  0.00            
ATOM    186  H19 BW7     2       3.790  17.920  22.370  1.00  0.00            
ATOM    187  H20 BW7     2       3.380  18.170  19.860  1.00  0.00            
ATOM    188  H21 BW7     2       3.830  19.670  20.680  1.00  0.00            
ATOM    189  H22 BW7     2       4.950  18.750  19.680  1.00  0.00            
ATOM    190  H23 BW7     2       4.870  16.290  20.190  1.00  0.00            
ATOM    191  H24 BW7     2       6.010  16.170  21.570  1.00  0.00            
ATOM    192  H25 BW7     2       4.320  15.730  21.790  1.00  0.00            
ATOM    193  H26 BW7     2       9.220  20.880  23.410  1.00  0.00            
ATOM    194  H27 BW7     2      11.520  22.030  23.880  1.00  0.00            
TER
ENDMDL
MODEL        1
ATOM      1  C1  BCD     1       6.140  37.720  19.250  1.00  0.00            
ATOM      2  O1  BCD     1       5.580  36.450  19.000  1.00  0.00            
ATOM      3  C2  BCD     1       7.450  37.890  18.370  1.00  0.00            
ATOM      4  O2  BCD     1       7.110  37.860  17.010  1.00  0.00            
ATOM      5  C3  BCD     1       8.490  36.840  18.920  1.00  0.00            
ATOM      6  O3  BCD     1       9.850  36.940  18.360  1.00  0.00            
ATOM      7  C4  BCD     1       8.590  36.900  20.420  1.00  0.00            
ATOM      8  C5  BCD     1       7.290  36.820  21.200  1.00  0.00            
ATOM      9  O4  BCD     1       6.510  37.940  20.650  1.00  0.00            
ATOM     10  C6  BCD     1       7.280  37.150  22.690  1.00  0.00            
ATOM     11  O5  BCD     1       7.940  38.420  22.900  1.00  0.00            
ATOM     12  H1  BCD     1       5.390  38.490  19.040  1.00  0.00            
ATOM     13  H2  BCD     1       7.930  38.880  18.480  1.00  0.00            
ATOM     14  H3  BCD     1       7.800  38.160  16.410  1.00  0.00            
ATOM     15  H4  BCD     1       7.990  35.890  18.690  1.00  0.00            
ATOM     16  H5  BCD     1      10.290  36.160  18.690  1.00  0.00            
ATOM     17  H6  BCD     1       9.130  37.840  20.610  1.00  0.00            
ATOM     18  H7  BCD     1       6.760  35.880  20.980  1.00  0.00            
ATOM     19  H8  BCD     1       6.240  37.230  23.030  1.00  0.00            
ATOM     20  H9  BCD     1       7.790  36.300  23.150  1.00  0.00            
ATOM     21  H10 BCD     1       7.420  39.120  22.490  1.00  0.00            
ATOM     22  C7  BCD     1       1.910  34.840  17.680  1.00  0.00            
ATOM     23  O6  BCD     1       2.020  33.790  18.590  1.00  0.00            
ATOM     24  C8  BCD     1       3.090  34.810  16.690  1.00  0.00            
ATOM     25  O7  BCD     1       3.140  33.590  15.920  1.00  0.00            
ATOM     26  C9  BCD     1       4.430  35.060  17.450  1.00  0.00            
ATOM     27  O8  BCD     1       5.520  35.170  16.530  1.00  0.00            
ATOM     28  C10 BCD     1       4.340  36.330  18.260  1.00  0.00            
ATOM     29  C11 BCD     1       3.130  36.380  19.200  1.00  0.00            
ATOM     30  O9  BCD     1       1.910  36.140  18.360  1.00  0.00            
ATOM     31  C12 BCD     1       3.040  37.670  19.970  1.00  0.00            
ATOM     32  O10 BCD     1       2.980  38.790  19.150  1.00  0.00            
ATOM     33  H11 BCD     1       0.960  34.730  17.140  1.00  0.00            
ATOM     34  H12 BCD     1       2.900  35.640  16.010  1.00  0.00            
ATOM     35  H13 BCD     1       3.850  33.770  15.300  1.00  0.00            
ATOM     36  H14 BCD     1       4.600  34.240  18.160  1.00  0.00            
ATOM     37  H15 BCD     1       6.160  35.740  16.970  1.00  0.00            
ATOM     38  H16 BCD     1       4.280  37.160  17.550  1.00  0.00            
ATOM     39  H17 BCD     1       3.370  35.580  19.920  1.00  0.00            
ATOM     40  H18 BCD     1       2.110  37.650  20.550  1.00  0.00            
ATOM     41  H19 BCD     1       3.920  37.750  20.630  1.00  0.00            
ATOM     42  H20 BCD     1       2.260  39.350  19.420  1.00  0.00            
ATOM     43  C13 BCD     1      -0.090  30.760  20.340  1.00  0.00            
ATOM     44  O11 BCD     1       1.130  30.270  20.840  1.00  0.00            
ATOM     45  C14 BCD     1      -0.060  30.740  18.780  1.00  0.00            
ATOM     46  O12 BCD     1       0.190  29.460  18.310  1.00  0.00            
ATOM     47  C15 BCD     1       1.010  31.650  18.290  1.00  0.00            
ATOM     48  O13 BCD     1       1.200  31.760  16.860  1.00  0.00            
ATOM     49  C16 BCD     1       0.820  33.050  18.870  1.00  0.00            
ATOM     50  C17 BCD     1       0.730  33.030  20.440  1.00  0.00            
ATOM     51  O14 BCD     1      -0.360  32.110  20.830  1.00  0.00            
ATOM     52  C18 BCD     1       0.390  34.420  21.080  1.00  0.00            
ATOM     53  O15 BCD     1      -0.590  35.120  20.300  1.00  0.00            
ATOM     54  H21 BCD     1      -0.930  30.140  20.680  1.00  0.00            
ATOM     55  H22 BCD     1      -0.990  31.130  18.350  1.00  0.00            
ATOM     56  H23 BCD     1       0.760  29.030  18.950  1.00  0.00            
ATOM     57  H24 BCD     1       1.970  31.340  18.720  1.00  0.00            
ATOM     58  H25 BCD     1       1.920  32.380  16.710  1.00  0.00            
ATOM     59  H26 BCD     1      -0.050  33.570  18.440  1.00  0.00            
ATOM     60  H27 BCD     1       1.660  32.710  20.930  1.00  0.00            
ATOM     61  H28 BCD     1      -0.030  34.250  22.080  1.00  0.00            
ATOM     62  H29 BCD     1       1.380  34.870  21.170  1.00  0.00            
ATOM     63  H30 BCD     1      -0.460  36.060  20.450  1.00  0.00            
ATOM     64  C19 BCD     1       2.560  27.660  23.440  1.00  0.00            
ATOM     65  O16 BCD     1       3.620  28.640  23.540  1.00  0.00            
ATOM     66  C20 BCD     1       2.340  27.070  22.090  1.00  0.00            
ATOM     67  O17 BCD     1       3.500  26.300  21.750  1.00  0.00            
ATOM     68  C21 BCD     1       2.150  28.180  21.100  1.00  0.00            
ATOM     69  O18 BCD     1       1.870  27.610  19.810  1.00  0.00            
ATOM     70  C22 BCD     1       0.950  28.990  21.560  1.00  0.00            
ATOM     71  C23 BCD     1       0.970  29.370  23.050  1.00  0.00            
ATOM     72  O19 BCD     1       1.300  28.200  23.760  1.00  0.00            
ATOM     73  C24 BCD     1      -0.320  30.000  23.590  1.00  0.00            
ATOM     74  O20 BCD     1      -1.490  29.220  23.230  1.00  0.00            
ATOM     75  H31 BCD     1       2.840  26.900  24.180  1.00  0.00            
ATOM     76  H32 BCD     1       1.460  26.410  22.110  1.00  0.00            
ATOM     77  H33 BCD     1       3.350  25.740  20.980  1.00  0.00            
ATOM     78  H34 BCD     1       3.020  28.850  21.130  1.00  0.00            
ATOM     79  H35 BCD     1       2.690  27.560  19.310  1.00  0.00            
ATOM     80  H36 BCD     1      -0.020  28.490  21.360  1.00  0.00            
ATOM     81  H37 BCD     1       1.810  30.060  23.190  1.00  0.00            
ATOM     82  H38 BCD     1      -0.180  30.030  24.680  1.00  0.00            
ATOM     83  H39 BCD     1      -0.470  31.030  23.260  1.00  0.00            
ATOM     84  H40 BCD     1      -2.190  29.600  23.760  1.00  0.00            
ATOM     85  C25 BCD     1       7.140  29.070  25.830  1.00  0.00            
ATOM     86  O21 BCD     1       7.810  30.000  24.950  1.00  0.00            
ATOM     87  C26 BCD     1       6.800  27.750  25.160  1.00  0.00            
ATOM     88  O22 BCD     1       7.920  26.990  24.690  1.00  0.00            
ATOM     89  C27 BCD     1       5.780  27.810  24.010  1.00  0.00            
ATOM     90  O23 BCD     1       5.520  26.410  23.590  1.00  0.00            
ATOM     91  C28 BCD     1       4.540  28.510  24.540  1.00  0.00            
ATOM     92  C29 BCD     1       4.890  29.890  25.140  1.00  0.00            
ATOM     93  O24 BCD     1       5.890  29.760  26.240  1.00  0.00            
ATOM     94  C30 BCD     1       3.690  30.410  25.860  1.00  0.00            
ATOM     95  O25 BCD     1       3.870  31.600  26.550  1.00  0.00            
ATOM     96  H41 BCD     1       7.840  28.900  26.660  1.00  0.00            
ATOM     97  H42 BCD     1       6.240  27.160  25.890  1.00  0.00            
ATOM     98  H43 BCD     1       7.500  26.210  24.330  1.00  0.00            
ATOM     99  H44 BCD     1       6.120  28.360  23.120  1.00  0.00            
ATOM    100  H45 BCD     1       4.900  26.540  22.880  1.00  0.00            
ATOM    101  H46 BCD     1       4.020  27.970  25.340  1.00  0.00            
ATOM    102  H47 BCD     1       5.150  30.560  24.320  1.00  0.00            
ATOM    103  H48 BCD     1       2.820  30.350  25.200  1.00  0.00            
ATOM    104  H49 BCD     1       3.350  29.720  26.650  1.00  0.00            
ATOM    105  H50 BCD     1       3.170  31.830  27.160  1.00  0.00            
ATOM    106  C31 BCD     1      11.450  31.550  23.930  1.00  0.00            
ATOM    107  O26 BCD     1      10.770  32.510  23.180  1.00  0.00            
ATOM    108  C32 BCD     1      11.130  30.200  23.330  1.00  0.00            
ATOM    109  O27 BCD     1      11.530  30.060  21.960  1.00  0.00            
ATOM    110  C33 BCD     1       9.630  29.770  23.480  1.00  0.00            
ATOM    111  C34 BCD     1       9.220  30.060  24.970  1.00  0.00            
ATOM    112  C35 BCD     1       9.660  31.410  25.420  1.00  0.00            
ATOM    113  O28 BCD     1      11.070  31.490  25.280  1.00  0.00            
ATOM    114  C36 BCD     1       9.340  31.770  26.850  1.00  0.00            
ATOM    115  O29 BCD     1      10.130  31.050  27.810  1.00  0.00            
ATOM    116  O30 BCD     1       9.350  28.380  23.000  1.00  0.00            
ATOM    117  H51 BCD     1      12.530  31.730  23.970  1.00  0.00            
ATOM    118  H52 BCD     1      11.610  29.470  24.000  1.00  0.00            
ATOM    119  H53 BCD     1      11.760  29.140  21.860  1.00  0.00            
ATOM    120  H54 BCD     1       9.000  30.420  22.860  1.00  0.00            
ATOM    121  H55 BCD     1       8.810  27.860  23.590  1.00  0.00            
ATOM    122  H56 BCD     1       9.700  29.430  25.730  1.00  0.00            
ATOM    123  H57 BCD     1       9.060  32.110  24.830  1.00  0.00            
ATOM    124  H58 BCD     1       9.630  32.810  27.060  1.00  0.00            
ATOM    125  H59 BCD     1       8.280  31.670  27.130  1.00  0.00            
ATOM    126  H60 BCD     1      11.050  31.210  27.580  1.00  0.00            
ATOM    127  C37 BCD     1      10.770  35.970  21.150  1.00  0.00            
ATOM    128  O31 BCD     1       9.360  35.760  20.900  1.00  0.00            
ATOM    129  C38 BCD     1      11.680  34.880  20.550  1.00  0.00            
ATOM    130  O32 BCD     1      11.410  34.880  19.190  1.00  0.00            
ATOM    131  C39 BCD     1      11.470  33.510  21.220  1.00  0.00            
ATOM    132  O33 BCD     1      12.430  32.540  20.890  1.00  0.00            
ATOM    133  C40 BCD     1      11.440  33.650  22.730  1.00  0.00            
ATOM    134  C41 BCD     1      10.640  34.850  23.250  1.00  0.00            
ATOM    135  O34 BCD     1      10.950  36.000  22.550  1.00  0.00            
ATOM    136  C42 BCD     1      10.960  35.160  24.740  1.00  0.00            
ATOM    137  O35 BCD     1      12.160  35.990  24.850  1.00  0.00            
ATOM    138  H61 BCD     1      11.130  36.920  20.730  1.00  0.00            
ATOM    139  H62 BCD     1      12.700  35.180  20.820  1.00  0.00            
ATOM    140  H63 BCD     1      12.240  34.710  18.730  1.00  0.00            
ATOM    141  H64 BCD     1      10.510  33.160  20.830  1.00  0.00            
ATOM    142  H65 BCD     1      12.120  31.690  21.210  1.00  0.00            
ATOM    143  H66 BCD     1      12.440  33.770  23.170  1.00  0.00            
ATOM    144  H67 BCD     1       9.560  34.670  23.160  1.00  0.00            
ATOM    145  H68 BCD     1      10.090  35.720  25.110  1.00  0.00            
ATOM    146  H69 BCD     1      11.110  34.240  25.330  1.00  0.00            
ATOM    147  H70 BCD     1      12.090  36.620  25.580  1.00  0.00            
ATOM    148  C1  BW7     2       5.900  37.250  27.230  1.00  0.00            
ATOM    149  C2  BW7     2       6.540  35.970  27.850  1.00  0.00            
ATOM    150  C3  BW7     2       7.190  34.940  26.900  1.00  0.00            
ATOM    151  C4  BW7     2       6.230  34.570  25.720  1.00  0.00            
ATOM    152  C5  BW7     2       6.760  33.400  24.810  1.00  0.00            
ATOM    153  N1  BW7     2       5.730  33.140  23.730  1.00  0.00            
ATOM    154  C6  BW7     2       5.990  32.860  22.440  1.00  0.00            
ATOM    155  C7  BW7     2       7.290  32.810  21.960  1.00  0.00            
ATOM    156  C8  BW7     2       7.400  32.610  20.600  1.00  0.00            
ATOM    157  C9  BW7     2       6.350  32.380  19.750  1.00  0.00            
ATOM    158  C10 BW7     2       6.660  32.320  18.300  1.00  0.00            
ATOM    159  O1  BW7     2       7.760  32.600  17.820  1.00  0.00            
ATOM    160  O2  BW7     2       5.660  31.670  17.600  1.00  0.00            
ATOM    161  C11 BW7     2       5.880  31.400  16.240  1.00  0.00            
ATOM    162  C12 BW7     2       4.580  30.690  15.760  1.00  0.00            
ATOM    163  N2  BW7     2       4.710  30.000  14.430  1.00  0.00            
ATOM    164  C13 BW7     2       5.800  28.940  14.490  1.00  0.00            
ATOM    165  C14 BW7     2       3.440  29.290  14.150  1.00  0.00            
ATOM    166  C15 BW7     2       5.020  32.370  20.290  1.00  0.00            
ATOM    167  C16 BW7     2       4.900  32.560  21.670  1.00  0.00            
ATOM    168  H1  BW7     2       5.000  37.020  26.650  1.00  0.00            
ATOM    169  H2  BW7     2       5.540  37.970  27.980  1.00  0.00            
ATOM    170  H3  BW7     2       6.630  37.770  26.600  1.00  0.00            
ATOM    171  H4  BW7     2       5.820  35.360  28.420  1.00  0.00            
ATOM    172  H5  BW7     2       7.270  36.150  28.650  1.00  0.00            
ATOM    173  H6  BW7     2       7.500  33.980  27.330  1.00  0.00            
ATOM    174  H7  BW7     2       8.070  35.410  26.440  1.00  0.00            
ATOM    175  H8  BW7     2       5.920  35.390  25.070  1.00  0.00            
ATOM    176  H9  BW7     2       5.250  34.280  26.130  1.00  0.00            
ATOM    177  H10 BW7     2       6.950  32.540  25.460  1.00  0.00            
ATOM    178  H11 BW7     2       7.690  33.870  24.470  1.00  0.00            
ATOM    179  H12 BW7     2       4.760  33.120  24.040  1.00  0.00            
ATOM    180  H13 BW7     2       8.150  33.050  22.570  1.00  0.00            
ATOM    181  H14 BW7     2       8.390  32.560  20.160  1.00  0.00            
ATOM    182  H15 BW7     2       6.680  30.660  16.090  1.00  0.00            
ATOM    183  H16 BW7     2       6.170  32.270  15.630  1.00  0.00            
ATOM    184  H17 BW7     2       3.820  31.470  15.790  1.00  0.00            
ATOM    185  H18 BW7     2       4.330  29.920  16.480  1.00  0.00            
ATOM    186  H19 BW7     2       4.860  30.650  13.640  1.00  0.00            
ATOM    187  H20 BW7     2       5.560  28.350  13.590  1.00  0.00            
ATOM    188  H21 BW7     2       6.830  29.290  14.520  1.00  0.00            
ATOM    189  H22 BW7     2       5.720  28.260  15.340  1.00  0.00            
ATOM    190  H23 BW7     2       2.660  30.030  14.030  1.00  0.00            
ATOM    191  H24 BW7     2       3.510  28.480  13.420  1.00  0.00            
ATOM    192  H25 BW7     2       3.200  28.700  15.040  1.00  0.00            
ATOM    193  H26 BW7     2       4.190  32.030  19.670  1.00  0.00            
ATOM    194  H27 BW7     2       3.890  32.670  22.070  1.00  0.00            
TER
ENDMDL
MODEL        1
ATOM      1  C1  BCD     1      16.550  35.490  16.470  1.00  0.00            
ATOM      2  O1  BCD     1      16.000  34.880  17.600  1.00  0.00            
ATOM      3  C2  BCD     1      17.810  34.810  16.250  1.00  0.00            
ATOM      4  O2  BCD     1      17.660  33.360  16.170  1.00  0.00            
ATOM      5  C3  BCD     1      18.990  35.140  17.190  1.00  0.00            
ATOM      6  O3  BCD     1      20.240  34.790  16.570  1.00  0.00            
ATOM      7  C4  BCD     1      19.000  36.590  17.640  1.00  0.00            
ATOM      8  C5  BCD     1      17.560  37.030  17.920  1.00  0.00            
ATOM      9  O4  BCD     1      16.770  36.860  16.710  1.00  0.00            
ATOM     10  C6  BCD     1      17.430  38.520  18.350  1.00  0.00            
ATOM     11  O5  BCD     1      17.680  39.470  17.350  1.00  0.00            
ATOM     12  H1  BCD     1      15.840  35.460  15.640  1.00  0.00            
ATOM     13  H2  BCD     1      18.130  35.210  15.270  1.00  0.00            
ATOM     14  H3  BCD     1      17.040  33.190  16.890  1.00  0.00            
ATOM     15  H4  BCD     1      18.780  34.610  18.120  1.00  0.00            
ATOM     16  H5  BCD     1      20.890  34.870  17.270  1.00  0.00            
ATOM     17  H6  BCD     1      19.280  37.170  16.750  1.00  0.00            
ATOM     18  H7  BCD     1      17.180  36.460  18.780  1.00  0.00            
ATOM     19  H8  BCD     1      16.420  38.790  18.690  1.00  0.00            
ATOM     20  H9  BCD     1      18.170  38.680  19.140  1.00  0.00            
ATOM     21  H10 BCD     1      18.600  39.730  17.310  1.00  0.00            
ATOM     22  C7  BCD     1      12.650  33.220  18.860  1.00  0.00            
ATOM     23  O6  BCD     1      12.960  34.010  20.030  1.00  0.00            
ATOM     24  C8  BCD     1      13.700  32.220  18.610  1.00  0.00            
ATOM     25  O7  BCD     1      13.840  31.260  19.700  1.00  0.00            
ATOM     26  C9  BCD     1      14.990  32.950  18.300  1.00  0.00            
ATOM     27  O8  BCD     1      16.080  31.980  17.920  1.00  0.00            
ATOM     28  C10 BCD     1      14.850  34.090  17.280  1.00  0.00            
ATOM     29  C11 BCD     1      13.530  34.940  17.400  1.00  0.00            
ATOM     30  O9  BCD     1      12.440  34.160  17.760  1.00  0.00            
ATOM     31  C12 BCD     1      13.160  35.760  16.220  1.00  0.00            
ATOM     32  O10 BCD     1      12.930  35.040  15.010  1.00  0.00            
ATOM     33  H11 BCD     1      11.670  32.730  18.900  1.00  0.00            
ATOM     34  H12 BCD     1      13.320  31.760  17.690  1.00  0.00            
ATOM     35  H13 BCD     1      14.520  30.610  19.510  1.00  0.00            
ATOM     36  H14 BCD     1      15.210  33.470  19.240  1.00  0.00            
ATOM     37  H15 BCD     1      16.260  31.350  18.620  1.00  0.00            
ATOM     38  H16 BCD     1      14.870  33.590  16.310  1.00  0.00            
ATOM     39  H17 BCD     1      13.680  35.620  18.250  1.00  0.00            
ATOM     40  H18 BCD     1      12.210  36.250  16.470  1.00  0.00            
ATOM     41  H19 BCD     1      13.850  36.600  16.130  1.00  0.00            
ATOM     42  H20 BCD     1      11.970  35.100  14.970  1.00  0.00            
ATOM     43  C13 BCD     1      11.020  35.340  23.500  1.00  0.00            
ATOM     44  O11 BCD     1      12.240  35.850  24.010  1.00  0.00            
ATOM     45  C14 BCD     1      11.120  33.840  23.340  1.00  0.00            
ATOM     46  O12 BCD     1      11.450  33.190  24.540  1.00  0.00            
ATOM     47  C15 BCD     1      12.110  33.550  22.230  1.00  0.00            
ATOM     48  O13 BCD     1      12.250  32.110  21.910  1.00  0.00            
ATOM     49  C16 BCD     1      11.800  34.290  20.920  1.00  0.00            
ATOM     50  C17 BCD     1      11.670  35.760  21.170  1.00  0.00            
ATOM     51  O14 BCD     1      10.740  35.860  22.220  1.00  0.00            
ATOM     52  C18 BCD     1      11.150  36.590  19.990  1.00  0.00            
ATOM     53  O15 BCD     1      11.090  38.010  20.350  1.00  0.00            
ATOM     54  H21 BCD     1      10.170  35.600  24.140  1.00  0.00            
ATOM     55  H22 BCD     1      10.080  33.580  23.110  1.00  0.00            
ATOM     56  H23 BCD     1      10.640  32.750  24.820  1.00  0.00            
ATOM     57  H24 BCD     1      13.100  33.910  22.550  1.00  0.00            
ATOM     58  H25 BCD     1      12.740  32.070  21.080  1.00  0.00            
ATOM     59  H26 BCD     1      10.830  33.930  20.550  1.00  0.00            
ATOM     60  H27 BCD     1      12.650  36.160  21.460  1.00  0.00            
ATOM     61  H28 BCD     1      11.880  36.460  19.180  1.00  0.00            
ATOM     62  H29 BCD     1      10.180  36.240  19.600  1.00  0.00            
ATOM     63  H30 BCD     1      10.190  38.290  20.160  1.00  0.00            
ATOM     64  C19 BCD     1      13.790  38.410  26.840  1.00  0.00            
ATOM     65  O16 BCD     1      15.010  38.450  26.170  1.00  0.00            
ATOM     66  C20 BCD     1      13.360  37.020  27.360  1.00  0.00            
ATOM     67  O17 BCD     1      14.370  36.580  28.240  1.00  0.00            
ATOM     68  C21 BCD     1      13.190  36.100  26.120  1.00  0.00            
ATOM     69  O18 BCD     1      12.810  34.810  26.550  1.00  0.00            
ATOM     70  C22 BCD     1      12.130  36.690  25.110  1.00  0.00            
ATOM     71  C23 BCD     1      12.570  38.140  24.780  1.00  0.00            
ATOM     72  O19 BCD     1      12.830  38.940  25.920  1.00  0.00            
ATOM     73  C24 BCD     1      11.510  38.880  23.980  1.00  0.00            
ATOM     74  O20 BCD     1      10.200  38.760  24.590  1.00  0.00            
ATOM     75  H31 BCD     1      13.780  39.130  27.670  1.00  0.00            
ATOM     76  H32 BCD     1      12.430  37.070  27.940  1.00  0.00            
ATOM     77  H33 BCD     1      14.260  35.640  28.410  1.00  0.00            
ATOM     78  H34 BCD     1      14.050  35.950  25.450  1.00  0.00            
ATOM     79  H35 BCD     1      11.950  34.540  26.220  1.00  0.00            
ATOM     80  H36 BCD     1      11.160  36.740  25.620  1.00  0.00            
ATOM     81  H37 BCD     1      13.480  38.120  24.160  1.00  0.00            
ATOM     82  H38 BCD     1      11.890  39.890  23.740  1.00  0.00            
ATOM     83  H39 BCD     1      11.490  38.400  22.990  1.00  0.00            
ATOM     84  H40 BCD     1      10.310  39.220  25.430  1.00  0.00            
ATOM     85  C25 BCD     1      18.470  40.680  25.970  1.00  0.00            
ATOM     86  O21 BCD     1      18.920  39.950  24.920  1.00  0.00            
ATOM     87  C26 BCD     1      18.230  39.820  27.220  1.00  0.00            
ATOM     88  O22 BCD     1      19.430  39.270  27.720  1.00  0.00            
ATOM     89  C27 BCD     1      17.140  38.760  27.030  1.00  0.00            
ATOM     90  O23 BCD     1      16.850  38.200  28.300  1.00  0.00            
ATOM     91  C28 BCD     1      15.870  39.470  26.550  1.00  0.00            
ATOM     92  C29 BCD     1      16.140  40.330  25.290  1.00  0.00            
ATOM     93  O24 BCD     1      17.210  41.280  25.610  1.00  0.00            
ATOM     94  C30 BCD     1      14.870  41.130  24.830  1.00  0.00            
ATOM     95  O25 BCD     1      14.220  41.870  25.890  1.00  0.00            
ATOM     96  H41 BCD     1      19.130  41.530  26.160  1.00  0.00            
ATOM     97  H42 BCD     1      17.880  40.580  27.930  1.00  0.00            
ATOM     98  H43 BCD     1      19.490  38.460  27.200  1.00  0.00            
ATOM     99  H44 BCD     1      17.520  38.100  26.240  1.00  0.00            
ATOM    100  H45 BCD     1      16.290  37.420  28.220  1.00  0.00            
ATOM    101  H46 BCD     1      15.530  40.090  27.400  1.00  0.00            
ATOM    102  H47 BCD     1      16.370  39.690  24.430  1.00  0.00            
ATOM    103  H48 BCD     1      15.070  41.760  23.950  1.00  0.00            
ATOM    104  H49 BCD     1      14.220  40.320  24.480  1.00  0.00            
ATOM    105  H50 BCD     1      14.090  42.770  25.570  1.00  0.00            
ATOM    106  C31 BCD     1      22.420  38.590  23.170  1.00  0.00            
ATOM    107  O26 BCD     1      21.510  38.280  22.180  1.00  0.00            
ATOM    108  C32 BCD     1      22.030  37.880  24.420  1.00  0.00            
ATOM    109  O27 BCD     1      22.360  36.490  24.250  1.00  0.00            
ATOM    110  C33 BCD     1      20.540  38.150  24.770  1.00  0.00            
ATOM    111  C34 BCD     1      20.350  39.650  24.940  1.00  0.00            
ATOM    112  C35 BCD     1      20.940  40.390  23.770  1.00  0.00            
ATOM    113  O28 BCD     1      22.310  40.020  23.540  1.00  0.00            
ATOM    114  C36 BCD     1      20.920  41.850  23.970  1.00  0.00            
ATOM    115  O29 BCD     1      21.610  42.220  25.190  1.00  0.00            
ATOM    116  O30 BCD     1      20.080  37.520  25.920  1.00  0.00            
ATOM    117  H51 BCD     1      23.450  38.360  22.880  1.00  0.00            
ATOM    118  H52 BCD     1      22.520  38.160  25.350  1.00  0.00            
ATOM    119  H53 BCD     1      22.550  36.380  23.310  1.00  0.00            
ATOM    120  H54 BCD     1      19.930  37.780  23.940  1.00  0.00            
ATOM    121  H55 BCD     1      19.640  36.760  25.520  1.00  0.00            
ATOM    122  H56 BCD     1      20.850  39.830  25.900  1.00  0.00            
ATOM    123  H57 BCD     1      20.340  40.230  22.860  1.00  0.00            
ATOM    124  H58 BCD     1      21.460  42.310  23.130  1.00  0.00            
ATOM    125  H59 BCD     1      19.870  42.160  23.940  1.00  0.00            
ATOM    126  H60 BCD     1      21.180  43.040  25.490  1.00  0.00            
ATOM    127  C37 BCD     1      21.240  37.050  18.380  1.00  0.00            
ATOM    128  O31 BCD     1      19.930  36.660  18.770  1.00  0.00            
ATOM    129  C38 BCD     1      22.290  36.280  19.160  1.00  0.00            
ATOM    130  O32 BCD     1      22.130  34.970  18.680  1.00  0.00            
ATOM    131  C39 BCD     1      22.120  36.530  20.660  1.00  0.00            
ATOM    132  O33 BCD     1      23.060  35.880  21.450  1.00  0.00            
ATOM    133  C40 BCD     1      22.120  38.110  20.930  1.00  0.00            
ATOM    134  C41 BCD     1      21.190  38.900  19.920  1.00  0.00            
ATOM    135  O34 BCD     1      21.500  38.430  18.590  1.00  0.00            
ATOM    136  C42 BCD     1      21.530  40.370  19.980  1.00  0.00            
ATOM    137  O35 BCD     1      20.590  41.010  19.140  1.00  0.00            
ATOM    138  H61 BCD     1      21.450  36.910  17.310  1.00  0.00            
ATOM    139  H62 BCD     1      23.270  36.670  18.830  1.00  0.00            
ATOM    140  H63 BCD     1      22.810  34.470  19.140  1.00  0.00            
ATOM    141  H64 BCD     1      21.160  36.060  20.910  1.00  0.00            
ATOM    142  H65 BCD     1      23.190  34.990  21.130  1.00  0.00            
ATOM    143  H66 BCD     1      23.110  38.560  20.980  1.00  0.00            
ATOM    144  H67 BCD     1      20.170  38.720  20.280  1.00  0.00            
ATOM    145  H68 BCD     1      21.480  40.830  20.980  1.00  0.00            
ATOM    146  H69 BCD     1      22.490  40.690  19.560  1.00  0.00            
ATOM    147  H70 BCD     1      20.600  40.560  18.290  1.00  0.00            
ATOM    148  C1  BW7     2      17.670  45.530  24.040  1.00  0.00            
ATOM    149  C2  BW7     2      18.130  44.110  23.590  1.00  0.00            
ATOM    150  C3  BW7     2      17.100  43.510  22.620  1.00  0.00            
ATOM    151  C4  BW7     2      17.740  42.250  22.090  1.00  0.00            
ATOM    152  C5  BW7     2      16.870  41.430  21.140  1.00  0.00            
ATOM    153  N1  BW7     2      16.000  40.360  21.750  1.00  0.00            
ATOM    154  C6  BW7     2      16.470  39.120  21.780  1.00  0.00            
ATOM    155  C7  BW7     2      17.850  38.820  21.790  1.00  0.00            
ATOM    156  C8  BW7     2      18.290  37.480  21.750  1.00  0.00            
ATOM    157  C9  BW7     2      17.300  36.480  21.590  1.00  0.00            
ATOM    158  C10 BW7     2      17.710  34.990  21.500  1.00  0.00            
ATOM    159  O1  BW7     2      18.840  34.640  21.490  1.00  0.00            
ATOM    160  O2  BW7     2      16.640  34.170  21.580  1.00  0.00            
ATOM    161  C11 BW7     2      16.870  32.730  21.720  1.00  0.00            
ATOM    162  C12 BW7     2      15.640  32.200  22.470  1.00  0.00            
ATOM    163  N2  BW7     2      15.600  32.390  23.920  1.00  0.00            
ATOM    164  C13 BW7     2      15.320  33.890  24.170  1.00  0.00            
ATOM    165  C14 BW7     2      14.420  31.680  24.440  1.00  0.00            
ATOM    166  C15 BW7     2      15.980  36.800  21.590  1.00  0.00            
ATOM    167  C16 BW7     2      15.530  38.100  21.640  1.00  0.00            
ATOM    168  H1  BW7     2      17.480  46.270  23.250  1.00  0.00            
ATOM    169  H2  BW7     2      16.790  45.480  24.700  1.00  0.00            
ATOM    170  H3  BW7     2      18.470  45.890  24.690  1.00  0.00            
ATOM    171  H4  BW7     2      18.110  43.550  24.530  1.00  0.00            
ATOM    172  H5  BW7     2      19.130  44.040  23.140  1.00  0.00            
ATOM    173  H6  BW7     2      16.760  44.200  21.840  1.00  0.00            
ATOM    174  H7  BW7     2      16.200  43.320  23.210  1.00  0.00            
ATOM    175  H8  BW7     2      18.030  41.570  22.900  1.00  0.00            
ATOM    176  H9  BW7     2      18.610  42.560  21.510  1.00  0.00            
ATOM    177  H10 BW7     2      17.570  40.980  20.430  1.00  0.00            
ATOM    178  H11 BW7     2      16.230  42.100  20.560  1.00  0.00            
ATOM    179  H12 BW7     2      15.010  40.330  21.510  1.00  0.00            
ATOM    180  H13 BW7     2      18.530  39.650  21.970  1.00  0.00            
ATOM    181  H14 BW7     2      19.350  37.240  21.690  1.00  0.00            
ATOM    182  H15 BW7     2      17.850  32.570  22.190  1.00  0.00            
ATOM    183  H16 BW7     2      16.720  32.250  20.740  1.00  0.00            
ATOM    184  H17 BW7     2      15.560  31.110  22.400  1.00  0.00            
ATOM    185  H18 BW7     2      14.690  32.570  22.080  1.00  0.00            
ATOM    186  H19 BW7     2      16.500  32.060  24.300  1.00  0.00            
ATOM    187  H20 BW7     2      14.410  34.210  23.670  1.00  0.00            
ATOM    188  H21 BW7     2      15.240  34.000  25.260  1.00  0.00            
ATOM    189  H22 BW7     2      16.210  34.430  23.840  1.00  0.00            
ATOM    190  H23 BW7     2      14.560  30.630  24.160  1.00  0.00            
ATOM    191  H24 BW7     2      14.390  31.740  25.530  1.00  0.00            
ATOM    192  H25 BW7     2      13.550  32.070  23.930  1.00  0.00            
ATOM    193  H26 BW7     2      15.180  36.110  21.340  1.00  0.00            
ATOM    194  H27 BW7     2      14.490  38.390  21.530  1.00  0.00            
TER
ENDMDL
MODEL        1
ATOM      1  C1  BCD     1      16.590  25.680  36.030  1.00  0.00            
ATOM      2  O1  BCD     1      16.830  25.440  34.620  1.00  0.00            
ATOM      3  C2  BCD     1      17.170  24.470  36.780  1.00  0.00            
ATOM      4  O2  BCD     1      18.600  24.380  36.480  1.00  0.00            
ATOM      5  C3  BCD     1      16.290  23.200  36.570  1.00  0.00            
ATOM      6  O3  BCD     1      16.850  22.130  37.340  1.00  0.00            
ATOM      7  C4  BCD     1      14.900  23.520  36.870  1.00  0.00            
ATOM      8  C5  BCD     1      14.490  24.680  35.930  1.00  0.00            
ATOM      9  O4  BCD     1      15.190  25.870  36.270  1.00  0.00            
ATOM     10  C6  BCD     1      12.970  24.820  35.810  1.00  0.00            
ATOM     11  O5  BCD     1      12.440  25.840  34.980  1.00  0.00            
ATOM     12  H1  BCD     1      17.040  26.650  36.300  1.00  0.00            
ATOM     13  H2  BCD     1      17.070  24.720  37.850  1.00  0.00            
ATOM     14  H3  BCD     1      18.950  23.840  37.200  1.00  0.00            
ATOM     15  H4  BCD     1      16.350  23.000  35.490  1.00  0.00            
ATOM     16  H5  BCD     1      16.290  21.350  37.430  1.00  0.00            
ATOM     17  H6  BCD     1      14.780  23.880  37.900  1.00  0.00            
ATOM     18  H7  BCD     1      14.680  24.420  34.880  1.00  0.00            
ATOM     19  H8  BCD     1      12.620  23.890  35.330  1.00  0.00            
ATOM     20  H9  BCD     1      12.570  24.860  36.830  1.00  0.00            
ATOM     21  H10 BCD     1      11.720  26.180  35.510  1.00  0.00            
ATOM     22  C7  BCD     1      18.200  27.160  31.050  1.00  0.00            
ATOM     23  O6  BCD     1      17.280  26.230  30.520  1.00  0.00            
ATOM     24  C8  BCD     1      19.350  26.470  31.880  1.00  0.00            
ATOM     25  O7  BCD     1      20.220  25.540  31.150  1.00  0.00            
ATOM     26  C9  BCD     1      18.740  25.730  33.080  1.00  0.00            
ATOM     27  O8  BCD     1      19.710  25.130  33.920  1.00  0.00            
ATOM     28  C10 BCD     1      17.630  26.460  33.920  1.00  0.00            
ATOM     29  C11 BCD     1      16.690  27.220  32.920  1.00  0.00            
ATOM     30  O9  BCD     1      17.410  28.010  31.910  1.00  0.00            
ATOM     31  C12 BCD     1      15.680  28.080  33.610  1.00  0.00            
ATOM     32  O10 BCD     1      16.380  29.290  33.960  1.00  0.00            
ATOM     33  H11 BCD     1      18.560  27.860  30.290  1.00  0.00            
ATOM     34  H12 BCD     1      19.940  27.210  32.440  1.00  0.00            
ATOM     35  H13 BCD     1      19.630  24.990  30.640  1.00  0.00            
ATOM     36  H14 BCD     1      18.230  24.860  32.650  1.00  0.00            
ATOM     37  H15 BCD     1      19.210  24.760  34.650  1.00  0.00            
ATOM     38  H16 BCD     1      18.110  27.190  34.590  1.00  0.00            
ATOM     39  H17 BCD     1      16.030  26.490  32.430  1.00  0.00            
ATOM     40  H18 BCD     1      14.890  28.290  32.870  1.00  0.00            
ATOM     41  H19 BCD     1      15.300  27.520  34.470  1.00  0.00            
ATOM     42  H20 BCD     1      16.950  29.430  33.200  1.00  0.00            
ATOM     43  C13 BCD     1      16.070  24.110  27.200  1.00  0.00            
ATOM     44  O11 BCD     1      14.810  23.830  27.960  1.00  0.00            
ATOM     45  C14 BCD     1      17.260  23.480  27.920  1.00  0.00            
ATOM     46  O12 BCD     1      17.180  22.080  27.950  1.00  0.00            
ATOM     47  C15 BCD     1      17.430  24.180  29.270  1.00  0.00            
ATOM     48  O13 BCD     1      18.630  23.810  29.900  1.00  0.00            
ATOM     49  C16 BCD     1      17.460  25.760  29.220  1.00  0.00            
ATOM     50  C17 BCD     1      16.260  26.250  28.370  1.00  0.00            
ATOM     51  O14 BCD     1      16.210  25.510  27.110  1.00  0.00            
ATOM     52  C18 BCD     1      16.370  27.770  27.980  1.00  0.00            
ATOM     53  O15 BCD     1      17.550  28.150  27.330  1.00  0.00            
ATOM     54  H21 BCD     1      15.970  23.670  26.200  1.00  0.00            
ATOM     55  H22 BCD     1      18.210  23.720  27.420  1.00  0.00            
ATOM     56  H23 BCD     1      16.310  21.880  28.320  1.00  0.00            
ATOM     57  H24 BCD     1      16.540  23.920  29.860  1.00  0.00            
ATOM     58  H25 BCD     1      18.840  22.920  29.600  1.00  0.00            
ATOM     59  H26 BCD     1      18.440  25.950  28.780  1.00  0.00            
ATOM     60  H27 BCD     1      15.360  26.210  29.010  1.00  0.00            
ATOM     61  H28 BCD     1      15.520  27.870  27.290  1.00  0.00            
ATOM     62  H29 BCD     1      16.080  28.330  28.880  1.00  0.00            
ATOM     63  H30 BCD     1      17.960  27.390  26.900  1.00  0.00            
ATOM     64  C19 BCD     1      11.050  22.490  27.410  1.00  0.00            
ATOM     65  O16 BCD     1      11.090  21.580  28.540  1.00  0.00            
ATOM     66  C20 BCD     1      12.080  22.200  26.300  1.00  0.00            
ATOM     67  O17 BCD     1      11.790  20.880  25.800  1.00  0.00            
ATOM     68  C21 BCD     1      13.500  22.340  26.730  1.00  0.00            
ATOM     69  O18 BCD     1      14.370  22.070  25.590  1.00  0.00            
ATOM     70  C22 BCD     1      13.600  23.780  27.190  1.00  0.00            
ATOM     71  C23 BCD     1      12.520  24.250  28.230  1.00  0.00            
ATOM     72  O19 BCD     1      11.240  23.820  27.840  1.00  0.00            
ATOM     73  C24 BCD     1      12.460  25.810  28.400  1.00  0.00            
ATOM     74  O20 BCD     1      12.360  26.440  27.180  1.00  0.00            
ATOM     75  H31 BCD     1      10.060  22.350  26.970  1.00  0.00            
ATOM     76  H32 BCD     1      11.920  22.940  25.510  1.00  0.00            
ATOM     77  H33 BCD     1      11.280  21.050  25.000  1.00  0.00            
ATOM     78  H34 BCD     1      13.570  21.600  27.540  1.00  0.00            
ATOM     79  H35 BCD     1      14.220  21.160  25.350  1.00  0.00            
ATOM     80  H36 BCD     1      13.480  24.420  26.310  1.00  0.00            
ATOM     81  H37 BCD     1      12.710  23.880  29.250  1.00  0.00            
ATOM     82  H38 BCD     1      11.620  26.110  29.030  1.00  0.00            
ATOM     83  H39 BCD     1      13.390  26.070  28.930  1.00  0.00            
ATOM     84  H40 BCD     1      11.840  27.220  27.390  1.00  0.00            
ATOM     85  C25 BCD     1       9.420  18.270  30.370  1.00  0.00            
ATOM     86  O21 BCD     1      10.070  18.690  31.550  1.00  0.00            
ATOM     87  C26 BCD     1      10.460  17.930  29.300  1.00  0.00            
ATOM     88  O22 BCD     1      11.320  16.920  29.830  1.00  0.00            
ATOM     89  C27 BCD     1      11.200  19.180  28.870  1.00  0.00            
ATOM     90  O23 BCD     1      12.110  18.910  27.760  1.00  0.00            
ATOM     91  C28 BCD     1      10.290  20.360  28.510  1.00  0.00            
ATOM     92  C29 BCD     1       9.280  20.530  29.600  1.00  0.00            
ATOM     93  O24 BCD     1       8.630  19.270  29.810  1.00  0.00            
ATOM     94  C30 BCD     1       8.230  21.570  29.380  1.00  0.00            
ATOM     95  O25 BCD     1       7.900  21.570  27.970  1.00  0.00            
ATOM     96  H41 BCD     1       8.710  17.460  30.570  1.00  0.00            
ATOM     97  H42 BCD     1      10.010  17.570  28.370  1.00  0.00            
ATOM     98  H43 BCD     1      11.870  16.620  29.100  1.00  0.00            
ATOM     99  H44 BCD     1      11.840  19.430  29.720  1.00  0.00            
ATOM    100  H45 BCD     1      11.840  19.430  27.010  1.00  0.00            
ATOM    101  H46 BCD     1       9.800  20.090  27.570  1.00  0.00            
ATOM    102  H47 BCD     1       9.740  20.910  30.520  1.00  0.00            
ATOM    103  H48 BCD     1       7.330  21.260  29.940  1.00  0.00            
ATOM    104  H49 BCD     1       8.590  22.560  29.670  1.00  0.00            
ATOM    105  H50 BCD     1       7.420  22.380  27.750  1.00  0.00            
ATOM    106  C31 BCD     1      10.130  18.400  35.440  1.00  0.00            
ATOM    107  O26 BCD     1      11.200  19.370  35.380  1.00  0.00            
ATOM    108  C32 BCD     1      10.580  17.110  34.710  1.00  0.00            
ATOM    109  O27 BCD     1      11.840  16.750  35.370  1.00  0.00            
ATOM    110  C33 BCD     1      10.800  17.410  33.230  1.00  0.00            
ATOM    111  C34 BCD     1       9.550  18.110  32.700  1.00  0.00            
ATOM    112  C35 BCD     1       9.000  19.250  33.560  1.00  0.00            
ATOM    113  O28 BCD     1       8.940  18.900  34.940  1.00  0.00            
ATOM    114  C36 BCD     1       7.660  19.880  33.150  1.00  0.00            
ATOM    115  O29 BCD     1       6.590  18.890  33.080  1.00  0.00            
ATOM    116  O30 BCD     1      11.090  16.270  32.460  1.00  0.00            
ATOM    117  H51 BCD     1       9.880  18.160  36.480  1.00  0.00            
ATOM    118  H52 BCD     1       9.800  16.360  34.880  1.00  0.00            
ATOM    119  H53 BCD     1      12.280  16.000  34.960  1.00  0.00            
ATOM    120  H54 BCD     1      11.590  18.180  33.240  1.00  0.00            
ATOM    121  H55 BCD     1      10.970  16.530  31.540  1.00  0.00            
ATOM    122  H56 BCD     1       8.770  17.360  32.530  1.00  0.00            
ATOM    123  H57 BCD     1       9.670  20.110  33.390  1.00  0.00            
ATOM    124  H58 BCD     1       7.450  20.670  33.880  1.00  0.00            
ATOM    125  H59 BCD     1       7.850  20.480  32.260  1.00  0.00            
ATOM    126  H60 BCD     1       6.680  18.350  33.870  1.00  0.00            
ATOM    127  C37 BCD     1      13.430  21.930  37.780  1.00  0.00            
ATOM    128  O31 BCD     1      14.120  22.410  36.600  1.00  0.00            
ATOM    129  C38 BCD     1      13.610  20.430  37.870  1.00  0.00            
ATOM    130  O32 BCD     1      15.010  20.160  38.020  1.00  0.00            
ATOM    131  C39 BCD     1      13.070  19.720  36.680  1.00  0.00            
ATOM    132  O33 BCD     1      13.320  18.270  36.780  1.00  0.00            
ATOM    133  C40 BCD     1      11.580  19.990  36.640  1.00  0.00            
ATOM    134  C41 BCD     1      11.330  21.510  36.540  1.00  0.00            
ATOM    135  O34 BCD     1      12.040  22.130  37.660  1.00  0.00            
ATOM    136  C42 BCD     1       9.850  21.900  36.590  1.00  0.00            
ATOM    137  O35 BCD     1       9.140  21.300  37.760  1.00  0.00            
ATOM    138  H61 BCD     1      13.710  22.440  38.700  1.00  0.00            
ATOM    139  H62 BCD     1      13.140  20.140  38.820  1.00  0.00            
ATOM    140  H63 BCD     1      15.230  20.290  38.940  1.00  0.00            
ATOM    141  H64 BCD     1      13.570  20.080  35.780  1.00  0.00            
ATOM    142  H65 BCD     1      12.980  17.760  36.050  1.00  0.00            
ATOM    143  H66 BCD     1      11.150  19.660  37.590  1.00  0.00            
ATOM    144  H67 BCD     1      11.740  21.870  35.580  1.00  0.00            
ATOM    145  H68 BCD     1       9.640  22.980  36.590  1.00  0.00            
ATOM    146  H69 BCD     1       9.380  21.400  35.730  1.00  0.00            
ATOM    147  H70 BCD     1       8.250  21.670  37.780  1.00  0.00            
ATOM    148  C1  BW7     2       6.090  25.780  31.750  1.00  0.00            
ATOM    149  C2  BW7     2       7.520  26.040  32.260  1.00  0.00            
ATOM    150  C3  BW7     2       8.350  24.790  32.010  1.00  0.00            
ATOM    151  C4  BW7     2       9.860  25.020  32.130  1.00  0.00            
ATOM    152  C5  BW7     2      10.530  23.670  32.010  1.00  0.00            
ATOM    153  N1  BW7     2      12.000  23.850  31.960  1.00  0.00            
ATOM    154  C6  BW7     2      12.920  22.900  32.460  1.00  0.00            
ATOM    155  C7  BW7     2      12.630  21.550  32.730  1.00  0.00            
ATOM    156  C8  BW7     2      13.650  20.720  33.270  1.00  0.00            
ATOM    157  C9  BW7     2      14.960  21.160  33.360  1.00  0.00            
ATOM    158  C10 BW7     2      16.040  20.220  33.850  1.00  0.00            
ATOM    159  O1  BW7     2      15.880  19.020  33.810  1.00  0.00            
ATOM    160  O2  BW7     2      17.170  20.880  34.280  1.00  0.00            
ATOM    161  C11 BW7     2      18.000  20.180  35.180  1.00  0.00            
ATOM    162  C12 BW7     2      19.350  20.880  35.200  1.00  0.00            
ATOM    163  N2  BW7     2      20.060  20.990  33.820  1.00  0.00            
ATOM    164  C13 BW7     2      19.510  22.080  32.970  1.00  0.00            
ATOM    165  C14 BW7     2      21.470  21.240  34.040  1.00  0.00            
ATOM    166  C15 BW7     2      15.250  22.520  33.150  1.00  0.00            
ATOM    167  C16 BW7     2      14.180  23.370  32.700  1.00  0.00            
ATOM    168  H1  BW7     2       6.190  25.440  30.710  1.00  0.00            
ATOM    169  H2  BW7     2       5.540  24.980  32.260  1.00  0.00            
ATOM    170  H3  BW7     2       5.520  26.720  31.750  1.00  0.00            
ATOM    171  H4  BW7     2       7.590  26.190  33.340  1.00  0.00            
ATOM    172  H5  BW7     2       7.990  26.950  31.860  1.00  0.00            
ATOM    173  H6  BW7     2       8.110  24.420  31.010  1.00  0.00            
ATOM    174  H7  BW7     2       8.030  24.060  32.760  1.00  0.00            
ATOM    175  H8  BW7     2      10.090  25.510  33.080  1.00  0.00            
ATOM    176  H9  BW7     2      10.120  25.730  31.340  1.00  0.00            
ATOM    177  H10 BW7     2      10.140  23.250  31.070  1.00  0.00            
ATOM    178  H11 BW7     2      10.220  23.040  32.850  1.00  0.00            
ATOM    179  H12 BW7     2      12.240  24.830  32.030  1.00  0.00            
ATOM    180  H13 BW7     2      11.640  21.150  32.560  1.00  0.00            
ATOM    181  H14 BW7     2      13.470  19.660  33.390  1.00  0.00            
ATOM    182  H15 BW7     2      18.300  19.220  34.740  1.00  0.00            
ATOM    183  H16 BW7     2      17.570  20.050  36.180  1.00  0.00            
ATOM    184  H17 BW7     2      20.080  20.360  35.810  1.00  0.00            
ATOM    185  H18 BW7     2      19.190  21.890  35.580  1.00  0.00            
ATOM    186  H19 BW7     2      20.060  20.070  33.360  1.00  0.00            
ATOM    187  H20 BW7     2      18.520  21.740  32.670  1.00  0.00            
ATOM    188  H21 BW7     2      19.340  23.010  33.500  1.00  0.00            
ATOM    189  H22 BW7     2      20.100  22.320  32.090  1.00  0.00            
ATOM    190  H23 BW7     2      22.160  20.910  33.260  1.00  0.00            
ATOM    191  H24 BW7     2      21.710  22.280  34.260  1.00  0.00            
ATOM    192  H25 BW7     2      21.660  20.690  34.960  1.00  0.00            
ATOM    193  H26 BW7     2      16.200  23.020  33.330  1.00  0.00            
ATOM    194  H27 BW7     2      14.360  24.420  32.500  1.00  0.00            
TER
ENDMDL
MODEL        1
ATOM      1  C1  BCD     1      10.350  40.550  12.730  1.00  0.00            
ATOM      2  O1  BCD     1      10.230  39.620  13.850  1.00  0.00            
ATOM      3  C2  BCD     1      11.150  40.070  11.550  1.00  0.00            
ATOM      4  O2  BCD     1      10.550  38.850  11.130  1.00  0.00            
ATOM      5  C3  BCD     1      12.580  39.760  11.970  1.00  0.00            
ATOM      6  O3  BCD     1      13.460  39.280  10.960  1.00  0.00            
ATOM      7  C4  BCD     1      13.210  41.010  12.660  1.00  0.00            
ATOM      8  C5  BCD     1      12.310  41.540  13.820  1.00  0.00            
ATOM      9  O4  BCD     1      11.000  41.690  13.300  1.00  0.00            
ATOM     10  C6  BCD     1      12.830  42.970  14.270  1.00  0.00            
ATOM     11  O5  BCD     1      12.890  43.860  13.100  1.00  0.00            
ATOM     12  H1  BCD     1       9.360  40.850  12.370  1.00  0.00            
ATOM     13  H2  BCD     1      11.200  40.830  10.760  1.00  0.00            
ATOM     14  H3  BCD     1      10.550  38.260  11.890  1.00  0.00            
ATOM     15  H4  BCD     1      12.410  39.030  12.780  1.00  0.00            
ATOM     16  H5  BCD     1      14.350  39.340  11.330  1.00  0.00            
ATOM     17  H6  BCD     1      13.280  41.810  11.910  1.00  0.00            
ATOM     18  H7  BCD     1      12.360  40.890  14.710  1.00  0.00            
ATOM     19  H8  BCD     1      12.230  43.330  15.110  1.00  0.00            
ATOM     20  H9  BCD     1      13.850  42.930  14.660  1.00  0.00            
ATOM     21  H10 BCD     1      12.020  44.180  12.840  1.00  0.00            
ATOM     22  C7  BCD     1       7.660  36.930  15.430  1.00  0.00            
ATOM     23  O6  BCD     1       8.330  36.920  16.690  1.00  0.00            
ATOM     24  C8  BCD     1       8.560  36.300  14.310  1.00  0.00            
ATOM     25  O7  BCD     1       8.920  34.970  14.560  1.00  0.00            
ATOM     26  C9  BCD     1       9.690  37.300  14.100  1.00  0.00            
ATOM     27  O8  BCD     1      10.600  36.880  12.980  1.00  0.00            
ATOM     28  C10 BCD     1       9.120  38.690  13.800  1.00  0.00            
ATOM     29  C11 BCD     1       8.090  39.150  14.820  1.00  0.00            
ATOM     30  O9  BCD     1       7.060  38.160  15.060  1.00  0.00            
ATOM     31  C12 BCD     1       7.400  40.420  14.290  1.00  0.00            
ATOM     32  O10 BCD     1       6.780  40.190  13.040  1.00  0.00            
ATOM     33  H11 BCD     1       6.770  36.290  15.540  1.00  0.00            
ATOM     34  H12 BCD     1       7.930  36.380  13.420  1.00  0.00            
ATOM     35  H13 BCD     1       8.280  34.540  13.980  1.00  0.00            
ATOM     36  H14 BCD     1      10.210  37.390  15.060  1.00  0.00            
ATOM     37  H15 BCD     1      10.720  35.950  13.160  1.00  0.00            
ATOM     38  H16 BCD     1       8.740  38.650  12.770  1.00  0.00            
ATOM     39  H17 BCD     1       8.560  39.310  15.800  1.00  0.00            
ATOM     40  H18 BCD     1       6.570  40.660  14.960  1.00  0.00            
ATOM     41  H19 BCD     1       8.100  41.250  14.130  1.00  0.00            
ATOM     42  H20 BCD     1       5.980  39.670  13.150  1.00  0.00            
ATOM     43  C13 BCD     1       8.210  35.620  20.400  1.00  0.00            
ATOM     44  O11 BCD     1       9.620  35.930  20.390  1.00  0.00            
ATOM     45  C14 BCD     1       7.990  34.560  19.400  1.00  0.00            
ATOM     46  O12 BCD     1       8.610  33.300  19.790  1.00  0.00            
ATOM     47  C15 BCD     1       8.440  35.020  18.040  1.00  0.00            
ATOM     48  O13 BCD     1       8.070  34.070  16.980  1.00  0.00            
ATOM     49  C16 BCD     1       7.690  36.330  17.780  1.00  0.00            
ATOM     50  C17 BCD     1       7.830  37.450  18.870  1.00  0.00            
ATOM     51  O14 BCD     1       7.550  36.840  20.140  1.00  0.00            
ATOM     52  C18 BCD     1       6.800  38.580  18.630  1.00  0.00            
ATOM     53  O15 BCD     1       7.130  39.770  19.470  1.00  0.00            
ATOM     54  H21 BCD     1       7.860  35.230  21.360  1.00  0.00            
ATOM     55  H22 BCD     1       6.890  34.560  19.330  1.00  0.00            
ATOM     56  H23 BCD     1       7.940  32.970  20.400  1.00  0.00            
ATOM     57  H24 BCD     1       9.510  35.220  18.050  1.00  0.00            
ATOM     58  H25 BCD     1       8.500  34.380  16.180  1.00  0.00            
ATOM     59  H26 BCD     1       6.640  36.150  17.530  1.00  0.00            
ATOM     60  H27 BCD     1       8.880  37.740  18.930  1.00  0.00            
ATOM     61  H28 BCD     1       6.660  38.830  17.570  1.00  0.00            
ATOM     62  H29 BCD     1       5.780  38.310  18.950  1.00  0.00            
ATOM     63  H30 BCD     1       6.650  39.690  20.290  1.00  0.00            
ATOM     64  C19 BCD     1      12.860  36.310  23.010  1.00  0.00            
ATOM     65  O16 BCD     1      13.500  37.170  22.020  1.00  0.00            
ATOM     66  C20 BCD     1      12.620  34.980  22.390  1.00  0.00            
ATOM     67  O17 BCD     1      13.820  34.430  21.770  1.00  0.00            
ATOM     68  C21 BCD     1      11.680  35.100  21.210  1.00  0.00            
ATOM     69  O18 BCD     1      11.500  33.760  20.690  1.00  0.00            
ATOM     70  C22 BCD     1      10.340  35.680  21.580  1.00  0.00            
ATOM     71  C23 BCD     1      10.570  37.030  22.270  1.00  0.00            
ATOM     72  O19 BCD     1      11.530  36.930  23.310  1.00  0.00            
ATOM     73  C24 BCD     1       9.250  37.510  22.970  1.00  0.00            
ATOM     74  O20 BCD     1       8.800  36.550  23.890  1.00  0.00            
ATOM     75  H31 BCD     1      13.430  36.250  23.950  1.00  0.00            
ATOM     76  H32 BCD     1      12.300  34.290  23.180  1.00  0.00            
ATOM     77  H33 BCD     1      13.410  33.980  21.030  1.00  0.00            
ATOM     78  H34 BCD     1      12.130  35.780  20.470  1.00  0.00            
ATOM     79  H35 BCD     1      10.610  33.650  20.360  1.00  0.00            
ATOM     80  H36 BCD     1       9.880  34.900  22.200  1.00  0.00            
ATOM     81  H37 BCD     1      10.790  37.800  21.530  1.00  0.00            
ATOM     82  H38 BCD     1       9.450  38.430  23.530  1.00  0.00            
ATOM     83  H39 BCD     1       8.440  37.730  22.260  1.00  0.00            
ATOM     84  H40 BCD     1       7.840  36.600  23.950  1.00  0.00            
ATOM     85  C25 BCD     1      17.160  39.180  21.430  1.00  0.00            
ATOM     86  O21 BCD     1      17.070  39.040  20.010  1.00  0.00            
ATOM     87  C26 BCD     1      17.310  37.790  22.060  1.00  0.00            
ATOM     88  O22 BCD     1      18.430  37.130  21.500  1.00  0.00            
ATOM     89  C27 BCD     1      16.050  37.040  21.940  1.00  0.00            
ATOM     90  O23 BCD     1      16.110  35.740  22.530  1.00  0.00            
ATOM     91  C28 BCD     1      14.720  37.820  22.360  1.00  0.00            
ATOM     92  C29 BCD     1      14.730  39.210  21.740  1.00  0.00            
ATOM     93  O24 BCD     1      16.010  39.820  21.980  1.00  0.00            
ATOM     94  C30 BCD     1      13.670  40.150  22.390  1.00  0.00            
ATOM     95  O25 BCD     1      13.790  40.240  23.830  1.00  0.00            
ATOM     96  H41 BCD     1      17.950  39.870  21.750  1.00  0.00            
ATOM     97  H42 BCD     1      17.400  38.060  23.130  1.00  0.00            
ATOM     98  H43 BCD     1      18.360  37.140  20.540  1.00  0.00            
ATOM     99  H44 BCD     1      15.950  36.880  20.860  1.00  0.00            
ATOM    100  H45 BCD     1      15.290  35.280  22.330  1.00  0.00            
ATOM    101  H46 BCD     1      14.690  37.920  23.460  1.00  0.00            
ATOM    102  H47 BCD     1      14.690  39.110  20.640  1.00  0.00            
ATOM    103  H48 BCD     1      13.900  41.150  22.010  1.00  0.00            
ATOM    104  H49 BCD     1      12.680  39.810  22.080  1.00  0.00            
ATOM    105  H50 BCD     1      12.920  40.050  24.190  1.00  0.00            
ATOM    106  C31 BCD     1      18.800  40.710  16.760  1.00  0.00            
ATOM    107  O26 BCD     1      17.610  40.470  16.020  1.00  0.00            
ATOM    108  C32 BCD     1      19.440  39.440  17.160  1.00  0.00            
ATOM    109  O27 BCD     1      19.650  38.530  16.010  1.00  0.00            
ATOM    110  C33 BCD     1      18.420  38.710  18.060  1.00  0.00            
ATOM    111  C34 BCD     1      18.120  39.560  19.240  1.00  0.00            
ATOM    112  C35 BCD     1      17.720  40.980  18.840  1.00  0.00            
ATOM    113  O28 BCD     1      18.570  41.520  17.910  1.00  0.00            
ATOM    114  C36 BCD     1      17.620  42.050  19.960  1.00  0.00            
ATOM    115  O29 BCD     1      18.680  42.080  20.910  1.00  0.00            
ATOM    116  O30 BCD     1      18.920  37.410  18.510  1.00  0.00            
ATOM    117  H51 BCD     1      19.480  41.270  16.110  1.00  0.00            
ATOM    118  H52 BCD     1      20.370  39.630  17.710  1.00  0.00            
ATOM    119  H53 BCD     1      20.360  37.910  16.210  1.00  0.00            
ATOM    120  H54 BCD     1      17.440  38.710  17.570  1.00  0.00            
ATOM    121  H55 BCD     1      18.830  36.770  17.800  1.00  0.00            
ATOM    122  H56 BCD     1      19.050  39.610  19.820  1.00  0.00            
ATOM    123  H57 BCD     1      16.720  40.910  18.390  1.00  0.00            
ATOM    124  H58 BCD     1      17.570  43.040  19.480  1.00  0.00            
ATOM    125  H59 BCD     1      16.700  41.810  20.500  1.00  0.00            
ATOM    126  H60 BCD     1      18.410  42.440  21.760  1.00  0.00            
ATOM    127  C37 BCD     1      15.670  41.220  12.530  1.00  0.00            
ATOM    128  O31 BCD     1      14.500  40.740  13.210  1.00  0.00            
ATOM    129  C38 BCD     1      16.710  40.080  12.520  1.00  0.00            
ATOM    130  O32 BCD     1      16.090  38.960  11.710  1.00  0.00            
ATOM    131  C39 BCD     1      17.150  39.650  13.880  1.00  0.00            
ATOM    132  O33 BCD     1      18.130  38.600  13.710  1.00  0.00            
ATOM    133  C40 BCD     1      17.580  40.850  14.720  1.00  0.00            
ATOM    134  C41 BCD     1      16.500  41.980  14.690  1.00  0.00            
ATOM    135  O34 BCD     1      16.120  42.370  13.340  1.00  0.00            
ATOM    136  C42 BCD     1      16.940  43.260  15.490  1.00  0.00            
ATOM    137  O35 BCD     1      16.060  44.420  15.410  1.00  0.00            
ATOM    138  H61 BCD     1      15.390  41.620  11.550  1.00  0.00            
ATOM    139  H62 BCD     1      17.590  40.380  11.930  1.00  0.00            
ATOM    140  H63 BCD     1      16.810  38.370  11.470  1.00  0.00            
ATOM    141  H64 BCD     1      16.220  39.280  14.350  1.00  0.00            
ATOM    142  H65 BCD     1      18.630  38.490  14.530  1.00  0.00            
ATOM    143  H66 BCD     1      18.550  41.230  14.360  1.00  0.00            
ATOM    144  H67 BCD     1      15.600  41.610  15.200  1.00  0.00            
ATOM    145  H68 BCD     1      16.900  42.980  16.550  1.00  0.00            
ATOM    146  H69 BCD     1      17.960  43.490  15.160  1.00  0.00            
ATOM    147  H70 BCD     1      16.560  45.120  15.830  1.00  0.00            
ATOM    148  C1  BW7     2      13.080  46.320  18.890  1.00  0.00            
ATOM    149  C2  BW7     2      14.320  45.510  18.310  1.00  0.00            
ATOM    150  C3  BW7     2      14.590  44.050  18.700  1.00  0.00            
ATOM    151  C4  BW7     2      13.390  43.130  18.300  1.00  0.00            
ATOM    152  C5  BW7     2      13.850  41.650  18.200  1.00  0.00            
ATOM    153  N1  BW7     2      12.740  40.720  18.010  1.00  0.00            
ATOM    154  C6  BW7     2      12.860  39.330  17.900  1.00  0.00            
ATOM    155  C7  BW7     2      14.100  38.730  18.010  1.00  0.00            
ATOM    156  C8  BW7     2      14.210  37.310  17.970  1.00  0.00            
ATOM    157  C9  BW7     2      13.050  36.560  17.920  1.00  0.00            
ATOM    158  C10 BW7     2      13.320  35.090  17.960  1.00  0.00            
ATOM    159  O1  BW7     2      14.470  34.590  18.230  1.00  0.00            
ATOM    160  O2  BW7     2      12.180  34.420  17.770  1.00  0.00            
ATOM    161  C11 BW7     2      12.400  33.030  17.690  1.00  0.00            
ATOM    162  C12 BW7     2      11.080  32.510  17.100  1.00  0.00            
ATOM    163  N2  BW7     2      10.900  31.010  17.170  1.00  0.00            
ATOM    164  C13 BW7     2       9.410  30.730  17.520  1.00  0.00            
ATOM    165  C14 BW7     2      11.260  30.350  15.900  1.00  0.00            
ATOM    166  C15 BW7     2      11.760  37.150  17.740  1.00  0.00            
ATOM    167  C16 BW7     2      11.700  38.570  17.780  1.00  0.00            
ATOM    168  H1  BW7     2      13.080  46.490  19.970  1.00  0.00            
ATOM    169  H2  BW7     2      12.910  47.300  18.430  1.00  0.00            
ATOM    170  H3  BW7     2      12.150  45.750  18.760  1.00  0.00            
ATOM    171  H4  BW7     2      15.210  46.120  18.500  1.00  0.00            
ATOM    172  H5  BW7     2      14.230  45.580  17.220  1.00  0.00            
ATOM    173  H6  BW7     2      14.800  43.940  19.770  1.00  0.00            
ATOM    174  H7  BW7     2      15.500  43.670  18.230  1.00  0.00            
ATOM    175  H8  BW7     2      13.240  43.270  17.220  1.00  0.00            
ATOM    176  H9  BW7     2      12.510  43.230  18.940  1.00  0.00            
ATOM    177  H10 BW7     2      14.370  41.400  19.130  1.00  0.00            
ATOM    178  H11 BW7     2      14.590  41.500  17.400  1.00  0.00            
ATOM    179  H12 BW7     2      11.810  41.060  18.230  1.00  0.00            
ATOM    180  H13 BW7     2      15.020  39.300  18.140  1.00  0.00            
ATOM    181  H14 BW7     2      15.140  36.840  18.270  1.00  0.00            
ATOM    182  H15 BW7     2      12.630  32.550  18.660  1.00  0.00            
ATOM    183  H16 BW7     2      13.220  32.870  16.980  1.00  0.00            
ATOM    184  H17 BW7     2      10.990  32.860  16.070  1.00  0.00            
ATOM    185  H18 BW7     2      10.360  32.930  17.810  1.00  0.00            
ATOM    186  H19 BW7     2      11.470  30.610  17.930  1.00  0.00            
ATOM    187  H20 BW7     2       8.890  31.360  16.800  1.00  0.00            
ATOM    188  H21 BW7     2       9.300  29.670  17.310  1.00  0.00            
ATOM    189  H22 BW7     2       9.150  30.990  18.550  1.00  0.00            
ATOM    190  H23 BW7     2      11.310  29.270  16.030  1.00  0.00            
ATOM    191  H24 BW7     2      10.570  30.700  15.130  1.00  0.00            
ATOM    192  H25 BW7     2      12.270  30.700  15.700  1.00  0.00            
ATOM    193  H26 BW7     2      10.860  36.580  17.530  1.00  0.00            
ATOM    194  H27 BW7     2      10.770  39.110  17.670  1.00  0.00            
TER
ENDMDL
MODEL        1
ATOM      1  C1  BCD     1       6.360  24.690  34.140  1.00  0.00            
ATOM      2  O1  BCD     1       7.030  24.250  32.930  1.00  0.00            
ATOM      3  C2  BCD     1       4.990  24.980  33.770  1.00  0.00            
ATOM      4  O2  BCD     1       4.410  23.770  33.270  1.00  0.00            
ATOM      5  C3  BCD     1       5.000  26.080  32.650  1.00  0.00            
ATOM      6  O3  BCD     1       3.670  26.390  32.150  1.00  0.00            
ATOM      7  C4  BCD     1       5.680  27.340  33.250  1.00  0.00            
ATOM      8  C5  BCD     1       7.010  27.030  33.890  1.00  0.00            
ATOM      9  O4  BCD     1       6.860  25.920  34.770  1.00  0.00            
ATOM     10  C6  BCD     1       7.480  28.180  34.710  1.00  0.00            
ATOM     11  O5  BCD     1       6.620  28.690  35.640  1.00  0.00            
ATOM     12  H1  BCD     1       6.340  23.900  34.910  1.00  0.00            
ATOM     13  H2  BCD     1       4.390  25.380  34.600  1.00  0.00            
ATOM     14  H3  BCD     1       3.510  23.980  33.000  1.00  0.00            
ATOM     15  H4  BCD     1       5.650  25.840  31.790  1.00  0.00            
ATOM     16  H5  BCD     1       3.470  27.330  32.160  1.00  0.00            
ATOM     17  H6  BCD     1       4.960  27.810  33.930  1.00  0.00            
ATOM     18  H7  BCD     1       7.760  26.870  33.100  1.00  0.00            
ATOM     19  H8  BCD     1       8.420  27.960  35.240  1.00  0.00            
ATOM     20  H9  BCD     1       7.720  29.020  34.040  1.00  0.00            
ATOM     21  H10 BCD     1       7.140  29.200  36.270  1.00  0.00            
ATOM     22  C7  BCD     1       9.470  21.160  31.850  1.00  0.00            
ATOM     23  O6  BCD     1       9.420  21.680  30.530  1.00  0.00            
ATOM     24  C8  BCD     1       8.060  20.780  32.270  1.00  0.00            
ATOM     25  O7  BCD     1       7.490  19.800  31.390  1.00  0.00            
ATOM     26  C9  BCD     1       7.170  21.970  32.380  1.00  0.00            
ATOM     27  O8  BCD     1       5.900  21.690  32.970  1.00  0.00            
ATOM     28  C10 BCD     1       7.800  23.090  33.200  1.00  0.00            
ATOM     29  C11 BCD     1       9.220  23.350  32.810  1.00  0.00            
ATOM     30  O9  BCD     1       9.910  22.140  32.800  1.00  0.00            
ATOM     31  C12 BCD     1       9.920  24.330  33.800  1.00  0.00            
ATOM     32  O10 BCD     1      11.350  24.400  33.420  1.00  0.00            
ATOM     33  H11 BCD     1      10.130  20.290  31.900  1.00  0.00            
ATOM     34  H12 BCD     1       8.080  20.350  33.280  1.00  0.00            
ATOM     35  H13 BCD     1       6.610  19.630  31.720  1.00  0.00            
ATOM     36  H14 BCD     1       6.980  22.440  31.400  1.00  0.00            
ATOM     37  H15 BCD     1       5.420  22.520  32.890  1.00  0.00            
ATOM     38  H16 BCD     1       7.860  22.800  34.260  1.00  0.00            
ATOM     39  H17 BCD     1       9.290  23.760  31.800  1.00  0.00            
ATOM     40  H18 BCD     1       9.370  25.280  33.780  1.00  0.00            
ATOM     41  H19 BCD     1       9.780  23.920  34.810  1.00  0.00            
ATOM     42  H20 BCD     1      11.850  23.600  33.620  1.00  0.00            
ATOM     43  C13 BCD     1      11.670  21.270  27.220  1.00  0.00            
ATOM     44  O11 BCD     1      10.900  22.140  26.470  1.00  0.00            
ATOM     45  C14 BCD     1      10.930  20.030  27.630  1.00  0.00            
ATOM     46  O12 BCD     1      10.430  19.400  26.440  1.00  0.00            
ATOM     47  C15 BCD     1       9.840  20.400  28.610  1.00  0.00            
ATOM     48  O13 BCD     1       9.250  19.220  29.050  1.00  0.00            
ATOM     49  C16 BCD     1      10.470  21.230  29.780  1.00  0.00            
ATOM     50  C17 BCD     1      11.360  22.420  29.390  1.00  0.00            
ATOM     51  O14 BCD     1      12.280  21.870  28.400  1.00  0.00            
ATOM     52  C18 BCD     1      12.140  23.050  30.510  1.00  0.00            
ATOM     53  O15 BCD     1      12.920  22.130  31.240  1.00  0.00            
ATOM     54  H21 BCD     1      12.540  20.900  26.670  1.00  0.00            
ATOM     55  H22 BCD     1      11.710  19.450  28.140  1.00  0.00            
ATOM     56  H23 BCD     1       9.920  18.660  26.780  1.00  0.00            
ATOM     57  H24 BCD     1       9.150  21.030  28.040  1.00  0.00            
ATOM     58  H25 BCD     1       8.400  19.470  29.440  1.00  0.00            
ATOM     59  H26 BCD     1      11.130  20.500  30.250  1.00  0.00            
ATOM     60  H27 BCD     1      10.790  23.200  28.870  1.00  0.00            
ATOM     61  H28 BCD     1      12.810  23.830  30.110  1.00  0.00            
ATOM     62  H29 BCD     1      11.450  23.670  31.100  1.00  0.00            
ATOM     63  H30 BCD     1      12.860  22.320  32.180  1.00  0.00            
ATOM     64  C19 BCD     1      11.110  24.570  23.160  1.00  0.00            
ATOM     65  O16 BCD     1      10.060  25.350  23.730  1.00  0.00            
ATOM     66  C20 BCD     1      10.610  23.130  22.920  1.00  0.00            
ATOM     67  O17 BCD     1       9.520  23.190  22.040  1.00  0.00            
ATOM     68  C21 BCD     1      10.290  22.430  24.200  1.00  0.00            
ATOM     69  O18 BCD     1      10.140  20.970  24.040  1.00  0.00            
ATOM     70  C22 BCD     1      11.430  22.590  25.230  1.00  0.00            
ATOM     71  C23 BCD     1      11.900  24.080  25.430  1.00  0.00            
ATOM     72  O19 BCD     1      12.200  24.490  24.090  1.00  0.00            
ATOM     73  C24 BCD     1      12.990  24.370  26.350  1.00  0.00            
ATOM     74  O20 BCD     1      14.200  23.640  26.120  1.00  0.00            
ATOM     75  H31 BCD     1      11.480  25.040  22.240  1.00  0.00            
ATOM     76  H32 BCD     1      11.380  22.500  22.450  1.00  0.00            
ATOM     77  H33 BCD     1       9.200  24.050  22.330  1.00  0.00            
ATOM     78  H34 BCD     1       9.420  22.990  24.570  1.00  0.00            
ATOM     79  H35 BCD     1      10.070  20.680  24.950  1.00  0.00            
ATOM     80  H36 BCD     1      12.320  22.050  24.900  1.00  0.00            
ATOM     81  H37 BCD     1      11.040  24.660  25.780  1.00  0.00            
ATOM     82  H38 BCD     1      13.100  25.460  26.360  1.00  0.00            
ATOM     83  H39 BCD     1      12.680  24.100  27.370  1.00  0.00            
ATOM     84  H40 BCD     1      14.810  23.830  26.840  1.00  0.00            
ATOM     85  C25 BCD     1       8.270  29.090  23.500  1.00  0.00            
ATOM     86  O21 BCD     1       7.650  28.920  24.770  1.00  0.00            
ATOM     87  C26 BCD     1       7.810  28.020  22.530  1.00  0.00            
ATOM     88  O22 BCD     1       6.350  28.080  22.420  1.00  0.00            
ATOM     89  C27 BCD     1       8.240  26.650  23.020  1.00  0.00            
ATOM     90  O23 BCD     1       7.750  25.610  22.180  1.00  0.00            
ATOM     91  C28 BCD     1       9.770  26.570  23.120  1.00  0.00            
ATOM     92  C29 BCD     1      10.350  27.740  23.900  1.00  0.00            
ATOM     93  O24 BCD     1       9.650  29.000  23.640  1.00  0.00            
ATOM     94  C30 BCD     1      11.860  27.790  23.660  1.00  0.00            
ATOM     95  O25 BCD     1      12.040  28.150  22.280  1.00  0.00            
ATOM     96  H41 BCD     1       8.030  30.110  23.170  1.00  0.00            
ATOM     97  H42 BCD     1       8.330  28.320  21.610  1.00  0.00            
ATOM     98  H43 BCD     1       5.860  27.920  23.230  1.00  0.00            
ATOM     99  H44 BCD     1       7.790  26.510  24.010  1.00  0.00            
ATOM    100  H45 BCD     1       6.860  25.430  22.490  1.00  0.00            
ATOM    101  H46 BCD     1      10.110  26.600  22.070  1.00  0.00            
ATOM    102  H47 BCD     1      10.200  27.440  24.940  1.00  0.00            
ATOM    103  H48 BCD     1      12.180  28.570  24.370  1.00  0.00            
ATOM    104  H49 BCD     1      12.390  26.850  23.840  1.00  0.00            
ATOM    105  H50 BCD     1      12.060  29.110  22.220  1.00  0.00            
ATOM    106  C31 BCD     1       5.310  31.180  27.390  1.00  0.00            
ATOM    107  O26 BCD     1       5.770  30.240  28.340  1.00  0.00            
ATOM    108  C32 BCD     1       4.520  30.370  26.390  1.00  0.00            
ATOM    109  O27 BCD     1       3.340  29.880  26.990  1.00  0.00            
ATOM    110  C33 BCD     1       5.430  29.330  25.700  1.00  0.00            
ATOM    111  C34 BCD     1       6.670  29.990  25.120  1.00  0.00            
ATOM    112  C35 BCD     1       7.310  30.950  26.140  1.00  0.00            
ATOM    113  O28 BCD     1       6.400  31.860  26.730  1.00  0.00            
ATOM    114  C36 BCD     1       8.320  31.730  25.330  1.00  0.00            
ATOM    115  O29 BCD     1       9.140  32.370  26.320  1.00  0.00            
ATOM    116  O30 BCD     1       4.710  28.540  24.760  1.00  0.00            
ATOM    117  H51 BCD     1       4.640  31.900  27.860  1.00  0.00            
ATOM    118  H52 BCD     1       4.230  31.040  25.560  1.00  0.00            
ATOM    119  H53 BCD     1       3.070  29.110  26.480  1.00  0.00            
ATOM    120  H54 BCD     1       5.710  28.520  26.390  1.00  0.00            
ATOM    121  H55 BCD     1       4.080  29.060  24.240  1.00  0.00            
ATOM    122  H56 BCD     1       6.270  30.510  24.240  1.00  0.00            
ATOM    123  H57 BCD     1       7.820  30.360  26.920  1.00  0.00            
ATOM    124  H58 BCD     1       9.010  31.080  24.780  1.00  0.00            
ATOM    125  H59 BCD     1       7.910  32.450  24.610  1.00  0.00            
ATOM    126  H60 BCD     1       8.510  32.800  26.900  1.00  0.00            
ATOM    127  C37 BCD     1       5.620  29.570  32.300  1.00  0.00            
ATOM    128  O31 BCD     1       5.920  28.200  32.150  1.00  0.00            
ATOM    129  C38 BCD     1       4.240  29.950  31.650  1.00  0.00            
ATOM    130  O32 BCD     1       3.140  29.210  32.140  1.00  0.00            
ATOM    131  C39 BCD     1       4.390  29.920  30.200  1.00  0.00            
ATOM    132  O33 BCD     1       3.220  30.530  29.620  1.00  0.00            
ATOM    133  C40 BCD     1       5.560  30.650  29.670  1.00  0.00            
ATOM    134  C41 BCD     1       6.850  30.380  30.510  1.00  0.00            
ATOM    135  O34 BCD     1       6.550  30.450  31.850  1.00  0.00            
ATOM    136  C42 BCD     1       8.040  31.290  30.110  1.00  0.00            
ATOM    137  O35 BCD     1       7.890  32.710  30.460  1.00  0.00            
ATOM    138  H61 BCD     1       5.480  29.770  33.370  1.00  0.00            
ATOM    139  H62 BCD     1       3.960  30.970  31.950  1.00  0.00            
ATOM    140  H63 BCD     1       2.460  29.770  31.760  1.00  0.00            
ATOM    141  H64 BCD     1       4.490  28.890  29.820  1.00  0.00            
ATOM    142  H65 BCD     1       3.250  30.270  28.700  1.00  0.00            
ATOM    143  H66 BCD     1       5.460  31.740  29.750  1.00  0.00            
ATOM    144  H67 BCD     1       7.220  29.380  30.260  1.00  0.00            
ATOM    145  H68 BCD     1       8.930  30.820  30.550  1.00  0.00            
ATOM    146  H69 BCD     1       8.220  31.140  29.040  1.00  0.00            
ATOM    147  H70 BCD     1       7.660  33.270  29.710  1.00  0.00            
ATOM    148  C1  BW7     2      11.020  30.300  33.650  1.00  0.00            
ATOM    149  C2  BW7     2      11.190  29.870  32.160  1.00  0.00            
ATOM    150  C3  BW7     2      10.240  28.640  31.880  1.00  0.00            
ATOM    151  C4  BW7     2      10.330  27.990  30.540  1.00  0.00            
ATOM    152  C5  BW7     2       9.300  26.900  30.390  1.00  0.00            
ATOM    153  N1  BW7     2       9.050  26.600  28.940  1.00  0.00            
ATOM    154  C6  BW7     2       8.380  25.510  28.400  1.00  0.00            
ATOM    155  C7  BW7     2       7.750  24.530  29.130  1.00  0.00            
ATOM    156  C8  BW7     2       7.130  23.450  28.500  1.00  0.00            
ATOM    157  C9  BW7     2       7.160  23.360  27.100  1.00  0.00            
ATOM    158  C10 BW7     2       6.530  22.190  26.450  1.00  0.00            
ATOM    159  O1  BW7     2       5.980  21.320  27.090  1.00  0.00            
ATOM    160  O2  BW7     2       6.860  22.010  25.150  1.00  0.00            
ATOM    161  C11 BW7     2       6.630  20.740  24.520  1.00  0.00            
ATOM    162  C12 BW7     2       6.810  21.180  23.010  1.00  0.00            
ATOM    163  N2  BW7     2       5.900  22.380  22.600  1.00  0.00            
ATOM    164  C13 BW7     2       6.200  22.840  21.150  1.00  0.00            
ATOM    165  C14 BW7     2       4.470  21.800  22.560  1.00  0.00            
ATOM    166  C15 BW7     2       7.800  24.400  26.390  1.00  0.00            
ATOM    167  C16 BW7     2       8.320  25.510  27.050  1.00  0.00            
ATOM    168  H1  BW7     2       9.970  30.460  33.910  1.00  0.00            
ATOM    169  H2  BW7     2      11.430  29.660  34.430  1.00  0.00            
ATOM    170  H3  BW7     2      11.550  31.250  33.790  1.00  0.00            
ATOM    171  H4  BW7     2      12.240  29.580  32.050  1.00  0.00            
ATOM    172  H5  BW7     2      11.030  30.760  31.540  1.00  0.00            
ATOM    173  H6  BW7     2       9.210  28.950  32.090  1.00  0.00            
ATOM    174  H7  BW7     2      10.510  27.960  32.710  1.00  0.00            
ATOM    175  H8  BW7     2      11.360  27.600  30.540  1.00  0.00            
ATOM    176  H9  BW7     2      10.200  28.790  29.800  1.00  0.00            
ATOM    177  H10 BW7     2       8.330  27.190  30.800  1.00  0.00            
ATOM    178  H11 BW7     2       9.540  26.030  31.010  1.00  0.00            
ATOM    179  H12 BW7     2       9.570  27.150  28.270  1.00  0.00            
ATOM    180  H13 BW7     2       7.620  24.660  30.200  1.00  0.00            
ATOM    181  H14 BW7     2       6.650  22.670  29.100  1.00  0.00            
ATOM    182  H15 BW7     2       5.570  20.490  24.620  1.00  0.00            
ATOM    183  H16 BW7     2       7.290  19.920  24.840  1.00  0.00            
ATOM    184  H17 BW7     2       6.620  20.300  22.380  1.00  0.00            
ATOM    185  H18 BW7     2       7.850  21.440  22.760  1.00  0.00            
ATOM    186  H19 BW7     2       6.030  23.180  23.240  1.00  0.00            
ATOM    187  H20 BW7     2       5.650  23.750  20.900  1.00  0.00            
ATOM    188  H21 BW7     2       7.270  22.990  20.970  1.00  0.00            
ATOM    189  H22 BW7     2       5.850  22.010  20.530  1.00  0.00            
ATOM    190  H23 BW7     2       4.180  21.600  23.590  1.00  0.00            
ATOM    191  H24 BW7     2       3.790  22.560  22.160  1.00  0.00            
ATOM    192  H25 BW7     2       4.450  20.900  21.940  1.00  0.00            
ATOM    193  H26 BW7     2       7.890  24.330  25.310  1.00  0.00            
ATOM    194  H27 BW7     2       8.880  26.290  26.530  1.00  0.00            
TER
ENDMDL
MODEL        1
ATOM      1  C1  BCD     1      16.810  25.550  19.490  1.00  0.00            
ATOM      2  O1  BCD     1      17.250  26.840  19.050  1.00  0.00            
ATOM      3  C2  BCD     1      15.320  25.340  19.610  1.00  0.00            
ATOM      4  O2  BCD     1      14.730  25.390  18.290  1.00  0.00            
ATOM      5  C3  BCD     1      14.630  26.330  20.500  1.00  0.00            
ATOM      6  O3  BCD     1      13.250  26.010  20.640  1.00  0.00            
ATOM      7  C4  BCD     1      15.340  26.300  21.880  1.00  0.00            
ATOM      8  C5  BCD     1      16.870  26.350  21.800  1.00  0.00            
ATOM      9  O4  BCD     1      17.370  25.400  20.840  1.00  0.00            
ATOM     10  C6  BCD     1      17.600  26.200  23.110  1.00  0.00            
ATOM     11  O5  BCD     1      17.010  25.310  24.090  1.00  0.00            
ATOM     12  H1  BCD     1      17.320  24.800  18.870  1.00  0.00            
ATOM     13  H2  BCD     1      15.210  24.330  20.050  1.00  0.00            
ATOM     14  H3  BCD     1      13.780  25.500  18.370  1.00  0.00            
ATOM     15  H4  BCD     1      14.830  27.320  20.060  1.00  0.00            
ATOM     16  H5  BCD     1      12.700  26.630  21.130  1.00  0.00            
ATOM     17  H6  BCD     1      15.000  25.350  22.310  1.00  0.00            
ATOM     18  H7  BCD     1      17.150  27.300  21.330  1.00  0.00            
ATOM     19  H8  BCD     1      18.600  25.810  22.900  1.00  0.00            
ATOM     20  H9  BCD     1      17.700  27.210  23.530  1.00  0.00            
ATOM     21  H10 BCD     1      17.380  25.510  24.960  1.00  0.00            
ATOM     22  C7  BCD     1      19.610  28.450  16.090  1.00  0.00            
ATOM     23  O6  BCD     1      19.130  29.830  16.380  1.00  0.00            
ATOM     24  C8  BCD     1      18.480  27.520  15.640  1.00  0.00            
ATOM     25  O7  BCD     1      17.730  28.060  14.540  1.00  0.00            
ATOM     26  C9  BCD     1      17.460  27.280  16.770  1.00  0.00            
ATOM     27  O8  BCD     1      16.400  26.400  16.450  1.00  0.00            
ATOM     28  C10 BCD     1      18.180  26.810  17.980  1.00  0.00            
ATOM     29  C11 BCD     1      19.370  27.710  18.370  1.00  0.00            
ATOM     30  O9  BCD     1      20.190  27.840  17.210  1.00  0.00            
ATOM     31  C12 BCD     1      20.150  27.110  19.610  1.00  0.00            
ATOM     32  O10 BCD     1      20.990  28.160  20.080  1.00  0.00            
ATOM     33  H11 BCD     1      20.380  28.430  15.320  1.00  0.00            
ATOM     34  H12 BCD     1      18.930  26.550  15.400  1.00  0.00            
ATOM     35  H13 BCD     1      17.220  27.420  14.040  1.00  0.00            
ATOM     36  H14 BCD     1      17.140  28.290  17.060  1.00  0.00            
ATOM     37  H15 BCD     1      15.800  26.280  17.190  1.00  0.00            
ATOM     38  H16 BCD     1      18.490  25.780  17.730  1.00  0.00            
ATOM     39  H17 BCD     1      18.920  28.660  18.690  1.00  0.00            
ATOM     40  H18 BCD     1      19.470  26.820  20.430  1.00  0.00            
ATOM     41  H19 BCD     1      20.720  26.190  19.420  1.00  0.00            
ATOM     42  H20 BCD     1      21.010  28.800  19.370  1.00  0.00            
ATOM     43  C13 BCD     1      19.960  33.640  15.280  1.00  0.00            
ATOM     44  O11 BCD     1      18.870  34.030  16.170  1.00  0.00            
ATOM     45  C14 BCD     1      19.380  32.800  14.110  1.00  0.00            
ATOM     46  O12 BCD     1      18.290  33.470  13.540  1.00  0.00            
ATOM     47  C15 BCD     1      18.870  31.480  14.710  1.00  0.00            
ATOM     48  O13 BCD     1      18.460  30.570  13.690  1.00  0.00            
ATOM     49  C16 BCD     1      19.830  30.810  15.680  1.00  0.00            
ATOM     50  C17 BCD     1      20.490  31.730  16.720  1.00  0.00            
ATOM     51  O14 BCD     1      20.980  32.870  16.020  1.00  0.00            
ATOM     52  C18 BCD     1      21.700  31.050  17.320  1.00  0.00            
ATOM     53  O15 BCD     1      22.250  31.950  18.290  1.00  0.00            
ATOM     54  H21 BCD     1      20.470  34.550  14.950  1.00  0.00            
ATOM     55  H22 BCD     1      20.220  32.630  13.420  1.00  0.00            
ATOM     56  H23 BCD     1      18.590  33.760  12.670  1.00  0.00            
ATOM     57  H24 BCD     1      18.050  31.910  15.300  1.00  0.00            
ATOM     58  H25 BCD     1      18.240  29.720  14.090  1.00  0.00            
ATOM     59  H26 BCD     1      20.610  30.380  15.040  1.00  0.00            
ATOM     60  H27 BCD     1      19.730  31.990  17.460  1.00  0.00            
ATOM     61  H28 BCD     1      21.420  30.090  17.780  1.00  0.00            
ATOM     62  H29 BCD     1      22.480  30.820  16.590  1.00  0.00            
ATOM     63  H30 BCD     1      22.400  32.790  17.860  1.00  0.00            
ATOM     64  C19 BCD     1      16.960  37.130  17.950  1.00  0.00            
ATOM     65  O16 BCD     1      16.120  36.140  18.530  1.00  0.00            
ATOM     66  C20 BCD     1      16.690  37.060  16.490  1.00  0.00            
ATOM     67  O17 BCD     1      15.290  37.270  16.180  1.00  0.00            
ATOM     68  C21 BCD     1      17.230  35.710  15.950  1.00  0.00            
ATOM     69  O18 BCD     1      17.130  35.750  14.510  1.00  0.00            
ATOM     70  C22 BCD     1      18.580  35.440  16.380  1.00  0.00            
ATOM     71  C23 BCD     1      18.820  35.680  17.870  1.00  0.00            
ATOM     72  O19 BCD     1      18.320  36.990  18.230  1.00  0.00            
ATOM     73  C24 BCD     1      20.370  35.770  18.120  1.00  0.00            
ATOM     74  O20 BCD     1      21.050  36.770  17.380  1.00  0.00            
ATOM     75  H31 BCD     1      16.610  38.100  18.320  1.00  0.00            
ATOM     76  H32 BCD     1      17.280  37.880  16.060  1.00  0.00            
ATOM     77  H33 BCD     1      15.040  36.580  15.560  1.00  0.00            
ATOM     78  H34 BCD     1      16.540  34.940  16.290  1.00  0.00            
ATOM     79  H35 BCD     1      17.440  34.920  14.140  1.00  0.00            
ATOM     80  H36 BCD     1      19.230  36.080  15.770  1.00  0.00            
ATOM     81  H37 BCD     1      18.340  34.870  18.420  1.00  0.00            
ATOM     82  H38 BCD     1      20.450  35.930  19.200  1.00  0.00            
ATOM     83  H39 BCD     1      20.840  34.810  17.880  1.00  0.00            
ATOM     84  H40 BCD     1      21.890  36.830  17.840  1.00  0.00            
ATOM     85  C25 BCD     1      13.820  35.750  22.030  1.00  0.00            
ATOM     86  O21 BCD     1      14.310  34.470  22.350  1.00  0.00            
ATOM     87  C26 BCD     1      13.130  35.790  20.680  1.00  0.00            
ATOM     88  O22 BCD     1      12.010  34.870  20.790  1.00  0.00            
ATOM     89  C27 BCD     1      14.050  35.590  19.450  1.00  0.00            
ATOM     90  O23 BCD     1      13.240  35.770  18.210  1.00  0.00            
ATOM     91  C28 BCD     1      15.170  36.560  19.520  1.00  0.00            
ATOM     92  C29 BCD     1      15.820  36.460  20.940  1.00  0.00            
ATOM     93  O24 BCD     1      14.840  36.750  21.970  1.00  0.00            
ATOM     94  C30 BCD     1      17.010  37.420  21.170  1.00  0.00            
ATOM     95  O25 BCD     1      17.170  37.440  22.540  1.00  0.00            
ATOM     96  H41 BCD     1      13.060  36.090  22.740  1.00  0.00            
ATOM     97  H42 BCD     1      12.790  36.810  20.470  1.00  0.00            
ATOM     98  H43 BCD     1      11.470  35.150  20.040  1.00  0.00            
ATOM     99  H44 BCD     1      14.470  34.580  19.560  1.00  0.00            
ATOM    100  H45 BCD     1      13.580  35.190  17.530  1.00  0.00            
ATOM    101  H46 BCD     1      14.830  37.580  19.300  1.00  0.00            
ATOM    102  H47 BCD     1      16.140  35.430  21.130  1.00  0.00            
ATOM    103  H48 BCD     1      17.850  36.830  20.790  1.00  0.00            
ATOM    104  H49 BCD     1      17.000  38.370  20.620  1.00  0.00            
ATOM    105  H50 BCD     1      16.280  37.220  22.850  1.00  0.00            
ATOM    106  C31 BCD     1      14.710  32.090  25.560  1.00  0.00            
ATOM    107  O26 BCD     1      14.640  31.030  24.580  1.00  0.00            
ATOM    108  C32 BCD     1      13.520  33.010  25.680  1.00  0.00            
ATOM    109  O27 BCD     1      12.310  32.400  26.160  1.00  0.00            
ATOM    110  C33 BCD     1      13.270  33.570  24.270  1.00  0.00            
ATOM    111  C34 BCD     1      14.530  34.300  23.740  1.00  0.00            
ATOM    112  C35 BCD     1      15.790  33.520  23.970  1.00  0.00            
ATOM    113  O28 BCD     1      15.770  32.940  25.280  1.00  0.00            
ATOM    114  C36 BCD     1      16.950  34.490  23.980  1.00  0.00            
ATOM    115  O29 BCD     1      16.860  35.470  25.040  1.00  0.00            
ATOM    116  O30 BCD     1      12.090  34.410  24.330  1.00  0.00            
ATOM    117  H51 BCD     1      14.910  31.630  26.530  1.00  0.00            
ATOM    118  H52 BCD     1      13.720  33.840  26.380  1.00  0.00            
ATOM    119  H53 BCD     1      11.750  33.040  26.620  1.00  0.00            
ATOM    120  H54 BCD     1      13.070  32.700  23.630  1.00  0.00            
ATOM    121  H55 BCD     1      11.280  33.910  24.160  1.00  0.00            
ATOM    122  H56 BCD     1      14.470  35.260  24.260  1.00  0.00            
ATOM    123  H57 BCD     1      15.890  32.720  23.230  1.00  0.00            
ATOM    124  H58 BCD     1      17.900  33.940  24.010  1.00  0.00            
ATOM    125  H59 BCD     1      17.180  34.980  23.020  1.00  0.00            
ATOM    126  H60 BCD     1      17.680  35.470  25.550  1.00  0.00            
ATOM    127  C37 BCD     1      13.750  27.210  23.570  1.00  0.00            
ATOM    128  O31 BCD     1      14.730  27.400  22.580  1.00  0.00            
ATOM    129  C38 BCD     1      12.520  28.160  23.440  1.00  0.00            
ATOM    130  O32 BCD     1      11.780  27.910  22.190  1.00  0.00            
ATOM    131  C39 BCD     1      12.990  29.600  23.590  1.00  0.00            
ATOM    132  O33 BCD     1      12.000  30.580  23.450  1.00  0.00            
ATOM    133  C40 BCD     1      13.840  29.820  24.850  1.00  0.00            
ATOM    134  C41 BCD     1      14.820  28.650  25.120  1.00  0.00            
ATOM    135  O34 BCD     1      14.350  27.310  24.770  1.00  0.00            
ATOM    136  C42 BCD     1      15.280  28.560  26.530  1.00  0.00            
ATOM    137  O35 BCD     1      14.210  28.380  27.460  1.00  0.00            
ATOM    138  H61 BCD     1      13.300  26.220  23.430  1.00  0.00            
ATOM    139  H62 BCD     1      11.740  27.930  24.170  1.00  0.00            
ATOM    140  H63 BCD     1      10.840  28.030  22.350  1.00  0.00            
ATOM    141  H64 BCD     1      13.660  29.670  22.720  1.00  0.00            
ATOM    142  H65 BCD     1      12.190  30.990  22.610  1.00  0.00            
ATOM    143  H66 BCD     1      13.210  30.020  25.730  1.00  0.00            
ATOM    144  H67 BCD     1      15.660  28.940  24.470  1.00  0.00            
ATOM    145  H68 BCD     1      16.110  27.840  26.530  1.00  0.00            
ATOM    146  H69 BCD     1      15.660  29.550  26.790  1.00  0.00            
ATOM    147  H70 BCD     1      14.630  28.450  28.320  1.00  0.00            
ATOM    148  C1  BW7     2      19.610  28.120  27.460  1.00  0.00            
ATOM    149  C2  BW7     2      19.850  28.420  25.980  1.00  0.00            
ATOM    150  C3  BW7     2      19.510  29.860  25.680  1.00  0.00            
ATOM    151  C4  BW7     2      19.520  30.090  24.110  1.00  0.00            
ATOM    152  C5  BW7     2      19.180  31.560  23.770  1.00  0.00            
ATOM    153  N1  BW7     2      19.250  31.840  22.360  1.00  0.00            
ATOM    154  C6  BW7     2      18.240  31.510  21.480  1.00  0.00            
ATOM    155  C7  BW7     2      17.070  30.740  21.800  1.00  0.00            
ATOM    156  C8  BW7     2      16.090  30.410  20.850  1.00  0.00            
ATOM    157  C9  BW7     2      16.230  30.820  19.540  1.00  0.00            
ATOM    158  C10 BW7     2      15.180  30.420  18.530  1.00  0.00            
ATOM    159  O1  BW7     2      15.160  30.860  17.360  1.00  0.00            
ATOM    160  O2  BW7     2      14.120  29.640  19.070  1.00  0.00            
ATOM    161  C11 BW7     2      13.060  29.370  18.220  1.00  0.00            
ATOM    162  C12 BW7     2      11.930  28.870  19.140  1.00  0.00            
ATOM    163  N2  BW7     2      10.620  28.680  18.520  1.00  0.00            
ATOM    164  C13 BW7     2       9.810  27.690  19.360  1.00  0.00            
ATOM    165  C14 BW7     2       9.940  30.010  18.500  1.00  0.00            
ATOM    166  C15 BW7     2      17.320  31.660  19.160  1.00  0.00            
ATOM    167  C16 BW7     2      18.290  32.030  20.130  1.00  0.00            
ATOM    168  H1  BW7     2      20.240  28.750  28.100  1.00  0.00            
ATOM    169  H2  BW7     2      18.600  28.410  27.790  1.00  0.00            
ATOM    170  H3  BW7     2      19.840  27.110  27.820  1.00  0.00            
ATOM    171  H4  BW7     2      19.250  27.790  25.310  1.00  0.00            
ATOM    172  H5  BW7     2      20.900  28.170  25.780  1.00  0.00            
ATOM    173  H6  BW7     2      20.150  30.620  26.130  1.00  0.00            
ATOM    174  H7  BW7     2      18.480  29.950  26.040  1.00  0.00            
ATOM    175  H8  BW7     2      18.830  29.360  23.670  1.00  0.00            
ATOM    176  H9  BW7     2      20.510  30.000  23.640  1.00  0.00            
ATOM    177  H10 BW7     2      19.880  32.250  24.280  1.00  0.00            
ATOM    178  H11 BW7     2      18.250  31.920  24.240  1.00  0.00            
ATOM    179  H12 BW7     2      20.070  32.310  22.020  1.00  0.00            
ATOM    180  H13 BW7     2      17.090  30.520  22.860  1.00  0.00            
ATOM    181  H14 BW7     2      15.240  29.860  21.250  1.00  0.00            
ATOM    182  H15 BW7     2      13.370  28.610  17.500  1.00  0.00            
ATOM    183  H16 BW7     2      12.760  30.290  17.700  1.00  0.00            
ATOM    184  H17 BW7     2      11.890  29.650  19.900  1.00  0.00            
ATOM    185  H18 BW7     2      12.200  27.880  19.520  1.00  0.00            
ATOM    186  H19 BW7     2      10.800  28.330  17.570  1.00  0.00            
ATOM    187  H20 BW7     2       9.470  28.060  20.330  1.00  0.00            
ATOM    188  H21 BW7     2       8.940  27.380  18.780  1.00  0.00            
ATOM    189  H22 BW7     2      10.340  26.760  19.560  1.00  0.00            
ATOM    190  H23 BW7     2       9.100  30.020  17.800  1.00  0.00            
ATOM    191  H24 BW7     2       9.620  30.340  19.490  1.00  0.00            
ATOM    192  H25 BW7     2      10.570  30.800  18.090  1.00  0.00            
ATOM    193  H26 BW7     2      17.380  32.030  18.140  1.00  0.00            
ATOM    194  H27 BW7     2      19.080  32.720  19.860  1.00  0.00            
TER
ENDMDL
MODEL        1
ATOM      1  C1  BCD     1      13.080  26.210  17.030  1.00  0.00            
ATOM      2  O1  BCD     1      12.720  27.310  16.250  1.00  0.00            
ATOM      3  C2  BCD     1      11.870  25.670  17.770  1.00  0.00            
ATOM      4  O2  BCD     1      10.850  25.370  16.790  1.00  0.00            
ATOM      5  C3  BCD     1      11.410  26.770  18.740  1.00  0.00            
ATOM      6  O3  BCD     1      10.310  26.390  19.590  1.00  0.00            
ATOM      7  C4  BCD     1      12.510  27.100  19.710  1.00  0.00            
ATOM      8  C5  BCD     1      13.780  27.370  18.970  1.00  0.00            
ATOM      9  O4  BCD     1      14.070  26.340  18.060  1.00  0.00            
ATOM     10  C6  BCD     1      14.950  27.400  20.020  1.00  0.00            
ATOM     11  O5  BCD     1      16.170  27.940  19.410  1.00  0.00            
ATOM     12  H1  BCD     1      13.520  25.380  16.460  1.00  0.00            
ATOM     13  H2  BCD     1      12.100  24.760  18.350  1.00  0.00            
ATOM     14  H3  BCD     1      10.270  24.700  17.180  1.00  0.00            
ATOM     15  H4  BCD     1      11.230  27.750  18.280  1.00  0.00            
ATOM     16  H5  BCD     1      10.130  27.080  20.230  1.00  0.00            
ATOM     17  H6  BCD     1      12.580  26.310  20.470  1.00  0.00            
ATOM     18  H7  BCD     1      13.730  28.300  18.390  1.00  0.00            
ATOM     19  H8  BCD     1      14.770  28.170  20.770  1.00  0.00            
ATOM     20  H9  BCD     1      15.080  26.410  20.480  1.00  0.00            
ATOM     21  H10 BCD     1      16.480  27.230  18.860  1.00  0.00            
ATOM     22  C7  BCD     1      13.340  28.790  12.450  1.00  0.00            
ATOM     23  O6  BCD     1      12.470  29.840  12.680  1.00  0.00            
ATOM     24  C8  BCD     1      12.530  27.500  12.520  1.00  0.00            
ATOM     25  O7  BCD     1      11.400  27.620  11.580  1.00  0.00            
ATOM     26  C9  BCD     1      12.120  27.170  13.960  1.00  0.00            
ATOM     27  O8  BCD     1      11.520  25.850  14.110  1.00  0.00            
ATOM     28  C10 BCD     1      13.320  27.260  14.920  1.00  0.00            
ATOM     29  C11 BCD     1      14.090  28.510  14.750  1.00  0.00            
ATOM     30  O9  BCD     1      14.430  28.670  13.380  1.00  0.00            
ATOM     31  C12 BCD     1      15.410  28.480  15.580  1.00  0.00            
ATOM     32  O10 BCD     1      16.260  27.380  15.340  1.00  0.00            
ATOM     33  H11 BCD     1      13.770  29.010  11.470  1.00  0.00            
ATOM     34  H12 BCD     1      13.330  26.790  12.250  1.00  0.00            
ATOM     35  H13 BCD     1      11.030  28.510  11.640  1.00  0.00            
ATOM     36  H14 BCD     1      11.420  27.940  14.280  1.00  0.00            
ATOM     37  H15 BCD     1      11.410  25.680  15.050  1.00  0.00            
ATOM     38  H16 BCD     1      13.970  26.370  14.860  1.00  0.00            
ATOM     39  H17 BCD     1      13.620  29.430  15.140  1.00  0.00            
ATOM     40  H18 BCD     1      16.030  29.350  15.320  1.00  0.00            
ATOM     41  H19 BCD     1      15.190  28.600  16.650  1.00  0.00            
ATOM     42  H20 BCD     1      16.580  27.330  14.440  1.00  0.00            
ATOM     43  C13 BCD     1      11.770  33.660  11.160  1.00  0.00            
ATOM     44  O11 BCD     1      11.480  34.110  12.480  1.00  0.00            
ATOM     45  C14 BCD     1      10.790  32.550  10.750  1.00  0.00            
ATOM     46  O12 BCD     1       9.510  33.130  10.670  1.00  0.00            
ATOM     47  C15 BCD     1      10.890  31.300  11.680  1.00  0.00            
ATOM     48  O13 BCD     1      10.090  30.200  11.210  1.00  0.00            
ATOM     49  C16 BCD     1      12.420  30.910  11.730  1.00  0.00            
ATOM     50  C17 BCD     1      13.370  32.070  12.110  1.00  0.00            
ATOM     51  O14 BCD     1      13.090  33.080  11.070  1.00  0.00            
ATOM     52  C18 BCD     1      14.860  31.770  12.220  1.00  0.00            
ATOM     53  O15 BCD     1      15.390  30.960  11.150  1.00  0.00            
ATOM     54  H21 BCD     1      11.860  34.470  10.440  1.00  0.00            
ATOM     55  H22 BCD     1      11.030  32.320   9.710  1.00  0.00            
ATOM     56  H23 BCD     1       9.550  33.790  11.370  1.00  0.00            
ATOM     57  H24 BCD     1      10.470  31.660  12.630  1.00  0.00            
ATOM     58  H25 BCD     1       9.220  30.570  11.400  1.00  0.00            
ATOM     59  H26 BCD     1      12.670  30.720  10.680  1.00  0.00            
ATOM     60  H27 BCD     1      13.020  32.420  13.090  1.00  0.00            
ATOM     61  H28 BCD     1      15.450  32.690  12.190  1.00  0.00            
ATOM     62  H29 BCD     1      15.030  31.310  13.200  1.00  0.00            
ATOM     63  H30 BCD     1      16.270  30.750  11.490  1.00  0.00            
ATOM     64  C19 BCD     1      10.490  37.750  14.410  1.00  0.00            
ATOM     65  O16 BCD     1      10.750  37.250  15.720  1.00  0.00            
ATOM     66  C20 BCD     1       9.310  36.990  13.750  1.00  0.00            
ATOM     67  O17 BCD     1       8.210  36.930  14.670  1.00  0.00            
ATOM     68  C21 BCD     1       9.680  35.550  13.200  1.00  0.00            
ATOM     69  O18 BCD     1       8.610  34.940  12.390  1.00  0.00            
ATOM     70  C22 BCD     1      11.040  35.450  12.580  1.00  0.00            
ATOM     71  C23 BCD     1      12.030  36.210  13.520  1.00  0.00            
ATOM     72  O19 BCD     1      11.650  37.530  13.650  1.00  0.00            
ATOM     73  C24 BCD     1      13.480  36.270  12.950  1.00  0.00            
ATOM     74  O20 BCD     1      13.480  37.080  11.790  1.00  0.00            
ATOM     75  H31 BCD     1      10.200  38.800  14.420  1.00  0.00            
ATOM     76  H32 BCD     1       8.980  37.630  12.920  1.00  0.00            
ATOM     77  H33 BCD     1       8.540  37.220  15.530  1.00  0.00            
ATOM     78  H34 BCD     1       9.770  34.990  14.140  1.00  0.00            
ATOM     79  H35 BCD     1       7.780  34.690  12.810  1.00  0.00            
ATOM     80  H36 BCD     1      10.970  35.910  11.590  1.00  0.00            
ATOM     81  H37 BCD     1      12.080  35.640  14.450  1.00  0.00            
ATOM     82  H38 BCD     1      14.140  36.710  13.710  1.00  0.00            
ATOM     83  H39 BCD     1      13.810  35.280  12.620  1.00  0.00            
ATOM     84  H40 BCD     1      12.820  37.770  11.830  1.00  0.00            
ATOM     85  C25 BCD     1      11.430  37.880  19.670  1.00  0.00            
ATOM     86  O21 BCD     1      11.290  36.460  19.740  1.00  0.00            
ATOM     87  C26 BCD     1      10.180  38.500  19.210  1.00  0.00            
ATOM     88  O22 BCD     1       9.030  38.350  20.070  1.00  0.00            
ATOM     89  C27 BCD     1       9.850  37.980  17.780  1.00  0.00            
ATOM     90  O23 BCD     1       8.610  38.520  17.290  1.00  0.00            
ATOM     91  C28 BCD     1      11.000  38.140  16.830  1.00  0.00            
ATOM     92  C29 BCD     1      12.280  37.700  17.430  1.00  0.00            
ATOM     93  O24 BCD     1      12.500  38.250  18.800  1.00  0.00            
ATOM     94  C30 BCD     1      13.460  38.000  16.640  1.00  0.00            
ATOM     95  O25 BCD     1      13.550  39.400  16.430  1.00  0.00            
ATOM     96  H41 BCD     1      11.680  38.150  20.700  1.00  0.00            
ATOM     97  H42 BCD     1      10.360  39.580  19.140  1.00  0.00            
ATOM     98  H43 BCD     1       8.630  39.200  20.270  1.00  0.00            
ATOM     99  H44 BCD     1       9.800  36.880  17.840  1.00  0.00            
ATOM    100  H45 BCD     1       7.950  38.590  18.000  1.00  0.00            
ATOM    101  H46 BCD     1      11.140  39.190  16.550  1.00  0.00            
ATOM    102  H47 BCD     1      12.180  36.610  17.490  1.00  0.00            
ATOM    103  H48 BCD     1      14.400  37.620  17.070  1.00  0.00            
ATOM    104  H49 BCD     1      13.370  37.450  15.700  1.00  0.00            
ATOM    105  H50 BCD     1      13.490  39.500  15.480  1.00  0.00            
ATOM    106  C31 BCD     1      10.930  33.440  22.690  1.00  0.00            
ATOM    107  O26 BCD     1      11.170  32.350  21.750  1.00  0.00            
ATOM    108  C32 BCD     1       9.670  34.200  22.230  1.00  0.00            
ATOM    109  O27 BCD     1       8.580  33.260  22.160  1.00  0.00            
ATOM    110  C33 BCD     1       9.850  34.990  20.940  1.00  0.00            
ATOM    111  C34 BCD     1      11.050  35.900  21.060  1.00  0.00            
ATOM    112  C35 BCD     1      12.310  35.100  21.470  1.00  0.00            
ATOM    113  O28 BCD     1      12.000  34.290  22.670  1.00  0.00            
ATOM    114  C36 BCD     1      13.530  36.000  21.770  1.00  0.00            
ATOM    115  O29 BCD     1      13.340  36.960  22.810  1.00  0.00            
ATOM    116  O30 BCD     1       8.610  35.650  20.630  1.00  0.00            
ATOM    117  H51 BCD     1      10.830  33.030  23.710  1.00  0.00            
ATOM    118  H52 BCD     1       9.390  34.970  22.960  1.00  0.00            
ATOM    119  H53 BCD     1       7.800  33.740  22.430  1.00  0.00            
ATOM    120  H54 BCD     1      10.080  34.280  20.130  1.00  0.00            
ATOM    121  H55 BCD     1       8.830  36.460  20.160  1.00  0.00            
ATOM    122  H56 BCD     1      10.940  36.740  21.750  1.00  0.00            
ATOM    123  H57 BCD     1      12.660  34.440  20.660  1.00  0.00            
ATOM    124  H58 BCD     1      14.270  35.270  22.140  1.00  0.00            
ATOM    125  H59 BCD     1      14.060  36.480  20.950  1.00  0.00            
ATOM    126  H60 BCD     1      13.230  36.480  23.630  1.00  0.00            
ATOM    127  C37 BCD     1      12.090  28.280  21.860  1.00  0.00            
ATOM    128  O31 BCD     1      12.090  28.270  20.400  1.00  0.00            
ATOM    129  C38 BCD     1      10.760  28.690  22.370  1.00  0.00            
ATOM    130  O32 BCD     1       9.710  27.870  21.900  1.00  0.00            
ATOM    131  C39 BCD     1      10.410  30.120  21.940  1.00  0.00            
ATOM    132  O33 BCD     1       9.110  30.520  22.470  1.00  0.00            
ATOM    133  C40 BCD     1      11.510  31.070  22.340  1.00  0.00            
ATOM    134  C41 BCD     1      12.830  30.620  21.800  1.00  0.00            
ATOM    135  O34 BCD     1      13.000  29.300  22.210  1.00  0.00            
ATOM    136  C42 BCD     1      14.050  31.480  22.180  1.00  0.00            
ATOM    137  O35 BCD     1      14.130  31.770  23.590  1.00  0.00            
ATOM    138  H61 BCD     1      12.330  27.270  22.230  1.00  0.00            
ATOM    139  H62 BCD     1      10.870  28.690  23.470  1.00  0.00            
ATOM    140  H63 BCD     1       8.880  28.280  22.160  1.00  0.00            
ATOM    141  H64 BCD     1      10.420  30.200  20.850  1.00  0.00            
ATOM    142  H65 BCD     1       9.070  31.480  22.460  1.00  0.00            
ATOM    143  H66 BCD     1      11.580  31.120  23.440  1.00  0.00            
ATOM    144  H67 BCD     1      12.690  30.590  20.710  1.00  0.00            
ATOM    145  H68 BCD     1      14.870  30.870  21.790  1.00  0.00            
ATOM    146  H69 BCD     1      13.880  32.440  21.680  1.00  0.00            
ATOM    147  H70 BCD     1      14.780  32.480  23.640  1.00  0.00            
ATOM    148  C1  BW7     2      17.650  33.850  15.200  1.00  0.00            
ATOM    149  C2  BW7     2      16.420  34.820  15.050  1.00  0.00            
ATOM    150  C3  BW7     2      15.300  34.380  15.960  1.00  0.00            
ATOM    151  C4  BW7     2      15.630  34.530  17.430  1.00  0.00            
ATOM    152  C5  BW7     2      14.470  34.500  18.380  1.00  0.00            
ATOM    153  N1  BW7     2      13.960  33.090  18.640  1.00  0.00            
ATOM    154  C6  BW7     2      12.800  32.510  18.180  1.00  0.00            
ATOM    155  C7  BW7     2      11.570  33.220  17.980  1.00  0.00            
ATOM    156  C8  BW7     2      10.510  32.640  17.350  1.00  0.00            
ATOM    157  C9  BW7     2      10.620  31.330  16.800  1.00  0.00            
ATOM    158  C10 BW7     2       9.440  30.840  16.020  1.00  0.00            
ATOM    159  O1  BW7     2       8.610  31.550  15.470  1.00  0.00            
ATOM    160  O2  BW7     2       9.460  29.510  15.880  1.00  0.00            
ATOM    161  C11 BW7     2       8.480  28.980  15.020  1.00  0.00            
ATOM    162  C12 BW7     2       8.650  27.470  15.210  1.00  0.00            
ATOM    163  N2  BW7     2       7.800  26.540  14.360  1.00  0.00            
ATOM    164  C13 BW7     2       8.310  25.140  14.420  1.00  0.00            
ATOM    165  C14 BW7     2       6.370  26.400  15.010  1.00  0.00            
ATOM    166  C15 BW7     2      11.740  30.590  17.110  1.00  0.00            
ATOM    167  C16 BW7     2      12.870  31.170  17.780  1.00  0.00            
ATOM    168  H1  BW7     2      17.380  32.790  15.060  1.00  0.00            
ATOM    169  H2  BW7     2      18.440  34.120  14.500  1.00  0.00            
ATOM    170  H3  BW7     2      18.070  33.990  16.200  1.00  0.00            
ATOM    171  H4  BW7     2      16.100  34.850  14.000  1.00  0.00            
ATOM    172  H5  BW7     2      16.780  35.830  15.280  1.00  0.00            
ATOM    173  H6  BW7     2      15.100  33.350  15.630  1.00  0.00            
ATOM    174  H7  BW7     2      14.450  35.020  15.710  1.00  0.00            
ATOM    175  H8  BW7     2      16.050  35.540  17.480  1.00  0.00            
ATOM    176  H9  BW7     2      16.470  33.890  17.720  1.00  0.00            
ATOM    177  H10 BW7     2      13.660  35.150  18.030  1.00  0.00            
ATOM    178  H11 BW7     2      14.880  34.820  19.350  1.00  0.00            
ATOM    179  H12 BW7     2      14.650  32.360  18.550  1.00  0.00            
ATOM    180  H13 BW7     2      11.400  34.250  18.280  1.00  0.00            
ATOM    181  H14 BW7     2       9.570  33.180  17.310  1.00  0.00            
ATOM    182  H15 BW7     2       8.680  29.240  13.980  1.00  0.00            
ATOM    183  H16 BW7     2       7.470  29.190  15.380  1.00  0.00            
ATOM    184  H17 BW7     2       8.550  27.280  16.280  1.00  0.00            
ATOM    185  H18 BW7     2       9.650  27.090  15.000  1.00  0.00            
ATOM    186  H19 BW7     2       7.760  26.860  13.380  1.00  0.00            
ATOM    187  H20 BW7     2       9.250  25.150  13.850  1.00  0.00            
ATOM    188  H21 BW7     2       8.500  24.810  15.440  1.00  0.00            
ATOM    189  H22 BW7     2       7.580  24.490  13.940  1.00  0.00            
ATOM    190  H23 BW7     2       6.090  27.380  15.400  1.00  0.00            
ATOM    191  H24 BW7     2       5.710  25.990  14.240  1.00  0.00            
ATOM    192  H25 BW7     2       6.450  25.740  15.870  1.00  0.00            
ATOM    193  H26 BW7     2      11.830  29.610  16.640  1.00  0.00            
ATOM    194  H27 BW7     2      13.820  30.660  17.830  1.00  0.00            
TER
ENDMDL
MODEL        1
ATOM      1  C1  BCD     1       3.820  19.260  15.860  1.00  0.00            
ATOM      2  O1  BCD     1       3.840  20.620  16.190  1.00  0.00            
ATOM      3  C2  BCD     1       4.860  18.620  16.700  1.00  0.00            
ATOM      4  O2  BCD     1       4.390  18.740  18.080  1.00  0.00            
ATOM      5  C3  BCD     1       6.250  19.210  16.380  1.00  0.00            
ATOM      6  O3  BCD     1       7.320  18.660  17.120  1.00  0.00            
ATOM      7  C4  BCD     1       6.600  19.110  14.890  1.00  0.00            
ATOM      8  C5  BCD     1       5.420  19.640  14.100  1.00  0.00            
ATOM      9  O4  BCD     1       4.120  19.090  14.430  1.00  0.00            
ATOM     10  C6  BCD     1       5.610  19.450  12.570  1.00  0.00            
ATOM     11  O5  BCD     1       5.470  18.090  12.240  1.00  0.00            
ATOM     12  H1  BCD     1       2.870  18.850  16.200  1.00  0.00            
ATOM     13  H2  BCD     1       4.930  17.550  16.460  1.00  0.00            
ATOM     14  H3  BCD     1       5.030  18.220  18.570  1.00  0.00            
ATOM     15  H4  BCD     1       6.300  20.280  16.630  1.00  0.00            
ATOM     16  H5  BCD     1       8.040  18.270  16.610  1.00  0.00            
ATOM     17  H6  BCD     1       6.750  18.040  14.690  1.00  0.00            
ATOM     18  H7  BCD     1       5.490  20.680  14.440  1.00  0.00            
ATOM     19  H8  BCD     1       4.830  20.060  12.090  1.00  0.00            
ATOM     20  H9  BCD     1       6.630  19.780  12.360  1.00  0.00            
ATOM     21  H10 BCD     1       6.160  17.900  11.600  1.00  0.00            
ATOM     22  C7  BCD     1       1.560  23.980  16.740  1.00  0.00            
ATOM     23  O6  BCD     1       2.690  24.750  17.110  1.00  0.00            
ATOM     24  C8  BCD     1       1.390  22.860  17.770  1.00  0.00            
ATOM     25  O7  BCD     1       1.440  23.480  19.010  1.00  0.00            
ATOM     26  C9  BCD     1       2.550  21.970  17.690  1.00  0.00            
ATOM     27  O8  BCD     1       2.530  21.000  18.750  1.00  0.00            
ATOM     28  C10 BCD     1       2.630  21.350  16.290  1.00  0.00            
ATOM     29  C11 BCD     1       2.630  22.440  15.170  1.00  0.00            
ATOM     30  O9  BCD     1       1.610  23.410  15.450  1.00  0.00            
ATOM     31  C12 BCD     1       2.440  21.940  13.810  1.00  0.00            
ATOM     32  O10 BCD     1       2.360  23.000  12.760  1.00  0.00            
ATOM     33  H11 BCD     1       0.710  24.670  16.790  1.00  0.00            
ATOM     34  H12 BCD     1       0.460  22.360  17.470  1.00  0.00            
ATOM     35  H13 BCD     1       1.900  22.880  19.610  1.00  0.00            
ATOM     36  H14 BCD     1       3.490  22.520  17.710  1.00  0.00            
ATOM     37  H15 BCD     1       3.080  20.250  18.490  1.00  0.00            
ATOM     38  H16 BCD     1       1.730  20.750  16.100  1.00  0.00            
ATOM     39  H17 BCD     1       3.620  22.900  15.150  1.00  0.00            
ATOM     40  H18 BCD     1       3.270  21.300  13.490  1.00  0.00            
ATOM     41  H19 BCD     1       1.560  21.280  13.720  1.00  0.00            
ATOM     42  H20 BCD     1       1.460  23.320  12.770  1.00  0.00            
ATOM     43  C13 BCD     1       4.070  28.610  17.720  1.00  0.00            
ATOM     44  O11 BCD     1       5.370  28.170  18.020  1.00  0.00            
ATOM     45  C14 BCD     1       3.160  28.030  18.800  1.00  0.00            
ATOM     46  O12 BCD     1       3.690  28.460  20.060  1.00  0.00            
ATOM     47  C15 BCD     1       3.140  26.560  18.650  1.00  0.00            
ATOM     48  O13 BCD     1       2.270  26.070  19.630  1.00  0.00            
ATOM     49  C16 BCD     1       2.600  26.170  17.300  1.00  0.00            
ATOM     50  C17 BCD     1       3.500  26.740  16.250  1.00  0.00            
ATOM     51  O14 BCD     1       3.630  28.160  16.430  1.00  0.00            
ATOM     52  C18 BCD     1       3.030  26.430  14.770  1.00  0.00            
ATOM     53  O15 BCD     1       1.620  26.750  14.630  1.00  0.00            
ATOM     54  H21 BCD     1       4.060  29.710  17.650  1.00  0.00            
ATOM     55  H22 BCD     1       2.140  28.390  18.620  1.00  0.00            
ATOM     56  H23 BCD     1       3.140  29.170  20.390  1.00  0.00            
ATOM     57  H24 BCD     1       4.120  26.100  18.850  1.00  0.00            
ATOM     58  H25 BCD     1       2.040  25.180  19.340  1.00  0.00            
ATOM     59  H26 BCD     1       1.560  26.460  17.130  1.00  0.00            
ATOM     60  H27 BCD     1       4.500  26.290  16.380  1.00  0.00            
ATOM     61  H28 BCD     1       3.490  27.120  14.050  1.00  0.00            
ATOM     62  H29 BCD     1       3.300  25.390  14.520  1.00  0.00            
ATOM     63  H30 BCD     1       1.420  26.330  13.790  1.00  0.00            
ATOM     64  C19 BCD     1       9.010  30.000  18.060  1.00  0.00            
ATOM     65  O16 BCD     1       9.620  28.850  17.470  1.00  0.00            
ATOM     66  C20 BCD     1       8.350  29.780  19.410  1.00  0.00            
ATOM     67  O17 BCD     1       9.390  29.570  20.310  1.00  0.00            
ATOM     68  C21 BCD     1       7.300  28.740  19.240  1.00  0.00            
ATOM     69  O18 BCD     1       6.550  28.620  20.510  1.00  0.00            
ATOM     70  C22 BCD     1       6.250  29.250  18.230  1.00  0.00            
ATOM     71  C23 BCD     1       6.820  29.770  16.860  1.00  0.00            
ATOM     72  O19 BCD     1       8.060  30.570  17.120  1.00  0.00            
ATOM     73  C24 BCD     1       5.920  30.700  15.950  1.00  0.00            
ATOM     74  O20 BCD     1       5.530  31.830  16.590  1.00  0.00            
ATOM     75  H31 BCD     1       9.780  30.760  18.210  1.00  0.00            
ATOM     76  H32 BCD     1       7.950  30.770  19.620  1.00  0.00            
ATOM     77  H33 BCD     1       9.020  28.860  20.850  1.00  0.00            
ATOM     78  H34 BCD     1       7.680  27.790  18.860  1.00  0.00            
ATOM     79  H35 BCD     1       5.610  28.530  20.350  1.00  0.00            
ATOM     80  H36 BCD     1       5.670  30.080  18.650  1.00  0.00            
ATOM     81  H37 BCD     1       7.200  28.930  16.270  1.00  0.00            
ATOM     82  H38 BCD     1       6.520  31.000  15.080  1.00  0.00            
ATOM     83  H39 BCD     1       5.010  30.230  15.550  1.00  0.00            
ATOM     84  H40 BCD     1       6.260  32.200  17.100  1.00  0.00            
ATOM     85  C25 BCD     1      13.060  27.060  16.210  1.00  0.00            
ATOM     86  O21 BCD     1      12.470  25.790  16.580  1.00  0.00            
ATOM     87  C26 BCD     1      13.140  27.910  17.470  1.00  0.00            
ATOM     88  O22 BCD     1      13.900  27.260  18.500  1.00  0.00            
ATOM     89  C27 BCD     1      11.780  28.270  18.040  1.00  0.00            
ATOM     90  O23 BCD     1      11.970  29.160  19.150  1.00  0.00            
ATOM     91  C28 BCD     1      10.890  28.920  17.020  1.00  0.00            
ATOM     92  C29 BCD     1      10.860  27.970  15.750  1.00  0.00            
ATOM     93  O24 BCD     1      12.210  27.790  15.290  1.00  0.00            
ATOM     94  C30 BCD     1      10.120  28.750  14.670  1.00  0.00            
ATOM     95  O25 BCD     1       9.970  27.940  13.440  1.00  0.00            
ATOM     96  H41 BCD     1      14.090  26.960  15.840  1.00  0.00            
ATOM     97  H42 BCD     1      13.670  28.830  17.220  1.00  0.00            
ATOM     98  H43 BCD     1      13.990  27.770  19.310  1.00  0.00            
ATOM     99  H44 BCD     1      11.170  27.390  18.290  1.00  0.00            
ATOM    100  H45 BCD     1      11.170  29.280  19.670  1.00  0.00            
ATOM    101  H46 BCD     1      11.180  29.930  16.690  1.00  0.00            
ATOM    102  H47 BCD     1      10.290  27.040  15.870  1.00  0.00            
ATOM    103  H48 BCD     1       9.170  29.020  15.140  1.00  0.00            
ATOM    104  H49 BCD     1      10.710  29.660  14.490  1.00  0.00            
ATOM    105  H50 BCD     1       9.690  28.510  12.710  1.00  0.00            
ATOM    106  C31 BCD     1      12.830  21.890  15.760  1.00  0.00            
ATOM    107  O26 BCD     1      11.420  21.800  15.600  1.00  0.00            
ATOM    108  C32 BCD     1      13.180  22.290  17.190  1.00  0.00            
ATOM    109  O27 BCD     1      12.520  21.410  18.060  1.00  0.00            
ATOM    110  C33 BCD     1      12.830  23.780  17.510  1.00  0.00            
ATOM    111  C34 BCD     1      13.250  24.670  16.350  1.00  0.00            
ATOM    112  C35 BCD     1      12.890  24.100  14.940  1.00  0.00            
ATOM    113  O28 BCD     1      13.420  22.800  14.860  1.00  0.00            
ATOM    114  C36 BCD     1      13.580  24.880  13.810  1.00  0.00            
ATOM    115  O29 BCD     1      14.980  24.900  13.950  1.00  0.00            
ATOM    116  O30 BCD     1      13.480  24.260  18.700  1.00  0.00            
ATOM    117  H51 BCD     1      13.330  20.950  15.520  1.00  0.00            
ATOM    118  H52 BCD     1      14.250  22.080  17.290  1.00  0.00            
ATOM    119  H53 BCD     1      12.880  21.670  18.910  1.00  0.00            
ATOM    120  H54 BCD     1      11.740  23.840  17.560  1.00  0.00            
ATOM    121  H55 BCD     1      13.380  25.210  18.600  1.00  0.00            
ATOM    122  H56 BCD     1      14.330  24.850  16.340  1.00  0.00            
ATOM    123  H57 BCD     1      11.800  24.060  14.820  1.00  0.00            
ATOM    124  H58 BCD     1      13.410  24.370  12.850  1.00  0.00            
ATOM    125  H59 BCD     1      13.150  25.860  13.550  1.00  0.00            
ATOM    126  H60 BCD     1      15.310  25.610  13.390  1.00  0.00            
ATOM    127  C37 BCD     1       8.760  19.270  13.740  1.00  0.00            
ATOM    128  O31 BCD     1       7.760  19.900  14.580  1.00  0.00            
ATOM    129  C38 BCD     1       9.780  18.590  14.570  1.00  0.00            
ATOM    130  O32 BCD     1       9.240  17.540  15.260  1.00  0.00            
ATOM    131  C39 BCD     1      10.460  19.580  15.540  1.00  0.00            
ATOM    132  O33 BCD     1      11.470  18.990  16.330  1.00  0.00            
ATOM    133  C40 BCD     1      11.010  20.760  14.690  1.00  0.00            
ATOM    134  C41 BCD     1       9.930  21.330  13.760  1.00  0.00            
ATOM    135  O34 BCD     1       9.370  20.330  12.960  1.00  0.00            
ATOM    136  C42 BCD     1      10.590  22.310  12.730  1.00  0.00            
ATOM    137  O35 BCD     1       9.610  23.050  12.030  1.00  0.00            
ATOM    138  H61 BCD     1       8.340  18.560  13.020  1.00  0.00            
ATOM    139  H62 BCD     1      10.550  18.360  13.820  1.00  0.00            
ATOM    140  H63 BCD     1       9.160  16.800  14.660  1.00  0.00            
ATOM    141  H64 BCD     1       9.690  20.030  16.170  1.00  0.00            
ATOM    142  H65 BCD     1      11.250  19.320  17.210  1.00  0.00            
ATOM    143  H66 BCD     1      11.760  20.410  13.970  1.00  0.00            
ATOM    144  H67 BCD     1       9.240  21.860  14.430  1.00  0.00            
ATOM    145  H68 BCD     1      11.290  23.020  13.200  1.00  0.00            
ATOM    146  H69 BCD     1      11.250  21.730  12.070  1.00  0.00            
ATOM    147  H70 BCD     1       9.080  22.400  11.550  1.00  0.00            
ATOM    148  C1  BW7     2       6.620  27.980  13.200  1.00  0.00            
ATOM    149  C2  BW7     2       6.430  27.020  12.030  1.00  0.00            
ATOM    150  C3  BW7     2       6.910  25.620  12.390  1.00  0.00            
ATOM    151  C4  BW7     2       5.890  24.910  13.280  1.00  0.00            
ATOM    152  C5  BW7     2       6.370  23.520  13.760  1.00  0.00            
ATOM    153  N1  BW7     2       7.480  23.690  14.670  1.00  0.00            
ATOM    154  C6  BW7     2       7.380  24.030  16.040  1.00  0.00            
ATOM    155  C7  BW7     2       8.480  24.670  16.670  1.00  0.00            
ATOM    156  C8  BW7     2       8.350  25.010  18.000  1.00  0.00            
ATOM    157  C9  BW7     2       7.220  24.800  18.730  1.00  0.00            
ATOM    158  C10 BW7     2       7.220  25.250  20.110  1.00  0.00            
ATOM    159  O1  BW7     2       8.150  25.810  20.710  1.00  0.00            
ATOM    160  O2  BW7     2       5.970  25.120  20.690  1.00  0.00            
ATOM    161  C11 BW7     2       5.890  25.270  22.150  1.00  0.00            
ATOM    162  C12 BW7     2       4.420  25.130  22.760  1.00  0.00            
ATOM    163  N2  BW7     2       3.420  26.170  22.440  1.00  0.00            
ATOM    164  C13 BW7     2       2.070  25.650  22.880  1.00  0.00            
ATOM    165  C14 BW7     2       3.710  27.440  23.130  1.00  0.00            
ATOM    166  C15 BW7     2       6.100  24.170  18.040  1.00  0.00            
ATOM    167  C16 BW7     2       6.250  23.720  16.760  1.00  0.00            
ATOM    168  H1  BW7     2       7.140  28.900  12.930  1.00  0.00            
ATOM    169  H2  BW7     2       5.660  28.030  13.740  1.00  0.00            
ATOM    170  H3  BW7     2       7.380  27.620  13.900  1.00  0.00            
ATOM    171  H4  BW7     2       7.160  27.380  11.300  1.00  0.00            
ATOM    172  H5  BW7     2       5.420  27.050  11.600  1.00  0.00            
ATOM    173  H6  BW7     2       7.900  25.680  12.860  1.00  0.00            
ATOM    174  H7  BW7     2       7.060  25.060  11.460  1.00  0.00            
ATOM    175  H8  BW7     2       4.890  24.840  12.820  1.00  0.00            
ATOM    176  H9  BW7     2       5.760  25.480  14.200  1.00  0.00            
ATOM    177  H10 BW7     2       6.780  23.030  12.870  1.00  0.00            
ATOM    178  H11 BW7     2       5.520  23.030  14.260  1.00  0.00            
ATOM    179  H12 BW7     2       8.320  24.000  14.200  1.00  0.00            
ATOM    180  H13 BW7     2       9.380  24.810  16.090  1.00  0.00            
ATOM    181  H14 BW7     2       9.210  25.470  18.470  1.00  0.00            
ATOM    182  H15 BW7     2       6.170  26.310  22.390  1.00  0.00            
ATOM    183  H16 BW7     2       6.590  24.520  22.520  1.00  0.00            
ATOM    184  H17 BW7     2       4.580  25.120  23.840  1.00  0.00            
ATOM    185  H18 BW7     2       3.900  24.250  22.400  1.00  0.00            
ATOM    186  H19 BW7     2       3.430  26.400  21.440  1.00  0.00            
ATOM    187  H20 BW7     2       2.080  25.140  23.850  1.00  0.00            
ATOM    188  H21 BW7     2       1.360  26.470  22.800  1.00  0.00            
ATOM    189  H22 BW7     2       1.720  24.830  22.250  1.00  0.00            
ATOM    190  H23 BW7     2       2.950  28.200  22.930  1.00  0.00            
ATOM    191  H24 BW7     2       3.770  27.140  24.180  1.00  0.00            
ATOM    192  H25 BW7     2       4.620  27.950  22.840  1.00  0.00            
ATOM    193  H26 BW7     2       5.220  24.080  18.680  1.00  0.00            
ATOM    194  H27 BW7     2       5.560  23.020  16.290  1.00  0.00            
TER
ENDMDL
MODEL        1
ATOM      1  C1  BCD     1       8.540  19.800  30.560  1.00  0.00            
ATOM      2  O1  BCD     1       8.880  19.750  29.180  1.00  0.00            
ATOM      3  C2  BCD     1       7.090  20.120  30.910  1.00  0.00            
ATOM      4  O2  BCD     1       6.240  19.130  30.270  1.00  0.00            
ATOM      5  C3  BCD     1       6.750  21.480  30.540  1.00  0.00            
ATOM      6  O3  BCD     1       5.470  21.850  31.030  1.00  0.00            
ATOM      7  C4  BCD     1       7.720  22.560  31.020  1.00  0.00            
ATOM      8  C5  BCD     1       9.210  22.060  30.860  1.00  0.00            
ATOM      9  O4  BCD     1       9.400  20.640  31.180  1.00  0.00            
ATOM     10  C6  BCD     1      10.130  22.890  31.690  1.00  0.00            
ATOM     11  O5  BCD     1       9.910  22.820  33.050  1.00  0.00            
ATOM     12  H1  BCD     1       8.820  18.820  30.960  1.00  0.00            
ATOM     13  H2  BCD     1       6.910  19.960  31.980  1.00  0.00            
ATOM     14  H3  BCD     1       6.440  19.170  29.330  1.00  0.00            
ATOM     15  H4  BCD     1       6.690  21.530  29.440  1.00  0.00            
ATOM     16  H5  BCD     1       5.410  22.800  30.860  1.00  0.00            
ATOM     17  H6  BCD     1       7.530  22.860  32.060  1.00  0.00            
ATOM     18  H7  BCD     1       9.530  22.270  29.840  1.00  0.00            
ATOM     19  H8  BCD     1      11.110  22.480  31.420  1.00  0.00            
ATOM     20  H9  BCD     1      10.120  23.930  31.340  1.00  0.00            
ATOM     21  H10 BCD     1      10.070  21.910  33.310  1.00  0.00            
ATOM     22  C7  BCD     1       9.620  17.070  26.080  1.00  0.00            
ATOM     23  O6  BCD     1      10.150  18.170  25.230  1.00  0.00            
ATOM     24  C8  BCD     1       8.140  17.290  26.390  1.00  0.00            
ATOM     25  O7  BCD     1       7.310  17.420  25.210  1.00  0.00            
ATOM     26  C9  BCD     1       8.110  18.640  27.210  1.00  0.00            
ATOM     27  O8  BCD     1       6.700  18.830  27.490  1.00  0.00            
ATOM     28  C10 BCD     1       8.890  18.470  28.500  1.00  0.00            
ATOM     29  C11 BCD     1      10.330  18.130  28.150  1.00  0.00            
ATOM     30  O9  BCD     1      10.420  17.030  27.250  1.00  0.00            
ATOM     31  C12 BCD     1      11.210  17.770  29.340  1.00  0.00            
ATOM     32  O10 BCD     1      12.630  17.920  29.060  1.00  0.00            
ATOM     33  H11 BCD     1       9.640  16.090  25.580  1.00  0.00            
ATOM     34  H12 BCD     1       7.730  16.460  26.980  1.00  0.00            
ATOM     35  H13 BCD     1       7.750  16.840  24.580  1.00  0.00            
ATOM     36  H14 BCD     1       8.430  19.510  26.620  1.00  0.00            
ATOM     37  H15 BCD     1       6.250  18.620  26.670  1.00  0.00            
ATOM     38  H16 BCD     1       8.630  17.610  29.130  1.00  0.00            
ATOM     39  H17 BCD     1      10.710  19.030  27.660  1.00  0.00            
ATOM     40  H18 BCD     1      11.010  18.490  30.140  1.00  0.00            
ATOM     41  H19 BCD     1      10.940  16.800  29.760  1.00  0.00            
ATOM     42  H20 BCD     1      12.840  17.290  28.360  1.00  0.00            
ATOM     43  C13 BCD     1      11.230  18.670  21.310  1.00  0.00            
ATOM     44  O11 BCD     1      10.360  19.800  21.200  1.00  0.00            
ATOM     45  C14 BCD     1      10.470  17.370  21.610  1.00  0.00            
ATOM     46  O12 BCD     1       9.530  17.090  20.590  1.00  0.00            
ATOM     47  C15 BCD     1       9.760  17.610  22.910  1.00  0.00            
ATOM     48  O13 BCD     1       8.930  16.420  23.190  1.00  0.00            
ATOM     49  C16 BCD     1      10.790  17.900  24.050  1.00  0.00            
ATOM     50  C17 BCD     1      11.750  19.090  23.750  1.00  0.00            
ATOM     51  O14 BCD     1      12.220  18.950  22.390  1.00  0.00            
ATOM     52  C18 BCD     1      12.960  18.970  24.690  1.00  0.00            
ATOM     53  O15 BCD     1      13.600  17.720  24.500  1.00  0.00            
ATOM     54  H21 BCD     1      11.900  18.500  20.460  1.00  0.00            
ATOM     55  H22 BCD     1      11.130  16.500  21.750  1.00  0.00            
ATOM     56  H23 BCD     1       9.990  16.570  19.930  1.00  0.00            
ATOM     57  H24 BCD     1       9.020  18.420  22.780  1.00  0.00            
ATOM     58  H25 BCD     1       8.350  16.160  22.460  1.00  0.00            
ATOM     59  H26 BCD     1      11.400  17.020  24.310  1.00  0.00            
ATOM     60  H27 BCD     1      11.290  20.090  23.810  1.00  0.00            
ATOM     61  H28 BCD     1      13.660  19.790  24.480  1.00  0.00            
ATOM     62  H29 BCD     1      12.630  19.050  25.730  1.00  0.00            
ATOM     63  H30 BCD     1      13.930  17.740  23.600  1.00  0.00            
ATOM     64  C19 BCD     1       9.350  22.860  18.900  1.00  0.00            
ATOM     65  O16 BCD     1       8.800  23.490  20.070  1.00  0.00            
ATOM     66  C20 BCD     1       8.620  21.590  18.550  1.00  0.00            
ATOM     67  O17 BCD     1       7.240  21.970  18.430  1.00  0.00            
ATOM     68  C21 BCD     1       8.850  20.570  19.650  1.00  0.00            
ATOM     69  O18 BCD     1       8.240  19.420  19.300  1.00  0.00            
ATOM     70  C22 BCD     1      10.320  20.470  19.970  1.00  0.00            
ATOM     71  C23 BCD     1      11.020  21.780  20.160  1.00  0.00            
ATOM     72  O19 BCD     1      10.740  22.550  19.040  1.00  0.00            
ATOM     73  C24 BCD     1      12.540  21.730  20.450  1.00  0.00            
ATOM     74  O20 BCD     1      13.210  20.940  19.450  1.00  0.00            
ATOM     75  H31 BCD     1       9.300  23.600  18.090  1.00  0.00            
ATOM     76  H32 BCD     1       9.090  21.190  17.640  1.00  0.00            
ATOM     77  H33 BCD     1       6.690  21.260  18.090  1.00  0.00            
ATOM     78  H34 BCD     1       8.320  20.930  20.550  1.00  0.00            
ATOM     79  H35 BCD     1       8.620  18.650  19.740  1.00  0.00            
ATOM     80  H36 BCD     1      10.870  19.920  19.200  1.00  0.00            
ATOM     81  H37 BCD     1      10.630  22.270  21.060  1.00  0.00            
ATOM     82  H38 BCD     1      12.990  22.730  20.490  1.00  0.00            
ATOM     83  H39 BCD     1      12.810  21.440  21.470  1.00  0.00            
ATOM     84  H40 BCD     1      13.370  21.540  18.710  1.00  0.00            
ATOM     85  C25 BCD     1       8.090  27.410  21.260  1.00  0.00            
ATOM     86  O21 BCD     1       7.600  26.820  22.470  1.00  0.00            
ATOM     87  C26 BCD     1       7.140  26.840  20.110  1.00  0.00            
ATOM     88  O22 BCD     1       5.760  27.170  20.330  1.00  0.00            
ATOM     89  C27 BCD     1       7.270  25.360  20.130  1.00  0.00            
ATOM     90  O23 BCD     1       6.420  24.810  19.090  1.00  0.00            
ATOM     91  C28 BCD     1       8.750  24.950  20.040  1.00  0.00            
ATOM     92  C29 BCD     1       9.640  25.580  21.080  1.00  0.00            
ATOM     93  O24 BCD     1       9.430  27.000  21.050  1.00  0.00            
ATOM     94  C30 BCD     1      11.120  25.480  20.780  1.00  0.00            
ATOM     95  O25 BCD     1      11.390  25.890  19.430  1.00  0.00            
ATOM     96  H41 BCD     1       8.040  28.500  21.210  1.00  0.00            
ATOM     97  H42 BCD     1       7.410  27.270  19.140  1.00  0.00            
ATOM     98  H43 BCD     1       5.330  26.600  19.690  1.00  0.00            
ATOM     99  H44 BCD     1       6.890  25.030  21.110  1.00  0.00            
ATOM    100  H45 BCD     1       6.480  23.850  19.110  1.00  0.00            
ATOM    101  H46 BCD     1       9.040  25.280  19.030  1.00  0.00            
ATOM    102  H47 BCD     1       9.420  25.200  22.080  1.00  0.00            
ATOM    103  H48 BCD     1      11.730  26.040  21.500  1.00  0.00            
ATOM    104  H49 BCD     1      11.560  24.470  20.840  1.00  0.00            
ATOM    105  H50 BCD     1      11.080  26.800  19.360  1.00  0.00            
ATOM    106  C31 BCD     1       6.290  27.950  26.330  1.00  0.00            
ATOM    107  O26 BCD     1       6.810  26.720  26.890  1.00  0.00            
ATOM    108  C32 BCD     1       5.310  27.590  25.230  1.00  0.00            
ATOM    109  O27 BCD     1       4.210  26.760  25.840  1.00  0.00            
ATOM    110  C33 BCD     1       5.920  26.890  24.060  1.00  0.00            
ATOM    111  C34 BCD     1       7.080  27.630  23.490  1.00  0.00            
ATOM    112  C35 BCD     1       8.110  28.000  24.620  1.00  0.00            
ATOM    113  O28 BCD     1       7.380  28.640  25.790  1.00  0.00            
ATOM    114  C36 BCD     1       9.120  28.970  24.030  1.00  0.00            
ATOM    115  O29 BCD     1       9.900  29.480  24.990  1.00  0.00            
ATOM    116  O30 BCD     1       4.940  26.700  22.950  1.00  0.00            
ATOM    117  H51 BCD     1       5.820  28.620  27.050  1.00  0.00            
ATOM    118  H52 BCD     1       4.830  28.540  24.980  1.00  0.00            
ATOM    119  H53 BCD     1       3.800  26.340  25.080  1.00  0.00            
ATOM    120  H54 BCD     1       6.240  25.870  24.320  1.00  0.00            
ATOM    121  H55 BCD     1       5.500  26.760  22.170  1.00  0.00            
ATOM    122  H56 BCD     1       6.650  28.550  23.070  1.00  0.00            
ATOM    123  H57 BCD     1       8.530  27.040  24.950  1.00  0.00            
ATOM    124  H58 BCD     1       9.730  28.460  23.270  1.00  0.00            
ATOM    125  H59 BCD     1       8.550  29.770  23.550  1.00  0.00            
ATOM    126  H60 BCD     1       9.350  29.980  25.600  1.00  0.00            
ATOM    127  C37 BCD     1       7.320  24.940  30.720  1.00  0.00            
ATOM    128  O31 BCD     1       7.490  23.680  30.150  1.00  0.00            
ATOM    129  C38 BCD     1       5.980  25.480  30.280  1.00  0.00            
ATOM    130  O32 BCD     1       4.970  24.640  30.720  1.00  0.00            
ATOM    131  C39 BCD     1       5.850  25.700  28.760  1.00  0.00            
ATOM    132  O33 BCD     1       4.580  26.280  28.490  1.00  0.00            
ATOM    133  C40 BCD     1       7.000  26.570  28.330  1.00  0.00            
ATOM    134  C41 BCD     1       8.340  26.010  28.720  1.00  0.00            
ATOM    135  O34 BCD     1       8.290  25.820  30.180  1.00  0.00            
ATOM    136  C42 BCD     1       9.460  26.960  28.440  1.00  0.00            
ATOM    137  O35 BCD     1       9.300  28.270  29.000  1.00  0.00            
ATOM    138  H61 BCD     1       7.410  24.910  31.810  1.00  0.00            
ATOM    139  H62 BCD     1       5.760  26.410  30.820  1.00  0.00            
ATOM    140  H63 BCD     1       4.230  24.900  30.160  1.00  0.00            
ATOM    141  H64 BCD     1       6.000  24.680  28.400  1.00  0.00            
ATOM    142  H65 BCD     1       4.450  26.460  27.550  1.00  0.00            
ATOM    143  H66 BCD     1       6.960  27.580  28.750  1.00  0.00            
ATOM    144  H67 BCD     1       8.610  25.060  28.250  1.00  0.00            
ATOM    145  H68 BCD     1      10.400  26.480  28.760  1.00  0.00            
ATOM    146  H69 BCD     1       9.520  26.900  27.350  1.00  0.00            
ATOM    147  H70 BCD     1       8.950  28.250  29.900  1.00  0.00            
ATOM    148  C1  BW7     2      13.880  20.610  30.240  1.00  0.00            
ATOM    149  C2  BW7     2      13.530  21.090  28.770  1.00  0.00            
ATOM    150  C3  BW7     2      12.060  21.590  28.670  1.00  0.00            
ATOM    151  C4  BW7     2      11.660  21.840  27.190  1.00  0.00            
ATOM    152  C5  BW7     2      10.280  22.430  26.990  1.00  0.00            
ATOM    153  N1  BW7     2      10.180  22.870  25.560  1.00  0.00            
ATOM    154  C6  BW7     2       8.930  22.890  24.890  1.00  0.00            
ATOM    155  C7  BW7     2       7.790  23.260  25.590  1.00  0.00            
ATOM    156  C8  BW7     2       6.510  23.230  24.950  1.00  0.00            
ATOM    157  C9  BW7     2       6.420  22.960  23.560  1.00  0.00            
ATOM    158  C10 BW7     2       5.130  23.060  22.830  1.00  0.00            
ATOM    159  O1  BW7     2       4.130  23.220  23.390  1.00  0.00            
ATOM    160  O2  BW7     2       5.390  23.040  21.480  1.00  0.00            
ATOM    161  C11 BW7     2       4.290  22.690  20.680  1.00  0.00            
ATOM    162  C12 BW7     2       3.410  23.870  20.440  1.00  0.00            
ATOM    163  N2  BW7     2       2.340  23.600  19.350  1.00  0.00            
ATOM    164  C13 BW7     2       1.290  22.730  19.900  1.00  0.00            
ATOM    165  C14 BW7     2       1.580  24.870  19.130  1.00  0.00            
ATOM    166  C15 BW7     2       7.590  22.570  22.900  1.00  0.00            
ATOM    167  C16 BW7     2       8.810  22.520  23.550  1.00  0.00            
ATOM    168  H1  BW7     2      13.900  21.540  30.810  1.00  0.00            
ATOM    169  H2  BW7     2      13.130  20.040  30.800  1.00  0.00            
ATOM    170  H3  BW7     2      14.840  20.090  30.200  1.00  0.00            
ATOM    171  H4  BW7     2      13.720  20.220  28.130  1.00  0.00            
ATOM    172  H5  BW7     2      14.110  21.950  28.430  1.00  0.00            
ATOM    173  H6  BW7     2      11.970  22.480  29.290  1.00  0.00            
ATOM    174  H7  BW7     2      11.500  20.760  29.110  1.00  0.00            
ATOM    175  H8  BW7     2      11.630  20.890  26.650  1.00  0.00            
ATOM    176  H9  BW7     2      12.400  22.490  26.710  1.00  0.00            
ATOM    177  H10 BW7     2      10.070  23.280  27.640  1.00  0.00            
ATOM    178  H11 BW7     2       9.530  21.640  27.150  1.00  0.00            
ATOM    179  H12 BW7     2      10.950  22.820  24.910  1.00  0.00            
ATOM    180  H13 BW7     2       7.840  23.540  26.640  1.00  0.00            
ATOM    181  H14 BW7     2       5.610  23.480  25.510  1.00  0.00            
ATOM    182  H15 BW7     2       3.770  21.810  21.080  1.00  0.00            
ATOM    183  H16 BW7     2       4.640  22.430  19.680  1.00  0.00            
ATOM    184  H17 BW7     2       4.030  24.650  19.990  1.00  0.00            
ATOM    185  H18 BW7     2       2.880  24.270  21.310  1.00  0.00            
ATOM    186  H19 BW7     2       2.720  23.230  18.460  1.00  0.00            
ATOM    187  H20 BW7     2       1.810  21.920  20.400  1.00  0.00            
ATOM    188  H21 BW7     2       0.560  23.170  20.580  1.00  0.00            
ATOM    189  H22 BW7     2       0.760  22.370  19.020  1.00  0.00            
ATOM    190  H23 BW7     2       0.680  24.750  18.530  1.00  0.00            
ATOM    191  H24 BW7     2       1.300  25.310  20.090  1.00  0.00            
ATOM    192  H25 BW7     2       2.250  25.530  18.580  1.00  0.00            
ATOM    193  H26 BW7     2       7.510  22.300  21.850  1.00  0.00            
ATOM    194  H27 BW7     2       9.700  22.160  23.040  1.00  0.00            
TER
ENDMDL
MODEL        1
ATOM      1  C1  BCD     1       0.820  26.700  25.020  1.00  0.00            
ATOM      2  O1  BCD     1       0.120  26.140  23.890  1.00  0.00            
ATOM      3  C2  BCD     1       0.180  28.040  25.430  1.00  0.00            
ATOM      4  O2  BCD     1      -1.290  27.830  25.640  1.00  0.00            
ATOM      5  C3  BCD     1       0.400  29.020  24.340  1.00  0.00            
ATOM      6  O3  BCD     1      -0.150  30.270  24.730  1.00  0.00            
ATOM      7  C4  BCD     1       1.950  29.200  24.180  1.00  0.00            
ATOM      8  C5  BCD     1       2.470  27.850  23.740  1.00  0.00            
ATOM      9  O4  BCD     1       2.170  26.930  24.760  1.00  0.00            
ATOM     10  C6  BCD     1       4.010  27.990  23.520  1.00  0.00            
ATOM     11  O5  BCD     1       4.650  26.780  23.180  1.00  0.00            
ATOM     12  H1  BCD     1       0.790  25.980  25.840  1.00  0.00            
ATOM     13  H2  BCD     1       0.630  28.330  26.390  1.00  0.00            
ATOM     14  H3  BCD     1      -1.580  28.740  25.800  1.00  0.00            
ATOM     15  H4  BCD     1      -0.020  28.730  23.370  1.00  0.00            
ATOM     16  H5  BCD     1       0.280  30.990  24.260  1.00  0.00            
ATOM     17  H6  BCD     1       2.280  29.620  25.140  1.00  0.00            
ATOM     18  H7  BCD     1       1.950  27.610  22.800  1.00  0.00            
ATOM     19  H8  BCD     1       4.270  28.690  22.710  1.00  0.00            
ATOM     20  H9  BCD     1       4.430  28.320  24.480  1.00  0.00            
ATOM     21  H10 BCD     1       4.180  26.130  23.700  1.00  0.00            
ATOM     22  C7  BCD     1      -1.840  22.800  22.310  1.00  0.00            
ATOM     23  O6  BCD     1      -1.940  23.700  21.190  1.00  0.00            
ATOM     24  C8  BCD     1      -2.540  23.470  23.440  1.00  0.00            
ATOM     25  O7  BCD     1      -3.900  23.440  22.980  1.00  0.00            
ATOM     26  C9  BCD     1      -1.910  24.790  23.750  1.00  0.00            
ATOM     27  O8  BCD     1      -2.530  25.510  24.810  1.00  0.00            
ATOM     28  C10 BCD     1      -0.440  24.790  23.980  1.00  0.00            
ATOM     29  C11 BCD     1       0.230  23.870  22.950  1.00  0.00            
ATOM     30  O9  BCD     1      -0.540  22.660  22.800  1.00  0.00            
ATOM     31  C12 BCD     1       1.590  23.420  23.500  1.00  0.00            
ATOM     32  O10 BCD     1       2.310  22.650  22.620  1.00  0.00            
ATOM     33  H11 BCD     1      -2.210  21.790  22.150  1.00  0.00            
ATOM     34  H12 BCD     1      -2.420  22.850  24.340  1.00  0.00            
ATOM     35  H13 BCD     1      -4.280  24.110  23.560  1.00  0.00            
ATOM     36  H14 BCD     1      -2.040  25.500  22.930  1.00  0.00            
ATOM     37  H15 BCD     1      -2.190  26.410  24.880  1.00  0.00            
ATOM     38  H16 BCD     1      -0.230  24.470  25.010  1.00  0.00            
ATOM     39  H17 BCD     1       0.340  24.380  21.990  1.00  0.00            
ATOM     40  H18 BCD     1       2.170  24.290  23.830  1.00  0.00            
ATOM     41  H19 BCD     1       1.440  22.860  24.430  1.00  0.00            
ATOM     42  H20 BCD     1       1.730  21.890  22.530  1.00  0.00            
ATOM     43  C13 BCD     1      -3.720  23.990  17.480  1.00  0.00            
ATOM     44  O11 BCD     1      -2.830  24.990  17.040  1.00  0.00            
ATOM     45  C14 BCD     1      -4.450  24.600  18.640  1.00  0.00            
ATOM     46  O12 BCD     1      -5.060  25.870  18.170  1.00  0.00            
ATOM     47  C15 BCD     1      -3.520  24.830  19.800  1.00  0.00            
ATOM     48  O13 BCD     1      -4.260  25.540  20.890  1.00  0.00            
ATOM     49  C16 BCD     1      -2.860  23.470  20.190  1.00  0.00            
ATOM     50  C17 BCD     1      -2.100  22.900  18.940  1.00  0.00            
ATOM     51  O14 BCD     1      -2.960  22.860  17.810  1.00  0.00            
ATOM     52  C18 BCD     1      -1.590  21.480  19.140  1.00  0.00            
ATOM     53  O15 BCD     1      -2.560  20.650  19.620  1.00  0.00            
ATOM     54  H21 BCD     1      -4.470  23.830  16.710  1.00  0.00            
ATOM     55  H22 BCD     1      -5.310  24.020  19.000  1.00  0.00            
ATOM     56  H23 BCD     1      -5.260  26.340  18.980  1.00  0.00            
ATOM     57  H24 BCD     1      -2.750  25.520  19.430  1.00  0.00            
ATOM     58  H25 BCD     1      -3.920  25.180  21.720  1.00  0.00            
ATOM     59  H26 BCD     1      -3.720  22.840  20.460  1.00  0.00            
ATOM     60  H27 BCD     1      -1.210  23.520  18.720  1.00  0.00            
ATOM     61  H28 BCD     1      -1.200  20.980  18.240  1.00  0.00            
ATOM     62  H29 BCD     1      -0.860  21.590  19.950  1.00  0.00            
ATOM     63  H30 BCD     1      -3.000  20.290  18.840  1.00  0.00            
ATOM     64  C19 BCD     1      -1.560  26.610  13.520  1.00  0.00            
ATOM     65  O16 BCD     1      -0.640  27.480  14.250  1.00  0.00            
ATOM     66  C20 BCD     1      -3.020  26.800  13.800  1.00  0.00            
ATOM     67  O17 BCD     1      -3.460  28.110  13.410  1.00  0.00            
ATOM     68  C21 BCD     1      -3.260  26.520  15.320  1.00  0.00            
ATOM     69  O18 BCD     1      -4.670  26.600  15.670  1.00  0.00            
ATOM     70  C22 BCD     1      -2.720  25.080  15.630  1.00  0.00            
ATOM     71  C23 BCD     1      -1.290  24.900  15.130  1.00  0.00            
ATOM     72  O19 BCD     1      -1.210  25.280  13.740  1.00  0.00            
ATOM     73  C24 BCD     1      -0.700  23.540  15.390  1.00  0.00            
ATOM     74  O20 BCD     1      -1.520  22.460  14.800  1.00  0.00            
ATOM     75  H31 BCD     1      -1.410  26.690  12.440  1.00  0.00            
ATOM     76  H32 BCD     1      -3.570  26.090  13.170  1.00  0.00            
ATOM     77  H33 BCD     1      -4.410  28.130  13.300  1.00  0.00            
ATOM     78  H34 BCD     1      -2.760  27.260  15.950  1.00  0.00            
ATOM     79  H35 BCD     1      -4.800  26.470  16.610  1.00  0.00            
ATOM     80  H36 BCD     1      -3.330  24.330  15.100  1.00  0.00            
ATOM     81  H37 BCD     1      -0.670  25.570  15.740  1.00  0.00            
ATOM     82  H38 BCD     1       0.330  23.420  15.040  1.00  0.00            
ATOM     83  H39 BCD     1      -0.690  23.390  16.470  1.00  0.00            
ATOM     84  H40 BCD     1      -1.050  21.660  15.050  1.00  0.00            
ATOM     85  C25 BCD     1       1.980  30.410  13.910  1.00  0.00            
ATOM     86  O21 BCD     1       1.790  30.630  15.330  1.00  0.00            
ATOM     87  C26 BCD     1       0.750  30.730  13.220  1.00  0.00            
ATOM     88  O22 BCD     1       0.300  32.110  13.390  1.00  0.00            
ATOM     89  C27 BCD     1      -0.290  29.700  13.690  1.00  0.00            
ATOM     90  O23 BCD     1      -1.510  29.850  12.930  1.00  0.00            
ATOM     91  C28 BCD     1       0.240  28.340  13.550  1.00  0.00            
ATOM     92  C29 BCD     1       1.640  28.090  14.080  1.00  0.00            
ATOM     93  O24 BCD     1       2.470  29.150  13.600  1.00  0.00            
ATOM     94  C30 BCD     1       2.220  26.780  13.680  1.00  0.00            
ATOM     95  O25 BCD     1       3.300  26.440  14.510  1.00  0.00            
ATOM     96  H41 BCD     1       2.620  31.190  13.480  1.00  0.00            
ATOM     97  H42 BCD     1       0.880  30.580  12.140  1.00  0.00            
ATOM     98  H43 BCD     1       0.100  32.250  14.320  1.00  0.00            
ATOM     99  H44 BCD     1      -0.530  29.870  14.750  1.00  0.00            
ATOM    100  H45 BCD     1      -2.220  29.260  13.220  1.00  0.00            
ATOM    101  H46 BCD     1       0.220  28.070  12.490  1.00  0.00            
ATOM    102  H47 BCD     1       1.530  28.050  15.180  1.00  0.00            
ATOM    103  H48 BCD     1       1.540  25.920  13.690  1.00  0.00            
ATOM    104  H49 BCD     1       2.570  26.910  12.650  1.00  0.00            
ATOM    105  H50 BCD     1       4.010  27.090  14.470  1.00  0.00            
ATOM    106  C31 BCD     1       2.370  33.380  18.400  1.00  0.00            
ATOM    107  O26 BCD     1       2.290  32.260  19.300  1.00  0.00            
ATOM    108  C32 BCD     1       1.080  33.510  17.620  1.00  0.00            
ATOM    109  O27 BCD     1       0.060  33.740  18.580  1.00  0.00            
ATOM    110  C33 BCD     1       0.860  32.290  16.790  1.00  0.00            
ATOM    111  C34 BCD     1       2.030  31.970  15.860  1.00  0.00            
ATOM    112  C35 BCD     1       3.320  31.890  16.720  1.00  0.00            
ATOM    113  O28 BCD     1       3.430  33.140  17.470  1.00  0.00            
ATOM    114  C36 BCD     1       4.620  31.550  16.050  1.00  0.00            
ATOM    115  O29 BCD     1       4.980  32.490  15.070  1.00  0.00            
ATOM    116  O30 BCD     1      -0.350  32.420  16.020  1.00  0.00            
ATOM    117  H51 BCD     1       2.730  34.250  18.950  1.00  0.00            
ATOM    118  H52 BCD     1       1.170  34.360  16.930  1.00  0.00            
ATOM    119  H53 BCD     1      -0.740  33.930  18.100  1.00  0.00            
ATOM    120  H54 BCD     1       0.740  31.480  17.520  1.00  0.00            
ATOM    121  H55 BCD     1      -1.130  32.290  16.570  1.00  0.00            
ATOM    122  H56 BCD     1       2.160  32.680  15.030  1.00  0.00            
ATOM    123  H57 BCD     1       3.130  31.050  17.400  1.00  0.00            
ATOM    124  H58 BCD     1       5.480  31.340  16.700  1.00  0.00            
ATOM    125  H59 BCD     1       4.500  30.660  15.420  1.00  0.00            
ATOM    126  H60 BCD     1       5.430  32.090  14.320  1.00  0.00            
ATOM    127  C37 BCD     1       2.890  31.230  23.170  1.00  0.00            
ATOM    128  O31 BCD     1       1.990  30.150  23.160  1.00  0.00            
ATOM    129  C38 BCD     1       2.010  32.470  22.960  1.00  0.00            
ATOM    130  O32 BCD     1       0.860  32.490  23.760  1.00  0.00            
ATOM    131  C39 BCD     1       1.650  32.640  21.470  1.00  0.00            
ATOM    132  O33 BCD     1       0.890  33.840  21.240  1.00  0.00            
ATOM    133  C40 BCD     1       2.880  32.400  20.550  1.00  0.00            
ATOM    134  C41 BCD     1       3.580  31.080  20.790  1.00  0.00            
ATOM    135  O34 BCD     1       3.930  31.090  22.170  1.00  0.00            
ATOM    136  C42 BCD     1       4.810  30.780  19.970  1.00  0.00            
ATOM    137  O35 BCD     1       5.780  31.860  19.950  1.00  0.00            
ATOM    138  H61 BCD     1       3.340  31.280  24.160  1.00  0.00            
ATOM    139  H62 BCD     1       2.570  33.390  23.170  1.00  0.00            
ATOM    140  H63 BCD     1       0.340  33.230  23.420  1.00  0.00            
ATOM    141  H64 BCD     1       0.990  31.810  21.160  1.00  0.00            
ATOM    142  H65 BCD     1       0.710  33.940  20.300  1.00  0.00            
ATOM    143  H66 BCD     1       3.630  33.200  20.630  1.00  0.00            
ATOM    144  H67 BCD     1       2.900  30.220  20.710  1.00  0.00            
ATOM    145  H68 BCD     1       5.340  29.870  20.280  1.00  0.00            
ATOM    146  H69 BCD     1       4.400  30.560  18.970  1.00  0.00            
ATOM    147  H70 BCD     1       6.630  31.480  19.710  1.00  0.00            
ATOM    148  C1  BW7     2      45.760  21.520  19.210  1.00  0.00            
ATOM    149  C2  BW7     2      44.960  22.660  18.530  1.00  0.00            
ATOM    150  C3  BW7     2      44.670  23.970  19.330  1.00  0.00            
ATOM    151  C4  BW7     2      45.830  24.920  19.500  1.00  0.00            
ATOM    152  C5  BW7     2      45.460  26.280  20.200  1.00  0.00            
ATOM    153  N1  BW7     2      44.970  27.260  19.230  1.00  0.00            
ATOM    154  C6  BW7     2      43.730  27.740  19.160  1.00  0.00            
ATOM    155  C7  BW7     2      43.000  27.890  20.350  1.00  0.00            
ATOM    156  C8  BW7     2      41.630  28.210  20.240  1.00  0.00            
ATOM    157  C9  BW7     2      41.130  28.500  18.960  1.00  0.00            
ATOM    158  C10 BW7     2      39.720  28.900  18.820  1.00  0.00            
ATOM    159  O1  BW7     2      38.990  28.980  19.800  1.00  0.00            
ATOM    160  O2  BW7     2      39.320  29.160  17.570  1.00  0.00            
ATOM    161  C11 BW7     2      37.960  29.650  17.340  1.00  0.00            
ATOM    162  C12 BW7     2      37.840  29.960  15.860  1.00  0.00            
ATOM    163  N2  BW7     2      38.320  31.310  15.450  1.00  0.00            
ATOM    164  C13 BW7     2      39.000  31.270  14.110  1.00  0.00            
ATOM    165  C14 BW7     2      37.110  32.270  15.130  1.00  0.00            
ATOM    166  C15 BW7     2      41.950  28.460  17.820  1.00  0.00            
ATOM    167  C16 BW7     2      43.260  28.060  17.920  1.00  0.00            
ATOM    168  H1  BW7     2      45.730  20.560  18.670  1.00  0.00            
ATOM    169  H2  BW7     2      46.790  21.800  19.430  1.00  0.00            
ATOM    170  H3  BW7     2      45.230  21.350  20.150  1.00  0.00            
ATOM    171  H4  BW7     2      43.990  22.310  18.150  1.00  0.00            
ATOM    172  H5  BW7     2      45.530  22.820  17.610  1.00  0.00            
ATOM    173  H6  BW7     2      44.330  23.710  20.340  1.00  0.00            
ATOM    174  H7  BW7     2      43.790  24.540  19.010  1.00  0.00            
ATOM    175  H8  BW7     2      46.220  25.070  18.480  1.00  0.00            
ATOM    176  H9  BW7     2      46.630  24.450  20.090  1.00  0.00            
ATOM    177  H10 BW7     2      46.330  26.730  20.690  1.00  0.00            
ATOM    178  H11 BW7     2      44.780  26.100  21.050  1.00  0.00            
ATOM    179  H12 BW7     2      45.590  27.550  18.480  1.00  0.00            
ATOM    180  H13 BW7     2      43.460  27.840  21.330  1.00  0.00            
ATOM    181  H14 BW7     2      40.960  28.320  21.090  1.00  0.00            
ATOM    182  H15 BW7     2      37.740  30.530  17.960  1.00  0.00            
ATOM    183  H16 BW7     2      37.240  28.880  17.660  1.00  0.00            
ATOM    184  H17 BW7     2      36.770  29.870  15.690  1.00  0.00            
ATOM    185  H18 BW7     2      38.370  29.200  15.280  1.00  0.00            
ATOM    186  H19 BW7     2      38.950  31.650  16.190  1.00  0.00            
ATOM    187  H20 BW7     2      39.970  30.770  14.200  1.00  0.00            
ATOM    188  H21 BW7     2      38.460  30.830  13.270  1.00  0.00            
ATOM    189  H22 BW7     2      39.080  32.330  13.900  1.00  0.00            
ATOM    190  H23 BW7     2      36.830  32.240  14.080  1.00  0.00            
ATOM    191  H24 BW7     2      36.310  32.100  15.860  1.00  0.00            
ATOM    192  H25 BW7     2      37.480  33.260  15.390  1.00  0.00            
ATOM    193  H26 BW7     2      41.580  28.780  16.850  1.00  0.00            
ATOM    194  H27 BW7     2      43.900  28.110  17.040  1.00  0.00            
TER
ENDMDL
MODEL        1
ATOM      1  C1  BCD     1       1.640  29.920  30.760  1.00  0.00            
ATOM      2  O1  BCD     1       2.080  30.970  31.640  1.00  0.00            
ATOM      3  C2  BCD     1       2.840  29.460  29.900  1.00  0.00            
ATOM      4  O2  BCD     1       4.010  29.220  30.740  1.00  0.00            
ATOM      5  C3  BCD     1       3.090  30.440  28.760  1.00  0.00            
ATOM      6  O3  BCD     1       4.210  30.050  27.880  1.00  0.00            
ATOM      7  C4  BCD     1       1.790  30.740  27.960  1.00  0.00            
ATOM      8  C5  BCD     1       0.760  31.370  28.990  1.00  0.00            
ATOM      9  O4  BCD     1       0.510  30.350  29.950  1.00  0.00            
ATOM     10  C6  BCD     1      -0.500  31.830  28.340  1.00  0.00            
ATOM     11  O5  BCD     1      -1.060  30.920  27.350  1.00  0.00            
ATOM     12  H1  BCD     1       1.210  29.090  31.330  1.00  0.00            
ATOM     13  H2  BCD     1       2.470  28.530  29.440  1.00  0.00            
ATOM     14  H3  BCD     1       3.850  29.820  31.480  1.00  0.00            
ATOM     15  H4  BCD     1       3.490  31.320  29.280  1.00  0.00            
ATOM     16  H5  BCD     1       4.430  30.750  27.260  1.00  0.00            
ATOM     17  H6  BCD     1       1.310  29.880  27.480  1.00  0.00            
ATOM     18  H7  BCD     1       1.220  32.230  29.480  1.00  0.00            
ATOM     19  H8  BCD     1      -1.270  31.920  29.110  1.00  0.00            
ATOM     20  H9  BCD     1      -0.450  32.810  27.850  1.00  0.00            
ATOM     21  H10 BCD     1      -0.780  31.260  26.490  1.00  0.00            
ATOM     22  C7  BCD     1       0.910  32.940  35.210  1.00  0.00            
ATOM     23  O6  BCD     1       1.030  34.130  34.430  1.00  0.00            
ATOM     24  C8  BCD     1       2.270  32.240  35.270  1.00  0.00            
ATOM     25  O7  BCD     1       3.200  33.100  35.890  1.00  0.00            
ATOM     26  C9  BCD     1       2.700  31.870  33.750  1.00  0.00            
ATOM     27  O8  BCD     1       4.020  31.210  33.660  1.00  0.00            
ATOM     28  C10 BCD     1       1.690  30.990  33.030  1.00  0.00            
ATOM     29  C11 BCD     1       0.300  31.580  33.260  1.00  0.00            
ATOM     30  O9  BCD     1       0.030  31.990  34.600  1.00  0.00            
ATOM     31  C12 BCD     1      -0.800  30.510  33.060  1.00  0.00            
ATOM     32  O10 BCD     1      -2.090  31.140  32.930  1.00  0.00            
ATOM     33  H11 BCD     1       0.640  33.160  36.250  1.00  0.00            
ATOM     34  H12 BCD     1       2.150  31.300  35.820  1.00  0.00            
ATOM     35  H13 BCD     1       3.920  32.500  36.070  1.00  0.00            
ATOM     36  H14 BCD     1       2.780  32.840  33.230  1.00  0.00            
ATOM     37  H15 BCD     1       4.460  31.570  32.890  1.00  0.00            
ATOM     38  H16 BCD     1       1.840  29.930  33.290  1.00  0.00            
ATOM     39  H17 BCD     1       0.180  32.380  32.520  1.00  0.00            
ATOM     40  H18 BCD     1      -0.610  29.970  32.120  1.00  0.00            
ATOM     41  H19 BCD     1      -0.650  29.760  33.850  1.00  0.00            
ATOM     42  H20 BCD     1      -2.830  30.630  33.260  1.00  0.00            
ATOM     43  C13 BCD     1       1.130  38.100  34.670  1.00  0.00            
ATOM     44  O11 BCD     1       0.650  38.090  33.280  1.00  0.00            
ATOM     45  C14 BCD     1       2.500  37.520  34.780  1.00  0.00            
ATOM     46  O12 BCD     1       3.520  38.120  34.010  1.00  0.00            
ATOM     47  C15 BCD     1       2.330  36.050  34.350  1.00  0.00            
ATOM     48  O13 BCD     1       3.590  35.350  34.360  1.00  0.00            
ATOM     49  C16 BCD     1       1.300  35.330  35.140  1.00  0.00            
ATOM     50  C17 BCD     1       0.020  36.080  35.290  1.00  0.00            
ATOM     51  O14 BCD     1       0.300  37.430  35.540  1.00  0.00            
ATOM     52  C18 BCD     1      -0.880  35.560  36.400  1.00  0.00            
ATOM     53  O15 BCD     1      -0.250  35.400  37.690  1.00  0.00            
ATOM     54  H21 BCD     1       1.200  39.170  34.930  1.00  0.00            
ATOM     55  H22 BCD     1       2.740  37.480  35.850  1.00  0.00            
ATOM     56  H23 BCD     1       4.280  37.530  33.920  1.00  0.00            
ATOM     57  H24 BCD     1       2.060  36.200  33.300  1.00  0.00            
ATOM     58  H25 BCD     1       3.350  34.480  34.700  1.00  0.00            
ATOM     59  H26 BCD     1       1.730  35.040  36.110  1.00  0.00            
ATOM     60  H27 BCD     1      -0.540  36.000  34.360  1.00  0.00            
ATOM     61  H28 BCD     1      -1.740  36.250  36.400  1.00  0.00            
ATOM     62  H29 BCD     1      -1.200  34.570  36.040  1.00  0.00            
ATOM     63  H30 BCD     1      -0.070  36.290  38.010  1.00  0.00            
ATOM     64  C19 BCD     1      -0.490  40.690  30.240  1.00  0.00            
ATOM     65  O16 BCD     1      -0.050  39.800  29.310  1.00  0.00            
ATOM     66  C20 BCD     1       0.650  41.200  31.090  1.00  0.00            
ATOM     67  O17 BCD     1       1.640  41.890  30.350  1.00  0.00            
ATOM     68  C21 BCD     1       1.180  40.070  31.950  1.00  0.00            
ATOM     69  O18 BCD     1       2.240  40.570  32.820  1.00  0.00            
ATOM     70  C22 BCD     1       0.080  39.340  32.810  1.00  0.00            
ATOM     71  C23 BCD     1      -1.040  38.930  31.900  1.00  0.00            
ATOM     72  O19 BCD     1      -1.390  40.060  31.150  1.00  0.00            
ATOM     73  C24 BCD     1      -2.310  38.550  32.720  1.00  0.00            
ATOM     74  O20 BCD     1      -2.630  39.460  33.800  1.00  0.00            
ATOM     75  H31 BCD     1      -1.010  41.530  29.780  1.00  0.00            
ATOM     76  H32 BCD     1       0.260  41.990  31.750  1.00  0.00            
ATOM     77  H33 BCD     1       2.020  41.290  29.720  1.00  0.00            
ATOM     78  H34 BCD     1       1.610  39.310  31.290  1.00  0.00            
ATOM     79  H35 BCD     1       2.770  39.820  33.110  1.00  0.00            
ATOM     80  H36 BCD     1      -0.300  39.930  33.650  1.00  0.00            
ATOM     81  H37 BCD     1      -0.710  38.210  31.140  1.00  0.00            
ATOM     82  H38 BCD     1      -3.190  38.430  32.080  1.00  0.00            
ATOM     83  H39 BCD     1      -2.180  37.540  33.120  1.00  0.00            
ATOM     84  H40 BCD     1      -3.320  40.020  33.430  1.00  0.00            
ATOM     85  C25 BCD     1       0.900  39.970  25.280  1.00  0.00            
ATOM     86  O21 BCD     1       0.720  38.570  25.250  1.00  0.00            
ATOM     87  C26 BCD     1       2.050  40.240  26.230  1.00  0.00            
ATOM     88  O22 BCD     1       3.290  39.590  25.660  1.00  0.00            
ATOM     89  C27 BCD     1       1.760  39.760  27.630  1.00  0.00            
ATOM     90  O23 BCD     1       2.800  40.160  28.530  1.00  0.00            
ATOM     91  C28 BCD     1       0.410  40.390  28.090  1.00  0.00            
ATOM     92  C29 BCD     1      -0.700  40.140  27.060  1.00  0.00            
ATOM     93  O24 BCD     1      -0.230  40.690  25.780  1.00  0.00            
ATOM     94  C30 BCD     1      -2.050  40.860  27.370  1.00  0.00            
ATOM     95  O25 BCD     1      -2.890  40.750  26.170  1.00  0.00            
ATOM     96  H41 BCD     1       1.090  40.440  24.310  1.00  0.00            
ATOM     97  H42 BCD     1       2.150  41.340  26.230  1.00  0.00            
ATOM     98  H43 BCD     1       4.030  39.870  26.200  1.00  0.00            
ATOM     99  H44 BCD     1       1.680  38.670  27.600  1.00  0.00            
ATOM    100  H45 BCD     1       3.140  39.420  29.040  1.00  0.00            
ATOM    101  H46 BCD     1       0.530  41.480  28.200  1.00  0.00            
ATOM    102  H47 BCD     1      -0.940  39.080  26.960  1.00  0.00            
ATOM    103  H48 BCD     1      -2.510  40.380  28.240  1.00  0.00            
ATOM    104  H49 BCD     1      -1.890  41.930  27.550  1.00  0.00            
ATOM    105  H50 BCD     1      -2.450  41.230  25.460  1.00  0.00            
ATOM    106  C31 BCD     1       1.090  35.390  22.900  1.00  0.00            
ATOM    107  O26 BCD     1       1.570  34.850  24.110  1.00  0.00            
ATOM    108  C32 BCD     1       2.090  36.440  22.510  1.00  0.00            
ATOM    109  O27 BCD     1       3.410  35.790  22.270  1.00  0.00            
ATOM    110  C33 BCD     1       2.100  37.580  23.490  1.00  0.00            
ATOM    111  C34 BCD     1       0.680  37.980  23.960  1.00  0.00            
ATOM    112  C35 BCD     1      -0.300  36.760  24.130  1.00  0.00            
ATOM    113  O28 BCD     1      -0.190  35.950  22.960  1.00  0.00            
ATOM    114  C36 BCD     1      -1.790  37.110  24.290  1.00  0.00            
ATOM    115  O29 BCD     1      -2.490  36.030  24.790  1.00  0.00            
ATOM    116  O30 BCD     1       2.870  38.690  23.030  1.00  0.00            
ATOM    117  H51 BCD     1       1.020  34.680  22.070  1.00  0.00            
ATOM    118  H52 BCD     1       1.840  36.940  21.570  1.00  0.00            
ATOM    119  H53 BCD     1       4.000  36.500  22.010  1.00  0.00            
ATOM    120  H54 BCD     1       2.500  37.140  24.410  1.00  0.00            
ATOM    121  H55 BCD     1       2.970  39.260  23.790  1.00  0.00            
ATOM    122  H56 BCD     1       0.120  38.620  23.270  1.00  0.00            
ATOM    123  H57 BCD     1      -0.060  36.240  25.060  1.00  0.00            
ATOM    124  H58 BCD     1      -1.850  38.010  24.920  1.00  0.00            
ATOM    125  H59 BCD     1      -2.080  37.370  23.260  1.00  0.00            
ATOM    126  H60 BCD     1      -3.160  35.770  24.140  1.00  0.00            
ATOM    127  C37 BCD     1       2.320  31.220  25.700  1.00  0.00            
ATOM    128  O31 BCD     1       2.190  31.700  27.070  1.00  0.00            
ATOM    129  C38 BCD     1       3.470  31.760  24.950  1.00  0.00            
ATOM    130  O32 BCD     1       4.710  31.580  25.610  1.00  0.00            
ATOM    131  C39 BCD     1       3.180  33.240  24.710  1.00  0.00            
ATOM    132  O33 BCD     1       4.200  33.820  23.840  1.00  0.00            
ATOM    133  C40 BCD     1       1.810  33.450  24.100  1.00  0.00            
ATOM    134  C41 BCD     1       0.690  32.790  24.850  1.00  0.00            
ATOM    135  O34 BCD     1       1.120  31.370  24.950  1.00  0.00            
ATOM    136  C42 BCD     1      -0.690  32.810  24.160  1.00  0.00            
ATOM    137  O35 BCD     1      -1.740  32.170  24.920  1.00  0.00            
ATOM    138  H61 BCD     1       2.410  30.130  25.770  1.00  0.00            
ATOM    139  H62 BCD     1       3.600  31.180  24.030  1.00  0.00            
ATOM    140  H63 BCD     1       5.380  31.470  24.930  1.00  0.00            
ATOM    141  H64 BCD     1       3.200  33.650  25.730  1.00  0.00            
ATOM    142  H65 BCD     1       3.880  34.690  23.570  1.00  0.00            
ATOM    143  H66 BCD     1       1.870  33.030  23.090  1.00  0.00            
ATOM    144  H67 BCD     1       0.570  33.300  25.810  1.00  0.00            
ATOM    145  H68 BCD     1      -0.990  33.850  24.010  1.00  0.00            
ATOM    146  H69 BCD     1      -0.670  32.380  23.150  1.00  0.00            
ATOM    147  H70 BCD     1      -2.130  31.750  24.150  1.00  0.00            
ATOM    148  C1  BW7     2      -6.110  38.400  29.490  1.00  0.00            
ATOM    149  C2  BW7     2      -4.690  38.610  28.950  1.00  0.00            
ATOM    150  C3  BW7     2      -4.170  37.210  28.680  1.00  0.00            
ATOM    151  C4  BW7     2      -3.050  36.710  29.670  1.00  0.00            
ATOM    152  C5  BW7     2      -1.990  35.810  29.050  1.00  0.00            
ATOM    153  N1  BW7     2      -0.840  35.610  29.960  1.00  0.00            
ATOM    154  C6  BW7     2       0.480  35.310  29.580  1.00  0.00            
ATOM    155  C7  BW7     2       1.350  34.750  30.600  1.00  0.00            
ATOM    156  C8  BW7     2       2.680  34.470  30.220  1.00  0.00            
ATOM    157  C9  BW7     2       3.140  34.800  28.970  1.00  0.00            
ATOM    158  C10 BW7     2       4.520  34.390  28.580  1.00  0.00            
ATOM    159  O1  BW7     2       5.120  33.520  29.220  1.00  0.00            
ATOM    160  O2  BW7     2       4.960  34.950  27.390  1.00  0.00            
ATOM    161  C11 BW7     2       6.220  34.470  27.020  1.00  0.00            
ATOM    162  C12 BW7     2       6.780  35.080  25.740  1.00  0.00            
ATOM    163  N2  BW7     2       7.000  36.570  25.500  1.00  0.00            
ATOM    164  C13 BW7     2       7.750  36.710  24.200  1.00  0.00            
ATOM    165  C14 BW7     2       5.650  37.200  25.280  1.00  0.00            
ATOM    166  C15 BW7     2       2.320  35.520  28.050  1.00  0.00            
ATOM    167  C16 BW7     2       0.980  35.680  28.310  1.00  0.00            
ATOM    168  H1  BW7     2      -6.150  37.800  30.400  1.00  0.00            
ATOM    169  H2  BW7     2      -6.680  39.330  29.590  1.00  0.00            
ATOM    170  H3  BW7     2      -6.640  37.900  28.660  1.00  0.00            
ATOM    171  H4  BW7     2      -4.100  39.220  29.650  1.00  0.00            
ATOM    172  H5  BW7     2      -4.620  39.200  28.030  1.00  0.00            
ATOM    173  H6  BW7     2      -3.820  37.290  27.640  1.00  0.00            
ATOM    174  H7  BW7     2      -4.950  36.430  28.650  1.00  0.00            
ATOM    175  H8  BW7     2      -3.560  36.150  30.470  1.00  0.00            
ATOM    176  H9  BW7     2      -2.600  37.620  30.100  1.00  0.00            
ATOM    177  H10 BW7     2      -1.660  36.120  28.050  1.00  0.00            
ATOM    178  H11 BW7     2      -2.430  34.830  28.860  1.00  0.00            
ATOM    179  H12 BW7     2      -1.090  35.350  30.910  1.00  0.00            
ATOM    180  H13 BW7     2       0.940  34.630  31.600  1.00  0.00            
ATOM    181  H14 BW7     2       3.340  33.940  30.900  1.00  0.00            
ATOM    182  H15 BW7     2       6.320  33.420  26.740  1.00  0.00            
ATOM    183  H16 BW7     2       6.960  34.700  27.790  1.00  0.00            
ATOM    184  H17 BW7     2       6.160  34.680  24.930  1.00  0.00            
ATOM    185  H18 BW7     2       7.780  34.660  25.680  1.00  0.00            
ATOM    186  H19 BW7     2       7.450  37.020  26.310  1.00  0.00            
ATOM    187  H20 BW7     2       7.400  36.110  23.360  1.00  0.00            
ATOM    188  H21 BW7     2       7.900  37.760  23.960  1.00  0.00            
ATOM    189  H22 BW7     2       8.810  36.500  24.280  1.00  0.00            
ATOM    190  H23 BW7     2       5.860  38.260  25.130  1.00  0.00            
ATOM    191  H24 BW7     2       5.310  36.850  24.310  1.00  0.00            
ATOM    192  H25 BW7     2       4.850  37.120  26.010  1.00  0.00            
ATOM    193  H26 BW7     2       2.680  35.840  27.080  1.00  0.00            
ATOM    194  H27 BW7     2       0.380  36.300  27.650  1.00  0.00            
TER
ENDMDL
MODEL        1
ATOM      1  C1  BCD     1      -1.820  30.850  12.210  1.00  0.00            
ATOM      2  O1  BCD     1      -0.480  30.580  12.710  1.00  0.00            
ATOM      3  C2  BCD     1      -2.380  32.150  12.850  1.00  0.00            
ATOM      4  O2  BCD     1      -1.570  33.260  12.360  1.00  0.00            
ATOM      5  C3  BCD     1      -2.400  32.010  14.420  1.00  0.00            
ATOM      6  O3  BCD     1      -2.990  33.210  15.030  1.00  0.00            
ATOM      7  C4  BCD     1      -3.150  30.720  14.790  1.00  0.00            
ATOM      8  C5  BCD     1      -2.700  29.540  13.970  1.00  0.00            
ATOM      9  O4  BCD     1      -2.740  29.830  12.540  1.00  0.00            
ATOM     10  C6  BCD     1      -3.670  28.360  14.040  1.00  0.00            
ATOM     11  O5  BCD     1      -3.350  27.290  13.220  1.00  0.00            
ATOM     12  H1  BCD     1      -1.720  31.080  11.140  1.00  0.00            
ATOM     13  H2  BCD     1      -3.430  32.270  12.540  1.00  0.00            
ATOM     14  H3  BCD     1      -2.230  33.960  12.400  1.00  0.00            
ATOM     15  H4  BCD     1      -1.370  31.900  14.800  1.00  0.00            
ATOM     16  H5  BCD     1      -2.780  33.110  15.960  1.00  0.00            
ATOM     17  H6  BCD     1      -4.190  31.020  14.620  1.00  0.00            
ATOM     18  H7  BCD     1      -1.700  29.270  14.340  1.00  0.00            
ATOM     19  H8  BCD     1      -3.640  27.970  15.070  1.00  0.00            
ATOM     20  H9  BCD     1      -4.680  28.730  13.850  1.00  0.00            
ATOM     21  H10 BCD     1      -3.720  27.280  12.330  1.00  0.00            
ATOM     22  C7  BCD     1       3.220  29.600  11.520  1.00  0.00            
ATOM     23  O6  BCD     1       3.460  29.640  12.900  1.00  0.00            
ATOM     24  C8  BCD     1       2.800  30.980  11.000  1.00  0.00            
ATOM     25  O7  BCD     1       3.780  31.910  11.270  1.00  0.00            
ATOM     26  C9  BCD     1       1.550  31.360  11.790  1.00  0.00            
ATOM     27  O8  BCD     1       1.010  32.620  11.280  1.00  0.00            
ATOM     28  C10 BCD     1       0.500  30.260  11.690  1.00  0.00            
ATOM     29  C11 BCD     1       0.950  28.890  11.960  1.00  0.00            
ATOM     30  O9  BCD     1       2.200  28.690  11.250  1.00  0.00            
ATOM     31  C12 BCD     1      -0.000  27.790  11.510  1.00  0.00            
ATOM     32  O10 BCD     1       0.450  26.560  12.010  1.00  0.00            
ATOM     33  H11 BCD     1       4.010  29.170  10.900  1.00  0.00            
ATOM     34  H12 BCD     1       2.610  30.960   9.920  1.00  0.00            
ATOM     35  H13 BCD     1       3.660  32.690  10.710  1.00  0.00            
ATOM     36  H14 BCD     1       1.850  31.470  12.840  1.00  0.00            
ATOM     37  H15 BCD     1       0.270  32.870  11.850  1.00  0.00            
ATOM     38  H16 BCD     1       0.040  30.230  10.690  1.00  0.00            
ATOM     39  H17 BCD     1       1.180  28.750  13.030  1.00  0.00            
ATOM     40  H18 BCD     1      -1.060  27.860  11.790  1.00  0.00            
ATOM     41  H19 BCD     1       0.120  27.780  10.420  1.00  0.00            
ATOM     42  H20 BCD     1       1.400  26.600  11.880  1.00  0.00            
ATOM     43  C13 BCD     1       6.690  28.170  15.190  1.00  0.00            
ATOM     44  O11 BCD     1       6.300  28.580  16.450  1.00  0.00            
ATOM     45  C14 BCD     1       6.900  29.410  14.280  1.00  0.00            
ATOM     46  O12 BCD     1       7.870  30.320  14.820  1.00  0.00            
ATOM     47  C15 BCD     1       5.560  30.060  13.950  1.00  0.00            
ATOM     48  O13 BCD     1       5.770  31.190  13.040  1.00  0.00            
ATOM     49  C16 BCD     1       4.640  28.960  13.360  1.00  0.00            
ATOM     50  C17 BCD     1       4.480  27.860  14.370  1.00  0.00            
ATOM     51  O14 BCD     1       5.760  27.290  14.580  1.00  0.00            
ATOM     52  C18 BCD     1       3.550  26.830  13.970  1.00  0.00            
ATOM     53  O15 BCD     1       3.840  26.110  12.790  1.00  0.00            
ATOM     54  H21 BCD     1       7.590  27.560  15.280  1.00  0.00            
ATOM     55  H22 BCD     1       7.230  28.990  13.320  1.00  0.00            
ATOM     56  H23 BCD     1       8.670  30.110  14.330  1.00  0.00            
ATOM     57  H24 BCD     1       5.140  30.350  14.920  1.00  0.00            
ATOM     58  H25 BCD     1       5.040  31.360  12.440  1.00  0.00            
ATOM     59  H26 BCD     1       5.130  28.580  12.450  1.00  0.00            
ATOM     60  H27 BCD     1       4.120  28.300  15.320  1.00  0.00            
ATOM     61  H28 BCD     1       3.330  26.160  14.800  1.00  0.00            
ATOM     62  H29 BCD     1       2.610  27.350  13.740  1.00  0.00            
ATOM     63  H30 BCD     1       3.160  25.430  12.850  1.00  0.00            
ATOM     64  C19 BCD     1       7.020  28.310  20.500  1.00  0.00            
ATOM     65  O16 BCD     1       5.570  28.540  20.620  1.00  0.00            
ATOM     66  C20 BCD     1       7.760  29.450  19.790  1.00  0.00            
ATOM     67  O17 BCD     1       7.600  30.610  20.540  1.00  0.00            
ATOM     68  C21 BCD     1       7.180  29.660  18.380  1.00  0.00            
ATOM     69  O18 BCD     1       7.770  30.730  17.660  1.00  0.00            
ATOM     70  C22 BCD     1       7.210  28.350  17.560  1.00  0.00            
ATOM     71  C23 BCD     1       6.720  27.210  18.420  1.00  0.00            
ATOM     72  O19 BCD     1       7.320  27.140  19.700  1.00  0.00            
ATOM     73  C24 BCD     1       7.080  25.840  17.910  1.00  0.00            
ATOM     74  O20 BCD     1       8.510  25.680  17.740  1.00  0.00            
ATOM     75  H31 BCD     1       7.460  28.110  21.490  1.00  0.00            
ATOM     76  H32 BCD     1       8.830  29.200  19.680  1.00  0.00            
ATOM     77  H33 BCD     1       7.880  31.370  20.030  1.00  0.00            
ATOM     78  H34 BCD     1       6.130  29.940  18.520  1.00  0.00            
ATOM     79  H35 BCD     1       7.690  30.450  16.740  1.00  0.00            
ATOM     80  H36 BCD     1       8.240  28.180  17.230  1.00  0.00            
ATOM     81  H37 BCD     1       5.640  27.260  18.610  1.00  0.00            
ATOM     82  H38 BCD     1       6.770  25.090  18.660  1.00  0.00            
ATOM     83  H39 BCD     1       6.510  25.630  17.000  1.00  0.00            
ATOM     84  H40 BCD     1       9.030  25.760  18.540  1.00  0.00            
ATOM     85  C25 BCD     1       2.500  28.890  23.530  1.00  0.00            
ATOM     86  O21 BCD     1       1.540  29.170  22.540  1.00  0.00            
ATOM     87  C26 BCD     1       3.520  30.070  23.450  1.00  0.00            
ATOM     88  O22 BCD     1       2.820  31.320  23.530  1.00  0.00            
ATOM     89  C27 BCD     1       4.370  30.050  22.220  1.00  0.00            
ATOM     90  O23 BCD     1       5.370  31.000  22.280  1.00  0.00            
ATOM     91  C28 BCD     1       4.990  28.670  21.930  1.00  0.00            
ATOM     92  C29 BCD     1       3.830  27.570  21.940  1.00  0.00            
ATOM     93  O24 BCD     1       3.190  27.630  23.240  1.00  0.00            
ATOM     94  C30 BCD     1       4.350  26.120  21.720  1.00  0.00            
ATOM     95  O25 BCD     1       5.240  25.760  22.770  1.00  0.00            
ATOM     96  H41 BCD     1       2.050  28.880  24.530  1.00  0.00            
ATOM     97  H42 BCD     1       4.190  30.010  24.320  1.00  0.00            
ATOM     98  H43 BCD     1       3.510  31.980  23.610  1.00  0.00            
ATOM     99  H44 BCD     1       3.680  30.310  21.400  1.00  0.00            
ATOM    100  H45 BCD     1       6.100  30.690  21.730  1.00  0.00            
ATOM    101  H46 BCD     1       5.710  28.490  22.740  1.00  0.00            
ATOM    102  H47 BCD     1       3.100  27.760  21.140  1.00  0.00            
ATOM    103  H48 BCD     1       3.530  25.380  21.690  1.00  0.00            
ATOM    104  H49 BCD     1       4.830  26.090  20.740  1.00  0.00            
ATOM    105  H50 BCD     1       4.750  25.960  23.570  1.00  0.00            
ATOM    106  C31 BCD     1      -2.400  29.250  21.930  1.00  0.00            
ATOM    107  O26 BCD     1      -2.140  29.590  20.570  1.00  0.00            
ATOM    108  C32 BCD     1      -1.900  30.260  22.900  1.00  0.00            
ATOM    109  O27 BCD     1      -2.600  31.500  22.600  1.00  0.00            
ATOM    110  C33 BCD     1      -0.400  30.510  22.910  1.00  0.00            
ATOM    111  C34 BCD     1       0.260  29.090  22.980  1.00  0.00            
ATOM    112  C35 BCD     1      -0.260  28.060  22.050  1.00  0.00            
ATOM    113  O28 BCD     1      -1.690  28.100  22.220  1.00  0.00            
ATOM    114  C36 BCD     1       0.200  26.620  22.380  1.00  0.00            
ATOM    115  O29 BCD     1      -0.390  25.690  21.460  1.00  0.00            
ATOM    116  O30 BCD     1       0.200  31.340  23.960  1.00  0.00            
ATOM    117  H51 BCD     1      -3.470  29.030  22.050  1.00  0.00            
ATOM    118  H52 BCD     1      -2.160  29.910  23.900  1.00  0.00            
ATOM    119  H53 BCD     1      -2.270  32.050  23.320  1.00  0.00            
ATOM    120  H54 BCD     1      -0.000  30.870  21.950  1.00  0.00            
ATOM    121  H55 BCD     1       1.150  31.410  23.860  1.00  0.00            
ATOM    122  H56 BCD     1       0.160  28.710  24.000  1.00  0.00            
ATOM    123  H57 BCD     1      -0.120  28.260  20.980  1.00  0.00            
ATOM    124  H58 BCD     1       1.290  26.660  22.270  1.00  0.00            
ATOM    125  H59 BCD     1       0.170  26.380  23.450  1.00  0.00            
ATOM    126  H60 BCD     1      -1.310  25.950  21.380  1.00  0.00            
ATOM    127  C37 BCD     1      -4.010  30.020  16.900  1.00  0.00            
ATOM    128  O31 BCD     1      -2.940  30.710  16.220  1.00  0.00            
ATOM    129  C38 BCD     1      -4.550  30.910  18.040  1.00  0.00            
ATOM    130  O32 BCD     1      -4.780  32.270  17.570  1.00  0.00            
ATOM    131  C39 BCD     1      -3.570  30.880  19.170  1.00  0.00            
ATOM    132  O33 BCD     1      -4.250  31.490  20.310  1.00  0.00            
ATOM    133  C40 BCD     1      -3.150  29.420  19.590  1.00  0.00            
ATOM    134  C41 BCD     1      -2.550  28.750  18.370  1.00  0.00            
ATOM    135  O34 BCD     1      -3.630  28.800  17.410  1.00  0.00            
ATOM    136  C42 BCD     1      -2.150  27.340  18.640  1.00  0.00            
ATOM    137  O35 BCD     1      -1.690  26.580  17.580  1.00  0.00            
ATOM    138  H61 BCD     1      -4.830  29.780  16.220  1.00  0.00            
ATOM    139  H62 BCD     1      -5.490  30.450  18.390  1.00  0.00            
ATOM    140  H63 BCD     1      -5.670  32.310  17.210  1.00  0.00            
ATOM    141  H64 BCD     1      -2.670  31.370  18.800  1.00  0.00            
ATOM    142  H65 BCD     1      -3.600  31.700  20.990  1.00  0.00            
ATOM    143  H66 BCD     1      -4.020  28.880  20.000  1.00  0.00            
ATOM    144  H67 BCD     1      -1.740  29.410  18.040  1.00  0.00            
ATOM    145  H68 BCD     1      -1.350  27.300  19.390  1.00  0.00            
ATOM    146  H69 BCD     1      -2.990  26.760  19.050  1.00  0.00            
ATOM    147  H70 BCD     1      -2.110  25.720  17.680  1.00  0.00            
ATOM    148  C1  BW7     2       4.400  22.510  17.690  1.00  0.00            
ATOM    149  C2  BW7     2       3.430  23.260  16.810  1.00  0.00            
ATOM    150  C3  BW7     2       2.300  23.960  17.480  1.00  0.00            
ATOM    151  C4  BW7     2       2.860  24.990  18.450  1.00  0.00            
ATOM    152  C5  BW7     2       1.750  25.930  18.870  1.00  0.00            
ATOM    153  N1  BW7     2       1.290  26.820  17.740  1.00  0.00            
ATOM    154  C6  BW7     2       1.630  28.130  17.490  1.00  0.00            
ATOM    155  C7  BW7     2       2.480  28.880  18.270  1.00  0.00            
ATOM    156  C8  BW7     2       3.020  30.130  17.920  1.00  0.00            
ATOM    157  C9  BW7     2       2.560  30.680  16.710  1.00  0.00            
ATOM    158  C10 BW7     2       2.940  32.030  16.240  1.00  0.00            
ATOM    159  O1  BW7     2       2.610  32.540  15.200  1.00  0.00            
ATOM    160  O2  BW7     2       3.900  32.590  17.020  1.00  0.00            
ATOM    161  C11 BW7     2       4.640  33.760  16.640  1.00  0.00            
ATOM    162  C12 BW7     2       5.710  33.290  15.740  1.00  0.00            
ATOM    163  N2  BW7     2       6.500  34.280  15.010  1.00  0.00            
ATOM    164  C13 BW7     2       7.740  33.560  14.450  1.00  0.00            
ATOM    165  C14 BW7     2       5.790  34.660  13.710  1.00  0.00            
ATOM    166  C15 BW7     2       1.620  29.960  15.860  1.00  0.00            
ATOM    167  C16 BW7     2       1.270  28.670  16.280  1.00  0.00            
ATOM    168  H1  BW7     2       5.350  23.010  17.870  1.00  0.00            
ATOM    169  H2  BW7     2       3.930  22.030  18.550  1.00  0.00            
ATOM    170  H3  BW7     2       4.600  21.560  17.170  1.00  0.00            
ATOM    171  H4  BW7     2       3.050  22.570  16.040  1.00  0.00            
ATOM    172  H5  BW7     2       4.040  24.020  16.310  1.00  0.00            
ATOM    173  H6  BW7     2       1.640  23.280  18.030  1.00  0.00            
ATOM    174  H7  BW7     2       1.700  24.460  16.700  1.00  0.00            
ATOM    175  H8  BW7     2       3.590  25.600  17.920  1.00  0.00            
ATOM    176  H9  BW7     2       3.430  24.630  19.320  1.00  0.00            
ATOM    177  H10 BW7     2       2.280  26.500  19.640  1.00  0.00            
ATOM    178  H11 BW7     2       0.880  25.420  19.310  1.00  0.00            
ATOM    179  H12 BW7     2       0.500  26.480  17.220  1.00  0.00            
ATOM    180  H13 BW7     2       2.850  28.440  19.190  1.00  0.00            
ATOM    181  H14 BW7     2       3.660  30.690  18.590  1.00  0.00            
ATOM    182  H15 BW7     2       5.050  34.180  17.560  1.00  0.00            
ATOM    183  H16 BW7     2       4.030  34.500  16.110  1.00  0.00            
ATOM    184  H17 BW7     2       5.220  32.800  14.890  1.00  0.00            
ATOM    185  H18 BW7     2       6.310  32.600  16.340  1.00  0.00            
ATOM    186  H19 BW7     2       6.760  35.130  15.540  1.00  0.00            
ATOM    187  H20 BW7     2       7.480  32.810  13.690  1.00  0.00            
ATOM    188  H21 BW7     2       8.400  34.320  14.050  1.00  0.00            
ATOM    189  H22 BW7     2       8.220  32.920  15.190  1.00  0.00            
ATOM    190  H23 BW7     2       5.650  33.750  13.120  1.00  0.00            
ATOM    191  H24 BW7     2       4.830  35.150  13.920  1.00  0.00            
ATOM    192  H25 BW7     2       6.430  35.360  13.160  1.00  0.00            
ATOM    193  H26 BW7     2       1.220  30.400  14.940  1.00  0.00            
ATOM    194  H27 BW7     2       0.580  28.050  15.720  1.00  0.00            
TER
ENDMDL
MODEL        1
ATOM      1  C1  BCD     1       4.180  25.650  34.260  1.00  0.00            
ATOM      2  O1  BCD     1       5.570  25.370  34.490  1.00  0.00            
ATOM      3  C2  BCD     1       3.570  24.550  33.350  1.00  0.00            
ATOM      4  O2  BCD     1       3.740  23.230  33.890  1.00  0.00            
ATOM      5  C3  BCD     1       4.200  24.610  32.040  1.00  0.00            
ATOM      6  O3  BCD     1       3.670  23.670  31.100  1.00  0.00            
ATOM      7  C4  BCD     1       4.260  26.050  31.470  1.00  0.00            
ATOM      8  C5  BCD     1       4.600  27.140  32.460  1.00  0.00            
ATOM      9  O4  BCD     1       3.860  26.840  33.660  1.00  0.00            
ATOM     10  C6  BCD     1       4.380  28.590  31.950  1.00  0.00            
ATOM     11  O5  BCD     1       3.050  28.790  31.490  1.00  0.00            
ATOM     12  H1  BCD     1       3.680  25.770  35.230  1.00  0.00            
ATOM     13  H2  BCD     1       2.480  24.690  33.290  1.00  0.00            
ATOM     14  H3  BCD     1       3.230  22.610  33.360  1.00  0.00            
ATOM     15  H4  BCD     1       5.260  24.380  32.170  1.00  0.00            
ATOM     16  H5  BCD     1       3.380  22.840  31.480  1.00  0.00            
ATOM     17  H6  BCD     1       3.260  26.200  31.040  1.00  0.00            
ATOM     18  H7  BCD     1       5.660  26.980  32.700  1.00  0.00            
ATOM     19  H8  BCD     1       4.530  29.370  32.710  1.00  0.00            
ATOM     20  H9  BCD     1       5.080  28.800  31.120  1.00  0.00            
ATOM     21  H10 BCD     1       2.490  28.370  32.150  1.00  0.00            
ATOM     22  C7  BCD     1       8.850  26.120  36.590  1.00  0.00            
ATOM     23  O6  BCD     1       9.510  25.950  35.350  1.00  0.00            
ATOM     24  C8  BCD     1       8.210  24.890  37.050  1.00  0.00            
ATOM     25  O7  BCD     1       9.200  23.860  37.230  1.00  0.00            
ATOM     26  C9  BCD     1       7.260  24.480  35.960  1.00  0.00            
ATOM     27  O8  BCD     1       6.620  23.190  36.190  1.00  0.00            
ATOM     28  C10 BCD     1       6.200  25.610  35.720  1.00  0.00            
ATOM     29  C11 BCD     1       6.770  27.020  35.640  1.00  0.00            
ATOM     30  O9  BCD     1       7.930  27.200  36.520  1.00  0.00            
ATOM     31  C12 BCD     1       5.880  28.220  35.930  1.00  0.00            
ATOM     32  O10 BCD     1       5.050  28.020  37.100  1.00  0.00            
ATOM     33  H11 BCD     1       9.540  26.500  37.360  1.00  0.00            
ATOM     34  H12 BCD     1       7.730  25.030  38.020  1.00  0.00            
ATOM     35  H13 BCD     1       8.840  23.120  37.730  1.00  0.00            
ATOM     36  H14 BCD     1       7.770  24.290  35.000  1.00  0.00            
ATOM     37  H15 BCD     1       5.660  23.280  36.180  1.00  0.00            
ATOM     38  H16 BCD     1       5.460  25.560  36.530  1.00  0.00            
ATOM     39  H17 BCD     1       7.150  27.150  34.610  1.00  0.00            
ATOM     40  H18 BCD     1       6.540  29.090  36.090  1.00  0.00            
ATOM     41  H19 BCD     1       5.270  28.540  35.080  1.00  0.00            
ATOM     42  H20 BCD     1       5.540  28.280  37.900  1.00  0.00            
ATOM     43  C13 BCD     1      13.340  26.240  33.710  1.00  0.00            
ATOM     44  O11 BCD     1      13.030  25.400  32.540  1.00  0.00            
ATOM     45  C14 BCD     1      13.240  25.470  35.040  1.00  0.00            
ATOM     46  O12 BCD     1      14.080  24.310  35.040  1.00  0.00            
ATOM     47  C15 BCD     1      11.800  25.060  35.300  1.00  0.00            
ATOM     48  O13 BCD     1      11.700  24.610  36.680  1.00  0.00            
ATOM     49  C16 BCD     1      10.850  26.310  35.180  1.00  0.00            
ATOM     50  C17 BCD     1      11.110  27.040  33.810  1.00  0.00            
ATOM     51  O14 BCD     1      12.500  27.390  33.700  1.00  0.00            
ATOM     52  C18 BCD     1      10.370  28.390  33.740  1.00  0.00            
ATOM     53  O15 BCD     1      10.610  29.220  34.830  1.00  0.00            
ATOM     54  H21 BCD     1      14.300  26.730  33.510  1.00  0.00            
ATOM     55  H22 BCD     1      13.470  26.150  35.870  1.00  0.00            
ATOM     56  H23 BCD     1      13.850  23.860  34.220  1.00  0.00            
ATOM     57  H24 BCD     1      11.560  24.320  34.540  1.00  0.00            
ATOM     58  H25 BCD     1      10.760  24.580  36.900  1.00  0.00            
ATOM     59  H26 BCD     1      11.120  26.990  36.000  1.00  0.00            
ATOM     60  H27 BCD     1      10.750  26.450  32.960  1.00  0.00            
ATOM     61  H28 BCD     1      10.560  29.010  32.860  1.00  0.00            
ATOM     62  H29 BCD     1       9.300  28.110  33.700  1.00  0.00            
ATOM     63  H30 BCD     1      11.560  29.320  34.840  1.00  0.00            
ATOM     64  C19 BCD     1      15.350  23.360  29.850  1.00  0.00            
ATOM     65  O16 BCD     1      14.290  23.460  29.020  1.00  0.00            
ATOM     66  C20 BCD     1      14.890  22.570  31.130  1.00  0.00            
ATOM     67  O17 BCD     1      14.710  21.180  30.990  1.00  0.00            
ATOM     68  C21 BCD     1      13.620  23.280  31.700  1.00  0.00            
ATOM     69  O18 BCD     1      13.070  22.650  32.890  1.00  0.00            
ATOM     70  C22 BCD     1      14.100  24.640  32.100  1.00  0.00            
ATOM     71  C23 BCD     1      14.760  25.430  30.920  1.00  0.00            
ATOM     72  O19 BCD     1      15.680  24.700  30.220  1.00  0.00            
ATOM     73  C24 BCD     1      15.400  26.830  31.290  1.00  0.00            
ATOM     74  O20 BCD     1      16.240  26.690  32.480  1.00  0.00            
ATOM     75  H31 BCD     1      16.250  22.940  29.410  1.00  0.00            
ATOM     76  H32 BCD     1      15.740  22.770  31.790  1.00  0.00            
ATOM     77  H33 BCD     1      14.450  21.070  30.070  1.00  0.00            
ATOM     78  H34 BCD     1      12.780  23.310  31.000  1.00  0.00            
ATOM     79  H35 BCD     1      13.050  21.690  32.840  1.00  0.00            
ATOM     80  H36 BCD     1      14.800  24.580  32.940  1.00  0.00            
ATOM     81  H37 BCD     1      13.970  25.650  30.180  1.00  0.00            
ATOM     82  H38 BCD     1      15.990  27.320  30.500  1.00  0.00            
ATOM     83  H39 BCD     1      14.580  27.520  31.540  1.00  0.00            
ATOM     84  H40 BCD     1      17.170  26.790  32.290  1.00  0.00            
ATOM     85  C25 BCD     1      12.400  22.390  25.460  1.00  0.00            
ATOM     86  O21 BCD     1      11.250  23.000  26.060  1.00  0.00            
ATOM     87  C26 BCD     1      12.910  21.260  26.390  1.00  0.00            
ATOM     88  O22 BCD     1      11.860  20.240  26.510  1.00  0.00            
ATOM     89  C27 BCD     1      13.270  21.760  27.790  1.00  0.00            
ATOM     90  O23 BCD     1      13.600  20.610  28.550  1.00  0.00            
ATOM     91  C28 BCD     1      14.330  22.860  27.740  1.00  0.00            
ATOM     92  C29 BCD     1      13.930  23.920  26.680  1.00  0.00            
ATOM     93  O24 BCD     1      13.540  23.290  25.430  1.00  0.00            
ATOM     94  C30 BCD     1      14.980  25.000  26.530  1.00  0.00            
ATOM     95  O25 BCD     1      14.270  26.090  25.950  1.00  0.00            
ATOM     96  H41 BCD     1      12.190  22.210  24.400  1.00  0.00            
ATOM     97  H42 BCD     1      13.740  20.750  25.890  1.00  0.00            
ATOM     98  H43 BCD     1      12.200  19.340  26.620  1.00  0.00            
ATOM     99  H44 BCD     1      12.400  22.210  28.280  1.00  0.00            
ATOM    100  H45 BCD     1      12.780  20.180  28.820  1.00  0.00            
ATOM    101  H46 BCD     1      15.320  22.410  27.600  1.00  0.00            
ATOM    102  H47 BCD     1      13.040  24.390  27.120  1.00  0.00            
ATOM    103  H48 BCD     1      15.330  25.320  27.520  1.00  0.00            
ATOM    104  H49 BCD     1      15.840  24.650  25.940  1.00  0.00            
ATOM    105  H50 BCD     1      15.000  26.690  25.770  1.00  0.00            
ATOM    106  C31 BCD     1       7.480  24.390  25.370  1.00  0.00            
ATOM    107  O26 BCD     1       7.510  24.730  26.760  1.00  0.00            
ATOM    108  C32 BCD     1       7.680  22.850  25.240  1.00  0.00            
ATOM    109  O27 BCD     1       6.650  22.180  25.960  1.00  0.00            
ATOM    110  C33 BCD     1       9.030  22.410  25.770  1.00  0.00            
ATOM    111  C34 BCD     1      10.160  23.260  25.190  1.00  0.00            
ATOM    112  C35 BCD     1       9.840  24.710  25.330  1.00  0.00            
ATOM    113  O28 BCD     1       8.590  25.030  24.760  1.00  0.00            
ATOM    114  C36 BCD     1      10.840  25.620  24.790  1.00  0.00            
ATOM    115  O29 BCD     1      11.220  25.370  23.430  1.00  0.00            
ATOM    116  O30 BCD     1       9.220  21.070  25.520  1.00  0.00            
ATOM    117  H51 BCD     1       6.560  24.820  24.960  1.00  0.00            
ATOM    118  H52 BCD     1       7.600  22.620  24.170  1.00  0.00            
ATOM    119  H53 BCD     1       6.780  21.260  25.730  1.00  0.00            
ATOM    120  H54 BCD     1       8.920  22.620  26.840  1.00  0.00            
ATOM    121  H55 BCD     1      10.150  20.830  25.560  1.00  0.00            
ATOM    122  H56 BCD     1      10.280  23.090  24.110  1.00  0.00            
ATOM    123  H57 BCD     1       9.740  24.880  26.410  1.00  0.00            
ATOM    124  H58 BCD     1      10.540  26.670  24.840  1.00  0.00            
ATOM    125  H59 BCD     1      11.740  25.580  25.410  1.00  0.00            
ATOM    126  H60 BCD     1      11.590  24.500  23.300  1.00  0.00            
ATOM    127  C37 BCD     1       4.700  26.620  29.180  1.00  0.00            
ATOM    128  O31 BCD     1       5.190  26.020  30.440  1.00  0.00            
ATOM    129  C38 BCD     1       4.110  25.650  28.170  1.00  0.00            
ATOM    130  O32 BCD     1       2.940  24.880  28.650  1.00  0.00            
ATOM    131  C39 BCD     1       5.170  24.720  27.570  1.00  0.00            
ATOM    132  O33 BCD     1       4.720  23.780  26.590  1.00  0.00            
ATOM    133  C40 BCD     1       6.370  25.600  27.060  1.00  0.00            
ATOM    134  C41 BCD     1       6.930  26.520  28.110  1.00  0.00            
ATOM    135  O34 BCD     1       5.780  27.320  28.570  1.00  0.00            
ATOM    136  C42 BCD     1       8.050  27.430  27.530  1.00  0.00            
ATOM    137  O35 BCD     1       7.550  28.340  26.530  1.00  0.00            
ATOM    138  H61 BCD     1       4.030  27.420  29.480  1.00  0.00            
ATOM    139  H62 BCD     1       3.810  26.180  27.250  1.00  0.00            
ATOM    140  H63 BCD     1       3.250  24.360  29.390  1.00  0.00            
ATOM    141  H64 BCD     1       5.440  24.140  28.460  1.00  0.00            
ATOM    142  H65 BCD     1       5.480  23.210  26.420  1.00  0.00            
ATOM    143  H66 BCD     1       6.050  26.240  26.220  1.00  0.00            
ATOM    144  H67 BCD     1       7.440  26.010  28.940  1.00  0.00            
ATOM    145  H68 BCD     1       8.540  27.910  28.390  1.00  0.00            
ATOM    146  H69 BCD     1       8.870  26.840  27.100  1.00  0.00            
ATOM    147  H70 BCD     1       6.910  28.980  26.850  1.00  0.00            
ATOM    148  C1  BW7     2      13.690  31.370  25.120  1.00  0.00            
ATOM    149  C2  BW7     2      12.500  31.130  26.040  1.00  0.00            
ATOM    150  C3  BW7     2      12.430  29.610  26.450  1.00  0.00            
ATOM    151  C4  BW7     2      11.680  29.460  27.780  1.00  0.00            
ATOM    152  C5  BW7     2      11.570  27.970  28.200  1.00  0.00            
ATOM    153  N1  BW7     2      11.010  27.840  29.520  1.00  0.00            
ATOM    154  C6  BW7     2      10.330  26.650  29.930  1.00  0.00            
ATOM    155  C7  BW7     2      10.770  25.410  29.680  1.00  0.00            
ATOM    156  C8  BW7     2      10.030  24.270  30.100  1.00  0.00            
ATOM    157  C9  BW7     2       8.950  24.440  30.980  1.00  0.00            
ATOM    158  C10 BW7     2       8.120  23.270  31.420  1.00  0.00            
ATOM    159  O1  BW7     2       8.030  22.270  30.730  1.00  0.00            
ATOM    160  O2  BW7     2       7.430  23.420  32.590  1.00  0.00            
ATOM    161  C11 BW7     2       6.700  22.300  33.150  1.00  0.00            
ATOM    162  C12 BW7     2       7.700  21.210  33.690  1.00  0.00            
ATOM    163  N2  BW7     2       8.470  21.570  34.880  1.00  0.00            
ATOM    164  C13 BW7     2       9.020  20.320  35.380  1.00  0.00            
ATOM    165  C14 BW7     2       9.580  22.470  34.440  1.00  0.00            
ATOM    166  C15 BW7     2       8.650  25.720  31.420  1.00  0.00            
ATOM    167  C16 BW7     2       9.290  26.780  30.880  1.00  0.00            
ATOM    168  H1  BW7     2      14.580  31.170  25.720  1.00  0.00            
ATOM    169  H2  BW7     2      13.710  30.570  24.370  1.00  0.00            
ATOM    170  H3  BW7     2      13.720  32.400  24.740  1.00  0.00            
ATOM    171  H4  BW7     2      11.570  31.340  25.500  1.00  0.00            
ATOM    172  H5  BW7     2      12.550  31.750  26.940  1.00  0.00            
ATOM    173  H6  BW7     2      13.460  29.280  26.610  1.00  0.00            
ATOM    174  H7  BW7     2      11.930  29.050  25.650  1.00  0.00            
ATOM    175  H8  BW7     2      10.670  29.800  27.540  1.00  0.00            
ATOM    176  H9  BW7     2      12.090  30.090  28.580  1.00  0.00            
ATOM    177  H10 BW7     2      12.590  27.570  28.180  1.00  0.00            
ATOM    178  H11 BW7     2      11.070  27.370  27.420  1.00  0.00            
ATOM    179  H12 BW7     2      10.590  28.690  29.890  1.00  0.00            
ATOM    180  H13 BW7     2      11.660  25.220  29.100  1.00  0.00            
ATOM    181  H14 BW7     2      10.280  23.260  29.800  1.00  0.00            
ATOM    182  H15 BW7     2       6.110  21.810  32.370  1.00  0.00            
ATOM    183  H16 BW7     2       6.120  22.700  33.990  1.00  0.00            
ATOM    184  H17 BW7     2       8.430  20.990  32.910  1.00  0.00            
ATOM    185  H18 BW7     2       7.120  20.330  33.980  1.00  0.00            
ATOM    186  H19 BW7     2       7.920  22.000  35.640  1.00  0.00            
ATOM    187  H20 BW7     2       9.240  20.430  36.440  1.00  0.00            
ATOM    188  H21 BW7     2       8.310  19.500  35.240  1.00  0.00            
ATOM    189  H22 BW7     2       9.950  20.040  34.860  1.00  0.00            
ATOM    190  H23 BW7     2       9.230  23.310  33.840  1.00  0.00            
ATOM    191  H24 BW7     2      10.050  22.930  35.310  1.00  0.00            
ATOM    192  H25 BW7     2      10.260  21.970  33.750  1.00  0.00            
ATOM    193  H26 BW7     2       7.800  25.800  32.100  1.00  0.00            
ATOM    194  H27 BW7     2       8.920  27.780  31.120  1.00  0.00            
TER
ENDMDL
MODEL        1
ATOM      1  C1  BCD     1      15.560  30.370  19.260  1.00  0.00            
ATOM      2  O1  BCD     1      14.610  29.600  18.610  1.00  0.00            
ATOM      3  C2  BCD     1      16.210  29.480  20.320  1.00  0.00            
ATOM      4  O2  BCD     1      16.780  28.280  19.780  1.00  0.00            
ATOM      5  C3  BCD     1      15.070  28.970  21.230  1.00  0.00            
ATOM      6  O3  BCD     1      15.600  28.130  22.290  1.00  0.00            
ATOM      7  C4  BCD     1      14.470  30.230  21.890  1.00  0.00            
ATOM      8  C5  BCD     1      13.980  31.160  20.810  1.00  0.00            
ATOM      9  O4  BCD     1      15.060  31.500  19.950  1.00  0.00            
ATOM     10  C6  BCD     1      13.490  32.430  21.460  1.00  0.00            
ATOM     11  O5  BCD     1      14.370  33.050  22.320  1.00  0.00            
ATOM     12  H1  BCD     1      16.280  30.730  18.510  1.00  0.00            
ATOM     13  H2  BCD     1      16.930  30.010  20.950  1.00  0.00            
ATOM     14  H3  BCD     1      17.530  28.090  20.340  1.00  0.00            
ATOM     15  H4  BCD     1      14.240  28.500  20.690  1.00  0.00            
ATOM     16  H5  BCD     1      16.240  27.510  21.910  1.00  0.00            
ATOM     17  H6  BCD     1      15.280  30.710  22.460  1.00  0.00            
ATOM     18  H7  BCD     1      13.220  30.630  20.210  1.00  0.00            
ATOM     19  H8  BCD     1      13.260  33.200  20.710  1.00  0.00            
ATOM     20  H9  BCD     1      12.610  32.230  22.080  1.00  0.00            
ATOM     21  H10 BCD     1      14.970  33.690  21.930  1.00  0.00            
ATOM     22  C7  BCD     1      13.530  28.650  14.720  1.00  0.00            
ATOM     23  O6  BCD     1      12.650  27.690  15.150  1.00  0.00            
ATOM     24  C8  BCD     1      14.970  28.280  15.250  1.00  0.00            
ATOM     25  O7  BCD     1      15.200  26.900  14.740  1.00  0.00            
ATOM     26  C9  BCD     1      15.150  28.400  16.750  1.00  0.00            
ATOM     27  O8  BCD     1      16.560  28.210  16.990  1.00  0.00            
ATOM     28  C10 BCD     1      14.620  29.720  17.170  1.00  0.00            
ATOM     29  C11 BCD     1      13.170  29.980  16.690  1.00  0.00            
ATOM     30  O9  BCD     1      13.260  29.940  15.220  1.00  0.00            
ATOM     31  C12 BCD     1      12.620  31.300  17.170  1.00  0.00            
ATOM     32  O10 BCD     1      13.580  32.360  16.900  1.00  0.00            
ATOM     33  H11 BCD     1      13.580  28.650  13.620  1.00  0.00            
ATOM     34  H12 BCD     1      15.740  28.960  14.860  1.00  0.00            
ATOM     35  H13 BCD     1      14.410  26.360  14.730  1.00  0.00            
ATOM     36  H14 BCD     1      14.550  27.570  17.140  1.00  0.00            
ATOM     37  H15 BCD     1      16.650  28.290  17.950  1.00  0.00            
ATOM     38  H16 BCD     1      15.200  30.580  16.820  1.00  0.00            
ATOM     39  H17 BCD     1      12.600  29.110  17.030  1.00  0.00            
ATOM     40  H18 BCD     1      11.670  31.530  16.660  1.00  0.00            
ATOM     41  H19 BCD     1      12.430  31.120  18.240  1.00  0.00            
ATOM     42  H20 BCD     1      13.670  32.990  17.620  1.00  0.00            
ATOM     43  C13 BCD     1       9.510  25.310  13.980  1.00  0.00            
ATOM     44  O11 BCD     1       8.850  25.560  15.230  1.00  0.00            
ATOM     45  C14 BCD     1      10.760  24.590  14.130  1.00  0.00            
ATOM     46  O12 BCD     1      10.430  23.470  14.970  1.00  0.00            
ATOM     47  C15 BCD     1      11.880  25.480  14.840  1.00  0.00            
ATOM     48  O13 BCD     1      13.180  24.990  14.810  1.00  0.00            
ATOM     49  C16 BCD     1      11.950  26.890  14.180  1.00  0.00            
ATOM     50  C17 BCD     1      10.540  27.450  14.050  1.00  0.00            
ATOM     51  O14 BCD     1       9.750  26.530  13.280  1.00  0.00            
ATOM     52  C18 BCD     1      10.580  28.780  13.230  1.00  0.00            
ATOM     53  O15 BCD     1      11.470  28.730  12.100  1.00  0.00            
ATOM     54  H21 BCD     1       8.870  24.690  13.350  1.00  0.00            
ATOM     55  H22 BCD     1      11.040  24.320  13.100  1.00  0.00            
ATOM     56  H23 BCD     1      10.970  22.750  14.620  1.00  0.00            
ATOM     57  H24 BCD     1      11.620  25.640  15.900  1.00  0.00            
ATOM     58  H25 BCD     1      13.200  24.130  15.240  1.00  0.00            
ATOM     59  H26 BCD     1      12.460  26.810  13.220  1.00  0.00            
ATOM     60  H27 BCD     1      10.040  27.610  15.010  1.00  0.00            
ATOM     61  H28 BCD     1       9.640  28.970  12.700  1.00  0.00            
ATOM     62  H29 BCD     1      10.940  29.650  13.790  1.00  0.00            
ATOM     63  H30 BCD     1      11.600  29.610  11.740  1.00  0.00            
ATOM     64  C19 BCD     1       5.320  25.570  17.440  1.00  0.00            
ATOM     65  O16 BCD     1       6.020  26.170  18.420  1.00  0.00            
ATOM     66  C20 BCD     1       5.950  24.210  17.090  1.00  0.00            
ATOM     67  O17 BCD     1       5.890  23.310  18.230  1.00  0.00            
ATOM     68  C21 BCD     1       7.360  24.260  16.560  1.00  0.00            
ATOM     69  O18 BCD     1       7.920  23.050  15.970  1.00  0.00            
ATOM     70  C22 BCD     1       7.440  25.290  15.340  1.00  0.00            
ATOM     71  C23 BCD     1       6.650  26.560  15.780  1.00  0.00            
ATOM     72  O19 BCD     1       5.280  26.370  16.270  1.00  0.00            
ATOM     73  C24 BCD     1       6.600  27.520  14.540  1.00  0.00            
ATOM     74  O20 BCD     1       5.770  28.620  14.760  1.00  0.00            
ATOM     75  H31 BCD     1       4.270  25.340  17.650  1.00  0.00            
ATOM     76  H32 BCD     1       5.310  23.830  16.280  1.00  0.00            
ATOM     77  H33 BCD     1       6.470  22.580  18.000  1.00  0.00            
ATOM     78  H34 BCD     1       8.020  24.600  17.360  1.00  0.00            
ATOM     79  H35 BCD     1       8.760  23.300  15.580  1.00  0.00            
ATOM     80  H36 BCD     1       7.020  24.950  14.390  1.00  0.00            
ATOM     81  H37 BCD     1       7.290  27.180  16.430  1.00  0.00            
ATOM     82  H38 BCD     1       7.590  27.880  14.230  1.00  0.00            
ATOM     83  H39 BCD     1       6.160  26.960  13.700  1.00  0.00            
ATOM     84  H40 BCD     1       5.080  28.330  15.360  1.00  0.00            
ATOM     85  C25 BCD     1       5.160  27.750  22.160  1.00  0.00            
ATOM     86  O21 BCD     1       6.450  27.510  22.720  1.00  0.00            
ATOM     87  C26 BCD     1       4.560  26.380  21.870  1.00  0.00            
ATOM     88  O22 BCD     1       4.580  25.510  23.000  1.00  0.00            
ATOM     89  C27 BCD     1       5.280  25.750  20.700  1.00  0.00            
ATOM     90  O23 BCD     1       4.790  24.410  20.310  1.00  0.00            
ATOM     91  C28 BCD     1       5.210  26.690  19.490  1.00  0.00            
ATOM     92  C29 BCD     1       5.920  27.980  19.860  1.00  0.00            
ATOM     93  O24 BCD     1       5.240  28.580  21.040  1.00  0.00            
ATOM     94  C30 BCD     1       5.710  28.980  18.780  1.00  0.00            
ATOM     95  O25 BCD     1       4.310  29.380  18.620  1.00  0.00            
ATOM     96  H41 BCD     1       4.500  28.300  22.840  1.00  0.00            
ATOM     97  H42 BCD     1       3.570  26.530  21.420  1.00  0.00            
ATOM     98  H43 BCD     1       4.280  24.640  22.740  1.00  0.00            
ATOM     99  H44 BCD     1       6.310  25.690  21.090  1.00  0.00            
ATOM    100  H45 BCD     1       5.430  24.020  19.710  1.00  0.00            
ATOM    101  H46 BCD     1       4.170  26.910  19.230  1.00  0.00            
ATOM    102  H47 BCD     1       6.980  28.070  20.140  1.00  0.00            
ATOM    103  H48 BCD     1       6.300  29.870  19.060  1.00  0.00            
ATOM    104  H49 BCD     1       6.190  28.610  17.860  1.00  0.00            
ATOM    105  H50 BCD     1       3.750  29.240  19.390  1.00  0.00            
ATOM    106  C31 BCD     1       8.770  28.840  25.890  1.00  0.00            
ATOM    107  O26 BCD     1       9.810  28.740  24.970  1.00  0.00            
ATOM    108  C32 BCD     1       8.230  27.430  25.950  1.00  0.00            
ATOM    109  O27 BCD     1       9.170  26.460  26.490  1.00  0.00            
ATOM    110  C33 BCD     1       7.650  26.880  24.660  1.00  0.00            
ATOM    111  C34 BCD     1       6.660  27.920  24.060  1.00  0.00            
ATOM    112  C35 BCD     1       7.220  29.340  24.060  1.00  0.00            
ATOM    113  O28 BCD     1       7.740  29.660  25.350  1.00  0.00            
ATOM    114  C36 BCD     1       6.200  30.440  23.780  1.00  0.00            
ATOM    115  O29 BCD     1       5.030  30.310  24.670  1.00  0.00            
ATOM    116  O30 BCD     1       6.920  25.670  24.890  1.00  0.00            
ATOM    117  H51 BCD     1       9.110  29.170  26.870  1.00  0.00            
ATOM    118  H52 BCD     1       7.370  27.570  26.600  1.00  0.00            
ATOM    119  H53 BCD     1       9.410  26.680  27.400  1.00  0.00            
ATOM    120  H54 BCD     1       8.510  26.780  23.980  1.00  0.00            
ATOM    121  H55 BCD     1       6.360  25.510  24.130  1.00  0.00            
ATOM    122  H56 BCD     1       5.680  27.840  24.550  1.00  0.00            
ATOM    123  H57 BCD     1       8.070  29.280  23.360  1.00  0.00            
ATOM    124  H58 BCD     1       6.640  31.430  23.970  1.00  0.00            
ATOM    125  H59 BCD     1       5.810  30.490  22.750  1.00  0.00            
ATOM    126  H60 BCD     1       5.350  30.240  25.580  1.00  0.00            
ATOM    127  C37 BCD     1      13.560  30.220  24.210  1.00  0.00            
ATOM    128  O31 BCD     1      13.420  29.860  22.750  1.00  0.00            
ATOM    129  C38 BCD     1      13.440  29.100  25.090  1.00  0.00            
ATOM    130  O32 BCD     1      14.470  28.150  24.830  1.00  0.00            
ATOM    131  C39 BCD     1      12.120  28.330  24.940  1.00  0.00            
ATOM    132  O33 BCD     1      12.020  27.200  25.860  1.00  0.00            
ATOM    133  C40 BCD     1      11.010  29.380  25.310  1.00  0.00            
ATOM    134  C41 BCD     1      11.240  30.570  24.390  1.00  0.00            
ATOM    135  O34 BCD     1      12.560  31.120  24.580  1.00  0.00            
ATOM    136  C42 BCD     1      10.230  31.680  24.620  1.00  0.00            
ATOM    137  O35 BCD     1      10.300  32.750  23.730  1.00  0.00            
ATOM    138  H61 BCD     1      14.510  30.760  24.340  1.00  0.00            
ATOM    139  H62 BCD     1      13.480  29.480  26.120  1.00  0.00            
ATOM    140  H63 BCD     1      14.760  28.170  23.910  1.00  0.00            
ATOM    141  H64 BCD     1      11.950  28.060  23.890  1.00  0.00            
ATOM    142  H65 BCD     1      11.090  26.960  25.920  1.00  0.00            
ATOM    143  H66 BCD     1      11.090  29.590  26.390  1.00  0.00            
ATOM    144  H67 BCD     1      11.130  30.250  23.340  1.00  0.00            
ATOM    145  H68 BCD     1       9.240  31.220  24.510  1.00  0.00            
ATOM    146  H69 BCD     1      10.340  31.950  25.680  1.00  0.00            
ATOM    147  H70 BCD     1       9.890  33.520  24.140  1.00  0.00            
ATOM    148  C1  BW7     2       3.640  33.510  20.670  1.00  0.00            
ATOM    149  C2  BW7     2       4.990  33.360  21.410  1.00  0.00            
ATOM    150  C3  BW7     2       6.220  33.100  20.510  1.00  0.00            
ATOM    151  C4  BW7     2       7.510  33.220  21.210  1.00  0.00            
ATOM    152  C5  BW7     2       8.750  33.550  20.210  1.00  0.00            
ATOM    153  N1  BW7     2       8.860  32.510  19.120  1.00  0.00            
ATOM    154  C6  BW7     2       9.420  31.220  19.250  1.00  0.00            
ATOM    155  C7  BW7     2      10.080  30.680  20.450  1.00  0.00            
ATOM    156  C8  BW7     2      10.750  29.410  20.370  1.00  0.00            
ATOM    157  C9  BW7     2      10.730  28.680  19.180  1.00  0.00            
ATOM    158  C10 BW7     2      11.300  27.280  19.210  1.00  0.00            
ATOM    159  O1  BW7     2      11.350  26.510  18.270  1.00  0.00            
ATOM    160  O2  BW7     2      12.190  27.040  20.220  1.00  0.00            
ATOM    161  C11 BW7     2      13.060  25.920  20.120  1.00  0.00            
ATOM    162  C12 BW7     2      13.710  25.830  21.470  1.00  0.00            
ATOM    163  N2  BW7     2      13.020  24.890  22.540  1.00  0.00            
ATOM    164  C13 BW7     2      13.760  25.160  23.840  1.00  0.00            
ATOM    165  C14 BW7     2      11.650  25.360  22.820  1.00  0.00            
ATOM    166  C15 BW7     2      10.100  29.240  18.070  1.00  0.00            
ATOM    167  C16 BW7     2       9.390  30.410  18.120  1.00  0.00            
ATOM    168  H1  BW7     2       3.630  34.410  20.040  1.00  0.00            
ATOM    169  H2  BW7     2       3.490  32.660  19.980  1.00  0.00            
ATOM    170  H3  BW7     2       2.790  33.580  21.350  1.00  0.00            
ATOM    171  H4  BW7     2       5.020  32.660  22.250  1.00  0.00            
ATOM    172  H5  BW7     2       5.150  34.360  21.840  1.00  0.00            
ATOM    173  H6  BW7     2       6.220  33.990  19.850  1.00  0.00            
ATOM    174  H7  BW7     2       6.080  32.170  19.960  1.00  0.00            
ATOM    175  H8  BW7     2       7.810  32.240  21.610  1.00  0.00            
ATOM    176  H9  BW7     2       7.480  33.840  22.110  1.00  0.00            
ATOM    177  H10 BW7     2       9.730  33.540  20.700  1.00  0.00            
ATOM    178  H11 BW7     2       8.550  34.580  19.890  1.00  0.00            
ATOM    179  H12 BW7     2       8.860  32.760  18.140  1.00  0.00            
ATOM    180  H13 BW7     2       9.960  31.160  21.420  1.00  0.00            
ATOM    181  H14 BW7     2      11.140  28.940  21.270  1.00  0.00            
ATOM    182  H15 BW7     2      13.730  26.100  19.280  1.00  0.00            
ATOM    183  H16 BW7     2      12.510  25.000  19.900  1.00  0.00            
ATOM    184  H17 BW7     2      13.860  26.870  21.760  1.00  0.00            
ATOM    185  H18 BW7     2      14.630  25.280  21.290  1.00  0.00            
ATOM    186  H19 BW7     2      13.160  23.910  22.230  1.00  0.00            
ATOM    187  H20 BW7     2      13.300  24.640  24.690  1.00  0.00            
ATOM    188  H21 BW7     2      14.760  24.710  23.800  1.00  0.00            
ATOM    189  H22 BW7     2      13.810  26.220  24.060  1.00  0.00            
ATOM    190  H23 BW7     2      11.120  25.520  21.880  1.00  0.00            
ATOM    191  H24 BW7     2      11.140  24.650  23.480  1.00  0.00            
ATOM    192  H25 BW7     2      11.650  26.280  23.410  1.00  0.00            
ATOM    193  H26 BW7     2      10.140  28.650  17.160  1.00  0.00            
ATOM    194  H27 BW7     2       8.860  30.720  17.220  1.00  0.00            
TER
ENDMDL
MODEL        1
ATOM      1  C1  BCD     1      12.470  10.750  29.080  1.00  0.00            
ATOM      2  O1  BCD     1      13.200  11.450  28.050  1.00  0.00            
ATOM      3  C2  BCD     1      11.300   9.990  28.450  1.00  0.00            
ATOM      4  O2  BCD     1      11.760   9.020  27.510  1.00  0.00            
ATOM      5  C3  BCD     1      10.230  10.960  27.840  1.00  0.00            
ATOM      6  O3  BCD     1       9.070  10.290  27.300  1.00  0.00            
ATOM      7  C4  BCD     1       9.720  11.910  28.970  1.00  0.00            
ATOM      8  C5  BCD     1      10.900  12.620  29.600  1.00  0.00            
ATOM      9  O4  BCD     1      11.960  11.710  30.050  1.00  0.00            
ATOM     10  C6  BCD     1      10.430  13.560  30.760  1.00  0.00
[truncated: 1,902,844 more chars]
