# Supplementary material for: Achieving Chemical Accuracy in Cyclodextrin Host–Guest Binding via Integrative Atomistic Modelling
Source: Adv Sci (Weinh). 2025 Dec 14;13(10):e19782. doi: 10.1002/advs.202519782 (PMC12915143; doi:10.1002/advs.202519782)
Supplement: Supplementary file 1 — Supporting Information [file ADVS-13-e19782-s003.zip › all_poses/BCD.CC6.pdb]

MODEL        1
ATOM      1  C1  BCD     1      18.910  29.720  19.040  1.00  0.00            
ATOM      2  O1  BCD     1      17.560  29.200  19.190  1.00  0.00            
ATOM      3  C2  BCD     1      19.960  28.560  18.860  1.00  0.00            
ATOM      4  O2  BCD     1      19.620  27.770  17.700  1.00  0.00            
ATOM      5  C3  BCD     1      20.110  27.700  20.090  1.00  0.00            
ATOM      6  O3  BCD     1      21.240  26.850  20.070  1.00  0.00            
ATOM      7  C4  BCD     1      20.280  28.610  21.370  1.00  0.00            
ATOM      8  C5  BCD     1      19.280  29.790  21.420  1.00  0.00            
ATOM      9  O4  BCD     1      19.240  30.460  20.210  1.00  0.00            
ATOM     10  C6  BCD     1      19.650  30.780  22.560  1.00  0.00            
ATOM     11  O5  BCD     1      21.010  31.190  22.480  1.00  0.00            
ATOM     12  H1  BCD     1      18.970  30.410  18.190  1.00  0.00            
ATOM     13  H2  BCD     1      20.990  28.910  18.790  1.00  0.00            
ATOM     14  H3  BCD     1      20.430  27.490  17.270  1.00  0.00            
ATOM     15  H4  BCD     1      19.220  27.130  20.350  1.00  0.00            
ATOM     16  H5  BCD     1      21.760  26.980  20.860  1.00  0.00            
ATOM     17  H6  BCD     1      21.280  29.050  21.260  1.00  0.00            
ATOM     18  H7  BCD     1      18.280  29.360  21.560  1.00  0.00            
ATOM     19  H8  BCD     1      18.900  31.580  22.610  1.00  0.00            
ATOM     20  H9  BCD     1      19.670  30.240  23.510  1.00  0.00            
ATOM     21  H10 BCD     1      21.080  31.750  23.260  1.00  0.00            
ATOM     22  C7  BCD     1      14.010  28.950  17.110  1.00  0.00            
ATOM     23  O6  BCD     1      13.690  27.650  17.590  1.00  0.00            
ATOM     24  C8  BCD     1      15.310  28.970  16.210  1.00  0.00            
ATOM     25  O7  BCD     1      15.210  28.000  15.090  1.00  0.00            
ATOM     26  C9  BCD     1      16.540  28.780  17.120  1.00  0.00            
ATOM     27  O8  BCD     1      17.780  29.100  16.380  1.00  0.00            
ATOM     28  C10 BCD     1      16.510  29.680  18.310  1.00  0.00            
ATOM     29  C11 BCD     1      15.280  29.470  19.090  1.00  0.00            
ATOM     30  O9  BCD     1      14.230  29.800  18.290  1.00  0.00            
ATOM     31  C12 BCD     1      15.110  30.350  20.330  1.00  0.00            
ATOM     32  O10 BCD     1      15.150  31.720  20.080  1.00  0.00            
ATOM     33  H11 BCD     1      13.290  29.410  16.430  1.00  0.00            
ATOM     34  H12 BCD     1      15.330  29.970  15.750  1.00  0.00            
ATOM     35  H13 BCD     1      16.040  28.130  14.620  1.00  0.00            
ATOM     36  H14 BCD     1      16.560  27.750  17.490  1.00  0.00            
ATOM     37  H15 BCD     1      18.450  28.550  16.790  1.00  0.00            
ATOM     38  H16 BCD     1      16.560  30.740  18.050  1.00  0.00            
ATOM     39  H17 BCD     1      15.140  28.440  19.440  1.00  0.00            
ATOM     40  H18 BCD     1      14.160  30.010  20.760  1.00  0.00            
ATOM     41  H19 BCD     1      15.810  30.090  21.140  1.00  0.00            
ATOM     42  H20 BCD     1      14.280  31.860  19.700  1.00  0.00            
ATOM     43  C13 BCD     1      11.040  24.610  17.960  1.00  0.00            
ATOM     44  O11 BCD     1      11.790  24.060  19.030  1.00  0.00            
ATOM     45  C14 BCD     1      11.710  24.750  16.590  1.00  0.00            
ATOM     46  O12 BCD     1      12.280  23.460  16.250  1.00  0.00            
ATOM     47  C15 BCD     1      12.780  25.820  16.590  1.00  0.00            
ATOM     48  O13 BCD     1      13.350  26.030  15.340  1.00  0.00            
ATOM     49  C16 BCD     1      12.440  27.100  17.280  1.00  0.00            
ATOM     50  C17 BCD     1      11.680  26.910  18.530  1.00  0.00            
ATOM     51  O14 BCD     1      10.620  25.940  18.310  1.00  0.00            
ATOM     52  C18 BCD     1      11.180  28.170  18.960  1.00  0.00            
ATOM     53  O15 BCD     1      10.430  28.150  20.180  1.00  0.00            
ATOM     54  H21 BCD     1      10.150  24.020  17.730  1.00  0.00            
ATOM     55  H22 BCD     1      10.870  25.020  15.940  1.00  0.00            
ATOM     56  H23 BCD     1      12.360  23.440  15.290  1.00  0.00            
ATOM     57  H24 BCD     1      13.570  25.380  17.210  1.00  0.00            
ATOM     58  H25 BCD     1      14.060  26.670  15.480  1.00  0.00            
ATOM     59  H26 BCD     1      11.880  27.750  16.600  1.00  0.00            
ATOM     60  H27 BCD     1      12.410  26.560  19.280  1.00  0.00            
ATOM     61  H28 BCD     1      12.040  28.850  19.080  1.00  0.00            
ATOM     62  H29 BCD     1      10.570  28.720  18.240  1.00  0.00            
ATOM     63  H30 BCD     1      10.740  28.980  20.560  1.00  0.00            
ATOM     64  C19 BCD     1      11.840  21.030  21.790  1.00  0.00            
ATOM     65  O16 BCD     1      13.220  21.310  21.860  1.00  0.00            
ATOM     66  C20 BCD     1      11.520  20.630  20.360  1.00  0.00            
ATOM     67  O17 BCD     1      12.190  19.440  20.090  1.00  0.00            
ATOM     68  C21 BCD     1      11.960  21.750  19.390  1.00  0.00            
ATOM     69  O18 BCD     1      11.790  21.300  18.010  1.00  0.00            
ATOM     70  C22 BCD     1      11.170  22.970  19.710  1.00  0.00            
ATOM     71  C23 BCD     1      11.230  23.280  21.210  1.00  0.00            
ATOM     72  O19 BCD     1      11.070  22.180  22.060  1.00  0.00            
ATOM     73  C24 BCD     1      10.170  24.240  21.620  1.00  0.00            
ATOM     74  O20 BCD     1       8.880  23.690  21.450  1.00  0.00            
ATOM     75  H31 BCD     1      11.470  20.300  22.510  1.00  0.00            
ATOM     76  H32 BCD     1      10.430  20.580  20.270  1.00  0.00            
ATOM     77  H33 BCD     1      13.070  19.810  20.110  1.00  0.00            
ATOM     78  H34 BCD     1      13.010  21.900  19.640  1.00  0.00            
ATOM     79  H35 BCD     1      12.110  22.020  17.460  1.00  0.00            
ATOM     80  H36 BCD     1      10.130  22.740  19.420  1.00  0.00            
ATOM     81  H37 BCD     1      12.190  23.790  21.360  1.00  0.00            
ATOM     82  H38 BCD     1      10.330  24.620  22.640  1.00  0.00            
ATOM     83  H39 BCD     1      10.190  25.070  20.900  1.00  0.00            
ATOM     84  H40 BCD     1       8.420  23.790  22.290  1.00  0.00            
ATOM     85  C25 BCD     1      16.640  19.780  23.700  1.00  0.00            
ATOM     86  O21 BCD     1      17.300  21.060  23.790  1.00  0.00            
ATOM     87  C26 BCD     1      16.450  19.380  22.210  1.00  0.00            
ATOM     88  O22 BCD     1      17.670  19.210  21.520  1.00  0.00            
ATOM     89  C27 BCD     1      15.410  20.270  21.520  1.00  0.00            
ATOM     90  O23 BCD     1      15.110  19.860  20.180  1.00  0.00            
ATOM     91  C28 BCD     1      14.130  20.340  22.430  1.00  0.00            
ATOM     92  C29 BCD     1      14.490  20.780  23.800  1.00  0.00            
ATOM     93  O24 BCD     1      15.440  19.910  24.410  1.00  0.00            
ATOM     94  C30 BCD     1      13.330  20.770  24.720  1.00  0.00            
ATOM     95  O25 BCD     1      12.650  19.520  24.720  1.00  0.00            
ATOM     96  H41 BCD     1      17.180  18.970  24.190  1.00  0.00            
ATOM     97  H42 BCD     1      15.930  18.420  22.300  1.00  0.00            
ATOM     98  H43 BCD     1      17.490  18.930  20.620  1.00  0.00            
ATOM     99  H44 BCD     1      15.860  21.260  21.620  1.00  0.00            
ATOM    100  H45 BCD     1      15.880  19.930  19.610  1.00  0.00            
ATOM    101  H46 BCD     1      13.650  19.360  22.470  1.00  0.00            
ATOM    102  H47 BCD     1      14.910  21.800  23.750  1.00  0.00            
ATOM    103  H48 BCD     1      13.670  20.960  25.740  1.00  0.00            
ATOM    104  H49 BCD     1      12.610  21.560  24.470  1.00  0.00            
ATOM    105  H50 BCD     1      13.230  18.930  25.210  1.00  0.00            
ATOM    106  C31 BCD     1      20.660  22.950  25.470  1.00  0.00            
ATOM    107  O26 BCD     1      20.460  24.010  24.590  1.00  0.00            
ATOM    108  C32 BCD     1      20.970  21.650  24.730  1.00  0.00            
ATOM    109  O27 BCD     1      22.110  21.850  23.860  1.00  0.00            
ATOM    110  C33 BCD     1      19.800  21.130  23.910  1.00  0.00            
ATOM    111  C34 BCD     1      18.460  21.050  24.710  1.00  0.00            
ATOM    112  C35 BCD     1      18.290  22.310  25.660  1.00  0.00            
ATOM    113  O28 BCD     1      19.570  22.680  26.310  1.00  0.00            
ATOM    114  C36 BCD     1      17.160  22.380  26.730  1.00  0.00            
ATOM    115  O29 BCD     1      17.210  21.320  27.720  1.00  0.00            
ATOM    116  O30 BCD     1      20.080  19.880  23.280  1.00  0.00            
ATOM    117  H51 BCD     1      21.490  23.200  26.130  1.00  0.00            
ATOM    118  H52 BCD     1      21.330  20.890  25.430  1.00  0.00            
ATOM    119  H53 BCD     1      22.220  20.990  23.450  1.00  0.00            
ATOM    120  H54 BCD     1      19.590  21.970  23.230  1.00  0.00            
ATOM    121  H55 BCD     1      19.570  19.820  22.470  1.00  0.00            
ATOM    122  H56 BCD     1      18.480  20.110  25.290  1.00  0.00            
ATOM    123  H57 BCD     1      18.090  23.070  24.890  1.00  0.00            
ATOM    124  H58 BCD     1      17.170  23.370  27.220  1.00  0.00            
ATOM    125  H59 BCD     1      16.260  22.300  26.110  1.00  0.00            
ATOM    126  H60 BCD     1      16.300  21.030  27.790  1.00  0.00            
ATOM    127  C37 BCD     1      21.190  27.820  23.590  1.00  0.00            
ATOM    128  O31 BCD     1      20.160  27.840  22.550  1.00  0.00            
ATOM    129  C38 BCD     1      22.370  26.900  23.480  1.00  0.00            
ATOM    130  O32 BCD     1      23.140  27.120  22.290  1.00  0.00            
ATOM    131  C39 BCD     1      21.960  25.410  23.580  1.00  0.00            
ATOM    132  O33 BCD     1      23.020  24.450  23.590  1.00  0.00            
ATOM    133  C40 BCD     1      21.140  25.220  24.820  1.00  0.00            
ATOM    134  C41 BCD     1      20.050  26.260  24.970  1.00  0.00            
ATOM    135  O34 BCD     1      20.570  27.570  24.830  1.00  0.00            
ATOM    136  C42 BCD     1      19.450  26.080  26.430  1.00  0.00            
ATOM    137  O35 BCD     1      18.620  27.110  26.770  1.00  0.00            
ATOM    138  H61 BCD     1      21.560  28.850  23.690  1.00  0.00            
ATOM    139  H62 BCD     1      23.070  27.090  24.310  1.00  0.00            
ATOM    140  H63 BCD     1      24.000  26.780  22.530  1.00  0.00            
ATOM    141  H64 BCD     1      21.410  25.210  22.650  1.00  0.00            
ATOM    142  H65 BCD     1      22.680  23.550  23.560  1.00  0.00            
ATOM    143  H66 BCD     1      21.860  25.180  25.650  1.00  0.00            
ATOM    144  H67 BCD     1      19.210  26.110  24.280  1.00  0.00            
ATOM    145  H68 BCD     1      18.790  25.200  26.370  1.00  0.00            
ATOM    146  H69 BCD     1      20.370  26.040  27.030  1.00  0.00            
ATOM    147  H70 BCD     1      19.240  27.740  27.140  1.00  0.00            
ATOM    148  C1  CC6     2      18.940  23.400  20.610  1.00  0.00            
ATOM    149  C2  CC6     2      18.640  24.370  21.760  1.00  0.00            
ATOM    150  C3  CC6     2      17.230  24.230  22.360  1.00  0.00            
ATOM    151  C4  CC6     2      16.130  25.300  21.870  1.00  0.00            
ATOM    152  C5  CC6     2      16.510  26.710  22.150  1.00  0.00            
ATOM    153  O1  CC6     2      16.370  27.580  21.370  1.00  0.00            
ATOM    154  O2  CC6     2      16.890  26.840  23.440  1.00  0.00            
ATOM    155  C6  CC6     2      17.080  28.170  23.960  1.00  0.00            
ATOM    156  C7  CC6     2      16.250  28.320  25.200  1.00  0.00            
ATOM    157  N1  CC6     2      14.740  28.110  25.040  1.00  0.00            
ATOM    158  C8  CC6     2      14.120  28.130  26.480  1.00  0.00            
ATOM    159  C9  CC6     2      12.710  27.500  26.520  1.00  0.00            
ATOM    160  C10 CC6     2      14.180  29.070  24.020  1.00  0.00            
ATOM    161  C11 CC6     2      14.620  30.520  24.200  1.00  0.00            
ATOM    162  C12 CC6     2      15.950  25.050  20.360  1.00  0.00            
ATOM    163  C13 CC6     2      15.190  23.950  19.970  1.00  0.00            
ATOM    164  C14 CC6     2      15.110  23.510  18.630  1.00  0.00            
ATOM    165  C15 CC6     2      15.730  24.310  17.610  1.00  0.00            
ATOM    166  C16 CC6     2      16.570  25.360  17.980  1.00  0.00            
ATOM    167  C17 CC6     2      16.660  25.730  19.330  1.00  0.00            
ATOM    168  C18 CC6     2      14.760  25.200  22.560  1.00  0.00            
ATOM    169  C19 CC6     2      13.770  26.020  22.070  1.00  0.00            
ATOM    170  C20 CC6     2      12.530  26.090  22.810  1.00  0.00            
ATOM    171  C21 CC6     2      12.250  25.390  23.990  1.00  0.00            
ATOM    172  C22 CC6     2      13.240  24.410  24.350  1.00  0.00            
ATOM    173  C23 CC6     2      14.450  24.340  23.650  1.00  0.00            
ATOM    174  H1  CC6     2      18.880  22.310  20.770  1.00  0.00            
ATOM    175  H2  CC6     2      18.250  23.560  19.770  1.00  0.00            
ATOM    176  H3  CC6     2      19.930  23.600  20.200  1.00  0.00            
ATOM    177  H4  CC6     2      18.950  25.420  21.700  1.00  0.00            
ATOM    178  H5  CC6     2      19.440  24.070  22.450  1.00  0.00            
ATOM    179  H6  CC6     2      17.320  24.310  23.450  1.00  0.00            
ATOM    180  H7  CC6     2      16.920  23.190  22.180  1.00  0.00            
ATOM    181  H8  CC6     2      16.830  28.990  23.280  1.00  0.00            
ATOM    182  H9  CC6     2      18.140  28.250  24.240  1.00  0.00            
ATOM    183  H10 CC6     2      16.390  29.370  25.450  1.00  0.00            
ATOM    184  H11 CC6     2      16.550  27.590  25.960  1.00  0.00            
ATOM    185  H12 CC6     2      14.570  27.130  24.750  1.00  0.00            
ATOM    186  H13 CC6     2      14.230  29.170  26.780  1.00  0.00            
ATOM    187  H14 CC6     2      14.830  27.540  27.070  1.00  0.00            
ATOM    188  H15 CC6     2      11.970  28.030  25.910  1.00  0.00            
ATOM    189  H16 CC6     2      12.680  26.410  26.400  1.00  0.00            
ATOM    190  H17 CC6     2      12.230  27.610  27.500  1.00  0.00            
ATOM    191  H18 CC6     2      13.120  29.050  24.270  1.00  0.00            
ATOM    192  H19 CC6     2      14.340  28.670  23.020  1.00  0.00            
ATOM    193  H20 CC6     2      15.700  30.680  24.090  1.00  0.00            
ATOM    194  H21 CC6     2      14.080  31.230  23.560  1.00  0.00            
ATOM    195  H22 CC6     2      14.460  30.730  25.270  1.00  0.00            
ATOM    196  H23 CC6     2      14.680  23.460  20.800  1.00  0.00            
ATOM    197  H24 CC6     2      14.460  22.720  18.260  1.00  0.00            
ATOM    198  H25 CC6     2      15.630  24.140  16.540  1.00  0.00            
ATOM    199  H26 CC6     2      17.210  25.860  17.270  1.00  0.00            
ATOM    200  H27 CC6     2      17.210  26.650  19.470  1.00  0.00            
ATOM    201  H28 CC6     2      13.930  26.710  21.250  1.00  0.00            
ATOM    202  H29 CC6     2      11.770  26.680  22.320  1.00  0.00            
ATOM    203  H30 CC6     2      11.280  25.420  24.470  1.00  0.00            
ATOM    204  H31 CC6     2      12.950  23.810  25.200  1.00  0.00            
ATOM    205  H32 CC6     2      15.300  23.780  24.030  1.00  0.00            
TER
ENDMDL
MODEL        1
ATOM      1  C1  BCD     1      18.580  31.670  23.100  1.00  0.00            
ATOM      2  O1  BCD     1      18.520  30.330  22.470  1.00  0.00            
ATOM      3  C2  BCD     1      20.060  32.050  23.290  1.00  0.00            
ATOM      4  O2  BCD     1      20.740  31.930  22.010  1.00  0.00            
ATOM      5  C3  BCD     1      20.650  31.050  24.370  1.00  0.00            
ATOM      6  O3  BCD     1      21.940  31.390  24.750  1.00  0.00            
ATOM      7  C4  BCD     1      19.830  31.090  25.700  1.00  0.00            
ATOM      8  C5  BCD     1      18.370  30.940  25.440  1.00  0.00            
ATOM      9  O4  BCD     1      17.910  31.790  24.390  1.00  0.00            
ATOM     10  C6  BCD     1      17.530  31.280  26.630  1.00  0.00            
ATOM     11  O5  BCD     1      17.770  32.680  26.970  1.00  0.00            
ATOM     12  H1  BCD     1      18.070  32.410  22.480  1.00  0.00            
ATOM     13  H2  BCD     1      20.080  33.100  23.590  1.00  0.00            
ATOM     14  H3  BCD     1      21.680  31.970  22.170  1.00  0.00            
ATOM     15  H4  BCD     1      20.680  30.070  23.870  1.00  0.00            
ATOM     16  H5  BCD     1      22.560  31.070  24.090  1.00  0.00            
ATOM     17  H6  BCD     1      20.060  32.020  26.220  1.00  0.00            
ATOM     18  H7  BCD     1      18.260  29.900  25.100  1.00  0.00            
ATOM     19  H8  BCD     1      16.480  31.020  26.420  1.00  0.00            
ATOM     20  H9  BCD     1      17.830  30.610  27.450  1.00  0.00            
ATOM     21  H10 BCD     1      17.450  32.990  26.120  1.00  0.00            
ATOM     22  C7  BCD     1      16.740  28.530  19.400  1.00  0.00            
ATOM     23  O6  BCD     1      17.100  27.280  19.930  1.00  0.00            
ATOM     24  C8  BCD     1      17.830  29.450  18.980  1.00  0.00            
ATOM     25  O7  BCD     1      18.600  28.810  18.000  1.00  0.00            
ATOM     26  C9  BCD     1      18.720  29.680  20.170  1.00  0.00            
ATOM     27  O8  BCD     1      19.800  30.520  19.770  1.00  0.00            
ATOM     28  C10 BCD     1      17.830  30.270  21.230  1.00  0.00            
ATOM     29  C11 BCD     1      16.520  29.570  21.600  1.00  0.00            
ATOM     30  O9  BCD     1      15.840  29.090  20.370  1.00  0.00            
ATOM     31  C12 BCD     1      15.510  30.420  22.360  1.00  0.00            
ATOM     32  O10 BCD     1      15.020  31.510  21.610  1.00  0.00            
ATOM     33  H11 BCD     1      16.170  28.380  18.480  1.00  0.00            
ATOM     34  H12 BCD     1      17.420  30.380  18.560  1.00  0.00            
ATOM     35  H13 BCD     1      19.360  29.400  18.020  1.00  0.00            
ATOM     36  H14 BCD     1      19.170  28.740  20.510  1.00  0.00            
ATOM     37  H15 BCD     1      20.370  30.700  20.520  1.00  0.00            
ATOM     38  H16 BCD     1      17.560  31.300  20.970  1.00  0.00            
ATOM     39  H17 BCD     1      16.760  28.750  22.290  1.00  0.00            
ATOM     40  H18 BCD     1      14.680  29.740  22.580  1.00  0.00            
ATOM     41  H19 BCD     1      15.990  30.780  23.270  1.00  0.00            
ATOM     42  H20 BCD     1      14.560  32.150  22.150  1.00  0.00            
ATOM     43  C13 BCD     1      16.690  23.280  19.000  1.00  0.00            
ATOM     44  O11 BCD     1      17.890  22.950  19.720  1.00  0.00            
ATOM     45  C14 BCD     1      16.910  24.170  17.770  1.00  0.00            
ATOM     46  O12 BCD     1      17.770  23.640  16.770  1.00  0.00            
ATOM     47  C15 BCD     1      17.420  25.520  18.300  1.00  0.00            
ATOM     48  O13 BCD     1      17.580  26.400  17.170  1.00  0.00            
ATOM     49  C16 BCD     1      16.460  26.160  19.330  1.00  0.00            
ATOM     50  C17 BCD     1      16.130  25.090  20.410  1.00  0.00            
ATOM     51  O14 BCD     1      15.720  23.860  19.800  1.00  0.00            
ATOM     52  C18 BCD     1      15.000  25.480  21.370  1.00  0.00            
ATOM     53  O15 BCD     1      13.770  25.720  20.750  1.00  0.00            
ATOM     54  H21 BCD     1      16.270  22.310  18.710  1.00  0.00            
ATOM     55  H22 BCD     1      15.940  24.390  17.300  1.00  0.00            
ATOM     56  H23 BCD     1      18.170  24.380  16.300  1.00  0.00            
ATOM     57  H24 BCD     1      18.320  25.180  18.820  1.00  0.00            
ATOM     58  H25 BCD     1      17.810  27.210  17.650  1.00  0.00            
ATOM     59  H26 BCD     1      15.530  26.510  18.870  1.00  0.00            
ATOM     60  H27 BCD     1      17.050  24.960  21.000  1.00  0.00            
ATOM     61  H28 BCD     1      14.900  24.700  22.130  1.00  0.00            
ATOM     62  H29 BCD     1      15.230  26.360  21.980  1.00  0.00            
ATOM     63  H30 BCD     1      13.110  25.200  21.210  1.00  0.00            
ATOM     64  C19 BCD     1      20.430  20.000  21.150  1.00  0.00            
ATOM     65  O16 BCD     1      21.020  20.800  22.230  1.00  0.00            
ATOM     66  C20 BCD     1      20.700  20.610  19.750  1.00  0.00            
ATOM     67  O17 BCD     1      22.110  20.880  19.640  1.00  0.00            
ATOM     68  C21 BCD     1      19.880  21.840  19.430  1.00  0.00            
ATOM     69  O18 BCD     1      20.140  22.250  18.060  1.00  0.00            
ATOM     70  C22 BCD     1      18.430  21.590  19.700  1.00  0.00            
ATOM     71  C23 BCD     1      18.170  20.990  21.100  1.00  0.00            
ATOM     72  O19 BCD     1      19.030  19.870  21.360  1.00  0.00            
ATOM     73  C24 BCD     1      16.700  20.440  21.130  1.00  0.00            
ATOM     74  O20 BCD     1      16.410  19.390  20.200  1.00  0.00            
ATOM     75  H31 BCD     1      20.790  18.970  21.280  1.00  0.00            
ATOM     76  H32 BCD     1      20.520  19.840  18.990  1.00  0.00            
ATOM     77  H33 BCD     1      22.210  21.320  18.780  1.00  0.00            
ATOM     78  H34 BCD     1      20.230  22.580  20.150  1.00  0.00            
ATOM     79  H35 BCD     1      19.450  22.750  17.620  1.00  0.00            
ATOM     80  H36 BCD     1      17.970  21.060  18.860  1.00  0.00            
ATOM     81  H37 BCD     1      18.350  21.800  21.820  1.00  0.00            
ATOM     82  H38 BCD     1      16.330  20.080  22.100  1.00  0.00            
ATOM     83  H39 BCD     1      16.040  21.300  20.950  1.00  0.00            
ATOM     84  H40 BCD     1      16.870  18.620  20.530  1.00  0.00            
ATOM     85  C25 BCD     1      23.270  21.110  25.710  1.00  0.00            
ATOM     86  O21 BCD     1      23.000  22.530  25.720  1.00  0.00            
ATOM     87  C26 BCD     1      24.030  20.760  24.450  1.00  0.00            
ATOM     88  O22 BCD     1      25.240  21.500  24.380  1.00  0.00            
ATOM     89  C27 BCD     1      23.170  20.980  23.200  1.00  0.00            
ATOM     90  O23 BCD     1      23.870  20.520  22.070  1.00  0.00            
ATOM     91  C28 BCD     1      21.810  20.180  23.240  1.00  0.00            
ATOM     92  C29 BCD     1      21.160  20.450  24.560  1.00  0.00            
ATOM     93  O24 BCD     1      22.040  20.320  25.700  1.00  0.00            
ATOM     94  C30 BCD     1      19.970  19.580  24.770  1.00  0.00            
ATOM     95  O25 BCD     1      20.370  18.240  24.690  1.00  0.00            
ATOM     96  H41 BCD     1      23.850  20.780  26.580  1.00  0.00            
ATOM     97  H42 BCD     1      24.380  19.720  24.450  1.00  0.00            
ATOM     98  H43 BCD     1      25.390  21.500  23.430  1.00  0.00            
ATOM     99  H44 BCD     1      22.920  22.050  23.100  1.00  0.00            
ATOM    100  H45 BCD     1      23.340  20.780  21.300  1.00  0.00            
ATOM    101  H46 BCD     1      22.050  19.130  23.070  1.00  0.00            
ATOM    102  H47 BCD     1      20.790  21.480  24.580  1.00  0.00            
ATOM    103  H48 BCD     1      19.480  19.870  25.710  1.00  0.00            
ATOM    104  H49 BCD     1      19.250  19.880  23.990  1.00  0.00            
ATOM    105  H50 BCD     1      21.010  18.110  25.390  1.00  0.00            
ATOM    106  C31 BCD     1      23.340  25.790  28.270  1.00  0.00            
ATOM    107  O26 BCD     1      22.350  26.560  27.640  1.00  0.00            
ATOM    108  C32 BCD     1      24.510  25.500  27.360  1.00  0.00            
ATOM    109  O27 BCD     1      25.090  26.710  26.880  1.00  0.00            
ATOM    110  C33 BCD     1      24.140  24.550  26.200  1.00  0.00            
ATOM    111  C34 BCD     1      23.580  23.240  26.780  1.00  0.00            
ATOM    112  C35 BCD     1      22.500  23.490  27.850  1.00  0.00            
ATOM    113  O28 BCD     1      22.860  24.500  28.770  1.00  0.00            
ATOM    114  C36 BCD     1      22.140  22.230  28.650  1.00  0.00            
ATOM    115  O29 BCD     1      23.340  21.650  29.210  1.00  0.00            
ATOM    116  O30 BCD     1      25.310  24.380  25.440  1.00  0.00            
ATOM    117  H51 BCD     1      23.610  26.320  29.190  1.00  0.00            
ATOM    118  H52 BCD     1      25.320  25.020  27.920  1.00  0.00            
ATOM    119  H53 BCD     1      25.860  26.530  26.340  1.00  0.00            
ATOM    120  H54 BCD     1      23.390  25.090  25.600  1.00  0.00            
ATOM    121  H55 BCD     1      25.200  23.570  24.930  1.00  0.00            
ATOM    122  H56 BCD     1      24.410  22.650  27.200  1.00  0.00            
ATOM    123  H57 BCD     1      21.550  23.780  27.380  1.00  0.00            
ATOM    124  H58 BCD     1      21.390  22.430  29.430  1.00  0.00            
ATOM    125  H59 BCD     1      21.610  21.500  28.010  1.00  0.00            
ATOM    126  H60 BCD     1      23.980  22.330  29.450  1.00  0.00            
ATOM    127  C37 BCD     1      20.520  30.170  27.840  1.00  0.00            
ATOM    128  O31 BCD     1      20.240  29.940  26.460  1.00  0.00            
ATOM    129  C38 BCD     1      22.030  30.290  28.120  1.00  0.00            
ATOM    130  O32 BCD     1      22.650  31.440  27.470  1.00  0.00            
ATOM    131  C39 BCD     1      22.730  28.900  27.760  1.00  0.00            
ATOM    132  O33 BCD     1      24.160  28.800  28.250  1.00  0.00            
ATOM    133  C40 BCD     1      21.990  27.680  28.400  1.00  0.00            
ATOM    134  C41 BCD     1      20.450  27.850  28.260  1.00  0.00            
ATOM    135  O34 BCD     1      20.000  29.110  28.640  1.00  0.00            
ATOM    136  C42 BCD     1      19.730  26.840  29.120  1.00  0.00            
ATOM    137  O35 BCD     1      18.410  26.670  28.620  1.00  0.00            
ATOM    138  H61 BCD     1      20.000  31.080  28.150  1.00  0.00            
ATOM    139  H62 BCD     1      22.150  30.490  29.190  1.00  0.00            
ATOM    140  H63 BCD     1      22.360  31.420  26.550  1.00  0.00            
ATOM    141  H64 BCD     1      22.720  28.860  26.660  1.00  0.00            
ATOM    142  H65 BCD     1      24.550  28.060  27.770  1.00  0.00            
ATOM    143  H66 BCD     1      22.230  27.600  29.470  1.00  0.00            
ATOM    144  H67 BCD     1      20.170  27.700  27.210  1.00  0.00            
ATOM    145  H68 BCD     1      20.290  25.900  29.010  1.00  0.00            
ATOM    146  H69 BCD     1      19.760  27.080  30.190  1.00  0.00            
ATOM    147  H70 BCD     1      18.010  25.930  29.090  1.00  0.00            
ATOM    148  C1  CC6     2      22.330  27.380  23.810  1.00  0.00            
ATOM    149  C2  CC6     2      20.870  27.330  24.470  1.00  0.00            
ATOM    150  C3  CC6     2      20.350  25.930  24.980  1.00  0.00            
ATOM    151  C4  CC6     2      19.230  25.310  24.040  1.00  0.00            
ATOM    152  C5  CC6     2      18.150  26.330  23.890  1.00  0.00            
ATOM    153  O1  CC6     2      17.490  26.540  22.840  1.00  0.00            
ATOM    154  O2  CC6     2      17.610  26.560  25.080  1.00  0.00            
ATOM    155  C6  CC6     2      16.510  27.430  25.300  1.00  0.00            
ATOM    156  C7  CC6     2      15.880  27.010  26.590  1.00  0.00            
ATOM    157  N1  CC6     2      14.780  26.040  26.450  1.00  0.00            
ATOM    158  C8  CC6     2      15.320  24.590  26.450  1.00  0.00            
ATOM    159  C9  CC6     2      14.260  23.450  26.290  1.00  0.00            
ATOM    160  C10 CC6     2      13.810  26.200  27.610  1.00  0.00            
ATOM    161  C11 CC6     2      14.450  26.010  29.020  1.00  0.00            
ATOM    162  C12 CC6     2      19.960  25.040  22.670  1.00  0.00            
ATOM    163  C13 CC6     2      20.820  23.920  22.590  1.00  0.00            
ATOM    164  C14 CC6     2      21.720  23.760  21.520  1.00  0.00            
ATOM    165  C15 CC6     2      21.720  24.640  20.430  1.00  0.00            
ATOM    166  C16 CC6     2      20.880  25.830  20.510  1.00  0.00            
ATOM    167  C17 CC6     2      20.090  26.050  21.640  1.00  0.00            
ATOM    168  C18 CC6     2      18.600  24.060  24.640  1.00  0.00            
ATOM    169  C19 CC6     2      17.620  23.310  23.900  1.00  0.00            
ATOM    170  C20 CC6     2      17.010  22.190  24.450  1.00  0.00            
ATOM    171  C21 CC6     2      17.340  21.750  25.750  1.00  0.00            
ATOM    172  C22 CC6     2      18.400  22.390  26.430  1.00  0.00            
ATOM    173  C23 CC6     2      19.000  23.530  25.880  1.00  0.00            
ATOM    174  H1  CC6     2      22.370  26.850  22.860  1.00  0.00            
ATOM    175  H2  CC6     2      22.340  28.450  23.560  1.00  0.00            
ATOM    176  H3  CC6     2      23.120  27.180  24.540  1.00  0.00            
ATOM    177  H4  CC6     2      20.170  27.890  23.840  1.00  0.00            
ATOM    178  H5  CC6     2      20.990  27.890  25.400  1.00  0.00            
ATOM    179  H6  CC6     2      19.790  26.090  25.910  1.00  0.00            
ATOM    180  H7  CC6     2      21.230  25.290  25.090  1.00  0.00            
ATOM    181  H8  CC6     2      15.780  27.350  24.490  1.00  0.00            
ATOM    182  H9  CC6     2      16.760  28.490  25.260  1.00  0.00            
ATOM    183  H10 CC6     2      15.400  27.900  27.020  1.00  0.00            
ATOM    184  H11 CC6     2      16.590  26.620  27.320  1.00  0.00            
ATOM    185  H12 CC6     2      14.290  26.130  25.540  1.00  0.00            
ATOM    186  H13 CC6     2      15.790  24.430  27.420  1.00  0.00            
ATOM    187  H14 CC6     2      16.120  24.470  25.720  1.00  0.00            
ATOM    188  H15 CC6     2      14.640  22.590  26.870  1.00  0.00            
ATOM    189  H16 CC6     2      13.270  23.790  26.620  1.00  0.00            
ATOM    190  H17 CC6     2      14.170  23.070  25.270  1.00  0.00            
ATOM    191  H18 CC6     2      12.980  25.490  27.520  1.00  0.00            
ATOM    192  H19 CC6     2      13.330  27.180  27.520  1.00  0.00            
ATOM    193  H20 CC6     2      15.290  26.700  29.180  1.00  0.00            
ATOM    194  H21 CC6     2      13.750  26.220  29.840  1.00  0.00            
ATOM    195  H22 CC6     2      14.830  25.000  29.220  1.00  0.00            
ATOM    196  H23 CC6     2      20.830  23.220  23.420  1.00  0.00            
ATOM    197  H24 CC6     2      22.290  22.840  21.440  1.00  0.00            
ATOM    198  H25 CC6     2      22.400  24.460  19.600  1.00  0.00            
ATOM    199  H26 CC6     2      20.800  26.550  19.710  1.00  0.00            
ATOM    200  H27 CC6     2      19.510  26.970  21.660  1.00  0.00            
ATOM    201  H28 CC6     2      17.280  23.680  22.930  1.00  0.00            
ATOM    202  H29 CC6     2      16.230  21.700  23.890  1.00  0.00            
ATOM    203  H30 CC6     2      16.940  20.860  26.230  1.00  0.00            
ATOM    204  H31 CC6     2      18.780  22.050  27.390  1.00  0.00            
ATOM    205  H32 CC6     2      19.750  24.070  26.450  1.00  0.00            
TER
ENDMDL
MODEL        1
ATOM      1  C1  BCD     1      19.190  28.770  17.340  1.00  0.00            
ATOM      2  O1  BCD     1      18.080  28.130  16.690  1.00  0.00            
ATOM      3  C2  BCD     1      20.530  28.110  17.230  1.00  0.00            
ATOM      4  O2  BCD     1      21.000  28.080  15.850  1.00  0.00            
ATOM      5  C3  BCD     1      20.560  26.720  17.960  1.00  0.00            
ATOM      6  O3  BCD     1      21.870  25.990  17.940  1.00  0.00            
ATOM      7  C4  BCD     1      20.140  26.960  19.390  1.00  0.00            
ATOM      8  C5  BCD     1      18.890  27.790  19.480  1.00  0.00            
ATOM      9  O4  BCD     1      18.970  28.950  18.710  1.00  0.00            
ATOM     10  C6  BCD     1      18.520  28.140  20.930  1.00  0.00            
ATOM     11  O5  BCD     1      19.640  28.420  21.780  1.00  0.00            
ATOM     12  H1  BCD     1      19.280  29.770  16.900  1.00  0.00            
ATOM     13  H2  BCD     1      21.180  28.790  17.780  1.00  0.00            
ATOM     14  H3  BCD     1      20.250  27.700  15.390  1.00  0.00            
ATOM     15  H4  BCD     1      19.750  26.110  17.550  1.00  0.00            
ATOM     16  H5  BCD     1      22.150  25.910  17.020  1.00  0.00            
ATOM     17  H6  BCD     1      20.940  27.440  19.950  1.00  0.00            
ATOM     18  H7  BCD     1      18.150  27.180  18.950  1.00  0.00            
ATOM     19  H8  BCD     1      17.880  29.030  20.970  1.00  0.00            
ATOM     20  H9  BCD     1      17.930  27.320  21.370  1.00  0.00            
ATOM     21  H10 BCD     1      19.300  28.630  22.650  1.00  0.00            
ATOM     22  C7  BCD     1      15.540  28.480  13.460  1.00  0.00            
ATOM     23  O6  BCD     1      14.690  27.470  13.800  1.00  0.00            
ATOM     24  C8  BCD     1      17.050  27.950  13.160  1.00  0.00            
ATOM     25  O7  BCD     1      16.950  26.930  12.260  1.00  0.00            
ATOM     26  C9  BCD     1      17.690  27.510  14.500  1.00  0.00            
ATOM     27  O8  BCD     1      19.030  26.980  14.310  1.00  0.00            
ATOM     28  C10 BCD     1      17.660  28.670  15.480  1.00  0.00            
ATOM     29  C11 BCD     1      16.270  29.250  15.630  1.00  0.00            
ATOM     30  O9  BCD     1      15.660  29.550  14.360  1.00  0.00            
ATOM     31  C12 BCD     1      16.230  30.430  16.580  1.00  0.00            
ATOM     32  O10 BCD     1      16.830  31.610  15.950  1.00  0.00            
ATOM     33  H11 BCD     1      15.110  28.880  12.530  1.00  0.00            
ATOM     34  H12 BCD     1      17.670  28.760  12.760  1.00  0.00            
ATOM     35  H13 BCD     1      17.830  26.760  11.940  1.00  0.00            
ATOM     36  H14 BCD     1      17.070  26.690  14.880  1.00  0.00            
ATOM     37  H15 BCD     1      19.010  26.240  13.690  1.00  0.00            
ATOM     38  H16 BCD     1      18.380  29.430  15.140  1.00  0.00            
ATOM     39  H17 BCD     1      15.700  28.430  16.090  1.00  0.00            
ATOM     40  H18 BCD     1      15.210  30.590  16.960  1.00  0.00            
ATOM     41  H19 BCD     1      16.830  30.140  17.450  1.00  0.00            
ATOM     42  H20 BCD     1      16.300  31.750  15.160  1.00  0.00            
ATOM     43  C13 BCD     1      11.180  25.640  12.830  1.00  0.00            
ATOM     44  O11 BCD     1      11.530  24.540  13.650  1.00  0.00            
ATOM     45  C14 BCD     1      12.190  25.720  11.680  1.00  0.00            
ATOM     46  O12 BCD     1      12.340  24.410  11.020  1.00  0.00            
ATOM     47  C15 BCD     1      13.610  26.120  12.180  1.00  0.00            
ATOM     48  O13 BCD     1      14.500  26.390  11.130  1.00  0.00            
ATOM     49  C16 BCD     1      13.540  27.360  13.090  1.00  0.00            
ATOM     50  C17 BCD     1      12.400  27.320  14.110  1.00  0.00            
ATOM     51  O14 BCD     1      11.190  26.880  13.520  1.00  0.00            
ATOM     52  C18 BCD     1      12.200  28.620  14.800  1.00  0.00            
ATOM     53  O15 BCD     1      11.830  29.660  13.930  1.00  0.00            
ATOM     54  H21 BCD     1      10.170  25.590  12.430  1.00  0.00            
ATOM     55  H22 BCD     1      11.800  26.450  10.960  1.00  0.00            
ATOM     56  H23 BCD     1      12.770  24.370  10.160  1.00  0.00            
ATOM     57  H24 BCD     1      13.920  25.290  12.820  1.00  0.00            
ATOM     58  H25 BCD     1      15.350  26.580  11.540  1.00  0.00            
ATOM     59  H26 BCD     1      13.310  28.190  12.410  1.00  0.00            
ATOM     60  H27 BCD     1      12.620  26.580  14.890  1.00  0.00            
ATOM     61  H28 BCD     1      11.440  28.560  15.600  1.00  0.00            
ATOM     62  H29 BCD     1      13.130  28.840  15.340  1.00  0.00            
ATOM     63  H30 BCD     1      11.290  29.270  13.240  1.00  0.00            
ATOM     64  C19 BCD     1      10.240  21.150  15.760  1.00  0.00            
ATOM     65  O16 BCD     1      11.430  20.960  16.490  1.00  0.00            
ATOM     66  C20 BCD     1      10.640  21.010  14.270  1.00  0.00            
ATOM     67  O17 BCD     1      11.430  19.860  14.090  1.00  0.00            
ATOM     68  C21 BCD     1      11.430  22.220  13.890  1.00  0.00            
ATOM     69  O18 BCD     1      11.880  22.190  12.510  1.00  0.00            
ATOM     70  C22 BCD     1      10.620  23.550  13.990  1.00  0.00            
ATOM     71  C23 BCD     1      10.320  23.640  15.510  1.00  0.00            
ATOM     72  O19 BCD     1       9.690  22.460  15.960  1.00  0.00            
ATOM     73  C24 BCD     1       9.560  24.890  15.860  1.00  0.00            
ATOM     74  O20 BCD     1       8.440  25.150  15.020  1.00  0.00            
ATOM     75  H31 BCD     1       9.450  20.450  16.040  1.00  0.00            
ATOM     76  H32 BCD     1       9.650  20.940  13.800  1.00  0.00            
ATOM     77  H33 BCD     1      11.940  19.670  14.880  1.00  0.00            
ATOM     78  H34 BCD     1      12.250  22.270  14.610  1.00  0.00            
ATOM     79  H35 BCD     1      12.230  23.080  12.420  1.00  0.00            
ATOM     80  H36 BCD     1       9.730  23.460  13.350  1.00  0.00            
ATOM     81  H37 BCD     1      11.250  23.820  16.070  1.00  0.00            
ATOM     82  H38 BCD     1       9.330  24.920  16.940  1.00  0.00            
ATOM     83  H39 BCD     1      10.280  25.720  15.790  1.00  0.00            
ATOM     84  H40 BCD     1       8.590  26.080  14.870  1.00  0.00            
ATOM     85  C25 BCD     1      12.660  19.060  20.020  1.00  0.00            
ATOM     86  O21 BCD     1      13.680  19.950  20.220  1.00  0.00            
ATOM     87  C26 BCD     1      12.620  18.200  18.780  1.00  0.00            
ATOM     88  O22 BCD     1      13.680  17.340  18.760  1.00  0.00            
ATOM     89  C27 BCD     1      12.550  19.100  17.520  1.00  0.00            
ATOM     90  O23 BCD     1      12.500  18.430  16.240  1.00  0.00            
ATOM     91  C28 BCD     1      11.350  20.050  17.630  1.00  0.00            
ATOM     92  C29 BCD     1      11.320  20.770  18.910  1.00  0.00            
ATOM     93  O24 BCD     1      11.460  19.790  20.010  1.00  0.00            
ATOM     94  C30 BCD     1      10.110  21.690  19.140  1.00  0.00            
ATOM     95  O25 BCD     1       8.790  21.250  18.640  1.00  0.00            
ATOM     96  H41 BCD     1      12.610  18.320  20.830  1.00  0.00            
ATOM     97  H42 BCD     1      11.670  17.660  18.770  1.00  0.00            
ATOM     98  H43 BCD     1      14.390  17.910  18.450  1.00  0.00            
ATOM     99  H44 BCD     1      13.400  19.790  17.570  1.00  0.00            
ATOM    100  H45 BCD     1      13.370  18.200  15.910  1.00  0.00            
ATOM    101  H46 BCD     1      10.490  19.380  17.620  1.00  0.00            
ATOM    102  H47 BCD     1      12.220  21.400  19.000  1.00  0.00            
ATOM    103  H48 BCD     1      10.050  21.920  20.210  1.00  0.00            
ATOM    104  H49 BCD     1      10.310  22.580  18.530  1.00  0.00            
ATOM    105  H50 BCD     1       8.350  20.670  19.270  1.00  0.00            
ATOM    106  C31 BCD     1      17.650  20.750  21.120  1.00  0.00            
ATOM    107  O26 BCD     1      17.680  22.130  20.770  1.00  0.00            
ATOM    108  C32 BCD     1      17.370  19.850  19.870  1.00  0.00            
ATOM    109  O27 BCD     1      18.260  20.220  18.790  1.00  0.00            
ATOM    110  C33 BCD     1      15.910  19.940  19.420  1.00  0.00            
ATOM    111  C34 BCD     1      14.990  19.640  20.570  1.00  0.00            
ATOM    112  C35 BCD     1      15.320  20.550  21.730  1.00  0.00            
ATOM    113  O28 BCD     1      16.680  20.420  22.090  1.00  0.00            
ATOM    114  C36 BCD     1      14.530  20.200  23.020  1.00  0.00            
ATOM    115  O29 BCD     1      14.740  18.900  23.480  1.00  0.00            
ATOM    116  O30 BCD     1      15.690  19.180  18.230  1.00  0.00            
ATOM    117  H51 BCD     1      18.630  20.560  21.580  1.00  0.00            
ATOM    118  H52 BCD     1      17.570  18.860  20.300  1.00  0.00            
ATOM    119  H53 BCD     1      18.520  21.130  18.940  1.00  0.00            
ATOM    120  H54 BCD     1      15.830  20.990  19.090  1.00  0.00            
ATOM    121  H55 BCD     1      16.340  19.360  17.540  1.00  0.00            
ATOM    122  H56 BCD     1      15.000  18.610  20.940  1.00  0.00            
ATOM    123  H57 BCD     1      15.160  21.610  21.500  1.00  0.00            
ATOM    124  H58 BCD     1      14.840  20.870  23.830  1.00  0.00            
ATOM    125  H59 BCD     1      13.470  20.460  22.900  1.00  0.00            
ATOM    126  H60 BCD     1      14.050  18.730  24.120  1.00  0.00            
ATOM    127  C37 BCD     1      20.160  25.370  21.240  1.00  0.00            
ATOM    128  O31 BCD     1      19.830  25.640  19.940  1.00  0.00            
ATOM    129  C38 BCD     1      20.960  24.060  21.180  1.00  0.00            
ATOM    130  O32 BCD     1      22.180  24.220  20.420  1.00  0.00            
ATOM    131  C39 BCD     1      19.990  23.030  20.550  1.00  0.00            
ATOM    132  O33 BCD     1      20.530  21.730  20.360  1.00  0.00            
ATOM    133  C40 BCD     1      18.700  22.950  21.430  1.00  0.00            
ATOM    134  C41 BCD     1      18.080  24.340  21.650  1.00  0.00            
ATOM    135  O34 BCD     1      19.040  25.280  22.120  1.00  0.00            
ATOM    136  C42 BCD     1      17.030  24.260  22.730  1.00  0.00            
ATOM    137  O35 BCD     1      16.120  25.380  22.530  1.00  0.00            
ATOM    138  H61 BCD     1      20.710  26.240  21.600  1.00  0.00            
ATOM    139  H62 BCD     1      21.190  23.720  22.200  1.00  0.00            
ATOM    140  H63 BCD     1      21.940  24.670  19.610  1.00  0.00            
ATOM    141  H64 BCD     1      19.810  23.410  19.540  1.00  0.00            
ATOM    142  H65 BCD     1      21.360  21.770  19.880  1.00  0.00            
ATOM    143  H66 BCD     1      18.900  22.500  22.410  1.00  0.00            
ATOM    144  H67 BCD     1      17.590  24.670  20.730  1.00  0.00            
ATOM    145  H68 BCD     1      16.490  23.330  22.550  1.00  0.00            
ATOM    146  H69 BCD     1      17.440  24.280  23.750  1.00  0.00            
ATOM    147  H70 BCD     1      15.420  25.280  23.180  1.00  0.00            
ATOM    148  C1  CC6     2      17.960  23.380  16.320  1.00  0.00            
ATOM    149  C2  CC6     2      17.390  24.520  17.210  1.00  0.00            
ATOM    150  C3  CC6     2      16.190  24.100  18.210  1.00  0.00            
ATOM    151  C4  CC6     2      14.820  24.470  17.700  1.00  0.00            
ATOM    152  C5  CC6     2      14.780  26.050  17.640  1.00  0.00            
ATOM    153  O1  CC6     2      14.240  26.650  16.770  1.00  0.00            
ATOM    154  O2  CC6     2      15.180  26.640  18.840  1.00  0.00            
ATOM    155  C6  CC6     2      15.280  28.030  19.030  1.00  0.00            
ATOM    156  C7  CC6     2      15.280  28.180  20.550  1.00  0.00            
ATOM    157  N1  CC6     2      13.970  28.370  21.210  1.00  0.00            
ATOM    158  C8  CC6     2      13.210  27.090  21.430  1.00  0.00            
ATOM    159  C9  CC6     2      11.850  27.210  22.120  1.00  0.00            
ATOM    160  C10 CC6     2      14.150  29.220  22.510  1.00  0.00            
ATOM    161  C11 CC6     2      15.250  28.780  23.520  1.00  0.00            
ATOM    162  C12 CC6     2      14.600  23.680  16.420  1.00  0.00            
ATOM    163  C13 CC6     2      14.490  22.280  16.590  1.00  0.00            
ATOM    164  C14 CC6     2      14.650  21.400  15.500  1.00  0.00            
ATOM    165  C15 CC6     2      14.830  21.940  14.230  1.00  0.00            
ATOM    166  C16 CC6     2      15.040  23.280  14.090  1.00  0.00            
ATOM    167  C17 CC6     2      14.870  24.190  15.150  1.00  0.00            
ATOM    168  C18 CC6     2      13.740  24.110  18.700  1.00  0.00            
ATOM    169  C19 CC6     2      12.440  24.650  18.550  1.00  0.00            
ATOM    170  C20 CC6     2      11.490  24.620  19.600  1.00  0.00            
ATOM    171  C21 CC6     2      11.730  24.040  20.810  1.00  0.00            
ATOM    172  C22 CC6     2      12.990  23.390  20.980  1.00  0.00            
ATOM    173  C23 CC6     2      13.980  23.460  19.930  1.00  0.00            
ATOM    174  H1  CC6     2      18.870  23.740  15.820  1.00  0.00            
ATOM    175  H2  CC6     2      18.080  22.440  16.870  1.00  0.00            
ATOM    176  H3  CC6     2      17.260  23.110  15.510  1.00  0.00            
ATOM    177  H4  CC6     2      17.070  25.350  16.560  1.00  0.00            
ATOM    178  H5  CC6     2      18.270  24.810  17.800  1.00  0.00            
ATOM    179  H6  CC6     2      16.360  24.740  19.090  1.00  0.00            
ATOM    180  H7  CC6     2      16.220  23.010  18.360  1.00  0.00            
ATOM    181  H8  CC6     2      14.400  28.560  18.640  1.00  0.00            
ATOM    182  H9  CC6     2      16.190  28.510  18.680  1.00  0.00            
ATOM    183  H10 CC6     2      15.740  29.150  20.780  1.00  0.00            
ATOM    184  H11 CC6     2      15.870  27.420  21.060  1.00  0.00            
ATOM    185  H12 CC6     2      13.400  29.060  20.710  1.00  0.00            
ATOM    186  H13 CC6     2      13.850  26.400  21.980  1.00  0.00            
ATOM    187  H14 CC6     2      13.050  26.560  20.480  1.00  0.00            
ATOM    188  H15 CC6     2      11.490  26.200  22.350  1.00  0.00            
ATOM    189  H16 CC6     2      12.090  27.600  23.110  1.00  0.00            
ATOM    190  H17 CC6     2      11.140  27.840  21.570  1.00  0.00            
ATOM    191  H18 CC6     2      13.180  29.260  23.010  1.00  0.00            
ATOM    192  H19 CC6     2      14.210  30.260  22.190  1.00  0.00            
ATOM    193  H20 CC6     2      16.230  29.020  23.090  1.00  0.00            
ATOM    194  H21 CC6     2      15.180  29.320  24.480  1.00  0.00            
ATOM    195  H22 CC6     2      15.320  27.710  23.730  1.00  0.00            
ATOM    196  H23 CC6     2      14.300  21.780  17.540  1.00  0.00            
ATOM    197  H24 CC6     2      14.720  20.330  15.650  1.00  0.00            
ATOM    198  H25 CC6     2      15.120  21.340  13.370  1.00  0.00            
ATOM    199  H26 CC6     2      15.380  23.670  13.140  1.00  0.00            
ATOM    200  H27 CC6     2      15.140  25.230  15.030  1.00  0.00            
ATOM    201  H28 CC6     2      12.210  25.100  17.590  1.00  0.00            
ATOM    202  H29 CC6     2      10.470  25.000  19.510  1.00  0.00            
ATOM    203  H30 CC6     2      11.070  24.110  21.670  1.00  0.00            
ATOM    204  H31 CC6     2      13.210  23.010  21.970  1.00  0.00            
ATOM    205  H32 CC6     2      14.980  23.120  20.190  1.00  0.00            
TER
ENDMDL
MODEL        1
ATOM      1  C1  BCD     1      18.910  28.010  19.880  1.00  0.00            
ATOM      2  O1  BCD     1      17.880  27.760  18.960  1.00  0.00            
ATOM      3  C2  BCD     1      20.190  27.280  19.700  1.00  0.00            
ATOM      4  O2  BCD     1      20.820  27.610  18.440  1.00  0.00            
ATOM      5  C3  BCD     1      20.160  25.810  20.020  1.00  0.00            
ATOM      6  O3  BCD     1      21.380  25.060  19.810  1.00  0.00            
ATOM      7  C4  BCD     1      19.530  25.610  21.390  1.00  0.00            
ATOM      8  C5  BCD     1      18.260  26.490  21.610  1.00  0.00            
ATOM      9  O4  BCD     1      18.450  27.880  21.180  1.00  0.00            
ATOM     10  C6  BCD     1      17.860  26.440  23.130  1.00  0.00            
ATOM     11  O5  BCD     1      18.880  26.950  24.010  1.00  0.00            
ATOM     12  H1  BCD     1      19.130  29.080  19.770  1.00  0.00            
ATOM     13  H2  BCD     1      20.850  27.750  20.450  1.00  0.00            
ATOM     14  H3  BCD     1      20.300  27.310  17.690  1.00  0.00            
ATOM     15  H4  BCD     1      19.490  25.430  19.240  1.00  0.00            
ATOM     16  H5  BCD     1      22.020  25.550  19.290  1.00  0.00            
ATOM     17  H6  BCD     1      20.240  25.910  22.160  1.00  0.00            
ATOM     18  H7  BCD     1      17.470  26.010  21.020  1.00  0.00            
ATOM     19  H8  BCD     1      16.930  27.020  23.240  1.00  0.00            
ATOM     20  H9  BCD     1      17.610  25.410  23.430  1.00  0.00            
ATOM     21  H10 BCD     1      19.410  26.320  24.520  1.00  0.00            
ATOM     22  C7  BCD     1      15.970  28.840  15.550  1.00  0.00            
ATOM     23  O6  BCD     1      14.960  27.900  15.720  1.00  0.00            
ATOM     24  C8  BCD     1      17.360  28.160  15.330  1.00  0.00            
ATOM     25  O7  BCD     1      17.530  27.320  14.060  1.00  0.00            
ATOM     26  C9  BCD     1      17.750  27.380  16.610  1.00  0.00            
ATOM     27  O8  BCD     1      19.000  26.660  16.600  1.00  0.00            
ATOM     28  C10 BCD     1      17.830  28.430  17.760  1.00  0.00            
ATOM     29  C11 BCD     1      16.460  29.150  17.840  1.00  0.00            
ATOM     30  O9  BCD     1      16.120  29.790  16.610  1.00  0.00            
ATOM     31  C12 BCD     1      16.460  30.230  18.870  1.00  0.00            
ATOM     32  O10 BCD     1      17.530  31.110  18.790  1.00  0.00            
ATOM     33  H11 BCD     1      15.710  29.470  14.690  1.00  0.00            
ATOM     34  H12 BCD     1      18.080  28.980  15.210  1.00  0.00            
ATOM     35  H13 BCD     1      18.340  27.620  13.620  1.00  0.00            
ATOM     36  H14 BCD     1      16.900  26.780  16.950  1.00  0.00            
ATOM     37  H15 BCD     1      18.920  25.980  15.910  1.00  0.00            
ATOM     38  H16 BCD     1      18.690  29.090  17.630  1.00  0.00            
ATOM     39  H17 BCD     1      15.640  28.450  18.030  1.00  0.00            
ATOM     40  H18 BCD     1      15.640  30.940  18.720  1.00  0.00            
ATOM     41  H19 BCD     1      16.360  29.760  19.860  1.00  0.00            
ATOM     42  H20 BCD     1      17.490  31.530  19.650  1.00  0.00            
ATOM     43  C13 BCD     1      11.500  26.690  13.960  1.00  0.00            
ATOM     44  O11 BCD     1      11.660  25.390  14.640  1.00  0.00            
ATOM     45  C14 BCD     1      12.750  26.890  12.950  1.00  0.00            
ATOM     46  O12 BCD     1      12.960  25.730  12.080  1.00  0.00            
ATOM     47  C15 BCD     1      14.060  27.080  13.760  1.00  0.00            
ATOM     48  O13 BCD     1      15.190  27.310  12.820  1.00  0.00            
ATOM     49  C16 BCD     1      13.810  28.120  14.970  1.00  0.00            
ATOM     50  C17 BCD     1      12.600  27.750  15.760  1.00  0.00            
ATOM     51  O14 BCD     1      11.460  27.720  14.890  1.00  0.00            
ATOM     52  C18 BCD     1      12.320  28.640  16.960  1.00  0.00            
ATOM     53  O15 BCD     1      12.090  30.030  16.540  1.00  0.00            
ATOM     54  H21 BCD     1      10.570  26.660  13.380  1.00  0.00            
ATOM     55  H22 BCD     1      12.500  27.800  12.400  1.00  0.00            
ATOM     56  H23 BCD     1      13.760  26.000  11.630  1.00  0.00            
ATOM     57  H24 BCD     1      14.190  26.160  14.350  1.00  0.00            
ATOM     58  H25 BCD     1      16.050  27.160  13.220  1.00  0.00            
ATOM     59  H26 BCD     1      13.750  29.170  14.660  1.00  0.00            
ATOM     60  H27 BCD     1      12.750  26.790  16.280  1.00  0.00            
ATOM     61  H28 BCD     1      11.440  28.320  17.540  1.00  0.00            
ATOM     62  H29 BCD     1      13.140  28.500  17.660  1.00  0.00            
ATOM     63  H30 BCD     1      11.300  30.130  16.000  1.00  0.00            
ATOM     64  C19 BCD     1       9.660  21.830  15.230  1.00  0.00            
ATOM     65  O16 BCD     1      10.780  21.230  15.980  1.00  0.00            
ATOM     66  C20 BCD     1      10.010  22.150  13.700  1.00  0.00            
ATOM     67  O17 BCD     1      10.560  20.950  13.090  1.00  0.00            
ATOM     68  C21 BCD     1      11.020  23.290  13.580  1.00  0.00            
ATOM     69  O18 BCD     1      11.190  23.700  12.210  1.00  0.00            
ATOM     70  C22 BCD     1      10.600  24.490  14.440  1.00  0.00            
ATOM     71  C23 BCD     1      10.270  24.050  15.840  1.00  0.00            
ATOM     72  O19 BCD     1       9.250  23.040  15.820  1.00  0.00            
ATOM     73  C24 BCD     1       9.840  25.180  16.740  1.00  0.00            
ATOM     74  O20 BCD     1       8.760  25.940  16.210  1.00  0.00            
ATOM     75  H31 BCD     1       8.790  21.180  15.380  1.00  0.00            
ATOM     76  H32 BCD     1       9.100  22.470  13.190  1.00  0.00            
ATOM     77  H33 BCD     1      11.010  20.460  13.790  1.00  0.00            
ATOM     78  H34 BCD     1      11.940  22.920  14.050  1.00  0.00            
ATOM     79  H35 BCD     1      11.950  24.280  12.120  1.00  0.00            
ATOM     80  H36 BCD     1       9.710  24.900  13.950  1.00  0.00            
ATOM     81  H37 BCD     1      11.200  23.600  16.200  1.00  0.00            
ATOM     82  H38 BCD     1       9.460  24.660  17.630  1.00  0.00            
ATOM     83  H39 BCD     1      10.700  25.800  17.040  1.00  0.00            
ATOM     84  H40 BCD     1       8.100  25.340  15.860  1.00  0.00            
ATOM     85  C25 BCD     1      11.770  18.510  18.910  1.00  0.00            
ATOM     86  O21 BCD     1      12.950  19.250  19.330  1.00  0.00            
ATOM     87  C26 BCD     1      11.710  18.000  17.430  1.00  0.00            
ATOM     88  O22 BCD     1      12.870  17.120  17.210  1.00  0.00            
ATOM     89  C27 BCD     1      11.780  19.140  16.450  1.00  0.00            
ATOM     90  O23 BCD     1      11.800  18.660  15.080  1.00  0.00            
ATOM     91  C28 BCD     1      10.600  20.050  16.720  1.00  0.00            
ATOM     92  C29 BCD     1      10.460  20.410  18.220  1.00  0.00            
ATOM     93  O24 BCD     1      10.540  19.250  19.040  1.00  0.00            
ATOM     94  C30 BCD     1       9.210  21.080  18.500  1.00  0.00            
ATOM     95  O25 BCD     1       8.130  20.280  17.930  1.00  0.00            
ATOM     96  H41 BCD     1      11.720  17.690  19.640  1.00  0.00            
ATOM     97  H42 BCD     1      10.780  17.420  17.370  1.00  0.00            
ATOM     98  H43 BCD     1      13.640  17.700  17.160  1.00  0.00            
ATOM     99  H44 BCD     1      12.720  19.680  16.620  1.00  0.00            
ATOM    100  H45 BCD     1      12.610  18.200  14.860  1.00  0.00            
ATOM    101  H46 BCD     1       9.690  19.510  16.430  1.00  0.00            
ATOM    102  H47 BCD     1      11.280  21.040  18.590  1.00  0.00            
ATOM    103  H48 BCD     1       9.010  21.210  19.570  1.00  0.00            
ATOM    104  H49 BCD     1       9.170  22.100  18.100  1.00  0.00            
ATOM    105  H50 BCD     1       8.020  19.510  18.490  1.00  0.00            
ATOM    106  C31 BCD     1      16.930  19.140  20.810  1.00  0.00            
ATOM    107  O26 BCD     1      16.920  20.550  21.080  1.00  0.00            
ATOM    108  C32 BCD     1      16.720  18.890  19.410  1.00  0.00            
ATOM    109  O27 BCD     1      17.650  19.700  18.710  1.00  0.00            
ATOM    110  C33 BCD     1      15.310  19.200  18.860  1.00  0.00            
ATOM    111  C34 BCD     1      14.140  18.590  19.750  1.00  0.00            
ATOM    112  C35 BCD     1      14.500  18.720  21.230  1.00  0.00            
ATOM    113  O28 BCD     1      15.870  18.440  21.500  1.00  0.00            
ATOM    114  C36 BCD     1      13.600  17.730  22.040  1.00  0.00            
ATOM    115  O29 BCD     1      13.850  16.310  21.710  1.00  0.00            
ATOM    116  O30 BCD     1      15.160  18.590  17.550  1.00  0.00            
ATOM    117  H51 BCD     1      17.800  18.630  21.240  1.00  0.00            
ATOM    118  H52 BCD     1      16.880  17.820  19.270  1.00  0.00            
ATOM    119  H53 BCD     1      18.020  20.310  19.360  1.00  0.00            
ATOM    120  H54 BCD     1      15.160  20.290  18.770  1.00  0.00            
ATOM    121  H55 BCD     1      15.870  18.950  17.010  1.00  0.00            
ATOM    122  H56 BCD     1      13.990  17.530  19.490  1.00  0.00            
ATOM    123  H57 BCD     1      14.250  19.760  21.510  1.00  0.00            
ATOM    124  H58 BCD     1      13.950  17.890  23.070  1.00  0.00            
ATOM    125  H59 BCD     1      12.560  18.060  21.960  1.00  0.00            
ATOM    126  H60 BCD     1      13.360  15.750  22.320  1.00  0.00            
ATOM    127  C37 BCD     1      19.450  23.440  22.620  1.00  0.00            
ATOM    128  O31 BCD     1      19.090  24.250  21.480  1.00  0.00            
ATOM    129  C38 BCD     1      20.150  22.260  22.040  1.00  0.00            
ATOM    130  O32 BCD     1      21.240  22.620  21.170  1.00  0.00            
ATOM    131  C39 BCD     1      19.120  21.460  21.190  1.00  0.00            
ATOM    132  O33 BCD     1      19.770  20.350  20.520  1.00  0.00            
ATOM    133  C40 BCD     1      17.890  21.020  22.010  1.00  0.00            
ATOM    134  C41 BCD     1      17.270  22.260  22.670  1.00  0.00            
ATOM    135  O34 BCD     1      18.320  22.990  23.340  1.00  0.00            
ATOM    136  C42 BCD     1      16.160  21.900  23.610  1.00  0.00            
ATOM    137  O35 BCD     1      15.750  23.170  24.160  1.00  0.00            
ATOM    138  H61 BCD     1      20.110  23.980  23.310  1.00  0.00            
ATOM    139  H62 BCD     1      20.450  21.650  22.910  1.00  0.00            
ATOM    140  H63 BCD     1      21.320  23.550  20.950  1.00  0.00            
ATOM    141  H64 BCD     1      18.810  22.170  20.410  1.00  0.00            
ATOM    142  H65 BCD     1      20.580  20.610  20.090  1.00  0.00            
ATOM    143  H66 BCD     1      18.200  20.290  22.770  1.00  0.00            
ATOM    144  H67 BCD     1      16.880  22.850  21.830  1.00  0.00            
ATOM    145  H68 BCD     1      15.390  21.350  23.050  1.00  0.00            
ATOM    146  H69 BCD     1      16.440  21.340  24.510  1.00  0.00            
ATOM    147  H70 BCD     1      14.980  23.010  24.730  1.00  0.00            
ATOM    148  C1  CC6     2      17.920  22.710  17.200  1.00  0.00            
ATOM    149  C2  CC6     2      17.520  23.730  18.300  1.00  0.00            
ATOM    150  C3  CC6     2      16.220  23.340  19.130  1.00  0.00            
ATOM    151  C4  CC6     2      14.860  23.860  18.620  1.00  0.00            
ATOM    152  C5  CC6     2      14.800  25.360  18.810  1.00  0.00            
ATOM    153  O1  CC6     2      14.210  26.100  18.070  1.00  0.00            
ATOM    154  O2  CC6     2      14.840  25.560  20.180  1.00  0.00            
ATOM    155  C6  CC6     2      14.620  26.910  20.650  1.00  0.00            
ATOM    156  C7  CC6     2      14.440  26.860  22.220  1.00  0.00            
ATOM    157  N1  CC6     2      12.910  26.940  22.720  1.00  0.00            
ATOM    158  C8  CC6     2      12.450  25.530  22.550  1.00  0.00            
ATOM    159  C9  CC6     2      10.980  25.360  22.910  1.00  0.00            
ATOM    160  C10 CC6     2      12.880  27.480  24.100  1.00  0.00            
ATOM    161  C11 CC6     2      13.740  26.760  25.210  1.00  0.00            
ATOM    162  C12 CC6     2      14.640  23.450  17.160  1.00  0.00            
ATOM    163  C13 CC6     2      14.020  22.250  16.800  1.00  0.00            
ATOM    164  C14 CC6     2      14.080  21.810  15.460  1.00  0.00            
ATOM    165  C15 CC6     2      14.650  22.640  14.450  1.00  0.00            
ATOM    166  C16 CC6     2      15.270  23.850  14.800  1.00  0.00            
ATOM    167  C17 CC6     2      15.210  24.280  16.180  1.00  0.00            
ATOM    168  C18 CC6     2      13.590  23.320  19.380  1.00  0.00            
ATOM    169  C19 CC6     2      12.320  23.800  19.110  1.00  0.00            
ATOM    170  C20 CC6     2      11.160  23.310  19.790  1.00  0.00            
ATOM    171  C21 CC6     2      11.310  22.420  20.850  1.00  0.00            
ATOM    172  C22 CC6     2      12.580  21.930  21.170  1.00  0.00            
ATOM    173  C23 CC6     2      13.710  22.320  20.380  1.00  0.00            
ATOM    174  H1  CC6     2      17.210  21.880  17.050  1.00  0.00            
ATOM    175  H2  CC6     2      17.980  23.260  16.260  1.00  0.00            
ATOM    176  H3  CC6     2      18.960  22.390  17.390  1.00  0.00            
ATOM    177  H4  CC6     2      17.520  24.720  17.830  1.00  0.00            
ATOM    178  H5  CC6     2      18.410  23.730  18.940  1.00  0.00            
ATOM    179  H6  CC6     2      16.360  23.770  20.130  1.00  0.00            
ATOM    180  H7  CC6     2      16.200  22.250  19.260  1.00  0.00            
ATOM    181  H8  CC6     2      13.780  27.370  20.130  1.00  0.00            
ATOM    182  H9  CC6     2      15.520  27.450  20.340  1.00  0.00            
ATOM    183  H10 CC6     2      14.830  27.750  22.710  1.00  0.00            
ATOM    184  H11 CC6     2      14.920  25.990  22.670  1.00  0.00            
ATOM    185  H12 CC6     2      12.380  27.600  22.130  1.00  0.00            
ATOM    186  H13 CC6     2      13.110  24.820  23.050  1.00  0.00            
ATOM    187  H14 CC6     2      12.530  25.360  21.480  1.00  0.00            
ATOM    188  H15 CC6     2      10.760  24.280  22.880  1.00  0.00            
ATOM    189  H16 CC6     2      10.880  25.690  23.950  1.00  0.00            
ATOM    190  H17 CC6     2      10.230  25.890  22.320  1.00  0.00            
ATOM    191  H18 CC6     2      11.860  27.610  24.440  1.00  0.00            
ATOM    192  H19 CC6     2      13.170  28.520  24.220  1.00  0.00            
ATOM    193  H20 CC6     2      13.310  25.750  25.220  1.00  0.00            
ATOM    194  H21 CC6     2      14.800  26.760  24.940  1.00  0.00            
ATOM    195  H22 CC6     2      13.570  27.190  26.210  1.00  0.00            
ATOM    196  H23 CC6     2      13.600  21.560  17.530  1.00  0.00            
ATOM    197  H24 CC6     2      13.610  20.900  15.110  1.00  0.00            
ATOM    198  H25 CC6     2      14.610  22.310  13.410  1.00  0.00            
ATOM    199  H26 CC6     2      15.800  24.450  14.060  1.00  0.00            
ATOM    200  H27 CC6     2      15.700  25.220  16.420  1.00  0.00            
ATOM    201  H28 CC6     2      12.210  24.600  18.390  1.00  0.00            
ATOM    202  H29 CC6     2      10.150  23.660  19.600  1.00  0.00            
ATOM    203  H30 CC6     2      10.460  22.070  21.420  1.00  0.00            
ATOM    204  H31 CC6     2      12.700  21.250  22.000  1.00  0.00            
ATOM    205  H32 CC6     2      14.680  21.920  20.660  1.00  0.00            
TER
ENDMDL
MODEL        1
ATOM      1  C1  BCD     1      22.500  31.390  24.010  1.00  0.00            
ATOM      2  O1  BCD     1      22.100  30.130  23.470  1.00  0.00            
ATOM      3  C2  BCD     1      23.950  31.350  24.380  1.00  0.00            
ATOM      4  O2  BCD     1      24.830  30.730  23.350  1.00  0.00            
ATOM      5  C3  BCD     1      24.170  30.560  25.750  1.00  0.00            
ATOM      6  O3  BCD     1      25.450  30.740  26.290  1.00  0.00            
ATOM      7  C4  BCD     1      23.080  30.890  26.780  1.00  0.00            
ATOM      8  C5  BCD     1      21.730  30.900  26.200  1.00  0.00            
ATOM      9  O4  BCD     1      21.680  31.790  25.090  1.00  0.00            
ATOM     10  C6  BCD     1      20.640  31.400  27.120  1.00  0.00            
ATOM     11  O5  BCD     1      20.970  32.670  27.670  1.00  0.00            
ATOM     12  H1  BCD     1      22.330  32.210  23.300  1.00  0.00            
ATOM     13  H2  BCD     1      24.310  32.390  24.480  1.00  0.00            
ATOM     14  H3  BCD     1      25.700  30.480  23.680  1.00  0.00            
ATOM     15  H4  BCD     1      24.030  29.500  25.480  1.00  0.00            
ATOM     16  H5  BCD     1      25.700  31.640  26.060  1.00  0.00            
ATOM     17  H6  BCD     1      23.230  31.860  27.270  1.00  0.00            
ATOM     18  H7  BCD     1      21.490  29.880  25.870  1.00  0.00            
ATOM     19  H8  BCD     1      19.680  31.570  26.610  1.00  0.00            
ATOM     20  H9  BCD     1      20.470  30.680  27.930  1.00  0.00            
ATOM     21  H10 BCD     1      20.390  32.650  28.440  1.00  0.00            
ATOM     22  C7  BCD     1      19.900  28.530  20.390  1.00  0.00            
ATOM     23  O6  BCD     1      19.680  27.260  21.020  1.00  0.00            
ATOM     24  C8  BCD     1      21.360  28.900  20.090  1.00  0.00            
ATOM     25  O7  BCD     1      22.070  27.970  19.290  1.00  0.00            
ATOM     26  C9  BCD     1      22.040  28.980  21.430  1.00  0.00            
ATOM     27  O8  BCD     1      23.430  29.390  21.300  1.00  0.00            
ATOM     28  C10 BCD     1      21.410  30.090  22.190  1.00  0.00            
ATOM     29  C11 BCD     1      19.990  29.800  22.460  1.00  0.00            
ATOM     30  O9  BCD     1      19.390  29.540  21.210  1.00  0.00            
ATOM     31  C12 BCD     1      19.150  30.900  23.190  1.00  0.00            
ATOM     32  O10 BCD     1      19.310  32.190  22.780  1.00  0.00            
ATOM     33  H11 BCD     1      19.300  28.550  19.470  1.00  0.00            
ATOM     34  H12 BCD     1      21.410  29.910  19.660  1.00  0.00            
ATOM     35  H13 BCD     1      22.950  28.320  19.400  1.00  0.00            
ATOM     36  H14 BCD     1      21.960  28.070  22.040  1.00  0.00            
ATOM     37  H15 BCD     1      23.800  29.710  22.130  1.00  0.00            
ATOM     38  H16 BCD     1      21.470  31.020  21.610  1.00  0.00            
ATOM     39  H17 BCD     1      19.990  28.910  23.100  1.00  0.00            
ATOM     40  H18 BCD     1      18.090  30.660  23.020  1.00  0.00            
ATOM     41  H19 BCD     1      19.400  30.900  24.260  1.00  0.00            
ATOM     42  H20 BCD     1      18.990  32.190  21.870  1.00  0.00            
ATOM     43  C13 BCD     1      18.660  23.240  20.290  1.00  0.00            
ATOM     44  O11 BCD     1      19.710  22.900  21.250  1.00  0.00            
ATOM     45  C14 BCD     1      19.290  23.910  19.100  1.00  0.00            
ATOM     46  O12 BCD     1      20.280  22.950  18.600  1.00  0.00            
ATOM     47  C15 BCD     1      19.920  25.230  19.580  1.00  0.00            
ATOM     48  O13 BCD     1      20.620  25.900  18.520  1.00  0.00            
ATOM     49  C16 BCD     1      18.980  26.240  20.300  1.00  0.00            
ATOM     50  C17 BCD     1      18.240  25.390  21.410  1.00  0.00            
ATOM     51  O14 BCD     1      17.720  24.150  20.900  1.00  0.00            
ATOM     52  C18 BCD     1      17.190  26.240  22.150  1.00  0.00            
ATOM     53  O15 BCD     1      16.230  26.740  21.290  1.00  0.00            
ATOM     54  H21 BCD     1      18.180  22.280  20.060  1.00  0.00            
ATOM     55  H22 BCD     1      18.430  24.200  18.480  1.00  0.00            
ATOM     56  H23 BCD     1      19.820  22.450  17.920  1.00  0.00            
ATOM     57  H24 BCD     1      20.760  24.980  20.230  1.00  0.00            
ATOM     58  H25 BCD     1      21.170  26.640  18.790  1.00  0.00            
ATOM     59  H26 BCD     1      18.230  26.710  19.660  1.00  0.00            
ATOM     60  H27 BCD     1      19.010  25.180  22.160  1.00  0.00            
ATOM     61  H28 BCD     1      16.780  25.560  22.910  1.00  0.00            
ATOM     62  H29 BCD     1      17.670  27.110  22.600  1.00  0.00            
ATOM     63  H30 BCD     1      15.860  26.030  20.760  1.00  0.00            
ATOM     64  C19 BCD     1      21.320  19.590  23.140  1.00  0.00            
ATOM     65  O16 BCD     1      21.570  20.440  24.270  1.00  0.00            
ATOM     66  C20 BCD     1      22.080  20.090  21.910  1.00  0.00            
ATOM     67  O17 BCD     1      23.450  20.180  22.200  1.00  0.00            
ATOM     68  C21 BCD     1      21.560  21.420  21.530  1.00  0.00            
ATOM     69  O18 BCD     1      22.180  21.820  20.350  1.00  0.00            
ATOM     70  C22 BCD     1      20.030  21.480  21.430  1.00  0.00            
ATOM     71  C23 BCD     1      19.300  20.750  22.550  1.00  0.00            
ATOM     72  O19 BCD     1      19.910  19.510  22.860  1.00  0.00            
ATOM     73  C24 BCD     1      17.750  20.630  22.210  1.00  0.00            
ATOM     74  O20 BCD     1      17.370  19.800  21.080  1.00  0.00            
ATOM     75  H31 BCD     1      21.530  18.550  23.420  1.00  0.00            
ATOM     76  H32 BCD     1      21.970  19.330  21.130  1.00  0.00            
ATOM     77  H33 BCD     1      23.590  21.040  21.800  1.00  0.00            
ATOM     78  H34 BCD     1      21.690  22.090  22.390  1.00  0.00            
ATOM     79  H35 BCD     1      21.620  22.400  19.830  1.00  0.00            
ATOM     80  H36 BCD     1      19.800  21.000  20.470  1.00  0.00            
ATOM     81  H37 BCD     1      19.420  21.370  23.450  1.00  0.00            
ATOM     82  H38 BCD     1      17.330  20.220  23.140  1.00  0.00            
ATOM     83  H39 BCD     1      17.490  21.670  22.000  1.00  0.00            
ATOM     84  H40 BCD     1      16.950  20.420  20.480  1.00  0.00            
ATOM     85  C25 BCD     1      23.220  20.550  27.980  1.00  0.00            
ATOM     86  O21 BCD     1      23.180  21.990  27.990  1.00  0.00            
ATOM     87  C26 BCD     1      24.160  20.000  26.980  1.00  0.00            
ATOM     88  O22 BCD     1      25.430  20.500  27.120  1.00  0.00            
ATOM     89  C27 BCD     1      23.630  20.200  25.550  1.00  0.00            
ATOM     90  O23 BCD     1      24.330  19.460  24.530  1.00  0.00            
ATOM     91  C28 BCD     1      22.080  19.900  25.510  1.00  0.00            
ATOM     92  C29 BCD     1      21.290  20.480  26.630  1.00  0.00            
ATOM     93  O24 BCD     1      21.890  20.000  27.820  1.00  0.00            
ATOM     94  C30 BCD     1      19.850  19.930  26.570  1.00  0.00            
ATOM     95  O25 BCD     1      19.870  18.600  26.960  1.00  0.00            
ATOM     96  H41 BCD     1      23.510  20.110  28.950  1.00  0.00            
ATOM     97  H42 BCD     1      24.170  18.910  27.140  1.00  0.00            
ATOM     98  H43 BCD     1      25.960  19.880  26.610  1.00  0.00            
ATOM     99  H44 BCD     1      23.770  21.260  25.300  1.00  0.00            
ATOM    100  H45 BCD     1      24.090  19.780  23.660  1.00  0.00            
ATOM    101  H46 BCD     1      21.850  18.840  25.600  1.00  0.00            
ATOM    102  H47 BCD     1      21.370  21.580  26.580  1.00  0.00            
ATOM    103  H48 BCD     1      19.260  20.370  27.390  1.00  0.00            
ATOM    104  H49 BCD     1      19.420  19.970  25.560  1.00  0.00            
ATOM    105  H50 BCD     1      20.320  18.650  27.810  1.00  0.00            
ATOM    106  C31 BCD     1      23.330  25.160  30.630  1.00  0.00            
ATOM    107  O26 BCD     1      23.120  26.210  29.600  1.00  0.00            
ATOM    108  C32 BCD     1      24.610  24.310  30.350  1.00  0.00            
ATOM    109  O27 BCD     1      25.820  25.100  30.400  1.00  0.00            
ATOM    110  C33 BCD     1      24.520  23.440  29.150  1.00  0.00            
ATOM    111  C34 BCD     1      23.290  22.580  29.310  1.00  0.00            
ATOM    112  C35 BCD     1      22.030  23.410  29.580  1.00  0.00            
ATOM    113  O28 BCD     1      22.210  24.290  30.650  1.00  0.00            
ATOM    114  C36 BCD     1      20.840  22.520  29.930  1.00  0.00            
ATOM    115  O29 BCD     1      21.050  21.560  30.940  1.00  0.00            
ATOM    116  O30 BCD     1      25.690  22.710  28.830  1.00  0.00            
ATOM    117  H51 BCD     1      23.500  25.600  31.610  1.00  0.00            
ATOM    118  H52 BCD     1      24.680  23.670  31.250  1.00  0.00            
ATOM    119  H53 BCD     1      26.590  24.510  30.460  1.00  0.00            
ATOM    120  H54 BCD     1      24.280  24.250  28.460  1.00  0.00            
ATOM    121  H55 BCD     1      25.500  21.910  28.340  1.00  0.00            
ATOM    122  H56 BCD     1      23.430  21.820  30.080  1.00  0.00            
ATOM    123  H57 BCD     1      21.770  23.960  28.670  1.00  0.00            
ATOM    124  H58 BCD     1      19.940  23.110  30.130  1.00  0.00            
ATOM    125  H59 BCD     1      20.680  21.940  29.010  1.00  0.00            
ATOM    126  H60 BCD     1      20.550  20.760  30.770  1.00  0.00            
ATOM    127  C37 BCD     1      23.050  30.240  29.210  1.00  0.00            
ATOM    128  O31 BCD     1      23.230  29.930  27.760  1.00  0.00            
ATOM    129  C38 BCD     1      24.320  29.810  29.950  1.00  0.00            
ATOM    130  O32 BCD     1      25.400  30.540  29.250  1.00  0.00            
ATOM    131  C39 BCD     1      24.510  28.300  29.770  1.00  0.00            
ATOM    132  O33 BCD     1      25.590  27.770  30.560  1.00  0.00            
ATOM    133  C40 BCD     1      23.130  27.570  30.090  1.00  0.00            
ATOM    134  C41 BCD     1      21.850  28.180  29.520  1.00  0.00            
ATOM    135  O34 BCD     1      21.890  29.620  29.690  1.00  0.00            
ATOM    136  C42 BCD     1      20.580  27.610  30.210  1.00  0.00            
ATOM    137  O35 BCD     1      19.400  28.080  29.530  1.00  0.00            
ATOM    138  H61 BCD     1      22.930  31.310  29.430  1.00  0.00            
ATOM    139  H62 BCD     1      24.320  30.170  30.990  1.00  0.00            
ATOM    140  H63 BCD     1      25.200  30.380  28.320  1.00  0.00            
ATOM    141  H64 BCD     1      24.820  28.050  28.740  1.00  0.00            
ATOM    142  H65 BCD     1      25.620  26.820  30.490  1.00  0.00            
ATOM    143  H66 BCD     1      22.960  27.600  31.180  1.00  0.00            
ATOM    144  H67 BCD     1      21.840  28.030  28.430  1.00  0.00            
ATOM    145  H68 BCD     1      20.560  26.520  30.050  1.00  0.00            
ATOM    146  H69 BCD     1      20.690  27.820  31.280  1.00  0.00            
ATOM    147  H70 BCD     1      19.250  28.910  29.980  1.00  0.00            
ATOM    148  C1  CC6     2      24.290  26.670  25.220  1.00  0.00            
ATOM    149  C2  CC6     2      23.210  27.010  26.300  1.00  0.00            
ATOM    150  C3  CC6     2      22.260  25.800  26.520  1.00  0.00            
ATOM    151  C4  CC6     2      21.100  25.420  25.440  1.00  0.00            
ATOM    152  C5  CC6     2      20.280  26.690  25.110  1.00  0.00            
ATOM    153  O1  CC6     2      19.360  26.580  24.340  1.00  0.00            
ATOM    154  O2  CC6     2      20.150  27.510  26.260  1.00  0.00            
ATOM    155  C6  CC6     2      18.900  28.220  26.410  1.00  0.00            
ATOM    156  C7  CC6     2      17.900  27.080  26.830  1.00  0.00            
ATOM    157  N1  CC6     2      16.440  27.530  26.910  1.00  0.00            
ATOM    158  C8  CC6     2      15.430  26.270  26.790  1.00  0.00            
ATOM    159  C9  CC6     2      15.320  25.810  25.330  1.00  0.00            
ATOM    160  C10 CC6     2      16.220  28.150  28.270  1.00  0.00            
ATOM    161  C11 CC6     2      16.210  27.210  29.480  1.00  0.00            
ATOM    162  C12 CC6     2      21.890  24.890  24.180  1.00  0.00            
ATOM    163  C13 CC6     2      22.700  23.750  24.330  1.00  0.00            
ATOM    164  C14 CC6     2      23.700  23.400  23.420  1.00  0.00            
ATOM    165  C15 CC6     2      23.820  24.150  22.230  1.00  0.00            
ATOM    166  C16 CC6     2      22.870  25.140  21.940  1.00  0.00            
ATOM    167  C17 CC6     2      21.960  25.540  22.950  1.00  0.00            
ATOM    168  C18 CC6     2      20.070  24.440  26.090  1.00  0.00            
ATOM    169  C19 CC6     2      19.470  23.490  25.270  1.00  0.00            
ATOM    170  C20 CC6     2      18.400  22.660  25.700  1.00  0.00            
ATOM    171  C21 CC6     2      17.980  22.700  27.030  1.00  0.00            
ATOM    172  C22 CC6     2      18.430  23.760  27.800  1.00  0.00            
ATOM    173  C23 CC6     2      19.490  24.630  27.330  1.00  0.00            
ATOM    174  H1  CC6     2      25.040  27.470  25.270  1.00  0.00            
ATOM    175  H2  CC6     2      24.630  25.670  25.520  1.00  0.00            
ATOM    176  H3  CC6     2      23.960  26.620  24.180  1.00  0.00            
ATOM    177  H4  CC6     2      22.670  27.920  26.020  1.00  0.00            
ATOM    178  H5  CC6     2      23.760  27.120  27.250  1.00  0.00            
ATOM    179  H6  CC6     2      21.800  25.990  27.490  1.00  0.00            
ATOM    180  H7  CC6     2      22.830  24.890  26.750  1.00  0.00            
ATOM    181  H8  CC6     2      18.410  28.740  25.580  1.00  0.00            
ATOM    182  H9  CC6     2      19.110  28.930  27.210  1.00  0.00            
ATOM    183  H10 CC6     2      18.170  26.670  27.800  1.00  0.00            
ATOM    184  H11 CC6     2      17.870  26.360  26.010  1.00  0.00            
ATOM    185  H12 CC6     2      16.170  28.160  26.140  1.00  0.00            
ATOM    186  H13 CC6     2      14.430  26.580  27.080  1.00  0.00            
ATOM    187  H14 CC6     2      15.680  25.440  27.460  1.00  0.00            
ATOM    188  H15 CC6     2      15.140  26.620  24.620  1.00  0.00            
ATOM    189  H16 CC6     2      16.240  25.290  25.030  1.00  0.00            
ATOM    190  H17 CC6     2      14.500  25.080  25.250  1.00  0.00            
ATOM    191  H18 CC6     2      15.340  28.770  28.440  1.00  0.00            
ATOM    192  H19 CC6     2      17.190  28.650  28.350  1.00  0.00            
ATOM    193  H20 CC6     2      17.050  26.520  29.460  1.00  0.00            
ATOM    194  H21 CC6     2      16.360  27.790  30.400  1.00  0.00            
ATOM    195  H22 CC6     2      15.300  26.590  29.580  1.00  0.00            
ATOM    196  H23 CC6     2      22.590  23.210  25.270  1.00  0.00            
ATOM    197  H24 CC6     2      24.410  22.610  23.640  1.00  0.00            
ATOM    198  H25 CC6     2      24.670  23.990  21.570  1.00  0.00            
ATOM    199  H26 CC6     2      23.010  25.680  21.000  1.00  0.00            
ATOM    200  H27 CC6     2      21.240  26.320  22.740  1.00  0.00            
ATOM    201  H28 CC6     2      19.680  23.500  24.210  1.00  0.00            
ATOM    202  H29 CC6     2      18.070  21.950  24.940  1.00  0.00            
ATOM    203  H30 CC6     2      17.260  21.950  27.360  1.00  0.00            
ATOM    204  H31 CC6     2      17.930  23.910  28.750  1.00  0.00            
ATOM    205  H32 CC6     2      19.890  25.300  28.080  1.00  0.00            
TER
ENDMDL
MODEL        1
ATOM      1  C1  BCD     1       8.060  19.840  16.750  1.00  0.00            
ATOM      2  O1  BCD     1       8.820  19.280  17.870  1.00  0.00            
ATOM      3  C2  BCD     1       8.500  19.300  15.400  1.00  0.00            
ATOM      4  O2  BCD     1       8.330  17.880  15.480  1.00  0.00            
ATOM      5  C3  BCD     1       9.970  19.770  15.120  1.00  0.00            
ATOM      6  O3  BCD     1      10.350  19.400  13.790  1.00  0.00            
ATOM      7  C4  BCD     1      10.170  21.290  15.350  1.00  0.00            
ATOM      8  C5  BCD     1       9.610  21.730  16.670  1.00  0.00            
ATOM      9  O4  BCD     1       8.230  21.230  16.880  1.00  0.00            
ATOM     10  C6  BCD     1       9.590  23.250  16.680  1.00  0.00            
ATOM     11  O5  BCD     1       9.130  23.850  15.560  1.00  0.00            
ATOM     12  H1  BCD     1       7.010  19.650  17.010  1.00  0.00            
ATOM     13  H2  BCD     1       7.880  19.760  14.630  1.00  0.00            
ATOM     14  H3  BCD     1       8.450  17.480  14.620  1.00  0.00            
ATOM     15  H4  BCD     1      10.550  19.180  15.840  1.00  0.00            
ATOM     16  H5  BCD     1      11.290  19.250  13.940  1.00  0.00            
ATOM     17  H6  BCD     1       9.570  21.720  14.540  1.00  0.00            
ATOM     18  H7  BCD     1      10.270  21.310  17.430  1.00  0.00            
ATOM     19  H8  BCD     1       9.030  23.660  17.530  1.00  0.00            
ATOM     20  H9  BCD     1      10.620  23.620  16.810  1.00  0.00            
ATOM     21  H10 BCD     1       9.550  24.710  15.650  1.00  0.00            
ATOM     22  C7  BCD     1       8.280  17.100  21.270  1.00  0.00            
ATOM     23  O6  BCD     1       9.620  17.500  21.710  1.00  0.00            
ATOM     24  C8  BCD     1       8.280  16.270  20.010  1.00  0.00            
ATOM     25  O7  BCD     1       8.870  15.020  20.190  1.00  0.00            
ATOM     26  C9  BCD     1       8.960  17.200  18.900  1.00  0.00            
ATOM     27  O8  BCD     1       9.110  16.470  17.590  1.00  0.00            
ATOM     28  C10 BCD     1       8.120  18.420  18.670  1.00  0.00            
ATOM     29  C11 BCD     1       7.980  19.190  19.980  1.00  0.00            
ATOM     30  O9  BCD     1       7.570  18.310  21.070  1.00  0.00            
ATOM     31  C12 BCD     1       7.000  20.300  20.020  1.00  0.00            
ATOM     32  O10 BCD     1       5.670  19.930  19.690  1.00  0.00            
ATOM     33  H11 BCD     1       7.750  16.590  22.080  1.00  0.00            
ATOM     34  H12 BCD     1       7.220  16.130  19.780  1.00  0.00            
ATOM     35  H13 BCD     1       8.780  14.580  19.340  1.00  0.00            
ATOM     36  H14 BCD     1       9.930  17.600  19.240  1.00  0.00            
ATOM     37  H15 BCD     1       8.980  17.160  16.930  1.00  0.00            
ATOM     38  H16 BCD     1       7.160  18.070  18.270  1.00  0.00            
ATOM     39  H17 BCD     1       8.930  19.710  20.150  1.00  0.00            
ATOM     40  H18 BCD     1       7.020  20.750  21.020  1.00  0.00            
ATOM     41  H19 BCD     1       7.310  20.970  19.200  1.00  0.00            
ATOM     42  H20 BCD     1       5.020  20.390  20.240  1.00  0.00            
ATOM     43  C13 BCD     1      12.060  17.370  25.040  1.00  0.00            
ATOM     44  O11 BCD     1      13.190  17.640  24.150  1.00  0.00            
ATOM     45  C14 BCD     1      11.440  16.000  24.710  1.00  0.00            
ATOM     46  O12 BCD     1      12.580  14.990  24.750  1.00  0.00            
ATOM     47  C15 BCD     1      10.840  16.090  23.240  1.00  0.00            
ATOM     48  O13 BCD     1      10.180  14.860  22.770  1.00  0.00            
ATOM     49  C16 BCD     1       9.910  17.280  23.080  1.00  0.00            
ATOM     50  C17 BCD     1      10.500  18.570  23.680  1.00  0.00            
ATOM     51  O14 BCD     1      11.050  18.320  24.950  1.00  0.00            
ATOM     52  C18 BCD     1       9.400  19.610  23.840  1.00  0.00            
ATOM     53  O15 BCD     1      10.010  20.570  24.630  1.00  0.00            
ATOM     54  H21 BCD     1      12.430  17.420  26.070  1.00  0.00            
ATOM     55  H22 BCD     1      10.650  15.820  25.440  1.00  0.00            
ATOM     56  H23 BCD     1      12.120  14.160  24.570  1.00  0.00            
ATOM     57  H24 BCD     1      11.710  16.290  22.600  1.00  0.00            
ATOM     58  H25 BCD     1       9.770  15.060  21.920  1.00  0.00            
ATOM     59  H26 BCD     1       8.980  17.100  23.630  1.00  0.00            
ATOM     60  H27 BCD     1      11.330  18.980  23.090  1.00  0.00            
ATOM     61  H28 BCD     1       9.020  19.940  22.870  1.00  0.00            
ATOM     62  H29 BCD     1       8.550  19.230  24.420  1.00  0.00            
ATOM     63  H30 BCD     1      10.760  20.100  24.980  1.00  0.00            
ATOM     64  C19 BCD     1      17.240  18.800  24.180  1.00  0.00            
ATOM     65  O16 BCD     1      17.320  19.410  22.860  1.00  0.00            
ATOM     66  C20 BCD     1      16.900  17.270  24.190  1.00  0.00            
ATOM     67  O17 BCD     1      17.600  16.630  23.140  1.00  0.00            
ATOM     68  C21 BCD     1      15.430  17.000  23.990  1.00  0.00            
ATOM     69  O18 BCD     1      15.280  15.590  24.260  1.00  0.00            
ATOM     70  C22 BCD     1      14.450  17.850  24.810  1.00  0.00            
ATOM     71  C23 BCD     1      14.850  19.320  24.740  1.00  0.00            
ATOM     72  O19 BCD     1      16.240  19.480  24.980  1.00  0.00            
ATOM     73  C24 BCD     1      14.180  20.170  25.760  1.00  0.00            
ATOM     74  O20 BCD     1      14.420  19.570  27.040  1.00  0.00            
ATOM     75  H31 BCD     1      18.230  18.990  24.600  1.00  0.00            
ATOM     76  H32 BCD     1      17.300  16.880  25.130  1.00  0.00            
ATOM     77  H33 BCD     1      17.770  15.700  23.320  1.00  0.00            
ATOM     78  H34 BCD     1      15.170  17.230  22.950  1.00  0.00            
ATOM     79  H35 BCD     1      14.340  15.390  24.260  1.00  0.00            
ATOM     80  H36 BCD     1      14.420  17.440  25.830  1.00  0.00            
ATOM     81  H37 BCD     1      14.640  19.580  23.690  1.00  0.00            
ATOM     82  H38 BCD     1      14.680  21.150  25.800  1.00  0.00            
ATOM     83  H39 BCD     1      13.120  20.320  25.530  1.00  0.00            
ATOM     84  H40 BCD     1      15.360  19.620  27.220  1.00  0.00            
ATOM     85  C25 BCD     1      19.560  21.210  20.100  1.00  0.00            
ATOM     86  O21 BCD     1      18.390  21.010  19.250  1.00  0.00            
ATOM     87  C26 BCD     1      20.090  19.770  20.480  1.00  0.00            
ATOM     88  O22 BCD     1      20.430  18.980  19.310  1.00  0.00            
ATOM     89  C27 BCD     1      19.050  19.080  21.260  1.00  0.00            
ATOM     90  O23 BCD     1      19.520  17.810  21.700  1.00  0.00            
ATOM     91  C28 BCD     1      18.610  20.000  22.420  1.00  0.00            
ATOM     92  C29 BCD     1      18.300  21.410  22.060  1.00  0.00            
ATOM     93  O24 BCD     1      19.310  21.930  21.270  1.00  0.00            
ATOM     94  C30 BCD     1      18.140  22.260  23.290  1.00  0.00            
ATOM     95  O25 BCD     1      19.380  22.300  24.070  1.00  0.00            
ATOM     96  H41 BCD     1      20.320  21.760  19.540  1.00  0.00            
ATOM     97  H42 BCD     1      21.000  19.920  21.070  1.00  0.00            
ATOM     98  H43 BCD     1      21.330  19.280  19.150  1.00  0.00            
ATOM     99  H44 BCD     1      18.210  18.870  20.580  1.00  0.00            
ATOM    100  H45 BCD     1      18.820  17.300  22.110  1.00  0.00            
ATOM    101  H46 BCD     1      19.310  20.030  23.270  1.00  0.00            
ATOM    102  H47 BCD     1      17.390  21.370  21.440  1.00  0.00            
ATOM    103  H48 BCD     1      17.940  23.310  23.060  1.00  0.00            
ATOM    104  H49 BCD     1      17.300  21.990  23.940  1.00  0.00            
ATOM    105  H50 BCD     1      19.190  21.750  24.840  1.00  0.00            
ATOM    106  C31 BCD     1      17.070  21.820  15.560  1.00  0.00            
ATOM    107  O26 BCD     1      15.710  21.760  15.910  1.00  0.00            
ATOM    108  C32 BCD     1      17.820  20.500  15.680  1.00  0.00            
ATOM    109  O27 BCD     1      17.130  19.500  14.970  1.00  0.00            
ATOM    110  C33 BCD     1      18.010  20.140  17.170  1.00  0.00            
ATOM    111  C34 BCD     1      18.590  21.320  17.940  1.00  0.00            
ATOM    112  C35 BCD     1      17.880  22.670  17.630  1.00  0.00            
ATOM    113  O28 BCD     1      17.730  22.870  16.230  1.00  0.00            
ATOM    114  C36 BCD     1      18.770  23.800  18.030  1.00  0.00            
ATOM    115  O29 BCD     1      20.100  23.630  17.680  1.00  0.00            
ATOM    116  O30 BCD     1      18.790  18.970  17.170  1.00  0.00            
ATOM    117  H51 BCD     1      17.150  22.120  14.510  1.00  0.00            
ATOM    118  H52 BCD     1      18.780  20.670  15.170  1.00  0.00            
ATOM    119  H53 BCD     1      17.810  18.820  15.060  1.00  0.00            
ATOM    120  H54 BCD     1      16.960  19.940  17.420  1.00  0.00            
ATOM    121  H55 BCD     1      19.380  19.000  17.930  1.00  0.00            
ATOM    122  H56 BCD     1      19.660  21.430  17.770  1.00  0.00            
ATOM    123  H57 BCD     1      16.920  22.760  18.150  1.00  0.00            
ATOM    124  H58 BCD     1      18.370  24.710  17.570  1.00  0.00            
ATOM    125  H59 BCD     1      18.630  23.950  19.100  1.00  0.00            
ATOM    126  H60 BCD     1      20.200  23.610  16.720  1.00  0.00            
ATOM    127  C37 BCD     1      11.960  22.630  14.520  1.00  0.00            
ATOM    128  O31 BCD     1      11.530  21.540  15.300  1.00  0.00            
ATOM    129  C38 BCD     1      12.970  22.200  13.430  1.00  0.00            
ATOM    130  O32 BCD     1      12.430  21.350  12.430  1.00  0.00            
ATOM    131  C39 BCD     1      14.160  21.460  14.110  1.00  0.00            
ATOM    132  O33 BCD     1      15.180  20.930  13.180  1.00  0.00            
ATOM    133  C40 BCD     1      14.780  22.410  15.030  1.00  0.00            
ATOM    134  C41 BCD     1      13.740  23.080  16.000  1.00  0.00            
ATOM    135  O34 BCD     1      12.670  23.570  15.330  1.00  0.00            
ATOM    136  C42 BCD     1      14.420  24.140  16.870  1.00  0.00            
ATOM    137  O35 BCD     1      15.080  25.080  16.020  1.00  0.00            
ATOM    138  H61 BCD     1      11.110  23.130  14.040  1.00  0.00            
ATOM    139  H62 BCD     1      13.290  23.120  12.920  1.00  0.00            
ATOM    140  H63 BCD     1      13.200  20.950  12.010  1.00  0.00            
ATOM    141  H64 BCD     1      13.770  20.620  14.700  1.00  0.00            
ATOM    142  H65 BCD     1      15.780  20.250  13.510  1.00  0.00            
ATOM    143  H66 BCD     1      15.200  23.200  14.390  1.00  0.00            
ATOM    144  H67 BCD     1      13.420  22.240  16.620  1.00  0.00            
ATOM    145  H68 BCD     1      13.600  24.610  17.430  1.00  0.00            
ATOM    146  H69 BCD     1      15.080  23.680  17.620  1.00  0.00            
ATOM    147  H70 BCD     1      14.450  25.790  15.880  1.00  0.00            
ATOM    148  C1  CC6     2       8.770  23.440  21.030  1.00  0.00            
ATOM    149  C2  CC6     2      10.120  22.830  21.450  1.00  0.00            
ATOM    150  C3  CC6     2      11.320  23.640  20.910  1.00  0.00            
ATOM    151  C4  CC6     2      12.710  23.040  21.310  1.00  0.00            
ATOM    152  C5  CC6     2      12.900  23.130  22.800  1.00  0.00            
ATOM    153  O1  CC6     2      13.610  22.450  23.500  1.00  0.00            
ATOM    154  O2  CC6     2      12.360  24.270  23.270  1.00  0.00            
ATOM    155  C6  CC6     2      12.640  24.590  24.650  1.00  0.00            
ATOM    156  C7  CC6     2      11.630  25.590  25.250  1.00  0.00            
ATOM    157  N1  CC6     2      11.410  26.880  24.460  1.00  0.00            
ATOM    158  C8  CC6     2      10.250  26.560  23.520  1.00  0.00            
ATOM    159  C9  CC6     2       9.770  27.720  22.660  1.00  0.00            
ATOM    160  C10 CC6     2      11.140  28.030  25.410  1.00  0.00            
ATOM    161  C11 CC6     2      12.460  28.650  26.000  1.00  0.00            
ATOM    162  C12 CC6     2      12.880  21.570  20.710  1.00  0.00            
ATOM    163  C13 CC6     2      12.930  20.390  21.470  1.00  0.00            
ATOM    164  C14 CC6     2      13.150  19.160  20.790  1.00  0.00            
ATOM    165  C15 CC6     2      13.240  19.040  19.370  1.00  0.00            
ATOM    166  C16 CC6     2      13.140  20.200  18.610  1.00  0.00            
ATOM    167  C17 CC6     2      13.010  21.430  19.310  1.00  0.00            
ATOM    168  C18 CC6     2      13.830  23.930  20.770  1.00  0.00            
ATOM    169  C19 CC6     2      13.650  25.150  20.050  1.00  0.00            
ATOM    170  C20 CC6     2      14.830  25.880  19.670  1.00  0.00            
ATOM    171  C21 CC6     2      16.080  25.390  19.970  1.00  0.00            
ATOM    172  C22 CC6     2      16.250  24.110  20.530  1.00  0.00            
ATOM    173  C23 CC6     2      15.160  23.440  21.050  1.00  0.00            
ATOM    174  H1  CC6     2       8.760  23.560  19.940  1.00  0.00            
ATOM    175  H2  CC6     2       7.960  22.810  21.380  1.00  0.00            
ATOM    176  H3  CC6     2       8.720  24.420  21.530  1.00  0.00            
ATOM    177  H4  CC6     2      10.080  21.790  21.090  1.00  0.00            
ATOM    178  H5  CC6     2      10.150  22.820  22.540  1.00  0.00            
ATOM    179  H6  CC6     2      11.210  24.690  21.200  1.00  0.00            
ATOM    180  H7  CC6     2      11.370  23.650  19.810  1.00  0.00            
ATOM    181  H8  CC6     2      13.690  24.910  24.730  1.00  0.00            
ATOM    182  H9  CC6     2      12.490  23.700  25.260  1.00  0.00            
ATOM    183  H10 CC6     2      11.890  25.830  26.280  1.00  0.00            
ATOM    184  H11 CC6     2      10.710  25.010  25.200  1.00  0.00            
ATOM    185  H12 CC6     2      12.220  27.070  23.860  1.00  0.00            
ATOM    186  H13 CC6     2       9.430  26.130  24.100  1.00  0.00            
ATOM    187  H14 CC6     2      10.630  25.740  22.900  1.00  0.00            
ATOM    188  H15 CC6     2      10.560  28.260  22.130  1.00  0.00            
ATOM    189  H16 CC6     2       9.030  27.390  21.910  1.00  0.00            
ATOM    190  H17 CC6     2       9.130  28.390  23.250  1.00  0.00            
ATOM    191  H18 CC6     2      10.490  27.690  26.220  1.00  0.00            
ATOM    192  H19 CC6     2      10.640  28.800  24.810  1.00  0.00            
ATOM    193  H20 CC6     2      12.900  27.920  26.680  1.00  0.00            
ATOM    194  H21 CC6     2      13.130  28.820  25.140  1.00  0.00            
ATOM    195  H22 CC6     2      12.350  29.560  26.600  1.00  0.00            
ATOM    196  H23 CC6     2      12.770  20.470  22.540  1.00  0.00            
ATOM    197  H24 CC6     2      13.110  18.220  21.320  1.00  0.00            
ATOM    198  H25 CC6     2      13.230  18.030  18.990  1.00  0.00            
ATOM    199  H26 CC6     2      13.160  20.190  17.530  1.00  0.00            
ATOM    200  H27 CC6     2      13.110  22.350  18.730  1.00  0.00            
ATOM    201  H28 CC6     2      12.690  25.590  19.810  1.00  0.00            
ATOM    202  H29 CC6     2      14.750  26.770  19.040  1.00  0.00            
ATOM    203  H30 CC6     2      16.970  25.930  19.680  1.00  0.00            
ATOM    204  H31 CC6     2      17.290  23.940  20.770  1.00  0.00            
ATOM    205  H32 CC6     2      15.370  22.510  21.570  1.00  0.00            
TER
ENDMDL
MODEL        1
ATOM      1  C1  BCD     1      23.880  29.060  15.430  1.00  0.00            
ATOM      2  O1  BCD     1      23.180  27.980  14.900  1.00  0.00            
ATOM      3  C2  BCD     1      25.340  28.710  15.750  1.00  0.00            
ATOM      4  O2  BCD     1      26.030  28.340  14.540  1.00  0.00            
ATOM      5  C3  BCD     1      25.520  27.670  16.840  1.00  0.00            
ATOM      6  O3  BCD     1      26.840  27.410  17.300  1.00  0.00            
ATOM      7  C4  BCD     1      24.710  28.100  18.120  1.00  0.00            
ATOM      8  C5  BCD     1      23.260  28.440  17.740  1.00  0.00            
ATOM      9  O4  BCD     1      23.340  29.520  16.760  1.00  0.00            
ATOM     10  C6  BCD     1      22.510  28.880  18.980  1.00  0.00            
ATOM     11  O5  BCD     1      23.100  29.940  19.710  1.00  0.00            
ATOM     12  H1  BCD     1      23.820  29.890  14.720  1.00  0.00            
ATOM     13  H2  BCD     1      25.800  29.660  16.050  1.00  0.00            
ATOM     14  H3  BCD     1      26.940  28.380  14.840  1.00  0.00            
ATOM     15  H4  BCD     1      25.160  26.740  16.400  1.00  0.00            
ATOM     16  H5  BCD     1      26.690  26.780  18.010  1.00  0.00            
ATOM     17  H6  BCD     1      25.110  28.940  18.700  1.00  0.00            
ATOM     18  H7  BCD     1      22.750  27.580  17.270  1.00  0.00            
ATOM     19  H8  BCD     1      21.470  29.150  18.760  1.00  0.00            
ATOM     20  H9  BCD     1      22.380  28.000  19.630  1.00  0.00            
ATOM     21  H10 BCD     1      22.940  29.790  20.650  1.00  0.00            
ATOM     22  C7  BCD     1      21.980  26.310  11.170  1.00  0.00            
ATOM     23  O6  BCD     1      20.960  25.580  11.910  1.00  0.00            
ATOM     24  C8  BCD     1      23.340  25.920  11.710  1.00  0.00            
ATOM     25  O7  BCD     1      23.740  24.550  11.530  1.00  0.00            
ATOM     26  C9  BCD     1      23.500  26.300  13.200  1.00  0.00            
ATOM     27  O8  BCD     1      24.810  26.010  13.620  1.00  0.00            
ATOM     28  C10 BCD     1      23.200  27.810  13.450  1.00  0.00            
ATOM     29  C11 BCD     1      21.840  28.180  12.810  1.00  0.00            
ATOM     30  O9  BCD     1      21.730  27.680  11.430  1.00  0.00            
ATOM     31  C12 BCD     1      21.600  29.700  12.760  1.00  0.00            
ATOM     32  O10 BCD     1      22.630  30.560  12.120  1.00  0.00            
ATOM     33  H11 BCD     1      21.890  26.170  10.090  1.00  0.00            
ATOM     34  H12 BCD     1      24.100  26.510  11.180  1.00  0.00            
ATOM     35  H13 BCD     1      24.680  24.550  11.740  1.00  0.00            
ATOM     36  H14 BCD     1      22.740  25.760  13.770  1.00  0.00            
ATOM     37  H15 BCD     1      25.270  26.740  14.040  1.00  0.00            
ATOM     38  H16 BCD     1      24.010  28.380  12.970  1.00  0.00            
ATOM     39  H17 BCD     1      21.050  27.610  13.310  1.00  0.00            
ATOM     40  H18 BCD     1      20.750  29.860  12.090  1.00  0.00            
ATOM     41  H19 BCD     1      21.170  30.030  13.720  1.00  0.00            
ATOM     42  H20 BCD     1      22.300  31.450  11.980  1.00  0.00            
ATOM     43  C13 BCD     1      18.080  22.740  11.070  1.00  0.00            
ATOM     44  O11 BCD     1      18.140  22.190  12.460  1.00  0.00            
ATOM     45  C14 BCD     1      19.440  22.560  10.340  1.00  0.00            
ATOM     46  O12 BCD     1      19.730  21.140  10.420  1.00  0.00            
ATOM     47  C15 BCD     1      20.520  23.470  10.960  1.00  0.00            
ATOM     48  O13 BCD     1      21.770  23.290  10.190  1.00  0.00            
ATOM     49  C16 BCD     1      19.970  24.910  11.090  1.00  0.00            
ATOM     50  C17 BCD     1      18.590  24.840  11.770  1.00  0.00            
ATOM     51  O14 BCD     1      17.630  24.070  11.130  1.00  0.00            
ATOM     52  C18 BCD     1      18.030  26.280  11.820  1.00  0.00            
ATOM     53  O15 BCD     1      18.180  26.950  10.580  1.00  0.00            
ATOM     54  H21 BCD     1      17.280  22.200  10.550  1.00  0.00            
ATOM     55  H22 BCD     1      19.410  22.890   9.300  1.00  0.00            
ATOM     56  H23 BCD     1      20.440  20.930   9.810  1.00  0.00            
ATOM     57  H24 BCD     1      20.710  23.200  12.010  1.00  0.00            
ATOM     58  H25 BCD     1      22.410  23.790  10.720  1.00  0.00            
ATOM     59  H26 BCD     1      19.900  25.380  10.100  1.00  0.00            
ATOM     60  H27 BCD     1      18.820  24.530  12.800  1.00  0.00            
ATOM     61  H28 BCD     1      16.960  26.130  12.060  1.00  0.00            
ATOM     62  H29 BCD     1      18.450  26.970  12.560  1.00  0.00            
ATOM     63  H30 BCD     1      17.700  27.780  10.630  1.00  0.00            
ATOM     64  C19 BCD     1      16.500  19.530  15.120  1.00  0.00            
ATOM     65  O16 BCD     1      17.310  20.000  16.240  1.00  0.00            
ATOM     66  C20 BCD     1      17.410  18.850  14.050  1.00  0.00            
ATOM     67  O17 BCD     1      18.320  17.890  14.620  1.00  0.00            
ATOM     68  C21 BCD     1      18.230  19.950  13.290  1.00  0.00            
ATOM     69  O18 BCD     1      18.820  19.400  12.180  1.00  0.00            
ATOM     70  C22 BCD     1      17.350  21.130  12.800  1.00  0.00            
ATOM     71  C23 BCD     1      16.300  21.620  13.760  1.00  0.00            
ATOM     72  O19 BCD     1      15.690  20.520  14.440  1.00  0.00            
ATOM     73  C24 BCD     1      15.250  22.540  13.140  1.00  0.00            
ATOM     74  O20 BCD     1      14.300  21.900  12.340  1.00  0.00            
ATOM     75  H31 BCD     1      15.830  18.760  15.530  1.00  0.00            
ATOM     76  H32 BCD     1      16.810  18.310  13.300  1.00  0.00            
ATOM     77  H33 BCD     1      18.920  17.690  13.900  1.00  0.00            
ATOM     78  H34 BCD     1      19.020  20.430  13.880  1.00  0.00            
ATOM     79  H35 BCD     1      19.170  20.090  11.610  1.00  0.00            
ATOM     80  H36 BCD     1      16.830  20.890  11.860  1.00  0.00            
ATOM     81  H37 BCD     1      16.880  22.210  14.480  1.00  0.00            
ATOM     82  H38 BCD     1      14.800  23.040  14.010  1.00  0.00            
ATOM     83  H39 BCD     1      15.830  23.270  12.560  1.00  0.00            
ATOM     84  H40 BCD     1      14.430  20.970  12.560  1.00  0.00            
ATOM     85  C25 BCD     1      18.380  19.910  20.050  1.00  0.00            
ATOM     86  O21 BCD     1      19.470  20.790  19.600  1.00  0.00            
ATOM     87  C26 BCD     1      18.450  18.510  19.370  1.00  0.00            
ATOM     88  O22 BCD     1      19.700  17.940  19.790  1.00  0.00            
ATOM     89  C27 BCD     1      18.380  18.760  17.860  1.00  0.00            
ATOM     90  O23 BCD     1      18.330  17.430  17.170  1.00  0.00            
ATOM     91  C28 BCD     1      17.110  19.530  17.560  1.00  0.00            
ATOM     92  C29 BCD     1      16.930  20.780  18.420  1.00  0.00            
ATOM     93  O24 BCD     1      17.170  20.540  19.850  1.00  0.00            
ATOM     94  C30 BCD     1      15.490  21.210  18.340  1.00  0.00            
ATOM     95  O25 BCD     1      14.510  20.150  18.540  1.00  0.00            
ATOM     96  H41 BCD     1      18.480  19.760  21.130  1.00  0.00            
ATOM     97  H42 BCD     1      17.550  17.980  19.710  1.00  0.00            
ATOM     98  H43 BCD     1      20.380  18.540  19.500  1.00  0.00            
ATOM     99  H44 BCD     1      19.190  19.390  17.470  1.00  0.00            
ATOM    100  H45 BCD     1      18.280  17.550  16.220  1.00  0.00            
ATOM    101  H46 BCD     1      16.290  18.820  17.710  1.00  0.00            
ATOM    102  H47 BCD     1      17.450  21.690  18.110  1.00  0.00            
ATOM    103  H48 BCD     1      15.380  22.030  19.060  1.00  0.00            
ATOM    104  H49 BCD     1      15.380  21.570  17.300  1.00  0.00            
ATOM    105  H50 BCD     1      13.730  20.470  18.070  1.00  0.00            
ATOM    106  C31 BCD     1      22.940  22.260  21.430  1.00  0.00            
ATOM    107  O26 BCD     1      23.180  23.400  20.600  1.00  0.00            
ATOM    108  C32 BCD     1      23.130  20.980  20.640  1.00  0.00            
ATOM    109  O27 BCD     1      24.350  20.960  19.880  1.00  0.00            
ATOM    110  C33 BCD     1      21.930  20.750  19.670  1.00  0.00            
ATOM    111  C34 BCD     1      20.610  20.920  20.480  1.00  0.00            
ATOM    112  C35 BCD     1      20.560  22.220  21.240  1.00  0.00            
ATOM    113  O28 BCD     1      21.710  22.350  22.080  1.00  0.00            
ATOM    114  C36 BCD     1      19.300  22.290  22.100  1.00  0.00            
ATOM    115  O29 BCD     1      19.300  21.300  23.120  1.00  0.00            
ATOM    116  O30 BCD     1      21.960  19.430  19.090  1.00  0.00            
ATOM    117  H51 BCD     1      23.660  22.260  22.260  1.00  0.00            
ATOM    118  H52 BCD     1      23.120  20.280  21.490  1.00  0.00            
ATOM    119  H53 BCD     1      24.640  20.050  19.820  1.00  0.00            
ATOM    120  H54 BCD     1      22.010  21.530  18.900  1.00  0.00            
ATOM    121  H55 BCD     1      22.860  19.290  18.790  1.00  0.00            
ATOM    122  H56 BCD     1      20.540  20.170  21.280  1.00  0.00            
ATOM    123  H57 BCD     1      20.640  23.130  20.620  1.00  0.00            
ATOM    124  H58 BCD     1      19.160  23.220  22.660  1.00  0.00            
ATOM    125  H59 BCD     1      18.390  22.350  21.490  1.00  0.00            
ATOM    126  H60 BCD     1      20.230  21.100  23.240  1.00  0.00            
ATOM    127  C37 BCD     1      25.280  26.920  20.250  1.00  0.00            
ATOM    128  O31 BCD     1      24.740  26.890  18.930  1.00  0.00            
ATOM    129  C38 BCD     1      26.090  25.660  20.490  1.00  0.00            
ATOM    130  O32 BCD     1      27.210  25.760  19.620  1.00  0.00            
ATOM    131  C39 BCD     1      25.250  24.440  20.290  1.00  0.00            
ATOM    132  O33 BCD     1      25.930  23.170  20.430  1.00  0.00            
ATOM    133  C40 BCD     1      23.970  24.470  21.110  1.00  0.00            
ATOM    134  C41 BCD     1      23.180  25.800  20.970  1.00  0.00            
ATOM    135  O34 BCD     1      24.190  26.930  21.060  1.00  0.00            
ATOM    136  C42 BCD     1      22.130  26.070  22.080  1.00  0.00            
ATOM    137  O35 BCD     1      21.500  27.250  21.720  1.00  0.00            
ATOM    138  H61 BCD     1      25.880  27.810  20.450  1.00  0.00            
ATOM    139  H62 BCD     1      26.480  25.670  21.520  1.00  0.00            
ATOM    140  H63 BCD     1      27.870  25.150  19.970  1.00  0.00            
ATOM    141  H64 BCD     1      24.970  24.470  19.230  1.00  0.00            
ATOM    142  H65 BCD     1      25.320  22.440  20.260  1.00  0.00            
ATOM    143  H66 BCD     1      24.350  24.320  22.130  1.00  0.00            
ATOM    144  H67 BCD     1      22.730  25.900  19.970  1.00  0.00            
ATOM    145  H68 BCD     1      21.450  25.220  21.950  1.00  0.00            
ATOM    146  H69 BCD     1      22.560  26.160  23.090  1.00  0.00            
ATOM    147  H70 BCD     1      21.980  27.990  22.100  1.00  0.00            
ATOM    148  C1  CC6     2      24.050  23.240  16.940  1.00  0.00            
ATOM    149  C2  CC6     2      23.230  24.610  17.050  1.00  0.00            
ATOM    150  C3  CC6     2      21.780  24.330  17.500  1.00  0.00            
ATOM    151  C4  CC6     2      20.620  24.100  16.470  1.00  0.00            
ATOM    152  C5  CC6     2      20.450  25.330  15.650  1.00  0.00            
ATOM    153  O1  CC6     2      20.230  25.350  14.460  1.00  0.00            
ATOM    154  O2  CC6     2      20.280  26.370  16.480  1.00  0.00            
ATOM    155  C6  CC6     2      20.020  27.690  16.070  1.00  0.00            
ATOM    156  C7  CC6     2      19.210  28.440  17.160  1.00  0.00            
ATOM    157  N1  CC6     2      17.850  27.700  17.540  1.00  0.00            
ATOM    158  C8  CC6     2      17.270  28.330  18.770  1.00  0.00            
ATOM    159  C9  CC6     2      17.920  28.170  20.110  1.00  0.00            
ATOM    160  C10 CC6     2      16.840  27.860  16.370  1.00  0.00            
ATOM    161  C11 CC6     2      15.420  27.220  16.540  1.00  0.00            
ATOM    162  C12 CC6     2      20.980  22.830  15.580  1.00  0.00            
ATOM    163  C13 CC6     2      20.640  21.600  16.160  1.00  0.00            
ATOM    164  C14 CC6     2      21.160  20.390  15.550  1.00  0.00            
ATOM    165  C15 CC6     2      21.930  20.500  14.370  1.00  0.00            
ATOM    166  C16 CC6     2      22.180  21.730  13.780  1.00  0.00            
ATOM    167  C17 CC6     2      21.740  22.910  14.420  1.00  0.00            
ATOM    168  C18 CC6     2      19.250  23.880  17.090  1.00  0.00            
ATOM    169  C19 CC6     2      18.130  23.750  16.180  1.00  0.00            
ATOM    170  C20 CC6     2      16.810  23.950  16.620  1.00  0.00            
ATOM    171  C21 CC6     2      16.530  24.340  17.910  1.00  0.00            
ATOM    172  C22 CC6     2      17.610  24.450  18.790  1.00  0.00            
ATOM    173  C23 CC6     2      18.950  24.240  18.410  1.00  0.00            
ATOM    174  H1  CC6     2      23.860  22.730  15.990  1.00  0.00            
ATOM    175  H2  CC6     2      25.080  23.540  17.160  1.00  0.00            
ATOM    176  H3  CC6     2      23.660  22.610  17.760  1.00  0.00            
ATOM    177  H4  CC6     2      23.060  25.070  16.070  1.00  0.00            
ATOM    178  H5  CC6     2      23.780  25.350  17.650  1.00  0.00            
ATOM    179  H6  CC6     2      21.530  25.240  18.070  1.00  0.00            
ATOM    180  H7  CC6     2      21.780  23.530  18.250  1.00  0.00            
ATOM    181  H8  CC6     2      19.370  27.770  15.190  1.00  0.00            
ATOM    182  H9  CC6     2      20.950  28.260  15.910  1.00  0.00            
ATOM    183  H10 CC6     2      19.000  29.420  16.750  1.00  0.00            
ATOM    184  H11 CC6     2      19.820  28.610  18.050  1.00  0.00            
ATOM    185  H12 CC6     2      18.030  26.720  17.810  1.00  0.00            
ATOM    186  H13 CC6     2      16.200  28.170  18.910  1.00  0.00            
ATOM    187  H14 CC6     2      17.340  29.390  18.530  1.00  0.00            
ATOM    188  H15 CC6     2      17.870  27.130  20.440  1.00  0.00            
ATOM    189  H16 CC6     2      18.960  28.510  20.200  1.00  0.00            
ATOM    190  H17 CC6     2      17.340  28.730  20.860  1.00  0.00            
ATOM    191  H18 CC6     2      17.310  27.560  15.430  1.00  0.00            
ATOM    192  H19 CC6     2      16.590  28.910  16.250  1.00  0.00            
ATOM    193  H20 CC6     2      14.780  27.760  15.830  1.00  0.00            
ATOM    194  H21 CC6     2      15.360  26.150  16.300  1.00  0.00            
ATOM    195  H22 CC6     2      14.990  27.470  17.520  1.00  0.00            
ATOM    196  H23 CC6     2      20.170  21.580  17.130  1.00  0.00            
ATOM    197  H24 CC6     2      21.060  19.430  16.060  1.00  0.00            
ATOM    198  H25 CC6     2      22.370  19.560  14.050  1.00  0.00            
ATOM    199  H26 CC6     2      22.830  21.930  12.940  1.00  0.00            
ATOM    200  H27 CC6     2      22.040  23.870  14.000  1.00  0.00            
ATOM    201  H28 CC6     2      18.440  23.580  15.150  1.00  0.00            
ATOM    202  H29 CC6     2      15.970  23.860  15.940  1.00  0.00            
ATOM    203  H30 CC6     2      15.510  24.520  18.240  1.00  0.00            
ATOM    204  H31 CC6     2      17.340  24.710  19.810  1.00  0.00            
ATOM    205  H32 CC6     2      19.750  24.470  19.110  1.00  0.00            
TER
ENDMDL
MODEL        1
ATOM      1  C1  BCD     1      12.580  28.590   8.570  1.00  0.00            
ATOM      2  O1  BCD     1      12.060  27.510   9.370  1.00  0.00            
ATOM      3  C2  BCD     1      13.110  28.050   7.280  1.00  0.00            
ATOM      4  O2  BCD     1      12.040  27.260   6.710  1.00  0.00            
ATOM      5  C3  BCD     1      14.390  27.240   7.540  1.00  0.00            
ATOM      6  O3  BCD     1      14.970  26.880   6.210  1.00  0.00            
ATOM      7  C4  BCD     1      15.380  28.040   8.380  1.00  0.00            
ATOM      8  C5  BCD     1      14.750  28.790   9.520  1.00  0.00            
ATOM      9  O4  BCD     1      13.590  29.460   9.080  1.00  0.00            
ATOM     10  C6  BCD     1      15.730  29.820  10.080  1.00  0.00            
ATOM     11  O5  BCD     1      15.230  30.540  11.180  1.00  0.00            
ATOM     12  H1  BCD     1      11.750  29.260   8.350  1.00  0.00            
ATOM     13  H2  BCD     1      13.380  28.870   6.600  1.00  0.00            
ATOM     14  H3  BCD     1      12.390  26.880   5.900  1.00  0.00            
ATOM     15  H4  BCD     1      14.120  26.310   8.070  1.00  0.00            
ATOM     16  H5  BCD     1      15.760  26.410   6.490  1.00  0.00            
ATOM     17  H6  BCD     1      15.910  28.680   7.650  1.00  0.00            
ATOM     18  H7  BCD     1      14.550  28.100  10.340  1.00  0.00            
ATOM     19  H8  BCD     1      16.650  29.310  10.400  1.00  0.00            
ATOM     20  H9  BCD     1      15.990  30.520   9.280  1.00  0.00            
ATOM     21  H10 BCD     1      15.930  31.120  11.490  1.00  0.00            
ATOM     22  C7  BCD     1       8.460  26.380  11.230  1.00  0.00            
ATOM     23  O6  BCD     1       9.090  25.710  12.290  1.00  0.00            
ATOM     24  C8  BCD     1       8.780  25.730   9.890  1.00  0.00            
ATOM     25  O7  BCD     1       8.440  24.300   9.920  1.00  0.00            
ATOM     26  C9  BCD     1      10.240  25.920   9.460  1.00  0.00            
ATOM     27  O8  BCD     1      10.570  25.190   8.250  1.00  0.00            
ATOM     28  C10 BCD     1      10.620  27.410   9.510  1.00  0.00            
ATOM     29  C11 BCD     1      10.160  28.090  10.830  1.00  0.00            
ATOM     30  O9  BCD     1       8.800  27.780  11.160  1.00  0.00            
ATOM     31  C12 BCD     1      10.420  29.590  10.940  1.00  0.00            
ATOM     32  O10 BCD     1       9.770  30.250   9.810  1.00  0.00            
ATOM     33  H11 BCD     1       7.380  26.320  11.400  1.00  0.00            
ATOM     34  H12 BCD     1       8.170  26.230   9.130  1.00  0.00            
ATOM     35  H13 BCD     1       8.230  24.140   9.000  1.00  0.00            
ATOM     36  H14 BCD     1      10.790  25.430  10.270  1.00  0.00            
ATOM     37  H15 BCD     1      11.250  25.660   7.760  1.00  0.00            
ATOM     38  H16 BCD     1      10.120  27.800   8.610  1.00  0.00            
ATOM     39  H17 BCD     1      10.820  27.620  11.560  1.00  0.00            
ATOM     40  H18 BCD     1      10.100  30.090  11.870  1.00  0.00            
ATOM     41  H19 BCD     1      11.500  29.800  10.920  1.00  0.00            
ATOM     42  H20 BCD     1       9.990  31.180   9.730  1.00  0.00            
ATOM     43  C13 BCD     1       8.490  23.620  15.780  1.00  0.00            
ATOM     44  O11 BCD     1       9.750  22.870  15.530  1.00  0.00            
ATOM     45  C14 BCD     1       7.530  23.380  14.570  1.00  0.00            
ATOM     46  O12 BCD     1       7.300  21.950  14.470  1.00  0.00            
ATOM     47  C15 BCD     1       8.150  24.000  13.380  1.00  0.00            
ATOM     48  O13 BCD     1       7.380  23.760  12.150  1.00  0.00            
ATOM     49  C16 BCD     1       8.440  25.500  13.490  1.00  0.00            
ATOM     50  C17 BCD     1       9.330  25.670  14.740  1.00  0.00            
ATOM     51  O14 BCD     1       8.700  25.040  15.880  1.00  0.00            
ATOM     52  C18 BCD     1       9.640  27.120  15.130  1.00  0.00            
ATOM     53  O15 BCD     1      10.780  27.180  15.950  1.00  0.00            
ATOM     54  H21 BCD     1       8.040  23.200  16.690  1.00  0.00            
ATOM     55  H22 BCD     1       6.540  23.860  14.670  1.00  0.00            
ATOM     56  H23 BCD     1       6.850  21.620  13.700  1.00  0.00            
ATOM     57  H24 BCD     1       9.170  23.590  13.320  1.00  0.00            
ATOM     58  H25 BCD     1       7.910  24.170  11.460  1.00  0.00            
ATOM     59  H26 BCD     1       7.580  26.170  13.590  1.00  0.00            
ATOM     60  H27 BCD     1      10.280  25.180  14.530  1.00  0.00            
ATOM     61  H28 BCD     1       9.860  27.730  14.240  1.00  0.00            
ATOM     62  H29 BCD     1       8.770  27.480  15.690  1.00  0.00            
ATOM     63  H30 BCD     1      10.800  26.620  16.730  1.00  0.00            
ATOM     64  C19 BCD     1      12.410  20.050  16.960  1.00  0.00            
ATOM     65  O16 BCD     1      13.340  20.610  16.080  1.00  0.00            
ATOM     66  C20 BCD     1      11.190  19.550  16.180  1.00  0.00            
ATOM     67  O17 BCD     1      11.490  18.480  15.260  1.00  0.00            
ATOM     68  C21 BCD     1      10.550  20.630  15.420  1.00  0.00            
ATOM     69  O18 BCD     1       9.450  20.170  14.630  1.00  0.00            
ATOM     70  C22 BCD     1      10.080  21.760  16.390  1.00  0.00            
ATOM     71  C23 BCD     1      11.200  22.080  17.400  1.00  0.00            
ATOM     72  O19 BCD     1      11.930  20.910  17.910  1.00  0.00            
ATOM     73  C24 BCD     1      10.690  22.850  18.670  1.00  0.00            
ATOM     74  O20 BCD     1       9.690  22.050  19.330  1.00  0.00            
ATOM     75  H31 BCD     1      12.820  19.130  17.400  1.00  0.00            
ATOM     76  H32 BCD     1      10.470  19.100  16.880  1.00  0.00            
ATOM     77  H33 BCD     1      10.730  18.350  14.680  1.00  0.00            
ATOM     78  H34 BCD     1      11.240  21.150  14.740  1.00  0.00            
ATOM     79  H35 BCD     1       8.970  20.960  14.370  1.00  0.00            
ATOM     80  H36 BCD     1       9.200  21.370  16.910  1.00  0.00            
ATOM     81  H37 BCD     1      11.870  22.830  16.960  1.00  0.00            
ATOM     82  H38 BCD     1      11.510  23.050  19.360  1.00  0.00            
ATOM     83  H39 BCD     1      10.350  23.820  18.300  1.00  0.00            
ATOM     84  H40 BCD     1      10.140  21.210  19.460  1.00  0.00            
ATOM     85  C25 BCD     1      17.380  20.400  15.610  1.00  0.00            
ATOM     86  O21 BCD     1      17.230  21.340  14.480  1.00  0.00            
ATOM     87  C26 BCD     1      16.600  19.120  15.310  1.00  0.00            
ATOM     88  O22 BCD     1      17.130  18.480  14.170  1.00  0.00            
ATOM     89  C27 BCD     1      15.080  19.410  15.150  1.00  0.00            
ATOM     90  O23 BCD     1      14.340  18.190  14.910  1.00  0.00            
ATOM     91  C28 BCD     1      14.650  20.200  16.370  1.00  0.00            
ATOM     92  C29 BCD     1      15.540  21.400  16.710  1.00  0.00            
ATOM     93  O24 BCD     1      16.900  20.990  16.790  1.00  0.00            
ATOM     94  C30 BCD     1      15.180  22.030  18.090  1.00  0.00            
ATOM     95  O25 BCD     1      15.520  21.110  19.180  1.00  0.00            
ATOM     96  H41 BCD     1      18.410  20.180  15.900  1.00  0.00            
ATOM     97  H42 BCD     1      16.650  18.520  16.230  1.00  0.00            
ATOM     98  H43 BCD     1      16.880  18.980  13.390  1.00  0.00            
ATOM     99  H44 BCD     1      14.880  20.060  14.300  1.00  0.00            
ATOM    100  H45 BCD     1      13.400  18.400  14.920  1.00  0.00            
ATOM    101  H46 BCD     1      14.710  19.530  17.240  1.00  0.00            
ATOM    102  H47 BCD     1      15.460  22.220  15.990  1.00  0.00            
ATOM    103  H48 BCD     1      15.790  22.940  18.140  1.00  0.00            
ATOM    104  H49 BCD     1      14.110  22.280  18.060  1.00  0.00            
ATOM    105  H50 BCD     1      16.410  20.760  19.040  1.00  0.00            
ATOM    106  C31 BCD     1      19.110  22.820  11.210  1.00  0.00            
ATOM    107  O26 BCD     1      18.250  24.000  11.230  1.00  0.00            
ATOM    108  C32 BCD     1      18.340  21.460  10.960  1.00  0.00            
ATOM    109  O27 BCD     1      17.730  21.410   9.620  1.00  0.00            
ATOM    110  C33 BCD     1      17.360  21.250  12.120  1.00  0.00            
ATOM    111  C34 BCD     1      18.150  21.410  13.430  1.00  0.00            
ATOM    112  C35 BCD     1      18.970  22.680  13.570  1.00  0.00            
ATOM    113  O28 BCD     1      19.840  22.810  12.420  1.00  0.00            
ATOM    114  C36 BCD     1      19.860  22.760  14.770  1.00  0.00            
ATOM    115  O29 BCD     1      20.820  21.690  14.900  1.00  0.00            
ATOM    116  O30 BCD     1      16.640  20.000  12.060  1.00  0.00            
ATOM    117  H51 BCD     1      19.870  23.030  10.450  1.00  0.00            
ATOM    118  H52 BCD     1      19.030  20.610  11.050  1.00  0.00            
ATOM    119  H53 BCD     1      18.090  20.640   9.180  1.00  0.00            
ATOM    120  H54 BCD     1      16.580  22.020  12.040  1.00  0.00            
ATOM    121  H55 BCD     1      15.880  20.010  11.480  1.00  0.00            
ATOM    122  H56 BCD     1      18.890  20.600  13.480  1.00  0.00            
ATOM    123  H57 BCD     1      18.250  23.510  13.530  1.00  0.00            
ATOM    124  H58 BCD     1      20.250  23.790  14.790  1.00  0.00            
ATOM    125  H59 BCD     1      19.180  22.660  15.620  1.00  0.00            
ATOM    126  H60 BCD     1      21.390  21.790  15.670  1.00  0.00            
ATOM    127  C37 BCD     1      17.600  27.210   8.720  1.00  0.00            
ATOM    128  O31 BCD     1      16.230  27.010   8.910  1.00  0.00            
ATOM    129  C38 BCD     1      18.260  25.980   8.050  1.00  0.00            
ATOM    130  O32 BCD     1      17.550  25.760   6.840  1.00  0.00            
ATOM    131  C39 BCD     1      18.160  24.780   8.980  1.00  0.00            
ATOM    132  O33 BCD     1      18.760  23.600   8.360  1.00  0.00            
ATOM    133  C40 BCD     1      18.720  25.060  10.370  1.00  0.00            
ATOM    134  C41 BCD     1      18.190  26.460  10.950  1.00  0.00            
ATOM    135  O34 BCD     1      18.300  27.510   9.980  1.00  0.00            
ATOM    136  C42 BCD     1      19.030  26.860  12.140  1.00  0.00            
ATOM    137  O35 BCD     1      18.480  27.950  12.860  1.00  0.00            
ATOM    138  H61 BCD     1      17.820  28.060   8.060  1.00  0.00            
ATOM    139  H62 BCD     1      19.320  26.100   7.810  1.00  0.00            
ATOM    140  H63 BCD     1      17.640  24.830   6.610  1.00  0.00            
ATOM    141  H64 BCD     1      17.100  24.580   9.130  1.00  0.00            
ATOM    142  H65 BCD     1      18.450  22.800   8.790  1.00  0.00            
ATOM    143  H66 BCD     1      19.820  24.970  10.390  1.00  0.00            
ATOM    144  H67 BCD     1      17.140  26.380  11.270  1.00  0.00            
ATOM    145  H68 BCD     1      19.090  26.010  12.820  1.00  0.00            
ATOM    146  H69 BCD     1      20.030  27.090  11.730  1.00  0.00            
ATOM    147  H70 BCD     1      19.040  28.730  12.760  1.00  0.00            
ATOM    148  C1  CC6     2      14.460  23.860   8.340  1.00  0.00            
ATOM    149  C2  CC6     2      13.730  24.290   9.690  1.00  0.00            
ATOM    150  C3  CC6     2      14.550  24.280  10.980  1.00  0.00            
ATOM    151  C4  CC6     2      13.650  24.290  12.300  1.00  0.00            
ATOM    152  C5  CC6     2      12.870  25.590  12.350  1.00  0.00            
ATOM    153  O1  CC6     2      11.700  25.660  12.670  1.00  0.00            
ATOM    154  O2  CC6     2      13.710  26.630  12.520  1.00  0.00            
ATOM    155  C6  CC6     2      13.250  27.990  12.820  1.00  0.00            
ATOM    156  C7  CC6     2      14.440  28.760  13.460  1.00  0.00            
ATOM    157  N1  CC6     2      15.140  28.150  14.670  1.00  0.00            
ATOM    158  C8  CC6     2      16.230  29.030  15.170  1.00  0.00            
ATOM    159  C9  CC6     2      17.160  28.410  16.230  1.00  0.00            
ATOM    160  C10 CC6     2      14.140  27.880  15.790  1.00  0.00            
ATOM    161  C11 CC6     2      13.280  29.100  16.290  1.00  0.00            
ATOM    162  C12 CC6     2      12.730  22.990  12.280  1.00  0.00            
ATOM    163  C13 CC6     2      13.360  21.760  12.600  1.00  0.00            
ATOM    164  C14 CC6     2      12.600  20.580  12.550  1.00  0.00            
ATOM    165  C15 CC6     2      11.250  20.610  12.080  1.00  0.00            
ATOM    166  C16 CC6     2      10.620  21.820  11.770  1.00  0.00            
ATOM    167  C17 CC6     2      11.370  23.010  11.900  1.00  0.00            
ATOM    168  C18 CC6     2      14.380  24.260  13.690  1.00  0.00            
ATOM    169  C19 CC6     2      13.580  24.160  14.830  1.00  0.00            
ATOM    170  C20 CC6     2      14.140  24.510  16.120  1.00  0.00            
ATOM    171  C21 CC6     2      15.490  24.820  16.220  1.00  0.00            
ATOM    172  C22 CC6     2      16.290  24.880  15.080  1.00  0.00            
ATOM    173  C23 CC6     2      15.760  24.530  13.850  1.00  0.00            
ATOM    174  H1  CC6     2      15.190  24.540   7.890  1.00  0.00            
ATOM    175  H2  CC6     2      15.000  22.960   8.640  1.00  0.00            
ATOM    176  H3  CC6     2      13.730  23.600   7.560  1.00  0.00            
ATOM    177  H4  CC6     2      12.950  23.510   9.760  1.00  0.00            
ATOM    178  H5  CC6     2      13.250  25.270   9.560  1.00  0.00            
ATOM    179  H6  CC6     2      15.210  25.150  10.890  1.00  0.00            
ATOM    180  H7  CC6     2      15.230  23.420  10.970  1.00  0.00            
ATOM    181  H8  CC6     2      12.440  27.910  13.550  1.00  0.00            
ATOM    182  H9  CC6     2      12.810  28.510  11.970  1.00  0.00            
ATOM    183  H10 CC6     2      14.060  29.770  13.620  1.00  0.00            
ATOM    184  H11 CC6     2      15.070  28.770  12.570  1.00  0.00            
ATOM    185  H12 CC6     2      15.550  27.260  14.360  1.00  0.00            
ATOM    186  H13 CC6     2      15.750  29.930  15.560  1.00  0.00            
ATOM    187  H14 CC6     2      16.890  29.190  14.310  1.00  0.00            
ATOM    188  H15 CC6     2      17.650  27.530  15.810  1.00  0.00            
ATOM    189  H16 CC6     2      18.010  29.020  16.570  1.00  0.00            
ATOM    190  H17 CC6     2      16.630  28.140  17.160  1.00  0.00            
ATOM    191  H18 CC6     2      14.770  27.440  16.570  1.00  0.00            
ATOM    192  H19 CC6     2      13.500  27.060  15.450  1.00  0.00            
ATOM    193  H20 CC6     2      12.600  29.500  15.540  1.00  0.00            
ATOM    194  H21 CC6     2      12.650  28.740  17.110  1.00  0.00            
ATOM    195  H22 CC6     2      13.880  29.900  16.740  1.00  0.00            
ATOM    196  H23 CC6     2      14.410  21.650  12.850  1.00  0.00            
ATOM    197  H24 CC6     2      13.100  19.630  12.710  1.00  0.00            
ATOM    198  H25 CC6     2      10.650  19.710  11.980  1.00  0.00            
ATOM    199  H26 CC6     2       9.540  21.740  11.700  1.00  0.00            
ATOM    200  H27 CC6     2      10.830  23.930  11.680  1.00  0.00            
ATOM    201  H28 CC6     2      12.520  23.930  14.800  1.00  0.00            
ATOM    202  H29 CC6     2      13.510  24.480  17.000  1.00  0.00            
ATOM    203  H30 CC6     2      15.890  25.140  17.180  1.00  0.00            
ATOM    204  H31 CC6     2      17.370  25.040  15.100  1.00  0.00            
ATOM    205  H32 CC6     2      16.340  24.500  12.930  1.00  0.00            
TER
ENDMDL
MODEL        1
ATOM      1  C1  BCD     1      12.370  26.500   7.360  1.00  0.00            
ATOM      2  O1  BCD     1      11.710  25.960   8.490  1.00  0.00            
ATOM      3  C2  BCD     1      12.740  25.370   6.460  1.00  0.00            
ATOM      4  O2  BCD     1      11.680  24.620   6.020  1.00  0.00            
ATOM      5  C3  BCD     1      13.930  24.460   6.950  1.00  0.00            
ATOM      6  O3  BCD     1      14.340  23.540   5.930  1.00  0.00            
ATOM      7  C4  BCD     1      15.090  25.300   7.470  1.00  0.00            
ATOM      8  C5  BCD     1      14.610  26.440   8.330  1.00  0.00            
ATOM      9  O4  BCD     1      13.590  27.210   7.630  1.00  0.00            
ATOM     10  C6  BCD     1      15.760  27.410   8.760  1.00  0.00            
ATOM     11  O5  BCD     1      15.190  28.520   9.560  1.00  0.00            
ATOM     12  H1  BCD     1      11.750  27.240   6.840  1.00  0.00            
ATOM     13  H2  BCD     1      13.030  25.850   5.520  1.00  0.00            
ATOM     14  H3  BCD     1      11.250  24.400   6.850  1.00  0.00            
ATOM     15  H4  BCD     1      13.540  23.900   7.820  1.00  0.00            
ATOM     16  H5  BCD     1      15.230  23.420   6.260  1.00  0.00            
ATOM     17  H6  BCD     1      15.690  25.760   6.680  1.00  0.00            
ATOM     18  H7  BCD     1      14.230  26.020   9.270  1.00  0.00            
ATOM     19  H8  BCD     1      16.620  26.920   9.230  1.00  0.00            
ATOM     20  H9  BCD     1      16.130  27.870   7.830  1.00  0.00            
ATOM     21  H10 BCD     1      15.980  28.930   9.920  1.00  0.00            
ATOM     22  C7  BCD     1       7.980  25.440  10.320  1.00  0.00            
ATOM     23  O6  BCD     1       8.690  25.020  11.520  1.00  0.00            
ATOM     24  C8  BCD     1       8.340  24.500   9.150  1.00  0.00            
ATOM     25  O7  BCD     1       7.950  23.140   9.440  1.00  0.00            
ATOM     26  C9  BCD     1       9.860  24.550   8.930  1.00  0.00            
ATOM     27  O8  BCD     1      10.190  23.590   7.940  1.00  0.00            
ATOM     28  C10 BCD     1      10.260  25.930   8.500  1.00  0.00            
ATOM     29  C11 BCD     1       9.670  26.970   9.480  1.00  0.00            
ATOM     30  O9  BCD     1       8.290  26.760   9.820  1.00  0.00            
ATOM     31  C12 BCD     1       9.940  28.410   8.940  1.00  0.00            
ATOM     32  O10 BCD     1       9.300  28.730   7.780  1.00  0.00            
ATOM     33  H11 BCD     1       6.890  25.480  10.440  1.00  0.00            
ATOM     34  H12 BCD     1       7.850  24.850   8.230  1.00  0.00            
ATOM     35  H13 BCD     1       7.950  22.740   8.570  1.00  0.00            
ATOM     36  H14 BCD     1      10.380  24.280   9.860  1.00  0.00            
ATOM     37  H15 BCD     1       9.540  22.880   7.850  1.00  0.00            
ATOM     38  H16 BCD     1       9.830  26.090   7.510  1.00  0.00            
ATOM     39  H17 BCD     1      10.270  26.870  10.390  1.00  0.00            
ATOM     40  H18 BCD     1       9.650  29.130   9.720  1.00  0.00            
ATOM     41  H19 BCD     1      10.990  28.650   8.740  1.00  0.00            
ATOM     42  H20 BCD     1       9.540  29.640   7.550  1.00  0.00            
ATOM     43  C13 BCD     1       8.020  23.620  15.290  1.00  0.00            
ATOM     44  O11 BCD     1       9.240  22.820  15.290  1.00  0.00            
ATOM     45  C14 BCD     1       7.040  23.180  14.170  1.00  0.00            
ATOM     46  O12 BCD     1       6.520  21.840  14.430  1.00  0.00            
ATOM     47  C15 BCD     1       7.620  23.400  12.820  1.00  0.00            
ATOM     48  O13 BCD     1       6.650  23.040  11.840  1.00  0.00            
ATOM     49  C16 BCD     1       7.950  24.920  12.700  1.00  0.00            
ATOM     50  C17 BCD     1       8.920  25.320  13.860  1.00  0.00            
ATOM     51  O14 BCD     1       8.370  25.000  15.170  1.00  0.00            
ATOM     52  C18 BCD     1       9.110  26.790  13.840  1.00  0.00            
ATOM     53  O15 BCD     1      10.380  27.040  14.440  1.00  0.00            
ATOM     54  H21 BCD     1       7.540  23.440  16.260  1.00  0.00            
ATOM     55  H22 BCD     1       6.340  24.020  14.290  1.00  0.00            
ATOM     56  H23 BCD     1       6.190  21.500  13.600  1.00  0.00            
ATOM     57  H24 BCD     1       8.480  22.740  12.640  1.00  0.00            
ATOM     58  H25 BCD     1       7.020  23.150  10.960  1.00  0.00            
ATOM     59  H26 BCD     1       6.980  25.430  12.710  1.00  0.00            
ATOM     60  H27 BCD     1       9.850  24.740  13.780  1.00  0.00            
ATOM     61  H28 BCD     1       9.120  27.210  12.820  1.00  0.00            
ATOM     62  H29 BCD     1       8.380  27.340  14.450  1.00  0.00            
ATOM     63  H30 BCD     1      10.260  27.010  15.390  1.00  0.00            
ATOM     64  C19 BCD     1      11.550  20.340  17.750  1.00  0.00            
ATOM     65  O16 BCD     1      12.620  20.410  16.810  1.00  0.00            
ATOM     66  C20 BCD     1      10.290  19.750  17.120  1.00  0.00            
ATOM     67  O17 BCD     1      10.600  18.380  16.710  1.00  0.00            
ATOM     68  C21 BCD     1       9.810  20.660  16.020  1.00  0.00            
ATOM     69  O18 BCD     1       8.630  20.120  15.430  1.00  0.00            
ATOM     70  C22 BCD     1       9.510  22.080  16.490  1.00  0.00            
ATOM     71  C23 BCD     1      10.750  22.620  17.210  1.00  0.00            
ATOM     72  O19 BCD     1      11.260  21.670  18.150  1.00  0.00            
ATOM     73  C24 BCD     1      10.530  24.040  17.860  1.00  0.00            
ATOM     74  O20 BCD     1       9.360  23.950  18.780  1.00  0.00            
ATOM     75  H31 BCD     1      11.920  19.750  18.600  1.00  0.00            
ATOM     76  H32 BCD     1       9.530  19.830  17.910  1.00  0.00            
ATOM     77  H33 BCD     1       9.820  17.980  16.330  1.00  0.00            
ATOM     78  H34 BCD     1      10.630  20.760  15.300  1.00  0.00            
ATOM     79  H35 BCD     1       8.290  20.900  14.990  1.00  0.00            
ATOM     80  H36 BCD     1       8.660  21.980  17.170  1.00  0.00            
ATOM     81  H37 BCD     1      11.480  22.730  16.400  1.00  0.00            
ATOM     82  H38 BCD     1      11.480  24.250  18.360  1.00  0.00            
ATOM     83  H39 BCD     1      10.290  24.800  17.110  1.00  0.00            
ATOM     84  H40 BCD     1       9.580  23.320  19.470  1.00  0.00            
ATOM     85  C25 BCD     1      16.580  19.530  16.170  1.00  0.00            
ATOM     86  O21 BCD     1      16.530  20.280  14.940  1.00  0.00            
ATOM     87  C26 BCD     1      15.630  18.360  16.330  1.00  0.00            
ATOM     88  O22 BCD     1      15.920  17.400  15.270  1.00  0.00            
ATOM     89  C27 BCD     1      14.140  18.800  16.200  1.00  0.00            
ATOM     90  O23 BCD     1      13.200  17.790  16.400  1.00  0.00            
ATOM     91  C28 BCD     1      13.930  19.860  17.210  1.00  0.00            
ATOM     92  C29 BCD     1      14.980  21.000  17.140  1.00  0.00            
ATOM     93  O24 BCD     1      16.340  20.460  17.290  1.00  0.00            
ATOM     94  C30 BCD     1      14.670  22.080  18.120  1.00  0.00            
ATOM     95  O25 BCD     1      14.580  21.580  19.470  1.00  0.00            
ATOM     96  H41 BCD     1      17.570  19.060  16.270  1.00  0.00            
ATOM     97  H42 BCD     1      15.790  17.910  17.320  1.00  0.00            
ATOM     98  H43 BCD     1      15.890  17.930  14.470  1.00  0.00            
ATOM     99  H44 BCD     1      13.940  19.280  15.230  1.00  0.00            
ATOM    100  H45 BCD     1      12.350  18.240  16.470  1.00  0.00            
ATOM    101  H46 BCD     1      14.000  19.420  18.210  1.00  0.00            
ATOM    102  H47 BCD     1      14.870  21.390  16.120  1.00  0.00            
ATOM    103  H48 BCD     1      15.410  22.890  18.100  1.00  0.00            
ATOM    104  H49 BCD     1      13.730  22.590  17.850  1.00  0.00            
ATOM    105  H50 BCD     1      15.160  22.080  20.050  1.00  0.00            
ATOM    106  C31 BCD     1      18.450  20.480  11.370  1.00  0.00            
ATOM    107  O26 BCD     1      17.790  21.660  11.000  1.00  0.00            
ATOM    108  C32 BCD     1      17.500  19.320  11.460  1.00  0.00            
ATOM    109  O27 BCD     1      16.710  19.110  10.250  1.00  0.00            
ATOM    110  C33 BCD     1      16.690  19.540  12.650  1.00  0.00            
ATOM    111  C34 BCD     1      17.520  19.890  13.980  1.00  0.00            
ATOM    112  C35 BCD     1      18.510  21.020  13.750  1.00  0.00            
ATOM    113  O28 BCD     1      19.230  20.690  12.570  1.00  0.00            
ATOM    114  C36 BCD     1      19.350  21.250  14.970  1.00  0.00            
ATOM    115  O29 BCD     1      20.180  20.130  15.270  1.00  0.00            
ATOM    116  O30 BCD     1      15.780  18.470  12.790  1.00  0.00            
ATOM    117  H51 BCD     1      19.140  20.220  10.560  1.00  0.00            
ATOM    118  H52 BCD     1      18.120  18.430  11.630  1.00  0.00            
ATOM    119  H53 BCD     1      16.230  18.320  10.520  1.00  0.00            
ATOM    120  H54 BCD     1      16.200  20.500  12.480  1.00  0.00            
ATOM    121  H55 BCD     1      15.060  18.490  12.160  1.00  0.00            
ATOM    122  H56 BCD     1      18.030  18.970  14.300  1.00  0.00            
ATOM    123  H57 BCD     1      17.950  21.960  13.630  1.00  0.00            
ATOM    124  H58 BCD     1      20.050  22.070  14.770  1.00  0.00            
ATOM    125  H59 BCD     1      18.810  21.630  15.850  1.00  0.00            
ATOM    126  H60 BCD     1      20.810  20.370  15.960  1.00  0.00            
ATOM    127  C37 BCD     1      17.260  24.350   7.840  1.00  0.00            
ATOM    128  O31 BCD     1      15.850  24.410   8.220  1.00  0.00            
ATOM    129  C38 BCD     1      17.640  22.930   7.490  1.00  0.00            
ATOM    130  O32 BCD     1      16.870  22.610   6.330  1.00  0.00            
ATOM    131  C39 BCD     1      17.530  21.990   8.680  1.00  0.00            
ATOM    132  O33 BCD     1      17.930  20.640   8.360  1.00  0.00            
ATOM    133  C40 BCD     1      18.300  22.480   9.910  1.00  0.00            
ATOM    134  C41 BCD     1      17.860  23.900  10.150  1.00  0.00            
ATOM    135  O34 BCD     1      18.050  24.680   8.980  1.00  0.00            
ATOM    136  C42 BCD     1      18.640  24.540  11.270  1.00  0.00            
ATOM    137  O35 BCD     1      18.240  25.890  11.470  1.00  0.00            
ATOM    138  H61 BCD     1      17.510  24.930   6.940  1.00  0.00            
ATOM    139  H62 BCD     1      18.720  22.930   7.300  1.00  0.00            
ATOM    140  H63 BCD     1      17.050  21.700   6.050  1.00  0.00            
ATOM    141  H64 BCD     1      16.480  21.980   9.000  1.00  0.00            
ATOM    142  H65 BCD     1      17.540  20.100   9.050  1.00  0.00            
ATOM    143  H66 BCD     1      19.360  22.350   9.660  1.00  0.00            
ATOM    144  H67 BCD     1      16.800  24.030  10.400  1.00  0.00            
ATOM    145  H68 BCD     1      18.710  23.970  12.210  1.00  0.00            
ATOM    146  H69 BCD     1      19.670  24.580  10.890  1.00  0.00            
ATOM    147  H70 BCD     1      18.880  26.470  11.050  1.00  0.00            
ATOM    148  C1  CC6     2      13.240  20.180   9.690  1.00  0.00            
ATOM    149  C2  CC6     2      13.630  21.710   9.580  1.00  0.00            
ATOM    150  C3  CC6     2      14.100  22.380  10.890  1.00  0.00            
ATOM    151  C4  CC6     2      13.150  22.830  12.060  1.00  0.00            
ATOM    152  C5  CC6     2      12.540  24.120  11.660  1.00  0.00            
ATOM    153  O1  CC6     2      11.440  24.470  12.030  1.00  0.00            
ATOM    154  O2  CC6     2      13.520  25.050  11.530  1.00  0.00            
ATOM    155  C6  CC6     2      13.170  26.490  11.520  1.00  0.00            
ATOM    156  C7  CC6     2      14.370  27.270  12.220  1.00  0.00            
ATOM    157  N1  CC6     2      14.800  26.780  13.510  1.00  0.00            
ATOM    158  C8  CC6     2      16.160  27.420  13.760  1.00  0.00            
ATOM    159  C9  CC6     2      16.670  27.190  15.210  1.00  0.00            
ATOM    160  C10 CC6     2      13.710  27.230  14.530  1.00  0.00            
ATOM    161  C11 CC6     2      13.510  28.700  14.910  1.00  0.00            
ATOM    162  C12 CC6     2      12.140  21.750  12.240  1.00  0.00            
ATOM    163  C13 CC6     2      12.430  20.730  13.240  1.00  0.00            
ATOM    164  C14 CC6     2      11.530  19.640  13.390  1.00  0.00            
ATOM    165  C15 CC6     2      10.390  19.530  12.470  1.00  0.00            
ATOM    166  C16 CC6     2      10.150  20.510  11.500  1.00  0.00            
ATOM    167  C17 CC6     2      10.970  21.590  11.430  1.00  0.00            
ATOM    168  C18 CC6     2      13.940  23.200  13.270  1.00  0.00            
ATOM    169  C19 CC6     2      13.230  23.660  14.410  1.00  0.00            
ATOM    170  C20 CC6     2      13.950  24.190  15.490  1.00  0.00            
ATOM    171  C21 CC6     2      15.410  24.170  15.610  1.00  0.00            
ATOM    172  C22 CC6     2      16.140  23.780  14.470  1.00  0.00            
ATOM    173  C23 CC6     2      15.420  23.310  13.350  1.00  0.00            
ATOM    174  H1  CC6     2      13.960  19.560  10.230  1.00  0.00            
ATOM    175  H2  CC6     2      12.260  19.890  10.100  1.00  0.00            
ATOM    176  H3  CC6     2      13.240  19.710   8.700  1.00  0.00            
ATOM    177  H4  CC6     2      12.840  22.310   9.100  1.00  0.00            
ATOM    178  H5  CC6     2      14.430  21.720   8.830  1.00  0.00            
ATOM    179  H6  CC6     2      14.720  23.230  10.580  1.00  0.00            
ATOM    180  H7  CC6     2      14.710  21.580  11.310  1.00  0.00            
ATOM    181  H8  CC6     2      12.270  26.650  12.120  1.00  0.00            
ATOM    182  H9  CC6     2      12.890  26.880  10.540  1.00  0.00            
ATOM    183  H10 CC6     2      14.240  28.350  12.190  1.00  0.00            
ATOM    184  H11 CC6     2      15.200  27.020  11.560  1.00  0.00            
ATOM    185  H12 CC6     2      15.060  25.790  13.600  1.00  0.00            
ATOM    186  H13 CC6     2      16.040  28.500  13.640  1.00  0.00            
ATOM    187  H14 CC6     2      16.890  27.030  13.060  1.00  0.00            
ATOM    188  H15 CC6     2      17.450  27.900  15.520  1.00  0.00            
ATOM    189  H16 CC6     2      15.940  27.210  16.030  1.00  0.00            
ATOM    190  H17 CC6     2      17.180  26.230  15.130  1.00  0.00            
ATOM    191  H18 CC6     2      14.040  26.670  15.400  1.00  0.00            
ATOM    192  H19 CC6     2      12.760  26.730  14.320  1.00  0.00            
ATOM    193  H20 CC6     2      14.310  29.100  15.540  1.00  0.00            
ATOM    194  H21 CC6     2      13.440  29.300  13.990  1.00  0.00            
ATOM    195  H22 CC6     2      12.640  28.850  15.560  1.00  0.00            
ATOM    196  H23 CC6     2      13.290  20.710  13.900  1.00  0.00            
ATOM    197  H24 CC6     2      11.720  18.860  14.130  1.00  0.00            
ATOM    198  H25 CC6     2       9.670  18.720  12.590  1.00  0.00            
ATOM    199  H26 CC6     2       9.210  20.410  10.960  1.00  0.00            
ATOM    200  H27 CC6     2      10.700  22.340  10.690  1.00  0.00            
ATOM    201  H28 CC6     2      12.140  23.710  14.410  1.00  0.00            
ATOM    202  H29 CC6     2      13.310  24.550  16.290  1.00  0.00            
ATOM    203  H30 CC6     2      15.890  24.710  16.430  1.00  0.00            
ATOM    204  H31 CC6     2      17.230  23.840  14.390  1.00  0.00            
ATOM    205  H32 CC6     2      16.020  23.110  12.460  1.00  0.00            
TER
ENDMDL
MODEL        1
ATOM      1  C1  BCD     1      12.080  25.500   4.000  1.00  0.00            
ATOM      2  O1  BCD     1      11.670  24.980   5.270  1.00  0.00            
ATOM      3  C2  BCD     1      12.810  24.400   3.220  1.00  0.00            
ATOM      4  O2  BCD     1      11.810  23.380   2.990  1.00  0.00            
ATOM      5  C3  BCD     1      14.040  23.820   3.970  1.00  0.00            
ATOM      6  O3  BCD     1      14.680  22.950   3.050  1.00  0.00            
ATOM      7  C4  BCD     1      15.000  24.920   4.250  1.00  0.00            
ATOM      8  C5  BCD     1      14.290  26.140   4.790  1.00  0.00            
ATOM      9  O4  BCD     1      13.030  26.460   4.030  1.00  0.00            
ATOM     10  C6  BCD     1      15.110  27.470   4.750  1.00  0.00            
ATOM     11  O5  BCD     1      14.590  28.340   5.730  1.00  0.00            
ATOM     12  H1  BCD     1      11.200  25.820   3.430  1.00  0.00            
ATOM     13  H2  BCD     1      13.220  24.780   2.270  1.00  0.00            
ATOM     14  H3  BCD     1      11.560  22.910   3.790  1.00  0.00            
ATOM     15  H4  BCD     1      13.720  23.380   4.920  1.00  0.00            
ATOM     16  H5  BCD     1      15.540  22.750   3.430  1.00  0.00            
ATOM     17  H6  BCD     1      15.600  25.210   3.380  1.00  0.00            
ATOM     18  H7  BCD     1      14.100  25.990   5.860  1.00  0.00            
ATOM     19  H8  BCD     1      16.170  27.290   4.940  1.00  0.00            
ATOM     20  H9  BCD     1      15.010  27.950   3.770  1.00  0.00            
ATOM     21  H10 BCD     1      15.280  28.970   5.940  1.00  0.00            
ATOM     22  C7  BCD     1       8.100  24.310   7.420  1.00  0.00            
ATOM     23  O6  BCD     1       8.710  24.320   8.660  1.00  0.00            
ATOM     24  C8  BCD     1       8.630  23.140   6.590  1.00  0.00            
ATOM     25  O7  BCD     1       8.480  21.900   7.360  1.00  0.00            
ATOM     26  C9  BCD     1      10.070  23.340   6.150  1.00  0.00            
ATOM     27  O8  BCD     1      10.550  22.290   5.250  1.00  0.00            
ATOM     28  C10 BCD     1      10.250  24.740   5.460  1.00  0.00            
ATOM     29  C11 BCD     1       9.640  25.840   6.340  1.00  0.00            
ATOM     30  O9  BCD     1       8.300  25.500   6.740  1.00  0.00            
ATOM     31  C12 BCD     1       9.690  27.170   5.670  1.00  0.00            
ATOM     32  O10 BCD     1       8.800  27.310   4.560  1.00  0.00            
ATOM     33  H11 BCD     1       7.010  24.230   7.490  1.00  0.00            
ATOM     34  H12 BCD     1       8.000  23.200   5.700  1.00  0.00            
ATOM     35  H13 BCD     1       9.120  21.270   7.010  1.00  0.00            
ATOM     36  H14 BCD     1      10.700  23.400   7.050  1.00  0.00            
ATOM     37  H15 BCD     1      10.420  21.440   5.670  1.00  0.00            
ATOM     38  H16 BCD     1       9.770  24.810   4.480  1.00  0.00            
ATOM     39  H17 BCD     1      10.220  25.850   7.270  1.00  0.00            
ATOM     40  H18 BCD     1       9.520  27.950   6.420  1.00  0.00            
ATOM     41  H19 BCD     1      10.730  27.400   5.400  1.00  0.00            
ATOM     42  H20 BCD     1       8.870  28.230   4.300  1.00  0.00            
ATOM     43  C13 BCD     1       7.830  24.090  12.660  1.00  0.00            
ATOM     44  O11 BCD     1       9.050  23.400  12.740  1.00  0.00            
ATOM     45  C14 BCD     1       6.820  23.390  11.690  1.00  0.00            
ATOM     46  O12 BCD     1       6.590  22.080  12.290  1.00  0.00            
ATOM     47  C15 BCD     1       7.540  23.200  10.360  1.00  0.00            
ATOM     48  O13 BCD     1       6.800  22.450   9.340  1.00  0.00            
ATOM     49  C16 BCD     1       7.930  24.610   9.800  1.00  0.00            
ATOM     50  C17 BCD     1       8.770  25.360  10.820  1.00  0.00            
ATOM     51  O14 BCD     1       8.050  25.430  12.090  1.00  0.00            
ATOM     52  C18 BCD     1       9.040  26.730  10.300  1.00  0.00            
ATOM     53  O15 BCD     1      10.140  27.330  11.040  1.00  0.00            
ATOM     54  H21 BCD     1       7.310  24.240  13.610  1.00  0.00            
ATOM     55  H22 BCD     1       5.960  24.060  11.550  1.00  0.00            
ATOM     56  H23 BCD     1       5.820  21.810  11.780  1.00  0.00            
ATOM     57  H24 BCD     1       8.440  22.600  10.560  1.00  0.00            
ATOM     58  H25 BCD     1       7.430  22.310   8.620  1.00  0.00            
ATOM     59  H26 BCD     1       7.000  25.110   9.500  1.00  0.00            
ATOM     60  H27 BCD     1       9.700  24.790  10.970  1.00  0.00            
ATOM     61  H28 BCD     1       9.280  26.620   9.230  1.00  0.00            
ATOM     62  H29 BCD     1       8.090  27.250  10.460  1.00  0.00            
ATOM     63  H30 BCD     1       9.840  27.260  11.950  1.00  0.00            
ATOM     64  C19 BCD     1      11.650  21.920  15.550  1.00  0.00            
ATOM     65  O16 BCD     1      12.650  21.840  14.550  1.00  0.00            
ATOM     66  C20 BCD     1      10.530  20.990  15.180  1.00  0.00            
ATOM     67  O17 BCD     1      10.930  19.640  15.040  1.00  0.00            
ATOM     68  C21 BCD     1       9.860  21.450  13.890  1.00  0.00            
ATOM     69  O18 BCD     1       8.750  20.610  13.580  1.00  0.00            
ATOM     70  C22 BCD     1       9.410  22.930  14.080  1.00  0.00            
ATOM     71  C23 BCD     1      10.580  23.820  14.620  1.00  0.00            
ATOM     72  O19 BCD     1      11.200  23.250  15.740  1.00  0.00            
ATOM     73  C24 BCD     1      10.110  25.220  14.980  1.00  0.00            
ATOM     74  O20 BCD     1       8.990  25.380  15.800  1.00  0.00            
ATOM     75  H31 BCD     1      12.080  21.590  16.510  1.00  0.00            
ATOM     76  H32 BCD     1       9.800  21.100  15.980  1.00  0.00            
ATOM     77  H33 BCD     1      10.220  19.200  14.580  1.00  0.00            
ATOM     78  H34 BCD     1      10.610  21.500  13.100  1.00  0.00            
ATOM     79  H35 BCD     1       8.110  21.090  13.050  1.00  0.00            
ATOM     80  H36 BCD     1       8.520  22.910  14.720  1.00  0.00            
ATOM     81  H37 BCD     1      11.430  23.980  13.950  1.00  0.00            
ATOM     82  H38 BCD     1      11.010  25.670  15.420  1.00  0.00            
ATOM     83  H39 BCD     1       9.950  25.840  14.090  1.00  0.00            
ATOM     84  H40 BCD     1       8.970  26.270  16.140  1.00  0.00            
ATOM     85  C25 BCD     1      16.740  21.460  14.060  1.00  0.00            
ATOM     86  O21 BCD     1      16.510  21.500  12.650  1.00  0.00            
ATOM     87  C26 BCD     1      16.140  20.180  14.590  1.00  0.00            
ATOM     88  O22 BCD     1      16.740  19.050  13.840  1.00  0.00            
ATOM     89  C27 BCD     1      14.580  20.290  14.330  1.00  0.00            
ATOM     90  O23 BCD     1      13.920  19.130  14.880  1.00  0.00            
ATOM     91  C28 BCD     1      14.000  21.580  14.970  1.00  0.00            
ATOM     92  C29 BCD     1      14.860  22.820  14.640  1.00  0.00            
ATOM     93  O24 BCD     1      16.250  22.500  14.830  1.00  0.00            
ATOM     94  C30 BCD     1      14.420  23.940  15.580  1.00  0.00            
ATOM     95  O25 BCD     1      14.410  23.520  16.930  1.00  0.00            
ATOM     96  H41 BCD     1      17.820  21.370  14.260  1.00  0.00            
ATOM     97  H42 BCD     1      16.320  20.130  15.670  1.00  0.00            
ATOM     98  H43 BCD     1      16.360  19.100  12.960  1.00  0.00            
ATOM     99  H44 BCD     1      14.340  20.310  13.260  1.00  0.00            
ATOM    100  H45 BCD     1      12.980  19.200  14.710  1.00  0.00            
ATOM    101  H46 BCD     1      14.020  21.190  16.000  1.00  0.00            
ATOM    102  H47 BCD     1      14.750  23.090  13.580  1.00  0.00            
ATOM    103  H48 BCD     1      15.200  24.710  15.560  1.00  0.00            
ATOM    104  H49 BCD     1      13.430  24.370  15.390  1.00  0.00            
ATOM    105  H50 BCD     1      14.260  24.320  17.430  1.00  0.00            
ATOM    106  C31 BCD     1      18.760  21.350   9.070  1.00  0.00            
ATOM    107  O26 BCD     1      17.930  22.390   8.480  1.00  0.00            
ATOM    108  C32 BCD     1      18.040  20.080   9.500  1.00  0.00            
ATOM    109  O27 BCD     1      17.630  19.340   8.330  1.00  0.00            
ATOM    110  C33 BCD     1      16.940  20.330  10.520  1.00  0.00            
ATOM    111  C34 BCD     1      17.550  21.170  11.720  1.00  0.00            
ATOM    112  C35 BCD     1      18.340  22.350  11.260  1.00  0.00            
ATOM    113  O28 BCD     1      19.320  21.910  10.200  1.00  0.00            
ATOM    114  C36 BCD     1      18.990  23.200  12.390  1.00  0.00            
ATOM    115  O29 BCD     1      19.960  22.410  12.980  1.00  0.00            
ATOM    116  O30 BCD     1      16.450  19.010  11.080  1.00  0.00            
ATOM    117  H51 BCD     1      19.550  21.010   8.390  1.00  0.00            
ATOM    118  H52 BCD     1      18.820  19.490   9.990  1.00  0.00            
ATOM    119  H53 BCD     1      17.520  18.410   8.550  1.00  0.00            
ATOM    120  H54 BCD     1      16.150  20.960  10.090  1.00  0.00            
ATOM    121  H55 BCD     1      15.840  18.710  10.400  1.00  0.00            
ATOM    122  H56 BCD     1      18.260  20.500  12.220  1.00  0.00            
ATOM    123  H57 BCD     1      17.580  22.970  10.770  1.00  0.00            
ATOM    124  H58 BCD     1      19.560  24.000  11.910  1.00  0.00            
ATOM    125  H59 BCD     1      18.240  23.580  13.100  1.00  0.00            
ATOM    126  H60 BCD     1      20.740  22.920  13.200  1.00  0.00            
ATOM    127  C37 BCD     1      17.320  24.330   4.930  1.00  0.00            
ATOM    128  O31 BCD     1      15.900  24.340   5.190  1.00  0.00            
ATOM    129  C38 BCD     1      17.810  22.900   4.780  1.00  0.00            
ATOM    130  O32 BCD     1      17.250  22.360   3.580  1.00  0.00            
ATOM    131  C39 BCD     1      17.630  22.180   6.060  1.00  0.00            
ATOM    132  O33 BCD     1      18.040  20.790   5.870  1.00  0.00            
ATOM    133  C40 BCD     1      18.280  22.920   7.270  1.00  0.00            
ATOM    134  C41 BCD     1      17.790  24.410   7.290  1.00  0.00            
ATOM    135  O34 BCD     1      18.050  24.910   5.960  1.00  0.00            
ATOM    136  C42 BCD     1      18.490  25.360   8.250  1.00  0.00            
ATOM    137  O35 BCD     1      17.750  26.670   8.400  1.00  0.00            
ATOM    138  H61 BCD     1      17.640  24.950   4.090  1.00  0.00            
ATOM    139  H62 BCD     1      18.900  22.970   4.720  1.00  0.00            
ATOM    140  H63 BCD     1      17.680  21.510   3.410  1.00  0.00            
ATOM    141  H64 BCD     1      16.560  22.280   6.290  1.00  0.00            
ATOM    142  H65 BCD     1      17.920  20.300   6.690  1.00  0.00            
ATOM    143  H66 BCD     1      19.370  22.880   7.170  1.00  0.00            
ATOM    144  H67 BCD     1      16.730  24.510   7.560  1.00  0.00            
ATOM    145  H68 BCD     1      18.510  24.950   9.260  1.00  0.00            
ATOM    146  H69 BCD     1      19.540  25.490   7.950  1.00  0.00            
ATOM    147  H70 BCD     1      17.920  27.200   7.620  1.00  0.00            
ATOM    148  C1  CC6     2      14.240  20.960   7.920  1.00  0.00            
ATOM    149  C2  CC6     2      14.070  22.510   7.730  1.00  0.00            
ATOM    150  C3  CC6     2      14.470  23.290   9.030  1.00  0.00            
ATOM    151  C4  CC6     2      13.270  23.790   9.970  1.00  0.00            
ATOM    152  C5  CC6     2      12.560  24.910   9.150  1.00  0.00            
ATOM    153  O1  CC6     2      11.400  25.100   8.990  1.00  0.00            
ATOM    154  O2  CC6     2      13.460  25.960   8.890  1.00  0.00            
ATOM    155  C6  CC6     2      12.930  27.160   8.290  1.00  0.00            
ATOM    156  C7  CC6     2      14.120  28.080   8.590  1.00  0.00            
ATOM    157  N1  CC6     2      14.610  28.140  10.030  1.00  0.00            
ATOM    158  C8  CC6     2      15.840  29.010  10.040  1.00  0.00            
ATOM    159  C9  CC6     2      16.930  28.780  11.160  1.00  0.00            
ATOM    160  C10 CC6     2      13.540  28.650  10.980  1.00  0.00            
ATOM    161  C11 CC6     2      12.750  29.850  10.620  1.00  0.00            
ATOM    162  C12 CC6     2      12.480  22.480  10.340  1.00  0.00            
ATOM    163  C13 CC6     2      13.120  21.490  11.100  1.00  0.00            
ATOM    164  C14 CC6     2      12.420  20.330  11.490  1.00  0.00            
ATOM    165  C15 CC6     2      11.170  20.010  10.940  1.00  0.00            
ATOM    166  C16 CC6     2      10.580  20.900  10.040  1.00  0.00            
ATOM    167  C17 CC6     2      11.250  22.150   9.770  1.00  0.00            
ATOM    168  C18 CC6     2      13.730  24.520  11.140  1.00  0.00            
ATOM    169  C19 CC6     2      12.730  25.130  11.920  1.00  0.00            
ATOM    170  C20 CC6     2      13.170  25.910  13.000  1.00  0.00            
ATOM    171  C21 CC6     2      14.560  26.180  13.250  1.00  0.00            
ATOM    172  C22 CC6     2      15.490  25.560  12.430  1.00  0.00            
ATOM    173  C23 CC6     2      15.120  24.670  11.430  1.00  0.00            
ATOM    174  H1  CC6     2      15.310  20.850   8.150  1.00  0.00            
ATOM    175  H2  CC6     2      13.720  20.440   8.730  1.00  0.00            
ATOM    176  H3  CC6     2      14.120  20.480   6.940  1.00  0.00            
ATOM    177  H4  CC6     2      13.040  22.800   7.480  1.00  0.00            
ATOM    178  H5  CC6     2      14.650  22.900   6.890  1.00  0.00            
ATOM    179  H6  CC6     2      15.120  24.130   8.760  1.00  0.00            
ATOM    180  H7  CC6     2      15.120  22.630   9.620  1.00  0.00            
ATOM    181  H8  CC6     2      12.000  27.480   8.780  1.00  0.00            
ATOM    182  H9  CC6     2      12.700  26.970   7.230  1.00  0.00            
ATOM    183  H10 CC6     2      13.820  29.060   8.210  1.00  0.00            
ATOM    184  H11 CC6     2      14.910  27.650   7.970  1.00  0.00            
ATOM    185  H12 CC6     2      14.830  27.200  10.380  1.00  0.00            
ATOM    186  H13 CC6     2      15.540  30.060  10.080  1.00  0.00            
ATOM    187  H14 CC6     2      16.320  28.780   9.090  1.00  0.00            
ATOM    188  H15 CC6     2      17.690  29.570  11.200  1.00  0.00            
ATOM    189  H16 CC6     2      16.370  28.770  12.100  1.00  0.00            
ATOM    190  H17 CC6     2      17.460  27.810  11.180  1.00  0.00            
ATOM    191  H18 CC6     2      14.050  28.890  11.910  1.00  0.00            
ATOM    192  H19 CC6     2      12.910  27.780  11.150  1.00  0.00            
ATOM    193  H20 CC6     2      13.310  30.790  10.600  1.00  0.00            
ATOM    194  H21 CC6     2      12.220  29.770   9.660  1.00  0.00            
ATOM    195  H22 CC6     2      11.990  30.090  11.370  1.00  0.00            
ATOM    196  H23 CC6     2      14.090  21.750  11.510  1.00  0.00            
ATOM    197  H24 CC6     2      12.830  19.560  12.140  1.00  0.00            
ATOM    198  H25 CC6     2      10.670  19.130  11.300  1.00  0.00            
ATOM    199  H26 CC6     2       9.560  20.800   9.670  1.00  0.00            
ATOM    200  H27 CC6     2      10.760  22.820   9.070  1.00  0.00            
ATOM    201  H28 CC6     2      11.670  25.000  11.720  1.00  0.00            
ATOM    202  H29 CC6     2      12.390  26.340  13.630  1.00  0.00            
ATOM    203  H30 CC6     2      14.910  26.880  13.990  1.00  0.00            
ATOM    204  H31 CC6     2      16.530  25.750  12.680  1.00  0.00            
ATOM    205  H32 CC6     2      15.930  24.320  10.790  1.00  0.00            
TER
ENDMDL
MODEL        1
ATOM      1  C1  BCD     1      23.160  29.800  25.110  1.00  0.00            
ATOM      2  O1  BCD     1      22.690  28.620  24.570  1.00  0.00            
ATOM      3  C2  BCD     1      24.560  29.550  25.580  1.00  0.00            
ATOM      4  O2  BCD     1      25.480  29.310  24.450  1.00  0.00            
ATOM      5  C3  BCD     1      24.640  28.330  26.460  1.00  0.00            
ATOM      6  O3  BCD     1      25.920  28.100  27.010  1.00  0.00            
ATOM      7  C4  BCD     1      23.660  28.670  27.630  1.00  0.00            
ATOM      8  C5  BCD     1      22.230  29.060  27.220  1.00  0.00            
ATOM      9  O4  BCD     1      22.330  30.060  26.170  1.00  0.00            
ATOM     10  C6  BCD     1      21.480  29.660  28.410  1.00  0.00            
ATOM     11  O5  BCD     1      20.100  29.820  28.170  1.00  0.00            
ATOM     12  H1  BCD     1      23.140  30.640  24.410  1.00  0.00            
ATOM     13  H2  BCD     1      24.910  30.440  26.110  1.00  0.00            
ATOM     14  H3  BCD     1      24.980  28.760  23.840  1.00  0.00            
ATOM     15  H4  BCD     1      24.230  27.480  25.890  1.00  0.00            
ATOM     16  H5  BCD     1      25.850  27.370  27.630  1.00  0.00            
ATOM     17  H6  BCD     1      24.080  29.530  28.170  1.00  0.00            
ATOM     18  H7  BCD     1      21.630  28.210  26.890  1.00  0.00            
ATOM     19  H8  BCD     1      21.680  29.000  29.270  1.00  0.00            
ATOM     20  H9  BCD     1      21.900  30.650  28.640  1.00  0.00            
ATOM     21  H10 BCD     1      19.810  29.940  29.080  1.00  0.00            
ATOM     22  C7  BCD     1      20.800  27.430  21.100  1.00  0.00            
ATOM     23  O6  BCD     1      20.560  26.090  21.620  1.00  0.00            
ATOM     24  C8  BCD     1      22.310  27.640  20.970  1.00  0.00            
ATOM     25  O7  BCD     1      22.930  26.730  20.030  1.00  0.00            
ATOM     26  C9  BCD     1      22.960  27.750  22.350  1.00  0.00            
ATOM     27  O8  BCD     1      24.310  28.180  22.320  1.00  0.00            
ATOM     28  C10 BCD     1      22.200  28.780  23.190  1.00  0.00            
ATOM     29  C11 BCD     1      20.750  28.450  23.160  1.00  0.00            
ATOM     30  O9  BCD     1      20.230  28.420  21.840  1.00  0.00            
ATOM     31  C12 BCD     1      19.950  29.360  24.100  1.00  0.00            
ATOM     32  O10 BCD     1      20.300  30.770  23.790  1.00  0.00            
ATOM     33  H11 BCD     1      20.290  27.500  20.140  1.00  0.00            
ATOM     34  H12 BCD     1      22.400  28.670  20.620  1.00  0.00            
ATOM     35  H13 BCD     1      22.450  25.910  20.210  1.00  0.00            
ATOM     36  H14 BCD     1      22.840  26.800  22.890  1.00  0.00            
ATOM     37  H15 BCD     1      24.890  27.520  21.920  1.00  0.00            
ATOM     38  H16 BCD     1      22.220  29.750  22.690  1.00  0.00            
ATOM     39  H17 BCD     1      20.690  27.450  23.620  1.00  0.00            
ATOM     40  H18 BCD     1      18.870  29.220  23.970  1.00  0.00            
ATOM     41  H19 BCD     1      20.040  29.140  25.170  1.00  0.00            
ATOM     42  H20 BCD     1      20.210  31.120  24.680  1.00  0.00            
ATOM     43  C13 BCD     1      18.320  22.660  20.910  1.00  0.00            
ATOM     44  O11 BCD     1      18.710  22.270  22.240  1.00  0.00            
ATOM     45  C14 BCD     1      19.510  22.870  19.970  1.00  0.00            
ATOM     46  O12 BCD     1      20.200  21.660  19.890  1.00  0.00            
ATOM     47  C15 BCD     1      20.450  23.950  20.570  1.00  0.00            
ATOM     48  O13 BCD     1      21.650  24.220  19.740  1.00  0.00            
ATOM     49  C16 BCD     1      19.710  25.290  20.810  1.00  0.00            
ATOM     50  C17 BCD     1      18.370  24.970  21.560  1.00  0.00            
ATOM     51  O14 BCD     1      17.610  23.920  21.020  1.00  0.00            
ATOM     52  C18 BCD     1      17.470  26.250  21.460  1.00  0.00            
ATOM     53  O15 BCD     1      17.460  26.820  20.200  1.00  0.00            
ATOM     54  H21 BCD     1      17.610  21.940  20.490  1.00  0.00            
ATOM     55  H22 BCD     1      19.000  23.190  19.060  1.00  0.00            
ATOM     56  H23 BCD     1      20.440  21.420  20.790  1.00  0.00            
ATOM     57  H24 BCD     1      20.790  23.610  21.550  1.00  0.00            
ATOM     58  H25 BCD     1      21.410  24.380  18.820  1.00  0.00            
ATOM     59  H26 BCD     1      19.500  25.770  19.840  1.00  0.00            
ATOM     60  H27 BCD     1      18.700  24.650  22.560  1.00  0.00            
ATOM     61  H28 BCD     1      16.490  26.030  21.890  1.00  0.00            
ATOM     62  H29 BCD     1      17.940  26.920  22.200  1.00  0.00            
ATOM     63  H30 BCD     1      17.330  27.770  20.180  1.00  0.00            
ATOM     64  C19 BCD     1      18.750  19.090  24.850  1.00  0.00            
ATOM     65  O16 BCD     1      19.060  19.880  25.990  1.00  0.00            
ATOM     66  C20 BCD     1      19.870  19.190  23.830  1.00  0.00            
ATOM     67  O17 BCD     1      21.120  18.890  24.460  1.00  0.00            
ATOM     68  C21 BCD     1      19.930  20.620  23.180  1.00  0.00            
ATOM     69  O18 BCD     1      21.000  20.760  22.210  1.00  0.00            
ATOM     70  C22 BCD     1      18.570  20.940  22.620  1.00  0.00            
ATOM     71  C23 BCD     1      17.510  20.830  23.690  1.00  0.00            
ATOM     72  O19 BCD     1      17.520  19.490  24.120  1.00  0.00            
ATOM     73  C24 BCD     1      16.180  21.340  23.240  1.00  0.00            
ATOM     74  O20 BCD     1      15.710  20.540  22.150  1.00  0.00            
ATOM     75  H31 BCD     1      18.710  18.030  25.140  1.00  0.00            
ATOM     76  H32 BCD     1      19.660  18.390  23.110  1.00  0.00            
ATOM     77  H33 BCD     1      21.870  19.050  23.870  1.00  0.00            
ATOM     78  H34 BCD     1      20.120  21.270  24.050  1.00  0.00            
ATOM     79  H35 BCD     1      21.700  20.100  22.310  1.00  0.00            
ATOM     80  H36 BCD     1      18.310  20.170  21.870  1.00  0.00            
ATOM     81  H37 BCD     1      17.850  21.450  24.530  1.00  0.00            
ATOM     82  H38 BCD     1      15.440  21.470  24.040  1.00  0.00            
ATOM     83  H39 BCD     1      16.320  22.370  22.890  1.00  0.00            
ATOM     84  H40 BCD     1      14.930  20.960  21.790  1.00  0.00            
ATOM     85  C25 BCD     1      19.670  19.470  30.040  1.00  0.00            
ATOM     86  O21 BCD     1      20.370  20.730  30.030  1.00  0.00            
ATOM     87  C26 BCD     1      20.350  18.450  29.200  1.00  0.00            
ATOM     88  O22 BCD     1      21.510  18.120  29.880  1.00  0.00            
ATOM     89  C27 BCD     1      20.440  18.920  27.780  1.00  0.00            
ATOM     90  O23 BCD     1      21.030  17.950  26.870  1.00  0.00            
ATOM     91  C28 BCD     1      19.030  19.230  27.310  1.00  0.00            
ATOM     92  C29 BCD     1      18.260  20.140  28.290  1.00  0.00            
ATOM     93  O24 BCD     1      18.360  19.640  29.630  1.00  0.00            
ATOM     94  C30 BCD     1      16.770  20.180  27.940  1.00  0.00            
ATOM     95  O25 BCD     1      16.140  18.870  27.870  1.00  0.00            
ATOM     96  H41 BCD     1      19.560  19.140  31.080  1.00  0.00            
ATOM     97  H42 BCD     1      19.630  17.620  29.180  1.00  0.00            
ATOM     98  H43 BCD     1      21.970  18.920  30.140  1.00  0.00            
ATOM     99  H44 BCD     1      21.070  19.820  27.650  1.00  0.00            
ATOM    100  H45 BCD     1      21.030  18.240  25.950  1.00  0.00            
ATOM    101  H46 BCD     1      18.330  18.390  27.190  1.00  0.00            
ATOM    102  H47 BCD     1      18.720  21.130  28.220  1.00  0.00            
ATOM    103  H48 BCD     1      16.320  20.790  28.730  1.00  0.00            
ATOM    104  H49 BCD     1      16.670  20.780  27.020  1.00  0.00            
ATOM    105  H50 BCD     1      15.950  18.540  28.760  1.00  0.00            
ATOM    106  C31 BCD     1      21.780  23.790  32.330  1.00  0.00            
ATOM    107  O26 BCD     1      22.280  24.370  31.130  1.00  0.00            
ATOM    108  C32 BCD     1      22.450  22.360  32.500  1.00  0.00            
ATOM    109  O27 BCD     1      23.840  22.650  32.590  1.00  0.00            
ATOM    110  C33 BCD     1      22.120  21.480  31.280  1.00  0.00            
ATOM    111  C34 BCD     1      20.660  21.370  31.170  1.00  0.00            
ATOM    112  C35 BCD     1      19.940  22.770  31.230  1.00  0.00            
ATOM    113  O28 BCD     1      20.410  23.570  32.280  1.00  0.00            
ATOM    114  C36 BCD     1      18.430  22.680  31.350  1.00  0.00            
ATOM    115  O29 BCD     1      18.010  22.450  32.670  1.00  0.00            
ATOM    116  O30 BCD     1      22.710  20.130  31.430  1.00  0.00            
ATOM    117  H51 BCD     1      21.990  24.440  33.190  1.00  0.00            
ATOM    118  H52 BCD     1      22.130  21.870  33.430  1.00  0.00            
ATOM    119  H53 BCD     1      24.240  22.420  33.440  1.00  0.00            
ATOM    120  H54 BCD     1      22.490  21.930  30.350  1.00  0.00            
ATOM    121  H55 BCD     1      22.590  19.770  32.310  1.00  0.00            
ATOM    122  H56 BCD     1      20.310  20.740  32.000  1.00  0.00            
ATOM    123  H57 BCD     1      20.200  23.160  30.240  1.00  0.00            
ATOM    124  H58 BCD     1      17.970  23.650  31.070  1.00  0.00            
ATOM    125  H59 BCD     1      18.090  21.840  30.730  1.00  0.00            
ATOM    126  H60 BCD     1      18.460  23.180  33.110  1.00  0.00            
ATOM    127  C37 BCD     1      24.290  27.650  29.800  1.00  0.00            
ATOM    128  O31 BCD     1      23.580  27.580  28.580  1.00  0.00            
ATOM    129  C38 BCD     1      25.130  26.420  30.030  1.00  0.00            
ATOM    130  O32 BCD     1      26.060  26.270  28.940  1.00  0.00            
ATOM    131  C39 BCD     1      24.240  25.160  30.240  1.00  0.00            
ATOM    132  O33 BCD     1      25.090  24.010  30.460  1.00  0.00            
ATOM    133  C40 BCD     1      23.220  25.450  31.290  1.00  0.00            
ATOM    134  C41 BCD     1      22.490  26.860  31.190  1.00  0.00            
ATOM    135  O34 BCD     1      23.510  27.830  30.890  1.00  0.00            
ATOM    136  C42 BCD     1      21.720  27.230  32.470  1.00  0.00            
ATOM    137  O35 BCD     1      22.470  27.100  33.690  1.00  0.00            
ATOM    138  H61 BCD     1      24.850  28.590  29.780  1.00  0.00            
ATOM    139  H62 BCD     1      25.640  26.800  30.920  1.00  0.00            
ATOM    140  H63 BCD     1      26.440  25.380  28.920  1.00  0.00            
ATOM    141  H64 BCD     1      23.610  24.970  29.370  1.00  0.00            
ATOM    142  H65 BCD     1      24.920  23.560  31.300  1.00  0.00            
ATOM    143  H66 BCD     1      23.630  25.340  32.300  1.00  0.00            
ATOM    144  H67 BCD     1      21.760  26.800  30.370  1.00  0.00            
ATOM    145  H68 BCD     1      21.330  28.240  32.310  1.00  0.00            
ATOM    146  H69 BCD     1      20.890  26.510  32.510  1.00  0.00            
ATOM    147  H70 BCD     1      22.280  27.890  34.210  1.00  0.00            
ATOM    148  C1  CC6     2      23.230  21.450  26.760  1.00  0.00            
ATOM    149  C2  CC6     2      22.380  22.280  27.670  1.00  0.00            
ATOM    150  C3  CC6     2      21.080  22.600  27.040  1.00  0.00            
ATOM    151  C4  CC6     2      20.820  24.070  26.560  1.00  0.00            
ATOM    152  C5  CC6     2      20.770  25.010  27.720  1.00  0.00            
ATOM    153  O1  CC6     2      21.140  26.180  27.560  1.00  0.00            
ATOM    154  O2  CC6     2      19.750  24.730  28.610  1.00  0.00            
ATOM    155  C6  CC6     2      18.980  25.770  29.330  1.00  0.00            
ATOM    156  C7  CC6     2      18.070  26.480  28.310  1.00  0.00            
ATOM    157  N1  CC6     2      16.890  27.220  28.870  1.00  0.00            
ATOM    158  C8  CC6     2      16.240  27.940  27.740  1.00  0.00            
ATOM    159  C9  CC6     2      16.830  29.310  27.250  1.00  0.00            
ATOM    160  C10 CC6     2      15.880  26.140  29.310  1.00  0.00            
ATOM    161  C11 CC6     2      15.610  24.870  28.530  1.00  0.00            
ATOM    162  C12 CC6     2      21.890  24.330  25.500  1.00  0.00            
ATOM    163  C13 CC6     2      21.750  23.750  24.210  1.00  0.00            
ATOM    164  C14 CC6     2      22.840  23.620  23.320  1.00  0.00            
ATOM    165  C15 CC6     2      24.020  24.240  23.600  1.00  0.00            
ATOM    166  C16 CC6     2      24.220  24.830  24.860  1.00  0.00            
ATOM    167  C17 CC6     2      23.200  24.710  25.830  1.00  0.00            
ATOM    168  C18 CC6     2      19.390  24.440  26.020  1.00  0.00            
ATOM    169  C19 CC6     2      19.290  25.700  25.400  1.00  0.00            
ATOM    170  C20 CC6     2      18.100  26.070  24.780  1.00  0.00            
ATOM    171  C21 CC6     2      16.980  25.150  24.850  1.00  0.00            
ATOM    172  C22 CC6     2      17.170  23.810  25.390  1.00  0.00            
ATOM    173  C23 CC6     2      18.370  23.520  26.000  1.00  0.00            
ATOM    174  H1  CC6     2      24.070  21.070  27.340  1.00  0.00            
ATOM    175  H2  CC6     2      22.710  20.540  26.430  1.00  0.00            
ATOM    176  H3  CC6     2      23.570  21.880  25.810  1.00  0.00            
ATOM    177  H4  CC6     2      23.020  23.070  28.060  1.00  0.00            
ATOM    178  H5  CC6     2      22.110  21.630  28.510  1.00  0.00            
ATOM    179  H6  CC6     2      20.300  22.310  27.760  1.00  0.00            
ATOM    180  H7  CC6     2      20.770  21.870  26.280  1.00  0.00            
ATOM    181  H8  CC6     2      19.660  26.490  29.820  1.00  0.00            
ATOM    182  H9  CC6     2      18.400  25.230  30.080  1.00  0.00            
ATOM    183  H10 CC6     2      17.750  25.880  27.460  1.00  0.00            
ATOM    184  H11 CC6     2      18.690  27.230  27.820  1.00  0.00            
ATOM    185  H12 CC6     2      17.050  27.910  29.610  1.00  0.00            
ATOM    186  H13 CC6     2      15.290  28.160  28.230  1.00  0.00            
ATOM    187  H14 CC6     2      16.050  27.300  26.880  1.00  0.00            
ATOM    188  H15 CC6     2      17.730  29.170  26.640  1.00  0.00            
ATOM    189  H16 CC6     2      16.110  29.690  26.520  1.00  0.00            
ATOM    190  H17 CC6     2      16.920  29.990  28.100  1.00  0.00            
ATOM    191  H18 CC6     2      14.930  26.660  29.480  1.00  0.00            
ATOM    192  H19 CC6     2      16.130  25.810  30.320  1.00  0.00            
ATOM    193  H20 CC6     2      15.330  25.050  27.490  1.00  0.00            
ATOM    194  H21 CC6     2      16.520  24.260  28.610  1.00  0.00            
ATOM    195  H22 CC6     2      14.800  24.300  29.010  1.00  0.00            
ATOM    196  H23 CC6     2      20.800  23.350  23.880  1.00  0.00            
ATOM    197  H24 CC6     2      22.670  23.170  22.350  1.00  0.00            
ATOM    198  H25 CC6     2      24.790  24.290  22.840  1.00  0.00            
ATOM    199  H26 CC6     2      25.150  25.290  25.180  1.00  0.00            
ATOM    200  H27 CC6     2      23.370  25.170  26.800  1.00  0.00            
ATOM    201  H28 CC6     2      20.120  26.400  25.440  1.00  0.00            
ATOM    202  H29 CC6     2      17.980  27.010  24.250  1.00  0.00            
ATOM    203  H30 CC6     2      16.020  25.480  24.450  1.00  0.00            
ATOM    204  H31 CC6     2      16.350  23.090  25.380  1.00  0.00            
ATOM    205  H32 CC6     2      18.550  22.530  26.420  1.00  0.00            
TER
ENDMDL
MODEL        1
ATOM      1  C1  BCD     1      12.230  23.810   2.410  1.00  0.00            
ATOM      2  O1  BCD     1      11.170  23.960   3.350  1.00  0.00            
ATOM      3  C2  BCD     1      12.280  22.410   1.660  1.00  0.00            
ATOM      4  O2  BCD     1      11.010  22.230   1.000  1.00  0.00            
ATOM      5  C3  BCD     1      12.550  21.320   2.660  1.00  0.00            
ATOM      6  O3  BCD     1      12.530  19.990   2.110  1.00  0.00            
ATOM      7  C4  BCD     1      13.820  21.580   3.390  1.00  0.00            
ATOM      8  C5  BCD     1      13.840  23.090   3.940  1.00  0.00            
ATOM      9  O4  BCD     1      13.440  24.050   2.960  1.00  0.00            
ATOM     10  C6  BCD     1      15.280  23.460   4.400  1.00  0.00            
ATOM     11  O5  BCD     1      15.310  24.920   4.610  1.00  0.00            
ATOM     12  H1  BCD     1      12.140  24.540   1.600  1.00  0.00            
ATOM     13  H2  BCD     1      13.130  22.390   0.960  1.00  0.00            
ATOM     14  H3  BCD     1      10.310  22.410   1.640  1.00  0.00            
ATOM     15  H4  BCD     1      11.800  21.330   3.460  1.00  0.00            
ATOM     16  H5  BCD     1      12.770  19.390   2.820  1.00  0.00            
ATOM     17  H6  BCD     1      14.700  21.470   2.750  1.00  0.00            
ATOM     18  H7  BCD     1      13.260  23.290   4.860  1.00  0.00            
ATOM     19  H8  BCD     1      15.540  22.870   5.280  1.00  0.00            
ATOM     20  H9  BCD     1      15.940  23.180   3.560  1.00  0.00            
ATOM     21  H10 BCD     1      15.210  25.320   3.740  1.00  0.00            
ATOM     22  C7  BCD     1       7.530  25.870   3.920  1.00  0.00            
ATOM     23  O6  BCD     1       7.490  25.560   5.350  1.00  0.00            
ATOM     24  C8  BCD     1       7.460  24.670   3.020  1.00  0.00            
ATOM     25  O7  BCD     1       6.280  23.920   3.320  1.00  0.00            
ATOM     26  C9  BCD     1       8.790  23.810   3.130  1.00  0.00            
ATOM     27  O8  BCD     1       8.820  22.610   2.360  1.00  0.00            
ATOM     28  C10 BCD     1      10.030  24.660   2.850  1.00  0.00            
ATOM     29  C11 BCD     1      10.020  25.930   3.640  1.00  0.00            
ATOM     30  O9  BCD     1       8.690  26.610   3.510  1.00  0.00            
ATOM     31  C12 BCD     1      11.140  26.920   3.180  1.00  0.00            
ATOM     32  O10 BCD     1      10.810  27.570   1.960  1.00  0.00            
ATOM     33  H11 BCD     1       6.620  26.460   3.790  1.00  0.00            
ATOM     34  H12 BCD     1       7.400  25.090   2.010  1.00  0.00            
ATOM     35  H13 BCD     1       6.140  23.140   2.780  1.00  0.00            
ATOM     36  H14 BCD     1       8.890  23.450   4.160  1.00  0.00            
ATOM     37  H15 BCD     1       8.460  21.930   2.930  1.00  0.00            
ATOM     38  H16 BCD     1       9.990  24.900   1.780  1.00  0.00            
ATOM     39  H17 BCD     1      10.170  25.740   4.710  1.00  0.00            
ATOM     40  H18 BCD     1      11.360  27.680   3.940  1.00  0.00            
ATOM     41  H19 BCD     1      12.030  26.310   2.990  1.00  0.00            
ATOM     42  H20 BCD     1      11.630  27.480   1.470  1.00  0.00            
ATOM     43  C13 BCD     1       5.740  26.840   8.990  1.00  0.00            
ATOM     44  O11 BCD     1       6.120  25.500   9.400  1.00  0.00            
ATOM     45  C14 BCD     1       4.760  26.570   7.780  1.00  0.00            
ATOM     46  O12 BCD     1       3.730  25.670   8.280  1.00  0.00            
ATOM     47  C15 BCD     1       5.530  25.770   6.700  1.00  0.00            
ATOM     48  O13 BCD     1       4.650  25.460   5.620  1.00  0.00            
ATOM     49  C16 BCD     1       6.770  26.510   6.220  1.00  0.00            
ATOM     50  C17 BCD     1       7.630  26.870   7.400  1.00  0.00            
ATOM     51  O14 BCD     1       6.810  27.590   8.390  1.00  0.00            
ATOM     52  C18 BCD     1       8.820  27.750   7.040  1.00  0.00            
ATOM     53  O15 BCD     1       9.690  27.990   8.110  1.00  0.00            
ATOM     54  H21 BCD     1       5.240  27.440   9.750  1.00  0.00            
ATOM     55  H22 BCD     1       4.400  27.510   7.360  1.00  0.00            
ATOM     56  H23 BCD     1       3.130  25.630   7.530  1.00  0.00            
ATOM     57  H24 BCD     1       5.690  24.750   7.060  1.00  0.00            
ATOM     58  H25 BCD     1       5.210  25.220   4.880  1.00  0.00            
ATOM     59  H26 BCD     1       6.430  27.450   5.760  1.00  0.00            
ATOM     60  H27 BCD     1       7.990  25.970   7.900  1.00  0.00            
ATOM     61  H28 BCD     1       9.380  27.280   6.220  1.00  0.00            
ATOM     62  H29 BCD     1       8.390  28.710   6.720  1.00  0.00            
ATOM     63  H30 BCD     1       9.280  28.510   8.810  1.00  0.00            
ATOM     64  C19 BCD     1       6.670  23.650  13.020  1.00  0.00            
ATOM     65  O16 BCD     1       7.650  22.750  12.470  1.00  0.00            
ATOM     66  C20 BCD     1       5.280  23.490  12.340  1.00  0.00            
ATOM     67  O17 BCD     1       4.720  22.170  12.490  1.00  0.00            
ATOM     68  C21 BCD     1       5.440  23.880  10.900  1.00  0.00            
ATOM     69  O18 BCD     1       4.160  23.690  10.210  1.00  0.00            
ATOM     70  C22 BCD     1       5.950  25.370  10.780  1.00  0.00            
ATOM     71  C23 BCD     1       7.300  25.410  11.440  1.00  0.00            
ATOM     72  O19 BCD     1       7.150  25.000  12.810  1.00  0.00            
ATOM     73  C24 BCD     1       7.960  26.790  11.400  1.00  0.00            
ATOM     74  O20 BCD     1       7.000  27.700  11.970  1.00  0.00            
ATOM     75  H31 BCD     1       6.550  23.400  14.080  1.00  0.00            
ATOM     76  H32 BCD     1       4.650  24.220  12.870  1.00  0.00            
ATOM     77  H33 BCD     1       3.890  22.210  12.000  1.00  0.00            
ATOM     78  H34 BCD     1       6.150  23.120  10.540  1.00  0.00            
ATOM     79  H35 BCD     1       4.240  24.380   9.550  1.00  0.00            
ATOM     80  H36 BCD     1       5.220  25.910  11.390  1.00  0.00            
ATOM     81  H37 BCD     1       7.950  24.730  10.870  1.00  0.00            
ATOM     82  H38 BCD     1       8.850  26.820  12.040  1.00  0.00            
ATOM     83  H39 BCD     1       8.280  27.070  10.380  1.00  0.00            
ATOM     84  H40 BCD     1       7.300  28.540  11.600  1.00  0.00            
ATOM     85  C25 BCD     1      10.150  19.540  13.400  1.00  0.00            
ATOM     86  O21 BCD     1      10.580  19.570  12.070  1.00  0.00            
ATOM     87  C26 BCD     1       8.680  19.270  13.450  1.00  0.00            
ATOM     88  O22 BCD     1       8.390  18.000  12.860  1.00  0.00            
ATOM     89  C27 BCD     1       7.860  20.390  12.800  1.00  0.00            
ATOM     90  O23 BCD     1       6.420  20.170  13.060  1.00  0.00            
ATOM     91  C28 BCD     1       8.220  21.780  13.360  1.00  0.00            
ATOM     92  C29 BCD     1       9.760  21.860  13.450  1.00  0.00            
ATOM     93  O24 BCD     1      10.430  20.750  13.980  1.00  0.00            
ATOM     94  C30 BCD     1      10.220  23.080  14.300  1.00  0.00            
ATOM     95  O25 BCD     1       9.840  22.880  15.650  1.00  0.00            
ATOM     96  H41 BCD     1      10.670  18.750  13.950  1.00  0.00            
ATOM     97  H42 BCD     1       8.500  19.270  14.540  1.00  0.00            
ATOM     98  H43 BCD     1       8.720  18.050  11.950  1.00  0.00            
ATOM     99  H44 BCD     1       8.150  20.390  11.740  1.00  0.00            
ATOM    100  H45 BCD     1       5.880  20.950  12.900  1.00  0.00            
ATOM    101  H46 BCD     1       7.760  21.840  14.350  1.00  0.00            
ATOM    102  H47 BCD     1      10.050  22.030  12.410  1.00  0.00            
ATOM    103  H48 BCD     1      11.300  23.210  14.110  1.00  0.00            
ATOM    104  H49 BCD     1       9.840  23.990  13.830  1.00  0.00            
ATOM    105  H50 BCD     1      10.370  22.190  16.070  1.00  0.00            
ATOM    106  C31 BCD     1      13.130  17.740   9.340  1.00  0.00            
ATOM    107  O26 BCD     1      13.060  18.900   8.490  1.00  0.00            
ATOM    108  C32 BCD     1      11.800  17.160   9.500  1.00  0.00            
ATOM    109  O27 BCD     1      11.330  16.890   8.130  1.00  0.00            
ATOM    110  C33 BCD     1      10.870  18.130  10.230  1.00  0.00            
ATOM    111  C34 BCD     1      11.450  18.520  11.550  1.00  0.00            
ATOM    112  C35 BCD     1      12.910  18.930  11.450  1.00  0.00            
ATOM    113  O28 BCD     1      13.690  18.050  10.620  1.00  0.00            
ATOM    114  C36 BCD     1      13.540  18.860  12.800  1.00  0.00            
ATOM    115  O29 BCD     1      13.480  17.550  13.390  1.00  0.00            
ATOM    116  O30 BCD     1       9.480  17.580  10.330  1.00  0.00            
ATOM    117  H51 BCD     1      13.740  16.960   8.860  1.00  0.00            
ATOM    118  H52 BCD     1      11.890  16.230  10.080  1.00  0.00            
ATOM    119  H53 BCD     1      10.400  16.620   8.180  1.00  0.00            
ATOM    120  H54 BCD     1      10.880  19.000   9.560  1.00  0.00            
ATOM    121  H55 BCD     1       9.210  17.270   9.460  1.00  0.00            
ATOM    122  H56 BCD     1      11.350  17.590  12.140  1.00  0.00            
ATOM    123  H57 BCD     1      12.990  20.010  11.260  1.00  0.00            
ATOM    124  H58 BCD     1      14.610  19.090  12.760  1.00  0.00            
ATOM    125  H59 BCD     1      13.010  19.570  13.450  1.00  0.00            
ATOM    126  H60 BCD     1      14.340  17.150  13.250  1.00  0.00            
ATOM    127  C37 BCD     1      14.960  19.990   4.890  1.00  0.00            
ATOM    128  O31 BCD     1      13.810  20.680   4.450  1.00  0.00            
ATOM    129  C38 BCD     1      14.530  18.580   5.020  1.00  0.00            
ATOM    130  O32 BCD     1      13.880  18.140   3.780  1.00  0.00            
ATOM    131  C39 BCD     1      13.510  18.370   6.130  1.00  0.00            
ATOM    132  O33 BCD     1      13.310  16.960   6.240  1.00  0.00            
ATOM    133  C40 BCD     1      14.080  18.890   7.480  1.00  0.00            
ATOM    134  C41 BCD     1      14.640  20.410   7.280  1.00  0.00            
ATOM    135  O34 BCD     1      15.480  20.500   6.100  1.00  0.00            
ATOM    136  C42 BCD     1      15.470  20.880   8.480  1.00  0.00            
ATOM    137  O35 BCD     1      15.740  22.240   8.320  1.00  0.00            
ATOM    138  H61 BCD     1      15.730  20.130   4.120  1.00  0.00            
ATOM    139  H62 BCD     1      15.390  17.920   5.210  1.00  0.00            
ATOM    140  H63 BCD     1      13.590  17.260   4.030  1.00  0.00            
ATOM    141  H64 BCD     1      12.600  18.900   5.820  1.00  0.00            
ATOM    142  H65 BCD     1      12.580  16.870   6.860  1.00  0.00            
ATOM    143  H66 BCD     1      14.910  18.290   7.860  1.00  0.00            
ATOM    144  H67 BCD     1      13.720  21.000   7.170  1.00  0.00            
ATOM    145  H68 BCD     1      14.930  20.710   9.420  1.00  0.00            
ATOM    146  H69 BCD     1      16.380  20.260   8.480  1.00  0.00            
ATOM    147  H70 BCD     1      16.300  22.260   7.540  1.00  0.00            
ATOM    148  C1  CC6     2      10.090  19.220   5.330  1.00  0.00            
ATOM    149  C2  CC6     2       9.690  20.650   5.870  1.00  0.00            
ATOM    150  C3  CC6     2      10.730  21.100   6.910  1.00  0.00            
ATOM    151  C4  CC6     2      10.220  22.400   7.750  1.00  0.00            
ATOM    152  C5  CC6     2      10.490  23.650   6.860  1.00  0.00            
ATOM    153  O1  CC6     2       9.640  24.520   6.770  1.00  0.00            
ATOM    154  O2  CC6     2      11.800  23.940   6.860  1.00  0.00            
ATOM    155  C6  CC6     2      12.280  25.290   6.640  1.00  0.00            
ATOM    156  C7  CC6     2      13.710  25.450   7.190  1.00  0.00            
ATOM    157  N1  CC6     2      13.920  25.250   8.660  1.00  0.00            
ATOM    158  C8  CC6     2      15.410  25.260   8.990  1.00  0.00            
ATOM    159  C9  CC6     2      15.760  24.770  10.420  1.00  0.00            
ATOM    160  C10 CC6     2      13.180  26.330   9.380  1.00  0.00            
ATOM    161  C11 CC6     2      13.700  27.770   9.110  1.00  0.00            
ATOM    162  C12 CC6     2       8.710  22.170   8.130  1.00  0.00            
ATOM    163  C13 CC6     2       8.430  21.130   9.050  1.00  0.00            
ATOM    164  C14 CC6     2       7.130  20.720   9.380  1.00  0.00            
ATOM    165  C15 CC6     2       6.000  21.360   8.870  1.00  0.00            
ATOM    166  C16 CC6     2       6.240  22.300   7.850  1.00  0.00            
ATOM    167  C17 CC6     2       7.570  22.740   7.500  1.00  0.00            
ATOM    168  C18 CC6     2      10.890  22.770   9.020  1.00  0.00            
ATOM    169  C19 CC6     2      10.460  23.870   9.880  1.00  0.00            
ATOM    170  C20 CC6     2      11.180  24.270  11.010  1.00  0.00            
ATOM    171  C21 CC6     2      12.430  23.620  11.320  1.00  0.00            
ATOM    172  C22 CC6     2      12.840  22.600  10.500  1.00  0.00            
ATOM    173  C23 CC6     2      12.090  22.250   9.420  1.00  0.00            
ATOM    174  H1  CC6     2       9.280  18.740   4.760  1.00  0.00            
ATOM    175  H2  CC6     2      10.920  19.370   4.630  1.00  0.00            
ATOM    176  H3  CC6     2      10.340  18.520   6.140  1.00  0.00            
ATOM    177  H4  CC6     2       8.740  20.490   6.400  1.00  0.00            
ATOM    178  H5  CC6     2       9.520  21.440   5.120  1.00  0.00            
ATOM    179  H6  CC6     2      11.660  21.200   6.350  1.00  0.00            
ATOM    180  H7  CC6     2      10.920  20.270   7.600  1.00  0.00            
ATOM    181  H8  CC6     2      11.590  25.990   7.130  1.00  0.00            
ATOM    182  H9  CC6     2      12.260  25.510   5.570  1.00  0.00            
ATOM    183  H10 CC6     2      14.130  26.370   6.790  1.00  0.00            
ATOM    184  H11 CC6     2      14.170  24.580   6.710  1.00  0.00            
ATOM    185  H12 CC6     2      13.440  24.370   8.890  1.00  0.00            
ATOM    186  H13 CC6     2      15.750  26.290   8.880  1.00  0.00            
ATOM    187  H14 CC6     2      15.860  24.640   8.210  1.00  0.00            
ATOM    188  H15 CC6     2      16.800  24.860  10.770  1.00  0.00            
ATOM    189  H16 CC6     2      15.150  25.340  11.140  1.00  0.00            
ATOM    190  H17 CC6     2      15.410  23.730  10.520  1.00  0.00            
ATOM    191  H18 CC6     2      13.120  26.130  10.450  1.00  0.00            
ATOM    192  H19 CC6     2      12.160  26.340   8.980  1.00  0.00            
ATOM    193  H20 CC6     2      14.670  28.020   9.550  1.00  0.00            
ATOM    194  H21 CC6     2      13.920  27.970   8.050  1.00  0.00            
ATOM    195  H22 CC6     2      12.900  28.410   9.500  1.00  0.00            
ATOM    196  H23 CC6     2       9.270  20.580   9.480  1.00  0.00            
ATOM    197  H24 CC6     2       6.980  19.840  10.000  1.00  0.00            
ATOM    198  H25 CC6     2       5.000  20.980   9.050  1.00  0.00            
ATOM    199  H26 CC6     2       5.370  22.730   7.350  1.00  0.00            
ATOM    200  H27 CC6     2       7.620  23.460   6.690  1.00  0.00            
ATOM    201  H28 CC6     2       9.520  24.360   9.650  1.00  0.00            
ATOM    202  H29 CC6     2      10.750  25.050  11.630  1.00  0.00            
ATOM    203  H30 CC6     2      12.940  23.910  12.230  1.00  0.00            
ATOM    204  H31 CC6     2      13.830  22.180  10.660  1.00  0.00            
ATOM    205  H32 CC6     2      12.490  21.440   8.810  1.00  0.00            
TER
ENDMDL
MODEL        1
ATOM      1  C1  BCD     1      27.500  28.550  26.610  1.00  0.00            
ATOM      2  O1  BCD     1      27.010  28.020  25.420  1.00  0.00            
ATOM      3  C2  BCD     1      28.360  27.540  27.390  1.00  0.00            
ATOM      4  O2  BCD     1      29.500  27.130  26.610  1.00  0.00            
ATOM      5  C3  BCD     1      27.590  26.350  27.900  1.00  0.00            
ATOM      6  O3  BCD     1      28.410  25.370  28.470  1.00  0.00            
ATOM      7  C4  BCD     1      26.480  26.810  28.830  1.00  0.00            
ATOM      8  C5  BCD     1      25.630  27.900  28.010  1.00  0.00            
ATOM      9  O4  BCD     1      26.400  29.010  27.470  1.00  0.00            
ATOM     10  C6  BCD     1      24.500  28.480  28.880  1.00  0.00            
ATOM     11  O5  BCD     1      25.060  29.410  29.880  1.00  0.00            
ATOM     12  H1  BCD     1      28.030  29.490  26.460  1.00  0.00            
ATOM     13  H2  BCD     1      28.740  28.040  28.290  1.00  0.00            
ATOM     14  H3  BCD     1      30.030  26.500  27.100  1.00  0.00            
ATOM     15  H4  BCD     1      27.160  25.830  27.040  1.00  0.00            
ATOM     16  H5  BCD     1      27.860  24.600  28.620  1.00  0.00            
ATOM     17  H6  BCD     1      26.930  27.220  29.740  1.00  0.00            
ATOM     18  H7  BCD     1      25.290  27.350  27.120  1.00  0.00            
ATOM     19  H8  BCD     1      23.820  29.070  28.260  1.00  0.00            
ATOM     20  H9  BCD     1      23.930  27.670  29.340  1.00  0.00            
ATOM     21  H10 BCD     1      25.790  29.810  29.400  1.00  0.00            
ATOM     22  C7  BCD     1      26.040  28.950  21.470  1.00  0.00            
ATOM     23  O6  BCD     1      25.240  27.820  21.340  1.00  0.00            
ATOM     24  C8  BCD     1      27.520  28.630  21.690  1.00  0.00            
ATOM     25  O7  BCD     1      27.880  27.700  20.680  1.00  0.00            
ATOM     26  C9  BCD     1      27.610  27.990  23.120  1.00  0.00            
ATOM     27  O8  BCD     1      28.890  27.800  23.540  1.00  0.00            
ATOM     28  C10 BCD     1      26.950  28.810  24.260  1.00  0.00            
ATOM     29  C11 BCD     1      25.490  29.250  23.890  1.00  0.00            
ATOM     30  O9  BCD     1      25.470  29.720  22.540  1.00  0.00            
ATOM     31  C12 BCD     1      24.910  30.330  24.810  1.00  0.00            
ATOM     32  O10 BCD     1      25.790  31.460  24.820  1.00  0.00            
ATOM     33  H11 BCD     1      25.900  29.570  20.580  1.00  0.00            
ATOM     34  H12 BCD     1      28.130  29.540  21.630  1.00  0.00            
ATOM     35  H13 BCD     1      28.700  27.260  20.930  1.00  0.00            
ATOM     36  H14 BCD     1      27.150  27.000  23.000  1.00  0.00            
ATOM     37  H15 BCD     1      28.900  27.130  24.230  1.00  0.00            
ATOM     38  H16 BCD     1      27.560  29.700  24.510  1.00  0.00            
ATOM     39  H17 BCD     1      24.870  28.340  23.960  1.00  0.00            
ATOM     40  H18 BCD     1      23.940  30.670  24.420  1.00  0.00            
ATOM     41  H19 BCD     1      24.690  30.010  25.830  1.00  0.00            
ATOM     42  H20 BCD     1      26.110  31.590  23.920  1.00  0.00            
ATOM     43  C13 BCD     1      22.240  26.010  19.230  1.00  0.00            
ATOM     44  O11 BCD     1      22.150  25.090  20.340  1.00  0.00            
ATOM     45  C14 BCD     1      23.580  25.850  18.630  1.00  0.00            
ATOM     46  O12 BCD     1      23.860  24.550  18.220  1.00  0.00            
ATOM     47  C15 BCD     1      24.690  26.290  19.610  1.00  0.00            
ATOM     48  O13 BCD     1      25.960  26.230  18.980  1.00  0.00            
ATOM     49  C16 BCD     1      24.430  27.680  20.170  1.00  0.00            
ATOM     50  C17 BCD     1      22.920  27.910  20.580  1.00  0.00            
ATOM     51  O14 BCD     1      22.090  27.360  19.600  1.00  0.00            
ATOM     52  C18 BCD     1      22.520  29.380  20.730  1.00  0.00            
ATOM     53  O15 BCD     1      22.890  30.180  19.630  1.00  0.00            
ATOM     54  H21 BCD     1      21.480  25.800  18.470  1.00  0.00            
ATOM     55  H22 BCD     1      23.640  26.500  17.750  1.00  0.00            
ATOM     56  H23 BCD     1      23.890  24.040  19.040  1.00  0.00            
ATOM     57  H24 BCD     1      24.660  25.600  20.470  1.00  0.00            
ATOM     58  H25 BCD     1      26.690  26.440  19.570  1.00  0.00            
ATOM     59  H26 BCD     1      24.650  28.430  19.400  1.00  0.00            
ATOM     60  H27 BCD     1      22.680  27.340  21.480  1.00  0.00            
ATOM     61  H28 BCD     1      21.430  29.400  20.790  1.00  0.00            
ATOM     62  H29 BCD     1      22.950  29.870  21.610  1.00  0.00            
ATOM     63  H30 BCD     1      22.480  31.050  19.720  1.00  0.00            
ATOM     64  C19 BCD     1      19.890  21.530  20.980  1.00  0.00            
ATOM     65  O16 BCD     1      19.990  21.700  22.380  1.00  0.00            
ATOM     66  C20 BCD     1      21.330  21.420  20.400  1.00  0.00            
ATOM     67  O17 BCD     1      21.960  20.300  20.980  1.00  0.00            
ATOM     68  C21 BCD     1      22.110  22.740  20.640  1.00  0.00            
ATOM     69  O18 BCD     1      23.480  22.610  20.170  1.00  0.00            
ATOM     70  C22 BCD     1      21.390  23.840  20.060  1.00  0.00            
ATOM     71  C23 BCD     1      19.910  23.920  20.560  1.00  0.00            
ATOM     72  O19 BCD     1      19.300  22.630  20.350  1.00  0.00            
ATOM     73  C24 BCD     1      19.190  25.070  19.950  1.00  0.00            
ATOM     74  O20 BCD     1      19.120  24.950  18.500  1.00  0.00            
ATOM     75  H31 BCD     1      19.400  20.570  20.770  1.00  0.00            
ATOM     76  H32 BCD     1      21.300  21.170  19.330  1.00  0.00            
ATOM     77  H33 BCD     1      22.910  20.320  20.840  1.00  0.00            
ATOM     78  H34 BCD     1      22.110  22.980  21.710  1.00  0.00            
ATOM     79  H35 BCD     1      23.910  21.900  20.650  1.00  0.00            
ATOM     80  H36 BCD     1      21.330  23.690  18.970  1.00  0.00            
ATOM     81  H37 BCD     1      19.890  24.160  21.630  1.00  0.00            
ATOM     82  H38 BCD     1      18.160  25.080  20.310  1.00  0.00            
ATOM     83  H39 BCD     1      19.570  26.070  20.210  1.00  0.00            
ATOM     84  H40 BCD     1      18.330  25.430  18.240  1.00  0.00            
ATOM     85  C25 BCD     1      18.870  20.320  25.970  1.00  0.00            
ATOM     86  O21 BCD     1      19.630  21.280  26.620  1.00  0.00            
ATOM     87  C26 BCD     1      19.680  19.310  25.220  1.00  0.00            
ATOM     88  O22 BCD     1      20.770  18.890  26.020  1.00  0.00            
ATOM     89  C27 BCD     1      20.230  19.900  23.890  1.00  0.00            
ATOM     90  O23 BCD     1      20.730  18.900  22.990  1.00  0.00            
ATOM     91  C28 BCD     1      19.250  20.780  23.180  1.00  0.00            
ATOM     92  C29 BCD     1      18.400  21.660  24.040  1.00  0.00            
ATOM     93  O24 BCD     1      17.870  20.950  25.150  1.00  0.00            
ATOM     94  C30 BCD     1      17.240  22.350  23.350  1.00  0.00            
ATOM     95  O25 BCD     1      16.360  21.500  22.660  1.00  0.00            
ATOM     96  H41 BCD     1      18.410  19.750  26.790  1.00  0.00            
ATOM     97  H42 BCD     1      18.940  18.540  24.970  1.00  0.00            
ATOM     98  H43 BCD     1      21.240  18.190  25.550  1.00  0.00            
ATOM     99  H44 BCD     1      21.090  20.540  24.120  1.00  0.00            
ATOM    100  H45 BCD     1      21.250  19.260  22.270  1.00  0.00            
ATOM    101  H46 BCD     1      18.510  20.170  22.640  1.00  0.00            
ATOM    102  H47 BCD     1      19.030  22.480  24.410  1.00  0.00            
ATOM    103  H48 BCD     1      16.660  22.980  24.040  1.00  0.00            
ATOM    104  H49 BCD     1      17.560  23.070  22.590  1.00  0.00            
ATOM    105  H50 BCD     1      15.750  21.020  23.220  1.00  0.00            
ATOM    106  C31 BCD     1      20.990  22.670  30.300  1.00  0.00            
ATOM    107  O26 BCD     1      22.120  23.200  29.470  1.00  0.00            
ATOM    108  C32 BCD     1      20.940  21.160  30.170  1.00  0.00            
ATOM    109  O27 BCD     1      22.120  20.610  30.720  1.00  0.00            
ATOM    110  C33 BCD     1      20.820  20.710  28.730  1.00  0.00            
ATOM    111  C34 BCD     1      19.650  21.400  28.060  1.00  0.00            
ATOM    112  C35 BCD     1      19.490  22.910  28.400  1.00  0.00            
ATOM    113  O28 BCD     1      19.780  23.190  29.790  1.00  0.00            
ATOM    114  C36 BCD     1      17.980  23.390  28.190  1.00  0.00            
ATOM    115  O29 BCD     1      17.850  24.770  28.550  1.00  0.00            
ATOM    116  O30 BCD     1      20.580  19.340  28.670  1.00  0.00            
ATOM    117  H51 BCD     1      21.080  22.900  31.370  1.00  0.00            
ATOM    118  H52 BCD     1      20.040  20.880  30.730  1.00  0.00            
ATOM    119  H53 BCD     1      22.810  20.860  30.100  1.00  0.00            
ATOM    120  H54 BCD     1      21.770  20.880  28.220  1.00  0.00            
ATOM    121  H55 BCD     1      20.570  19.180  27.720  1.00  0.00            
ATOM    122  H56 BCD     1      18.730  20.920  28.400  1.00  0.00            
ATOM    123  H57 BCD     1      20.140  23.540  27.790  1.00  0.00            
ATOM    124  H58 BCD     1      17.780  23.330  27.110  1.00  0.00            
ATOM    125  H59 BCD     1      17.310  22.740  28.770  1.00  0.00            
ATOM    126  H60 BCD     1      16.930  25.010  28.440  1.00  0.00            
ATOM    127  C37 BCD     1      25.810  24.970  30.260  1.00  0.00            
ATOM    128  O31 BCD     1      25.720  25.690  28.980  1.00  0.00            
ATOM    129  C38 BCD     1      25.780  23.550  29.920  1.00  0.00            
ATOM    130  O32 BCD     1      26.850  23.160  29.070  1.00  0.00            
ATOM    131  C39 BCD     1      24.430  23.180  29.320  1.00  0.00            
ATOM    132  O33 BCD     1      24.370  21.780  29.070  1.00  0.00            
ATOM    133  C40 BCD     1      23.340  23.470  30.220  1.00  0.00            
ATOM    134  C41 BCD     1      23.430  24.920  30.670  1.00  0.00            
ATOM    135  O34 BCD     1      24.740  25.300  31.170  1.00  0.00            
ATOM    136  C42 BCD     1      22.570  25.170  31.890  1.00  0.00            
ATOM    137  O35 BCD     1      22.930  24.360  32.960  1.00  0.00            
ATOM    138  H61 BCD     1      26.810  25.200  30.630  1.00  0.00            
ATOM    139  H62 BCD     1      25.870  23.080  30.910  1.00  0.00            
ATOM    140  H63 BCD     1      26.670  22.290  28.700  1.00  0.00            
ATOM    141  H64 BCD     1      24.350  23.680  28.340  1.00  0.00            
ATOM    142  H65 BCD     1      24.840  21.500  28.280  1.00  0.00            
ATOM    143  H66 BCD     1      23.440  22.720  31.010  1.00  0.00            
ATOM    144  H67 BCD     1      23.220  25.590  29.830  1.00  0.00            
ATOM    145  H68 BCD     1      22.720  26.230  32.150  1.00  0.00            
ATOM    146  H69 BCD     1      21.500  25.030  31.690  1.00  0.00            
ATOM    147  H70 BCD     1      23.780  24.570  33.370  1.00  0.00            
ATOM    148  C1  CC6     2      23.820  21.100  24.920  1.00  0.00            
ATOM    149  C2  CC6     2      22.890  22.100  25.650  1.00  0.00            
ATOM    150  C3  CC6     2      22.280  23.260  24.900  1.00  0.00            
ATOM    151  C4  CC6     2      22.910  24.670  25.190  1.00  0.00            
ATOM    152  C5  CC6     2      22.870  25.170  26.690  1.00  0.00            
ATOM    153  O1  CC6     2      23.690  25.840  27.170  1.00  0.00            
ATOM    154  O2  CC6     2      21.560  25.470  26.910  1.00  0.00            
ATOM    155  C6  CC6     2      21.020  26.280  27.960  1.00  0.00            
ATOM    156  C7  CC6     2      19.820  26.990  27.370  1.00  0.00            
ATOM    157  N1  CC6     2      19.570  28.310  28.010  1.00  0.00            
ATOM    158  C8  CC6     2      20.660  29.260  27.670  1.00  0.00            
ATOM    159  C9  CC6     2      20.770  30.450  28.580  1.00  0.00            
ATOM    160  C10 CC6     2      18.220  28.730  27.520  1.00  0.00            
ATOM    161  C11 CC6     2      17.880  28.300  26.090  1.00  0.00            
ATOM    162  C12 CC6     2      24.360  24.660  24.660  1.00  0.00            
ATOM    163  C13 CC6     2      24.700  24.810  23.300  1.00  0.00            
ATOM    164  C14 CC6     2      26.060  24.590  22.800  1.00  0.00            
ATOM    165  C15 CC6     2      27.080  24.190  23.650  1.00  0.00            
ATOM    166  C16 CC6     2      26.740  24.030  25.050  1.00  0.00            
ATOM    167  C17 CC6     2      25.450  24.260  25.530  1.00  0.00            
ATOM    168  C18 CC6     2      22.100  25.730  24.460  1.00  0.00            
ATOM    169  C19 CC6     2      22.570  27.030  24.450  1.00  0.00            
ATOM    170  C20 CC6     2      21.850  28.180  23.980  1.00  0.00            
ATOM    171  C21 CC6     2      20.550  27.940  23.420  1.00  0.00            
ATOM    172  C22 CC6     2      20.010  26.640  23.460  1.00  0.00            
ATOM    173  C23 CC6     2      20.790  25.530  23.910  1.00  0.00            
ATOM    174  H1  CC6     2      23.700  20.080  25.300  1.00  0.00            
ATOM    175  H2  CC6     2      23.650  21.070  23.840  1.00  0.00            
ATOM    176  H3  CC6     2      24.900  21.250  24.980  1.00  0.00            
ATOM    177  H4  CC6     2      23.390  22.410  26.580  1.00  0.00            
ATOM    178  H5  CC6     2      22.160  21.350  25.970  1.00  0.00            
ATOM    179  H6  CC6     2      21.250  23.240  25.280  1.00  0.00            
ATOM    180  H7  CC6     2      22.210  23.080  23.820  1.00  0.00            
ATOM    181  H8  CC6     2      21.830  26.960  28.240  1.00  0.00            
ATOM    182  H9  CC6     2      20.670  25.720  28.830  1.00  0.00            
ATOM    183  H10 CC6     2      18.940  26.340  27.340  1.00  0.00            
ATOM    184  H11 CC6     2      20.020  27.260  26.340  1.00  0.00            
ATOM    185  H12 CC6     2      19.550  28.130  29.030  1.00  0.00            
ATOM    186  H13 CC6     2      20.520  29.630  26.650  1.00  0.00            
ATOM    187  H14 CC6     2      21.600  28.720  27.630  1.00  0.00            
ATOM    188  H15 CC6     2      19.820  30.910  28.860  1.00  0.00            
ATOM    189  H16 CC6     2      21.300  30.270  29.520  1.00  0.00            
ATOM    190  H17 CC6     2      21.350  31.210  28.050  1.00  0.00            
ATOM    191  H18 CC6     2      18.200  29.820  27.580  1.00  0.00            
ATOM    192  H19 CC6     2      17.520  28.280  28.220  1.00  0.00            
ATOM    193  H20 CC6     2      18.720  28.520  25.420  1.00  0.00            
ATOM    194  H21 CC6     2      17.560  27.250  26.020  1.00  0.00            
ATOM    195  H22 CC6     2      17.010  28.880  25.790  1.00  0.00            
ATOM    196  H23 CC6     2      23.960  25.160  22.580  1.00  0.00            
ATOM    197  H24 CC6     2      26.230  24.690  21.740  1.00  0.00            
ATOM    198  H25 CC6     2      28.040  23.970  23.170  1.00  0.00            
ATOM    199  H26 CC6     2      27.500  23.590  25.680  1.00  0.00            
ATOM    200  H27 CC6     2      25.290  24.050  26.580  1.00  0.00            
ATOM    201  H28 CC6     2      23.570  27.210  24.830  1.00  0.00            
ATOM    202  H29 CC6     2      22.200  29.200  24.070  1.00  0.00            
ATOM    203  H30 CC6     2      19.890  28.760  23.150  1.00  0.00            
ATOM    204  H31 CC6     2      19.010  26.450  23.070  1.00  0.00            
ATOM    205  H32 CC6     2      20.290  24.560  23.970  1.00  0.00            
TER
ENDMDL
MODEL        1
ATOM      1  C1  BCD     1      22.170  12.880  17.090  1.00  0.00            
ATOM      2  O1  BCD     1      22.110  13.440  18.410  1.00  0.00            
ATOM      3  C2  BCD     1      23.570  13.070  16.480  1.00  0.00            
ATOM      4  O2  BCD     1      24.510  12.430  17.380  1.00  0.00            
ATOM      5  C3  BCD     1      23.830  14.600  16.370  1.00  0.00            
ATOM      6  O3  BCD     1      25.130  14.710  15.860  1.00  0.00            
ATOM      7  C4  BCD     1      22.730  15.130  15.420  1.00  0.00            
ATOM      8  C5  BCD     1      21.310  14.820  16.000  1.00  0.00            
ATOM      9  O4  BCD     1      21.190  13.430  16.210  1.00  0.00            
ATOM     10  C6  BCD     1      20.230  15.260  15.040  1.00  0.00            
ATOM     11  O5  BCD     1      20.390  14.520  13.840  1.00  0.00            
ATOM     12  H1  BCD     1      21.960  11.810  17.210  1.00  0.00            
ATOM     13  H2  BCD     1      23.640  12.680  15.460  1.00  0.00            
ATOM     14  H3  BCD     1      25.110  11.960  16.800  1.00  0.00            
ATOM     15  H4  BCD     1      23.770  15.110  17.340  1.00  0.00            
ATOM     16  H5  BCD     1      25.810  14.430  16.470  1.00  0.00            
ATOM     17  H6  BCD     1      22.930  14.520  14.520  1.00  0.00            
ATOM     18  H7  BCD     1      21.120  15.250  16.990  1.00  0.00            
ATOM     19  H8  BCD     1      19.200  15.190  15.430  1.00  0.00            
ATOM     20  H9  BCD     1      20.370  16.300  14.710  1.00  0.00            
ATOM     21  H10 BCD     1      19.940  13.670  13.860  1.00  0.00            
ATOM     22  C7  BCD     1      20.860  12.580  22.290  1.00  0.00            
ATOM     23  O6  BCD     1      21.590  13.670  22.800  1.00  0.00            
ATOM     24  C8  BCD     1      21.890  11.590  21.560  1.00  0.00            
ATOM     25  O7  BCD     1      22.980  11.320  22.480  1.00  0.00            
ATOM     26  C9  BCD     1      22.500  12.160  20.320  1.00  0.00            
ATOM     27  O8  BCD     1      23.350  11.180  19.590  1.00  0.00            
ATOM     28  C10 BCD     1      21.460  12.760  19.410  1.00  0.00            
ATOM     29  C11 BCD     1      20.370  13.530  20.090  1.00  0.00            
ATOM     30  O9  BCD     1      19.880  12.980  21.270  1.00  0.00            
ATOM     31  C12 BCD     1      19.250  14.120  19.270  1.00  0.00            
ATOM     32  O10 BCD     1      18.480  12.990  18.700  1.00  0.00            
ATOM     33  H11 BCD     1      20.270  12.050  23.050  1.00  0.00            
ATOM     34  H12 BCD     1      21.380  10.660  21.280  1.00  0.00            
ATOM     35  H13 BCD     1      23.090  10.360  22.510  1.00  0.00            
ATOM     36  H14 BCD     1      23.070  13.020  20.690  1.00  0.00            
ATOM     37  H15 BCD     1      23.860  11.650  18.920  1.00  0.00            
ATOM     38  H16 BCD     1      20.980  11.890  18.950  1.00  0.00            
ATOM     39  H17 BCD     1      20.870  14.430  20.450  1.00  0.00            
ATOM     40  H18 BCD     1      18.630  14.840  19.810  1.00  0.00            
ATOM     41  H19 BCD     1      19.620  14.590  18.350  1.00  0.00            
ATOM     42  H20 BCD     1      17.670  13.250  18.240  1.00  0.00            
ATOM     43  C13 BCD     1      22.290  15.900  26.190  1.00  0.00            
ATOM     44  O11 BCD     1      23.060  16.630  25.330  1.00  0.00            
ATOM     45  C14 BCD     1      22.880  14.530  26.330  1.00  0.00            
ATOM     46  O12 BCD     1      24.120  14.740  26.950  1.00  0.00            
ATOM     47  C15 BCD     1      23.010  13.930  24.820  1.00  0.00            
ATOM     48  O13 BCD     1      23.570  12.570  24.770  1.00  0.00            
ATOM     49  C16 BCD     1      21.580  13.950  24.230  1.00  0.00            
ATOM     50  C17 BCD     1      20.870  15.260  24.360  1.00  0.00            
ATOM     51  O14 BCD     1      20.980  15.760  25.710  1.00  0.00            
ATOM     52  C18 BCD     1      19.390  15.200  24.040  1.00  0.00            
ATOM     53  O15 BCD     1      18.780  14.370  24.950  1.00  0.00            
ATOM     54  H21 BCD     1      22.230  16.380  27.180  1.00  0.00            
ATOM     55  H22 BCD     1      22.230  13.820  26.860  1.00  0.00            
ATOM     56  H23 BCD     1      24.380  13.840  27.170  1.00  0.00            
ATOM     57  H24 BCD     1      23.680  14.550  24.220  1.00  0.00            
ATOM     58  H25 BCD     1      23.450  12.200  23.890  1.00  0.00            
ATOM     59  H26 BCD     1      21.070  13.170  24.810  1.00  0.00            
ATOM     60  H27 BCD     1      21.230  16.050  23.680  1.00  0.00            
ATOM     61  H28 BCD     1      18.950  16.200  24.120  1.00  0.00            
ATOM     62  H29 BCD     1      19.320  14.930  22.980  1.00  0.00            
ATOM     63  H30 BCD     1      18.760  14.900  25.750  1.00  0.00            
ATOM     64  C19 BCD     1      24.760  20.430  24.940  1.00  0.00            
ATOM     65  O16 BCD     1      25.010  20.210  23.540  1.00  0.00            
ATOM     66  C20 BCD     1      25.500  19.470  25.810  1.00  0.00            
ATOM     67  O17 BCD     1      26.900  19.540  25.530  1.00  0.00            
ATOM     68  C21 BCD     1      24.960  18.080  25.660  1.00  0.00            
ATOM     69  O18 BCD     1      25.600  17.130  26.560  1.00  0.00            
ATOM     70  C22 BCD     1      23.470  17.970  25.770  1.00  0.00            
ATOM     71  C23 BCD     1      22.810  19.070  24.980  1.00  0.00            
ATOM     72  O19 BCD     1      23.370  20.320  25.260  1.00  0.00            
ATOM     73  C24 BCD     1      21.360  19.250  25.390  1.00  0.00            
ATOM     74  O20 BCD     1      21.270  19.320  26.840  1.00  0.00            
ATOM     75  H31 BCD     1      25.050  21.470  25.150  1.00  0.00            
ATOM     76  H32 BCD     1      25.320  19.710  26.860  1.00  0.00            
ATOM     77  H33 BCD     1      27.280  19.510  26.410  1.00  0.00            
ATOM     78  H34 BCD     1      25.260  17.880  24.620  1.00  0.00            
ATOM     79  H35 BCD     1      25.090  16.320  26.600  1.00  0.00            
ATOM     80  H36 BCD     1      23.290  18.120  26.840  1.00  0.00            
ATOM     81  H37 BCD     1      22.870  18.730  23.940  1.00  0.00            
ATOM     82  H38 BCD     1      20.840  20.120  24.960  1.00  0.00            
ATOM     83  H39 BCD     1      20.760  18.380  25.070  1.00  0.00            
ATOM     84  H40 BCD     1      21.390  20.230  27.120  1.00  0.00            
ATOM     85  C25 BCD     1      26.950  22.290  20.380  1.00  0.00            
ATOM     86  O21 BCD     1      26.440  21.470  19.370  1.00  0.00            
ATOM     87  C26 BCD     1      27.830  21.410  21.270  1.00  0.00            
ATOM     88  O22 BCD     1      28.720  20.590  20.390  1.00  0.00            
ATOM     89  C27 BCD     1      26.970  20.440  22.040  1.00  0.00            
ATOM     90  O23 BCD     1      27.770  19.620  22.920  1.00  0.00            
ATOM     91  C28 BCD     1      25.830  21.160  22.910  1.00  0.00            
ATOM     92  C29 BCD     1      25.000  21.980  21.910  1.00  0.00            
ATOM     93  O24 BCD     1      25.890  22.910  21.190  1.00  0.00            
ATOM     94  C30 BCD     1      23.910  22.800  22.570  1.00  0.00            
ATOM     95  O25 BCD     1      24.430  23.810  23.500  1.00  0.00            
ATOM     96  H41 BCD     1      27.560  23.050  19.890  1.00  0.00            
ATOM     97  H42 BCD     1      28.490  22.010  21.910  1.00  0.00            
ATOM     98  H43 BCD     1      29.400  20.210  20.950  1.00  0.00            
ATOM     99  H44 BCD     1      26.400  19.870  21.290  1.00  0.00            
ATOM    100  H45 BCD     1      27.280  19.620  23.750  1.00  0.00            
ATOM    101  H46 BCD     1      26.130  21.870  23.700  1.00  0.00            
ATOM    102  H47 BCD     1      24.570  21.180  21.290  1.00  0.00            
ATOM    103  H48 BCD     1      23.280  23.310  21.830  1.00  0.00            
ATOM    104  H49 BCD     1      23.220  22.140  23.110  1.00  0.00            
ATOM    105  H50 BCD     1      23.760  23.820  24.200  1.00  0.00            
ATOM    106  C31 BCD     1      25.920  21.270  15.290  1.00  0.00            
ATOM    107  O26 BCD     1      25.230  20.020  15.480  1.00  0.00            
ATOM    108  C32 BCD     1      27.330  21.100  15.790  1.00  0.00            
ATOM    109  O27 BCD     1      28.030  20.110  15.130  1.00  0.00            
ATOM    110  C33 BCD     1      27.330  20.860  17.290  1.00  0.00            
ATOM    111  C34 BCD     1      26.510  21.930  18.000  1.00  0.00            
ATOM    112  C35 BCD     1      25.070  22.030  17.390  1.00  0.00            
ATOM    113  O28 BCD     1      25.190  22.300  16.010  1.00  0.00            
ATOM    114  C36 BCD     1      24.430  23.280  17.990  1.00  0.00            
ATOM    115  O29 BCD     1      25.380  24.350  18.190  1.00  0.00            
ATOM    116  O30 BCD     1      28.700  20.880  17.760  1.00  0.00            
ATOM    117  H51 BCD     1      25.950  21.550  14.230  1.00  0.00            
ATOM    118  H52 BCD     1      27.740  22.070  15.480  1.00  0.00            
ATOM    119  H53 BCD     1      28.960  20.130  15.370  1.00  0.00            
ATOM    120  H54 BCD     1      26.960  19.860  17.550  1.00  0.00            
ATOM    121  H55 BCD     1      28.740  20.920  18.720  1.00  0.00            
ATOM    122  H56 BCD     1      27.080  22.860  17.950  1.00  0.00            
ATOM    123  H57 BCD     1      24.450  21.140  17.570  1.00  0.00            
ATOM    124  H58 BCD     1      23.550  23.650  17.430  1.00  0.00            
ATOM    125  H59 BCD     1      24.080  23.070  19.010  1.00  0.00            
ATOM    126  H60 BCD     1      25.950  24.380  17.420  1.00  0.00            
ATOM    127  C37 BCD     1      23.010  16.920  13.930  1.00  0.00            
ATOM    128  O31 BCD     1      22.890  16.550  15.330  1.00  0.00            
ATOM    129  C38 BCD     1      24.350  17.020  13.350  1.00  0.00            
ATOM    130  O32 BCD     1      24.980  15.700  13.320  1.00  0.00            
ATOM    131  C39 BCD     1      25.180  17.950  14.250  1.00  0.00            
ATOM    132  O33 BCD     1      26.550  17.990  13.890  1.00  0.00            
ATOM    133  C40 BCD     1      24.530  19.390  14.400  1.00  0.00            
ATOM    134  C41 BCD     1      23.010  19.230  14.660  1.00  0.00            
ATOM    135  O34 BCD     1      22.520  18.230  13.760  1.00  0.00            
ATOM    136  C42 BCD     1      22.350  20.610  14.390  1.00  0.00            
ATOM    137  O35 BCD     1      20.930  20.590  14.470  1.00  0.00            
ATOM    138  H61 BCD     1      22.360  16.280  13.330  1.00  0.00            
ATOM    139  H62 BCD     1      24.280  17.350  12.310  1.00  0.00            
ATOM    140  H63 BCD     1      25.090  15.510  14.260  1.00  0.00            
ATOM    141  H64 BCD     1      25.110  17.410  15.210  1.00  0.00            
ATOM    142  H65 BCD     1      27.110  18.450  14.520  1.00  0.00            
ATOM    143  H66 BCD     1      24.650  20.050  13.530  1.00  0.00            
ATOM    144  H67 BCD     1      22.840  18.970  15.710  1.00  0.00            
ATOM    145  H68 BCD     1      22.740  21.340  15.110  1.00  0.00            
ATOM    146  H69 BCD     1      22.720  20.860  13.390  1.00  0.00            
ATOM    147  H70 BCD     1      20.560  21.450  14.250  1.00  0.00            
ATOM    148  C1  CC6     2      26.550  17.680  18.980  1.00  0.00            
ATOM    149  C2  CC6     2      25.130  17.810  18.320  1.00  0.00            
ATOM    150  C3  CC6     2      24.170  18.610  19.270  1.00  0.00            
ATOM    151  C4  CC6     2      23.200  17.690  20.050  1.00  0.00            
ATOM    152  C5  CC6     2      22.180  17.220  19.050  1.00  0.00            
ATOM    153  O1  CC6     2      21.620  16.140  19.090  1.00  0.00            
ATOM    154  O2  CC6     2      21.630  18.290  18.320  1.00  0.00            
ATOM    155  C6  CC6     2      20.630  18.100  17.280  1.00  0.00            
ATOM    156  C7  CC6     2      19.920  19.480  17.280  1.00  0.00            
ATOM    157  N1  CC6     2      19.300  19.930  18.640  1.00  0.00            
ATOM    158  C8  CC6     2      19.110  21.490  18.720  1.00  0.00            
ATOM    159  C9  CC6     2      20.360  22.410  18.500  1.00  0.00            
ATOM    160  C10 CC6     2      17.900  19.310  18.740  1.00  0.00            
ATOM    161  C11 CC6     2      17.350  19.420  20.210  1.00  0.00            
ATOM    162  C12 CC6     2      24.040  16.630  20.800  1.00  0.00            
ATOM    163  C13 CC6     2      24.800  16.970  21.960  1.00  0.00            
ATOM    164  C14 CC6     2      25.640  16.050  22.580  1.00  0.00            
ATOM    165  C15 CC6     2      25.860  14.800  22.050  1.00  0.00            
ATOM    166  C16 CC6     2      25.190  14.410  20.860  1.00  0.00            
ATOM    167  C17 CC6     2      24.240  15.330  20.250  1.00  0.00            
ATOM    168  C18 CC6     2      22.340  18.650  20.970  1.00  0.00            
ATOM    169  C19 CC6     2      21.260  17.960  21.590  1.00  0.00            
ATOM    170  C20 CC6     2      20.330  18.640  22.300  1.00  0.00            
ATOM    171  C21 CC6     2      20.370  20.030  22.500  1.00  0.00            
ATOM    172  C22 CC6     2      21.300  20.730  21.720  1.00  0.00            
ATOM    173  C23 CC6     2      22.330  20.080  21.050  1.00  0.00            
ATOM    174  H1  CC6     2      26.930  18.690  19.170  1.00  0.00            
ATOM    175  H2  CC6     2      26.530  17.220  19.970  1.00  0.00            
ATOM    176  H3  CC6     2      27.340  17.150  18.440  1.00  0.00            
ATOM    177  H4  CC6     2      24.760  16.790  18.170  1.00  0.00            
ATOM    178  H5  CC6     2      25.390  18.230  17.340  1.00  0.00            
ATOM    179  H6  CC6     2      23.670  19.390  18.680  1.00  0.00            
ATOM    180  H7  CC6     2      24.840  19.170  19.930  1.00  0.00            
ATOM    181  H8  CC6     2      19.910  17.310  17.490  1.00  0.00            
ATOM    182  H9  CC6     2      21.090  17.920  16.310  1.00  0.00            
ATOM    183  H10 CC6     2      19.120  19.380  16.540  1.00  0.00            
ATOM    184  H11 CC6     2      20.700  20.190  17.000  1.00  0.00            
ATOM    185  H12 CC6     2      19.880  19.520  19.390  1.00  0.00            
ATOM    186  H13 CC6     2      18.770  21.510  19.760  1.00  0.00            
ATOM    187  H14 CC6     2      18.270  21.820  18.110  1.00  0.00            
ATOM    188  H15 CC6     2      20.550  22.650  17.440  1.00  0.00            
ATOM    189  H16 CC6     2      20.150  23.390  18.950  1.00  0.00            
ATOM    190  H17 CC6     2      21.230  21.910  18.940  1.00  0.00            
ATOM    191  H18 CC6     2      18.050  18.280  18.390  1.00  0.00            
ATOM    192  H19 CC6     2      17.200  19.890  18.140  1.00  0.00            
ATOM    193  H20 CC6     2      16.270  19.210  20.110  1.00  0.00            
ATOM    194  H21 CC6     2      17.830  18.680  20.850  1.00  0.00            
ATOM    195  H22 CC6     2      17.600  20.380  20.680  1.00  0.00            
ATOM    196  H23 CC6     2      24.780  18.020  22.250  1.00  0.00            
ATOM    197  H24 CC6     2      26.240  16.330  23.440  1.00  0.00            
ATOM    198  H25 CC6     2      26.630  14.130  22.410  1.00  0.00            
ATOM    199  H26 CC6     2      25.300  13.450  20.380  1.00  0.00            
ATOM    200  H27 CC6     2      23.550  15.000  19.480  1.00  0.00            
ATOM    201  H28 CC6     2      21.190  16.880  21.490  1.00  0.00            
ATOM    202  H29 CC6     2      19.580  18.080  22.850  1.00  0.00            
ATOM    203  H30 CC6     2      19.700  20.640  23.100  1.00  0.00            
ATOM    204  H31 CC6     2      21.390  21.820  21.750  1.00  0.00            
ATOM    205  H32 CC6     2      22.980  20.710  20.450  1.00  0.00            
TER
ENDMDL
MODEL        1
ATOM      1  C1  BCD     1      24.420  30.210  20.950  1.00  0.00            
ATOM      2  O1  BCD     1      23.530  29.340  20.240  1.00  0.00            
ATOM      3  C2  BCD     1      25.810  29.610  21.030  1.00  0.00            
ATOM      4  O2  BCD     1      26.350  29.260  19.770  1.00  0.00            
ATOM      5  C3  BCD     1      25.750  28.250  21.830  1.00  0.00            
ATOM      6  O3  BCD     1      27.040  27.760  21.920  1.00  0.00            
ATOM      7  C4  BCD     1      25.160  28.570  23.200  1.00  0.00            
ATOM      8  C5  BCD     1      23.860  29.270  23.050  1.00  0.00            
ATOM      9  O4  BCD     1      23.880  30.460  22.270  1.00  0.00            
ATOM     10  C6  BCD     1      23.230  29.580  24.410  1.00  0.00            
ATOM     11  O5  BCD     1      24.130  30.190  25.280  1.00  0.00            
ATOM     12  H1  BCD     1      24.590  31.140  20.400  1.00  0.00            
ATOM     13  H2  BCD     1      26.460  30.330  21.560  1.00  0.00            
ATOM     14  H3  BCD     1      27.300  29.170  19.730  1.00  0.00            
ATOM     15  H4  BCD     1      25.150  27.570  21.210  1.00  0.00            
ATOM     16  H5  BCD     1      26.890  26.920  22.360  1.00  0.00            
ATOM     17  H6  BCD     1      25.850  29.230  23.750  1.00  0.00            
ATOM     18  H7  BCD     1      23.230  28.600  22.460  1.00  0.00            
ATOM     19  H8  BCD     1      22.360  30.230  24.240  1.00  0.00            
ATOM     20  H9  BCD     1      22.940  28.610  24.840  1.00  0.00            
ATOM     21  H10 BCD     1      23.900  30.040  26.200  1.00  0.00            
ATOM     22  C7  BCD     1      20.980  29.190  17.010  1.00  0.00            
ATOM     23  O6  BCD     1      20.630  27.890  17.490  1.00  0.00            
ATOM     24  C8  BCD     1      22.490  29.260  16.670  1.00  0.00            
ATOM     25  O7  BCD     1      22.930  28.370  15.720  1.00  0.00            
ATOM     26  C9  BCD     1      23.370  29.020  17.890  1.00  0.00            
ATOM     27  O8  BCD     1      24.720  29.370  17.590  1.00  0.00            
ATOM     28  C10 BCD     1      22.820  29.840  19.060  1.00  0.00            
ATOM     29  C11 BCD     1      21.300  29.920  19.260  1.00  0.00            
ATOM     30  O9  BCD     1      20.580  30.160  18.050  1.00  0.00            
ATOM     31  C12 BCD     1      20.750  30.990  20.180  1.00  0.00            
ATOM     32  O10 BCD     1      21.130  32.320  19.770  1.00  0.00            
ATOM     33  H11 BCD     1      20.370  29.470  16.140  1.00  0.00            
ATOM     34  H12 BCD     1      22.690  30.300  16.380  1.00  0.00            
ATOM     35  H13 BCD     1      23.660  28.820  15.300  1.00  0.00            
ATOM     36  H14 BCD     1      23.200  27.980  18.170  1.00  0.00            
ATOM     37  H15 BCD     1      25.210  29.070  18.370  1.00  0.00            
ATOM     38  H16 BCD     1      23.200  30.870  19.000  1.00  0.00            
ATOM     39  H17 BCD     1      20.960  28.970  19.680  1.00  0.00            
ATOM     40  H18 BCD     1      19.650  30.980  20.220  1.00  0.00            
ATOM     41  H19 BCD     1      20.950  30.830  21.250  1.00  0.00            
ATOM     42  H20 BCD     1      20.850  32.470  18.860  1.00  0.00            
ATOM     43  C13 BCD     1      18.000  24.870  16.790  1.00  0.00            
ATOM     44  O11 BCD     1      18.520  24.170  17.880  1.00  0.00            
ATOM     45  C14 BCD     1      19.010  25.140  15.670  1.00  0.00            
ATOM     46  O12 BCD     1      19.510  23.990  15.160  1.00  0.00            
ATOM     47  C15 BCD     1      20.180  26.020  16.130  1.00  0.00            
ATOM     48  O13 BCD     1      21.060  26.250  14.980  1.00  0.00            
ATOM     49  C16 BCD     1      19.640  27.340  16.730  1.00  0.00            
ATOM     50  C17 BCD     1      18.440  27.160  17.610  1.00  0.00            
ATOM     51  O14 BCD     1      17.490  26.180  17.110  1.00  0.00            
ATOM     52  C18 BCD     1      17.750  28.420  18.010  1.00  0.00            
ATOM     53  O15 BCD     1      17.180  29.050  16.920  1.00  0.00            
ATOM     54  H21 BCD     1      17.140  24.280  16.470  1.00  0.00            
ATOM     55  H22 BCD     1      18.480  25.720  14.920  1.00  0.00            
ATOM     56  H23 BCD     1      19.690  23.470  15.940  1.00  0.00            
ATOM     57  H24 BCD     1      20.750  25.530  16.930  1.00  0.00            
ATOM     58  H25 BCD     1      21.790  26.840  15.210  1.00  0.00            
ATOM     59  H26 BCD     1      19.310  28.040  15.950  1.00  0.00            
ATOM     60  H27 BCD     1      18.730  26.690  18.560  1.00  0.00            
ATOM     61  H28 BCD     1      16.940  28.170  18.710  1.00  0.00            
ATOM     62  H29 BCD     1      18.480  29.110  18.450  1.00  0.00            
ATOM     63  H30 BCD     1      16.510  28.470  16.550  1.00  0.00            
ATOM     64  C19 BCD     1      18.090  20.560  19.980  1.00  0.00            
ATOM     65  O16 BCD     1      18.410  21.360  21.130  1.00  0.00            
ATOM     66  C20 BCD     1      19.310  20.690  19.000  1.00  0.00            
ATOM     67  O17 BCD     1      20.480  20.020  19.450  1.00  0.00            
ATOM     68  C21 BCD     1      19.470  22.120  18.420  1.00  0.00            
ATOM     69  O18 BCD     1      20.480  22.140  17.420  1.00  0.00            
ATOM     70  C22 BCD     1      18.180  22.800  17.960  1.00  0.00            
ATOM     71  C23 BCD     1      17.060  22.550  18.980  1.00  0.00            
ATOM     72  O19 BCD     1      16.910  21.130  19.330  1.00  0.00            
ATOM     73  C24 BCD     1      15.750  23.040  18.430  1.00  0.00            
ATOM     74  O20 BCD     1      15.420  22.220  17.370  1.00  0.00            
ATOM     75  H31 BCD     1      17.760  19.540  20.190  1.00  0.00            
ATOM     76  H32 BCD     1      19.030  20.120  18.100  1.00  0.00            
ATOM     77  H33 BCD     1      21.020  19.860  18.670  1.00  0.00            
ATOM     78  H34 BCD     1      19.880  22.630  19.300  1.00  0.00            
ATOM     79  H35 BCD     1      21.360  22.140  17.820  1.00  0.00            
ATOM     80  H36 BCD     1      17.930  22.400  16.970  1.00  0.00            
ATOM     81  H37 BCD     1      17.300  23.240  19.810  1.00  0.00            
ATOM     82  H38 BCD     1      14.970  23.010  19.200  1.00  0.00            
ATOM     83  H39 BCD     1      15.810  24.120  18.230  1.00  0.00            
ATOM     84  H40 BCD     1      15.570  21.290  17.570  1.00  0.00            
ATOM     85  C25 BCD     1      19.300  20.280  25.040  1.00  0.00            
ATOM     86  O21 BCD     1      20.370  21.240  25.100  1.00  0.00            
ATOM     87  C26 BCD     1      19.560  19.160  23.990  1.00  0.00            
ATOM     88  O22 BCD     1      20.760  18.470  24.240  1.00  0.00            
ATOM     89  C27 BCD     1      19.550  19.710  22.560  1.00  0.00            
ATOM     90  O23 BCD     1      19.710  18.630  21.530  1.00  0.00            
ATOM     91  C28 BCD     1      18.310  20.590  22.350  1.00  0.00            
ATOM     92  C29 BCD     1      17.980  21.580  23.490  1.00  0.00            
ATOM     93  O24 BCD     1      18.060  20.930  24.800  1.00  0.00            
ATOM     94  C30 BCD     1      16.660  22.250  23.400  1.00  0.00            
ATOM     95  O25 BCD     1      15.530  21.400  23.280  1.00  0.00            
ATOM     96  H41 BCD     1      19.300  19.810  26.030  1.00  0.00            
ATOM     97  H42 BCD     1      18.730  18.460  24.180  1.00  0.00            
ATOM     98  H43 BCD     1      20.980  17.720  23.670  1.00  0.00            
ATOM     99  H44 BCD     1      20.360  20.450  22.580  1.00  0.00            
ATOM    100  H45 BCD     1      20.050  19.040  20.730  1.00  0.00            
ATOM    101  H46 BCD     1      17.430  19.940  22.210  1.00  0.00            
ATOM    102  H47 BCD     1      18.780  22.340  23.480  1.00  0.00            
ATOM    103  H48 BCD     1      16.590  23.070  24.130  1.00  0.00            
ATOM    104  H49 BCD     1      16.720  22.750  22.420  1.00  0.00            
ATOM    105  H50 BCD     1      15.290  21.090  24.160  1.00  0.00            
ATOM    106  C31 BCD     1      23.340  22.920  27.360  1.00  0.00            
ATOM    107  O26 BCD     1      23.450  23.930  26.270  1.00  0.00            
ATOM    108  C32 BCD     1      23.550  21.470  26.920  1.00  0.00            
ATOM    109  O27 BCD     1      24.930  21.390  26.470  1.00  0.00            
ATOM    110  C33 BCD     1      22.480  21.040  25.850  1.00  0.00            
ATOM    111  C34 BCD     1      21.080  21.260  26.360  1.00  0.00            
ATOM    112  C35 BCD     1      20.950  22.630  26.930  1.00  0.00            
ATOM    113  O28 BCD     1      22.020  22.900  27.900  1.00  0.00            
ATOM    114  C36 BCD     1      19.630  22.920  27.650  1.00  0.00            
ATOM    115  O29 BCD     1      19.680  24.230  28.160  1.00  0.00            
ATOM    116  O30 BCD     1      22.650  19.570  25.730  1.00  0.00            
ATOM    117  H51 BCD     1      23.970  23.230  28.200  1.00  0.00            
ATOM    118  H52 BCD     1      23.470  20.880  27.840  1.00  0.00            
ATOM    119  H53 BCD     1      25.040  21.940  25.690  1.00  0.00            
ATOM    120  H54 BCD     1      22.610  21.480  24.860  1.00  0.00            
ATOM    121  H55 BCD     1      22.000  19.210  25.110  1.00  0.00            
ATOM    122  H56 BCD     1      20.740  20.490  27.060  1.00  0.00            
ATOM    123  H57 BCD     1      20.950  23.300  26.060  1.00  0.00            
ATOM    124  H58 BCD     1      18.820  22.890  26.910  1.00  0.00            
ATOM    125  H59 BCD     1      19.530  22.100  28.370  1.00  0.00            
ATOM    126  H60 BCD     1      20.060  24.170  29.040  1.00  0.00            
ATOM    127  C37 BCD     1      26.040  26.810  24.760  1.00  0.00            
ATOM    128  O31 BCD     1      24.990  27.330  23.980  1.00  0.00            
ATOM    129  C38 BCD     1      26.350  25.370  24.350  1.00  0.00            
ATOM    130  O32 BCD     1      26.640  25.350  22.900  1.00  0.00            
ATOM    131  C39 BCD     1      25.180  24.420  24.730  1.00  0.00            
ATOM    132  O33 BCD     1      25.580  23.010  24.530  1.00  0.00            
ATOM    133  C40 BCD     1      24.670  24.610  26.140  1.00  0.00            
ATOM    134  C41 BCD     1      24.430  26.080  26.470  1.00  0.00            
ATOM    135  O34 BCD     1      25.600  26.800  26.180  1.00  0.00            
ATOM    136  C42 BCD     1      24.080  26.410  27.930  1.00  0.00            
ATOM    137  O35 BCD     1      25.040  25.860  28.810  1.00  0.00            
ATOM    138  H61 BCD     1      26.900  27.470  24.630  1.00  0.00            
ATOM    139  H62 BCD     1      27.220  24.970  24.870  1.00  0.00            
ATOM    140  H63 BCD     1      26.680  24.420  22.640  1.00  0.00            
ATOM    141  H64 BCD     1      24.320  24.650  24.090  1.00  0.00            
ATOM    142  H65 BCD     1      25.910  22.890  23.630  1.00  0.00            
ATOM    143  H66 BCD     1      25.340  24.150  26.870  1.00  0.00            
ATOM    144  H67 BCD     1      23.550  26.460  25.940  1.00  0.00            
ATOM    145  H68 BCD     1      24.050  27.490  28.130  1.00  0.00            
ATOM    146  H69 BCD     1      23.050  26.080  28.140  1.00  0.00            
ATOM    147  H70 BCD     1      25.850  26.300  28.520  1.00  0.00            
ATOM    148  C1  CC6     2      23.120  20.890  21.950  1.00  0.00            
ATOM    149  C2  CC6     2      23.090  22.410  21.990  1.00  0.00            
ATOM    150  C3  CC6     2      21.730  23.020  21.710  1.00  0.00            
ATOM    151  C4  CC6     2      21.760  24.520  21.520  1.00  0.00            
ATOM    152  C5  CC6     2      22.090  25.230  22.850  1.00  0.00            
ATOM    153  O1  CC6     2      22.570  26.340  22.890  1.00  0.00            
ATOM    154  O2  CC6     2      21.240  24.790  23.860  1.00  0.00            
ATOM    155  C6  CC6     2      20.740  25.580  24.880  1.00  0.00            
ATOM    156  C7  CC6     2      19.780  26.600  24.310  1.00  0.00            
ATOM    157  N1  CC6     2      19.050  27.450  25.330  1.00  0.00            
ATOM    158  C8  CC6     2      18.410  28.600  24.600  1.00  0.00            
ATOM    159  C9  CC6     2      19.250  29.790  24.260  1.00  0.00            
ATOM    160  C10 CC6     2      17.960  26.550  25.950  1.00  0.00            
ATOM    161  C11 CC6     2      16.910  26.040  24.930  1.00  0.00            
ATOM    162  C12 CC6     2      22.700  24.860  20.400  1.00  0.00            
ATOM    163  C13 CC6     2      22.230  24.750  19.060  1.00  0.00            
ATOM    164  C14 CC6     2      23.130  25.050  17.960  1.00  0.00            
ATOM    165  C15 CC6     2      24.450  25.390  18.240  1.00  0.00            
ATOM    166  C16 CC6     2      24.910  25.420  19.540  1.00  0.00            
ATOM    167  C17 CC6     2      24.010  25.150  20.610  1.00  0.00            
ATOM    168  C18 CC6     2      20.330  25.140  21.290  1.00  0.00            
ATOM    169  C19 CC6     2      20.280  26.560  21.180  1.00  0.00            
ATOM    170  C20 CC6     2      19.080  27.300  21.140  1.00  0.00            
ATOM    171  C21 CC6     2      17.870  26.560  21.320  1.00  0.00            
ATOM    172  C22 CC6     2      17.910  25.190  21.450  1.00  0.00            
ATOM    173  C23 CC6     2      19.130  24.520  21.450  1.00  0.00            
ATOM    174  H1  CC6     2      22.380  20.540  22.670  1.00  0.00            
ATOM    175  H2  CC6     2      22.890  20.520  20.940  1.00  0.00            
ATOM    176  H3  CC6     2      24.080  20.420  22.190  1.00  0.00            
ATOM    177  H4  CC6     2      23.760  22.700  21.180  1.00  0.00            
ATOM    178  H5  CC6     2      23.500  22.860  22.900  1.00  0.00            
ATOM    179  H6  CC6     2      21.010  22.800  22.520  1.00  0.00            
ATOM    180  H7  CC6     2      21.270  22.460  20.890  1.00  0.00            
ATOM    181  H8  CC6     2      21.650  26.090  25.240  1.00  0.00            
ATOM    182  H9  CC6     2      20.340  24.930  25.660  1.00  0.00            
ATOM    183  H10 CC6     2      19.030  26.090  23.700  1.00  0.00            
ATOM    184  H11 CC6     2      20.380  27.260  23.680  1.00  0.00            
ATOM    185  H12 CC6     2      19.600  27.830  26.120  1.00  0.00            
ATOM    186  H13 CC6     2      17.510  28.900  25.140  1.00  0.00            
ATOM    187  H14 CC6     2      18.180  28.100  23.660  1.00  0.00            
ATOM    188  H15 CC6     2      19.220  30.460  25.140  1.00  0.00            
ATOM    189  H16 CC6     2      20.230  29.510  23.870  1.00  0.00            
ATOM    190  H17 CC6     2      18.790  30.380  23.450  1.00  0.00            
ATOM    191  H18 CC6     2      17.530  27.000  26.850  1.00  0.00            
ATOM    192  H19 CC6     2      18.510  25.710  26.380  1.00  0.00            
ATOM    193  H20 CC6     2      16.440  26.850  24.380  1.00  0.00            
ATOM    194  H21 CC6     2      17.190  25.270  24.200  1.00  0.00            
ATOM    195  H22 CC6     2      16.070  25.630  25.510  1.00  0.00            
ATOM    196  H23 CC6     2      21.190  24.570  18.790  1.00  0.00            
ATOM    197  H24 CC6     2      22.760  24.930  16.940  1.00  0.00            
ATOM    198  H25 CC6     2      25.140  25.550  17.420  1.00  0.00            
ATOM    199  H26 CC6     2      25.960  25.640  19.750  1.00  0.00            
ATOM    200  H27 CC6     2      24.520  25.160  21.570  1.00  0.00            
ATOM    201  H28 CC6     2      21.180  27.160  21.190  1.00  0.00            
ATOM    202  H29 CC6     2      19.050  28.380  20.980  1.00  0.00            
ATOM    203  H30 CC6     2      16.890  27.020  21.300  1.00  0.00            
ATOM    204  H31 CC6     2      16.970  24.660  21.600  1.00  0.00            
ATOM    205  H32 CC6     2      19.180  23.520  21.870  1.00  0.00            
TER
ENDMDL
MODEL        1
ATOM      1  C1  BCD     1      24.890  24.370  33.260  1.00  0.00            
ATOM      2  O1  BCD     1      23.830  24.680  32.450  1.00  0.00            
ATOM      3  C2  BCD     1      25.490  22.930  33.030  1.00  0.00            
ATOM      4  O2  BCD     1      25.880  22.850  31.600  1.00  0.00            
ATOM      5  C3  BCD     1      24.470  21.870  33.490  1.00  0.00            
ATOM      6  O3  BCD     1      25.040  20.510  33.360  1.00  0.00            
ATOM      7  C4  BCD     1      24.310  22.120  35.060  1.00  0.00            
ATOM      8  C5  BCD     1      23.810  23.500  35.380  1.00  0.00            
ATOM      9  O4  BCD     1      24.570  24.490  34.660  1.00  0.00            
ATOM     10  C6  BCD     1      23.940  23.820  36.850  1.00  0.00            
ATOM     11  O5  BCD     1      25.300  23.800  37.280  1.00  0.00            
ATOM     12  H1  BCD     1      25.640  25.090  32.940  1.00  0.00            
ATOM     13  H2  BCD     1      26.400  22.850  33.640  1.00  0.00            
ATOM     14  H3  BCD     1      26.520  22.130  31.550  1.00  0.00            
ATOM     15  H4  BCD     1      23.540  22.050  32.930  1.00  0.00            
ATOM     16  H5  BCD     1      25.260  20.270  32.460  1.00  0.00            
ATOM     17  H6  BCD     1      25.270  22.030  35.590  1.00  0.00            
ATOM     18  H7  BCD     1      22.750  23.680  35.130  1.00  0.00            
ATOM     19  H8  BCD     1      23.440  24.780  37.050  1.00  0.00            
ATOM     20  H9  BCD     1      23.390  23.100  37.470  1.00  0.00            
ATOM     21  H10 BCD     1      25.890  24.290  36.700  1.00  0.00            
ATOM     22  C7  BCD     1      22.680  26.740  29.090  1.00  0.00            
ATOM     23  O6  BCD     1      22.010  25.490  28.860  1.00  0.00            
ATOM     24  C8  BCD     1      24.160  26.400  29.150  1.00  0.00            
ATOM     25  O7  BCD     1      24.650  25.970  27.870  1.00  0.00            
ATOM     26  C9  BCD     1      24.500  25.440  30.270  1.00  0.00            
ATOM     27  O8  BCD     1      25.920  25.150  30.360  1.00  0.00            
ATOM     28  C10 BCD     1      23.950  25.890  31.620  1.00  0.00            
ATOM     29  C11 BCD     1      22.470  26.480  31.450  1.00  0.00            
ATOM     30  O9  BCD     1      22.330  27.390  30.300  1.00  0.00            
ATOM     31  C12 BCD     1      22.080  27.250  32.730  1.00  0.00            
ATOM     32  O10 BCD     1      20.740  27.720  32.630  1.00  0.00            
ATOM     33  H11 BCD     1      22.490  27.340  28.190  1.00  0.00            
ATOM     34  H12 BCD     1      24.630  27.370  29.370  1.00  0.00            
ATOM     35  H13 BCD     1      24.040  25.240  27.720  1.00  0.00            
ATOM     36  H14 BCD     1      23.990  24.470  30.180  1.00  0.00            
ATOM     37  H15 BCD     1      25.910  24.390  30.940  1.00  0.00            
ATOM     38  H16 BCD     1      24.660  26.620  32.040  1.00  0.00            
ATOM     39  H17 BCD     1      21.690  25.710  31.340  1.00  0.00            
ATOM     40  H18 BCD     1      22.270  26.630  33.620  1.00  0.00            
ATOM     41  H19 BCD     1      22.770  28.090  32.920  1.00  0.00            
ATOM     42  H20 BCD     1      20.740  28.270  31.840  1.00  0.00            
ATOM     43  C13 BCD     1      19.120  23.870  26.360  1.00  0.00            
ATOM     44  O11 BCD     1      18.990  22.620  27.050  1.00  0.00            
ATOM     45  C14 BCD     1      20.520  24.120  25.750  1.00  0.00            
ATOM     46  O12 BCD     1      20.900  23.150  24.770  1.00  0.00            
ATOM     47  C15 BCD     1      21.550  24.350  26.810  1.00  0.00            
ATOM     48  O13 BCD     1      22.840  24.700  26.190  1.00  0.00            
ATOM     49  C16 BCD     1      21.090  25.450  27.820  1.00  0.00            
ATOM     50  C17 BCD     1      19.700  25.180  28.350  1.00  0.00            
ATOM     51  O14 BCD     1      18.870  25.010  27.200  1.00  0.00            
ATOM     52  C18 BCD     1      19.270  26.390  29.190  1.00  0.00            
ATOM     53  O15 BCD     1      17.870  26.260  29.560  1.00  0.00            
ATOM     54  H21 BCD     1      18.380  24.000  25.570  1.00  0.00            
ATOM     55  H22 BCD     1      20.440  25.070  25.210  1.00  0.00            
ATOM     56  H23 BCD     1      21.050  22.330  25.250  1.00  0.00            
ATOM     57  H24 BCD     1      21.630  23.430  27.400  1.00  0.00            
ATOM     58  H25 BCD     1      23.080  24.120  25.460  1.00  0.00            
ATOM     59  H26 BCD     1      21.110  26.410  27.290  1.00  0.00            
ATOM     60  H27 BCD     1      19.600  24.240  28.920  1.00  0.00            
ATOM     61  H28 BCD     1      19.860  26.510  30.100  1.00  0.00            
ATOM     62  H29 BCD     1      19.340  27.330  28.630  1.00  0.00            
ATOM     63  H30 BCD     1      17.340  26.990  29.220  1.00  0.00            
ATOM     64  C19 BCD     1      18.130  18.640  26.510  1.00  0.00            
ATOM     65  O16 BCD     1      18.140  18.410  27.920  1.00  0.00            
ATOM     66  C20 BCD     1      19.470  18.980  26.050  1.00  0.00            
ATOM     67  O17 BCD     1      20.300  17.870  26.350  1.00  0.00            
ATOM     68  C21 BCD     1      19.970  20.420  26.640  1.00  0.00            
ATOM     69  O18 BCD     1      21.250  20.890  26.130  1.00  0.00            
ATOM     70  C22 BCD     1      18.830  21.480  26.250  1.00  0.00            
ATOM     71  C23 BCD     1      17.460  20.930  26.660  1.00  0.00            
ATOM     72  O19 BCD     1      17.210  19.670  26.090  1.00  0.00            
ATOM     73  C24 BCD     1      16.210  21.720  26.240  1.00  0.00            
ATOM     74  O20 BCD     1      16.170  21.840  24.830  1.00  0.00            
ATOM     75  H31 BCD     1      17.890  17.730  25.950  1.00  0.00            
ATOM     76  H32 BCD     1      19.540  19.140  24.970  1.00  0.00            
ATOM     77  H33 BCD     1      21.040  17.790  25.750  1.00  0.00            
ATOM     78  H34 BCD     1      19.950  20.300  27.730  1.00  0.00            
ATOM     79  H35 BCD     1      22.000  20.460  26.540  1.00  0.00            
ATOM     80  H36 BCD     1      18.840  21.780  25.190  1.00  0.00            
ATOM     81  H37 BCD     1      17.500  20.880  27.760  1.00  0.00            
ATOM     82  H38 BCD     1      15.300  21.250  26.650  1.00  0.00            
ATOM     83  H39 BCD     1      16.230  22.710  26.700  1.00  0.00            
ATOM     84  H40 BCD     1      16.380  21.020  24.380  1.00  0.00            
ATOM     85  C25 BCD     1      17.350  15.750  30.990  1.00  0.00            
ATOM     86  O21 BCD     1      18.310  16.480  31.760  1.00  0.00            
ATOM     87  C26 BCD     1      18.020  15.180  29.800  1.00  0.00            
ATOM     88  O22 BCD     1      18.920  14.210  30.250  1.00  0.00            
ATOM     89  C27 BCD     1      18.700  16.240  28.940  1.00  0.00            
ATOM     90  O23 BCD     1      19.260  15.760  27.700  1.00  0.00            
ATOM     91  C28 BCD     1      17.540  17.270  28.500  1.00  0.00            
ATOM     92  C29 BCD     1      16.650  17.680  29.720  1.00  0.00            
ATOM     93  O24 BCD     1      16.310  16.590  30.490  1.00  0.00            
ATOM     94  C30 BCD     1      15.460  18.470  29.310  1.00  0.00            
ATOM     95  O25 BCD     1      14.910  19.000  30.520  1.00  0.00            
ATOM     96  H41 BCD     1      16.840  15.000  31.610  1.00  0.00            
ATOM     97  H42 BCD     1      17.360  14.630  29.120  1.00  0.00            
ATOM     98  H43 BCD     1      19.520  14.600  30.890  1.00  0.00            
ATOM     99  H44 BCD     1      19.500  16.840  29.400  1.00  0.00            
ATOM    100  H45 BCD     1      19.600  16.490  27.170  1.00  0.00            
ATOM    101  H46 BCD     1      16.860  16.750  27.810  1.00  0.00            
ATOM    102  H47 BCD     1      17.230  18.390  30.330  1.00  0.00            
ATOM    103  H48 BCD     1      15.580  19.230  28.520  1.00  0.00            
ATOM    104  H49 BCD     1      14.650  17.840  28.910  1.00  0.00            
ATOM    105  H50 BCD     1      14.420  18.260  30.890  1.00  0.00            
ATOM    106  C31 BCD     1      20.000  16.720  35.500  1.00  0.00            
ATOM    107  O26 BCD     1      20.790  17.820  35.270  1.00  0.00            
ATOM    108  C32 BCD     1      20.360  15.490  34.700  1.00  0.00            
ATOM    109  O27 BCD     1      21.650  14.980  35.010  1.00  0.00            
ATOM    110  C33 BCD     1      20.050  15.670  33.210  1.00  0.00            
ATOM    111  C34 BCD     1      18.610  16.020  33.040  1.00  0.00            
ATOM    112  C35 BCD     1      18.210  17.220  33.950  1.00  0.00            
ATOM    113  O28 BCD     1      18.670  17.050  35.290  1.00  0.00            
ATOM    114  C36 BCD     1      16.720  17.520  34.090  1.00  0.00            
ATOM    115  O29 BCD     1      15.960  16.410  34.540  1.00  0.00            
ATOM    116  O30 BCD     1      20.420  14.470  32.490  1.00  0.00            
ATOM    117  H51 BCD     1      20.110  16.460  36.560  1.00  0.00            
ATOM    118  H52 BCD     1      19.600  14.750  34.960  1.00  0.00            
ATOM    119  H53 BCD     1      21.590  14.040  34.850  1.00  0.00            
ATOM    120  H54 BCD     1      20.590  16.570  32.880  1.00  0.00            
ATOM    121  H55 BCD     1      21.370  14.380  32.470  1.00  0.00            
ATOM    122  H56 BCD     1      18.070  15.120  33.360  1.00  0.00            
ATOM    123  H57 BCD     1      18.750  18.070  33.510  1.00  0.00            
ATOM    124  H58 BCD     1      16.480  18.450  34.610  1.00  0.00            
ATOM    125  H59 BCD     1      16.410  17.760  33.060  1.00  0.00            
ATOM    126  H60 BCD     1      15.400  16.700  35.260  1.00  0.00            
ATOM    127  C37 BCD     1      23.630  20.370  36.600  1.00  0.00            
ATOM    128  O31 BCD     1      23.350  21.200  35.480  1.00  0.00            
ATOM    129  C38 BCD     1      24.170  19.000  36.300  1.00  0.00            
ATOM    130  O32 BCD     1      25.480  19.130  35.610  1.00  0.00            
ATOM    131  C39 BCD     1      23.150  18.220  35.430  1.00  0.00            
ATOM    132  O33 BCD     1      23.590  16.890  35.260  1.00  0.00            
ATOM    133  C40 BCD     1      21.790  18.200  36.190  1.00  0.00            
ATOM    134  C41 BCD     1      21.380  19.550  36.760  1.00  0.00            
ATOM    135  O34 BCD     1      22.450  20.200  37.420  1.00  0.00            
ATOM    136  C42 BCD     1      20.120  19.400  37.670  1.00  0.00            
ATOM    137  O35 BCD     1      20.390  18.530  38.760  1.00  0.00            
ATOM    138  H61 BCD     1      24.370  20.970  37.150  1.00  0.00            
ATOM    139  H62 BCD     1      24.360  18.530  37.270  1.00  0.00            
ATOM    140  H63 BCD     1      25.210  19.600  34.810  1.00  0.00            
ATOM    141  H64 BCD     1      22.960  18.750  34.490  1.00  0.00            
ATOM    142  H65 BCD     1      22.820  16.320  35.120  1.00  0.00            
ATOM    143  H66 BCD     1      21.860  17.500  37.030  1.00  0.00            
ATOM    144  H67 BCD     1      21.070  20.240  35.960  1.00  0.00            
ATOM    145  H68 BCD     1      19.740  20.360  38.030  1.00  0.00            
ATOM    146  H69 BCD     1      19.300  18.970  37.070  1.00  0.00            
ATOM    147  H70 BCD     1      20.510  19.030  39.570  1.00  0.00            
ATOM    148  C1  CC6     2      23.950  22.150  28.660  1.00  0.00            
ATOM    149  C2  CC6     2      23.080  21.920  29.950  1.00  0.00            
ATOM    150  C3  CC6     2      21.590  21.690  29.590  1.00  0.00            
ATOM    151  C4  CC6     2      20.680  21.030  30.680  1.00  0.00            
ATOM    152  C5  CC6     2      19.230  21.060  30.140  1.00  0.00            
ATOM    153  O1  CC6     2      18.460  20.180  30.360  1.00  0.00            
ATOM    154  O2  CC6     2      18.890  22.330  29.830  1.00  0.00            
ATOM    155  C6  CC6     2      17.470  22.620  30.090  1.00  0.00            
ATOM    156  C7  CC6     2      17.400  23.090  31.540  1.00  0.00            
ATOM    157  N1  CC6     2      16.450  24.300  31.730  1.00  0.00            
ATOM    158  C8  CC6     2      15.010  23.930  31.510  1.00  0.00            
ATOM    159  C9  CC6     2      14.190  25.240  31.350  1.00  0.00            
ATOM    160  C10 CC6     2      16.660  24.910  33.130  1.00  0.00            
ATOM    161  C11 CC6     2      17.920  25.780  33.430  1.00  0.00            
ATOM    162  C12 CC6     2      21.390  19.650  30.790  1.00  0.00            
ATOM    163  C13 CC6     2      22.210  19.320  31.930  1.00  0.00            
ATOM    164  C14 CC6     2      22.920  18.130  32.010  1.00  0.00            
ATOM    165  C15 CC6     2      22.740  17.210  30.980  1.00  0.00            
ATOM    166  C16 CC6     2      21.950  17.530  29.910  1.00  0.00            
ATOM    167  C17 CC6     2      21.350  18.780  29.730  1.00  0.00            
ATOM    168  C18 CC6     2      20.540  21.700  32.080  1.00  0.00            
ATOM    169  C19 CC6     2      19.870  21.070  33.170  1.00  0.00            
ATOM    170  C20 CC6     2      19.480  21.690  34.380  1.00  0.00            
ATOM    171  C21 CC6     2      19.990  22.960  34.610  1.00  0.00            
ATOM    172  C22 CC6     2      20.730  23.610  33.630  1.00  0.00            
ATOM    173  C23 CC6     2      21.000  23.000  32.410  1.00  0.00            
ATOM    174  H1  CC6     2      23.680  23.050  28.100  1.00  0.00            
ATOM    175  H2  CC6     2      25.000  22.180  28.970  1.00  0.00            
ATOM    176  H3  CC6     2      23.950  21.240  28.040  1.00  0.00            
ATOM    177  H4  CC6     2      23.290  22.720  30.670  1.00  0.00            
ATOM    178  H5  CC6     2      23.480  21.020  30.430  1.00  0.00            
ATOM    179  H6  CC6     2      21.600  21.080  28.680  1.00  0.00            
ATOM    180  H7  CC6     2      21.150  22.640  29.270  1.00  0.00            
ATOM    181  H8  CC6     2      16.800  21.760  29.960  1.00  0.00            
ATOM    182  H9  CC6     2      17.140  23.480  29.490  1.00  0.00            
ATOM    183  H10 CC6     2      18.390  23.330  31.930  1.00  0.00            
ATOM    184  H11 CC6     2      16.930  22.330  32.160  1.00  0.00            
ATOM    185  H12 CC6     2      16.770  24.880  30.940  1.00  0.00            
ATOM    186  H13 CC6     2      14.680  23.340  32.360  1.00  0.00            
ATOM    187  H14 CC6     2      14.880  23.310  30.620  1.00  0.00            
ATOM    188  H15 CC6     2      13.140  24.940  31.240  1.00  0.00            
ATOM    189  H16 CC6     2      14.180  25.860  32.250  1.00  0.00            
ATOM    190  H17 CC6     2      14.420  25.820  30.450  1.00  0.00            
ATOM    191  H18 CC6     2      16.760  24.010  33.730  1.00  0.00            
ATOM    192  H19 CC6     2      15.750  25.390  33.490  1.00  0.00            
ATOM    193  H20 CC6     2      18.020  25.970  34.500  1.00  0.00            
ATOM    194  H21 CC6     2      18.850  25.300  33.100  1.00  0.00            
ATOM    195  H22 CC6     2      17.850  26.730  32.880  1.00  0.00            
ATOM    196  H23 CC6     2      22.320  20.040  32.730  1.00  0.00            
ATOM    197  H24 CC6     2      23.600  17.780  32.780  1.00  0.00            
ATOM    198  H25 CC6     2      23.220  16.240  30.950  1.00  0.00            
ATOM    199  H26 CC6     2      21.920  16.810  29.090  1.00  0.00            
ATOM    200  H27 CC6     2      20.660  18.900  28.910  1.00  0.00            
ATOM    201  H28 CC6     2      19.580  20.040  32.990  1.00  0.00            
ATOM    202  H29 CC6     2      18.800  21.260  35.110  1.00  0.00            
ATOM    203  H30 CC6     2      19.750  23.390  35.570  1.00  0.00            
ATOM    204  H31 CC6     2      20.990  24.670  33.700  1.00  0.00            
ATOM    205  H32 CC6     2      21.460  23.670  31.700  1.00  0.00            
TER
ENDMDL
MODEL        1
ATOM      1  C1  BCD     1      10.850  34.050  26.620  1.00  0.00            
ATOM      2  O1  BCD     1      11.500  33.030  25.910  1.00  0.00            
ATOM      3  C2  BCD     1       9.490  33.590  27.240  1.00  0.00            
ATOM      4  O2  BCD     1       9.600  32.370  27.930  1.00  0.00            
ATOM      5  C3  BCD     1       8.470  33.410  26.080  1.00  0.00            
ATOM      6  O3  BCD     1       7.200  33.070  26.620  1.00  0.00            
ATOM      7  C4  BCD     1       8.360  34.620  25.150  1.00  0.00            
ATOM      8  C5  BCD     1       9.760  35.020  24.710  1.00  0.00            
ATOM      9  O4  BCD     1      10.700  35.170  25.770  1.00  0.00            
ATOM     10  C6  BCD     1       9.660  36.380  24.010  1.00  0.00            
ATOM     11  O5  BCD     1      10.920  36.720  23.520  1.00  0.00            
ATOM     12  H1  BCD     1      11.580  34.450  27.330  1.00  0.00            
ATOM     13  H2  BCD     1       9.030  34.310  27.940  1.00  0.00            
ATOM     14  H3  BCD     1       8.740  31.960  27.980  1.00  0.00            
ATOM     15  H4  BCD     1       8.940  32.670  25.410  1.00  0.00            
ATOM     16  H5  BCD     1       6.590  33.700  26.240  1.00  0.00            
ATOM     17  H6  BCD     1       7.860  35.470  25.620  1.00  0.00            
ATOM     18  H7  BCD     1      10.170  34.280  24.010  1.00  0.00            
ATOM     19  H8  BCD     1       8.970  36.350  23.160  1.00  0.00            
ATOM     20  H9  BCD     1       9.400  37.200  24.690  1.00  0.00            
ATOM     21  H10 BCD     1      10.950  37.590  23.100  1.00  0.00            
ATOM     22  C7  BCD     1      14.730  30.450  26.180  1.00  0.00            
ATOM     23  O6  BCD     1      14.050  29.490  25.330  1.00  0.00            
ATOM     24  C8  BCD     1      13.930  30.730  27.480  1.00  0.00            
ATOM     25  O7  BCD     1      13.730  29.480  28.170  1.00  0.00            
ATOM     26  C9  BCD     1      12.670  31.510  27.290  1.00  0.00            
ATOM     27  O8  BCD     1      12.070  31.970  28.510  1.00  0.00            
ATOM     28  C10 BCD     1      12.840  32.710  26.340  1.00  0.00            
ATOM     29  C11 BCD     1      13.710  32.400  25.120  1.00  0.00            
ATOM     30  O9  BCD     1      14.900  31.760  25.490  1.00  0.00            
ATOM     31  C12 BCD     1      13.900  33.570  24.150  1.00  0.00            
ATOM     32  O10 BCD     1      14.700  34.680  24.660  1.00  0.00            
ATOM     33  H11 BCD     1      15.670  30.010  26.520  1.00  0.00            
ATOM     34  H12 BCD     1      14.560  31.390  28.090  1.00  0.00            
ATOM     35  H13 BCD     1      14.120  28.780  27.620  1.00  0.00            
ATOM     36  H14 BCD     1      11.990  30.840  26.740  1.00  0.00            
ATOM     37  H15 BCD     1      11.110  31.950  28.420  1.00  0.00            
ATOM     38  H16 BCD     1      13.290  33.560  26.860  1.00  0.00            
ATOM     39  H17 BCD     1      13.170  31.630  24.570  1.00  0.00            
ATOM     40  H18 BCD     1      14.350  33.040  23.300  1.00  0.00            
ATOM     41  H19 BCD     1      12.890  33.920  23.890  1.00  0.00            
ATOM     42  H20 BCD     1      14.640  35.440  24.070  1.00  0.00            
ATOM     43  C13 BCD     1      14.800  26.400  22.760  1.00  0.00            
ATOM     44  O11 BCD     1      13.430  26.180  22.330  1.00  0.00            
ATOM     45  C14 BCD     1      14.970  26.090  24.220  1.00  0.00            
ATOM     46  O12 BCD     1      14.490  24.810  24.380  1.00  0.00            
ATOM     47  C15 BCD     1      14.400  27.170  25.120  1.00  0.00            
ATOM     48  O13 BCD     1      14.680  27.080  26.530  1.00  0.00            
ATOM     49  C16 BCD     1      14.820  28.530  24.650  1.00  0.00            
ATOM     50  C17 BCD     1      14.720  28.850  23.180  1.00  0.00            
ATOM     51  O14 BCD     1      15.250  27.720  22.420  1.00  0.00            
ATOM     52  C18 BCD     1      15.420  30.110  22.680  1.00  0.00            
ATOM     53  O15 BCD     1      16.870  30.070  22.830  1.00  0.00            
ATOM     54  H21 BCD     1      15.490  25.730  22.230  1.00  0.00            
ATOM     55  H22 BCD     1      16.050  26.110  24.460  1.00  0.00            
ATOM     56  H23 BCD     1      14.380  24.640  25.320  1.00  0.00            
ATOM     57  H24 BCD     1      13.330  27.110  24.900  1.00  0.00            
ATOM     58  H25 BCD     1      14.490  26.200  26.860  1.00  0.00            
ATOM     59  H26 BCD     1      15.840  28.610  25.050  1.00  0.00            
ATOM     60  H27 BCD     1      13.660  28.990  22.930  1.00  0.00            
ATOM     61  H28 BCD     1      15.180  30.200  21.610  1.00  0.00            
ATOM     62  H29 BCD     1      14.950  30.970  23.180  1.00  0.00            
ATOM     63  H30 BCD     1      17.070  29.360  22.220  1.00  0.00            
ATOM     64  C19 BCD     1      11.280  24.810  19.370  1.00  0.00            
ATOM     65  O16 BCD     1      10.230  25.560  19.960  1.00  0.00            
ATOM     66  C20 BCD     1      11.700  23.740  20.360  1.00  0.00            
ATOM     67  O17 BCD     1      10.560  22.960  20.680  1.00  0.00            
ATOM     68  C21 BCD     1      12.320  24.310  21.590  1.00  0.00            
ATOM     69  O18 BCD     1      13.060  23.370  22.330  1.00  0.00            
ATOM     70  C22 BCD     1      13.380  25.330  21.210  1.00  0.00            
ATOM     71  C23 BCD     1      13.120  26.260  20.070  1.00  0.00            
ATOM     72  O19 BCD     1      12.410  25.590  19.010  1.00  0.00            
ATOM     73  C24 BCD     1      14.360  26.820  19.320  1.00  0.00            
ATOM     74  O20 BCD     1      15.230  25.750  18.810  1.00  0.00            
ATOM     75  H31 BCD     1      10.910  24.290  18.480  1.00  0.00            
ATOM     76  H32 BCD     1      12.390  23.130  19.760  1.00  0.00            
ATOM     77  H33 BCD     1       9.830  23.480  21.020  1.00  0.00            
ATOM     78  H34 BCD     1      11.600  24.830  22.240  1.00  0.00            
ATOM     79  H35 BCD     1      13.640  23.780  22.980  1.00  0.00            
ATOM     80  H36 BCD     1      14.310  24.800  20.990  1.00  0.00            
ATOM     81  H37 BCD     1      12.460  27.070  20.410  1.00  0.00            
ATOM     82  H38 BCD     1      14.020  27.490  18.520  1.00  0.00            
ATOM     83  H39 BCD     1      15.080  27.350  19.960  1.00  0.00            
ATOM     84  H40 BCD     1      14.730  25.120  18.280  1.00  0.00            
ATOM     85  C25 BCD     1       6.230  26.430  19.480  1.00  0.00            
ATOM     86  O21 BCD     1       6.280  27.740  20.090  1.00  0.00            
ATOM     87  C26 BCD     1       6.490  25.350  20.420  1.00  0.00            
ATOM     88  O22 BCD     1       5.610  25.480  21.530  1.00  0.00            
ATOM     89  C27 BCD     1       7.970  25.410  20.810  1.00  0.00            
ATOM     90  O23 BCD     1       8.230  24.320  21.780  1.00  0.00            
ATOM     91  C28 BCD     1       8.860  25.320  19.590  1.00  0.00            
ATOM     92  C29 BCD     1       8.440  26.400  18.590  1.00  0.00            
ATOM     93  O24 BCD     1       7.030  26.370  18.370  1.00  0.00            
ATOM     94  C30 BCD     1       9.180  26.280  17.250  1.00  0.00            
ATOM     95  O25 BCD     1       8.890  25.080  16.510  1.00  0.00            
ATOM     96  H41 BCD     1       5.230  26.250  19.070  1.00  0.00            
ATOM     97  H42 BCD     1       6.330  24.390  19.910  1.00  0.00            
ATOM     98  H43 BCD     1       5.970  25.090  22.340  1.00  0.00            
ATOM     99  H44 BCD     1       8.160  26.430  21.180  1.00  0.00            
ATOM    100  H45 BCD     1       7.880  24.550  22.650  1.00  0.00            
ATOM    101  H46 BCD     1       8.770  24.360  19.060  1.00  0.00            
ATOM    102  H47 BCD     1       8.770  27.350  19.030  1.00  0.00            
ATOM    103  H48 BCD     1       8.880  27.170  16.690  1.00  0.00            
ATOM    104  H49 BCD     1      10.260  26.370  17.440  1.00  0.00            
ATOM    105  H50 BCD     1       8.300  25.390  15.820  1.00  0.00            
ATOM    106  C31 BCD     1       4.030  31.220  20.800  1.00  0.00            
ATOM    107  O26 BCD     1       5.110  31.810  21.490  1.00  0.00            
ATOM    108  C32 BCD     1       3.610  29.910  21.460  1.00  0.00            
ATOM    109  O27 BCD     1       3.180  30.260  22.760  1.00  0.00            
ATOM    110  C33 BCD     1       4.640  28.780  21.510  1.00  0.00            
ATOM    111  C34 BCD     1       5.100  28.570  20.050  1.00  0.00            
ATOM    112  C35 BCD     1       5.510  29.910  19.420  1.00  0.00            
ATOM    113  O28 BCD     1       4.430  30.860  19.480  1.00  0.00            
ATOM    114  C36 BCD     1       5.860  29.750  17.970  1.00  0.00            
ATOM    115  O29 BCD     1       6.790  30.790  17.660  1.00  0.00            
ATOM    116  O30 BCD     1       4.040  27.600  22.140  1.00  0.00            
ATOM    117  H51 BCD     1       3.180  31.900  20.730  1.00  0.00            
ATOM    118  H52 BCD     1       2.730  29.550  20.900  1.00  0.00            
ATOM    119  H53 BCD     1       3.100  29.400  23.190  1.00  0.00            
ATOM    120  H54 BCD     1       5.460  29.250  22.070  1.00  0.00            
ATOM    121  H55 BCD     1       4.630  26.870  21.950  1.00  0.00            
ATOM    122  H56 BCD     1       4.270  28.140  19.470  1.00  0.00            
ATOM    123  H57 BCD     1       6.340  30.290  20.030  1.00  0.00            
ATOM    124  H58 BCD     1       6.430  28.840  17.730  1.00  0.00            
ATOM    125  H59 BCD     1       4.950  29.860  17.380  1.00  0.00            
ATOM    126  H60 BCD     1       6.630  31.060  16.750  1.00  0.00            
ATOM    127  C37 BCD     1       6.420  35.050  23.660  1.00  0.00            
ATOM    128  O31 BCD     1       7.460  34.240  24.070  1.00  0.00            
ATOM    129  C38 BCD     1       5.110  34.450  24.130  1.00  0.00            
ATOM    130  O32 BCD     1       5.210  34.350  25.550  1.00  0.00            
ATOM    131  C39 BCD     1       4.920  33.070  23.490  1.00  0.00            
ATOM    132  O33 BCD     1       3.660  32.550  24.010  1.00  0.00            
ATOM    133  C40 BCD     1       4.980  33.130  21.980  1.00  0.00            
ATOM    134  C41 BCD     1       6.270  33.820  21.500  1.00  0.00            
ATOM    135  O34 BCD     1       6.250  35.050  22.190  1.00  0.00            
ATOM    136  C42 BCD     1       6.090  34.030  19.960  1.00  0.00            
ATOM    137  O35 BCD     1       5.200  35.040  19.740  1.00  0.00            
ATOM    138  H61 BCD     1       6.590  36.100  23.900  1.00  0.00            
ATOM    139  H62 BCD     1       4.280  35.100  23.810  1.00  0.00            
ATOM    140  H63 BCD     1       4.480  33.800  25.860  1.00  0.00            
ATOM    141  H64 BCD     1       5.720  32.460  23.940  1.00  0.00            
ATOM    142  H65 BCD     1       3.570  31.710  23.540  1.00  0.00            
ATOM    143  H66 BCD     1       4.040  33.570  21.630  1.00  0.00            
ATOM    144  H67 BCD     1       7.100  33.120  21.660  1.00  0.00            
ATOM    145  H68 BCD     1       7.060  34.300  19.510  1.00  0.00            
ATOM    146  H69 BCD     1       5.850  33.120  19.400  1.00  0.00            
ATOM    147  H70 BCD     1       4.970  35.480  20.570  1.00  0.00            
ATOM    148  C1  CC6     2       7.450  29.630  24.140  1.00  0.00            
ATOM    149  C2  CC6     2       7.970  30.780  23.300  1.00  0.00            
ATOM    150  C3  CC6     2       8.650  30.450  21.830  1.00  0.00            
ATOM    151  C4  CC6     2      10.220  30.370  21.860  1.00  0.00            
ATOM    152  C5  CC6     2      10.990  31.690  22.130  1.00  0.00            
ATOM    153  O1  CC6     2      12.150  31.730  22.580  1.00  0.00            
ATOM    154  O2  CC6     2      10.240  32.710  21.530  1.00  0.00            
ATOM    155  C6  CC6     2      10.710  34.020  21.500  1.00  0.00            
ATOM    156  C7  CC6     2      11.590  34.140  20.280  1.00  0.00            
ATOM    157  N1  CC6     2      10.910  34.190  18.910  1.00  0.00            
ATOM    158  C8  CC6     2      11.940  34.460  17.860  1.00  0.00            
ATOM    159  C9  CC6     2      13.040  33.370  17.620  1.00  0.00            
ATOM    160  C10 CC6     2      10.130  32.920  18.670  1.00  0.00            
ATOM    161  C11 CC6     2       9.520  32.900  17.270  1.00  0.00            
ATOM    162  C12 CC6     2      10.590  29.220  22.830  1.00  0.00            
ATOM    163  C13 CC6     2      10.290  27.880  22.420  1.00  0.00            
ATOM    164  C14 CC6     2      10.360  26.860  23.430  1.00  0.00            
ATOM    165  C15 CC6     2      10.800  27.160  24.720  1.00  0.00            
ATOM    166  C16 CC6     2      11.170  28.480  25.100  1.00  0.00            
ATOM    167  C17 CC6     2      11.060  29.450  24.110  1.00  0.00            
ATOM    168  C18 CC6     2      10.800  30.020  20.500  1.00  0.00            
ATOM    169  C19 CC6     2      12.200  29.920  20.400  1.00  0.00            
ATOM    170  C20 CC6     2      12.780  29.830  19.130  1.00  0.00            
ATOM    171  C21 CC6     2      12.030  29.670  17.960  1.00  0.00            
ATOM    172  C22 CC6     2      10.610  29.740  18.070  1.00  0.00            
ATOM    173  C23 CC6     2      10.010  29.900  19.310  1.00  0.00            
ATOM    174  H1  CC6     2       8.300  29.260  24.730  1.00  0.00            
ATOM    175  H2  CC6     2       6.630  29.940  24.800  1.00  0.00            
ATOM    176  H3  CC6     2       7.070  28.830  23.490  1.00  0.00            
ATOM    177  H4  CC6     2       8.630  31.390  23.920  1.00  0.00            
ATOM    178  H5  CC6     2       7.060  31.340  23.090  1.00  0.00            
ATOM    179  H6  CC6     2       8.340  31.160  21.060  1.00  0.00            
ATOM    180  H7  CC6     2       8.180  29.580  21.360  1.00  0.00            
ATOM    181  H8  CC6     2      11.270  34.340  22.390  1.00  0.00            
ATOM    182  H9  CC6     2       9.860  34.710  21.430  1.00  0.00            
ATOM    183  H10 CC6     2      12.370  33.370  20.260  1.00  0.00            
ATOM    184  H11 CC6     2      12.070  35.110  20.320  1.00  0.00            
ATOM    185  H12 CC6     2      10.240  34.970  18.910  1.00  0.00            
ATOM    186  H13 CC6     2      12.410  35.370  18.240  1.00  0.00            
ATOM    187  H14 CC6     2      11.480  34.760  16.920  1.00  0.00            
ATOM    188  H15 CC6     2      13.470  33.610  16.650  1.00  0.00            
ATOM    189  H16 CC6     2      13.820  33.320  18.390  1.00  0.00            
ATOM    190  H17 CC6     2      12.580  32.370  17.560  1.00  0.00            
ATOM    191  H18 CC6     2       9.380  32.850  19.460  1.00  0.00            
ATOM    192  H19 CC6     2      10.740  32.030  18.780  1.00  0.00            
ATOM    193  H20 CC6     2       8.640  33.560  17.290  1.00  0.00            
ATOM    194  H21 CC6     2      10.210  33.290  16.500  1.00  0.00            
ATOM    195  H22 CC6     2       9.140  31.930  16.940  1.00  0.00            
ATOM    196  H23 CC6     2      10.040  27.650  21.390  1.00  0.00            
ATOM    197  H24 CC6     2      10.190  25.830  23.120  1.00  0.00            
ATOM    198  H25 CC6     2      11.030  26.350  25.400  1.00  0.00            
ATOM    199  H26 CC6     2      11.540  28.790  26.070  1.00  0.00            
ATOM    200  H27 CC6     2      11.200  30.460  24.490  1.00  0.00            
ATOM    201  H28 CC6     2      12.880  30.090  21.230  1.00  0.00            
ATOM    202  H29 CC6     2      13.850  29.940  19.020  1.00  0.00            
ATOM    203  H30 CC6     2      12.460  29.500  16.970  1.00  0.00            
ATOM    204  H31 CC6     2      10.010  29.680  17.170  1.00  0.00            
ATOM    205  H32 CC6     2       8.920  29.920  19.300  1.00  0.00            
TER
ENDMDL
MODEL        1
ATOM      1  C1  BCD     1      23.640  24.150  33.320  1.00  0.00            
ATOM      2  O1  BCD     1      22.570  23.930  32.370  1.00  0.00            
ATOM      3  C2  BCD     1      24.540  23.000  33.420  1.00  0.00            
ATOM      4  O2  BCD     1      25.150  22.640  32.120  1.00  0.00            
ATOM      5  C3  BCD     1      24.030  21.750  34.010  1.00  0.00            
ATOM      6  O3  BCD     1      25.020  20.690  34.030  1.00  0.00            
ATOM      7  C4  BCD     1      23.450  21.990  35.410  1.00  0.00            
ATOM      8  C5  BCD     1      22.560  23.260  35.270  1.00  0.00            
ATOM      9  O4  BCD     1      23.170  24.370  34.590  1.00  0.00            
ATOM     10  C6  BCD     1      21.930  23.670  36.620  1.00  0.00            
ATOM     11  O5  BCD     1      22.960  23.980  37.580  1.00  0.00            
ATOM     12  H1  BCD     1      24.300  24.990  33.090  1.00  0.00            
ATOM     13  H2  BCD     1      25.370  23.410  34.010  1.00  0.00            
ATOM     14  H3  BCD     1      26.010  22.310  32.370  1.00  0.00            
ATOM     15  H4  BCD     1      23.180  21.420  33.400  1.00  0.00            
ATOM     16  H5  BCD     1      25.170  20.330  33.150  1.00  0.00            
ATOM     17  H6  BCD     1      24.350  22.120  36.030  1.00  0.00            
ATOM     18  H7  BCD     1      21.670  22.930  34.710  1.00  0.00            
ATOM     19  H8  BCD     1      21.400  24.580  36.300  1.00  0.00            
ATOM     20  H9  BCD     1      21.140  23.000  36.970  1.00  0.00            
ATOM     21  H10 BCD     1      22.470  24.260  38.360  1.00  0.00            
ATOM     22  C7  BCD     1      21.260  25.180  28.740  1.00  0.00            
ATOM     23  O6  BCD     1      20.470  23.930  28.760  1.00  0.00            
ATOM     24  C8  BCD     1      22.650  24.910  28.670  1.00  0.00            
ATOM     25  O7  BCD     1      22.990  24.210  27.550  1.00  0.00            
ATOM     26  C9  BCD     1      23.080  24.160  29.950  1.00  0.00            
ATOM     27  O8  BCD     1      24.470  23.990  29.980  1.00  0.00            
ATOM     28  C10 BCD     1      22.620  24.840  31.260  1.00  0.00            
ATOM     29  C11 BCD     1      21.220  25.390  31.100  1.00  0.00            
ATOM     30  O9  BCD     1      21.010  26.020  29.840  1.00  0.00            
ATOM     31  C12 BCD     1      20.740  26.370  32.090  1.00  0.00            
ATOM     32  O10 BCD     1      19.330  26.780  31.950  1.00  0.00            
ATOM     33  H11 BCD     1      20.960  25.740  27.850  1.00  0.00            
ATOM     34  H12 BCD     1      23.220  25.850  28.620  1.00  0.00            
ATOM     35  H13 BCD     1      22.150  23.950  27.170  1.00  0.00            
ATOM     36  H14 BCD     1      22.750  23.110  30.010  1.00  0.00            
ATOM     37  H15 BCD     1      24.630  23.390  30.710  1.00  0.00            
ATOM     38  H16 BCD     1      23.280  25.690  31.490  1.00  0.00            
ATOM     39  H17 BCD     1      20.600  24.490  31.180  1.00  0.00            
ATOM     40  H18 BCD     1      20.830  26.140  33.160  1.00  0.00            
ATOM     41  H19 BCD     1      21.420  27.240  32.070  1.00  0.00            
ATOM     42  H20 BCD     1      19.070  27.130  32.810  1.00  0.00            
ATOM     43  C13 BCD     1      17.610  21.650  26.600  1.00  0.00            
ATOM     44  O11 BCD     1      17.810  20.570  27.480  1.00  0.00            
ATOM     45  C14 BCD     1      18.850  22.090  25.770  1.00  0.00            
ATOM     46  O12 BCD     1      19.430  21.080  24.920  1.00  0.00            
ATOM     47  C15 BCD     1      19.930  22.610  26.740  1.00  0.00            
ATOM     48  O13 BCD     1      21.060  23.140  26.060  1.00  0.00            
ATOM     49  C16 BCD     1      19.420  23.710  27.750  1.00  0.00            
ATOM     50  C17 BCD     1      18.150  23.230  28.430  1.00  0.00            
ATOM     51  O14 BCD     1      17.270  22.750  27.390  1.00  0.00            
ATOM     52  C18 BCD     1      17.500  24.460  29.170  1.00  0.00            
ATOM     53  O15 BCD     1      16.160  24.150  29.590  1.00  0.00            
ATOM     54  H21 BCD     1      16.720  21.420  25.990  1.00  0.00            
ATOM     55  H22 BCD     1      18.560  22.920  25.120  1.00  0.00            
ATOM     56  H23 BCD     1      19.490  20.280  25.450  1.00  0.00            
ATOM     57  H24 BCD     1      20.130  21.750  27.400  1.00  0.00            
ATOM     58  H25 BCD     1      21.270  22.540  25.330  1.00  0.00            
ATOM     59  H26 BCD     1      19.190  24.680  27.280  1.00  0.00            
ATOM     60  H27 BCD     1      18.220  22.450  29.200  1.00  0.00            
ATOM     61  H28 BCD     1      18.140  24.810  29.990  1.00  0.00            
ATOM     62  H29 BCD     1      17.350  25.270  28.450  1.00  0.00            
ATOM     63  H30 BCD     1      15.880  23.560  28.880  1.00  0.00            
ATOM     64  C19 BCD     1      17.060  16.440  27.800  1.00  0.00            
ATOM     65  O16 BCD     1      17.170  16.420  29.220  1.00  0.00            
ATOM     66  C20 BCD     1      18.420  16.820  27.200  1.00  0.00            
ATOM     67  O17 BCD     1      19.510  15.940  27.610  1.00  0.00            
ATOM     68  C21 BCD     1      18.670  18.320  27.210  1.00  0.00            
ATOM     69  O18 BCD     1      19.660  18.760  26.250  1.00  0.00            
ATOM     70  C22 BCD     1      17.440  19.240  26.970  1.00  0.00            
ATOM     71  C23 BCD     1      16.250  18.770  27.640  1.00  0.00            
ATOM     72  O19 BCD     1      16.020  17.370  27.450  1.00  0.00            
ATOM     73  C24 BCD     1      15.000  19.450  27.230  1.00  0.00            
ATOM     74  O20 BCD     1      14.720  19.360  25.810  1.00  0.00            
ATOM     75  H31 BCD     1      16.790  15.420  27.520  1.00  0.00            
ATOM     76  H32 BCD     1      18.190  16.550  26.160  1.00  0.00            
ATOM     77  H33 BCD     1      20.230  16.350  27.130  1.00  0.00            
ATOM     78  H34 BCD     1      18.950  18.460  28.260  1.00  0.00            
ATOM     79  H35 BCD     1      20.460  18.240  26.390  1.00  0.00            
ATOM     80  H36 BCD     1      17.320  19.380  25.890  1.00  0.00            
ATOM     81  H37 BCD     1      16.470  18.920  28.700  1.00  0.00            
ATOM     82  H38 BCD     1      14.250  18.990  27.870  1.00  0.00            
ATOM     83  H39 BCD     1      15.120  20.470  27.630  1.00  0.00            
ATOM     84  H40 BCD     1      13.800  19.600  25.700  1.00  0.00            
ATOM     85  C25 BCD     1      16.950  14.350  32.830  1.00  0.00            
ATOM     86  O21 BCD     1      17.940  15.250  33.450  1.00  0.00            
ATOM     87  C26 BCD     1      17.620  13.580  31.650  1.00  0.00            
ATOM     88  O22 BCD     1      18.720  12.690  32.040  1.00  0.00            
ATOM     89  C27 BCD     1      18.020  14.650  30.580  1.00  0.00            
ATOM     90  O23 BCD     1      18.860  14.140  29.480  1.00  0.00            
ATOM     91  C28 BCD     1      16.800  15.260  30.030  1.00  0.00            
ATOM     92  C29 BCD     1      15.940  15.830  31.110  1.00  0.00            
ATOM     93  O24 BCD     1      15.790  15.000  32.270  1.00  0.00            
ATOM     94  C30 BCD     1      14.590  16.090  30.550  1.00  0.00            
ATOM     95  O25 BCD     1      14.000  17.250  31.180  1.00  0.00            
ATOM     96  H41 BCD     1      16.640  13.590  33.560  1.00  0.00            
ATOM     97  H42 BCD     1      16.880  12.980  31.100  1.00  0.00            
ATOM     98  H43 BCD     1      19.370  13.290  32.430  1.00  0.00            
ATOM     99  H44 BCD     1      18.590  15.420  31.100  1.00  0.00            
ATOM    100  H45 BCD     1      19.100  14.880  28.920  1.00  0.00            
ATOM    101  H46 BCD     1      16.250  14.580  29.370  1.00  0.00            
ATOM    102  H47 BCD     1      16.470  16.750  31.400  1.00  0.00            
ATOM    103  H48 BCD     1      14.510  16.230  29.470  1.00  0.00            
ATOM    104  H49 BCD     1      13.910  15.260  30.760  1.00  0.00            
ATOM    105  H50 BCD     1      13.070  17.260  30.940  1.00  0.00            
ATOM    106  C31 BCD     1      20.250  15.800  36.760  1.00  0.00            
ATOM    107  O26 BCD     1      20.670  17.040  36.320  1.00  0.00            
ATOM    108  C32 BCD     1      20.680  14.650  35.900  1.00  0.00            
ATOM    109  O27 BCD     1      22.090  14.570  35.750  1.00  0.00            
ATOM    110  C33 BCD     1      20.060  14.900  34.520  1.00  0.00            
ATOM    111  C34 BCD     1      18.500  14.890  34.700  1.00  0.00            
ATOM    112  C35 BCD     1      18.070  15.880  35.700  1.00  0.00            
ATOM    113  O28 BCD     1      18.790  15.710  36.960  1.00  0.00            
ATOM    114  C36 BCD     1      16.580  15.730  35.990  1.00  0.00            
ATOM    115  O29 BCD     1      16.350  14.350  36.230  1.00  0.00            
ATOM    116  O30 BCD     1      20.540  13.930  33.560  1.00  0.00            
ATOM    117  H51 BCD     1      20.790  15.540  37.680  1.00  0.00            
ATOM    118  H52 BCD     1      20.240  13.710  36.240  1.00  0.00            
ATOM    119  H53 BCD     1      22.360  13.850  35.170  1.00  0.00            
ATOM    120  H54 BCD     1      20.340  15.890  34.150  1.00  0.00            
ATOM    121  H55 BCD     1      21.490  13.900  33.690  1.00  0.00            
ATOM    122  H56 BCD     1      18.280  13.880  35.060  1.00  0.00            
ATOM    123  H57 BCD     1      18.200  16.920  35.370  1.00  0.00            
ATOM    124  H58 BCD     1      16.330  16.320  36.880  1.00  0.00            
ATOM    125  H59 BCD     1      15.950  15.990  35.120  1.00  0.00            
ATOM    126  H60 BCD     1      16.320  14.310  37.190  1.00  0.00            
ATOM    127  C37 BCD     1      23.070  20.330  37.130  1.00  0.00            
ATOM    128  O31 BCD     1      22.780  20.820  35.790  1.00  0.00            
ATOM    129  C38 BCD     1      23.830  18.980  37.110  1.00  0.00            
ATOM    130  O32 BCD     1      25.020  19.160  36.340  1.00  0.00            
ATOM    131  C39 BCD     1      22.960  17.830  36.550  1.00  0.00            
ATOM    132  O33 BCD     1      23.680  16.550  36.540  1.00  0.00            
ATOM    133  C40 BCD     1      21.540  17.780  37.180  1.00  0.00            
ATOM    134  C41 BCD     1      20.940  19.240  37.290  1.00  0.00            
ATOM    135  O34 BCD     1      21.910  20.140  37.940  1.00  0.00            
ATOM    136  C42 BCD     1      19.590  19.420  38.050  1.00  0.00            
ATOM    137  O35 BCD     1      19.520  18.660  39.220  1.00  0.00            
ATOM    138  H61 BCD     1      23.700  21.050  37.650  1.00  0.00            
ATOM    139  H62 BCD     1      24.150  18.750  38.140  1.00  0.00            
ATOM    140  H63 BCD     1      24.860  19.880  35.720  1.00  0.00            
ATOM    141  H64 BCD     1      22.850  18.110  35.500  1.00  0.00            
ATOM    142  H65 BCD     1      23.050  15.900  36.230  1.00  0.00            
ATOM    143  H66 BCD     1      21.580  17.290  38.160  1.00  0.00            
ATOM    144  H67 BCD     1      20.740  19.560  36.260  1.00  0.00            
ATOM    145  H68 BCD     1      19.260  20.460  38.210  1.00  0.00            
ATOM    146  H69 BCD     1      18.870  19.000  37.350  1.00  0.00            
ATOM    147  H70 BCD     1      18.650  18.800  39.620  1.00  0.00            
ATOM    148  C1  CC6     2      23.010  20.590  28.680  1.00  0.00            
ATOM    149  C2  CC6     2      22.430  20.280  30.190  1.00  0.00            
ATOM    150  C3  CC6     2      20.850  20.080  30.290  1.00  0.00            
ATOM    151  C4  CC6     2      20.190  19.570  31.600  1.00  0.00            
ATOM    152  C5  CC6     2      18.690  19.260  31.370  1.00  0.00            
ATOM    153  O1  CC6     2      18.010  18.540  32.010  1.00  0.00            
ATOM    154  O2  CC6     2      18.170  20.310  30.670  1.00  0.00            
ATOM    155  C6  CC6     2      16.760  20.680  30.760  1.00  0.00            
ATOM    156  C7  CC6     2      16.630  21.460  32.080  1.00  0.00            
ATOM    157  N1  CC6     2      15.620  22.630  32.000  1.00  0.00            
ATOM    158  C8  CC6     2      14.220  22.010  32.060  1.00  0.00            
ATOM    159  C9  CC6     2      13.130  22.830  31.410  1.00  0.00            
ATOM    160  C10 CC6     2      15.800  23.630  33.160  1.00  0.00            
ATOM    161  C11 CC6     2      16.890  24.690  32.900  1.00  0.00            
ATOM    162  C12 CC6     2      20.990  18.340  32.000  1.00  0.00            
ATOM    163  C13 CC6     2      22.120  18.420  32.870  1.00  0.00            
ATOM    164  C14 CC6     2      22.930  17.260  33.070  1.00  0.00            
ATOM    165  C15 CC6     2      22.670  16.060  32.470  1.00  0.00            
ATOM    166  C16 CC6     2      21.590  16.040  31.580  1.00  0.00            
ATOM    167  C17 CC6     2      20.700  17.090  31.440  1.00  0.00            
ATOM    168  C18 CC6     2      20.030  20.590  32.740  1.00  0.00            
ATOM    169  C19 CC6     2      19.510  20.160  33.990  1.00  0.00            
ATOM    170  C20 CC6     2      19.090  21.100  34.930  1.00  0.00            
ATOM    171  C21 CC6     2      19.220  22.420  34.640  1.00  0.00            
ATOM    172  C22 CC6     2      19.800  22.860  33.420  1.00  0.00            
ATOM    173  C23 CC6     2      20.270  21.960  32.500  1.00  0.00            
ATOM    174  H1  CC6     2      24.010  21.040  28.800  1.00  0.00            
ATOM    175  H2  CC6     2      23.130  19.680  28.090  1.00  0.00            
ATOM    176  H3  CC6     2      22.420  21.280  28.060  1.00  0.00            
ATOM    177  H4  CC6     2      22.770  21.000  30.950  1.00  0.00            
ATOM    178  H5  CC6     2      22.870  19.310  30.460  1.00  0.00            
ATOM    179  H6  CC6     2      20.700  19.330  29.500  1.00  0.00            
ATOM    180  H7  CC6     2      20.360  21.010  29.980  1.00  0.00            
ATOM    181  H8  CC6     2      16.020  19.870  30.820  1.00  0.00            
ATOM    182  H9  CC6     2      16.560  21.380  29.950  1.00  0.00            
ATOM    183  H10 CC6     2      17.590  21.890  32.370  1.00  0.00            
ATOM    184  H11 CC6     2      16.340  20.750  32.860  1.00  0.00            
ATOM    185  H12 CC6     2      15.680  23.080  31.080  1.00  0.00            
ATOM    186  H13 CC6     2      14.060  21.800  33.120  1.00  0.00            
ATOM    187  H14 CC6     2      14.250  21.040  31.570  1.00  0.00            
ATOM    188  H15 CC6     2      13.000  23.790  31.920  1.00  0.00            
ATOM    189  H16 CC6     2      13.540  23.210  30.460  1.00  0.00            
ATOM    190  H17 CC6     2      12.160  22.330  31.260  1.00  0.00            
ATOM    191  H18 CC6     2      16.250  23.130  34.020  1.00  0.00            
ATOM    192  H19 CC6     2      14.850  24.110  33.400  1.00  0.00            
ATOM    193  H20 CC6     2      16.630  25.360  32.060  1.00  0.00            
ATOM    194  H21 CC6     2      17.110  25.270  33.800  1.00  0.00            
ATOM    195  H22 CC6     2      17.840  24.280  32.560  1.00  0.00            
ATOM    196  H23 CC6     2      22.380  19.370  33.320  1.00  0.00            
ATOM    197  H24 CC6     2      23.840  17.220  33.670  1.00  0.00            
ATOM    198  H25 CC6     2      23.360  15.220  32.480  1.00  0.00            
ATOM    199  H26 CC6     2      21.340  15.190  30.950  1.00  0.00            
ATOM    200  H27 CC6     2      19.860  16.980  30.750  1.00  0.00            
ATOM    201  H28 CC6     2      19.450  19.110  34.240  1.00  0.00            
ATOM    202  H29 CC6     2      18.700  20.760  35.880  1.00  0.00            
ATOM    203  H30 CC6     2      19.100  23.190  35.400  1.00  0.00            
ATOM    204  H31 CC6     2      19.880  23.930  33.270  1.00  0.00            
ATOM    205  H32 CC6     2      20.720  22.340  31.580  1.00  0.00            
TER
ENDMDL
MODEL        1
ATOM      1  C1  BCD     1      15.320  38.900  14.440  1.00  0.00            
ATOM      2  O1  BCD     1      15.470  37.950  13.410  1.00  0.00            
ATOM      3  C2  BCD     1      16.660  39.600  14.680  1.00  0.00            
ATOM      4  O2  BCD     1      16.960  40.330  13.490  1.00  0.00            
ATOM      5  C3  BCD     1      17.730  38.680  15.140  1.00  0.00            
ATOM      6  O3  BCD     1      18.970  39.360  15.380  1.00  0.00            
ATOM      7  C4  BCD     1      17.230  37.950  16.390  1.00  0.00            
ATOM      8  C5  BCD     1      15.860  37.350  16.240  1.00  0.00            
ATOM      9  O4  BCD     1      14.930  38.280  15.680  1.00  0.00            
ATOM     10  C6  BCD     1      15.330  36.900  17.610  1.00  0.00            
ATOM     11  O5  BCD     1      13.940  36.520  17.490  1.00  0.00            
ATOM     12  H1  BCD     1      14.560  39.660  14.200  1.00  0.00            
ATOM     13  H2  BCD     1      16.390  40.320  15.470  1.00  0.00            
ATOM     14  H3  BCD     1      17.150  39.820  12.700  1.00  0.00            
ATOM     15  H4  BCD     1      17.910  37.900  14.390  1.00  0.00            
ATOM     16  H5  BCD     1      19.390  39.720  14.600  1.00  0.00            
ATOM     17  H6  BCD     1      17.110  38.700  17.180  1.00  0.00            
ATOM     18  H7  BCD     1      16.000  36.490  15.570  1.00  0.00            
ATOM     19  H8  BCD     1      15.840  35.980  17.930  1.00  0.00            
ATOM     20  H9  BCD     1      15.480  37.710  18.320  1.00  0.00            
ATOM     21  H10 BCD     1      13.500  37.150  16.910  1.00  0.00            
ATOM     22  C7  BCD     1      14.410  36.780   9.560  1.00  0.00            
ATOM     23  O6  BCD     1      14.680  35.420   9.990  1.00  0.00            
ATOM     24  C8  BCD     1      15.740  37.660   9.610  1.00  0.00            
ATOM     25  O7  BCD     1      16.810  37.040   8.940  1.00  0.00            
ATOM     26  C9  BCD     1      16.210  37.850  11.130  1.00  0.00            
ATOM     27  O8  BCD     1      17.340  38.810  11.300  1.00  0.00            
ATOM     28  C10 BCD     1      15.070  38.190  12.050  1.00  0.00            
ATOM     29  C11 BCD     1      13.800  37.440  11.730  1.00  0.00            
ATOM     30  O9  BCD     1      13.400  37.400  10.370  1.00  0.00            
ATOM     31  C12 BCD     1      12.590  38.130  12.360  1.00  0.00            
ATOM     32  O10 BCD     1      11.500  37.220  12.570  1.00  0.00            
ATOM     33  H11 BCD     1      13.920  36.810   8.580  1.00  0.00            
ATOM     34  H12 BCD     1      15.660  38.700   9.280  1.00  0.00            
ATOM     35  H13 BCD     1      17.590  37.560   9.160  1.00  0.00            
ATOM     36  H14 BCD     1      16.650  36.870  11.340  1.00  0.00            
ATOM     37  H15 BCD     1      18.210  38.500  11.020  1.00  0.00            
ATOM     38  H16 BCD     1      14.860  39.250  11.850  1.00  0.00            
ATOM     39  H17 BCD     1      13.890  36.380  12.010  1.00  0.00            
ATOM     40  H18 BCD     1      12.820  38.440  13.390  1.00  0.00            
ATOM     41  H19 BCD     1      12.300  39.080  11.890  1.00  0.00            
ATOM     42  H20 BCD     1      10.890  37.350  11.840  1.00  0.00            
ATOM     43  C13 BCD     1      14.840  31.390   8.410  1.00  0.00            
ATOM     44  O11 BCD     1      16.050  31.020   9.090  1.00  0.00            
ATOM     45  C14 BCD     1      15.160  32.560   7.400  1.00  0.00            
ATOM     46  O12 BCD     1      16.340  32.190   6.600  1.00  0.00            
ATOM     47  C15 BCD     1      15.460  33.820   8.180  1.00  0.00            
ATOM     48  O13 BCD     1      15.750  34.910   7.290  1.00  0.00            
ATOM     49  C16 BCD     1      14.360  34.220   9.150  1.00  0.00            
ATOM     50  C17 BCD     1      14.110  33.040  10.040  1.00  0.00            
ATOM     51  O14 BCD     1      13.850  31.920   9.250  1.00  0.00            
ATOM     52  C18 BCD     1      12.980  33.280  10.960  1.00  0.00            
ATOM     53  O15 BCD     1      12.810  32.160  11.770  1.00  0.00            
ATOM     54  H21 BCD     1      14.530  30.520   7.820  1.00  0.00            
ATOM     55  H22 BCD     1      14.240  32.740   6.830  1.00  0.00            
ATOM     56  H23 BCD     1      16.640  33.040   6.260  1.00  0.00            
ATOM     57  H24 BCD     1      16.300  33.590   8.850  1.00  0.00            
ATOM     58  H25 BCD     1      16.110  35.640   7.800  1.00  0.00            
ATOM     59  H26 BCD     1      13.450  34.460   8.590  1.00  0.00            
ATOM     60  H27 BCD     1      14.960  32.790  10.690  1.00  0.00            
ATOM     61  H28 BCD     1      13.160  34.090  11.670  1.00  0.00            
ATOM     62  H29 BCD     1      12.090  33.500  10.350  1.00  0.00            
ATOM     63  H30 BCD     1      12.730  31.480  11.090  1.00  0.00            
ATOM     64  C19 BCD     1      18.290  27.770  10.030  1.00  0.00            
ATOM     65  O16 BCD     1      18.850  28.560  11.080  1.00  0.00            
ATOM     66  C20 BCD     1      18.610  28.500   8.690  1.00  0.00            
ATOM     67  O17 BCD     1      20.060  28.530   8.590  1.00  0.00            
ATOM     68  C21 BCD     1      17.940  29.810   8.560  1.00  0.00            
ATOM     69  O18 BCD     1      18.140  30.370   7.290  1.00  0.00            
ATOM     70  C22 BCD     1      16.530  29.690   8.940  1.00  0.00            
ATOM     71  C23 BCD     1      16.240  28.950  10.230  1.00  0.00            
ATOM     72  O19 BCD     1      16.870  27.680  10.200  1.00  0.00            
ATOM     73  C24 BCD     1      14.780  28.790  10.470  1.00  0.00            
ATOM     74  O20 BCD     1      14.130  28.150   9.340  1.00  0.00            
ATOM     75  H31 BCD     1      18.740  26.770   9.980  1.00  0.00            
ATOM     76  H32 BCD     1      18.180  27.890   7.880  1.00  0.00            
ATOM     77  H33 BCD     1      20.300  29.090   7.850  1.00  0.00            
ATOM     78  H34 BCD     1      18.400  30.440   9.330  1.00  0.00            
ATOM     79  H35 BCD     1      17.360  30.920   7.150  1.00  0.00            
ATOM     80  H36 BCD     1      16.060  29.110   8.140  1.00  0.00            
ATOM     81  H37 BCD     1      16.610  29.490  11.100  1.00  0.00            
ATOM     82  H38 BCD     1      14.600  28.220  11.390  1.00  0.00            
ATOM     83  H39 BCD     1      14.390  29.810  10.610  1.00  0.00            
ATOM     84  H40 BCD     1      14.090  27.200   9.480  1.00  0.00            
ATOM     85  C25 BCD     1      21.520  28.720  14.240  1.00  0.00            
ATOM     86  O21 BCD     1      21.260  30.060  14.490  1.00  0.00            
ATOM     87  C26 BCD     1      22.180  28.480  12.850  1.00  0.00            
ATOM     88  O22 BCD     1      23.330  29.350  12.540  1.00  0.00            
ATOM     89  C27 BCD     1      21.070  28.640  11.750  1.00  0.00            
ATOM     90  O23 BCD     1      21.710  28.200  10.540  1.00  0.00            
ATOM     91  C28 BCD     1      19.820  27.940  12.000  1.00  0.00            
ATOM     92  C29 BCD     1      19.260  28.210  13.390  1.00  0.00            
ATOM     93  O24 BCD     1      20.280  27.940  14.380  1.00  0.00            
ATOM     94  C30 BCD     1      17.950  27.480  13.740  1.00  0.00            
ATOM     95  O25 BCD     1      18.240  26.130  13.550  1.00  0.00            
ATOM     96  H41 BCD     1      22.110  28.240  15.030  1.00  0.00            
ATOM     97  H42 BCD     1      22.530  27.450  12.950  1.00  0.00            
ATOM     98  H43 BCD     1      23.230  30.000  13.250  1.00  0.00            
ATOM     99  H44 BCD     1      20.840  29.710  11.710  1.00  0.00            
ATOM    100  H45 BCD     1      21.190  28.370   9.750  1.00  0.00            
ATOM    101  H46 BCD     1      19.950  26.870  11.760  1.00  0.00            
ATOM    102  H47 BCD     1      19.120  29.290  13.500  1.00  0.00            
ATOM    103  H48 BCD     1      17.720  27.530  14.810  1.00  0.00            
ATOM    104  H49 BCD     1      17.140  27.750  13.050  1.00  0.00            
ATOM    105  H50 BCD     1      18.590  25.770  14.360  1.00  0.00            
ATOM    106  C31 BCD     1      22.070  32.860  17.410  1.00  0.00            
ATOM    107  O26 BCD     1      20.960  33.740  17.180  1.00  0.00            
ATOM    108  C32 BCD     1      23.040  32.900  16.270  1.00  0.00            
ATOM    109  O27 BCD     1      23.350  34.220  15.950  1.00  0.00            
ATOM    110  C33 BCD     1      22.500  32.110  15.150  1.00  0.00            
ATOM    111  C34 BCD     1      22.020  30.640  15.580  1.00  0.00            
ATOM    112  C35 BCD     1      21.130  30.740  16.790  1.00  0.00            
ATOM    113  O28 BCD     1      21.800  31.560  17.800  1.00  0.00            
ATOM    114  C36 BCD     1      20.630  29.370  17.330  1.00  0.00            
ATOM    115  O29 BCD     1      19.780  29.580  18.400  1.00  0.00            
ATOM    116  O30 BCD     1      23.530  31.850  14.130  1.00  0.00            
ATOM    117  H51 BCD     1      22.620  33.280  18.260  1.00  0.00            
ATOM    118  H52 BCD     1      23.960  32.370  16.560  1.00  0.00            
ATOM    119  H53 BCD     1      23.820  34.180  15.110  1.00  0.00            
ATOM    120  H54 BCD     1      21.640  32.630  14.720  1.00  0.00            
ATOM    121  H55 BCD     1      23.640  32.580  13.520  1.00  0.00            
ATOM    122  H56 BCD     1      22.860  30.050  15.950  1.00  0.00            
ATOM    123  H57 BCD     1      20.240  31.330  16.530  1.00  0.00            
ATOM    124  H58 BCD     1      20.010  29.000  16.510  1.00  0.00            
ATOM    125  H59 BCD     1      21.470  28.690  17.520  1.00  0.00            
ATOM    126  H60 BCD     1      20.260  29.950  19.150  1.00  0.00            
ATOM    127  C37 BCD     1      18.820  37.210  18.050  1.00  0.00            
ATOM    128  O31 BCD     1      18.200  36.960  16.790  1.00  0.00            
ATOM    129  C38 BCD     1      20.310  37.410  18.000  1.00  0.00            
ATOM    130  O32 BCD     1      20.590  38.550  17.220  1.00  0.00            
ATOM    131  C39 BCD     1      21.020  36.170  17.350  1.00  0.00            
ATOM    132  O33 BCD     1      22.450  36.350  17.200  1.00  0.00            
ATOM    133  C40 BCD     1      20.670  34.880  18.030  1.00  0.00            
ATOM    134  C41 BCD     1      19.170  34.840  18.290  1.00  0.00            
ATOM    135  O34 BCD     1      18.670  36.080  18.880  1.00  0.00            
ATOM    136  C42 BCD     1      18.730  33.660  19.200  1.00  0.00            
ATOM    137  O35 BCD     1      17.300  33.470  19.150  1.00  0.00            
ATOM    138  H61 BCD     1      18.330  38.040  18.580  1.00  0.00            
ATOM    139  H62 BCD     1      20.730  37.490  19.010  1.00  0.00            
ATOM    140  H63 BCD     1      19.930  38.440  16.530  1.00  0.00            
ATOM    141  H64 BCD     1      20.620  36.080  16.330  1.00  0.00            
ATOM    142  H65 BCD     1      22.810  35.550  16.810  1.00  0.00            
ATOM    143  H66 BCD     1      21.260  34.690  18.930  1.00  0.00            
ATOM    144  H67 BCD     1      18.730  34.700  17.290  1.00  0.00            
ATOM    145  H68 BCD     1      19.260  32.740  18.920  1.00  0.00            
ATOM    146  H69 BCD     1      19.020  33.890  20.230  1.00  0.00            
ATOM    147  H70 BCD     1      16.960  34.120  19.770  1.00  0.00            
ATOM    148  C1  CC6     2      20.390  36.910  13.710  1.00  0.00            
ATOM    149  C2  CC6     2      19.420  35.990  12.960  1.00  0.00            
ATOM    150  C3  CC6     2      19.050  34.670  13.730  1.00  0.00            
ATOM    151  C4  CC6     2      18.020  33.660  13.100  1.00  0.00            
ATOM    152  C5  CC6     2      16.580  34.240  13.120  1.00  0.00            
ATOM    153  O1  CC6     2      15.800  34.230  12.160  1.00  0.00            
ATOM    154  O2  CC6     2      16.260  34.350  14.420  1.00  0.00            
ATOM    155  C6  CC6     2      14.830  34.380  14.700  1.00  0.00            
ATOM    156  C7  CC6     2      14.210  32.990  14.550  1.00  0.00            
ATOM    157  N1  CC6     2      12.960  32.780  15.390  1.00  0.00            
ATOM    158  C8  CC6     2      11.720  33.100  14.780  1.00  0.00            
ATOM    159  C9  CC6     2      11.520  34.570  14.570  1.00  0.00            
ATOM    160  C10 CC6     2      12.940  31.340  15.790  1.00  0.00            
ATOM    161  C11 CC6     2      12.680  30.310  14.620  1.00  0.00            
ATOM    162  C12 CC6     2      18.600  33.320  11.680  1.00  0.00            
ATOM    163  C13 CC6     2      19.540  32.300  11.600  1.00  0.00            
ATOM    164  C14 CC6     2      20.260  31.970  10.430  1.00  0.00            
ATOM    165  C15 CC6     2      19.990  32.820   9.320  1.00  0.00            
ATOM    166  C16 CC6     2      18.970  33.760   9.310  1.00  0.00            
ATOM    167  C17 CC6     2      18.270  34.050  10.510  1.00  0.00            
ATOM    168  C18 CC6     2      17.780  32.350  13.900  1.00  0.00            
ATOM    169  C19 CC6     2      16.890  31.380  13.340  1.00  0.00            
ATOM    170  C20 CC6     2      16.500  30.230  14.050  1.00  0.00            
ATOM    171  C21 CC6     2      16.950  30.050  15.380  1.00  0.00            
ATOM    172  C22 CC6     2      17.780  31.040  15.910  1.00  0.00            
ATOM    173  C23 CC6     2      18.150  32.180  15.210  1.00  0.00            
ATOM    174  H1  CC6     2      19.970  37.310  14.640  1.00  0.00            
ATOM    175  H2  CC6     2      21.320  36.410  14.030  1.00  0.00            
ATOM    176  H3  CC6     2      20.690  37.770  13.110  1.00  0.00            
ATOM    177  H4  CC6     2      19.900  35.540  12.080  1.00  0.00            
ATOM    178  H5  CC6     2      18.520  36.560  12.680  1.00  0.00            
ATOM    179  H6  CC6     2      18.650  35.030  14.680  1.00  0.00            
ATOM    180  H7  CC6     2      19.990  34.170  14.000  1.00  0.00            
ATOM    181  H8  CC6     2      14.350  35.030  13.960  1.00  0.00            
ATOM    182  H9  CC6     2      14.700  34.810  15.710  1.00  0.00            
ATOM    183  H10 CC6     2      14.910  32.240  14.920  1.00  0.00            
ATOM    184  H11 CC6     2      14.010  32.660  13.530  1.00  0.00            
ATOM    185  H12 CC6     2      12.910  33.340  16.250  1.00  0.00            
ATOM    186  H13 CC6     2      10.970  32.770  15.500  1.00  0.00            
ATOM    187  H14 CC6     2      11.520  32.530  13.870  1.00  0.00            
ATOM    188  H15 CC6     2      12.210  34.970  13.830  1.00  0.00            
ATOM    189  H16 CC6     2      10.550  34.900  14.180  1.00  0.00            
ATOM    190  H17 CC6     2      11.580  35.230  15.440  1.00  0.00            
ATOM    191  H18 CC6     2      12.170  31.150  16.530  1.00  0.00            
ATOM    192  H19 CC6     2      13.900  31.120  16.270  1.00  0.00            
ATOM    193  H20 CC6     2      11.650  30.390  14.280  1.00  0.00            
ATOM    194  H21 CC6     2      13.360  30.520  13.780  1.00  0.00            
ATOM    195  H22 CC6     2      12.850  29.280  14.960  1.00  0.00            
ATOM    196  H23 CC6     2      19.810  31.820  12.540  1.00  0.00            
ATOM    197  H24 CC6     2      21.030  31.210  10.420  1.00  0.00            
ATOM    198  H25 CC6     2      20.660  32.670   8.470  1.00  0.00            
ATOM    199  H26 CC6     2      18.720  34.270   8.390  1.00  0.00            
ATOM    200  H27 CC6     2      17.450  34.760  10.470  1.00  0.00            
ATOM    201  H28 CC6     2      16.560  31.550  12.320  1.00  0.00            
ATOM    202  H29 CC6     2      15.780  29.620  13.530  1.00  0.00            
ATOM    203  H30 CC6     2      16.700  29.110  15.860  1.00  0.00            
ATOM    204  H31 CC6     2      18.180  30.940  16.910  1.00  0.00            
ATOM    205  H32 CC6     2      18.660  32.880  15.860  1.00  0.00            
TER
ENDMDL
MODEL        1
ATOM      1  C1  BCD     1       8.820  17.900  27.330  1.00  0.00            
ATOM      2  O1  BCD     1       9.980  18.560  27.730  1.00  0.00            
ATOM      3  C2  BCD     1       9.130  16.480  26.920  1.00  0.00            
ATOM      4  O2  BCD     1       9.610  15.640  28.000  1.00  0.00            
ATOM      5  C3  BCD     1      10.130  16.460  25.800  1.00  0.00            
ATOM      6  O3  BCD     1      10.370  15.090  25.360  1.00  0.00            
ATOM      7  C4  BCD     1       9.600  17.310  24.650  1.00  0.00            
ATOM      8  C5  BCD     1       9.140  18.740  25.100  1.00  0.00            
ATOM      9  O4  BCD     1       8.280  18.570  26.240  1.00  0.00            
ATOM     10  C6  BCD     1       8.460  19.650  24.100  1.00  0.00            
ATOM     11  O5  BCD     1       7.350  19.040  23.560  1.00  0.00            
ATOM     12  H1  BCD     1       8.150  17.790  28.190  1.00  0.00            
ATOM     13  H2  BCD     1       8.180  16.110  26.510  1.00  0.00            
ATOM     14  H3  BCD     1      10.140  15.000  27.530  1.00  0.00            
ATOM     15  H4  BCD     1      11.070  16.910  26.170  1.00  0.00            
ATOM     16  H5  BCD     1      10.080  14.890  24.460  1.00  0.00            
ATOM     17  H6  BCD     1       8.740  16.810  24.170  1.00  0.00            
ATOM     18  H7  BCD     1      10.050  19.210  25.490  1.00  0.00            
ATOM     19  H8  BCD     1       8.110  20.580  24.570  1.00  0.00            
ATOM     20  H9  BCD     1       9.210  19.890  23.330  1.00  0.00            
ATOM     21  H10 BCD     1       6.610  19.660  23.570  1.00  0.00            
ATOM     22  C7  BCD     1      11.300  20.170  31.270  1.00  0.00            
ATOM     23  O6  BCD     1      12.650  19.860  30.980  1.00  0.00            
ATOM     24  C8  BCD     1      10.450  18.980  31.420  1.00  0.00            
ATOM     25  O7  BCD     1      10.960  18.100  32.430  1.00  0.00            
ATOM     26  C9  BCD     1      10.430  18.280  30.100  1.00  0.00            
ATOM     27  O8  BCD     1       9.670  17.050  30.280  1.00  0.00            
ATOM     28  C10 BCD     1       9.920  19.210  29.020  1.00  0.00            
ATOM     29  C11 BCD     1      10.760  20.500  28.970  1.00  0.00            
ATOM     30  O9  BCD     1      10.880  21.080  30.240  1.00  0.00            
ATOM     31  C12 BCD     1      10.200  21.580  28.020  1.00  0.00            
ATOM     32  O10 BCD     1       8.920  22.110  28.530  1.00  0.00            
ATOM     33  H11 BCD     1      11.280  20.770  32.190  1.00  0.00            
ATOM     34  H12 BCD     1       9.420  19.290  31.630  1.00  0.00            
ATOM     35  H13 BCD     1      10.530  17.300  32.120  1.00  0.00            
ATOM     36  H14 BCD     1      11.470  17.960  29.950  1.00  0.00            
ATOM     37  H15 BCD     1       9.780  16.560  29.450  1.00  0.00            
ATOM     38  H16 BCD     1       8.880  19.400  29.330  1.00  0.00            
ATOM     39  H17 BCD     1      11.790  20.320  28.630  1.00  0.00            
ATOM     40  H18 BCD     1      10.930  22.370  27.810  1.00  0.00            
ATOM     41  H19 BCD     1      10.070  21.050  27.070  1.00  0.00            
ATOM     42  H20 BCD     1       8.830  22.010  29.480  1.00  0.00            
ATOM     43  C13 BCD     1      16.510  20.390  32.250  1.00  0.00            
ATOM     44  O11 BCD     1      17.030  19.760  31.120  1.00  0.00            
ATOM     45  C14 BCD     1      15.680  19.410  33.100  1.00  0.00            
ATOM     46  O12 BCD     1      16.480  18.280  33.420  1.00  0.00            
ATOM     47  C15 BCD     1      14.360  19.030  32.450  1.00  0.00            
ATOM     48  O13 BCD     1      13.620  18.160  33.360  1.00  0.00            
ATOM     49  C16 BCD     1      13.620  20.270  31.970  1.00  0.00            
ATOM     50  C17 BCD     1      14.480  21.290  31.300  1.00  0.00            
ATOM     51  O14 BCD     1      15.710  21.520  32.030  1.00  0.00            
ATOM     52  C18 BCD     1      13.770  22.650  31.240  1.00  0.00            
ATOM     53  O15 BCD     1      14.610  23.480  30.540  1.00  0.00            
ATOM     54  H21 BCD     1      17.350  20.800  32.820  1.00  0.00            
ATOM     55  H22 BCD     1      15.440  19.920  34.040  1.00  0.00            
ATOM     56  H23 BCD     1      15.950  17.770  34.040  1.00  0.00            
ATOM     57  H24 BCD     1      14.650  18.550  31.510  1.00  0.00            
ATOM     58  H25 BCD     1      12.740  18.300  33.010  1.00  0.00            
ATOM     59  H26 BCD     1      13.080  20.650  32.850  1.00  0.00            
ATOM     60  H27 BCD     1      14.660  20.910  30.290  1.00  0.00            
ATOM     61  H28 BCD     1      12.810  22.440  30.750  1.00  0.00            
ATOM     62  H29 BCD     1      13.610  23.100  32.230  1.00  0.00            
ATOM     63  H30 BCD     1      15.360  23.610  31.120  1.00  0.00            
ATOM     64  C19 BCD     1      20.370  19.240  29.010  1.00  0.00            
ATOM     65  O16 BCD     1      19.540  18.640  28.110  1.00  0.00            
ATOM     66  C20 BCD     1      20.410  18.490  30.360  1.00  0.00            
ATOM     67  O17 BCD     1      21.170  17.230  30.230  1.00  0.00            
ATOM     68  C21 BCD     1      18.990  18.510  30.870  1.00  0.00            
ATOM     69  O18 BCD     1      18.820  17.770  32.110  1.00  0.00            
ATOM     70  C22 BCD     1      18.480  19.990  30.990  1.00  0.00            
ATOM     71  C23 BCD     1      18.660  20.790  29.680  1.00  0.00            
ATOM     72  O19 BCD     1      20.000  20.610  29.150  1.00  0.00            
ATOM     73  C24 BCD     1      18.230  22.260  29.820  1.00  0.00            
ATOM     74  O20 BCD     1      18.970  22.800  30.900  1.00  0.00            
ATOM     75  H31 BCD     1      21.330  19.390  28.490  1.00  0.00            
ATOM     76  H32 BCD     1      20.970  19.160  31.020  1.00  0.00            
ATOM     77  H33 BCD     1      20.550  16.690  29.730  1.00  0.00            
ATOM     78  H34 BCD     1      18.410  17.970  30.110  1.00  0.00            
ATOM     79  H35 BCD     1      18.020  18.150  32.500  1.00  0.00            
ATOM     80  H36 BCD     1      18.930  20.460  31.870  1.00  0.00            
ATOM     81  H37 BCD     1      17.970  20.350  28.950  1.00  0.00            
ATOM     82  H38 BCD     1      18.520  22.780  28.900  1.00  0.00            
ATOM     83  H39 BCD     1      17.140  22.370  29.950  1.00  0.00            
ATOM     84  H40 BCD     1      19.880  22.530  30.760  1.00  0.00            
ATOM     85  C25 BCD     1      19.740  16.190  24.700  1.00  0.00            
ATOM     86  O21 BCD     1      18.270  16.370  24.450  1.00  0.00            
ATOM     87  C26 BCD     1      19.860  15.480  26.100  1.00  0.00            
ATOM     88  O22 BCD     1      19.180  14.180  26.130  1.00  0.00            
ATOM     89  C27 BCD     1      19.300  16.450  27.210  1.00  0.00            
ATOM     90  O23 BCD     1      19.500  15.900  28.460  1.00  0.00            
ATOM     91  C28 BCD     1      20.070  17.750  27.120  1.00  0.00            
ATOM     92  C29 BCD     1      19.970  18.410  25.750  1.00  0.00            
ATOM     93  O24 BCD     1      20.500  17.430  24.790  1.00  0.00            
ATOM     94  C30 BCD     1      20.770  19.710  25.730  1.00  0.00            
ATOM     95  O25 BCD     1      22.160  19.450  26.000  1.00  0.00            
ATOM     96  H41 BCD     1      20.200  15.660  23.860  1.00  0.00            
ATOM     97  H42 BCD     1      20.930  15.380  26.290  1.00  0.00            
ATOM     98  H43 BCD     1      19.530  13.820  26.940  1.00  0.00            
ATOM     99  H44 BCD     1      18.220  16.660  27.120  1.00  0.00            
ATOM    100  H45 BCD     1      18.820  15.270  28.680  1.00  0.00            
ATOM    101  H46 BCD     1      21.110  17.470  27.350  1.00  0.00            
ATOM    102  H47 BCD     1      18.890  18.500  25.590  1.00  0.00            
ATOM    103  H48 BCD     1      20.540  20.160  24.760  1.00  0.00            
ATOM    104  H49 BCD     1      20.390  20.350  26.540  1.00  0.00            
ATOM    105  H50 BCD     1      22.560  20.120  26.560  1.00  0.00            
ATOM    106  C31 BCD     1      15.510  15.790  21.340  1.00  0.00            
ATOM    107  O26 BCD     1      14.430  16.200  22.160  1.00  0.00            
ATOM    108  C32 BCD     1      16.080  14.490  21.970  1.00  0.00            
ATOM    109  O27 BCD     1      15.160  13.420  22.030  1.00  0.00            
ATOM    110  C33 BCD     1      16.920  14.790  23.220  1.00  0.00            
ATOM    111  C34 BCD     1      17.780  16.090  23.170  1.00  0.00            
ATOM    112  C35 BCD     1      17.190  17.260  22.510  1.00  0.00            
ATOM    113  O28 BCD     1      16.500  16.800  21.330  1.00  0.00            
ATOM    114  C36 BCD     1      18.150  18.370  22.180  1.00  0.00            
ATOM    115  O29 BCD     1      17.370  19.340  21.550  1.00  0.00            
ATOM    116  O30 BCD     1      17.720  13.680  23.710  1.00  0.00            
ATOM    117  H51 BCD     1      15.180  15.610  20.310  1.00  0.00            
ATOM    118  H52 BCD     1      16.830  14.200  21.220  1.00  0.00            
ATOM    119  H53 BCD     1      15.550  12.660  22.470  1.00  0.00            
ATOM    120  H54 BCD     1      16.190  15.110  23.970  1.00  0.00            
ATOM    121  H55 BCD     1      17.890  13.760  24.650  1.00  0.00            
ATOM    122  H56 BCD     1      18.670  15.790  22.610  1.00  0.00            
ATOM    123  H57 BCD     1      16.450  17.670  23.200  1.00  0.00            
ATOM    124  H58 BCD     1      18.660  18.820  23.040  1.00  0.00            
ATOM    125  H59 BCD     1      18.850  17.890  21.490  1.00  0.00            
ATOM    126  H60 BCD     1      16.930  18.890  20.820  1.00  0.00            
ATOM    127  C37 BCD     1      10.540  17.370  22.400  1.00  0.00            
ATOM    128  O31 BCD     1      10.790  17.560  23.790  1.00  0.00            
ATOM    129  C38 BCD     1      10.720  15.910  21.960  1.00  0.00            
ATOM    130  O32 BCD     1       9.730  15.080  22.540  1.00  0.00            
ATOM    131  C39 BCD     1      12.230  15.430  22.230  1.00  0.00            
ATOM    132  O33 BCD     1      12.510  14.070  21.780  1.00  0.00            
ATOM    133  C40 BCD     1      13.170  16.440  21.630  1.00  0.00            
ATOM    134  C41 BCD     1      12.860  17.970  21.930  1.00  0.00            
ATOM    135  O34 BCD     1      11.510  18.160  21.720  1.00  0.00            
ATOM    136  C42 BCD     1      13.610  18.930  21.020  1.00  0.00            
ATOM    137  O35 BCD     1      13.510  18.690  19.670  1.00  0.00            
ATOM    138  H61 BCD     1       9.490  17.650  22.260  1.00  0.00            
ATOM    139  H62 BCD     1      10.570  15.930  20.870  1.00  0.00            
ATOM    140  H63 BCD     1       8.980  15.240  21.950  1.00  0.00            
ATOM    141  H64 BCD     1      12.310  15.480  23.320  1.00  0.00            
ATOM    142  H65 BCD     1      13.460  13.970  21.790  1.00  0.00            
ATOM    143  H66 BCD     1      13.140  16.330  20.540  1.00  0.00            
ATOM    144  H67 BCD     1      13.040  18.170  22.990  1.00  0.00            
ATOM    145  H68 BCD     1      13.170  19.930  21.160  1.00  0.00            
ATOM    146  H69 BCD     1      14.680  18.980  21.240  1.00  0.00            
ATOM    147  H70 BCD     1      12.630  18.520  19.340  1.00  0.00            
ATOM    148  C1  CC6     2      14.590  14.630  26.220  1.00  0.00            
ATOM    149  C2  CC6     2      14.210  15.920  25.490  1.00  0.00            
ATOM    150  C3  CC6     2      15.170  17.110  25.740  1.00  0.00            
ATOM    151  C4  CC6     2      14.670  18.240  26.680  1.00  0.00            
ATOM    152  C5  CC6     2      13.400  18.860  26.150  1.00  0.00            
ATOM    153  O1  CC6     2      12.510  19.110  26.920  1.00  0.00            
ATOM    154  O2  CC6     2      13.580  19.550  24.950  1.00  0.00            
ATOM    155  C6  CC6     2      12.580  20.450  24.400  1.00  0.00            
ATOM    156  C7  CC6     2      12.640  21.780  25.140  1.00  0.00            
ATOM    157  N1  CC6     2      14.000  22.490  25.060  1.00  0.00            
ATOM    158  C8  CC6     2      14.730  22.610  23.670  1.00  0.00            
ATOM    159  C9  CC6     2      13.970  23.270  22.480  1.00  0.00            
ATOM    160  C10 CC6     2      13.770  23.920  25.610  1.00  0.00            
ATOM    161  C11 CC6     2      14.960  24.820  25.720  1.00  0.00            
ATOM    162  C12 CC6     2      14.450  17.540  28.070  1.00  0.00            
ATOM    163  C13 CC6     2      15.520  17.500  28.970  1.00  0.00            
ATOM    164  C14 CC6     2      15.430  16.810  30.170  1.00  0.00            
ATOM    165  C15 CC6     2      14.270  16.040  30.430  1.00  0.00            
ATOM    166  C16 CC6     2      13.160  16.090  29.600  1.00  0.00            
ATOM    167  C17 CC6     2      13.300  16.860  28.410  1.00  0.00            
ATOM    168  C18 CC6     2      15.530  19.510  26.740  1.00  0.00            
ATOM    169  C19 CC6     2      15.240  20.590  27.660  1.00  0.00            
ATOM    170  C20 CC6     2      15.950  21.770  27.700  1.00  0.00            
ATOM    171  C21 CC6     2      16.960  21.940  26.730  1.00  0.00            
ATOM    172  C22 CC6     2      17.240  20.940  25.750  1.00  0.00            
ATOM    173  C23 CC6     2      16.620  19.670  25.790  1.00  0.00            
ATOM    174  H1  CC6     2      13.860  13.860  25.950  1.00  0.00            
ATOM    175  H2  CC6     2      15.650  14.400  26.050  1.00  0.00            
ATOM    176  H3  CC6     2      14.440  14.830  27.290  1.00  0.00            
ATOM    177  H4  CC6     2      13.150  16.140  25.630  1.00  0.00            
ATOM    178  H5  CC6     2      14.210  15.620  24.440  1.00  0.00            
ATOM    179  H6  CC6     2      15.260  17.530  24.720  1.00  0.00            
ATOM    180  H7  CC6     2      16.180  16.800  26.050  1.00  0.00            
ATOM    181  H8  CC6     2      11.510  20.180  24.340  1.00  0.00            
ATOM    182  H9  CC6     2      12.890  20.630  23.360  1.00  0.00            
ATOM    183  H10 CC6     2      12.380  21.760  26.200  1.00  0.00            
ATOM    184  H11 CC6     2      11.990  22.530  24.680  1.00  0.00            
ATOM    185  H12 CC6     2      14.670  22.100  25.740  1.00  0.00            
ATOM    186  H13 CC6     2      15.190  21.650  23.410  1.00  0.00            
ATOM    187  H14 CC6     2      15.650  23.160  23.870  1.00  0.00            
ATOM    188  H15 CC6     2      13.110  22.600  22.360  1.00  0.00            
ATOM    189  H16 CC6     2      13.660  24.300  22.670  1.00  0.00            
ATOM    190  H17 CC6     2      14.610  23.210  21.590  1.00  0.00            
ATOM    191  H18 CC6     2      13.410  23.680  26.620  1.00  0.00            
ATOM    192  H19 CC6     2      12.950  24.410  25.080  1.00  0.00            
ATOM    193  H20 CC6     2      15.640  24.880  24.860  1.00  0.00            
ATOM    194  H21 CC6     2      14.650  25.870  25.750  1.00  0.00            
ATOM    195  H22 CC6     2      15.530  24.610  26.640  1.00  0.00            
ATOM    196  H23 CC6     2      16.450  18.010  28.760  1.00  0.00            
ATOM    197  H24 CC6     2      16.240  16.870  30.890  1.00  0.00            
ATOM    198  H25 CC6     2      14.260  15.450  31.340  1.00  0.00            
ATOM    199  H26 CC6     2      12.270  15.490  29.750  1.00  0.00            
ATOM    200  H27 CC6     2      12.390  16.850  27.820  1.00  0.00            
ATOM    201  H28 CC6     2      14.480  20.340  28.400  1.00  0.00            
ATOM    202  H29 CC6     2      15.720  22.600  28.360  1.00  0.00            
ATOM    203  H30 CC6     2      17.440  22.900  26.560  1.00  0.00            
ATOM    204  H31 CC6     2      18.020  21.240  25.050  1.00  0.00            
ATOM    205  H32 CC6     2      16.920  18.850  25.130  1.00  0.00            
TER
ENDMDL
MODEL        1
ATOM      1  C1  BCD     1      27.960  26.880  28.580  1.00  0.00            
ATOM      2  O1  BCD     1      27.690  26.970  27.200  1.00  0.00            
ATOM      3  C2  BCD     1      28.860  25.670  29.020  1.00  0.00            
ATOM      4  O2  BCD     1      30.130  25.680  28.270  1.00  0.00            
ATOM      5  C3  BCD     1      28.050  24.400  28.740  1.00  0.00            
ATOM      6  O3  BCD     1      28.710  23.150  29.050  1.00  0.00            
ATOM      7  C4  BCD     1      26.670  24.460  29.450  1.00  0.00            
ATOM      8  C5  BCD     1      25.920  25.790  29.130  1.00  0.00            
ATOM      9  O4  BCD     1      26.730  26.850  29.320  1.00  0.00            
ATOM     10  C6  BCD     1      24.670  26.090  29.970  1.00  0.00            
ATOM     11  O5  BCD     1      25.010  26.100  31.320  1.00  0.00            
ATOM     12  H1  BCD     1      28.560  27.760  28.850  1.00  0.00            
ATOM     13  H2  BCD     1      29.030  25.850  30.090  1.00  0.00            
ATOM     14  H3  BCD     1      30.620  24.860  28.330  1.00  0.00            
ATOM     15  H4  BCD     1      27.780  24.430  27.680  1.00  0.00            
ATOM     16  H5  BCD     1      28.130  22.410  28.860  1.00  0.00            
ATOM     17  H6  BCD     1      26.690  24.340  30.540  1.00  0.00            
ATOM     18  H7  BCD     1      25.510  25.710  28.110  1.00  0.00            
ATOM     19  H8  BCD     1      24.220  27.050  29.690  1.00  0.00            
ATOM     20  H9  BCD     1      23.850  25.400  29.760  1.00  0.00            
ATOM     21  H10 BCD     1      25.420  26.970  31.370  1.00  0.00            
ATOM     22  C7  BCD     1      28.080  29.390  23.960  1.00  0.00            
ATOM     23  O6  BCD     1      27.100  28.660  23.160  1.00  0.00            
ATOM     24  C8  BCD     1      29.340  28.510  24.300  1.00  0.00            
ATOM     25  O7  BCD     1      29.790  28.000  23.030  1.00  0.00            
ATOM     26  C9  BCD     1      28.990  27.430  25.350  1.00  0.00            
ATOM     27  O8  BCD     1      30.150  26.790  25.760  1.00  0.00            
ATOM     28  C10 BCD     1      28.260  28.060  26.510  1.00  0.00            
ATOM     29  C11 BCD     1      27.070  28.960  26.070  1.00  0.00            
ATOM     30  O9  BCD     1      27.540  29.870  25.150  1.00  0.00            
ATOM     31  C12 BCD     1      26.280  29.680  27.150  1.00  0.00            
ATOM     32  O10 BCD     1      27.070  30.270  28.150  1.00  0.00            
ATOM     33  H11 BCD     1      28.430  30.310  23.480  1.00  0.00            
ATOM     34  H12 BCD     1      30.070  29.180  24.770  1.00  0.00            
ATOM     35  H13 BCD     1      30.740  27.890  23.070  1.00  0.00            
ATOM     36  H14 BCD     1      28.330  26.730  24.830  1.00  0.00            
ATOM     37  H15 BCD     1      29.990  26.460  26.650  1.00  0.00            
ATOM     38  H16 BCD     1      28.890  28.680  27.150  1.00  0.00            
ATOM     39  H17 BCD     1      26.320  28.330  25.580  1.00  0.00            
ATOM     40  H18 BCD     1      25.690  30.540  26.800  1.00  0.00            
ATOM     41  H19 BCD     1      25.530  28.970  27.510  1.00  0.00            
ATOM     42  H20 BCD     1      27.140  29.630  28.860  1.00  0.00            
ATOM     43  C13 BCD     1      24.950  28.530  19.660  1.00  0.00            
ATOM     44  O11 BCD     1      24.390  27.340  20.170  1.00  0.00            
ATOM     45  C14 BCD     1      26.440  28.290  19.490  1.00  0.00            
ATOM     46  O12 BCD     1      26.810  27.140  18.620  1.00  0.00            
ATOM     47  C15 BCD     1      27.100  28.090  20.900  1.00  0.00            
ATOM     48  O13 BCD     1      28.470  27.850  20.720  1.00  0.00            
ATOM     49  C16 BCD     1      26.740  29.210  21.880  1.00  0.00            
ATOM     50  C17 BCD     1      25.240  29.450  21.880  1.00  0.00            
ATOM     51  O14 BCD     1      24.730  29.590  20.530  1.00  0.00            
ATOM     52  C18 BCD     1      24.860  30.730  22.680  1.00  0.00            
ATOM     53  O15 BCD     1      25.350  31.920  22.130  1.00  0.00            
ATOM     54  H21 BCD     1      24.380  28.700  18.740  1.00  0.00            
ATOM     55  H22 BCD     1      26.800  29.230  19.050  1.00  0.00            
ATOM     56  H23 BCD     1      26.650  26.350  19.140  1.00  0.00            
ATOM     57  H24 BCD     1      26.570  27.250  21.360  1.00  0.00            
ATOM     58  H25 BCD     1      28.890  27.740  21.570  1.00  0.00            
ATOM     59  H26 BCD     1      27.370  30.090  21.730  1.00  0.00            
ATOM     60  H27 BCD     1      24.760  28.580  22.350  1.00  0.00            
ATOM     61  H28 BCD     1      23.760  30.760  22.730  1.00  0.00            
ATOM     62  H29 BCD     1      25.290  30.630  23.680  1.00  0.00            
ATOM     63  H30 BCD     1      25.800  31.610  21.340  1.00  0.00            
ATOM     64  C19 BCD     1      21.890  24.160  19.060  1.00  0.00            
ATOM     65  O16 BCD     1      21.300  24.040  20.410  1.00  0.00            
ATOM     66  C20 BCD     1      23.390  23.820  19.050  1.00  0.00            
ATOM     67  O17 BCD     1      23.640  22.560  19.570  1.00  0.00            
ATOM     68  C21 BCD     1      24.270  24.910  19.730  1.00  0.00            
ATOM     69  O18 BCD     1      25.630  24.680  19.670  1.00  0.00            
ATOM     70  C22 BCD     1      23.920  26.340  19.230  1.00  0.00            
ATOM     71  C23 BCD     1      22.390  26.550  19.180  1.00  0.00            
ATOM     72  O19 BCD     1      21.680  25.500  18.560  1.00  0.00            
ATOM     73  C24 BCD     1      21.940  27.940  18.690  1.00  0.00            
ATOM     74  O20 BCD     1      22.550  28.140  17.430  1.00  0.00            
ATOM     75  H31 BCD     1      21.260  23.510  18.440  1.00  0.00            
ATOM     76  H32 BCD     1      23.580  23.700  17.980  1.00  0.00            
ATOM     77  H33 BCD     1      22.790  22.100  19.520  1.00  0.00            
ATOM     78  H34 BCD     1      24.040  24.820  20.800  1.00  0.00            
ATOM     79  H35 BCD     1      25.810  23.740  19.580  1.00  0.00            
ATOM     80  H36 BCD     1      24.400  26.440  18.240  1.00  0.00            
ATOM     81  H37 BCD     1      22.070  26.500  20.230  1.00  0.00            
ATOM     82  H38 BCD     1      20.860  28.100  18.560  1.00  0.00            
ATOM     83  H39 BCD     1      22.190  28.730  19.420  1.00  0.00            
ATOM     84  H40 BCD     1      22.320  29.060  17.220  1.00  0.00            
ATOM     85  C25 BCD     1      19.170  21.200  22.540  1.00  0.00            
ATOM     86  O21 BCD     1      20.150  21.070  23.510  1.00  0.00            
ATOM     87  C26 BCD     1      19.710  20.730  21.170  1.00  0.00            
ATOM     88  O22 BCD     1      20.170  19.370  21.330  1.00  0.00            
ATOM     89  C27 BCD     1      20.770  21.710  20.720  1.00  0.00            
ATOM     90  O23 BCD     1      21.280  21.280  19.470  1.00  0.00            
ATOM     91  C28 BCD     1      20.210  23.110  20.650  1.00  0.00            
ATOM     92  C29 BCD     1      19.600  23.480  21.990  1.00  0.00            
ATOM     93  O24 BCD     1      18.610  22.470  22.370  1.00  0.00            
ATOM     94  C30 BCD     1      19.090  24.880  22.170  1.00  0.00            
ATOM     95  O25 BCD     1      18.390  25.310  20.990  1.00  0.00            
ATOM     96  H41 BCD     1      18.350  20.550  22.880  1.00  0.00            
ATOM     97  H42 BCD     1      18.880  20.740  20.450  1.00  0.00            
ATOM     98  H43 BCD     1      19.560  18.800  20.870  1.00  0.00            
ATOM     99  H44 BCD     1      21.650  21.840  21.370  1.00  0.00            
ATOM    100  H45 BCD     1      21.130  20.340  19.340  1.00  0.00            
ATOM    101  H46 BCD     1      19.450  23.030  19.870  1.00  0.00            
ATOM    102  H47 BCD     1      20.390  23.410  22.750  1.00  0.00            
ATOM    103  H48 BCD     1      18.440  24.980  23.050  1.00  0.00            
ATOM    104  H49 BCD     1      19.960  25.510  22.350  1.00  0.00            
ATOM    105  H50 BCD     1      18.310  26.270  21.000  1.00  0.00            
ATOM    106  C31 BCD     1      21.180  20.330  27.320  1.00  0.00            
ATOM    107  O26 BCD     1      22.370  21.210  27.240  1.00  0.00            
ATOM    108  C32 BCD     1      21.170  19.070  26.440  1.00  0.00            
ATOM    109  O27 BCD     1      22.430  18.370  26.510  1.00  0.00            
ATOM    110  C33 BCD     1      20.930  19.480  24.970  1.00  0.00            
ATOM    111  C34 BCD     1      19.800  20.480  24.760  1.00  0.00            
ATOM    112  C35 BCD     1      19.740  21.630  25.750  1.00  0.00            
ATOM    113  O28 BCD     1      20.020  21.160  27.100  1.00  0.00            
ATOM    114  C36 BCD     1      18.270  22.140  25.650  1.00  0.00            
ATOM    115  O29 BCD     1      18.090  23.370  26.380  1.00  0.00            
ATOM    116  O30 BCD     1      20.810  18.350  23.990  1.00  0.00            
ATOM    117  H51 BCD     1      21.090  20.070  28.380  1.00  0.00            
ATOM    118  H52 BCD     1      20.350  18.440  26.810  1.00  0.00            
ATOM    119  H53 BCD     1      23.140  19.000  26.410  1.00  0.00            
ATOM    120  H54 BCD     1      21.850  20.020  24.690  1.00  0.00            
ATOM    121  H55 BCD     1      20.690  18.740  23.110  1.00  0.00            
ATOM    122  H56 BCD     1      18.910  19.840  24.880  1.00  0.00            
ATOM    123  H57 BCD     1      20.440  22.420  25.460  1.00  0.00            
ATOM    124  H58 BCD     1      18.080  22.370  24.590  1.00  0.00            
ATOM    125  H59 BCD     1      17.610  21.340  26.020  1.00  0.00            
ATOM    126  H60 BCD     1      17.180  23.670  26.360  1.00  0.00            
ATOM    127  C37 BCD     1      25.590  22.260  29.520  1.00  0.00            
ATOM    128  O31 BCD     1      25.840  23.490  28.780  1.00  0.00            
ATOM    129  C38 BCD     1      25.810  21.030  28.650  1.00  0.00            
ATOM    130  O32 BCD     1      27.110  20.980  28.060  1.00  0.00            
ATOM    131  C39 BCD     1      24.720  20.920  27.590  1.00  0.00            
ATOM    132  O33 BCD     1      24.680  19.750  26.850  1.00  0.00            
ATOM    133  C40 BCD     1      23.310  20.970  28.330  1.00  0.00            
ATOM    134  C41 BCD     1      23.190  22.070  29.380  1.00  0.00            
ATOM    135  O34 BCD     1      24.350  22.140  30.240  1.00  0.00            
ATOM    136  C42 BCD     1      22.030  21.930  30.280  1.00  0.00            
ATOM    137  O35 BCD     1      21.900  20.650  30.820  1.00  0.00            
ATOM    138  H61 BCD     1      26.380  22.200  30.270  1.00  0.00            
ATOM    139  H62 BCD     1      25.620  20.260  29.420  1.00  0.00            
ATOM    140  H63 BCD     1      27.440  20.110  28.280  1.00  0.00            
ATOM    141  H64 BCD     1      24.790  21.760  26.890  1.00  0.00            
ATOM    142  H65 BCD     1      25.380  19.780  26.200  1.00  0.00            
ATOM    143  H66 BCD     1      23.040  20.010  28.800  1.00  0.00            
ATOM    144  H67 BCD     1      23.090  23.070  28.940  1.00  0.00            
ATOM    145  H68 BCD     1      22.070  22.710  31.050  1.00  0.00            
ATOM    146  H69 BCD     1      21.080  22.120  29.770  1.00  0.00            
ATOM    147  H70 BCD     1      21.690  20.750  31.750  1.00  0.00            
ATOM    148  C1  CC6     2      23.650  20.430  22.770  1.00  0.00            
ATOM    149  C2  CC6     2      24.010  21.540  23.780  1.00  0.00            
ATOM    150  C3  CC6     2      23.490  23.020  23.250  1.00  0.00            
ATOM    151  C4  CC6     2      23.960  24.200  24.240  1.00  0.00            
ATOM    152  C5  CC6     2      23.370  24.040  25.600  1.00  0.00            
ATOM    153  O1  CC6     2      24.000  24.400  26.640  1.00  0.00            
ATOM    154  O2  CC6     2      22.040  24.130  25.490  1.00  0.00            
ATOM    155  C6  CC6     2      21.310  24.670  26.590  1.00  0.00            
ATOM    156  C7  CC6     2      21.360  26.240  26.590  1.00  0.00            
ATOM    157  N1  CC6     2      20.740  26.920  27.850  1.00  0.00            
ATOM    158  C8  CC6     2      21.190  28.370  27.960  1.00  0.00            
ATOM    159  C9  CC6     2      22.590  28.530  28.530  1.00  0.00            
ATOM    160  C10 CC6     2      19.250  26.880  27.820  1.00  0.00            
ATOM    161  C11 CC6     2      18.580  27.510  26.530  1.00  0.00            
ATOM    162  C12 CC6     2      25.510  24.280  24.160  1.00  0.00            
ATOM    163  C13 CC6     2      26.150  24.810  23.020  1.00  0.00            
ATOM    164  C14 CC6     2      27.510  24.650  22.840  1.00  0.00            
ATOM    165  C15 CC6     2      28.290  23.910  23.790  1.00  0.00            
ATOM    166  C16 CC6     2      27.710  23.370  24.910  1.00  0.00            
ATOM    167  C17 CC6     2      26.370  23.640  25.110  1.00  0.00            
ATOM    168  C18 CC6     2      23.500  25.600  23.880  1.00  0.00            
ATOM    169  C19 CC6     2      24.020  26.740  24.570  1.00  0.00            
ATOM    170  C20 CC6     2      23.410  27.990  24.450  1.00  0.00            
ATOM    171  C21 CC6     2      22.310  28.150  23.640  1.00  0.00            
ATOM    172  C22 CC6     2      21.890  27.140  22.830  1.00  0.00            
ATOM    173  C23 CC6     2      22.500  25.880  22.890  1.00  0.00            
ATOM    174  H1  CC6     2      24.170  19.540  23.130  1.00  0.00            
ATOM    175  H2  CC6     2      22.560  20.310  22.770  1.00  0.00            
ATOM    176  H3  CC6     2      24.110  20.740  21.830  1.00  0.00            
ATOM    177  H4  CC6     2      25.050  21.430  24.120  1.00  0.00            
ATOM    178  H5  CC6     2      23.500  21.290  24.720  1.00  0.00            
ATOM    179  H6  CC6     2      22.410  23.040  23.070  1.00  0.00            
ATOM    180  H7  CC6     2      23.820  23.210  22.220  1.00  0.00            
ATOM    181  H8  CC6     2      21.760  24.230  27.490  1.00  0.00            
ATOM    182  H9  CC6     2      20.250  24.410  26.540  1.00  0.00            
ATOM    183  H10 CC6     2      20.850  26.610  25.700  1.00  0.00            
ATOM    184  H11 CC6     2      22.420  26.500  26.560  1.00  0.00            
ATOM    185  H12 CC6     2      21.100  26.340  28.620  1.00  0.00            
ATOM    186  H13 CC6     2      20.480  28.800  28.670  1.00  0.00            
ATOM    187  H14 CC6     2      21.130  28.860  26.990  1.00  0.00            
ATOM    188  H15 CC6     2      23.330  27.870  28.060  1.00  0.00            
ATOM    189  H16 CC6     2      22.910  29.570  28.420  1.00  0.00            
ATOM    190  H17 CC6     2      22.640  28.340  29.610  1.00  0.00            
ATOM    191  H18 CC6     2      18.910  27.430  28.700  1.00  0.00            
ATOM    192  H19 CC6     2      18.860  25.860  27.910  1.00  0.00            
ATOM    193  H20 CC6     2      18.900  26.990  25.620  1.00  0.00            
ATOM    194  H21 CC6     2      17.490  27.520  26.610  1.00  0.00            
ATOM    195  H22 CC6     2      18.920  28.550  26.420  1.00  0.00            
ATOM    196  H23 CC6     2      25.500  25.430  22.400  1.00  0.00            
ATOM    197  H24 CC6     2      27.960  25.110  21.960  1.00  0.00            
ATOM    198  H25 CC6     2      29.340  23.690  23.640  1.00  0.00            
ATOM    199  H26 CC6     2      28.280  22.780  25.620  1.00  0.00            
ATOM    200  H27 CC6     2      25.910  23.200  25.990  1.00  0.00            
ATOM    201  H28 CC6     2      24.810  26.660  25.320  1.00  0.00            
ATOM    202  H29 CC6     2      23.800  28.790  25.070  1.00  0.00            
ATOM    203  H30 CC6     2      21.860  29.120  23.470  1.00  0.00            
ATOM    204  H31 CC6     2      21.060  27.370  22.170  1.00  0.00            
ATOM    205  H32 CC6     2      22.130  25.000  22.360  1.00  0.00            
TER
ENDMDL
MODEL        1
ATOM      1  C1  BCD     1      22.260  29.490  16.040  1.00  0.00            
ATOM      2  O1  BCD     1      21.320  28.370  16.200  1.00  0.00            
ATOM      3  C2  BCD     1      22.410  29.810  14.520  1.00  0.00            
ATOM      4  O2  BCD     1      21.270  30.370  13.980  1.00  0.00            
ATOM      5  C3  BCD     1      22.940  28.520  13.790  1.00  0.00            
ATOM      6  O3  BCD     1      23.370  28.800  12.350  1.00  0.00            
ATOM      7  C4  BCD     1      24.190  28.010  14.440  1.00  0.00            
ATOM      8  C5  BCD     1      24.030  27.870  15.950  1.00  0.00            
ATOM      9  O4  BCD     1      23.610  29.140  16.490  1.00  0.00            
ATOM     10  C6  BCD     1      25.280  27.450  16.620  1.00  0.00            
ATOM     11  O5  BCD     1      25.040  27.270  18.010  1.00  0.00            
ATOM     12  H1  BCD     1      22.020  30.420  16.560  1.00  0.00            
ATOM     13  H2  BCD     1      23.240  30.520  14.350  1.00  0.00            
ATOM     14  H3  BCD     1      20.510  29.800  14.150  1.00  0.00            
ATOM     15  H4  BCD     1      22.120  27.800  13.890  1.00  0.00            
ATOM     16  H5  BCD     1      23.870  28.080  11.960  1.00  0.00            
ATOM     17  H6  BCD     1      25.100  28.600  14.240  1.00  0.00            
ATOM     18  H7  BCD     1      23.300  27.110  16.270  1.00  0.00            
ATOM     19  H8  BCD     1      25.690  26.540  16.160  1.00  0.00            
ATOM     20  H9  BCD     1      25.960  28.290  16.420  1.00  0.00            
ATOM     21  H10 BCD     1      24.610  28.040  18.390  1.00  0.00            
ATOM     22  C7  BCD     1      17.260  28.030  17.610  1.00  0.00            
ATOM     23  O6  BCD     1      17.160  26.630  17.730  1.00  0.00            
ATOM     24  C8  BCD     1      17.450  28.410  16.200  1.00  0.00            
ATOM     25  O7  BCD     1      16.380  27.980  15.320  1.00  0.00            
ATOM     26  C9  BCD     1      18.870  27.990  15.750  1.00  0.00            
ATOM     27  O8  BCD     1      19.110  28.430  14.340  1.00  0.00            
ATOM     28  C10 BCD     1      19.920  28.700  16.640  1.00  0.00            
ATOM     29  C11 BCD     1      19.660  28.300  18.120  1.00  0.00            
ATOM     30  O9  BCD     1      18.310  28.560  18.400  1.00  0.00            
ATOM     31  C12 BCD     1      20.580  29.100  19.080  1.00  0.00            
ATOM     32  O10 BCD     1      20.430  30.510  18.850  1.00  0.00            
ATOM     33  H11 BCD     1      16.260  28.330  17.940  1.00  0.00            
ATOM     34  H12 BCD     1      17.460  29.510  16.220  1.00  0.00            
ATOM     35  H13 BCD     1      16.380  28.610  14.590  1.00  0.00            
ATOM     36  H14 BCD     1      18.920  26.900  15.900  1.00  0.00            
ATOM     37  H15 BCD     1      18.670  27.830  13.730  1.00  0.00            
ATOM     38  H16 BCD     1      19.810  29.790  16.550  1.00  0.00            
ATOM     39  H17 BCD     1      19.910  27.240  18.250  1.00  0.00            
ATOM     40  H18 BCD     1      20.430  28.900  20.150  1.00  0.00            
ATOM     41  H19 BCD     1      21.620  28.870  18.810  1.00  0.00            
ATOM     42  H20 BCD     1      19.570  30.760  19.190  1.00  0.00            
ATOM     43  C13 BCD     1      15.180  23.520  19.490  1.00  0.00            
ATOM     44  O11 BCD     1      15.840  22.700  18.530  1.00  0.00            
ATOM     45  C14 BCD     1      14.260  24.530  18.720  1.00  0.00            
ATOM     46  O12 BCD     1      13.260  23.730  17.950  1.00  0.00            
ATOM     47  C15 BCD     1      15.220  25.320  17.760  1.00  0.00            
ATOM     48  O13 BCD     1      14.630  26.340  16.930  1.00  0.00            
ATOM     49  C16 BCD     1      16.200  26.040  18.640  1.00  0.00            
ATOM     50  C17 BCD     1      16.970  25.110  19.600  1.00  0.00            
ATOM     51  O14 BCD     1      16.090  24.230  20.290  1.00  0.00            
ATOM     52  C18 BCD     1      17.670  25.850  20.690  1.00  0.00            
ATOM     53  O15 BCD     1      16.710  26.490  21.500  1.00  0.00            
ATOM     54  H21 BCD     1      14.650  22.900  20.210  1.00  0.00            
ATOM     55  H22 BCD     1      13.790  25.250  19.410  1.00  0.00            
ATOM     56  H23 BCD     1      13.640  23.370  17.150  1.00  0.00            
ATOM     57  H24 BCD     1      15.790  24.690  17.060  1.00  0.00            
ATOM     58  H25 BCD     1      15.270  26.830  16.410  1.00  0.00            
ATOM     59  H26 BCD     1      15.660  26.820  19.190  1.00  0.00            
ATOM     60  H27 BCD     1      17.700  24.540  19.010  1.00  0.00            
ATOM     61  H28 BCD     1      18.280  25.060  21.140  1.00  0.00            
ATOM     62  H29 BCD     1      18.480  26.470  20.270  1.00  0.00            
ATOM     63  H30 BCD     1      16.000  25.850  21.500  1.00  0.00            
ATOM     64  C19 BCD     1      17.240  18.850  17.850  1.00  0.00            
ATOM     65  O16 BCD     1      18.300  19.090  16.890  1.00  0.00            
ATOM     66  C20 BCD     1      15.820  19.110  17.290  1.00  0.00            
ATOM     67  O17 BCD     1      15.520  18.500  15.970  1.00  0.00            
ATOM     68  C21 BCD     1      15.560  20.680  17.260  1.00  0.00            
ATOM     69  O18 BCD     1      14.210  20.940  16.820  1.00  0.00            
ATOM     70  C22 BCD     1      15.880  21.260  18.640  1.00  0.00            
ATOM     71  C23 BCD     1      17.300  20.930  19.040  1.00  0.00            
ATOM     72  O19 BCD     1      17.490  19.540  19.030  1.00  0.00            
ATOM     73  C24 BCD     1      17.780  21.550  20.330  1.00  0.00            
ATOM     74  O20 BCD     1      16.860  21.150  21.340  1.00  0.00            
ATOM     75  H31 BCD     1      17.250  17.810  18.200  1.00  0.00            
ATOM     76  H32 BCD     1      15.180  18.620  18.030  1.00  0.00            
ATOM     77  H33 BCD     1      14.640  18.840  15.740  1.00  0.00            
ATOM     78  H34 BCD     1      16.250  21.210  16.590  1.00  0.00            
ATOM     79  H35 BCD     1      13.700  20.420  17.450  1.00  0.00            
ATOM     80  H36 BCD     1      15.190  20.970  19.450  1.00  0.00            
ATOM     81  H37 BCD     1      17.880  21.300  18.190  1.00  0.00            
ATOM     82  H38 BCD     1      18.770  21.130  20.560  1.00  0.00            
ATOM     83  H39 BCD     1      17.960  22.630  20.240  1.00  0.00            
ATOM     84  H40 BCD     1      16.880  21.770  22.070  1.00  0.00            
ATOM     85  C25 BCD     1      21.650  17.720  15.250  1.00  0.00            
ATOM     86  O21 BCD     1      21.900  19.080  14.830  1.00  0.00            
ATOM     87  C26 BCD     1      20.350  17.120  14.610  1.00  0.00            
ATOM     88  O22 BCD     1      20.420  17.020  13.170  1.00  0.00            
ATOM     89  C27 BCD     1      19.140  17.970  15.060  1.00  0.00            
ATOM     90  O23 BCD     1      17.860  17.550  14.430  1.00  0.00            
ATOM     91  C28 BCD     1      19.080  17.940  16.600  1.00  0.00            
ATOM     92  C29 BCD     1      20.420  18.190  17.250  1.00  0.00            
ATOM     93  O24 BCD     1      21.530  17.540  16.640  1.00  0.00            
ATOM     94  C30 BCD     1      20.380  17.900  18.770  1.00  0.00            
ATOM     95  O25 BCD     1      19.740  16.630  18.990  1.00  0.00            
ATOM     96  H41 BCD     1      22.500  17.110  14.930  1.00  0.00            
ATOM     97  H42 BCD     1      20.130  16.110  14.970  1.00  0.00            
ATOM     98  H43 BCD     1      19.550  16.770  12.870  1.00  0.00            
ATOM     99  H44 BCD     1      19.410  18.950  14.650  1.00  0.00            
ATOM    100  H45 BCD     1      17.110  17.990  14.850  1.00  0.00            
ATOM    101  H46 BCD     1      18.620  17.010  16.950  1.00  0.00            
ATOM    102  H47 BCD     1      20.590  19.260  17.080  1.00  0.00            
ATOM    103  H48 BCD     1      21.410  17.820  19.160  1.00  0.00            
ATOM    104  H49 BCD     1      19.770  18.700  19.200  1.00  0.00            
ATOM    105  H50 BCD     1      20.220  15.970  18.470  1.00  0.00            
ATOM    106  C31 BCD     1      24.060  21.250  12.220  1.00  0.00            
ATOM    107  O26 BCD     1      24.110  22.350  13.040  1.00  0.00            
ATOM    108  C32 BCD     1      22.610  20.980  11.790  1.00  0.00            
ATOM    109  O27 BCD     1      21.980  22.130  11.220  1.00  0.00            
ATOM    110  C33 BCD     1      21.860  20.480  13.000  1.00  0.00            
ATOM    111  C34 BCD     1      22.590  19.360  13.630  1.00  0.00            
ATOM    112  C35 BCD     1      24.090  19.510  13.880  1.00  0.00            
ATOM    113  O28 BCD     1      24.740  20.080  12.750  1.00  0.00            
ATOM    114  C36 BCD     1      24.840  18.340  14.310  1.00  0.00            
ATOM    115  O29 BCD     1      24.550  17.140  13.570  1.00  0.00            
ATOM    116  O30 BCD     1      20.510  20.090  12.590  1.00  0.00            
ATOM    117  H51 BCD     1      24.570  21.600  11.310  1.00  0.00            
ATOM    118  H52 BCD     1      22.610  20.100  11.130  1.00  0.00            
ATOM    119  H53 BCD     1      21.040  22.010  11.070  1.00  0.00            
ATOM    120  H54 BCD     1      21.890  21.230  13.810  1.00  0.00            
ATOM    121  H55 BCD     1      20.400  19.140  12.660  1.00  0.00            
ATOM    122  H56 BCD     1      22.460  18.510  12.940  1.00  0.00            
ATOM    123  H57 BCD     1      24.080  20.230  14.710  1.00  0.00            
ATOM    124  H58 BCD     1      25.910  18.570  14.260  1.00  0.00            
ATOM    125  H59 BCD     1      24.620  18.060  15.350  1.00  0.00            
ATOM    126  H60 BCD     1      25.180  16.480  13.870  1.00  0.00            
ATOM    127  C37 BCD     1      25.590  26.320  13.110  1.00  0.00            
ATOM    128  O31 BCD     1      24.470  26.680  13.910  1.00  0.00            
ATOM    129  C38 BCD     1      25.160  25.700  11.810  1.00  0.00            
ATOM    130  O32 BCD     1      24.370  26.640  11.040  1.00  0.00            
ATOM    131  C39 BCD     1      24.240  24.450  11.930  1.00  0.00            
ATOM    132  O33 BCD     1      23.830  24.010  10.590  1.00  0.00            
ATOM    133  C40 BCD     1      24.980  23.390  12.700  1.00  0.00            
ATOM    134  C41 BCD     1      25.570  24.120  13.950  1.00  0.00            
ATOM    135  O34 BCD     1      26.370  25.310  13.800  1.00  0.00            
ATOM    136  C42 BCD     1      26.340  23.120  14.810  1.00  0.00            
ATOM    137  O35 BCD     1      27.310  22.460  14.030  1.00  0.00            
ATOM    138  H61 BCD     1      26.170  27.250  13.070  1.00  0.00            
ATOM    139  H62 BCD     1      26.050  25.400  11.240  1.00  0.00            
ATOM    140  H63 BCD     1      23.710  26.080  10.620  1.00  0.00            
ATOM    141  H64 BCD     1      23.380  24.690  12.570  1.00  0.00            
ATOM    142  H65 BCD     1      23.140  23.360  10.690  1.00  0.00            
ATOM    143  H66 BCD     1      25.770  23.030  12.030  1.00  0.00            
ATOM    144  H67 BCD     1      24.750  24.430  14.620  1.00  0.00            
ATOM    145  H68 BCD     1      26.850  23.540  15.690  1.00  0.00            
ATOM    146  H69 BCD     1      25.710  22.360  15.290  1.00  0.00            
ATOM    147  H70 BCD     1      27.810  23.000  13.410  1.00  0.00            
ATOM    148  C1  CC6     2      20.590  25.070  13.710  1.00  0.00            
ATOM    149  C2  CC6     2      21.480  25.200  14.900  1.00  0.00            
ATOM    150  C3  CC6     2      21.930  23.830  15.500  1.00  0.00            
ATOM    151  C4  CC6     2      21.030  23.380  16.750  1.00  0.00            
ATOM    152  C5  CC6     2      21.080  24.470  17.800  1.00  0.00            
ATOM    153  O1  CC6     2      20.050  24.790  18.410  1.00  0.00            
ATOM    154  O2  CC6     2      22.270  24.630  18.380  1.00  0.00            
ATOM    155  C6  CC6     2      22.260  25.200  19.710  1.00  0.00            
ATOM    156  C7  CC6     2      23.760  25.400  20.110  1.00  0.00            
ATOM    157  N1  CC6     2      24.680  24.250  20.260  1.00  0.00            
ATOM    158  C8  CC6     2      24.260  23.310  21.380  1.00  0.00            
ATOM    159  C9  CC6     2      24.770  23.530  22.800  1.00  0.00            
ATOM    160  C10 CC6     2      24.830  23.500  18.980  1.00  0.00            
ATOM    161  C11 CC6     2      26.190  22.790  18.730  1.00  0.00            
ATOM    162  C12 CC6     2      19.600  23.040  16.180  1.00  0.00            
ATOM    163  C13 CC6     2      19.370  21.810  15.440  1.00  0.00            
ATOM    164  C14 CC6     2      18.230  21.600  14.660  1.00  0.00            
ATOM    165  C15 CC6     2      17.250  22.600  14.570  1.00  0.00            
ATOM    166  C16 CC6     2      17.470  23.750  15.290  1.00  0.00            
ATOM    167  C17 CC6     2      18.600  24.040  15.980  1.00  0.00            
ATOM    168  C18 CC6     2      21.540  22.110  17.450  1.00  0.00            
ATOM    169  C19 CC6     2      20.880  21.690  18.610  1.00  0.00            
ATOM    170  C20 CC6     2      21.510  20.820  19.450  1.00  0.00            
ATOM    171  C21 CC6     2      22.710  20.220  19.040  1.00  0.00            
ATOM    172  C22 CC6     2      23.260  20.450  17.770  1.00  0.00            
ATOM    173  C23 CC6     2      22.640  21.420  16.950  1.00  0.00            
ATOM    174  H1  CC6     2      19.740  24.370  13.700  1.00  0.00            
ATOM    175  H2  CC6     2      20.200  26.070  13.480  1.00  0.00            
ATOM    176  H3  CC6     2      21.200  24.740  12.860  1.00  0.00            
ATOM    177  H4  CC6     2      21.030  25.860  15.650  1.00  0.00            
ATOM    178  H5  CC6     2      22.390  25.700  14.550  1.00  0.00            
ATOM    179  H6  CC6     2      22.990  23.940  15.740  1.00  0.00            
ATOM    180  H7  CC6     2      21.950  23.110  14.670  1.00  0.00            
ATOM    181  H8  CC6     2      21.740  24.540  20.420  1.00  0.00            
ATOM    182  H9  CC6     2      21.810  26.200  19.640  1.00  0.00            
ATOM    183  H10 CC6     2      23.960  25.960  21.020  1.00  0.00            
ATOM    184  H11 CC6     2      24.290  26.010  19.380  1.00  0.00            
ATOM    185  H12 CC6     2      25.610  24.560  20.600  1.00  0.00            
ATOM    186  H13 CC6     2      24.650  22.300  21.200  1.00  0.00            
ATOM    187  H14 CC6     2      23.180  23.170  21.380  1.00  0.00            
ATOM    188  H15 CC6     2      24.660  22.670  23.470  1.00  0.00            
ATOM    189  H16 CC6     2      25.840  23.770  22.790  1.00  0.00            
ATOM    190  H17 CC6     2      24.260  24.400  23.230  1.00  0.00            
ATOM    191  H18 CC6     2      24.670  24.180  18.150  1.00  0.00            
ATOM    192  H19 CC6     2      23.990  22.810  18.930  1.00  0.00            
ATOM    193  H20 CC6     2      27.070  23.350  19.050  1.00  0.00            
ATOM    194  H21 CC6     2      26.170  21.940  19.420  1.00  0.00            
ATOM    195  H22 CC6     2      26.340  22.520  17.680  1.00  0.00            
ATOM    196  H23 CC6     2      20.130  21.040  15.450  1.00  0.00            
ATOM    197  H24 CC6     2      18.070  20.710  14.060  1.00  0.00            
ATOM    198  H25 CC6     2      16.360  22.360  13.990  1.00  0.00            
ATOM    199  H26 CC6     2      16.760  24.560  15.110  1.00  0.00            
ATOM    200  H27 CC6     2      18.780  25.040  16.370  1.00  0.00            
ATOM    201  H28 CC6     2      20.010  22.210  18.980  1.00  0.00            
ATOM    202  H29 CC6     2      21.150  20.590  20.450  1.00  0.00            
ATOM    203  H30 CC6     2      23.130  19.450  19.680  1.00  0.00            
ATOM    204  H31 CC6     2      24.070  19.830  17.410  1.00  0.00            
ATOM    205  H32 CC6     2      22.910  21.550  15.910  1.00  0.00            
TER
ENDMDL
MODEL        1
ATOM      1  C1  BCD     1      20.630  18.540  13.610  1.00  0.00            
ATOM      2  O1  BCD     1      20.650  18.630  15.040  1.00  0.00            
ATOM      3  C2  BCD     1      19.160  18.950  13.120  1.00  0.00            
ATOM      4  O2  BCD     1      18.830  20.270  13.360  1.00  0.00            
ATOM      5  C3  BCD     1      18.210  18.000  13.830  1.00  0.00            
ATOM      6  O3  BCD     1      16.840  18.200  13.440  1.00  0.00            
ATOM      7  C4  BCD     1      18.580  16.600  13.500  1.00  0.00            
ATOM      8  C5  BCD     1      19.970  16.290  13.870  1.00  0.00            
ATOM      9  O4  BCD     1      20.880  17.240  13.250  1.00  0.00            
ATOM     10  C6  BCD     1      20.430  14.950  13.380  1.00  0.00            
ATOM     11  O5  BCD     1      21.780  14.680  13.760  1.00  0.00            
ATOM     12  H1  BCD     1      21.460  19.070  13.130  1.00  0.00            
ATOM     13  H2  BCD     1      19.220  18.780  12.040  1.00  0.00            
ATOM     14  H3  BCD     1      18.770  20.440  14.300  1.00  0.00            
ATOM     15  H4  BCD     1      18.360  18.070  14.920  1.00  0.00            
ATOM     16  H5  BCD     1      16.370  17.390  13.280  1.00  0.00            
ATOM     17  H6  BCD     1      18.460  16.510  12.410  1.00  0.00            
ATOM     18  H7  BCD     1      20.060  16.250  14.960  1.00  0.00            
ATOM     19  H8  BCD     1      19.730  14.240  13.840  1.00  0.00            
ATOM     20  H9  BCD     1      20.280  15.000  12.290  1.00  0.00            
ATOM     21  H10 BCD     1      22.020  13.810  13.430  1.00  0.00            
ATOM     22  C7  BCD     1      21.930  20.580  18.360  1.00  0.00            
ATOM     23  O6  BCD     1      21.530  19.460  19.180  1.00  0.00            
ATOM     24  C8  BCD     1      20.700  21.210  17.690  1.00  0.00            
ATOM     25  O7  BCD     1      19.800  21.670  18.740  1.00  0.00            
ATOM     26  C9  BCD     1      20.110  20.200  16.670  1.00  0.00            
ATOM     27  O8  BCD     1      19.040  20.830  15.940  1.00  0.00            
ATOM     28  C10 BCD     1      21.180  19.730  15.680  1.00  0.00            
ATOM     29  C11 BCD     1      22.400  19.250  16.340  1.00  0.00            
ATOM     30  O9  BCD     1      22.850  20.160  17.380  1.00  0.00            
ATOM     31  C12 BCD     1      23.580  18.810  15.450  1.00  0.00            
ATOM     32  O10 BCD     1      24.050  19.790  14.560  1.00  0.00            
ATOM     33  H11 BCD     1      22.500  21.330  18.920  1.00  0.00            
ATOM     34  H12 BCD     1      21.160  22.070  17.180  1.00  0.00            
ATOM     35  H13 BCD     1      19.390  22.490  18.470  1.00  0.00            
ATOM     36  H14 BCD     1      19.830  19.240  17.120  1.00  0.00            
ATOM     37  H15 BCD     1      18.310  21.090  16.500  1.00  0.00            
ATOM     38  H16 BCD     1      21.300  20.540  14.940  1.00  0.00            
ATOM     39  H17 BCD     1      22.180  18.320  16.870  1.00  0.00            
ATOM     40  H18 BCD     1      24.440  18.410  16.010  1.00  0.00            
ATOM     41  H19 BCD     1      23.340  17.920  14.850  1.00  0.00            
ATOM     42  H20 BCD     1      24.500  20.470  15.080  1.00  0.00            
ATOM     43  C13 BCD     1      21.910  18.350  23.190  1.00  0.00            
ATOM     44  O11 BCD     1      20.660  17.660  23.090  1.00  0.00            
ATOM     45  C14 BCD     1      21.630  19.860  22.870  1.00  0.00            
ATOM     46  O12 BCD     1      20.840  20.420  23.880  1.00  0.00            
ATOM     47  C15 BCD     1      21.120  20.060  21.480  1.00  0.00            
ATOM     48  O13 BCD     1      21.030  21.490  21.140  1.00  0.00            
ATOM     49  C16 BCD     1      22.080  19.430  20.520  1.00  0.00            
ATOM     50  C17 BCD     1      22.460  18.010  20.810  1.00  0.00            
ATOM     51  O14 BCD     1      22.830  17.800  22.190  1.00  0.00            
ATOM     52  C18 BCD     1      23.580  17.470  19.990  1.00  0.00            
ATOM     53  O15 BCD     1      23.560  16.070  19.820  1.00  0.00            
ATOM     54  H21 BCD     1      22.300  18.220  24.200  1.00  0.00            
ATOM     55  H22 BCD     1      22.560  20.430  22.770  1.00  0.00            
ATOM     56  H23 BCD     1      20.030  19.910  23.930  1.00  0.00            
ATOM     57  H24 BCD     1      20.130  19.600  21.370  1.00  0.00            
ATOM     58  H25 BCD     1      20.580  21.610  20.300  1.00  0.00            
ATOM     59  H26 BCD     1      22.980  20.070  20.440  1.00  0.00            
ATOM     60  H27 BCD     1      21.600  17.380  20.560  1.00  0.00            
ATOM     61  H28 BCD     1      23.430  17.870  18.970  1.00  0.00            
ATOM     62  H29 BCD     1      24.530  17.760  20.440  1.00  0.00            
ATOM     63  H30 BCD     1      24.040  15.660  20.540  1.00  0.00            
ATOM     64  C19 BCD     1      17.820  15.540  25.200  1.00  0.00            
ATOM     65  O16 BCD     1      17.260  15.190  23.880  1.00  0.00            
ATOM     66  C20 BCD     1      17.760  17.030  25.470  1.00  0.00            
ATOM     67  O17 BCD     1      16.370  17.540  25.530  1.00  0.00            
ATOM     68  C21 BCD     1      18.590  17.710  24.410  1.00  0.00            
ATOM     69  O18 BCD     1      18.530  19.130  24.550  1.00  0.00            
ATOM     70  C22 BCD     1      20.030  17.240  24.330  1.00  0.00            
ATOM     71  C23 BCD     1      20.120  15.710  24.290  1.00  0.00            
ATOM     72  O19 BCD     1      19.200  15.120  25.220  1.00  0.00            
ATOM     73  C24 BCD     1      21.490  15.090  24.600  1.00  0.00            
ATOM     74  O20 BCD     1      21.780  15.450  25.890  1.00  0.00            
ATOM     75  H31 BCD     1      17.380  15.070  26.090  1.00  0.00            
ATOM     76  H32 BCD     1      18.280  17.190  26.420  1.00  0.00            
ATOM     77  H33 BCD     1      16.380  18.330  26.090  1.00  0.00            
ATOM     78  H34 BCD     1      18.180  17.470  23.420  1.00  0.00            
ATOM     79  H35 BCD     1      17.650  19.230  24.930  1.00  0.00            
ATOM     80  H36 BCD     1      20.550  17.700  25.190  1.00  0.00            
ATOM     81  H37 BCD     1      19.740  15.530  23.280  1.00  0.00            
ATOM     82  H38 BCD     1      21.500  14.000  24.570  1.00  0.00            
ATOM     83  H39 BCD     1      22.260  15.430  23.900  1.00  0.00            
ATOM     84  H40 BCD     1      21.280  15.010  26.590  1.00  0.00            
ATOM     85  C25 BCD     1      14.270  12.750  22.320  1.00  0.00            
ATOM     86  O21 BCD     1      14.570  13.130  21.010  1.00  0.00            
ATOM     87  C26 BCD     1      13.750  13.900  23.260  1.00  0.00            
ATOM     88  O22 BCD     1      12.580  14.560  22.640  1.00  0.00            
ATOM     89  C27 BCD     1      14.880  15.020  23.420  1.00  0.00            
ATOM     90  O23 BCD     1      14.480  16.100  24.280  1.00  0.00            
ATOM     91  C28 BCD     1      16.150  14.270  23.950  1.00  0.00            
ATOM     92  C29 BCD     1      16.540  13.110  23.110  1.00  0.00            
ATOM     93  O24 BCD     1      15.410  12.230  22.920  1.00  0.00            
ATOM     94  C30 BCD     1      17.740  12.380  23.700  1.00  0.00            
ATOM     95  O25 BCD     1      17.400  12.020  25.060  1.00  0.00            
ATOM     96  H41 BCD     1      13.510  11.960  22.290  1.00  0.00            
ATOM     97  H42 BCD     1      13.410  13.420  24.190  1.00  0.00            
ATOM     98  H43 BCD     1      12.510  15.430  23.030  1.00  0.00            
ATOM     99  H44 BCD     1      14.960  15.370  22.380  1.00  0.00            
ATOM    100  H45 BCD     1      15.220  16.620  24.610  1.00  0.00            
ATOM    101  H46 BCD     1      16.020  13.930  24.990  1.00  0.00            
ATOM    102  H47 BCD     1      16.790  13.430  22.090  1.00  0.00            
ATOM    103  H48 BCD     1      17.960  11.410  23.240  1.00  0.00            
ATOM    104  H49 BCD     1      18.590  13.080  23.580  1.00  0.00            
ATOM    105  H50 BCD     1      18.210  11.590  25.340  1.00  0.00            
ATOM    106  C31 BCD     1      13.640  12.640  17.010  1.00  0.00            
ATOM    107  O26 BCD     1      14.850  13.350  16.680  1.00  0.00            
ATOM    108  C32 BCD     1      12.650  13.540  17.750  1.00  0.00            
ATOM    109  O27 BCD     1      12.400  14.710  16.950  1.00  0.00            
ATOM    110  C33 BCD     1      13.150  13.810  19.160  1.00  0.00            
ATOM    111  C34 BCD     1      13.660  12.600  19.940  1.00  0.00            
ATOM    112  C35 BCD     1      14.530  11.690  19.070  1.00  0.00            
ATOM    113  O28 BCD     1      13.950  11.460  17.840  1.00  0.00            
ATOM    114  C36 BCD     1      14.780  10.300  19.620  1.00  0.00            
ATOM    115  O29 BCD     1      13.560   9.720  20.080  1.00  0.00            
ATOM    116  O30 BCD     1      12.320  14.670  20.010  1.00  0.00            
ATOM    117  H51 BCD     1      13.230  12.330  16.040  1.00  0.00            
ATOM    118  H52 BCD     1      11.730  12.930  17.750  1.00  0.00            
ATOM    119  H53 BCD     1      11.520  15.050  17.170  1.00  0.00            
ATOM    120  H54 BCD     1      14.060  14.410  19.010  1.00  0.00            
ATOM    121  H55 BCD     1      12.600  14.450  20.910  1.00  0.00            
ATOM    122  H56 BCD     1      12.830  11.980  20.290  1.00  0.00            
ATOM    123  H57 BCD     1      15.500  12.160  18.880  1.00  0.00            
ATOM    124  H58 BCD     1      15.250   9.710  18.820  1.00  0.00            
ATOM    125  H59 BCD     1      15.500  10.310  20.450  1.00  0.00            
ATOM    126  H60 BCD     1      13.720   9.250  20.910  1.00  0.00            
ATOM    127  C37 BCD     1      17.050  14.620  13.460  1.00  0.00            
ATOM    128  O31 BCD     1      17.610  15.720  14.160  1.00  0.00            
ATOM    129  C38 BCD     1      15.490  14.770  13.370  1.00  0.00            
ATOM    130  O32 BCD     1      15.130  16.070  12.780  1.00  0.00            
ATOM    131  C39 BCD     1      14.830  14.570  14.730  1.00  0.00            
ATOM    132  O33 BCD     1      13.390  14.650  14.600  1.00  0.00            
ATOM    133  C40 BCD     1      15.330  13.330  15.400  1.00  0.00            
ATOM    134  C41 BCD     1      16.820  13.220  15.470  1.00  0.00            
ATOM    135  O34 BCD     1      17.370  13.390  14.060  1.00  0.00            
ATOM    136  C42 BCD     1      17.150  11.820  15.980  1.00  0.00            
ATOM    137  O35 BCD     1      18.540  11.700  16.080  1.00  0.00            
ATOM    138  H61 BCD     1      17.440  14.570  12.430  1.00  0.00            
ATOM    139  H62 BCD     1      15.110  14.020  12.670  1.00  0.00            
ATOM    140  H63 BCD     1      14.230  15.940  12.470  1.00  0.00            
ATOM    141  H64 BCD     1      15.250  15.420  15.280  1.00  0.00            
ATOM    142  H65 BCD     1      13.060  14.560  15.490  1.00  0.00            
ATOM    143  H66 BCD     1      14.940  12.480  14.810  1.00  0.00            
ATOM    144  H67 BCD     1      17.300  13.940  16.140  1.00  0.00            
ATOM    145  H68 BCD     1      16.680  11.610  16.950  1.00  0.00            
ATOM    146  H69 BCD     1      16.700  11.050  15.340  1.00  0.00            
ATOM    147  H70 BCD     1      18.870  11.760  15.180  1.00  0.00            
ATOM    148  C1  CC6     2      14.340  17.790  16.780  1.00  0.00            
ATOM    149  C2  CC6     2      15.660  17.960  17.710  1.00  0.00            
ATOM    150  C3  CC6     2      16.070  16.600  18.370  1.00  0.00            
ATOM    151  C4  CC6     2      17.450  16.470  19.120  1.00  0.00            
ATOM    152  C5  CC6     2      18.550  16.540  18.020  1.00  0.00            
ATOM    153  O1  CC6     2      18.430  16.250  16.850  1.00  0.00            
ATOM    154  O2  CC6     2      19.800  16.540  18.630  1.00  0.00            
ATOM    155  C6  CC6     2      20.940  16.280  17.820  1.00  0.00            
ATOM    156  C7  CC6     2      20.880  14.730  17.490  1.00  0.00            
ATOM    157  N1  CC6     2      21.910  14.220  16.490  1.00  0.00            
ATOM    158  C8  CC6     2      23.270  14.330  17.130  1.00  0.00            
ATOM    159  C9  CC6     2      24.380  13.650  16.370  1.00  0.00            
ATOM    160  C10 CC6     2      21.680  12.730  16.060  1.00  0.00            
ATOM    161  C11 CC6     2      21.660  11.660  17.210  1.00  0.00            
ATOM    162  C12 CC6     2      17.470  17.670  20.130  1.00  0.00            
ATOM    163  C13 CC6     2      16.680  17.520  21.260  1.00  0.00            
ATOM    164  C14 CC6     2      16.380  18.620  22.060  1.00  0.00            
ATOM    165  C15 CC6     2      17.000  19.830  21.720  1.00  0.00            
ATOM    166  C16 CC6     2      17.720  20.040  20.600  1.00  0.00            
ATOM    167  C17 CC6     2      18.000  18.900  19.800  1.00  0.00            
ATOM    168  C18 CC6     2      17.720  15.130  19.830  1.00  0.00            
ATOM    169  C19 CC6     2      18.590  15.050  20.900  1.00  0.00            
ATOM    170  C20 CC6     2      19.240  13.950  21.270  1.00  0.00            
ATOM    171  C21 CC6     2      18.930  12.790  20.590  1.00  0.00            
ATOM    172  C22 CC6     2      17.980  12.740  19.630  1.00  0.00            
ATOM    173  C23 CC6     2      17.420  13.940  19.130  1.00  0.00            
ATOM    174  H1  CC6     2      13.570  17.200  17.300  1.00  0.00            
ATOM    175  H2  CC6     2      13.740  18.710  16.810  1.00  0.00            
ATOM    176  H3  CC6     2      14.560  17.300  15.820  1.00  0.00            
ATOM    177  H4  CC6     2      15.510  18.810  18.380  1.00  0.00            
ATOM    178  H5  CC6     2      16.430  18.220  16.970  1.00  0.00            
ATOM    179  H6  CC6     2      16.000  15.850  17.570  1.00  0.00            
ATOM    180  H7  CC6     2      15.240  16.260  19.010  1.00  0.00            
ATOM    181  H8  CC6     2      21.870  16.550  18.340  1.00  0.00            
ATOM    182  H9  CC6     2      20.910  16.880  16.900  1.00  0.00            
ATOM    183  H10 CC6     2      19.900  14.480  17.100  1.00  0.00            
ATOM    184  H11 CC6     2      20.920  14.140  18.410  1.00  0.00            
ATOM    185  H12 CC6     2      21.960  14.710  15.580  1.00  0.00            
ATOM    186  H13 CC6     2      23.260  13.760  18.060  1.00  0.00            
ATOM    187  H14 CC6     2      23.550  15.370  17.250  1.00  0.00            
ATOM    188  H15 CC6     2      25.350  13.940  16.790  1.00  0.00            
ATOM    189  H16 CC6     2      24.290  12.560  16.450  1.00  0.00            
ATOM    190  H17 CC6     2      24.530  13.700  15.280  1.00  0.00            
ATOM    191  H18 CC6     2      22.440  12.330  15.390  1.00  0.00            
ATOM    192  H19 CC6     2      20.760  12.670  15.460  1.00  0.00            
ATOM    193  H20 CC6     2      20.730  11.820  17.780  1.00  0.00            
ATOM    194  H21 CC6     2      21.630  10.630  16.840  1.00  0.00            
ATOM    195  H22 CC6     2      22.540  11.740  17.860  1.00  0.00            
ATOM    196  H23 CC6     2      16.320  16.550  21.580  1.00  0.00            
ATOM    197  H24 CC6     2      15.810  18.550  22.970  1.00  0.00            
ATOM    198  H25 CC6     2      16.900  20.680  22.400  1.00  0.00            
ATOM    199  H26 CC6     2      18.150  21.010  20.380  1.00  0.00            
ATOM    200  H27 CC6     2      18.640  19.030  18.930  1.00  0.00            
ATOM    201  H28 CC6     2      18.770  15.990  21.420  1.00  0.00            
ATOM    202  H29 CC6     2      20.070  13.910  21.960  1.00  0.00            
ATOM    203  H30 CC6     2      19.510  11.920  20.870  1.00  0.00            
ATOM    204  H31 CC6     2      17.850  11.810  19.080  1.00  0.00            
ATOM    205  H32 CC6     2      16.820  13.960  18.230  1.00  0.00            
TER
ENDMDL
MODEL        1
ATOM      1  C1  BCD     1      21.390  29.440  14.880  1.00  0.00            
ATOM      2  O1  BCD     1      20.230  28.890  15.550  1.00  0.00            
ATOM      3  C2  BCD     1      21.330  29.250  13.420  1.00  0.00            
ATOM      4  O2  BCD     1      20.210  29.970  12.980  1.00  0.00            
ATOM      5  C3  BCD     1      21.210  27.790  13.070  1.00  0.00            
ATOM      6  O3  BCD     1      21.020  27.670  11.630  1.00  0.00            
ATOM      7  C4  BCD     1      22.420  27.090  13.650  1.00  0.00            
ATOM      8  C5  BCD     1      22.570  27.490  15.130  1.00  0.00            
ATOM      9  O4  BCD     1      22.550  28.910  15.330  1.00  0.00            
ATOM     10  C6  BCD     1      23.950  26.940  15.570  1.00  0.00            
ATOM     11  O5  BCD     1      24.370  27.570  16.750  1.00  0.00            
ATOM     12  H1  BCD     1      21.480  30.510  15.090  1.00  0.00            
ATOM     13  H2  BCD     1      22.240  29.530  12.860  1.00  0.00            
ATOM     14  H3  BCD     1      20.280  29.730  12.050  1.00  0.00            
ATOM     15  H4  BCD     1      20.340  27.340  13.570  1.00  0.00            
ATOM     16  H5  BCD     1      21.060  26.750  11.360  1.00  0.00            
ATOM     17  H6  BCD     1      23.290  27.390  13.060  1.00  0.00            
ATOM     18  H7  BCD     1      21.810  26.950  15.710  1.00  0.00            
ATOM     19  H8  BCD     1      23.870  25.860  15.700  1.00  0.00            
ATOM     20  H9  BCD     1      24.780  27.200  14.890  1.00  0.00            
ATOM     21  H10 BCD     1      24.050  28.470  16.740  1.00  0.00            
ATOM     22  C7  BCD     1      16.870  30.120  17.390  1.00  0.00            
ATOM     23  O6  BCD     1      16.660  28.920  18.140  1.00  0.00            
ATOM     24  C8  BCD     1      16.680  29.860  15.890  1.00  0.00            
ATOM     25  O7  BCD     1      15.370  29.270  15.660  1.00  0.00            
ATOM     26  C9  BCD     1      17.860  29.070  15.430  1.00  0.00            
ATOM     27  O8  BCD     1      17.830  28.970  14.010  1.00  0.00            
ATOM     28  C10 BCD     1      19.190  29.790  15.760  1.00  0.00            
ATOM     29  C11 BCD     1      19.250  30.150  17.230  1.00  0.00            
ATOM     30  O9  BCD     1      18.050  30.750  17.650  1.00  0.00            
ATOM     31  C12 BCD     1      20.310  31.140  17.690  1.00  0.00            
ATOM     32  O10 BCD     1      20.320  32.350  16.980  1.00  0.00            
ATOM     33  H11 BCD     1      16.120  30.830  17.740  1.00  0.00            
ATOM     34  H12 BCD     1      16.730  30.850  15.430  1.00  0.00            
ATOM     35  H13 BCD     1      15.160  29.150  14.730  1.00  0.00            
ATOM     36  H14 BCD     1      17.860  28.060  15.870  1.00  0.00            
ATOM     37  H15 BCD     1      18.630  29.390  13.700  1.00  0.00            
ATOM     38  H16 BCD     1      19.210  30.770  15.270  1.00  0.00            
ATOM     39  H17 BCD     1      19.370  29.240  17.820  1.00  0.00            
ATOM     40  H18 BCD     1      20.210  31.320  18.770  1.00  0.00            
ATOM     41  H19 BCD     1      21.260  30.590  17.600  1.00  0.00            
ATOM     42  H20 BCD     1      21.130  32.840  17.140  1.00  0.00            
ATOM     43  C13 BCD     1      14.060  27.040  20.740  1.00  0.00            
ATOM     44  O11 BCD     1      14.210  25.850  19.890  1.00  0.00            
ATOM     45  C14 BCD     1      13.350  28.080  19.830  1.00  0.00            
ATOM     46  O12 BCD     1      12.020  27.610  19.440  1.00  0.00            
ATOM     47  C15 BCD     1      14.320  28.390  18.660  1.00  0.00            
ATOM     48  O13 BCD     1      13.810  29.310  17.710  1.00  0.00            
ATOM     49  C16 BCD     1      15.690  28.900  19.230  1.00  0.00            
ATOM     50  C17 BCD     1      16.280  27.940  20.260  1.00  0.00            
ATOM     51  O14 BCD     1      15.370  27.510  21.220  1.00  0.00            
ATOM     52  C18 BCD     1      17.520  28.530  20.910  1.00  0.00            
ATOM     53  O15 BCD     1      17.310  29.730  21.750  1.00  0.00            
ATOM     54  H21 BCD     1      13.380  26.790  21.570  1.00  0.00            
ATOM     55  H22 BCD     1      13.180  28.980  20.430  1.00  0.00            
ATOM     56  H23 BCD     1      12.120  26.800  18.920  1.00  0.00            
ATOM     57  H24 BCD     1      14.470  27.450  18.120  1.00  0.00            
ATOM     58  H25 BCD     1      14.230  29.010  16.900  1.00  0.00            
ATOM     59  H26 BCD     1      15.580  29.830  19.800  1.00  0.00            
ATOM     60  H27 BCD     1      16.640  27.060  19.720  1.00  0.00            
ATOM     61  H28 BCD     1      17.960  27.720  21.520  1.00  0.00            
ATOM     62  H29 BCD     1      18.210  28.820  20.110  1.00  0.00            
ATOM     63  H30 BCD     1      18.110  29.650  22.270  1.00  0.00            
ATOM     64  C19 BCD     1      13.240  21.830  19.610  1.00  0.00            
ATOM     65  O16 BCD     1      14.440  21.730  18.900  1.00  0.00            
ATOM     66  C20 BCD     1      12.310  22.770  18.870  1.00  0.00            
ATOM     67  O17 BCD     1      12.130  22.220  17.530  1.00  0.00            
ATOM     68  C21 BCD     1      12.940  24.170  18.740  1.00  0.00            
ATOM     69  O18 BCD     1      12.030  25.090  18.000  1.00  0.00            
ATOM     70  C22 BCD     1      13.390  24.760  20.080  1.00  0.00            
ATOM     71  C23 BCD     1      14.020  23.700  20.930  1.00  0.00            
ATOM     72  O19 BCD     1      13.500  22.370  20.880  1.00  0.00            
ATOM     73  C24 BCD     1      14.160  24.160  22.360  1.00  0.00            
ATOM     74  O20 BCD     1      12.880  24.380  22.880  1.00  0.00            
ATOM     75  H31 BCD     1      12.770  20.850  19.730  1.00  0.00            
ATOM     76  H32 BCD     1      11.340  22.880  19.390  1.00  0.00            
ATOM     77  H33 BCD     1      12.970  21.900  17.210  1.00  0.00            
ATOM     78  H34 BCD     1      13.850  24.080  18.120  1.00  0.00            
ATOM     79  H35 BCD     1      11.880  24.680  17.150  1.00  0.00            
ATOM     80  H36 BCD     1      12.420  25.090  20.490  1.00  0.00            
ATOM     81  H37 BCD     1      15.080  23.570  20.670  1.00  0.00            
ATOM     82  H38 BCD     1      14.640  23.330  22.910  1.00  0.00            
ATOM     83  H39 BCD     1      14.820  25.020  22.260  1.00  0.00            
ATOM     84  H40 BCD     1      13.050  24.780  23.740  1.00  0.00            
ATOM     85  C25 BCD     1      17.340  18.940  17.700  1.00  0.00            
ATOM     86  O21 BCD     1      18.160  19.890  17.070  1.00  0.00            
ATOM     87  C26 BCD     1      15.970  18.720  17.220  1.00  0.00            
ATOM     88  O22 BCD     1      16.000  18.330  15.880  1.00  0.00            
ATOM     89  C27 BCD     1      15.070  20.000  17.360  1.00  0.00            
ATOM     90  O23 BCD     1      13.770  19.820  16.810  1.00  0.00            
ATOM     91  C28 BCD     1      14.990  20.380  18.790  1.00  0.00            
ATOM     92  C29 BCD     1      16.380  20.430  19.480  1.00  0.00            
ATOM     93  O24 BCD     1      17.220  19.360  19.040  1.00  0.00            
ATOM     94  C30 BCD     1      16.340  20.220  21.020  1.00  0.00            
ATOM     95  O25 BCD     1      15.520  19.090  21.420  1.00  0.00            
ATOM     96  H41 BCD     1      17.950  18.030  17.680  1.00  0.00            
ATOM     97  H42 BCD     1      15.500  17.880  17.740  1.00  0.00            
ATOM     98  H43 BCD     1      15.100  18.050  15.700  1.00  0.00            
ATOM     99  H44 BCD     1      15.630  20.830  16.890  1.00  0.00            
ATOM    100  H45 BCD     1      13.140  19.490  17.450  1.00  0.00            
ATOM    101  H46 BCD     1      14.430  19.670  19.410  1.00  0.00            
ATOM    102  H47 BCD     1      16.920  21.350  19.240  1.00  0.00            
ATOM    103  H48 BCD     1      17.350  20.080  21.420  1.00  0.00            
ATOM    104  H49 BCD     1      15.930  21.140  21.440  1.00  0.00            
ATOM    105  H50 BCD     1      15.590  18.880  22.360  1.00  0.00            
ATOM    106  C31 BCD     1      20.670  20.370  13.840  1.00  0.00            
ATOM    107  O26 BCD     1      21.040  21.680  14.220  1.00  0.00            
ATOM    108  C32 BCD     1      19.170  20.180  13.580  1.00  0.00            
ATOM    109  O27 BCD     1      18.880  20.920  12.350  1.00  0.00            
ATOM    110  C33 BCD     1      18.220  20.450  14.740  1.00  0.00            
ATOM    111  C34 BCD     1      18.700  19.490  15.830  1.00  0.00            
ATOM    112  C35 BCD     1      20.250  19.640  16.160  1.00  0.00            
ATOM    113  O28 BCD     1      20.990  19.570  14.950  1.00  0.00            
ATOM    114  C36 BCD     1      20.830  18.680  17.120  1.00  0.00            
ATOM    115  O29 BCD     1      20.400  17.400  16.830  1.00  0.00            
ATOM    116  O30 BCD     1      16.820  20.250  14.320  1.00  0.00            
ATOM    117  H51 BCD     1      21.180  20.080  12.920  1.00  0.00            
ATOM    118  H52 BCD     1      19.030  19.130  13.300  1.00  0.00            
ATOM    119  H53 BCD     1      18.170  20.500  11.850  1.00  0.00            
ATOM    120  H54 BCD     1      18.430  21.510  14.950  1.00  0.00            
ATOM    121  H55 BCD     1      16.530  19.410  14.670  1.00  0.00            
ATOM    122  H56 BCD     1      18.510  18.430  15.660  1.00  0.00            
ATOM    123  H57 BCD     1      20.400  20.650  16.570  1.00  0.00            
ATOM    124  H58 BCD     1      21.920  18.670  17.110  1.00  0.00            
ATOM    125  H59 BCD     1      20.560  18.980  18.140  1.00  0.00            
ATOM    126  H60 BCD     1      20.140  16.950  17.650  1.00  0.00            
ATOM    127  C37 BCD     1      23.080  24.860  12.810  1.00  0.00            
ATOM    128  O31 BCD     1      22.200  25.650  13.620  1.00  0.00            
ATOM    129  C38 BCD     1      22.310  24.150  11.760  1.00  0.00            
ATOM    130  O32 BCD     1      21.650  25.010  10.840  1.00  0.00            
ATOM    131  C39 BCD     1      21.330  23.250  12.460  1.00  0.00            
ATOM    132  O33 BCD     1      20.620  22.680  11.330  1.00  0.00            
ATOM    133  C40 BCD     1      22.050  22.350  13.460  1.00  0.00            
ATOM    134  C41 BCD     1      23.050  23.080  14.370  1.00  0.00            
ATOM    135  O34 BCD     1      23.870  23.900  13.520  1.00  0.00            
ATOM    136  C42 BCD     1      23.900  22.110  15.180  1.00  0.00            
ATOM    137  O35 BCD     1      24.580  21.290  14.240  1.00  0.00            
ATOM    138  H61 BCD     1      23.800  25.610  12.440  1.00  0.00            
ATOM    139  H62 BCD     1      23.070  23.610  11.170  1.00  0.00            
ATOM    140  H63 BCD     1      20.910  24.430  10.600  1.00  0.00            
ATOM    141  H64 BCD     1      20.620  23.880  13.010  1.00  0.00            
ATOM    142  H65 BCD     1      19.990  22.060  11.720  1.00  0.00            
ATOM    143  H66 BCD     1      22.670  21.670  12.860  1.00  0.00            
ATOM    144  H67 BCD     1      22.580  23.770  15.080  1.00  0.00            
ATOM    145  H68 BCD     1      24.570  22.750  15.780  1.00  0.00            
ATOM    146  H69 BCD     1      23.290  21.600  15.930  1.00  0.00            
ATOM    147  H70 BCD     1      25.240  20.850  14.790  1.00  0.00            
ATOM    148  C1  CC6     2      18.320  24.480  14.210  1.00  0.00            
ATOM    149  C2  CC6     2      19.280  24.910  15.340  1.00  0.00            
ATOM    150  C3  CC6     2      19.340  24.020  16.560  1.00  0.00            
ATOM    151  C4  CC6     2      18.550  24.550  17.790  1.00  0.00            
ATOM    152  C5  CC6     2      19.220  25.940  18.120  1.00  0.00            
ATOM    153  O1  CC6     2      18.700  26.810  18.720  1.00  0.00            
ATOM    154  O2  CC6     2      20.620  25.960  18.130  1.00  0.00            
ATOM    155  C6  CC6     2      21.360  27.160  18.530  1.00  0.00            
ATOM    156  C7  CC6     2      22.740  26.690  19.150  1.00  0.00            
ATOM    157  N1  CC6     2      22.810  25.660  20.370  1.00  0.00            
ATOM    158  C8  CC6     2      21.830  26.220  21.370  1.00  0.00            
ATOM    159  C9  CC6     2      21.920  25.700  22.840  1.00  0.00            
ATOM    160  C10 CC6     2      22.340  24.370  19.950  1.00  0.00            
ATOM    161  C11 CC6     2      23.060  23.680  18.770  1.00  0.00            
ATOM    162  C12 CC6     2      17.060  24.620  17.340  1.00  0.00            
ATOM    163  C13 CC6     2      16.520  23.380  16.850  1.00  0.00            
ATOM    164  C14 CC6     2      15.320  23.360  16.090  1.00  0.00            
ATOM    165  C15 CC6     2      14.700  24.610  15.730  1.00  0.00            
ATOM    166  C16 CC6     2      15.240  25.790  16.190  1.00  0.00            
ATOM    167  C17 CC6     2      16.370  25.790  17.090  1.00  0.00            
ATOM    168  C18 CC6     2      18.640  23.730  19.140  1.00  0.00            
ATOM    169  C19 CC6     2      17.990  24.200  20.290  1.00  0.00            
ATOM    170  C20 CC6     2      18.010  23.490  21.500  1.00  0.00            
ATOM    171  C21 CC6     2      18.750  22.310  21.560  1.00  0.00            
ATOM    172  C22 CC6     2      19.530  21.860  20.490  1.00  0.00            
ATOM    173  C23 CC6     2      19.330  22.510  19.240  1.00  0.00            
ATOM    174  H1  CC6     2      18.240  23.410  13.990  1.00  0.00            
ATOM    175  H2  CC6     2      17.310  24.890  14.310  1.00  0.00            
ATOM    176  H3  CC6     2      18.710  25.000  13.320  1.00  0.00            
ATOM    177  H4  CC6     2      19.300  25.990  15.510  1.00  0.00            
ATOM    178  H5  CC6     2      20.270  24.830  14.870  1.00  0.00            
ATOM    179  H6  CC6     2      20.400  23.880  16.790  1.00  0.00            
ATOM    180  H7  CC6     2      18.970  23.030  16.270  1.00  0.00            
ATOM    181  H8  CC6     2      20.800  27.790  19.230  1.00  0.00            
ATOM    182  H9  CC6     2      21.630  27.870  17.740  1.00  0.00            
ATOM    183  H10 CC6     2      23.320  27.560  19.460  1.00  0.00            
ATOM    184  H11 CC6     2      23.340  26.180  18.400  1.00  0.00            
ATOM    185  H12 CC6     2      23.770  25.540  20.720  1.00  0.00            
ATOM    186  H13 CC6     2      20.830  26.030  20.960  1.00  0.00            
ATOM    187  H14 CC6     2      21.960  27.300  21.420  1.00  0.00            
ATOM    188  H15 CC6     2      21.960  24.600  22.910  1.00  0.00            
ATOM    189  H16 CC6     2      22.840  26.070  23.320  1.00  0.00            
ATOM    190  H17 CC6     2      21.040  25.990  23.420  1.00  0.00            
ATOM    191  H18 CC6     2      21.290  24.400  19.630  1.00  0.00            
ATOM    192  H19 CC6     2      22.380  23.710  20.820  1.00  0.00            
ATOM    193  H20 CC6     2      22.680  24.010  17.790  1.00  0.00            
ATOM    194  H21 CC6     2      24.150  23.790  18.750  1.00  0.00            
ATOM    195  H22 CC6     2      22.700  22.660  18.950  1.00  0.00            
ATOM    196  H23 CC6     2      17.070  22.460  17.050  1.00  0.00            
ATOM    197  H24 CC6     2      14.860  22.470  15.670  1.00  0.00            
ATOM    198  H25 CC6     2      13.800  24.710  15.130  1.00  0.00            
ATOM    199  H26 CC6     2      14.860  26.770  15.910  1.00  0.00            
ATOM    200  H27 CC6     2      16.810  26.750  17.320  1.00  0.00            
ATOM    201  H28 CC6     2      17.340  25.070  20.270  1.00  0.00            
ATOM    202  H29 CC6     2      17.540  23.860  22.400  1.00  0.00            
ATOM    203  H30 CC6     2      18.940  21.850  22.530  1.00  0.00            
ATOM    204  H31 CC6     2      20.190  21.000  20.550  1.00  0.00            
ATOM    205  H32 CC6     2      19.820  22.120  18.360  1.00  0.00            
TER
ENDMDL
MODEL        1
ATOM      1  C1  BCD     1      18.930  28.580  24.920  1.00  0.00            
ATOM      2  O1  BCD     1      17.810  27.840  24.360  1.00  0.00            
ATOM      3  C2  BCD     1      19.310  29.690  23.990  1.00  0.00            
ATOM      4  O2  BCD     1      18.130  30.540  23.710  1.00  0.00            
ATOM      5  C3  BCD     1      19.900  29.200  22.670  1.00  0.00            
ATOM      6  O3  BCD     1      20.430  30.250  21.930  1.00  0.00            
ATOM      7  C4  BCD     1      21.010  28.190  23.000  1.00  0.00            
ATOM      8  C5  BCD     1      20.690  27.150  24.060  1.00  0.00            
ATOM      9  O4  BCD     1      20.080  27.750  25.210  1.00  0.00            
ATOM     10  C6  BCD     1      21.980  26.460  24.590  1.00  0.00            
ATOM     11  O5  BCD     1      23.200  27.240  24.810  1.00  0.00            
ATOM     12  H1  BCD     1      18.660  28.940  25.920  1.00  0.00            
ATOM     13  H2  BCD     1      20.010  30.430  24.400  1.00  0.00            
ATOM     14  H3  BCD     1      18.490  31.260  23.180  1.00  0.00            
ATOM     15  H4  BCD     1      19.110  28.720  22.080  1.00  0.00            
ATOM     16  H5  BCD     1      20.300  30.140  20.980  1.00  0.00            
ATOM     17  H6  BCD     1      21.920  28.750  23.230  1.00  0.00            
ATOM     18  H7  BCD     1      20.030  26.400  23.620  1.00  0.00            
ATOM     19  H8  BCD     1      21.710  25.860  25.460  1.00  0.00            
ATOM     20  H9  BCD     1      22.150  25.620  23.890  1.00  0.00            
ATOM     21  H10 BCD     1      23.110  27.930  25.480  1.00  0.00            
ATOM     22  C7  BCD     1      13.960  26.520  25.320  1.00  0.00            
ATOM     23  O6  BCD     1      13.820  26.150  23.980  1.00  0.00            
ATOM     24  C8  BCD     1      14.180  28.070  25.370  1.00  0.00            
ATOM     25  O7  BCD     1      13.160  28.890  24.790  1.00  0.00            
ATOM     26  C9  BCD     1      15.490  28.410  24.650  1.00  0.00            
ATOM     27  O8  BCD     1      15.780  29.810  24.720  1.00  0.00            
ATOM     28  C10 BCD     1      16.630  27.590  25.160  1.00  0.00            
ATOM     29  C11 BCD     1      16.320  26.090  25.160  1.00  0.00            
ATOM     30  O9  BCD     1      15.130  25.870  25.800  1.00  0.00            
ATOM     31  C12 BCD     1      17.330  25.390  25.930  1.00  0.00            
ATOM     32  O10 BCD     1      17.140  24.000  26.060  1.00  0.00            
ATOM     33  H11 BCD     1      13.060  26.220  25.870  1.00  0.00            
ATOM     34  H12 BCD     1      14.260  28.350  26.430  1.00  0.00            
ATOM     35  H13 BCD     1      13.430  29.800  24.970  1.00  0.00            
ATOM     36  H14 BCD     1      15.380  28.070  23.610  1.00  0.00            
ATOM     37  H15 BCD     1      16.690  29.930  24.440  1.00  0.00            
ATOM     38  H16 BCD     1      16.850  27.910  26.180  1.00  0.00            
ATOM     39  H17 BCD     1      16.320  25.710  24.130  1.00  0.00            
ATOM     40  H18 BCD     1      18.340  25.550  25.540  1.00  0.00            
ATOM     41  H19 BCD     1      17.340  25.870  26.920  1.00  0.00            
ATOM     42  H20 BCD     1      17.900  23.720  26.570  1.00  0.00            
ATOM     43  C13 BCD     1      11.530  23.740  21.490  1.00  0.00            
ATOM     44  O11 BCD     1      12.580  23.620  20.550  1.00  0.00            
ATOM     45  C14 BCD     1      11.070  25.150  21.620  1.00  0.00            
ATOM     46  O12 BCD     1      10.870  25.800  20.380  1.00  0.00            
ATOM     47  C15 BCD     1      12.100  26.060  22.400  1.00  0.00            
ATOM     48  O13 BCD     1      11.570  27.330  22.750  1.00  0.00            
ATOM     49  C16 BCD     1      12.570  25.400  23.650  1.00  0.00            
ATOM     50  C17 BCD     1      12.960  23.870  23.460  1.00  0.00            
ATOM     51  O14 BCD     1      11.930  23.140  22.750  1.00  0.00            
ATOM     52  C18 BCD     1      13.210  23.180  24.840  1.00  0.00            
ATOM     53  O15 BCD     1      12.070  23.380  25.650  1.00  0.00            
ATOM     54  H21 BCD     1      10.700  23.060  21.280  1.00  0.00            
ATOM     55  H22 BCD     1      10.260  25.160  22.360  1.00  0.00            
ATOM     56  H23 BCD     1      10.480  26.660  20.590  1.00  0.00            
ATOM     57  H24 BCD     1      12.910  26.260  21.680  1.00  0.00            
ATOM     58  H25 BCD     1      12.050  27.630  23.530  1.00  0.00            
ATOM     59  H26 BCD     1      11.760  25.550  24.370  1.00  0.00            
ATOM     60  H27 BCD     1      13.900  23.870  22.880  1.00  0.00            
ATOM     61  H28 BCD     1      13.400  22.130  24.610  1.00  0.00            
ATOM     62  H29 BCD     1      14.150  23.600  25.240  1.00  0.00            
ATOM     63  H30 BCD     1      12.480  23.250  26.510  1.00  0.00            
ATOM     64  C19 BCD     1      13.490  21.360  17.290  1.00  0.00            
ATOM     65  O16 BCD     1      14.950  21.580  17.240  1.00  0.00            
ATOM     66  C20 BCD     1      12.670  22.690  17.070  1.00  0.00            
ATOM     67  O17 BCD     1      13.090  23.280  15.880  1.00  0.00            
ATOM     68  C21 BCD     1      12.830  23.560  18.260  1.00  0.00            
ATOM     69  O18 BCD     1      12.030  24.720  18.060  1.00  0.00            
ATOM     70  C22 BCD     1      12.330  22.700  19.490  1.00  0.00            
ATOM     71  C23 BCD     1      13.220  21.470  19.640  1.00  0.00            
ATOM     72  O19 BCD     1      13.100  20.690  18.470  1.00  0.00            
ATOM     73  C24 BCD     1      12.910  20.500  20.770  1.00  0.00            
ATOM     74  O20 BCD     1      11.540  20.240  20.810  1.00  0.00            
ATOM     75  H31 BCD     1      13.250  20.600  16.540  1.00  0.00            
ATOM     76  H32 BCD     1      11.590  22.530  16.980  1.00  0.00            
ATOM     77  H33 BCD     1      12.460  23.980  15.680  1.00  0.00            
ATOM     78  H34 BCD     1      13.900  23.780  18.370  1.00  0.00            
ATOM     79  H35 BCD     1      12.060  25.100  18.950  1.00  0.00            
ATOM     80  H36 BCD     1      11.290  22.350  19.430  1.00  0.00            
ATOM     81  H37 BCD     1      14.230  21.890  19.740  1.00  0.00            
ATOM     82  H38 BCD     1      13.540  19.610  20.750  1.00  0.00            
ATOM     83  H39 BCD     1      13.110  21.070  21.680  1.00  0.00            
ATOM     84  H40 BCD     1      11.290  19.640  20.100  1.00  0.00            
ATOM     85  C25 BCD     1      18.590  20.820  15.650  1.00  0.00            
ATOM     86  O21 BCD     1      19.230  21.670  16.630  1.00  0.00            
ATOM     87  C26 BCD     1      17.610  21.570  14.740  1.00  0.00            
ATOM     88  O22 BCD     1      18.330  22.660  14.160  1.00  0.00            
ATOM     89  C27 BCD     1      16.450  22.100  15.500  1.00  0.00            
ATOM     90  O23 BCD     1      15.600  22.790  14.620  1.00  0.00            
ATOM     91  C28 BCD     1      15.700  20.970  16.210  1.00  0.00            
ATOM     92  C29 BCD     1      16.710  20.010  16.930  1.00  0.00            
ATOM     93  O24 BCD     1      17.930  19.700  16.180  1.00  0.00            
ATOM     94  C30 BCD     1      15.930  18.740  17.280  1.00  0.00            
ATOM     95  O25 BCD     1      16.570  18.040  18.370  1.00  0.00            
ATOM     96  H41 BCD     1      19.320  20.360  14.980  1.00  0.00            
ATOM     97  H42 BCD     1      17.190  20.900  13.980  1.00  0.00            
ATOM     98  H43 BCD     1      17.890  23.480  14.370  1.00  0.00            
ATOM     99  H44 BCD     1      16.900  22.700  16.300  1.00  0.00            
ATOM    100  H45 BCD     1      14.980  23.390  15.030  1.00  0.00            
ATOM    101  H46 BCD     1      15.060  20.460  15.470  1.00  0.00            
ATOM    102  H47 BCD     1      17.010  20.540  17.840  1.00  0.00            
ATOM    103  H48 BCD     1      14.920  19.020  17.620  1.00  0.00            
ATOM    104  H49 BCD     1      15.800  18.010  16.470  1.00  0.00            
ATOM    105  H50 BCD     1      17.470  17.860  18.100  1.00  0.00            
ATOM    106  C31 BCD     1      22.870  23.470  17.900  1.00  0.00            
ATOM    107  O26 BCD     1      22.150  24.570  18.590  1.00  0.00            
ATOM    108  C32 BCD     1      22.570  23.550  16.390  1.00  0.00            
ATOM    109  O27 BCD     1      22.830  24.790  15.800  1.00  0.00            
ATOM    110  C33 BCD     1      21.150  23.120  16.050  1.00  0.00            
ATOM    111  C34 BCD     1      20.660  21.840  16.720  1.00  0.00            
ATOM    112  C35 BCD     1      21.060  21.880  18.180  1.00  0.00            
ATOM    113  O28 BCD     1      22.490  22.240  18.360  1.00  0.00            
ATOM    114  C36 BCD     1      20.740  20.470  18.690  1.00  0.00            
ATOM    115  O29 BCD     1      20.900  20.320  20.080  1.00  0.00            
ATOM    116  O30 BCD     1      20.960  23.080  14.600  1.00  0.00            
ATOM    117  H51 BCD     1      23.930  23.560  18.140  1.00  0.00            
ATOM    118  H52 BCD     1      23.280  22.890  15.880  1.00  0.00            
ATOM    119  H53 BCD     1      22.360  24.790  14.960  1.00  0.00            
ATOM    120  H54 BCD     1      20.500  23.940  16.400  1.00  0.00            
ATOM    121  H55 BCD     1      20.050  22.880  14.360  1.00  0.00            
ATOM    122  H56 BCD     1      21.250  21.050  16.230  1.00  0.00            
ATOM    123  H57 BCD     1      20.510  22.700  18.670  1.00  0.00            
ATOM    124  H58 BCD     1      19.720  20.190  18.430  1.00  0.00            
ATOM    125  H59 BCD     1      21.290  19.770  18.050  1.00  0.00            
ATOM    126  H60 BCD     1      21.840  20.480  20.240  1.00  0.00            
ATOM    127  C37 BCD     1      22.730  27.500  21.460  1.00  0.00            
ATOM    128  O31 BCD     1      21.370  27.460  21.810  1.00  0.00            
ATOM    129  C38 BCD     1      22.790  27.930  19.970  1.00  0.00            
ATOM    130  O32 BCD     1      22.230  29.270  19.810  1.00  0.00            
ATOM    131  C39 BCD     1      22.300  26.920  18.980  1.00  0.00            
ATOM    132  O33 BCD     1      22.650  27.370  17.640  1.00  0.00            
ATOM    133  C40 BCD     1      22.890  25.510  19.350  1.00  0.00            
ATOM    134  C41 BCD     1      22.780  25.180  20.780  1.00  0.00            
ATOM    135  O34 BCD     1      23.270  26.170  21.670  1.00  0.00
[truncated: 2,033,167 more chars]
