# Supplementary material for: Achieving Chemical Accuracy in Cyclodextrin Host–Guest Binding via Integrative Atomistic Modelling
Source: Adv Sci (Weinh). 2025 Dec 14;13(10):e19782. doi: 10.1002/advs.202519782 (PMC12915143; doi:10.1002/advs.202519782)
Supplement: Supplementary file 1 — Supporting Information [file ADVS-13-e19782-s003.zip › all_poses/BCD.CG5.pdb]

MODEL        1
ATOM      1  C1  BCD     1      29.240  22.290  19.530  1.00  0.00            
ATOM      2  O1  BCD     1      27.860  22.150  19.840  1.00  0.00            
ATOM      3  C2  BCD     1      29.370  21.800  18.020  1.00  0.00            
ATOM      4  O2  BCD     1      28.570  22.490  17.050  1.00  0.00            
ATOM      5  C3  BCD     1      29.120  20.330  17.910  1.00  0.00            
ATOM      6  O3  BCD     1      29.390  19.760  16.620  1.00  0.00            
ATOM      7  C4  BCD     1      29.870  19.490  19.010  1.00  0.00            
ATOM      8  C5  BCD     1      29.830  20.050  20.450  1.00  0.00            
ATOM      9  O4  BCD     1      30.030  21.460  20.350  1.00  0.00            
ATOM     10  C6  BCD     1      30.830  19.470  21.350  1.00  0.00            
ATOM     11  O5  BCD     1      32.120  20.090  21.280  1.00  0.00            
ATOM     12  H1  BCD     1      29.600  23.310  19.690  1.00  0.00            
ATOM     13  H2  BCD     1      30.430  21.920  17.780  1.00  0.00            
ATOM     14  H3  BCD     1      27.680  22.340  17.370  1.00  0.00            
ATOM     15  H4  BCD     1      28.090  20.210  18.290  1.00  0.00            
ATOM     16  H5  BCD     1      28.890  18.950  16.490  1.00  0.00            
ATOM     17  H6  BCD     1      30.860  19.340  18.560  1.00  0.00            
ATOM     18  H7  BCD     1      28.840  19.940  20.910  1.00  0.00            
ATOM     19  H8  BCD     1      30.350  19.590  22.330  1.00  0.00            
ATOM     20  H9  BCD     1      30.910  18.400  21.100  1.00  0.00            
ATOM     21  H10 BCD     1      32.720  19.790  21.960  1.00  0.00            
ATOM     22  C7  BCD     1      24.000  23.550  20.050  1.00  0.00            
ATOM     23  O6  BCD     1      23.820  22.510  21.020  1.00  0.00            
ATOM     24  C8  BCD     1      24.460  23.080  18.730  1.00  0.00            
ATOM     25  O7  BCD     1      23.340  22.400  18.170  1.00  0.00            
ATOM     26  C9  BCD     1      25.730  22.240  18.830  1.00  0.00            
ATOM     27  O8  BCD     1      26.050  21.830  17.510  1.00  0.00            
ATOM     28  C10 BCD     1      26.850  23.110  19.460  1.00  0.00            
ATOM     29  C11 BCD     1      26.290  23.740  20.720  1.00  0.00            
ATOM     30  O9  BCD     1      25.070  24.340  20.590  1.00  0.00            
ATOM     31  C12 BCD     1      27.240  24.740  21.410  1.00  0.00            
ATOM     32  O10 BCD     1      27.260  25.870  20.610  1.00  0.00            
ATOM     33  H11 BCD     1      23.110  24.190  19.980  1.00  0.00            
ATOM     34  H12 BCD     1      24.620  23.950  18.080  1.00  0.00            
ATOM     35  H13 BCD     1      22.970  21.890  18.910  1.00  0.00            
ATOM     36  H14 BCD     1      25.520  21.400  19.500  1.00  0.00            
ATOM     37  H15 BCD     1      25.470  22.370  16.970  1.00  0.00            
ATOM     38  H16 BCD     1      27.220  23.950  18.860  1.00  0.00            
ATOM     39  H17 BCD     1      26.270  22.920  21.450  1.00  0.00            
ATOM     40  H18 BCD     1      26.780  25.000  22.380  1.00  0.00            
ATOM     41  H19 BCD     1      28.270  24.390  21.520  1.00  0.00            
ATOM     42  H20 BCD     1      26.350  25.880  20.300  1.00  0.00            
ATOM     43  C13 BCD     1      20.740  21.060  23.340  1.00  0.00            
ATOM     44  O11 BCD     1      21.620  20.290  24.120  1.00  0.00            
ATOM     45  C14 BCD     1      20.620  20.620  21.890  1.00  0.00            
ATOM     46  O12 BCD     1      20.370  19.230  21.900  1.00  0.00            
ATOM     47  C15 BCD     1      21.990  20.910  21.180  1.00  0.00            
ATOM     48  O13 BCD     1      21.830  20.500  19.840  1.00  0.00            
ATOM     49  C16 BCD     1      22.410  22.390  21.360  1.00  0.00            
ATOM     50  C17 BCD     1      22.300  22.830  22.800  1.00  0.00            
ATOM     51  O14 BCD     1      21.050  22.440  23.300  1.00  0.00            
ATOM     52  C18 BCD     1      22.390  24.320  23.010  1.00  0.00            
ATOM     53  O15 BCD     1      21.280  24.990  22.500  1.00  0.00            
ATOM     54  H21 BCD     1      19.780  21.060  23.870  1.00  0.00            
ATOM     55  H22 BCD     1      19.790  21.160  21.410  1.00  0.00            
ATOM     56  H23 BCD     1      20.270  19.080  22.840  1.00  0.00            
ATOM     57  H24 BCD     1      22.740  20.290  21.690  1.00  0.00            
ATOM     58  H25 BCD     1      21.360  19.670  19.770  1.00  0.00            
ATOM     59  H26 BCD     1      21.800  22.940  20.640  1.00  0.00            
ATOM     60  H27 BCD     1      23.000  22.230  23.390  1.00  0.00            
ATOM     61  H28 BCD     1      22.550  24.570  24.070  1.00  0.00            
ATOM     62  H29 BCD     1      23.260  24.720  22.480  1.00  0.00            
ATOM     63  H30 BCD     1      20.610  24.340  22.700  1.00  0.00            
ATOM     64  C19 BCD     1      21.830  17.940  27.320  1.00  0.00            
ATOM     65  O16 BCD     1      22.610  17.160  26.380  1.00  0.00            
ATOM     66  C20 BCD     1      20.420  18.130  26.820  1.00  0.00            
ATOM     67  O17 BCD     1      19.810  16.890  26.870  1.00  0.00            
ATOM     68  C21 BCD     1      20.440  18.710  25.430  1.00  0.00            
ATOM     69  O18 BCD     1      19.110  19.140  25.000  1.00  0.00            
ATOM     70  C22 BCD     1      21.270  20.030  25.450  1.00  0.00            
ATOM     71  C23 BCD     1      22.570  19.930  26.200  1.00  0.00            
ATOM     72  O19 BCD     1      22.450  19.240  27.440  1.00  0.00            
ATOM     73  C24 BCD     1      23.090  21.290  26.560  1.00  0.00            
ATOM     74  O20 BCD     1      22.330  21.870  27.640  1.00  0.00            
ATOM     75  H31 BCD     1      21.930  17.620  28.370  1.00  0.00            
ATOM     76  H32 BCD     1      19.810  18.760  27.480  1.00  0.00            
ATOM     77  H33 BCD     1      20.470  16.220  26.690  1.00  0.00            
ATOM     78  H34 BCD     1      20.870  18.000  24.710  1.00  0.00            
ATOM     79  H35 BCD     1      18.550  18.360  24.910  1.00  0.00            
ATOM     80  H36 BCD     1      20.640  20.830  25.870  1.00  0.00            
ATOM     81  H37 BCD     1      23.290  19.400  25.560  1.00  0.00            
ATOM     82  H38 BCD     1      24.170  21.210  26.770  1.00  0.00            
ATOM     83  H39 BCD     1      23.000  21.930  25.680  1.00  0.00            
ATOM     84  H40 BCD     1      22.100  21.120  28.180  1.00  0.00            
ATOM     85  C25 BCD     1      24.670  13.810  25.540  1.00  0.00            
ATOM     86  O21 BCD     1      24.950  14.350  24.330  1.00  0.00            
ATOM     87  C26 BCD     1      23.150  13.470  25.780  1.00  0.00            
ATOM     88  O22 BCD     1      22.540  12.670  24.740  1.00  0.00            
ATOM     89  C27 BCD     1      22.400  14.810  25.900  1.00  0.00            
ATOM     90  O23 BCD     1      21.010  14.680  26.320  1.00  0.00            
ATOM     91  C28 BCD     1      23.100  15.850  26.790  1.00  0.00            
ATOM     92  C29 BCD     1      24.570  15.940  26.660  1.00  0.00            
ATOM     93  O24 BCD     1      25.130  14.690  26.560  1.00  0.00            
ATOM     94  C30 BCD     1      25.320  16.830  27.690  1.00  0.00            
ATOM     95  O25 BCD     1      25.240  16.270  29.050  1.00  0.00            
ATOM     96  H41 BCD     1      25.230  12.900  25.760  1.00  0.00            
ATOM     97  H42 BCD     1      23.030  12.960  26.750  1.00  0.00            
ATOM     98  H43 BCD     1      22.520  11.750  25.030  1.00  0.00            
ATOM     99  H44 BCD     1      22.380  15.270  24.910  1.00  0.00            
ATOM    100  H45 BCD     1      20.680  13.810  26.070  1.00  0.00            
ATOM    101  H46 BCD     1      22.940  15.650  27.850  1.00  0.00            
ATOM    102  H47 BCD     1      24.690  16.420  25.680  1.00  0.00            
ATOM    103  H48 BCD     1      26.400  16.830  27.500  1.00  0.00            
ATOM    104  H49 BCD     1      24.980  17.880  27.650  1.00  0.00            
ATOM    105  H50 BCD     1      25.250  17.040  29.620  1.00  0.00            
ATOM    106  C31 BCD     1      26.730  13.500  20.660  1.00  0.00            
ATOM    107  O26 BCD     1      27.120  14.850  20.590  1.00  0.00            
ATOM    108  C32 BCD     1      25.190  13.440  20.590  1.00  0.00            
ATOM    109  O27 BCD     1      24.690  14.040  19.400  1.00  0.00            
ATOM    110  C33 BCD     1      24.590  14.140  21.910  1.00  0.00            
ATOM    111  C34 BCD     1      25.290  13.540  23.150  1.00  0.00            
ATOM    112  C35 BCD     1      26.870  13.410  23.050  1.00  0.00            
ATOM    113  O28 BCD     1      27.250  12.810  21.770  1.00  0.00            
ATOM    114  C36 BCD     1      27.550  12.590  24.130  1.00  0.00            
ATOM    115  O29 BCD     1      27.190  11.160  24.040  1.00  0.00            
ATOM    116  O30 BCD     1      23.200  13.750  22.040  1.00  0.00            
ATOM    117  H51 BCD     1      27.000  12.940  19.760  1.00  0.00            
ATOM    118  H52 BCD     1      24.970  12.370  20.750  1.00  0.00            
ATOM    119  H53 BCD     1      23.740  14.210  19.470  1.00  0.00            
ATOM    120  H54 BCD     1      24.800  15.220  21.800  1.00  0.00            
ATOM    121  H55 BCD     1      22.910  14.240  22.810  1.00  0.00            
ATOM    122  H56 BCD     1      24.860  12.540  23.340  1.00  0.00            
ATOM    123  H57 BCD     1      27.230  14.450  23.090  1.00  0.00            
ATOM    124  H58 BCD     1      28.630  12.760  24.010  1.00  0.00            
ATOM    125  H59 BCD     1      27.370  13.000  25.140  1.00  0.00            
ATOM    126  H60 BCD     1      27.050  11.160  23.080  1.00  0.00            
ATOM    127  C37 BCD     1      29.570  17.250  18.310  1.00  0.00            
ATOM    128  O31 BCD     1      29.070  18.350  19.060  1.00  0.00            
ATOM    129  C38 BCD     1      28.490  16.500  17.500  1.00  0.00            
ATOM    130  O32 BCD     1      27.940  17.490  16.630  1.00  0.00            
ATOM    131  C39 BCD     1      27.540  15.800  18.410  1.00  0.00            
ATOM    132  O33 BCD     1      26.790  14.830  17.780  1.00  0.00            
ATOM    133  C40 BCD     1      28.140  15.170  19.660  1.00  0.00            
ATOM    134  C41 BCD     1      29.180  16.000  20.280  1.00  0.00            
ATOM    135  O34 BCD     1      30.130  16.380  19.260  1.00  0.00            
ATOM    136  C42 BCD     1      29.880  15.240  21.450  1.00  0.00            
ATOM    137  O35 BCD     1      30.370  13.960  21.130  1.00  0.00            
ATOM    138  H61 BCD     1      30.390  17.540  17.650  1.00  0.00            
ATOM    139  H62 BCD     1      28.920  15.680  16.920  1.00  0.00            
ATOM    140  H63 BCD     1      27.130  17.060  16.360  1.00  0.00            
ATOM    141  H64 BCD     1      26.920  16.630  18.760  1.00  0.00            
ATOM    142  H65 BCD     1      25.970  14.650  18.240  1.00  0.00            
ATOM    143  H66 BCD     1      28.680  14.240  19.450  1.00  0.00            
ATOM    144  H67 BCD     1      28.780  16.890  20.770  1.00  0.00            
ATOM    145  H68 BCD     1      30.710  15.900  21.710  1.00  0.00            
ATOM    146  H69 BCD     1      29.290  15.190  22.370  1.00  0.00            
ATOM    147  H70 BCD     1      30.990  13.660  21.800  1.00  0.00            
ATOM    148  C1  CG5     2      17.990  13.400  23.780  1.00  0.00            
ATOM    149  C2  CG5     2      18.570  14.260  22.650  1.00  0.00            
ATOM    150  C3  CG5     2      19.950  14.870  22.970  1.00  0.00            
ATOM    151  C4  CG5     2      20.460  15.710  21.780  1.00  0.00            
ATOM    152  O1  CG5     2      21.730  16.270  22.130  1.00  0.00            
ATOM    153  C5  CG5     2      22.570  17.040  21.340  1.00  0.00            
ATOM    154  C6  CG5     2      23.480  17.780  22.050  1.00  0.00            
ATOM    155  C7  CG5     2      24.530  18.460  21.390  1.00  0.00            
ATOM    156  C8  CG5     2      25.560  19.220  22.230  1.00  0.00            
ATOM    157  N1  CG5     2      24.990  19.940  23.220  1.00  0.00            
ATOM    158  C9  CG5     2      25.660  20.980  23.910  1.00  0.00            
ATOM    159  C10 CG5     2      26.630  20.440  25.080  1.00  0.00            
ATOM    160  N2  CG5     2      27.880  19.750  24.630  1.00  0.00            
ATOM    161  C11 CG5     2      28.270  18.440  25.360  1.00  0.00            
ATOM    162  C12 CG5     2      27.570  17.250  24.780  1.00  0.00            
ATOM    163  C13 CG5     2      29.070  20.730  24.790  1.00  0.00            
ATOM    164  C14 CG5     2      29.000  21.950  23.950  1.00  0.00            
ATOM    165  O2  CG5     2      26.780  19.300  22.020  1.00  0.00            
ATOM    166  N3  CG5     2      22.610  16.920  20.000  1.00  0.00            
ATOM    167  C15 CG5     2      23.620  17.530  19.330  1.00  0.00            
ATOM    168  C16 CG5     2      24.640  18.270  20.010  1.00  0.00            
ATOM    169  C17 CG5     2      25.660  18.900  19.220  1.00  0.00            
ATOM    170  C18 CG5     2      25.620  18.860  17.830  1.00  0.00            
ATOM    171  C19 CG5     2      24.580  18.160  17.210  1.00  0.00            
ATOM    172  C20 CG5     2      23.560  17.530  17.900  1.00  0.00            
ATOM    173  H1  CG5     2      17.560  14.090  24.510  1.00  0.00            
ATOM    174  H2  CG5     2      17.170  12.820  23.340  1.00  0.00            
ATOM    175  H3  CG5     2      18.750  12.650  24.020  1.00  0.00            
ATOM    176  H4  CG5     2      17.870  15.090  22.480  1.00  0.00            
ATOM    177  H5  CG5     2      18.580  13.590  21.780  1.00  0.00            
ATOM    178  H6  CG5     2      20.630  14.040  23.200  1.00  0.00            
ATOM    179  H7  CG5     2      19.900  15.510  23.850  1.00  0.00            
ATOM    180  H8  CG5     2      19.810  16.560  21.540  1.00  0.00            
ATOM    181  H9  CG5     2      20.580  15.100  20.870  1.00  0.00            
ATOM    182  H10 CG5     2      23.470  17.790  23.140  1.00  0.00            
ATOM    183  H11 CG5     2      23.990  20.040  23.100  1.00  0.00            
ATOM    184  H12 CG5     2      25.000  21.750  24.330  1.00  0.00            
ATOM    185  H13 CG5     2      26.310  21.510  23.200  1.00  0.00            
ATOM    186  H14 CG5     2      26.100  19.800  25.780  1.00  0.00            
ATOM    187  H15 CG5     2      26.920  21.290  25.700  1.00  0.00            
ATOM    188  H16 CG5     2      27.740  19.490  23.650  1.00  0.00            
ATOM    189  H17 CG5     2      27.960  18.660  26.380  1.00  0.00            
ATOM    190  H18 CG5     2      29.360  18.370  25.270  1.00  0.00            
ATOM    191  H19 CG5     2      27.820  17.170  23.710  1.00  0.00            
ATOM    192  H20 CG5     2      27.950  16.350  25.280  1.00  0.00            
ATOM    193  H21 CG5     2      26.480  17.300  24.920  1.00  0.00            
ATOM    194  H22 CG5     2      29.870  20.070  24.440  1.00  0.00            
ATOM    195  H23 CG5     2      29.060  21.060  25.820  1.00  0.00            
ATOM    196  H24 CG5     2      28.600  21.840  22.940  1.00  0.00            
ATOM    197  H25 CG5     2      28.320  22.650  24.450  1.00  0.00            
ATOM    198  H26 CG5     2      30.010  22.320  23.710  1.00  0.00            
ATOM    199  H27 CG5     2      26.480  19.540  19.540  1.00  0.00            
ATOM    200  H28 CG5     2      26.330  19.440  17.240  1.00  0.00            
ATOM    201  H29 CG5     2      24.600  18.230  16.130  1.00  0.00            
ATOM    202  H30 CG5     2      22.730  17.060  17.380  1.00  0.00            
TER
ENDMDL
MODEL        1
ATOM      1  C1  BCD     1      26.720  20.210  16.140  1.00  0.00            
ATOM      2  O1  BCD     1      25.870  20.100  17.330  1.00  0.00            
ATOM      3  C2  BCD     1      26.200  19.550  14.890  1.00  0.00            
ATOM      4  O2  BCD     1      24.970  20.150  14.440  1.00  0.00            
ATOM      5  C3  BCD     1      25.950  18.060  15.170  1.00  0.00            
ATOM      6  O3  BCD     1      25.650  17.270  14.090  1.00  0.00            
ATOM      7  C4  BCD     1      27.220  17.410  15.790  1.00  0.00            
ATOM      8  C5  BCD     1      27.890  18.240  16.920  1.00  0.00            
ATOM      9  O4  BCD     1      28.000  19.590  16.460  1.00  0.00            
ATOM     10  C6  BCD     1      29.230  17.650  17.280  1.00  0.00            
ATOM     11  O5  BCD     1      29.550  18.400  18.490  1.00  0.00            
ATOM     12  H1  BCD     1      27.000  21.260  16.090  1.00  0.00            
ATOM     13  H2  BCD     1      27.000  19.620  14.140  1.00  0.00            
ATOM     14  H3  BCD     1      24.380  20.060  15.200  1.00  0.00            
ATOM     15  H4  BCD     1      25.240  18.050  16.000  1.00  0.00            
ATOM     16  H5  BCD     1      25.500  16.380  14.410  1.00  0.00            
ATOM     17  H6  BCD     1      27.940  17.340  14.950  1.00  0.00            
ATOM     18  H7  BCD     1      27.240  18.160  17.800  1.00  0.00            
ATOM     19  H8  BCD     1      29.210  16.550  17.330  1.00  0.00            
ATOM     20  H9  BCD     1      30.010  17.910  16.550  1.00  0.00            
ATOM     21  H10 BCD     1      29.650  19.300  18.170  1.00  0.00            
ATOM     22  C7  BCD     1      23.530  22.320  19.910  1.00  0.00            
ATOM     23  O6  BCD     1      23.450  21.130  20.740  1.00  0.00            
ATOM     24  C8  BCD     1      22.820  21.980  18.620  1.00  0.00            
ATOM     25  O7  BCD     1      21.480  21.620  18.970  1.00  0.00            
ATOM     26  C9  BCD     1      23.660  20.890  17.890  1.00  0.00            
ATOM     27  O8  BCD     1      23.020  20.540  16.590  1.00  0.00            
ATOM     28  C10 BCD     1      25.130  21.280  17.760  1.00  0.00            
ATOM     29  C11 BCD     1      25.710  21.720  19.100  1.00  0.00            
ATOM     30  O9  BCD     1      24.880  22.750  19.730  1.00  0.00            
ATOM     31  C12 BCD     1      27.140  22.170  18.990  1.00  0.00            
ATOM     32  O10 BCD     1      27.390  23.180  17.990  1.00  0.00            
ATOM     33  H11 BCD     1      23.020  23.130  20.430  1.00  0.00            
ATOM     34  H12 BCD     1      22.850  22.870  17.990  1.00  0.00            
ATOM     35  H13 BCD     1      21.590  21.130  19.790  1.00  0.00            
ATOM     36  H14 BCD     1      23.690  19.980  18.500  1.00  0.00            
ATOM     37  H15 BCD     1      22.170  20.120  16.730  1.00  0.00            
ATOM     38  H16 BCD     1      25.340  22.010  16.970  1.00  0.00            
ATOM     39  H17 BCD     1      25.740  20.890  19.820  1.00  0.00            
ATOM     40  H18 BCD     1      27.450  22.510  19.990  1.00  0.00            
ATOM     41  H19 BCD     1      27.810  21.330  18.760  1.00  0.00            
ATOM     42  H20 BCD     1      28.120  23.670  18.390  1.00  0.00            
ATOM     43  C13 BCD     1      22.600  20.010  24.560  1.00  0.00            
ATOM     44  O11 BCD     1      23.480  18.880  24.330  1.00  0.00            
ATOM     45  C14 BCD     1      21.470  19.920  23.550  1.00  0.00            
ATOM     46  O12 BCD     1      20.740  18.710  23.630  1.00  0.00            
ATOM     47  C15 BCD     1      22.000  20.030  22.150  1.00  0.00            
ATOM     48  O13 BCD     1      21.040  20.040  21.110  1.00  0.00            
ATOM     49  C16 BCD     1      22.940  21.220  22.020  1.00  0.00            
ATOM     50  C17 BCD     1      23.980  21.270  23.070  1.00  0.00            
ATOM     51  O14 BCD     1      23.310  21.200  24.410  1.00  0.00            
ATOM     52  C18 BCD     1      24.840  22.420  23.010  1.00  0.00            
ATOM     53  O15 BCD     1      24.090  23.560  23.330  1.00  0.00            
ATOM     54  H21 BCD     1      22.300  20.100  25.610  1.00  0.00            
ATOM     55  H22 BCD     1      20.790  20.760  23.750  1.00  0.00            
ATOM     56  H23 BCD     1      21.230  18.190  24.270  1.00  0.00            
ATOM     57  H24 BCD     1      22.560  19.090  22.040  1.00  0.00            
ATOM     58  H25 BCD     1      20.360  19.420  21.380  1.00  0.00            
ATOM     59  H26 BCD     1      22.340  22.140  22.020  1.00  0.00            
ATOM     60  H27 BCD     1      24.560  20.440  22.660  1.00  0.00            
ATOM     61  H28 BCD     1      25.610  22.260  23.780  1.00  0.00            
ATOM     62  H29 BCD     1      25.190  22.650  22.000  1.00  0.00            
ATOM     63  H30 BCD     1      23.400  23.190  23.900  1.00  0.00            
ATOM     64  C19 BCD     1      25.000  15.750  26.720  1.00  0.00            
ATOM     65  O16 BCD     1      25.260  14.820  25.620  1.00  0.00            
ATOM     66  C20 BCD     1      23.480  16.130  26.720  1.00  0.00            
ATOM     67  O17 BCD     1      22.720  14.980  26.760  1.00  0.00            
ATOM     68  C21 BCD     1      23.040  16.910  25.530  1.00  0.00            
ATOM     69  O18 BCD     1      21.660  17.180  25.610  1.00  0.00            
ATOM     70  C22 BCD     1      23.880  18.180  25.500  1.00  0.00            
ATOM     71  C23 BCD     1      25.290  17.740  25.420  1.00  0.00            
ATOM     72  O19 BCD     1      25.660  17.030  26.600  1.00  0.00            
ATOM     73  C24 BCD     1      26.260  18.910  25.200  1.00  0.00            
ATOM     74  O20 BCD     1      27.640  18.480  25.050  1.00  0.00            
ATOM     75  H31 BCD     1      25.280  15.230  27.640  1.00  0.00            
ATOM     76  H32 BCD     1      23.390  16.770  27.610  1.00  0.00            
ATOM     77  H33 BCD     1      23.130  14.320  26.190  1.00  0.00            
ATOM     78  H34 BCD     1      23.180  16.330  24.600  1.00  0.00            
ATOM     79  H35 BCD     1      21.130  16.420  25.880  1.00  0.00            
ATOM     80  H36 BCD     1      23.740  18.840  26.370  1.00  0.00            
ATOM     81  H37 BCD     1      25.410  17.000  24.620  1.00  0.00            
ATOM     82  H38 BCD     1      25.960  19.320  24.230  1.00  0.00            
ATOM     83  H39 BCD     1      26.200  19.680  25.980  1.00  0.00            
ATOM     84  H40 BCD     1      28.060  18.750  25.870  1.00  0.00            
ATOM     85  C25 BCD     1      27.370  11.660  24.300  1.00  0.00            
ATOM     86  O21 BCD     1      27.120  12.200  23.000  1.00  0.00            
ATOM     87  C26 BCD     1      26.100  11.370  25.040  1.00  0.00            
ATOM     88  O22 BCD     1      25.310  10.380  24.320  1.00  0.00            
ATOM     89  C27 BCD     1      25.240  12.640  25.180  1.00  0.00            
ATOM     90  O23 BCD     1      24.090  12.420  25.980  1.00  0.00            
ATOM     91  C28 BCD     1      26.110  13.710  25.800  1.00  0.00            
ATOM     92  C29 BCD     1      27.440  13.900  25.120  1.00  0.00            
ATOM     93  O24 BCD     1      28.120  12.680  25.000  1.00  0.00            
ATOM     94  C30 BCD     1      28.420  14.830  25.790  1.00  0.00            
ATOM     95  O25 BCD     1      29.660  14.820  25.080  1.00  0.00            
ATOM     96  H41 BCD     1      28.030  10.790  24.330  1.00  0.00            
ATOM     97  H42 BCD     1      26.340  10.950  26.030  1.00  0.00            
ATOM     98  H43 BCD     1      24.940  10.800  23.540  1.00  0.00            
ATOM     99  H44 BCD     1      25.040  12.900  24.130  1.00  0.00            
ATOM    100  H45 BCD     1      24.140  11.610  26.500  1.00  0.00            
ATOM    101  H46 BCD     1      26.210  13.490  26.870  1.00  0.00            
ATOM    102  H47 BCD     1      27.300  14.390  24.150  1.00  0.00            
ATOM    103  H48 BCD     1      28.020  15.850  25.830  1.00  0.00            
ATOM    104  H49 BCD     1      28.490  14.430  26.820  1.00  0.00            
ATOM    105  H50 BCD     1      29.930  13.910  24.920  1.00  0.00            
ATOM    106  C31 BCD     1      26.950  11.050  19.120  1.00  0.00            
ATOM    107  O26 BCD     1      27.010  12.490  18.730  1.00  0.00            
ATOM    108  C32 BCD     1      25.690  10.760  19.920  1.00  0.00            
ATOM    109  O27 BCD     1      24.510  11.070  19.150  1.00  0.00            
ATOM    110  C33 BCD     1      25.700  11.580  21.170  1.00  0.00            
ATOM    111  C34 BCD     1      26.980  11.290  21.950  1.00  0.00            
ATOM    112  C35 BCD     1      28.290  11.310  21.190  1.00  0.00            
ATOM    113  O28 BCD     1      28.110  10.690  19.900  1.00  0.00            
ATOM    114  C36 BCD     1      29.540  10.960  22.030  1.00  0.00            
ATOM    115  O29 BCD     1      29.550   9.620  22.520  1.00  0.00            
ATOM    116  O30 BCD     1      24.570  11.270  22.010  1.00  0.00            
ATOM    117  H51 BCD     1      27.010  10.380  18.260  1.00  0.00            
ATOM    118  H52 BCD     1      25.770   9.710  20.230  1.00  0.00            
ATOM    119  H53 BCD     1      23.810  10.680  19.680  1.00  0.00            
ATOM    120  H54 BCD     1      25.860  12.600  20.810  1.00  0.00            
ATOM    121  H55 BCD     1      23.770  11.210  21.490  1.00  0.00            
ATOM    122  H56 BCD     1      26.910  10.300  22.420  1.00  0.00            
ATOM    123  H57 BCD     1      28.470  12.380  20.990  1.00  0.00            
ATOM    124  H58 BCD     1      30.420  11.100  21.390  1.00  0.00            
ATOM    125  H59 BCD     1      29.620  11.750  22.790  1.00  0.00            
ATOM    126  H60 BCD     1      29.700   9.070  21.750  1.00  0.00            
ATOM    127  C37 BCD     1      27.230  15.040  15.420  1.00  0.00            
ATOM    128  O31 BCD     1      26.900  16.130  16.220  1.00  0.00            
ATOM    129  C38 BCD     1      26.110  13.990  15.430  1.00  0.00            
ATOM    130  O32 BCD     1      24.960  14.630  14.910  1.00  0.00            
ATOM    131  C39 BCD     1      25.880  13.300  16.830  1.00  0.00            
ATOM    132  O33 BCD     1      25.000  12.180  16.650  1.00  0.00            
ATOM    133  C40 BCD     1      27.210  12.800  17.400  1.00  0.00            
ATOM    134  C41 BCD     1      28.180  13.930  17.320  1.00  0.00            
ATOM    135  O34 BCD     1      28.320  14.380  15.920  1.00  0.00            
ATOM    136  C42 BCD     1      29.520  13.640  17.910  1.00  0.00            
ATOM    137  O35 BCD     1      29.980  12.360  17.470  1.00  0.00            
ATOM    138  H61 BCD     1      27.470  15.370  14.400  1.00  0.00            
ATOM    139  H62 BCD     1      26.410  13.230  14.690  1.00  0.00            
ATOM    140  H63 BCD     1      24.190  14.240  15.330  1.00  0.00            
ATOM    141  H64 BCD     1      25.480  13.990  17.580  1.00  0.00            
ATOM    142  H65 BCD     1      24.800  11.820  17.520  1.00  0.00            
ATOM    143  H66 BCD     1      27.550  12.030  16.690  1.00  0.00            
ATOM    144  H67 BCD     1      27.740  14.760  17.890  1.00  0.00            
ATOM    145  H68 BCD     1      30.220  14.390  17.510  1.00  0.00            
ATOM    146  H69 BCD     1      29.560  13.720  19.000  1.00  0.00            
ATOM    147  H70 BCD     1      29.610  11.590  17.930  1.00  0.00            
ATOM    148  C1  CG5     2      21.100  10.320  24.950  1.00  0.00            
ATOM    149  C2  CG5     2      21.270  11.580  24.010  1.00  0.00            
ATOM    150  C3  CG5     2      21.020  13.010  24.600  1.00  0.00            
ATOM    151  C4  CG5     2      21.180  14.090  23.620  1.00  0.00            
ATOM    152  O1  CG5     2      22.520  14.220  23.180  1.00  0.00            
ATOM    153  C5  CG5     2      22.900  15.050  22.180  1.00  0.00            
ATOM    154  C6  CG5     2      24.270  15.130  21.970  1.00  0.00            
ATOM    155  C7  CG5     2      24.740  15.900  20.850  1.00  0.00            
ATOM    156  C8  CG5     2      26.260  16.050  20.660  1.00  0.00            
ATOM    157  N1  CG5     2      26.990  15.540  21.690  1.00  0.00            
ATOM    158  C9  CG5     2      28.400  15.200  21.570  1.00  0.00            
ATOM    159  C10 CG5     2      29.410  16.290  22.100  1.00  0.00            
ATOM    160  N2  CG5     2      29.480  17.520  21.250  1.00  0.00            
ATOM    161  C11 CG5     2      30.930  18.120  21.170  1.00  0.00            
ATOM    162  C12 CG5     2      31.960  17.180  20.450  1.00  0.00            
ATOM    163  C13 CG5     2      28.510  18.550  21.820  1.00  0.00            
ATOM    164  C14 CG5     2      28.230  19.740  20.950  1.00  0.00            
ATOM    165  O2  CG5     2      26.750  16.600  19.690  1.00  0.00            
ATOM    166  N3  CG5     2      21.940  15.570  21.370  1.00  0.00            
ATOM    167  C15 CG5     2      22.360  16.120  20.280  1.00  0.00            
ATOM    168  C16 CG5     2      23.730  16.290  19.940  1.00  0.00            
ATOM    169  C17 CG5     2      24.020  16.960  18.690  1.00  0.00            
ATOM    170  C18 CG5     2      23.000  17.460  17.870  1.00  0.00            
ATOM    171  C19 CG5     2      21.660  17.260  18.310  1.00  0.00            
ATOM    172  C20 CG5     2      21.340  16.640  19.500  1.00  0.00            
ATOM    173  H1  CG5     2      21.970  10.290  25.610  1.00  0.00            
ATOM    174  H2  CG5     2      20.210  10.380  25.590  1.00  0.00            
ATOM    175  H3  CG5     2      21.090   9.360  24.430  1.00  0.00            
ATOM    176  H4  CG5     2      20.600  11.440  23.150  1.00  0.00            
ATOM    177  H5  CG5     2      22.290  11.590  23.600  1.00  0.00            
ATOM    178  H6  CG5     2      21.650  13.120  25.500  1.00  0.00            
ATOM    179  H7  CG5     2      20.020  13.110  25.040  1.00  0.00            
ATOM    180  H8  CG5     2      20.940  15.050  24.090  1.00  0.00            
ATOM    181  H9  CG5     2      20.480  13.920  22.790  1.00  0.00            
ATOM    182  H10 CG5     2      24.810  14.510  22.670  1.00  0.00            
ATOM    183  H11 CG5     2      26.440  15.160  22.450  1.00  0.00            
ATOM    184  H12 CG5     2      28.640  15.060  20.510  1.00  0.00            
ATOM    185  H13 CG5     2      28.700  14.260  22.060  1.00  0.00            
ATOM    186  H14 CG5     2      30.410  15.850  22.110  1.00  0.00            
ATOM    187  H15 CG5     2      29.110  16.610  23.100  1.00  0.00            
ATOM    188  H16 CG5     2      29.300  17.240  20.270  1.00  0.00            
ATOM    189  H17 CG5     2      31.240  18.610  22.100  1.00  0.00            
ATOM    190  H18 CG5     2      30.660  18.950  20.510  1.00  0.00            
ATOM    191  H19 CG5     2      31.740  16.900  19.420  1.00  0.00            
ATOM    192  H20 CG5     2      32.940  17.660  20.370  1.00  0.00            
ATOM    193  H21 CG5     2      31.990  16.200  20.950  1.00  0.00            
ATOM    194  H22 CG5     2      28.960  18.880  22.750  1.00  0.00            
ATOM    195  H23 CG5     2      27.570  18.110  22.140  1.00  0.00            
ATOM    196  H24 CG5     2      29.170  20.280  20.800  1.00  0.00            
ATOM    197  H25 CG5     2      27.800  19.470  19.980  1.00  0.00            
ATOM    198  H26 CG5     2      27.620  20.500  21.460  1.00  0.00            
ATOM    199  H27 CG5     2      25.020  17.020  18.280  1.00  0.00            
ATOM    200  H28 CG5     2      23.240  17.920  16.910  1.00  0.00            
ATOM    201  H29 CG5     2      20.890  17.700  17.690  1.00  0.00            
ATOM    202  H30 CG5     2      20.310  16.640  19.820  1.00  0.00            
TER
ENDMDL
MODEL        1
ATOM      1  C1  BCD     1      29.620  19.700  20.040  1.00  0.00            
ATOM      2  O1  BCD     1      28.280  19.610  19.850  1.00  0.00            
ATOM      3  C2  BCD     1      30.450  19.300  18.830  1.00  0.00            
ATOM      4  O2  BCD     1      30.060  20.180  17.740  1.00  0.00            
ATOM      5  C3  BCD     1      30.090  17.940  18.420  1.00  0.00            
ATOM      6  O3  BCD     1      30.890  17.580  17.290  1.00  0.00            
ATOM      7  C4  BCD     1      30.350  16.900  19.530  1.00  0.00            
ATOM      8  C5  BCD     1      29.630  17.410  20.790  1.00  0.00            
ATOM      9  O4  BCD     1      30.000  18.800  21.080  1.00  0.00            
ATOM     10  C6  BCD     1      29.940  16.600  22.000  1.00  0.00            
ATOM     11  O5  BCD     1      31.390  16.470  22.070  1.00  0.00            
ATOM     12  H1  BCD     1      29.970  20.690  20.340  1.00  0.00            
ATOM     13  H2  BCD     1      31.520  19.440  19.040  1.00  0.00            
ATOM     14  H3  BCD     1      30.540  19.820  16.990  1.00  0.00            
ATOM     15  H4  BCD     1      29.010  17.850  18.240  1.00  0.00            
ATOM     16  H5  BCD     1      30.520  16.800  16.870  1.00  0.00            
ATOM     17  H6  BCD     1      31.430  16.740  19.660  1.00  0.00            
ATOM     18  H7  BCD     1      28.560  17.350  20.550  1.00  0.00            
ATOM     19  H8  BCD     1      29.670  17.250  22.840  1.00  0.00            
ATOM     20  H9  BCD     1      29.480  15.610  21.920  1.00  0.00            
ATOM     21  H10 BCD     1      31.840  17.300  22.250  1.00  0.00            
ATOM     22  C7  BCD     1      24.900  21.920  19.860  1.00  0.00            
ATOM     23  O6  BCD     1      24.030  20.830  20.220  1.00  0.00            
ATOM     24  C8  BCD     1      25.660  21.740  18.510  1.00  0.00            
ATOM     25  O7  BCD     1      24.680  21.650  17.500  1.00  0.00            
ATOM     26  C9  BCD     1      26.630  20.570  18.520  1.00  0.00            
ATOM     27  O8  BCD     1      27.390  20.390  17.330  1.00  0.00            
ATOM     28  C10 BCD     1      27.550  20.790  19.660  1.00  0.00            
ATOM     29  C11 BCD     1      26.860  20.980  20.980  1.00  0.00            
ATOM     30  O9  BCD     1      25.960  22.110  20.870  1.00  0.00            
ATOM     31  C12 BCD     1      27.730  21.230  22.160  1.00  0.00            
ATOM     32  O10 BCD     1      28.760  22.210  21.920  1.00  0.00            
ATOM     33  H11 BCD     1      24.350  22.860  19.940  1.00  0.00            
ATOM     34  H12 BCD     1      26.200  22.680  18.330  1.00  0.00            
ATOM     35  H13 BCD     1      25.120  22.010  16.730  1.00  0.00            
ATOM     36  H14 BCD     1      26.130  19.630  18.810  1.00  0.00            
ATOM     37  H15 BCD     1      28.320  20.370  17.590  1.00  0.00            
ATOM     38  H16 BCD     1      28.190  21.650  19.400  1.00  0.00            
ATOM     39  H17 BCD     1      26.280  20.060  21.120  1.00  0.00            
ATOM     40  H18 BCD     1      27.120  21.590  23.000  1.00  0.00            
ATOM     41  H19 BCD     1      28.110  20.310  22.620  1.00  0.00            
ATOM     42  H20 BCD     1      29.450  22.060  22.580  1.00  0.00            
ATOM     43  C13 BCD     1      20.110  20.090  20.760  1.00  0.00            
ATOM     44  O11 BCD     1      20.400  18.940  21.480  1.00  0.00            
ATOM     45  C14 BCD     1      20.630  19.980  19.340  1.00  0.00            
ATOM     46  O12 BCD     1      20.070  18.760  18.810  1.00  0.00            
ATOM     47  C15 BCD     1      22.080  19.890  19.280  1.00  0.00            
ATOM     48  O13 BCD     1      22.630  19.840  17.930  1.00  0.00            
ATOM     49  C16 BCD     1      22.600  21.030  20.110  1.00  0.00            
ATOM     50  C17 BCD     1      22.040  21.210  21.490  1.00  0.00            
ATOM     51  O14 BCD     1      20.650  21.160  21.430  1.00  0.00            
ATOM     52  C18 BCD     1      22.450  22.500  22.110  1.00  0.00            
ATOM     53  O15 BCD     1      21.710  23.620  21.590  1.00  0.00            
ATOM     54  H21 BCD     1      19.020  20.180  20.770  1.00  0.00            
ATOM     55  H22 BCD     1      20.270  20.870  18.800  1.00  0.00            
ATOM     56  H23 BCD     1      20.400  18.690  17.900  1.00  0.00            
ATOM     57  H24 BCD     1      22.370  19.020  19.880  1.00  0.00            
ATOM     58  H25 BCD     1      23.470  20.310  17.880  1.00  0.00            
ATOM     59  H26 BCD     1      22.350  21.970  19.580  1.00  0.00            
ATOM     60  H27 BCD     1      22.440  20.340  22.030  1.00  0.00            
ATOM     61  H28 BCD     1      22.330  22.430  23.200  1.00  0.00            
ATOM     62  H29 BCD     1      23.520  22.720  22.040  1.00  0.00            
ATOM     63  H30 BCD     1      20.750  23.570  21.530  1.00  0.00            
ATOM     64  C19 BCD     1      18.810  15.640  23.180  1.00  0.00            
ATOM     65  O16 BCD     1      20.030  15.100  22.610  1.00  0.00            
ATOM     66  C20 BCD     1      18.040  16.260  22.130  1.00  0.00            
ATOM     67  O17 BCD     1      17.460  15.340  21.240  1.00  0.00            
ATOM     68  C21 BCD     1      18.730  17.300  21.310  1.00  0.00            
ATOM     69  O18 BCD     1      17.920  17.920  20.360  1.00  0.00            
ATOM     70  C22 BCD     1      19.440  18.340  22.260  1.00  0.00            
ATOM     71  C23 BCD     1      20.070  17.700  23.490  1.00  0.00            
ATOM     72  O19 BCD     1      19.260  16.650  24.110  1.00  0.00            
ATOM     73  C24 BCD     1      20.430  18.740  24.560  1.00  0.00            
ATOM     74  O20 BCD     1      19.370  19.160  25.390  1.00  0.00            
ATOM     75  H31 BCD     1      18.260  14.770  23.560  1.00  0.00            
ATOM     76  H32 BCD     1      17.180  16.670  22.680  1.00  0.00            
ATOM     77  H33 BCD     1      16.970  15.890  20.620  1.00  0.00            
ATOM     78  H34 BCD     1      19.510  16.770  20.750  1.00  0.00            
ATOM     79  H35 BCD     1      18.490  18.200  19.630  1.00  0.00            
ATOM     80  H36 BCD     1      18.670  19.050  22.590  1.00  0.00            
ATOM     81  H37 BCD     1      21.000  17.230  23.130  1.00  0.00            
ATOM     82  H38 BCD     1      21.150  18.220  25.210  1.00  0.00            
ATOM     83  H39 BCD     1      20.980  19.540  24.050  1.00  0.00            
ATOM     84  H40 BCD     1      18.940  18.350  25.670  1.00  0.00            
ATOM     85  C25 BCD     1      22.100  11.560  21.710  1.00  0.00            
ATOM     86  O21 BCD     1      23.210  12.230  21.060  1.00  0.00            
ATOM     87  C26 BCD     1      20.770  11.750  21.010  1.00  0.00            
ATOM     88  O22 BCD     1      20.910  11.500  19.610  1.00  0.00            
ATOM     89  C27 BCD     1      20.210  13.170  21.200  1.00  0.00            
ATOM     90  O23 BCD     1      18.940  13.230  20.610  1.00  0.00            
ATOM     91  C28 BCD     1      20.270  13.690  22.660  1.00  0.00            
ATOM     92  C29 BCD     1      21.580  13.470  23.220  1.00  0.00            
ATOM     93  O24 BCD     1      22.020  12.060  23.060  1.00  0.00            
ATOM     94  C30 BCD     1      21.740  13.940  24.690  1.00  0.00            
ATOM     95  O25 BCD     1      21.000  13.060  25.510  1.00  0.00            
ATOM     96  H41 BCD     1      22.280  10.490  21.830  1.00  0.00            
ATOM     97  H42 BCD     1      20.110  10.990  21.440  1.00  0.00            
ATOM     98  H43 BCD     1      20.080  11.220  19.220  1.00  0.00            
ATOM     99  H44 BCD     1      20.930  13.730  20.580  1.00  0.00            
ATOM    100  H45 BCD     1      18.320  13.870  20.970  1.00  0.00            
ATOM    101  H46 BCD     1      19.500  13.180  23.250  1.00  0.00            
ATOM    102  H47 BCD     1      22.290  14.040  22.600  1.00  0.00            
ATOM    103  H48 BCD     1      22.810  13.940  24.930  1.00  0.00            
ATOM    104  H49 BCD     1      21.380  14.970  24.780  1.00  0.00            
ATOM    105  H50 BCD     1      20.760  13.460  26.340  1.00  0.00            
ATOM    106  C31 BCD     1      26.100  11.430  18.250  1.00  0.00            
ATOM    107  O26 BCD     1      26.670  12.540  18.890  1.00  0.00            
ATOM    108  C32 BCD     1      24.810  12.030  17.710  1.00  0.00            
ATOM    109  O27 BCD     1      24.940  13.060  16.750  1.00  0.00            
ATOM    110  C33 BCD     1      23.970  12.580  18.840  1.00  0.00            
ATOM    111  C34 BCD     1      23.780  11.510  19.970  1.00  0.00            
ATOM    112  C35 BCD     1      25.130  10.840  20.410  1.00  0.00            
ATOM    113  O28 BCD     1      25.900  10.420  19.260  1.00  0.00            
ATOM    114  C36 BCD     1      24.950   9.640  21.340  1.00  0.00            
ATOM    115  O29 BCD     1      24.130   8.650  20.740  1.00  0.00            
ATOM    116  O30 BCD     1      22.680  13.050  18.400  1.00  0.00            
ATOM    117  H51 BCD     1      26.750  11.020  17.470  1.00  0.00            
ATOM    118  H52 BCD     1      24.160  11.210  17.390  1.00  0.00            
ATOM    119  H53 BCD     1      24.030  13.360  16.730  1.00  0.00            
ATOM    120  H54 BCD     1      24.460  13.410  19.370  1.00  0.00            
ATOM    121  H55 BCD     1      22.050  12.590  18.960  1.00  0.00            
ATOM    122  H56 BCD     1      23.060  10.760  19.620  1.00  0.00            
ATOM    123  H57 BCD     1      25.650  11.620  20.990  1.00  0.00            
ATOM    124  H58 BCD     1      25.920   9.190  21.570  1.00  0.00            
ATOM    125  H59 BCD     1      24.530   9.960  22.300  1.00  0.00            
ATOM    126  H60 BCD     1      23.800   8.070  21.430  1.00  0.00            
ATOM    127  C37 BCD     1      30.270  14.610  18.740  1.00  0.00            
ATOM    128  O31 BCD     1      29.580  15.720  19.200  1.00  0.00            
ATOM    129  C38 BCD     1      29.630  14.290  17.420  1.00  0.00            
ATOM    130  O32 BCD     1      29.750  15.400  16.550  1.00  0.00            
ATOM    131  C39 BCD     1      28.160  13.940  17.590  1.00  0.00            
ATOM    132  O33 BCD     1      27.540  13.590  16.360  1.00  0.00            
ATOM    133  C40 BCD     1      28.040  12.780  18.590  1.00  0.00            
ATOM    134  C41 BCD     1      28.730  13.190  19.900  1.00  0.00            
ATOM    135  O34 BCD     1      30.060  13.570  19.600  1.00  0.00            
ATOM    136  C42 BCD     1      28.810  11.920  20.720  1.00  0.00            
ATOM    137  O35 BCD     1      29.390  12.310  21.900  1.00  0.00            
ATOM    138  H61 BCD     1      31.330  14.810  18.550  1.00  0.00            
ATOM    139  H62 BCD     1      30.080  13.350  17.080  1.00  0.00            
ATOM    140  H63 BCD     1      29.310  15.220  15.720  1.00  0.00            
ATOM    141  H64 BCD     1      27.670  14.820  18.050  1.00  0.00            
ATOM    142  H65 BCD     1      26.640  13.540  16.680  1.00  0.00            
ATOM    143  H66 BCD     1      28.580  11.920  18.160  1.00  0.00            
ATOM    144  H67 BCD     1      28.160  13.980  20.400  1.00  0.00            
ATOM    145  H68 BCD     1      27.870  11.380  20.870  1.00  0.00            
ATOM    146  H69 BCD     1      29.470  11.190  20.230  1.00  0.00            
ATOM    147  H70 BCD     1      30.330  12.470  21.750  1.00  0.00            
ATOM    148  C1  CG5     2      17.530  16.510  15.160  1.00  0.00            
ATOM    149  C2  CG5     2      17.590  15.310  16.230  1.00  0.00            
ATOM    150  C3  CG5     2      18.450  15.670  17.490  1.00  0.00            
ATOM    151  C4  CG5     2      19.920  15.490  17.230  1.00  0.00            
ATOM    152  O1  CG5     2      20.700  15.890  18.410  1.00  0.00            
ATOM    153  C5  CG5     2      22.060  16.160  18.410  1.00  0.00            
ATOM    154  C6  CG5     2      22.690  16.410  19.620  1.00  0.00            
ATOM    155  C7  CG5     2      24.120  16.650  19.730  1.00  0.00            
ATOM    156  C8  CG5     2      24.800  16.780  21.080  1.00  0.00            
ATOM    157  N1  CG5     2      23.990  16.970  22.100  1.00  0.00            
ATOM    158  C9  CG5     2      24.260  17.510  23.440  1.00  0.00            
ATOM    159  C10 CG5     2      24.760  16.370  24.410  1.00  0.00            
ATOM    160  N2  CG5     2      26.180  15.910  24.140  1.00  0.00            
ATOM    161  C11 CG5     2      26.400  14.520  24.500  1.00  0.00            
ATOM    162  C12 CG5     2      25.620  13.520  23.680  1.00  0.00            
ATOM    163  C13 CG5     2      27.070  16.590  25.050  1.00  0.00            
ATOM    164  C14 CG5     2      27.330  18.080  24.870  1.00  0.00            
ATOM    165  O2  CG5     2      25.950  16.660  21.230  1.00  0.00            
ATOM    166  N3  CG5     2      22.780  16.140  17.280  1.00  0.00            
ATOM    167  C15 CG5     2      24.090  16.350  17.330  1.00  0.00            
ATOM    168  C16 CG5     2      24.800  16.600  18.490  1.00  0.00            
ATOM    169  C17 CG5     2      26.150  16.940  18.330  1.00  0.00            
ATOM    170  C18 CG5     2      26.720  17.120  17.070  1.00  0.00            
ATOM    171  C19 CG5     2      25.950  17.000  15.940  1.00  0.00            
ATOM    172  C20 CG5     2      24.680  16.500  16.090  1.00  0.00            
ATOM    173  H1  CG5     2      17.050  17.410  15.560  1.00  0.00            
ATOM    174  H2  CG5     2      18.560  16.750  14.860  1.00  0.00            
ATOM    175  H3  CG5     2      16.880  16.380  14.290  1.00  0.00            
ATOM    176  H4  CG5     2      17.880  14.360  15.760  1.00  0.00            
ATOM    177  H5  CG5     2      16.550  15.180  16.540  1.00  0.00            
ATOM    178  H6  CG5     2      18.220  15.020  18.340  1.00  0.00            
ATOM    179  H7  CG5     2      18.190  16.690  17.810  1.00  0.00            
ATOM    180  H8  CG5     2      20.210  16.050  16.330  1.00  0.00            
ATOM    181  H9  CG5     2      20.120  14.430  17.040  1.00  0.00            
ATOM    182  H10 CG5     2      22.020  16.400  20.480  1.00  0.00            
ATOM    183  H11 CG5     2      23.040  16.770  21.810  1.00  0.00            
ATOM    184  H12 CG5     2      23.300  17.840  23.840  1.00  0.00            
ATOM    185  H13 CG5     2      24.940  18.370  23.420  1.00  0.00            
ATOM    186  H14 CG5     2      24.060  15.540  24.480  1.00  0.00            
ATOM    187  H15 CG5     2      24.780  16.900  25.360  1.00  0.00            
ATOM    188  H16 CG5     2      26.370  16.150  23.160  1.00  0.00            
ATOM    189  H17 CG5     2      26.160  14.400  25.560  1.00  0.00            
ATOM    190  H18 CG5     2      27.470  14.340  24.340  1.00  0.00            
ATOM    191  H19 CG5     2      26.200  12.720  23.180  1.00  0.00            
ATOM    192  H20 CG5     2      24.880  13.090  24.360  1.00  0.00            
ATOM    193  H21 CG5     2      25.050  13.980  22.870  1.00  0.00            
ATOM    194  H22 CG5     2      28.050  16.130  24.910  1.00  0.00            
ATOM    195  H23 CG5     2      26.750  16.420  26.080  1.00  0.00            
ATOM    196  H24 CG5     2      26.490  18.710  25.200  1.00  0.00            
ATOM    197  H25 CG5     2      28.190  18.330  25.500  1.00  0.00            
ATOM    198  H26 CG5     2      27.440  18.480  23.850  1.00  0.00            
ATOM    199  H27 CG5     2      26.730  17.150  19.220  1.00  0.00            
ATOM    200  H28 CG5     2      27.760  17.380  16.910  1.00  0.00            
ATOM    201  H29 CG5     2      26.240  17.280  14.940  1.00  0.00            
ATOM    202  H30 CG5     2      24.050  16.320  15.220  1.00  0.00            
TER
ENDMDL
MODEL        1
ATOM      1  C1  BCD     1      22.800  21.860  18.870  1.00  0.00            
ATOM      2  O1  BCD     1      22.170  20.710  19.430  1.00  0.00            
ATOM      3  C2  BCD     1      23.570  21.530  17.600  1.00  0.00            
ATOM      4  O2  BCD     1      22.660  20.920  16.640  1.00  0.00            
ATOM      5  C3  BCD     1      24.760  20.590  17.910  1.00  0.00            
ATOM      6  O3  BCD     1      25.510  20.160  16.750  1.00  0.00            
ATOM      7  C4  BCD     1      25.610  21.210  18.960  1.00  0.00            
ATOM      8  C5  BCD     1      24.760  21.690  20.150  1.00  0.00            
ATOM      9  O4  BCD     1      23.650  22.440  19.780  1.00  0.00            
ATOM     10  C6  BCD     1      25.650  22.440  21.130  1.00  0.00            
ATOM     11  O5  BCD     1      25.840  23.780  20.690  1.00  0.00            
ATOM     12  H1  BCD     1      21.920  22.510  18.810  1.00  0.00            
ATOM     13  H2  BCD     1      24.050  22.430  17.210  1.00  0.00            
ATOM     14  H3  BCD     1      23.070  21.110  15.790  1.00  0.00            
ATOM     15  H4  BCD     1      24.250  19.800  18.470  1.00  0.00            
ATOM     16  H5  BCD     1      26.090  19.440  17.010  1.00  0.00            
ATOM     17  H6  BCD     1      26.170  22.040  18.510  1.00  0.00            
ATOM     18  H7  BCD     1      24.350  20.770  20.590  1.00  0.00            
ATOM     19  H8  BCD     1      25.090  22.490  22.070  1.00  0.00            
ATOM     20  H9  BCD     1      26.600  21.950  21.400  1.00  0.00            
ATOM     21  H10 BCD     1      25.980  24.390  21.430  1.00  0.00            
ATOM     22  C7  BCD     1      18.880  18.230  19.900  1.00  0.00            
ATOM     23  O6  BCD     1      19.590  17.550  20.950  1.00  0.00            
ATOM     24  C8  BCD     1      19.720  18.090  18.580  1.00  0.00            
ATOM     25  O7  BCD     1      19.840  16.680  18.390  1.00  0.00            
ATOM     26  C9  BCD     1      21.070  18.800  18.580  1.00  0.00            
ATOM     27  O8  BCD     1      21.750  18.650  17.290  1.00  0.00            
ATOM     28  C10 BCD     1      20.950  20.220  18.990  1.00  0.00            
ATOM     29  C11 BCD     1      20.060  20.310  20.260  1.00  0.00            
ATOM     30  O9  BCD     1      18.810  19.600  20.180  1.00  0.00            
ATOM     31  C12 BCD     1      19.900  21.710  20.670  1.00  0.00            
ATOM     32  O10 BCD     1      19.510  22.590  19.650  1.00  0.00            
ATOM     33  H11 BCD     1      17.860  17.870  19.740  1.00  0.00            
ATOM     34  H12 BCD     1      19.110  18.420  17.730  1.00  0.00            
ATOM     35  H13 BCD     1      19.970  16.260  19.240  1.00  0.00            
ATOM     36  H14 BCD     1      21.650  18.370  19.410  1.00  0.00            
ATOM     37  H15 BCD     1      22.190  19.490  17.150  1.00  0.00            
ATOM     38  H16 BCD     1      20.530  20.850  18.190  1.00  0.00            
ATOM     39  H17 BCD     1      20.580  19.870  21.130  1.00  0.00            
ATOM     40  H18 BCD     1      19.030  21.720  21.340  1.00  0.00            
ATOM     41  H19 BCD     1      20.890  22.040  21.010  1.00  0.00            
ATOM     42  H20 BCD     1      19.710  23.480  19.960  1.00  0.00            
ATOM     43  C13 BCD     1      18.860  14.800  24.010  1.00  0.00            
ATOM     44  O11 BCD     1      19.980  15.110  24.900  1.00  0.00            
ATOM     45  C14 BCD     1      19.230  14.270  22.590  1.00  0.00            
ATOM     46  O12 BCD     1      19.990  13.050  22.700  1.00  0.00            
ATOM     47  C15 BCD     1      19.960  15.430  21.800  1.00  0.00            
ATOM     48  O13 BCD     1      20.400  15.000  20.510  1.00  0.00            
ATOM     49  C16 BCD     1      18.950  16.550  21.550  1.00  0.00            
ATOM     50  C17 BCD     1      18.430  17.010  22.910  1.00  0.00            
ATOM     51  O14 BCD     1      17.920  15.890  23.700  1.00  0.00            
ATOM     52  C18 BCD     1      17.230  17.990  22.850  1.00  0.00            
ATOM     53  O15 BCD     1      15.970  17.410  22.430  1.00  0.00            
ATOM     54  H21 BCD     1      18.140  14.120  24.480  1.00  0.00            
ATOM     55  H22 BCD     1      18.320  14.060  22.020  1.00  0.00            
ATOM     56  H23 BCD     1      20.200  12.740  21.810  1.00  0.00            
ATOM     57  H24 BCD     1      20.830  15.850  22.320  1.00  0.00            
ATOM     58  H25 BCD     1      20.630  14.070  20.490  1.00  0.00            
ATOM     59  H26 BCD     1      18.080  16.190  21.000  1.00  0.00            
ATOM     60  H27 BCD     1      19.240  17.470  23.490  1.00  0.00            
ATOM     61  H28 BCD     1      17.080  18.480  23.820  1.00  0.00            
ATOM     62  H29 BCD     1      17.470  18.820  22.160  1.00  0.00            
ATOM     63  H30 BCD     1      15.560  16.750  23.000  1.00  0.00            
ATOM     64  C19 BCD     1      21.760  13.970  28.200  1.00  0.00            
ATOM     65  O16 BCD     1      22.870  14.430  27.370  1.00  0.00            
ATOM     66  C20 BCD     1      21.030  12.790  27.550  1.00  0.00            
ATOM     67  O17 BCD     1      21.680  11.570  27.720  1.00  0.00            
ATOM     68  C21 BCD     1      20.660  13.220  26.140  1.00  0.00            
ATOM     69  O18 BCD     1      19.970  12.190  25.310  1.00  0.00            
ATOM     70  C22 BCD     1      19.830  14.540  26.210  1.00  0.00            
ATOM     71  C23 BCD     1      20.380  15.610  27.150  1.00  0.00            
ATOM     72  O19 BCD     1      20.830  15.050  28.400  1.00  0.00            
ATOM     73  C24 BCD     1      19.470  16.770  27.450  1.00  0.00            
ATOM     74  O20 BCD     1      18.180  16.320  27.870  1.00  0.00            
ATOM     75  H31 BCD     1      22.180  13.780  29.200  1.00  0.00            
ATOM     76  H32 BCD     1      20.040  12.720  28.040  1.00  0.00            
ATOM     77  H33 BCD     1      21.160  10.940  27.220  1.00  0.00            
ATOM     78  H34 BCD     1      21.600  13.580  25.710  1.00  0.00            
ATOM     79  H35 BCD     1      20.080  12.470  24.400  1.00  0.00            
ATOM     80  H36 BCD     1      18.790  14.410  26.540  1.00  0.00            
ATOM     81  H37 BCD     1      21.220  16.140  26.690  1.00  0.00            
ATOM     82  H38 BCD     1      19.950  17.410  28.200  1.00  0.00            
ATOM     83  H39 BCD     1      19.420  17.350  26.530  1.00  0.00            
ATOM     84  H40 BCD     1      18.190  15.860  28.720  1.00  0.00            
ATOM     85  C25 BCD     1      26.910  14.650  27.120  1.00  0.00            
ATOM     86  O21 BCD     1      26.730  14.780  25.690  1.00  0.00            
ATOM     87  C26 BCD     1      26.470  13.330  27.570  1.00  0.00            
ATOM     88  O22 BCD     1      27.140  12.240  26.900  1.00  0.00            
ATOM     89  C27 BCD     1      24.970  13.220  27.290  1.00  0.00            
ATOM     90  O23 BCD     1      24.450  11.920  27.730  1.00  0.00            
ATOM     91  C28 BCD     1      24.180  14.370  27.970  1.00  0.00            
ATOM     92  C29 BCD     1      24.730  15.770  27.710  1.00  0.00            
ATOM     93  O24 BCD     1      26.140  15.720  27.800  1.00  0.00            
ATOM     94  C30 BCD     1      24.280  16.840  28.730  1.00  0.00            
ATOM     95  O25 BCD     1      24.700  16.310  30.020  1.00  0.00            
ATOM     96  H41 BCD     1      27.980  14.660  27.350  1.00  0.00            
ATOM     97  H42 BCD     1      26.660  13.280  28.650  1.00  0.00            
ATOM     98  H43 BCD     1      26.530  11.520  27.060  1.00  0.00            
ATOM     99  H44 BCD     1      24.800  13.420  26.230  1.00  0.00            
ATOM    100  H45 BCD     1      23.490  11.930  27.630  1.00  0.00            
ATOM    101  H46 BCD     1      24.150  14.220  29.060  1.00  0.00            
ATOM    102  H47 BCD     1      24.450  16.180  26.730  1.00  0.00            
ATOM    103  H48 BCD     1      24.780  17.790  28.520  1.00  0.00            
ATOM    104  H49 BCD     1      23.200  17.030  28.680  1.00  0.00            
ATOM    105  H50 BCD     1      25.600  16.040  29.840  1.00  0.00            
ATOM    106  C31 BCD     1      28.830  16.170  22.450  1.00  0.00            
ATOM    107  O26 BCD     1      27.870  17.060  22.060  1.00  0.00            
ATOM    108  C32 BCD     1      28.380  14.670  22.480  1.00  0.00            
ATOM    109  O27 BCD     1      28.040  14.340  21.130  1.00  0.00            
ATOM    110  C33 BCD     1      27.360  14.300  23.500  1.00  0.00            
ATOM    111  C34 BCD     1      27.820  14.880  24.800  1.00  0.00            
ATOM    112  C35 BCD     1      28.180  16.370  24.790  1.00  0.00            
ATOM    113  O28 BCD     1      29.170  16.580  23.770  1.00  0.00            
ATOM    114  C36 BCD     1      28.660  17.050  26.050  1.00  0.00            
ATOM    115  O29 BCD     1      29.770  16.370  26.560  1.00  0.00            
ATOM    116  O30 BCD     1      27.190  12.860  23.610  1.00  0.00            
ATOM    117  H51 BCD     1      29.730  16.320  21.850  1.00  0.00            
ATOM    118  H52 BCD     1      29.300  14.180  22.820  1.00  0.00            
ATOM    119  H53 BCD     1      27.790  13.410  21.120  1.00  0.00            
ATOM    120  H54 BCD     1      26.370  14.710  23.250  1.00  0.00            
ATOM    121  H55 BCD     1      26.660  12.580  22.850  1.00  0.00            
ATOM    122  H56 BCD     1      28.670  14.260  25.140  1.00  0.00            
ATOM    123  H57 BCD     1      27.240  16.910  24.600  1.00  0.00            
ATOM    124  H58 BCD     1      28.810  18.130  25.920  1.00  0.00            
ATOM    125  H59 BCD     1      27.830  16.900  26.750  1.00  0.00            
ATOM    126  H60 BCD     1      30.190  16.810  27.300  1.00  0.00            
ATOM    127  C37 BCD     1      27.730  20.050  19.330  1.00  0.00            
ATOM    128  O31 BCD     1      26.360  20.140  19.520  1.00  0.00            
ATOM    129  C38 BCD     1      28.030  18.680  18.770  1.00  0.00            
ATOM    130  O32 BCD     1      27.430  18.510  17.520  1.00  0.00            
ATOM    131  C39 BCD     1      27.690  17.550  19.700  1.00  0.00            
ATOM    132  O33 BCD     1      28.140  16.250  19.160  1.00  0.00            
ATOM    133  C40 BCD     1      28.350  17.900  21.030  1.00  0.00            
ATOM    134  C41 BCD     1      28.070  19.300  21.590  1.00  0.00            
ATOM    135  O34 BCD     1      28.460  20.230  20.570  1.00  0.00            
ATOM    136  C42 BCD     1      28.790  19.730  22.860  1.00  0.00            
ATOM    137  O35 BCD     1      30.230  19.790  22.710  1.00  0.00            
ATOM    138  H61 BCD     1      28.030  20.810  18.610  1.00  0.00            
ATOM    139  H62 BCD     1      29.110  18.550  18.590  1.00  0.00            
ATOM    140  H63 BCD     1      27.780  17.660  17.230  1.00  0.00            
ATOM    141  H64 BCD     1      26.630  17.600  19.980  1.00  0.00            
ATOM    142  H65 BCD     1      27.930  15.640  19.870  1.00  0.00            
ATOM    143  H66 BCD     1      29.420  17.780  20.810  1.00  0.00            
ATOM    144  H67 BCD     1      26.980  19.360  21.720  1.00  0.00            
ATOM    145  H68 BCD     1      28.510  20.760  23.090  1.00  0.00            
ATOM    146  H69 BCD     1      28.550  19.130  23.750  1.00  0.00            
ATOM    147  H70 BCD     1      30.440  19.420  21.850  1.00  0.00            
ATOM    148  C1  CG5     2      23.220   8.850  25.670  1.00  0.00            
ATOM    149  C2  CG5     2      23.000   9.740  24.390  1.00  0.00            
ATOM    150  C3  CG5     2      23.410  11.240  24.660  1.00  0.00            
ATOM    151  C4  CG5     2      23.200  12.120  23.350  1.00  0.00            
ATOM    152  O1  CG5     2      23.550  13.440  23.720  1.00  0.00            
ATOM    153  C5  CG5     2      23.650  14.410  22.760  1.00  0.00            
ATOM    154  C6  CG5     2      23.210  15.730  23.090  1.00  0.00            
ATOM    155  C7  CG5     2      23.450  16.790  22.230  1.00  0.00            
ATOM    156  C8  CG5     2      23.050  18.200  22.610  1.00  0.00            
ATOM    157  N1  CG5     2      22.020  18.290  23.530  1.00  0.00            
ATOM    158  C9  CG5     2      21.460  19.620  24.010  1.00  0.00            
ATOM    159  C10 CG5     2      22.170  20.290  25.230  1.00  0.00            
ATOM    160  N2  CG5     2      23.530  20.830  24.880  1.00  0.00            
ATOM    161  C11 CG5     2      24.610  20.300  25.700  1.00  0.00            
ATOM    162  C12 CG5     2      25.330  18.930  25.450  1.00  0.00            
ATOM    163  C13 CG5     2      23.610  22.350  24.950  1.00  0.00            
ATOM    164  C14 CG5     2      22.610  22.980  23.890  1.00  0.00            
ATOM    165  O2  CG5     2      23.680  19.240  22.290  1.00  0.00            
ATOM    166  N3  CG5     2      24.200  14.100  21.600  1.00  0.00            
ATOM    167  C15 CG5     2      24.270  15.050  20.690  1.00  0.00            
ATOM    168  C16 CG5     2      23.950  16.420  20.990  1.00  0.00            
ATOM    169  C17 CG5     2      24.190  17.310  19.960  1.00  0.00            
ATOM    170  C18 CG5     2      24.610  16.940  18.680  1.00  0.00            
ATOM    171  C19 CG5     2      24.780  15.570  18.390  1.00  0.00            
ATOM    172  C20 CG5     2      24.640  14.600  19.410  1.00  0.00            
ATOM    173  H1  CG5     2      24.290   8.610  25.590  1.00  0.00            
ATOM    174  H2  CG5     2      22.880   9.400  26.560  1.00  0.00            
ATOM    175  H3  CG5     2      22.680   7.900  25.600  1.00  0.00            
ATOM    176  H4  CG5     2      21.930   9.720  24.170  1.00  0.00            
ATOM    177  H5  CG5     2      23.640   9.330  23.600  1.00  0.00            
ATOM    178  H6  CG5     2      24.440  11.290  25.040  1.00  0.00            
ATOM    179  H7  CG5     2      22.720  11.690  25.380  1.00  0.00            
ATOM    180  H8  CG5     2      22.140  12.070  23.070  1.00  0.00            
ATOM    181  H9  CG5     2      23.780  11.760  22.490  1.00  0.00            
ATOM    182  H10 CG5     2      22.750  15.840  24.070  1.00  0.00            
ATOM    183  H11 CG5     2      21.640  17.400  23.830  1.00  0.00            
ATOM    184  H12 CG5     2      20.440  19.530  24.410  1.00  0.00            
ATOM    185  H13 CG5     2      21.500  20.280  23.140  1.00  0.00            
ATOM    186  H14 CG5     2      22.300  19.580  26.050  1.00  0.00            
ATOM    187  H15 CG5     2      21.560  21.090  25.650  1.00  0.00            
ATOM    188  H16 CG5     2      23.730  20.560  23.910  1.00  0.00            
ATOM    189  H17 CG5     2      24.140  20.270  26.690  1.00  0.00            
ATOM    190  H18 CG5     2      25.380  21.070  25.780  1.00  0.00            
ATOM    191  H19 CG5     2      25.720  18.560  26.400  1.00  0.00            
ATOM    192  H20 CG5     2      24.560  18.220  25.110  1.00  0.00            
ATOM    193  H21 CG5     2      26.020  19.010  24.600  1.00  0.00            
ATOM    194  H22 CG5     2      24.630  22.710  24.780  1.00  0.00            
ATOM    195  H23 CG5     2      23.420  22.610  25.990  1.00  0.00            
ATOM    196  H24 CG5     2      22.730  24.070  23.920  1.00  0.00            
ATOM    197  H25 CG5     2      22.930  22.790  22.850  1.00  0.00            
ATOM    198  H26 CG5     2      21.540  22.850  24.050  1.00  0.00            
ATOM    199  H27 CG5     2      23.920  18.360  20.030  1.00  0.00            
ATOM    200  H28 CG5     2      24.900  17.680  17.930  1.00  0.00            
ATOM    201  H29 CG5     2      25.150  15.280  17.410  1.00  0.00            
ATOM    202  H30 CG5     2      24.990  13.580  19.290  1.00  0.00            
TER
ENDMDL
MODEL        1
ATOM      1  C1  BCD     1      30.010  17.630  22.230  1.00  0.00            
ATOM      2  O1  BCD     1      29.380  16.650  23.110  1.00  0.00            
ATOM      3  C2  BCD     1      29.500  17.420  20.790  1.00  0.00            
ATOM      4  O2  BCD     1      28.050  17.620  20.730  1.00  0.00            
ATOM      5  C3  BCD     1      29.870  15.990  20.310  1.00  0.00            
ATOM      6  O3  BCD     1      29.460  15.850  18.920  1.00  0.00            
ATOM      7  C4  BCD     1      31.360  15.740  20.440  1.00  0.00            
ATOM      8  C5  BCD     1      31.910  16.260  21.780  1.00  0.00            
ATOM      9  O4  BCD     1      31.410  17.500  22.250  1.00  0.00            
ATOM     10  C6  BCD     1      33.450  16.380  21.810  1.00  0.00            
ATOM     11  O5  BCD     1      33.910  17.100  20.670  1.00  0.00            
ATOM     12  H1  BCD     1      29.750  18.580  22.700  1.00  0.00            
ATOM     13  H2  BCD     1      29.950  18.200  20.170  1.00  0.00            
ATOM     14  H3  BCD     1      27.660  16.850  21.150  1.00  0.00            
ATOM     15  H4  BCD     1      29.340  15.230  20.900  1.00  0.00            
ATOM     16  H5  BCD     1      29.200  14.930  18.820  1.00  0.00            
ATOM     17  H6  BCD     1      31.880  16.300  19.650  1.00  0.00            
ATOM     18  H7  BCD     1      31.660  15.420  22.450  1.00  0.00            
ATOM     19  H8  BCD     1      33.700  17.060  22.640  1.00  0.00            
ATOM     20  H9  BCD     1      34.040  15.480  22.010  1.00  0.00            
ATOM     21  H10 BCD     1      33.530  17.980  20.710  1.00  0.00            
ATOM     22  C7  BCD     1      26.280  16.170  25.720  1.00  0.00            
ATOM     23  O6  BCD     1      26.980  15.100  26.390  1.00  0.00            
ATOM     24  C8  BCD     1      25.940  15.750  24.290  1.00  0.00            
ATOM     25  O7  BCD     1      25.340  14.470  24.290  1.00  0.00            
ATOM     26  C9  BCD     1      27.190  15.780  23.390  1.00  0.00            
ATOM     27  O8  BCD     1      26.840  15.680  21.970  1.00  0.00            
ATOM     28  C10 BCD     1      28.090  16.980  23.640  1.00  0.00            
ATOM     29  C11 BCD     1      28.280  17.210  25.150  1.00  0.00            
ATOM     30  O9  BCD     1      27.040  17.370  25.720  1.00  0.00            
ATOM     31  C12 BCD     1      29.110  18.420  25.600  1.00  0.00            
ATOM     32  O10 BCD     1      28.750  19.560  24.900  1.00  0.00            
ATOM     33  H11 BCD     1      25.330  16.390  26.220  1.00  0.00            
ATOM     34  H12 BCD     1      25.180  16.440  23.900  1.00  0.00            
ATOM     35  H13 BCD     1      24.780  14.440  23.510  1.00  0.00            
ATOM     36  H14 BCD     1      27.810  14.980  23.820  1.00  0.00            
ATOM     37  H15 BCD     1      26.310  14.890  21.840  1.00  0.00            
ATOM     38  H16 BCD     1      27.780  17.950  23.240  1.00  0.00            
ATOM     39  H17 BCD     1      28.710  16.350  25.680  1.00  0.00            
ATOM     40  H18 BCD     1      29.000  18.580  26.680  1.00  0.00            
ATOM     41  H19 BCD     1      30.180  18.240  25.510  1.00  0.00            
ATOM     42  H20 BCD     1      27.910  19.770  25.330  1.00  0.00            
ATOM     43  C13 BCD     1      26.900  12.570  29.790  1.00  0.00            
ATOM     44  O11 BCD     1      28.140  11.980  29.430  1.00  0.00            
ATOM     45  C14 BCD     1      25.790  12.420  28.740  1.00  0.00            
ATOM     46  O12 BCD     1      25.310  11.040  28.460  1.00  0.00            
ATOM     47  C15 BCD     1      26.050  13.120  27.380  1.00  0.00            
ATOM     48  O13 BCD     1      24.960  12.950  26.400  1.00  0.00            
ATOM     49  C16 BCD     1      26.360  14.630  27.560  1.00  0.00            
ATOM     50  C17 BCD     1      27.280  14.860  28.750  1.00  0.00            
ATOM     51  O14 BCD     1      26.990  14.010  29.900  1.00  0.00            
ATOM     52  C18 BCD     1      27.360  16.300  29.220  1.00  0.00            
ATOM     53  O15 BCD     1      26.030  16.840  29.340  1.00  0.00            
ATOM     54  H21 BCD     1      26.620  12.130  30.750  1.00  0.00            
ATOM     55  H22 BCD     1      24.880  12.920  29.100  1.00  0.00            
ATOM     56  H23 BCD     1      24.900  11.240  27.620  1.00  0.00            
ATOM     57  H24 BCD     1      26.910  12.630  26.920  1.00  0.00            
ATOM     58  H25 BCD     1      25.310  13.360  25.610  1.00  0.00            
ATOM     59  H26 BCD     1      25.370  15.070  27.720  1.00  0.00            
ATOM     60  H27 BCD     1      28.300  14.610  28.450  1.00  0.00            
ATOM     61  H28 BCD     1      27.830  16.320  30.210  1.00  0.00            
ATOM     62  H29 BCD     1      27.950  16.940  28.560  1.00  0.00            
ATOM     63  H30 BCD     1      26.040  17.740  29.660  1.00  0.00            
ATOM     64  C19 BCD     1      30.500   8.990  30.830  1.00  0.00            
ATOM     65  O16 BCD     1      30.750   8.690  29.440  1.00  0.00            
ATOM     66  C20 BCD     1      29.010   8.810  31.220  1.00  0.00            
ATOM     67  O17 BCD     1      28.610   7.450  31.060  1.00  0.00            
ATOM     68  C21 BCD     1      28.220   9.770  30.300  1.00  0.00            
ATOM     69  O18 BCD     1      26.790   9.580  30.600  1.00  0.00            
ATOM     70  C22 BCD     1      28.780  11.210  30.380  1.00  0.00            
ATOM     71  C23 BCD     1      30.330  11.280  30.240  1.00  0.00            
ATOM     72  O19 BCD     1      30.960  10.340  31.140  1.00  0.00            
ATOM     73  C24 BCD     1      30.890  12.680  30.440  1.00  0.00            
ATOM     74  O20 BCD     1      30.750  12.990  31.840  1.00  0.00            
ATOM     75  H31 BCD     1      31.090   8.280  31.430  1.00  0.00            
ATOM     76  H32 BCD     1      28.800   9.060  32.260  1.00  0.00            
ATOM     77  H33 BCD     1      28.970   7.020  30.280  1.00  0.00            
ATOM     78  H34 BCD     1      28.240   9.290  29.320  1.00  0.00            
ATOM     79  H35 BCD     1      26.280  10.080  29.960  1.00  0.00            
ATOM     80  H36 BCD     1      28.430  11.520  31.370  1.00  0.00            
ATOM     81  H37 BCD     1      30.580  11.000  29.210  1.00  0.00            
ATOM     82  H38 BCD     1      31.950  12.700  30.190  1.00  0.00            
ATOM     83  H39 BCD     1      30.380  13.410  29.800  1.00  0.00            
ATOM     84  H40 BCD     1      30.080  13.670  31.910  1.00  0.00            
ATOM     85  C25 BCD     1      32.540   6.570  26.460  1.00  0.00            
ATOM     86  O21 BCD     1      31.970   7.630  25.690  1.00  0.00            
ATOM     87  C26 BCD     1      31.410   5.920  27.170  1.00  0.00            
ATOM     88  O22 BCD     1      30.670   5.350  26.030  1.00  0.00            
ATOM     89  C27 BCD     1      30.610   6.820  28.070  1.00  0.00            
ATOM     90  O23 BCD     1      29.580   6.130  28.770  1.00  0.00            
ATOM     91  C28 BCD     1      31.510   7.560  29.000  1.00  0.00            
ATOM     92  C29 BCD     1      32.810   8.060  28.340  1.00  0.00            
ATOM     93  O24 BCD     1      33.390   7.120  27.470  1.00  0.00            
ATOM     94  C30 BCD     1      33.860   8.550  29.340  1.00  0.00            
ATOM     95  O25 BCD     1      34.280   7.490  30.240  1.00  0.00            
ATOM     96  H41 BCD     1      33.200   5.980  25.810  1.00  0.00            
ATOM     97  H42 BCD     1      31.830   5.050  27.680  1.00  0.00            
ATOM     98  H43 BCD     1      30.070   4.710  26.420  1.00  0.00            
ATOM     99  H44 BCD     1      30.090   7.520  27.400  1.00  0.00            
ATOM    100  H45 BCD     1      29.020   5.660  28.150  1.00  0.00            
ATOM    101  H46 BCD     1      31.710   6.920  29.870  1.00  0.00            
ATOM    102  H47 BCD     1      32.670   8.960  27.730  1.00  0.00            
ATOM    103  H48 BCD     1      34.770   8.910  28.840  1.00  0.00            
ATOM    104  H49 BCD     1      33.490   9.380  29.950  1.00  0.00            
ATOM    105  H50 BCD     1      34.640   6.760  29.730  1.00  0.00            
ATOM    106  C31 BCD     1      32.050   8.830  21.770  1.00  0.00            
ATOM    107  O26 BCD     1      31.720  10.180  21.900  1.00  0.00            
ATOM    108  C32 BCD     1      30.860   7.980  22.160  1.00  0.00            
ATOM    109  O27 BCD     1      29.770   8.560  21.550  1.00  0.00            
ATOM    110  C33 BCD     1      30.820   7.980  23.690  1.00  0.00            
ATOM    111  C34 BCD     1      32.170   7.500  24.250  1.00  0.00            
ATOM    112  C35 BCD     1      33.330   8.310  23.730  1.00  0.00            
ATOM    113  O28 BCD     1      33.280   8.280  22.340  1.00  0.00            
ATOM    114  C36 BCD     1      34.710   7.920  24.290  1.00  0.00            
ATOM    115  O29 BCD     1      34.960   6.490  24.270  1.00  0.00            
ATOM    116  O30 BCD     1      29.800   7.040  24.070  1.00  0.00            
ATOM    117  H51 BCD     1      32.230   8.570  20.720  1.00  0.00            
ATOM    118  H52 BCD     1      31.020   6.960  21.800  1.00  0.00            
ATOM    119  H53 BCD     1      30.170   9.430  21.460  1.00  0.00            
ATOM    120  H54 BCD     1      30.630   9.010  24.020  1.00  0.00            
ATOM    121  H55 BCD     1      30.000   6.750  24.970  1.00  0.00            
ATOM    122  H56 BCD     1      32.260   6.430  24.010  1.00  0.00            
ATOM    123  H57 BCD     1      33.150   9.360  24.020  1.00  0.00            
ATOM    124  H58 BCD     1      35.490   8.390  23.670  1.00  0.00            
ATOM    125  H59 BCD     1      34.840   8.300  25.310  1.00  0.00            
ATOM    126  H60 BCD     1      35.880   6.400  24.030  1.00  0.00            
ATOM    127  C37 BCD     1      32.710  13.700  20.150  1.00  0.00            
ATOM    128  O31 BCD     1      31.490  14.390  20.290  1.00  0.00            
ATOM    129  C38 BCD     1      32.520  12.540  19.170  1.00  0.00            
ATOM    130  O32 BCD     1      31.680  12.990  18.010  1.00  0.00            
ATOM    131  C39 BCD     1      31.810  11.410  19.880  1.00  0.00            
ATOM    132  O33 BCD     1      31.730  10.340  18.990  1.00  0.00            
ATOM    133  C40 BCD     1      32.550  11.060  21.150  1.00  0.00            
ATOM    134  C41 BCD     1      32.850  12.360  22.030  1.00  0.00            
ATOM    135  O34 BCD     1      33.440  13.390  21.300  1.00  0.00            
ATOM    136  C42 BCD     1      33.870  12.030  23.050  1.00  0.00            
ATOM    137  O35 BCD     1      35.080  11.490  22.410  1.00  0.00            
ATOM    138  H61 BCD     1      33.400  14.400  19.660  1.00  0.00            
ATOM    139  H62 BCD     1      33.500  12.160  18.870  1.00  0.00            
ATOM    140  H63 BCD     1      32.060  13.820  17.690  1.00  0.00            
ATOM    141  H64 BCD     1      30.810  11.740  20.210  1.00  0.00            
ATOM    142  H65 BCD     1      31.310  10.730  18.220  1.00  0.00            
ATOM    143  H66 BCD     1      33.500  10.570  20.900  1.00  0.00            
ATOM    144  H67 BCD     1      31.960  12.740  22.540  1.00  0.00            
ATOM    145  H68 BCD     1      34.110  12.960  23.580  1.00  0.00            
ATOM    146  H69 BCD     1      33.490  11.340  23.810  1.00  0.00            
ATOM    147  H70 BCD     1      35.330  12.160  21.770  1.00  0.00            
ATOM    148  C1  CG5     2      25.360   5.270  28.910  1.00  0.00            
ATOM    149  C2  CG5     2      25.250   6.370  27.740  1.00  0.00            
ATOM    150  C3  CG5     2      26.280   7.400  27.940  1.00  0.00            
ATOM    151  C4  CG5     2      26.520   8.280  26.690  1.00  0.00            
ATOM    152  O1  CG5     2      27.700   9.050  26.850  1.00  0.00            
ATOM    153  C5  CG5     2      28.050   9.950  25.860  1.00  0.00            
ATOM    154  C6  CG5     2      29.160  10.720  26.160  1.00  0.00            
ATOM    155  C7  CG5     2      29.510  11.770  25.280  1.00  0.00            
ATOM    156  C8  CG5     2      30.570  12.770  25.740  1.00  0.00            
ATOM    157  N1  CG5     2      30.580  13.120  27.050  1.00  0.00            
ATOM    158  C9  CG5     2      31.230  14.360  27.320  1.00  0.00            
ATOM    159  C10 CG5     2      32.720  14.060  27.640  1.00  0.00            
ATOM    160  N2  CG5     2      33.580  13.960  26.380  1.00  0.00            
ATOM    161  C11 CG5     2      34.760  12.990  26.540  1.00  0.00            
ATOM    162  C12 CG5     2      34.530  11.440  26.760  1.00  0.00            
ATOM    163  C13 CG5     2      34.160  15.330  26.070  1.00  0.00            
ATOM    164  C14 CG5     2      33.220  16.370  25.410  1.00  0.00            
ATOM    165  O2  CG5     2      31.420  13.230  24.990  1.00  0.00            
ATOM    166  N3  CG5     2      27.350  10.050  24.710  1.00  0.00            
ATOM    167  C15 CG5     2      27.750  10.930  23.830  1.00  0.00            
ATOM    168  C16 CG5     2      28.810  11.850  24.090  1.00  0.00            
ATOM    169  C17 CG5     2      29.050  12.810  23.040  1.00  0.00            
ATOM    170  C18 CG5     2      28.320  12.780  21.820  1.00  0.00            
ATOM    171  C19 CG5     2      27.290  11.820  21.600  1.00  0.00            
ATOM    172  C20 CG5     2      27.020  10.960  22.630  1.00  0.00            
ATOM    173  H1  CG5     2      26.360   4.820  28.900  1.00  0.00            
ATOM    174  H2  CG5     2      25.170   5.830  29.840  1.00  0.00            
ATOM    175  H3  CG5     2      24.570   4.550  28.700  1.00  0.00            
ATOM    176  H4  CG5     2      24.340   6.970  27.720  1.00  0.00            
ATOM    177  H5  CG5     2      25.330   5.900  26.760  1.00  0.00            
ATOM    178  H6  CG5     2      27.240   6.920  28.140  1.00  0.00            
ATOM    179  H7  CG5     2      26.040   8.050  28.790  1.00  0.00            
ATOM    180  H8  CG5     2      25.740   9.010  26.490  1.00  0.00            
ATOM    181  H9  CG5     2      26.630   7.600  25.830  1.00  0.00            
ATOM    182  H10 CG5     2      29.790  10.560  27.030  1.00  0.00            
ATOM    183  H11 CG5     2      29.910  12.710  27.700  1.00  0.00            
ATOM    184  H12 CG5     2      30.700  14.770  28.190  1.00  0.00            
ATOM    185  H13 CG5     2      30.990  15.140  26.580  1.00  0.00            
ATOM    186  H14 CG5     2      32.800  13.120  28.170  1.00  0.00            
ATOM    187  H15 CG5     2      33.130  14.920  28.160  1.00  0.00            
ATOM    188  H16 CG5     2      32.960  13.600  25.650  1.00  0.00            
ATOM    189  H17 CG5     2      35.410  13.520  27.230  1.00  0.00            
ATOM    190  H18 CG5     2      35.210  12.980  25.550  1.00  0.00            
ATOM    191  H19 CG5     2      34.740  11.140  27.790  1.00  0.00            
ATOM    192  H20 CG5     2      33.590  11.080  26.320  1.00  0.00            
ATOM    193  H21 CG5     2      35.310  10.900  26.200  1.00  0.00            
ATOM    194  H22 CG5     2      35.020  15.100  25.430  1.00  0.00            
ATOM    195  H23 CG5     2      34.550  15.710  27.010  1.00  0.00            
ATOM    196  H24 CG5     2      32.560  16.610  26.260  1.00  0.00            
ATOM    197  H25 CG5     2      33.790  17.210  25.010  1.00  0.00            
ATOM    198  H26 CG5     2      32.540  15.860  24.720  1.00  0.00            
ATOM    199  H27 CG5     2      29.850  13.540  23.120  1.00  0.00            
ATOM    200  H28 CG5     2      28.490  13.440  20.980  1.00  0.00            
ATOM    201  H29 CG5     2      26.760  11.710  20.650  1.00  0.00            
ATOM    202  H30 CG5     2      26.180  10.290  22.500  1.00  0.00            
TER
ENDMDL
MODEL        1
ATOM      1  C1  BCD     1      13.980  15.470  21.170  1.00  0.00            
ATOM      2  O1  BCD     1      14.580  16.080  22.340  1.00  0.00            
ATOM      3  C2  BCD     1      14.130  13.920  21.100  1.00  0.00            
ATOM      4  O2  BCD     1      13.420  13.320  22.200  1.00  0.00            
ATOM      5  C3  BCD     1      15.640  13.630  21.160  1.00  0.00            
ATOM      6  O3  BCD     1      15.820  12.210  21.060  1.00  0.00            
ATOM      7  C4  BCD     1      16.330  14.210  19.900  1.00  0.00            
ATOM      8  C5  BCD     1      16.010  15.710  19.870  1.00  0.00            
ATOM      9  O4  BCD     1      14.630  15.920  20.000  1.00  0.00            
ATOM     10  C6  BCD     1      16.560  16.440  18.590  1.00  0.00            
ATOM     11  O5  BCD     1      15.860  17.690  18.440  1.00  0.00            
ATOM     12  H1  BCD     1      12.960  15.840  21.060  1.00  0.00            
ATOM     13  H2  BCD     1      13.730  13.510  20.170  1.00  0.00            
ATOM     14  H3  BCD     1      13.600  12.390  22.320  1.00  0.00            
ATOM     15  H4  BCD     1      15.990  14.120  22.080  1.00  0.00            
ATOM     16  H5  BCD     1      15.420  11.580  21.670  1.00  0.00            
ATOM     17  H6  BCD     1      15.960  13.740  18.980  1.00  0.00            
ATOM     18  H7  BCD     1      16.520  16.150  20.740  1.00  0.00            
ATOM     19  H8  BCD     1      17.620  16.670  18.710  1.00  0.00            
ATOM     20  H9  BCD     1      16.560  15.800  17.700  1.00  0.00            
ATOM     21  H10 BCD     1      15.080  17.450  18.960  1.00  0.00            
ATOM     22  C7  BCD     1      13.660  18.380  25.690  1.00  0.00            
ATOM     23  O6  BCD     1      15.000  18.650  26.130  1.00  0.00            
ATOM     24  C8  BCD     1      13.450  16.850  25.760  1.00  0.00            
ATOM     25  O7  BCD     1      13.830  16.440  27.050  1.00  0.00            
ATOM     26  C9  BCD     1      14.120  15.970  24.690  1.00  0.00            
ATOM     27  O8  BCD     1      13.620  14.570  24.730  1.00  0.00            
ATOM     28  C10 BCD     1      13.770  16.640  23.290  1.00  0.00            
ATOM     29  C11 BCD     1      14.180  18.170  23.300  1.00  0.00            
ATOM     30  O9  BCD     1      13.420  18.820  24.350  1.00  0.00            
ATOM     31  C12 BCD     1      14.320  18.910  21.980  1.00  0.00            
ATOM     32  O10 BCD     1      15.120  20.100  21.990  1.00  0.00            
ATOM     33  H11 BCD     1      12.910  18.860  26.330  1.00  0.00            
ATOM     34  H12 BCD     1      12.360  16.720  25.710  1.00  0.00            
ATOM     35  H13 BCD     1      13.700  15.490  27.160  1.00  0.00            
ATOM     36  H14 BCD     1      15.190  15.960  24.920  1.00  0.00            
ATOM     37  H15 BCD     1      13.510  14.330  23.810  1.00  0.00            
ATOM     38  H16 BCD     1      12.700  16.520  23.080  1.00  0.00            
ATOM     39  H17 BCD     1      15.200  18.100  23.700  1.00  0.00            
ATOM     40  H18 BCD     1      14.720  18.210  21.240  1.00  0.00            
ATOM     41  H19 BCD     1      13.290  19.210  21.730  1.00  0.00            
ATOM     42  H20 BCD     1      15.100  20.480  21.110  1.00  0.00            
ATOM     43  C13 BCD     1      16.950  20.470  29.300  1.00  0.00            
ATOM     44  O11 BCD     1      17.860  19.460  29.120  1.00  0.00            
ATOM     45  C14 BCD     1      15.620  19.910  29.670  1.00  0.00            
ATOM     46  O12 BCD     1      15.630  19.290  31.000  1.00  0.00            
ATOM     47  C15 BCD     1      15.220  18.920  28.570  1.00  0.00            
ATOM     48  O13 BCD     1      14.000  18.250  28.900  1.00  0.00            
ATOM     49  C16 BCD     1      15.130  19.590  27.210  1.00  0.00            
ATOM     50  C17 BCD     1      16.420  20.370  26.960  1.00  0.00            
ATOM     51  O14 BCD     1      16.820  21.170  28.050  1.00  0.00            
ATOM     52  C18 BCD     1      16.380  21.240  25.710  1.00  0.00            
ATOM     53  O15 BCD     1      17.710  21.800  25.550  1.00  0.00            
ATOM     54  H21 BCD     1      17.220  21.090  30.160  1.00  0.00            
ATOM     55  H22 BCD     1      15.000  20.810  29.610  1.00  0.00            
ATOM     56  H23 BCD     1      14.760  18.920  31.180  1.00  0.00            
ATOM     57  H24 BCD     1      15.960  18.110  28.520  1.00  0.00            
ATOM     58  H25 BCD     1      13.750  17.640  28.200  1.00  0.00            
ATOM     59  H26 BCD     1      14.260  20.270  27.290  1.00  0.00            
ATOM     60  H27 BCD     1      17.170  19.580  26.810  1.00  0.00            
ATOM     61  H28 BCD     1      16.080  20.620  24.850  1.00  0.00            
ATOM     62  H29 BCD     1      15.620  22.020  25.870  1.00  0.00            
ATOM     63  H30 BCD     1      17.710  22.520  26.190  1.00  0.00            
ATOM     64  C19 BCD     1      21.490  17.870  29.990  1.00  0.00            
ATOM     65  O16 BCD     1      21.160  16.660  29.210  1.00  0.00            
ATOM     66  C20 BCD     1      20.530  18.090  31.180  1.00  0.00            
ATOM     67  O17 BCD     1      20.470  16.940  32.000  1.00  0.00            
ATOM     68  C21 BCD     1      19.120  18.450  30.730  1.00  0.00            
ATOM     69  O18 BCD     1      18.380  18.920  31.860  1.00  0.00            
ATOM     70  C22 BCD     1      19.150  19.570  29.690  1.00  0.00            
ATOM     71  C23 BCD     1      20.100  19.230  28.590  1.00  0.00            
ATOM     72  O19 BCD     1      21.390  18.980  29.160  1.00  0.00            
ATOM     73  C24 BCD     1      20.270  20.310  27.490  1.00  0.00            
ATOM     74  O20 BCD     1      21.360  19.950  26.620  1.00  0.00            
ATOM     75  H31 BCD     1      22.530  17.770  30.300  1.00  0.00            
ATOM     76  H32 BCD     1      20.970  18.930  31.740  1.00  0.00            
ATOM     77  H33 BCD     1      20.100  17.140  32.870  1.00  0.00            
ATOM     78  H34 BCD     1      18.690  17.530  30.320  1.00  0.00            
ATOM     79  H35 BCD     1      17.460  18.970  31.580  1.00  0.00            
ATOM     80  H36 BCD     1      19.310  20.610  30.020  1.00  0.00            
ATOM     81  H37 BCD     1      19.740  18.310  28.100  1.00  0.00            
ATOM     82  H38 BCD     1      19.340  20.540  26.960  1.00  0.00            
ATOM     83  H39 BCD     1      20.550  21.240  28.000  1.00  0.00            
ATOM     84  H40 BCD     1      22.180  20.320  26.980  1.00  0.00            
ATOM     85  C25 BCD     1      22.860  13.170  27.770  1.00  0.00            
ATOM     86  O21 BCD     1      22.150  13.340  26.580  1.00  0.00            
ATOM     87  C26 BCD     1      21.930  13.050  28.960  1.00  0.00            
ATOM     88  O22 BCD     1      21.010  11.950  28.790  1.00  0.00            
ATOM     89  C27 BCD     1      21.150  14.360  29.240  1.00  0.00            
ATOM     90  O23 BCD     1      20.470  14.320  30.530  1.00  0.00            
ATOM     91  C28 BCD     1      22.070  15.610  29.240  1.00  0.00            
ATOM     92  C29 BCD     1      22.930  15.590  28.010  1.00  0.00            
ATOM     93  O24 BCD     1      23.660  14.360  28.020  1.00  0.00            
ATOM     94  C30 BCD     1      23.920  16.680  27.960  1.00  0.00            
ATOM     95  O25 BCD     1      24.830  16.770  29.040  1.00  0.00            
ATOM     96  H41 BCD     1      23.510  12.280  27.770  1.00  0.00            
ATOM     97  H42 BCD     1      22.570  12.780  29.810  1.00  0.00            
ATOM     98  H43 BCD     1      20.330  12.040  29.460  1.00  0.00            
ATOM     99  H44 BCD     1      20.440  14.520  28.420  1.00  0.00            
ATOM    100  H45 BCD     1      20.140  15.190  30.760  1.00  0.00            
ATOM    101  H46 BCD     1      22.760  15.660  30.090  1.00  0.00            
ATOM    102  H47 BCD     1      22.270  15.630  27.130  1.00  0.00            
ATOM    103  H48 BCD     1      24.450  16.480  27.020  1.00  0.00            
ATOM    104  H49 BCD     1      23.430  17.650  27.790  1.00  0.00            
ATOM    105  H50 BCD     1      25.100  17.680  29.160  1.00  0.00            
ATOM    106  C31 BCD     1      21.980  11.940  22.700  1.00  0.00            
ATOM    107  O26 BCD     1      20.840  12.740  22.350  1.00  0.00            
ATOM    108  C32 BCD     1      21.600  11.030  23.820  1.00  0.00            
ATOM    109  O27 BCD     1      20.500  10.140  23.320  1.00  0.00            
ATOM    110  C33 BCD     1      21.240  11.780  25.120  1.00  0.00            
ATOM    111  C34 BCD     1      22.440  12.620  25.450  1.00  0.00            
ATOM    112  C35 BCD     1      22.670  13.610  24.290  1.00  0.00            
ATOM    113  O28 BCD     1      22.960  12.800  23.170  1.00  0.00            
ATOM    114  C36 BCD     1      23.840  14.610  24.440  1.00  0.00            
ATOM    115  O29 BCD     1      24.110  15.320  23.250  1.00  0.00            
ATOM    116  O30 BCD     1      20.870  10.870  26.260  1.00  0.00            
ATOM    117  H51 BCD     1      22.400  11.440  21.820  1.00  0.00            
ATOM    118  H52 BCD     1      22.460  10.360  23.990  1.00  0.00            
ATOM    119  H53 BCD     1      20.110   9.810  24.130  1.00  0.00            
ATOM    120  H54 BCD     1      20.490  12.530  24.850  1.00  0.00            
ATOM    121  H55 BCD     1      20.630  11.300  27.080  1.00  0.00            
ATOM    122  H56 BCD     1      23.330  12.010  25.590  1.00  0.00            
ATOM    123  H57 BCD     1      21.740  14.150  24.050  1.00  0.00            
ATOM    124  H58 BCD     1      23.650  15.370  25.220  1.00  0.00            
ATOM    125  H59 BCD     1      24.720  13.990  24.670  1.00  0.00            
ATOM    126  H60 BCD     1      23.870  14.720  22.540  1.00  0.00            
ATOM    127  C37 BCD     1      18.560  13.600  19.110  1.00  0.00            
ATOM    128  O31 BCD     1      17.740  14.040  20.130  1.00  0.00            
ATOM    129  C38 BCD     1      18.840  12.080  19.250  1.00  0.00            
ATOM    130  O32 BCD     1      17.660  11.230  19.050  1.00  0.00            
ATOM    131  C39 BCD     1      19.460  11.810  20.630  1.00  0.00            
ATOM    132  O33 BCD     1      19.870  10.450  20.730  1.00  0.00            
ATOM    133  C40 BCD     1      20.650  12.790  20.960  1.00  0.00            
ATOM    134  C41 BCD     1      20.440  14.210  20.450  1.00  0.00            
ATOM    135  O34 BCD     1      19.800  14.250  19.180  1.00  0.00            
ATOM    136  C42 BCD     1      21.790  14.880  20.370  1.00  0.00            
ATOM    137  O35 BCD     1      21.540  16.270  20.200  1.00  0.00            
ATOM    138  H61 BCD     1      18.150  13.760  18.110  1.00  0.00            
ATOM    139  H62 BCD     1      19.590  11.880  18.480  1.00  0.00            
ATOM    140  H63 BCD     1      17.080  11.580  19.730  1.00  0.00            
ATOM    141  H64 BCD     1      18.630  11.890  21.340  1.00  0.00            
ATOM    142  H65 BCD     1      20.230  10.350  21.610  1.00  0.00            
ATOM    143  H66 BCD     1      21.530  12.440  20.410  1.00  0.00            
ATOM    144  H67 BCD     1      19.850  14.730  21.220  1.00  0.00            
ATOM    145  H68 BCD     1      22.370  14.820  21.300  1.00  0.00            
ATOM    146  H69 BCD     1      22.350  14.470  19.520  1.00  0.00            
ATOM    147  H70 BCD     1      21.110  16.370  19.350  1.00  0.00            
ATOM    148  C1  CG5     2      15.950  13.730  32.790  1.00  0.00            
ATOM    149  C2  CG5     2      16.500  14.980  32.110  1.00  0.00            
ATOM    150  C3  CG5     2      15.330  15.680  31.310  1.00  0.00            
ATOM    151  C4  CG5     2      15.100  15.110  29.810  1.00  0.00            
ATOM    152  O1  CG5     2      16.190  15.740  29.080  1.00  0.00            
ATOM    153  C5  CG5     2      16.590  15.190  27.870  1.00  0.00            
ATOM    154  C6  CG5     2      17.180  16.010  26.940  1.00  0.00            
ATOM    155  C7  CG5     2      17.650  15.490  25.750  1.00  0.00            
ATOM    156  C8  CG5     2      18.270  16.270  24.670  1.00  0.00            
ATOM    157  N1  CG5     2      17.550  17.440  24.290  1.00  0.00            
ATOM    158  C9  CG5     2      17.980  18.220  23.190  1.00  0.00            
ATOM    159  C10 CG5     2      18.950  19.310  23.700  1.00  0.00            
ATOM    160  N2  CG5     2      19.680  20.280  22.850  1.00  0.00            
ATOM    161  C11 CG5     2      20.810  20.930  23.610  1.00  0.00            
ATOM    162  C12 CG5     2      22.120  21.170  22.840  1.00  0.00            
ATOM    163  C13 CG5     2      18.710  21.280  22.350  1.00  0.00            
ATOM    164  C14 CG5     2      18.250  20.960  20.890  1.00  0.00            
ATOM    165  O2  CG5     2      19.380  16.080  24.390  1.00  0.00            
ATOM    166  N3  CG5     2      16.360  13.910  27.630  1.00  0.00            
ATOM    167  C15 CG5     2      16.830  13.320  26.550  1.00  0.00            
ATOM    168  C16 CG5     2      17.560  14.100  25.570  1.00  0.00            
ATOM    169  C17 CG5     2      18.030  13.430  24.380  1.00  0.00            
ATOM    170  C18 CG5     2      17.660  12.060  24.140  1.00  0.00            
ATOM    171  C19 CG5     2      17.100  11.280  25.180  1.00  0.00            
ATOM    172  C20 CG5     2      16.590  11.930  26.320  1.00  0.00            
ATOM    173  H1  CG5     2      15.300  13.140  32.130  1.00  0.00            
ATOM    174  H2  CG5     2      16.780  13.080  33.090  1.00  0.00            
ATOM    175  H3  CG5     2      15.360  13.940  33.680  1.00  0.00            
ATOM    176  H4  CG5     2      17.330  14.710  31.450  1.00  0.00            
ATOM    177  H5  CG5     2      16.950  15.580  32.910  1.00  0.00            
ATOM    178  H6  CG5     2      15.500  16.760  31.360  1.00  0.00            
ATOM    179  H7  CG5     2      14.380  15.630  31.860  1.00  0.00            
ATOM    180  H8  CG5     2      14.150  15.520  29.440  1.00  0.00            
ATOM    181  H9  CG5     2      15.050  14.020  29.910  1.00  0.00            
ATOM    182  H10 CG5     2      17.350  17.060  27.190  1.00  0.00            
ATOM    183  H11 CG5     2      16.600  17.560  24.630  1.00  0.00            
ATOM    184  H12 CG5     2      17.120  18.680  22.680  1.00  0.00            
ATOM    185  H13 CG5     2      18.600  17.590  22.530  1.00  0.00            
ATOM    186  H14 CG5     2      19.690  18.690  24.200  1.00  0.00            
ATOM    187  H15 CG5     2      18.380  19.870  24.440  1.00  0.00            
ATOM    188  H16 CG5     2      20.090  19.810  22.020  1.00  0.00            
ATOM    189  H17 CG5     2      21.030  20.350  24.510  1.00  0.00            
ATOM    190  H18 CG5     2      20.430  21.890  23.970  1.00  0.00            
ATOM    191  H19 CG5     2      22.900  21.550  23.510  1.00  0.00            
ATOM    192  H20 CG5     2      22.620  20.210  22.630  1.00  0.00            
ATOM    193  H21 CG5     2      22.120  21.820  21.960  1.00  0.00            
ATOM    194  H22 CG5     2      19.130  22.290  22.460  1.00  0.00            
ATOM    195  H23 CG5     2      17.920  21.230  23.090  1.00  0.00            
ATOM    196  H24 CG5     2      19.170  20.870  20.290  1.00  0.00            
ATOM    197  H25 CG5     2      17.740  19.990  20.810  1.00  0.00            
ATOM    198  H26 CG5     2      17.740  21.820  20.440  1.00  0.00            
ATOM    199  H27 CG5     2      18.550  13.870  23.530  1.00  0.00            
ATOM    200  H28 CG5     2      18.100  11.550  23.280  1.00  0.00            
ATOM    201  H29 CG5     2      16.960  10.210  25.060  1.00  0.00            
ATOM    202  H30 CG5     2      16.140  11.240  27.030  1.00  0.00            
TER
ENDMDL
MODEL        1
ATOM      1  C1  BCD     1      32.810  16.070  18.930  1.00  0.00            
ATOM      2  O1  BCD     1      31.430  16.230  18.920  1.00  0.00            
ATOM      3  C2  BCD     1      33.330  14.810  18.180  1.00  0.00            
ATOM      4  O2  BCD     1      33.040  14.930  16.780  1.00  0.00            
ATOM      5  C3  BCD     1      32.860  13.570  18.820  1.00  0.00            
ATOM      6  O3  BCD     1      33.390  12.480  18.070  1.00  0.00            
ATOM      7  C4  BCD     1      33.320  13.550  20.260  1.00  0.00            
ATOM      8  C5  BCD     1      33.190  14.910  21.020  1.00  0.00            
ATOM      9  O4  BCD     1      33.400  16.050  20.200  1.00  0.00            
ATOM     10  C6  BCD     1      34.180  15.160  22.180  1.00  0.00            
ATOM     11  O5  BCD     1      35.530  15.000  21.810  1.00  0.00            
ATOM     12  H1  BCD     1      33.250  16.960  18.480  1.00  0.00            
ATOM     13  H2  BCD     1      34.430  14.810  18.210  1.00  0.00            
ATOM     14  H3  BCD     1      32.840  14.050  16.440  1.00  0.00            
ATOM     15  H4  BCD     1      31.770  13.490  18.700  1.00  0.00            
ATOM     16  H5  BCD     1      32.850  11.730  18.330  1.00  0.00            
ATOM     17  H6  BCD     1      34.370  13.220  20.330  1.00  0.00            
ATOM     18  H7  BCD     1      32.170  15.080  21.390  1.00  0.00            
ATOM     19  H8  BCD     1      33.980  16.220  22.390  1.00  0.00            
ATOM     20  H9  BCD     1      33.840  14.590  23.060  1.00  0.00            
ATOM     21  H10 BCD     1      36.000  15.800  22.050  1.00  0.00            
ATOM     22  C7  BCD     1      28.680  19.030  17.630  1.00  0.00            
ATOM     23  O6  BCD     1      27.920  18.950  18.800  1.00  0.00            
ATOM     24  C8  BCD     1      28.780  17.790  16.780  1.00  0.00            
ATOM     25  O7  BCD     1      27.460  17.450  16.380  1.00  0.00            
ATOM     26  C9  BCD     1      29.550  16.700  17.530  1.00  0.00            
ATOM     27  O8  BCD     1      29.770  15.550  16.670  1.00  0.00            
ATOM     28  C10 BCD     1      30.910  17.240  17.970  1.00  0.00            
ATOM     29  C11 BCD     1      30.680  18.530  18.740  1.00  0.00            
ATOM     30  O9  BCD     1      29.980  19.430  17.890  1.00  0.00            
ATOM     31  C12 BCD     1      31.900  19.140  19.280  1.00  0.00            
ATOM     32  O10 BCD     1      32.810  19.530  18.330  1.00  0.00            
ATOM     33  H11 BCD     1      28.190  19.770  16.970  1.00  0.00            
ATOM     34  H12 BCD     1      29.380  18.080  15.910  1.00  0.00            
ATOM     35  H13 BCD     1      27.530  16.950  15.560  1.00  0.00            
ATOM     36  H14 BCD     1      28.930  16.330  18.360  1.00  0.00            
ATOM     37  H15 BCD     1      30.610  15.170  16.940  1.00  0.00            
ATOM     38  H16 BCD     1      31.630  17.400  17.150  1.00  0.00            
ATOM     39  H17 BCD     1      30.040  18.310  19.600  1.00  0.00            
ATOM     40  H18 BCD     1      31.480  19.970  19.850  1.00  0.00            
ATOM     41  H19 BCD     1      32.370  18.380  19.930  1.00  0.00            
ATOM     42  H20 BCD     1      32.620  20.430  18.060  1.00  0.00            
ATOM     43  C13 BCD     1      24.730  20.740  20.660  1.00  0.00            
ATOM     44  O11 BCD     1      25.050  19.970  21.860  1.00  0.00            
ATOM     45  C14 BCD     1      24.390  19.920  19.390  1.00  0.00            
ATOM     46  O12 BCD     1      23.260  19.120  19.630  1.00  0.00            
ATOM     47  C15 BCD     1      25.640  19.040  19.170  1.00  0.00            
ATOM     48  O13 BCD     1      25.320  18.250  17.970  1.00  0.00            
ATOM     49  C16 BCD     1      26.840  19.870  18.930  1.00  0.00            
ATOM     50  C17 BCD     1      27.120  20.790  20.120  1.00  0.00            
ATOM     51  O14 BCD     1      25.960  21.520  20.460  1.00  0.00            
ATOM     52  C18 BCD     1      28.300  21.760  19.900  1.00  0.00            
ATOM     53  O15 BCD     1      28.110  22.330  18.580  1.00  0.00            
ATOM     54  H21 BCD     1      23.980  21.540  20.740  1.00  0.00            
ATOM     55  H22 BCD     1      24.270  20.580  18.520  1.00  0.00            
ATOM     56  H23 BCD     1      23.290  18.510  18.880  1.00  0.00            
ATOM     57  H24 BCD     1      25.870  18.470  20.080  1.00  0.00            
ATOM     58  H25 BCD     1      26.130  18.120  17.460  1.00  0.00            
ATOM     59  H26 BCD     1      26.780  20.400  17.970  1.00  0.00            
ATOM     60  H27 BCD     1      27.250  20.220  21.050  1.00  0.00            
ATOM     61  H28 BCD     1      28.290  22.460  20.750  1.00  0.00            
ATOM     62  H29 BCD     1      29.290  21.300  19.980  1.00  0.00            
ATOM     63  H30 BCD     1      27.260  22.630  18.240  1.00  0.00            
ATOM     64  C19 BCD     1      23.580  19.200  25.440  1.00  0.00            
ATOM     65  O16 BCD     1      24.000  17.890  25.170  1.00  0.00            
ATOM     66  C20 BCD     1      22.520  19.540  24.460  1.00  0.00            
ATOM     67  O17 BCD     1      21.350  18.680  24.740  1.00  0.00            
ATOM     68  C21 BCD     1      23.050  19.510  23.070  1.00  0.00            
ATOM     69  O18 BCD     1      22.060  19.890  22.120  1.00  0.00            
ATOM     70  C22 BCD     1      24.390  20.350  22.980  1.00  0.00            
ATOM     71  C23 BCD     1      25.410  20.180  24.150  1.00  0.00            
ATOM     72  O19 BCD     1      24.620  20.130  25.370  1.00  0.00            
ATOM     73  C24 BCD     1      26.330  21.340  24.190  1.00  0.00            
ATOM     74  O20 BCD     1      27.190  21.130  25.240  1.00  0.00            
ATOM     75  H31 BCD     1      23.070  19.170  26.410  1.00  0.00            
ATOM     76  H32 BCD     1      22.350  20.580  24.760  1.00  0.00            
ATOM     77  H33 BCD     1      20.790  18.720  23.960  1.00  0.00            
ATOM     78  H34 BCD     1      23.320  18.480  22.820  1.00  0.00            
ATOM     79  H35 BCD     1      22.290  19.630  21.220  1.00  0.00            
ATOM     80  H36 BCD     1      24.110  21.410  22.890  1.00  0.00            
ATOM     81  H37 BCD     1      25.950  19.230  24.110  1.00  0.00            
ATOM     82  H38 BCD     1      26.960  21.430  23.290  1.00  0.00            
ATOM     83  H39 BCD     1      25.700  22.230  24.280  1.00  0.00            
ATOM     84  H40 BCD     1      26.660  20.870  26.000  1.00  0.00            
ATOM     85  C25 BCD     1      25.160  14.390  26.880  1.00  0.00            
ATOM     86  O21 BCD     1      25.890  14.220  25.680  1.00  0.00            
ATOM     87  C26 BCD     1      23.570  14.500  26.630  1.00  0.00            
ATOM     88  O22 BCD     1      23.050  13.280  26.000  1.00  0.00            
ATOM     89  C27 BCD     1      23.450  15.770  25.710  1.00  0.00            
ATOM     90  O23 BCD     1      22.070  16.070  25.440  1.00  0.00            
ATOM     91  C28 BCD     1      24.050  17.030  26.310  1.00  0.00            
ATOM     92  C29 BCD     1      25.500  16.800  26.760  1.00  0.00            
ATOM     93  O24 BCD     1      25.670  15.530  27.470  1.00  0.00            
ATOM     94  C30 BCD     1      25.920  17.880  27.720  1.00  0.00            
ATOM     95  O25 BCD     1      27.330  17.840  28.030  1.00  0.00            
ATOM     96  H41 BCD     1      25.280  13.580  27.610  1.00  0.00            
ATOM     97  H42 BCD     1      23.020  14.760  27.540  1.00  0.00            
ATOM     98  H43 BCD     1      23.340  13.340  25.090  1.00  0.00            
ATOM     99  H44 BCD     1      24.020  15.470  24.820  1.00  0.00            
ATOM    100  H45 BCD     1      21.870  16.880  24.970  1.00  0.00            
ATOM    101  H46 BCD     1      23.370  17.330  27.110  1.00  0.00            
ATOM    102  H47 BCD     1      26.090  16.880  25.840  1.00  0.00            
ATOM    103  H48 BCD     1      25.650  18.880  27.340  1.00  0.00            
ATOM    104  H49 BCD     1      25.390  17.740  28.670  1.00  0.00            
ATOM    105  H50 BCD     1      27.370  18.080  28.960  1.00  0.00            
ATOM    106  C31 BCD     1      27.790  11.150  23.670  1.00  0.00            
ATOM    107  O26 BCD     1      28.790  12.000  22.920  1.00  0.00            
ATOM    108  C32 BCD     1      26.340  11.440  23.340  1.00  0.00            
ATOM    109  O27 BCD     1      26.200  11.420  21.940  1.00  0.00            
ATOM    110  C33 BCD     1      25.930  12.820  23.890  1.00  0.00            
ATOM    111  C34 BCD     1      26.190  12.890  25.320  1.00  0.00            
ATOM    112  C35 BCD     1      27.620  12.570  25.650  1.00  0.00            
ATOM    113  O28 BCD     1      27.920  11.320  25.110  1.00  0.00            
ATOM    114  C36 BCD     1      28.000  12.600  27.110  1.00  0.00            
ATOM    115  O29 BCD     1      27.000  11.920  27.930  1.00  0.00            
ATOM    116  O30 BCD     1      24.550  13.040  23.590  1.00  0.00            
ATOM    117  H51 BCD     1      28.030  10.140  23.340  1.00  0.00            
ATOM    118  H52 BCD     1      25.680  10.600  23.600  1.00  0.00            
ATOM    119  H53 BCD     1      25.620  10.670  21.820  1.00  0.00            
ATOM    120  H54 BCD     1      26.600  13.560  23.440  1.00  0.00            
ATOM    121  H55 BCD     1      24.380  13.080  22.640  1.00  0.00            
ATOM    122  H56 BCD     1      25.520  12.210  25.860  1.00  0.00            
ATOM    123  H57 BCD     1      28.150  13.420  25.200  1.00  0.00            
ATOM    124  H58 BCD     1      28.990  12.140  27.220  1.00  0.00            
ATOM    125  H59 BCD     1      28.150  13.620  27.460  1.00  0.00            
ATOM    126  H60 BCD     1      26.950  11.060  27.510  1.00  0.00            
ATOM    127  C37 BCD     1      32.870  11.990  22.080  1.00  0.00            
ATOM    128  O31 BCD     1      32.620  12.540  20.840  1.00  0.00            
ATOM    129  C38 BCD     1      32.230  10.680  22.230  1.00  0.00            
ATOM    130  O32 BCD     1      32.810   9.710  21.230  1.00  0.00            
ATOM    131  C39 BCD     1      30.700  10.740  22.090  1.00  0.00            
ATOM    132  O33 BCD     1      30.140   9.440  22.490  1.00  0.00            
ATOM    133  C40 BCD     1      30.160  11.730  23.180  1.00  0.00            
ATOM    134  C41 BCD     1      30.870  13.060  22.970  1.00  0.00            
ATOM    135  O34 BCD     1      32.280  12.870  23.120  1.00  0.00            
ATOM    136  C42 BCD     1      30.440  14.210  23.890  1.00  0.00            
ATOM    137  O35 BCD     1      30.670  13.810  25.270  1.00  0.00            
ATOM    138  H61 BCD     1      33.960  11.970  22.220  1.00  0.00            
ATOM    139  H62 BCD     1      32.530  10.390  23.240  1.00  0.00            
ATOM    140  H63 BCD     1      33.730   9.700  21.510  1.00  0.00            
ATOM    141  H64 BCD     1      30.400  11.140  21.110  1.00  0.00            
ATOM    142  H65 BCD     1      30.020   9.020  21.630  1.00  0.00            
ATOM    143  H66 BCD     1      30.320  11.370  24.210  1.00  0.00            
ATOM    144  H67 BCD     1      30.610  13.330  21.940  1.00  0.00            
ATOM    145  H68 BCD     1      31.100  15.080  23.820  1.00  0.00            
ATOM    146  H69 BCD     1      29.410  14.590  23.840  1.00  0.00            
ATOM    147  H70 BCD     1      30.310  14.490  25.840  1.00  0.00            
ATOM    148  C1  CG5     2      20.330  13.450  24.070  1.00  0.00            
ATOM    149  C2  CG5     2      21.320  13.990  23.060  1.00  0.00            
ATOM    150  C3  CG5     2      21.140  15.430  22.560  1.00  0.00            
ATOM    151  C4  CG5     2      22.160  15.700  21.570  1.00  0.00            
ATOM    152  O1  CG5     2      23.470  15.950  22.190  1.00  0.00            
ATOM    153  C5  CG5     2      24.650  15.480  21.640  1.00  0.00            
ATOM    154  C6  CG5     2      25.790  16.160  22.080  1.00  0.00            
ATOM    155  C7  CG5     2      27.100  15.800  21.650  1.00  0.00            
ATOM    156  C8  CG5     2      28.280  16.700  22.050  1.00  0.00            
ATOM    157  N1  CG5     2      27.940  17.840  22.730  1.00  0.00            
ATOM    158  C9  CG5     2      28.920  18.810  23.130  1.00  0.00            
ATOM    159  C10 CG5     2      29.660  18.420  24.380  1.00  0.00            
ATOM    160  N2  CG5     2      31.050  19.110  24.530  1.00  0.00            
ATOM    161  C11 CG5     2      32.060  18.380  23.610  1.00  0.00            
ATOM    162  C12 CG5     2      33.530  18.740  23.830  1.00  0.00            
ATOM    163  C13 CG5     2      31.620  18.960  25.980  1.00  0.00            
ATOM    164  C14 CG5     2      30.730  19.730  27.090  1.00  0.00            
ATOM    165  O2  CG5     2      29.450  16.500  21.880  1.00  0.00            
ATOM    166  N3  CG5     2      24.670  14.460  20.770  1.00  0.00            
ATOM    167  C15 CG5     2      25.860  14.110  20.290  1.00  0.00            
ATOM    168  C16 CG5     2      27.120  14.680  20.730  1.00  0.00            
ATOM    169  C17 CG5     2      28.270  14.230  20.140  1.00  0.00            
ATOM    170  C18 CG5     2      28.250  13.170  19.210  1.00  0.00            
ATOM    171  C19 CG5     2      26.980  12.590  18.790  1.00  0.00            
ATOM    172  C20 CG5     2      25.800  13.150  19.310  1.00  0.00            
ATOM    173  H1  CG5     2      20.440  14.070  24.970  1.00  0.00            
ATOM    174  H2  CG5     2      19.320  13.560  23.660  1.00  0.00            
ATOM    175  H3  CG5     2      20.390  12.380  24.330  1.00  0.00            
ATOM    176  H4  CG5     2      21.100  13.360  22.190  1.00  0.00            
ATOM    177  H5  CG5     2      22.320  13.870  23.480  1.00  0.00            
ATOM    178  H6  CG5     2      21.070  16.090  23.440  1.00  0.00            
ATOM    179  H7  CG5     2      20.190  15.590  22.040  1.00  0.00            
ATOM    180  H8  CG5     2      21.870  16.650  21.100  1.00  0.00            
ATOM    181  H9  CG5     2      22.210  14.880  20.850  1.00  0.00            
ATOM    182  H10 CG5     2      25.570  16.970  22.770  1.00  0.00            
ATOM    183  H11 CG5     2      27.000  18.170  22.590  1.00  0.00            
ATOM    184  H12 CG5     2      28.460  19.800  23.280  1.00  0.00            
ATOM    185  H13 CG5     2      29.600  19.020  22.300  1.00  0.00            
ATOM    186  H14 CG5     2      30.010  17.400  24.210  1.00  0.00            
ATOM    187  H15 CG5     2      29.110  18.430  25.320  1.00  0.00            
ATOM    188  H16 CG5     2      31.040  20.110  24.290  1.00  0.00            
ATOM    189  H17 CG5     2      31.740  18.540  22.580  1.00  0.00            
ATOM    190  H18 CG5     2      31.950  17.340  23.920  1.00  0.00            
ATOM    191  H19 CG5     2      34.050  18.460  22.910  1.00  0.00            
ATOM    192  H20 CG5     2      33.680  19.800  24.080  1.00  0.00            
ATOM    193  H21 CG5     2      33.970  18.170  24.660  1.00  0.00            
ATOM    194  H22 CG5     2      32.650  19.280  26.110  1.00  0.00            
ATOM    195  H23 CG5     2      31.660  17.900  26.250  1.00  0.00            
ATOM    196  H24 CG5     2      30.510  20.760  26.790  1.00  0.00            
ATOM    197  H25 CG5     2      29.720  19.290  27.080  1.00  0.00            
ATOM    198  H26 CG5     2      31.160  19.750  28.100  1.00  0.00            
ATOM    199  H27 CG5     2      29.240  14.630  20.440  1.00  0.00            
ATOM    200  H28 CG5     2      29.210  12.830  18.850  1.00  0.00            
ATOM    201  H29 CG5     2      26.950  11.810  18.030  1.00  0.00            
ATOM    202  H30 CG5     2      24.860  12.790  18.910  1.00  0.00            
TER
ENDMDL
MODEL        1
ATOM      1  C1  BCD     1      31.690  16.310  18.000  1.00  0.00            
ATOM      2  O1  BCD     1      30.310  16.730  18.200  1.00  0.00            
ATOM      3  C2  BCD     1      31.800  14.780  17.670  1.00  0.00            
ATOM      4  O2  BCD     1      30.970  14.520  16.520  1.00  0.00            
ATOM      5  C3  BCD     1      31.460  13.900  18.860  1.00  0.00            
ATOM      6  O3  BCD     1      31.770  12.480  18.600  1.00  0.00            
ATOM      7  C4  BCD     1      32.120  14.400  20.170  1.00  0.00            
ATOM      8  C5  BCD     1      32.200  15.910  20.260  1.00  0.00            
ATOM      9  O4  BCD     1      32.490  16.620  19.090  1.00  0.00            
ATOM     10  C6  BCD     1      33.180  16.520  21.270  1.00  0.00            
ATOM     11  O5  BCD     1      34.510  16.010  21.000  1.00  0.00            
ATOM     12  H1  BCD     1      32.150  16.840  17.170  1.00  0.00            
ATOM     13  H2  BCD     1      32.810  14.530  17.330  1.00  0.00            
ATOM     14  H3  BCD     1      30.800  13.580  16.370  1.00  0.00            
ATOM     15  H4  BCD     1      30.380  14.080  18.930  1.00  0.00            
ATOM     16  H5  BCD     1      30.990  11.930  18.610  1.00  0.00            
ATOM     17  H6  BCD     1      33.160  14.040  20.140  1.00  0.00            
ATOM     18  H7  BCD     1      31.190  16.220  20.570  1.00  0.00            
ATOM     19  H8  BCD     1      33.160  17.620  21.290  1.00  0.00            
ATOM     20  H9  BCD     1      32.940  16.280  22.320  1.00  0.00            
ATOM     21  H10 BCD     1      34.880  16.660  20.400  1.00  0.00            
ATOM     22  C7  BCD     1      27.710  19.660  17.120  1.00  0.00            
ATOM     23  O6  BCD     1      26.910  19.360  18.210  1.00  0.00            
ATOM     24  C8  BCD     1      27.740  18.520  16.070  1.00  0.00            
ATOM     25  O7  BCD     1      26.390  18.140  15.700  1.00  0.00            
ATOM     26  C9  BCD     1      28.490  17.310  16.720  1.00  0.00            
ATOM     27  O8  BCD     1      28.720  16.300  15.780  1.00  0.00            
ATOM     28  C10 BCD     1      29.870  17.730  17.330  1.00  0.00            
ATOM     29  C11 BCD     1      29.730  18.950  18.240  1.00  0.00            
ATOM     30  O9  BCD     1      28.960  19.990  17.590  1.00  0.00            
ATOM     31  C12 BCD     1      31.110  19.600  18.570  1.00  0.00            
ATOM     32  O10 BCD     1      31.750  19.880  17.340  1.00  0.00            
ATOM     33  H11 BCD     1      27.220  20.560  16.730  1.00  0.00            
ATOM     34  H12 BCD     1      28.290  18.840  15.170  1.00  0.00            
ATOM     35  H13 BCD     1      26.060  18.690  14.980  1.00  0.00            
ATOM     36  H14 BCD     1      27.850  17.050  17.580  1.00  0.00            
ATOM     37  H15 BCD     1      29.310  15.600  16.050  1.00  0.00            
ATOM     38  H16 BCD     1      30.610  17.980  16.560  1.00  0.00            
ATOM     39  H17 BCD     1      29.120  18.810  19.140  1.00  0.00            
ATOM     40  H18 BCD     1      31.010  20.440  19.270  1.00  0.00            
ATOM     41  H19 BCD     1      31.650  18.800  19.100  1.00  0.00            
ATOM     42  H20 BCD     1      31.090  20.090  16.680  1.00  0.00            
ATOM     43  C13 BCD     1      23.440  20.670  20.010  1.00  0.00            
ATOM     44  O11 BCD     1      23.660  20.150  21.280  1.00  0.00            
ATOM     45  C14 BCD     1      23.250  19.540  19.000  1.00  0.00            
ATOM     46  O12 BCD     1      22.360  18.530  19.470  1.00  0.00            
ATOM     47  C15 BCD     1      24.620  18.940  18.660  1.00  0.00            
ATOM     48  O13 BCD     1      24.320  18.090  17.580  1.00  0.00            
ATOM     49  C16 BCD     1      25.700  19.980  18.300  1.00  0.00            
ATOM     50  C17 BCD     1      25.830  21.010  19.440  1.00  0.00            
ATOM     51  O14 BCD     1      24.560  21.550  19.690  1.00  0.00            
ATOM     52  C18 BCD     1      26.720  22.170  19.190  1.00  0.00            
ATOM     53  O15 BCD     1      26.290  22.760  17.950  1.00  0.00            
ATOM     54  H21 BCD     1      22.530  21.270  19.910  1.00  0.00            
ATOM     55  H22 BCD     1      22.900  19.950  18.040  1.00  0.00            
ATOM     56  H23 BCD     1      22.320  17.910  18.730  1.00  0.00            
ATOM     57  H24 BCD     1      24.920  18.440  19.590  1.00  0.00            
ATOM     58  H25 BCD     1      24.910  18.280  16.850  1.00  0.00            
ATOM     59  H26 BCD     1      25.380  20.510  17.390  1.00  0.00            
ATOM     60  H27 BCD     1      26.250  20.570  20.350  1.00  0.00            
ATOM     61  H28 BCD     1      26.590  22.890  20.010  1.00  0.00            
ATOM     62  H29 BCD     1      27.720  21.730  19.180  1.00  0.00            
ATOM     63  H30 BCD     1      25.420  23.170  17.970  1.00  0.00            
ATOM     64  C19 BCD     1      21.860  19.700  24.960  1.00  0.00            
ATOM     65  O16 BCD     1      22.600  18.450  25.130  1.00  0.00            
ATOM     66  C20 BCD     1      20.900  19.680  23.770  1.00  0.00            
ATOM     67  O17 BCD     1      19.980  18.710  23.920  1.00  0.00            
ATOM     68  C21 BCD     1      21.720  19.540  22.480  1.00  0.00            
ATOM     69  O18 BCD     1      20.810  19.550  21.340  1.00  0.00            
ATOM     70  C22 BCD     1      22.880  20.540  22.390  1.00  0.00            
ATOM     71  C23 BCD     1      23.690  20.590  23.670  1.00  0.00            
ATOM     72  O19 BCD     1      22.740  20.730  24.800  1.00  0.00            
ATOM     73  C24 BCD     1      24.650  21.850  23.730  1.00  0.00            
ATOM     74  O20 BCD     1      25.520  21.810  24.900  1.00  0.00            
ATOM     75  H31 BCD     1      21.270  19.940  25.860  1.00  0.00            
ATOM     76  H32 BCD     1      20.360  20.630  23.790  1.00  0.00            
ATOM     77  H33 BCD     1      19.680  18.460  23.040  1.00  0.00            
ATOM     78  H34 BCD     1      22.120  18.530  22.630  1.00  0.00            
ATOM     79  H35 BCD     1      21.410  19.250  20.660  1.00  0.00            
ATOM     80  H36 BCD     1      22.340  21.470  22.190  1.00  0.00            
ATOM     81  H37 BCD     1      24.240  19.650  23.830  1.00  0.00            
ATOM     82  H38 BCD     1      25.270  21.860  22.820  1.00  0.00            
ATOM     83  H39 BCD     1      24.040  22.750  23.620  1.00  0.00            
ATOM     84  H40 BCD     1      24.890  22.030  25.590  1.00  0.00            
ATOM     85  C25 BCD     1      23.670  15.140  27.000  1.00  0.00            
ATOM     86  O21 BCD     1      24.510  14.870  25.880  1.00  0.00            
ATOM     87  C26 BCD     1      22.210  15.110  26.570  1.00  0.00            
ATOM     88  O22 BCD     1      21.740  13.900  25.920  1.00  0.00            
ATOM     89  C27 BCD     1      21.880  16.320  25.610  1.00  0.00            
ATOM     90  O23 BCD     1      20.490  16.530  25.430  1.00  0.00            
ATOM     91  C28 BCD     1      22.390  17.560  26.220  1.00  0.00            
ATOM     92  C29 BCD     1      23.760  17.520  26.900  1.00  0.00            
ATOM     93  O24 BCD     1      23.890  16.370  27.670  1.00  0.00            
ATOM     94  C30 BCD     1      24.070  18.670  27.790  1.00  0.00            
ATOM     95  O25 BCD     1      25.460  18.680  28.050  1.00  0.00            
ATOM     96  H41 BCD     1      23.900  14.300  27.660  1.00  0.00            
ATOM     97  H42 BCD     1      21.560  15.300  27.430  1.00  0.00            
ATOM     98  H43 BCD     1      22.380  13.620  25.260  1.00  0.00            
ATOM     99  H44 BCD     1      22.310  16.060  24.630  1.00  0.00            
ATOM    100  H45 BCD     1      20.260  17.330  24.960  1.00  0.00            
ATOM    101  H46 BCD     1      21.600  18.010  26.830  1.00  0.00            
ATOM    102  H47 BCD     1      24.590  17.420  26.200  1.00  0.00            
ATOM    103  H48 BCD     1      23.750  19.570  27.240  1.00  0.00            
ATOM    104  H49 BCD     1      23.450  18.630  28.700  1.00  0.00            
ATOM    105  H50 BCD     1      25.670  18.990  28.940  1.00  0.00            
ATOM    106  C31 BCD     1      27.220  12.030  24.530  1.00  0.00            
ATOM    107  O26 BCD     1      27.910  13.000  23.740  1.00  0.00            
ATOM    108  C32 BCD     1      25.770  11.900  24.030  1.00  0.00            
ATOM    109  O27 BCD     1      25.990  11.370  22.760  1.00  0.00            
ATOM    110  C33 BCD     1      25.000  13.260  24.160  1.00  0.00            
ATOM    111  C34 BCD     1      25.100  13.620  25.690  1.00  0.00            
ATOM    112  C35 BCD     1      26.510  13.620  26.210  1.00  0.00            
ATOM    113  O28 BCD     1      27.220  12.400  25.950  1.00  0.00            
ATOM    114  C36 BCD     1      26.640  13.890  27.660  1.00  0.00            
ATOM    115  O29 BCD     1      26.030  12.830  28.380  1.00  0.00            
ATOM    116  O30 BCD     1      23.590  13.130  23.800  1.00  0.00            
ATOM    117  H51 BCD     1      27.730  11.090  24.310  1.00  0.00            
ATOM    118  H52 BCD     1      25.190  11.210  24.650  1.00  0.00            
ATOM    119  H53 BCD     1      25.160  11.170  22.320  1.00  0.00            
ATOM    120  H54 BCD     1      25.510  14.030  23.570  1.00  0.00            
ATOM    121  H55 BCD     1      23.540  12.640  22.960  1.00  0.00            
ATOM    122  H56 BCD     1      24.540  12.850  26.230  1.00  0.00            
ATOM    123  H57 BCD     1      27.100  14.390  25.690  1.00  0.00            
ATOM    124  H58 BCD     1      27.690  13.950  27.950  1.00  0.00            
ATOM    125  H59 BCD     1      26.010  14.770  27.850  1.00  0.00            
ATOM    126  H60 BCD     1      26.150  12.030  27.860  1.00  0.00            
ATOM    127  C37 BCD     1      31.800  13.790  22.610  1.00  0.00            
ATOM    128  O31 BCD     1      31.370  13.750  21.220  1.00  0.00            
ATOM    129  C38 BCD     1      31.670  12.380  23.170  1.00  0.00            
ATOM    130  O32 BCD     1      32.420  11.260  22.530  1.00  0.00            
ATOM    131  C39 BCD     1      30.230  12.000  23.360  1.00  0.00            
ATOM    132  O33 BCD     1      30.140  10.730  24.130  1.00  0.00            
ATOM    133  C40 BCD     1      29.350  13.180  23.960  1.00  0.00            
ATOM    134  C41 BCD     1      29.660  14.530  23.360  1.00  0.00            
ATOM    135  O34 BCD     1      31.060  14.820  23.300  1.00  0.00            
ATOM    136  C42 BCD     1      29.020  15.740  23.970  1.00  0.00            
ATOM    137  O35 BCD     1      29.420  15.870  25.340  1.00  0.00            
ATOM    138  H61 BCD     1      32.820  14.200  22.660  1.00  0.00            
ATOM    139  H62 BCD     1      31.990  12.420  24.220  1.00  0.00            
ATOM    140  H63 BCD     1      33.280  11.650  22.340  1.00  0.00            
ATOM    141  H64 BCD     1      29.910  11.860  22.320  1.00  0.00            
ATOM    142  H65 BCD     1      30.130  10.960  25.060  1.00  0.00            
ATOM    143  H66 BCD     1      29.580  13.320  25.020  1.00  0.00            
ATOM    144  H67 BCD     1      29.350  14.480  22.310  1.00  0.00            
ATOM    145  H68 BCD     1      29.350  16.620  23.420  1.00  0.00            
ATOM    146  H69 BCD     1      27.930  15.610  23.980  1.00  0.00            
ATOM    147  H70 BCD     1      28.750  16.470  25.680  1.00  0.00            
ATOM    148  C1  CG5     2      17.480  16.230  21.510  1.00  0.00            
ATOM    149  C2  CG5     2      18.660  15.260  21.380  1.00  0.00            
ATOM    150  C3  CG5     2      19.870  15.640  22.270  1.00  0.00            
ATOM    151  C4  CG5     2      21.170  15.120  21.640  1.00  0.00            
ATOM    152  O1  CG5     2      22.320  15.900  22.070  1.00  0.00            
ATOM    153  C5  CG5     2      23.520  15.730  21.440  1.00  0.00            
ATOM    154  C6  CG5     2      24.620  16.560  21.860  1.00  0.00            
ATOM    155  C7  CG5     2      25.890  16.440  21.300  1.00  0.00            
ATOM    156  C8  CG5     2      26.940  17.490  21.570  1.00  0.00            
ATOM    157  N1  CG5     2      26.470  18.640  22.150  1.00  0.00            
ATOM    158  C9  CG5     2      27.360  19.730  22.550  1.00  0.00            
ATOM    159  C10 CG5     2      28.070  19.500  23.850  1.00  0.00            
ATOM    160  N2  CG5     2      28.780  20.740  24.400  1.00  0.00            
ATOM    161  C11 CG5     2      30.110  20.930  23.740  1.00  0.00            
ATOM    162  C12 CG5     2      30.980  22.200  23.830  1.00  0.00            
ATOM    163  C13 CG5     2      28.960  20.620  25.890  1.00  0.00            
ATOM    164  C14 CG5     2      27.770  21.000  26.740  1.00  0.00            
ATOM    165  O2  CG5     2      28.150  17.290  21.440  1.00  0.00            
ATOM    166  N3  CG5     2      23.740  14.780  20.520  1.00  0.00            
ATOM    167  C15 CG5     2      25.030  14.580  20.120  1.00  0.00            
ATOM    168  C16 CG5     2      26.150  15.430  20.380  1.00  0.00            
ATOM    169  C17 CG5     2      27.320  15.330  19.550  1.00  0.00            
ATOM    170  C18 CG5     2      27.380  14.330  18.560  1.00  0.00            
ATOM    171  C19 CG5     2      26.350  13.480  18.330  1.00  0.00            
ATOM    172  C20 CG5     2      25.190  13.710  19.070  1.00  0.00            
ATOM    173  H1  CG5     2      17.790  17.280  21.460  1.00  0.00            
ATOM    174  H2  CG5     2      16.620  15.920  20.900  1.00  0.00            
ATOM    175  H3  CG5     2      17.150  16.130  22.550  1.00  0.00            
ATOM    176  H4  CG5     2      18.950  15.140  20.330  1.00  0.00            
ATOM    177  H5  CG5     2      18.420  14.230  21.690  1.00  0.00            
ATOM    178  H6  CG5     2      19.700  15.240  23.270  1.00  0.00            
ATOM    179  H7  CG5     2      19.900  16.740  22.250  1.00  0.00            
ATOM    180  H8  CG5     2      21.160  15.200  20.540  1.00  0.00            
ATOM    181  H9  CG5     2      21.330  14.070  21.890  1.00  0.00            
ATOM    182  H10 CG5     2      24.440  17.320  22.620  1.00  0.00            
ATOM    183  H11 CG5     2      25.500  18.600  22.410  1.00  0.00            
ATOM    184  H12 CG5     2      26.850  20.700  22.580  1.00  0.00            
ATOM    185  H13 CG5     2      28.100  19.820  21.750  1.00  0.00            
ATOM    186  H14 CG5     2      28.730  18.650  23.680  1.00  0.00            
ATOM    187  H15 CG5     2      27.360  19.150  24.600  1.00  0.00            
ATOM    188  H16 CG5     2      28.140  21.520  24.190  1.00  0.00            
ATOM    189  H17 CG5     2      30.030  20.590  22.710  1.00  0.00            
ATOM    190  H18 CG5     2      30.760  20.170  24.190  1.00  0.00            
ATOM    191  H19 CG5     2      31.100  22.420  24.900  1.00  0.00            
ATOM    192  H20 CG5     2      31.940  22.110  23.310  1.00  0.00            
ATOM    193  H21 CG5     2      30.540  23.150  23.500  1.00  0.00            
ATOM    194  H22 CG5     2      29.780  21.300  26.140  1.00  0.00            
ATOM    195  H23 CG5     2      29.170  19.580  26.110  1.00  0.00            
ATOM    196  H24 CG5     2      26.890  20.350  26.640  1.00  0.00            
ATOM    197  H25 CG5     2      28.120  20.940  27.780  1.00  0.00            
ATOM    198  H26 CG5     2      27.390  22.010  26.560  1.00  0.00            
ATOM    199  H27 CG5     2      28.050  16.140  19.560  1.00  0.00            
ATOM    200  H28 CG5     2      28.300  14.210  17.980  1.00  0.00            
ATOM    201  H29 CG5     2      26.290  12.740  17.540  1.00  0.00            
ATOM    202  H30 CG5     2      24.280  13.290  18.670  1.00  0.00            
TER
ENDMDL
MODEL        1
ATOM      1  C1  BCD     1      26.700  20.720  20.570  1.00  0.00            
ATOM      2  O1  BCD     1      25.710  19.900  21.260  1.00  0.00            
ATOM      3  C2  BCD     1      26.140  21.660  19.550  1.00  0.00            
ATOM      4  O2  BCD     1      25.280  22.640  20.200  1.00  0.00            
ATOM      5  C3  BCD     1      25.430  20.880  18.420  1.00  0.00            
ATOM      6  O3  BCD     1      24.910  21.650  17.310  1.00  0.00            
ATOM      7  C4  BCD     1      26.330  19.680  17.890  1.00  0.00            
ATOM      8  C5  BCD     1      26.960  18.900  19.040  1.00  0.00            
ATOM      9  O4  BCD     1      27.640  19.900  19.850  1.00  0.00            
ATOM     10  C6  BCD     1      27.970  17.900  18.640  1.00  0.00            
ATOM     11  O5  BCD     1      29.110  18.520  18.200  1.00  0.00            
ATOM     12  H1  BCD     1      27.420  21.220  21.230  1.00  0.00            
ATOM     13  H2  BCD     1      26.960  22.150  19.010  1.00  0.00            
ATOM     14  H3  BCD     1      24.650  22.180  20.760  1.00  0.00            
ATOM     15  H4  BCD     1      24.600  20.500  19.020  1.00  0.00            
ATOM     16  H5  BCD     1      24.540  22.500  17.570  1.00  0.00            
ATOM     17  H6  BCD     1      27.110  20.080  17.220  1.00  0.00            
ATOM     18  H7  BCD     1      26.190  18.360  19.600  1.00  0.00            
ATOM     19  H8  BCD     1      28.250  17.320  19.530  1.00  0.00            
ATOM     20  H9  BCD     1      27.660  17.180  17.870  1.00  0.00            
ATOM     21  H10 BCD     1      29.660  18.740  18.960  1.00  0.00            
ATOM     22  C7  BCD     1      24.300  19.100  25.140  1.00  0.00            
ATOM     23  O6  BCD     1      23.660  17.890  24.780  1.00  0.00            
ATOM     24  C8  BCD     1      23.610  20.290  24.400  1.00  0.00            
ATOM     25  O7  BCD     1      22.190  20.270  24.730  1.00  0.00            
ATOM     26  C9  BCD     1      23.960  20.290  22.920  1.00  0.00            
ATOM     27  O8  BCD     1      23.410  21.400  22.220  1.00  0.00            
ATOM     28  C10 BCD     1      25.450  20.190  22.640  1.00  0.00            
ATOM     29  C11 BCD     1      26.020  19.040  23.420  1.00  0.00            
ATOM     30  O9  BCD     1      25.700  19.150  24.780  1.00  0.00            
ATOM     31  C12 BCD     1      27.530  19.160  23.290  1.00  0.00            
ATOM     32  O10 BCD     1      28.090  18.000  23.900  1.00  0.00            
ATOM     33  H11 BCD     1      24.280  19.160  26.240  1.00  0.00            
ATOM     34  H12 BCD     1      24.050  21.220  24.770  1.00  0.00            
ATOM     35  H13 BCD     1      22.040  21.090  25.210  1.00  0.00            
ATOM     36  H14 BCD     1      23.610  19.360  22.460  1.00  0.00            
ATOM     37  H15 BCD     1      22.500  21.190  22.000  1.00  0.00            
ATOM     38  H16 BCD     1      25.830  21.140  23.050  1.00  0.00            
ATOM     39  H17 BCD     1      25.730  18.070  22.970  1.00  0.00            
ATOM     40  H18 BCD     1      27.810  19.150  22.220  1.00  0.00            
ATOM     41  H19 BCD     1      27.930  20.110  23.670  1.00  0.00            
ATOM     42  H20 BCD     1      28.990  18.240  24.120  1.00  0.00            
ATOM     43  C13 BCD     1      21.530  15.000  26.610  1.00  0.00            
ATOM     44  O11 BCD     1      22.120  14.180  25.620  1.00  0.00            
ATOM     45  C14 BCD     1      20.700  16.100  25.920  1.00  0.00            
ATOM     46  O12 BCD     1      19.720  15.400  25.240  1.00  0.00            
ATOM     47  C15 BCD     1      21.520  16.870  24.980  1.00  0.00            
ATOM     48  O13 BCD     1      20.740  17.950  24.410  1.00  0.00            
ATOM     49  C16 BCD     1      22.700  17.380  25.750  1.00  0.00            
ATOM     50  C17 BCD     1      23.430  16.400  26.630  1.00  0.00            
ATOM     51  O14 BCD     1      22.490  15.660  27.390  1.00  0.00            
ATOM     52  C18 BCD     1      24.470  16.940  27.550  1.00  0.00            
ATOM     53  O15 BCD     1      23.950  17.960  28.450  1.00  0.00            
ATOM     54  H21 BCD     1      20.900  14.340  27.210  1.00  0.00            
ATOM     55  H22 BCD     1      20.350  16.770  26.710  1.00  0.00            
ATOM     56  H23 BCD     1      19.290  15.980  24.600  1.00  0.00            
ATOM     57  H24 BCD     1      21.930  16.250  24.170  1.00  0.00            
ATOM     58  H25 BCD     1      21.360  18.650  24.200  1.00  0.00            
ATOM     59  H26 BCD     1      22.330  18.170  26.420  1.00  0.00            
ATOM     60  H27 BCD     1      23.910  15.640  26.000  1.00  0.00            
ATOM     61  H28 BCD     1      24.900  16.150  28.180  1.00  0.00            
ATOM     62  H29 BCD     1      25.320  17.430  27.060  1.00  0.00            
ATOM     63  H30 BCD     1      24.600  18.010  29.160  1.00  0.00            
ATOM     64  C19 BCD     1      22.640  10.420  24.690  1.00  0.00            
ATOM     65  O16 BCD     1      22.620  11.020  23.400  1.00  0.00            
ATOM     66  C20 BCD     1      21.330  10.560  25.430  1.00  0.00            
ATOM     67  O17 BCD     1      20.370   9.920  24.570  1.00  0.00            
ATOM     68  C21 BCD     1      21.100  12.060  25.650  1.00  0.00            
ATOM     69  O18 BCD     1      19.980  12.410  26.410  1.00  0.00            
ATOM     70  C22 BCD     1      22.300  12.830  26.100  1.00  0.00            
ATOM     71  C23 BCD     1      23.670  12.330  25.580  1.00  0.00            
ATOM     72  O19 BCD     1      23.690  10.890  25.450  1.00  0.00            
ATOM     73  C24 BCD     1      24.750  12.760  26.490  1.00  0.00            
ATOM     74  O20 BCD     1      26.090  12.600  26.030  1.00  0.00            
ATOM     75  H31 BCD     1      22.820   9.350  24.540  1.00  0.00            
ATOM     76  H32 BCD     1      21.390  10.030  26.390  1.00  0.00            
ATOM     77  H33 BCD     1      19.480   9.900  24.940  1.00  0.00            
ATOM     78  H34 BCD     1      20.830  12.470  24.670  1.00  0.00            
ATOM     79  H35 BCD     1      19.880  13.330  26.140  1.00  0.00            
ATOM     80  H36 BCD     1      22.290  12.810  27.190  1.00  0.00            
ATOM     81  H37 BCD     1      23.810  12.800  24.590  1.00  0.00            
ATOM     82  H38 BCD     1      24.790  13.830  26.720  1.00  0.00            
ATOM     83  H39 BCD     1      24.590  12.400  27.510  1.00  0.00            
ATOM     84  H40 BCD     1      26.160  11.640  26.120  1.00  0.00            
ATOM     85  C25 BCD     1      23.370  10.320  19.510  1.00  0.00            
ATOM     86  O21 BCD     1      23.300  11.710  19.150  1.00  0.00            
ATOM     87  C26 BCD     1      22.020   9.800  19.940  1.00  0.00            
ATOM     88  O22 BCD     1      20.900  10.050  18.960  1.00  0.00            
ATOM     89  C27 BCD     1      21.680  10.260  21.370  1.00  0.00            
ATOM     90  O23 BCD     1      20.600   9.490  21.960  1.00  0.00            
ATOM     91  C28 BCD     1      22.910  10.160  22.330  1.00  0.00            
ATOM     92  C29 BCD     1      24.210  10.520  21.690  1.00  0.00            
ATOM     93  O24 BCD     1      24.350   9.920  20.430  1.00  0.00            
ATOM     94  C30 BCD     1      25.470  10.060  22.590  1.00  0.00            
ATOM     95  O25 BCD     1      26.590  10.640  22.020  1.00  0.00            
ATOM     96  H41 BCD     1      23.590   9.660  18.660  1.00  0.00            
ATOM     97  H42 BCD     1      22.160   8.720  19.880  1.00  0.00            
ATOM     98  H43 BCD     1      20.990  10.920  18.560  1.00  0.00            
ATOM     99  H44 BCD     1      21.420  11.320  21.300  1.00  0.00            
ATOM    100  H45 BCD     1      20.450   9.660  22.890  1.00  0.00            
ATOM    101  H46 BCD     1      23.010   9.110  22.620  1.00  0.00            
ATOM    102  H47 BCD     1      24.320  11.600  21.540  1.00  0.00            
ATOM    103  H48 BCD     1      25.340  10.500  23.590  1.00  0.00            
ATOM    104  H49 BCD     1      25.450   8.960  22.570  1.00  0.00            
ATOM    105  H50 BCD     1      27.300  10.020  22.210  1.00  0.00            
ATOM    106  C31 BCD     1      23.420  13.830  15.470  1.00  0.00            
ATOM    107  O26 BCD     1      23.820  14.960  16.220  1.00  0.00            
ATOM    108  C32 BCD     1      22.010  13.390  15.980  1.00  0.00            
ATOM    109  O27 BCD     1      21.060  14.430  15.660  1.00  0.00            
ATOM    110  C33 BCD     1      22.010  12.990  17.480  1.00  0.00            
ATOM    111  C34 BCD     1      23.100  11.910  17.670  1.00  0.00            
ATOM    112  C35 BCD     1      24.420  12.290  17.080  1.00  0.00            
ATOM    113  O28 BCD     1      24.260  12.710  15.720  1.00  0.00            
ATOM    114  C36 BCD     1      25.410  11.160  17.090  1.00  0.00            
ATOM    115  O29 BCD     1      25.010   9.880  16.470  1.00  0.00            
ATOM    116  O30 BCD     1      20.750  12.580  17.960  1.00  0.00            
ATOM    117  H51 BCD     1      23.380  14.100  14.410  1.00  0.00            
ATOM    118  H52 BCD     1      21.750  12.470  15.430  1.00  0.00            
ATOM    119  H53 BCD     1      21.520  15.270  15.640  1.00  0.00            
ATOM    120  H54 BCD     1      22.320  13.880  18.050  1.00  0.00            
ATOM    121  H55 BCD     1      20.270  13.390  18.150  1.00  0.00            
ATOM    122  H56 BCD     1      22.820  10.950  17.210  1.00  0.00            
ATOM    123  H57 BCD     1      24.890  13.090  17.660  1.00  0.00            
ATOM    124  H58 BCD     1      26.250  11.560  16.520  1.00  0.00            
ATOM    125  H59 BCD     1      25.780  10.900  18.100  1.00  0.00            
ATOM    126  H60 BCD     1      25.740   9.280  16.590  1.00  0.00            
ATOM    127  C37 BCD     1      25.340  18.720  15.780  1.00  0.00            
ATOM    128  O31 BCD     1      25.410  18.820  17.170  1.00  0.00            
ATOM    129  C38 BCD     1      23.910  18.570  15.350  1.00  0.00            
ATOM    130  O32 BCD     1      23.290  19.720  15.900  1.00  0.00            
ATOM    131  C39 BCD     1      23.340  17.310  15.800  1.00  0.00            
ATOM    132  O33 BCD     1      22.000  16.990  15.370  1.00  0.00            
ATOM    133  C40 BCD     1      24.250  16.100  15.470  1.00  0.00            
ATOM    134  C41 BCD     1      25.750  16.310  15.740  1.00  0.00            
ATOM    135  O34 BCD     1      26.140  17.600  15.250  1.00  0.00            
ATOM    136  C42 BCD     1      26.610  15.310  15.050  1.00  0.00            
ATOM    137  O35 BCD     1      27.940  15.350  15.640  1.00  0.00            
ATOM    138  H61 BCD     1      25.770  19.630  15.340  1.00  0.00            
ATOM    139  H62 BCD     1      23.870  18.680  14.260  1.00  0.00            
ATOM    140  H63 BCD     1      23.870  20.000  16.610  1.00  0.00            
ATOM    141  H64 BCD     1      23.330  17.440  16.890  1.00  0.00            
ATOM    142  H65 BCD     1      21.450  17.780  15.370  1.00  0.00            
ATOM    143  H66 BCD     1      24.070  15.980  14.400  1.00  0.00            
ATOM    144  H67 BCD     1      25.890  16.210  16.830  1.00  0.00            
ATOM    145  H68 BCD     1      26.200  14.300  15.200  1.00  0.00            
ATOM    146  H69 BCD     1      26.630  15.460  13.960  1.00  0.00            
ATOM    147  H70 BCD     1      28.250  16.250  15.500  1.00  0.00            
ATOM    148  C1  CG5     2      16.200  11.560  24.160  1.00  0.00            
ATOM    149  C2  CG5     2      16.660  12.530  23.100  1.00  0.00            
ATOM    150  C3  CG5     2      18.120  12.860  23.320  1.00  0.00            
ATOM    151  C4  CG5     2      18.730  13.620  22.130  1.00  0.00            
ATOM    152  O1  CG5     2      20.100  13.870  22.440  1.00  0.00            
ATOM    153  C5  CG5     2      20.730  14.870  21.860  1.00  0.00            
ATOM    154  C6  CG5     2      22.090  14.750  21.630  1.00  0.00            
ATOM    155  C7  CG5     2      22.760  15.770  20.840  1.00  0.00            
ATOM    156  C8  CG5     2      24.270  15.680  20.780  1.00  0.00            
ATOM    157  N1  CG5     2      24.720  14.420  20.570  1.00  0.00            
ATOM    158  C9  CG5     2      26.100  14.070  20.270  1.00  0.00            
ATOM    159  C10 CG5     2      26.870  13.820  21.600  1.00  0.00            
ATOM    160  N2  CG5     2      28.360  13.740  21.530  1.00  0.00            
ATOM    161  C11 CG5     2      28.960  13.090  22.770  1.00  0.00            
ATOM    162  C12 CG5     2      28.790  13.900  24.100  1.00  0.00            
ATOM    163  C13 CG5     2      28.720  15.210  21.450  1.00  0.00            
ATOM    164  C14 CG5     2      30.230  15.480  21.270  1.00  0.00            
ATOM    165  O2  CG5     2      25.070  16.630  20.770  1.00  0.00            
ATOM    166  N3  CG5     2      20.010  15.880  21.350  1.00  0.00            
ATOM    167  C15 CG5     2      20.620  16.830  20.620  1.00  0.00            
ATOM    168  C16 CG5     2      22.030  16.920  20.420  1.00  0.00            
ATOM    169  C17 CG5     2      22.560  18.000  19.610  1.00  0.00            
ATOM    170  C18 CG5     2      21.720  18.950  19.010  1.00  0.00            
ATOM    171  C19 CG5     2      20.390  18.790  19.250  1.00  0.00            
ATOM    172  C20 CG5     2      19.860  17.860  20.080  1.00  0.00            
ATOM    173  H1  CG5     2      16.240  12.070  25.130  1.00  0.00            
ATOM    174  H2  CG5     2      15.150  11.320  23.930  1.00  0.00            
ATOM    175  H3  CG5     2      16.760  10.630  24.090  1.00  0.00            
ATOM    176  H4  CG5     2      15.980  13.390  23.150  1.00  0.00            
ATOM    177  H5  CG5     2      16.490  12.050  22.130  1.00  0.00            
ATOM    178  H6  CG5     2      18.650  11.900  23.380  1.00  0.00            
ATOM    179  H7  CG5     2      18.250  13.420  24.250  1.00  0.00            
ATOM    180  H8  CG5     2      18.090  14.510  22.080  1.00  0.00            
ATOM    181  H9  CG5     2      18.580  13.030  21.220  1.00  0.00            
ATOM    182  H10 CG5     2      22.710  13.960  22.040  1.00  0.00            
ATOM    183  H11 CG5     2      24.010  13.700  20.620  1.00  0.00            
ATOM    184  H12 CG5     2      26.640  14.780  19.640  1.00  0.00            
ATOM    185  H13 CG5     2      26.090  13.100  19.750  1.00  0.00            
ATOM    186  H14 CG5     2      26.520  12.900  22.060  1.00  0.00            
ATOM    187  H15 CG5     2      26.630  14.620  22.300  1.00  0.00            
ATOM    188  H16 CG5     2      28.690  13.130  20.760  1.00  0.00            
ATOM    189  H17 CG5     2      30.040  13.130  22.620  1.00  0.00            
ATOM    190  H18 CG5     2      28.650  12.050  22.840  1.00  0.00            
ATOM    191  H19 CG5     2      27.720  13.910  24.340  1.00  0.00            
ATOM    192  H20 CG5     2      29.310  13.450  24.950  1.00  0.00            
ATOM    193  H21 CG5     2      29.150  14.940  24.120  1.00  0.00            
ATOM    194  H22 CG5     2      28.360  15.790  22.300  1.00  0.00            
ATOM    195  H23 CG5     2      28.270  15.610  20.540  1.00  0.00            
ATOM    196  H24 CG5     2      30.610  14.960  20.380  1.00  0.00            
ATOM    197  H25 CG5     2      30.320  16.550  21.040  1.00  0.00            
ATOM    198  H26 CG5     2      30.870  15.090  22.060  1.00  0.00            
ATOM    199  H27 CG5     2      23.620  18.100  19.380  1.00  0.00            
ATOM    200  H28 CG5     2      22.080  19.720  18.340  1.00  0.00            
ATOM    201  H29 CG5     2      19.670  19.490  18.860  1.00  0.00            
ATOM    202  H30 CG5     2      18.820  17.960  20.350  1.00  0.00            
TER
ENDMDL
MODEL        1
ATOM      1  C1  BCD     1      30.520  15.410  22.140  1.00  0.00            
ATOM      2  O1  BCD     1      29.900  16.460  22.910  1.00  0.00            
ATOM      3  C2  BCD     1      29.580  14.950  21.040  1.00  0.00            
ATOM      4  O2  BCD     1      29.140  16.150  20.250  1.00  0.00            
ATOM      5  C3  BCD     1      28.280  14.300  21.610  1.00  0.00            
ATOM      6  O3  BCD     1      27.510  13.580  20.640  1.00  0.00            
ATOM      7  C4  BCD     1      28.500  13.340  22.720  1.00  0.00            
ATOM      8  C5  BCD     1      29.710  13.770  23.720  1.00  0.00            
ATOM      9  O4  BCD     1      30.800  14.340  22.970  1.00  0.00            
ATOM     10  C6  BCD     1      30.120  12.500  24.490  1.00  0.00            
ATOM     11  O5  BCD     1      30.580  11.540  23.500  1.00  0.00            
ATOM     12  H1  BCD     1      31.460  15.660  21.630  1.00  0.00            
ATOM     13  H2  BCD     1      30.050  14.190  20.410  1.00  0.00            
ATOM     14  H3  BCD     1      28.630  15.950  19.460  1.00  0.00            
ATOM     15  H4  BCD     1      27.720  15.170  21.990  1.00  0.00            
ATOM     16  H5  BCD     1      27.530  14.080  19.820  1.00  0.00            
ATOM     17  H6  BCD     1      28.800  12.380  22.270  1.00  0.00            
ATOM     18  H7  BCD     1      29.440  14.600  24.380  1.00  0.00            
ATOM     19  H8  BCD     1      30.950  12.790  25.140  1.00  0.00            
ATOM     20  H9  BCD     1      29.370  12.030  25.150  1.00  0.00            
ATOM     21  H10 BCD     1      31.050  10.820  23.940  1.00  0.00            
ATOM     22  C7  BCD     1      30.580  20.260  24.390  1.00  0.00            
ATOM     23  O6  BCD     1      29.260  20.120  24.910  1.00  0.00            
ATOM     24  C8  BCD     1      30.600  20.120  22.840  1.00  0.00            
ATOM     25  O7  BCD     1      29.900  21.250  22.300  1.00  0.00            
ATOM     26  C9  BCD     1      30.120  18.770  22.320  1.00  0.00            
ATOM     27  O8  BCD     1      30.360  18.620  20.920  1.00  0.00            
ATOM     28  C10 BCD     1      30.700  17.640  23.140  1.00  0.00            
ATOM     29  C11 BCD     1      30.960  17.910  24.670  1.00  0.00            
ATOM     30  O9  BCD     1      31.430  19.250  24.990  1.00  0.00            
ATOM     31  C12 BCD     1      32.060  16.990  25.270  1.00  0.00            
ATOM     32  O10 BCD     1      31.860  16.870  26.660  1.00  0.00            
ATOM     33  H11 BCD     1      30.930  21.260  24.670  1.00  0.00            
ATOM     34  H12 BCD     1      31.640  20.310  22.550  1.00  0.00            
ATOM     35  H13 BCD     1      28.970  21.240  22.520  1.00  0.00            
ATOM     36  H14 BCD     1      29.030  18.840  22.500  1.00  0.00            
ATOM     37  H15 BCD     1      30.070  17.800  20.530  1.00  0.00            
ATOM     38  H16 BCD     1      31.700  17.410  22.740  1.00  0.00            
ATOM     39  H17 BCD     1      30.030  17.740  25.230  1.00  0.00            
ATOM     40  H18 BCD     1      32.040  15.970  24.870  1.00  0.00            
ATOM     41  H19 BCD     1      33.060  17.380  25.020  1.00  0.00            
ATOM     42  H20 BCD     1      32.260  16.070  27.030  1.00  0.00            
ATOM     43  C13 BCD     1      25.990  22.120  26.250  1.00  0.00            
ATOM     44  O11 BCD     1      25.790  20.910  26.970  1.00  0.00            
ATOM     45  C14 BCD     1      25.910  21.760  24.730  1.00  0.00            
ATOM     46  O12 BCD     1      24.660  21.140  24.370  1.00  0.00            
ATOM     47  C15 BCD     1      27.140  20.900  24.260  1.00  0.00            
ATOM     48  O13 BCD     1      27.340  20.910  22.830  1.00  0.00            
ATOM     49  C16 BCD     1      28.480  21.310  24.940  1.00  0.00            
ATOM     50  C17 BCD     1      28.330  21.810  26.370  1.00  0.00            
ATOM     51  O14 BCD     1      27.240  22.710  26.560  1.00  0.00            
ATOM     52  C18 BCD     1      29.600  22.610  26.740  1.00  0.00            
ATOM     53  O15 BCD     1      29.480  22.990  28.120  1.00  0.00            
ATOM     54  H21 BCD     1      25.280  22.930  26.450  1.00  0.00            
ATOM     55  H22 BCD     1      26.090  22.720  24.220  1.00  0.00            
ATOM     56  H23 BCD     1      24.480  21.060  23.430  1.00  0.00            
ATOM     57  H24 BCD     1      26.920  19.890  24.630  1.00  0.00            
ATOM     58  H25 BCD     1      26.500  20.880  22.380  1.00  0.00            
ATOM     59  H26 BCD     1      28.900  22.160  24.390  1.00  0.00            
ATOM     60  H27 BCD     1      28.290  20.920  27.000  1.00  0.00            
ATOM     61  H28 BCD     1      30.500  21.990  26.590  1.00  0.00            
ATOM     62  H29 BCD     1      29.600  23.460  26.050  1.00  0.00            
ATOM     63  H30 BCD     1      28.770  23.630  28.210  1.00  0.00            
ATOM     64  C19 BCD     1      23.200  19.690  29.950  1.00  0.00            
ATOM     65  O16 BCD     1      23.550  18.360  29.660  1.00  0.00            
ATOM     66  C20 BCD     1      22.540  20.310  28.700  1.00  0.00            
ATOM     67  O17 BCD     1      21.310  19.620  28.390  1.00  0.00            
ATOM     68  C21 BCD     1      23.510  20.440  27.520  1.00  0.00            
ATOM     69  O18 BCD     1      22.930  21.270  26.450  1.00  0.00            
ATOM     70  C22 BCD     1      24.860  21.060  28.010  1.00  0.00            
ATOM     71  C23 BCD     1      25.440  20.340  29.270  1.00  0.00            
ATOM     72  O19 BCD     1      24.390  20.490  30.230  1.00  0.00            
ATOM     73  C24 BCD     1      26.690  21.030  29.720  1.00  0.00            
ATOM     74  O20 BCD     1      27.130  20.450  30.890  1.00  0.00            
ATOM     75  H31 BCD     1      22.430  19.580  30.720  1.00  0.00            
ATOM     76  H32 BCD     1      22.160  21.310  28.980  1.00  0.00            
ATOM     77  H33 BCD     1      20.820  20.170  27.760  1.00  0.00            
ATOM     78  H34 BCD     1      23.770  19.420  27.230  1.00  0.00            
ATOM     79  H35 BCD     1      23.510  21.230  25.680  1.00  0.00            
ATOM     80  H36 BCD     1      24.630  22.120  28.210  1.00  0.00            
ATOM     81  H37 BCD     1      25.580  19.270  29.090  1.00  0.00            
ATOM     82  H38 BCD     1      27.430  20.930  28.920  1.00  0.00            
ATOM     83  H39 BCD     1      26.550  22.100  29.900  1.00  0.00            
ATOM     84  H40 BCD     1      27.860  20.960  31.240  1.00  0.00            
ATOM     85  C25 BCD     1      23.110  14.700  31.330  1.00  0.00            
ATOM     86  O21 BCD     1      23.440  14.220  30.080  1.00  0.00            
ATOM     87  C26 BCD     1      21.890  15.510  31.280  1.00  0.00            
ATOM     88  O22 BCD     1      20.710  14.710  30.950  1.00  0.00            
ATOM     89  C27 BCD     1      21.990  16.690  30.380  1.00  0.00            
ATOM     90  O23 BCD     1      20.820  17.560  30.450  1.00  0.00            
ATOM     91  C28 BCD     1      23.330  17.440  30.730  1.00  0.00            
ATOM     92  C29 BCD     1      24.540  16.600  31.050  1.00  0.00            
ATOM     93  O24 BCD     1      24.150  15.540  31.850  1.00  0.00            
ATOM     94  C30 BCD     1      25.510  17.530  31.770  1.00  0.00            
ATOM     95  O25 BCD     1      26.750  16.810  32.130  1.00  0.00            
ATOM     96  H41 BCD     1      22.960  13.850  32.010  1.00  0.00            
ATOM     97  H42 BCD     1      21.790  15.770  32.350  1.00  0.00            
ATOM     98  H43 BCD     1      20.360  14.290  31.740  1.00  0.00            
ATOM     99  H44 BCD     1      22.110  16.390  29.330  1.00  0.00            
ATOM    100  H45 BCD     1      20.880  18.050  29.630  1.00  0.00            
ATOM    101  H46 BCD     1      23.090  18.030  31.620  1.00  0.00            
ATOM    102  H47 BCD     1      24.910  16.180  30.100  1.00  0.00            
ATOM    103  H48 BCD     1      25.670  18.380  31.100  1.00  0.00            
ATOM    104  H49 BCD     1      25.010  17.980  32.630  1.00  0.00            
ATOM    105  H50 BCD     1      26.590  16.210  32.860  1.00  0.00            
ATOM    106  C31 BCD     1      24.300  11.090  27.740  1.00  0.00            
ATOM    107  O26 BCD     1      24.900  12.000  26.800  1.00  0.00            
ATOM    108  C32 BCD     1      22.780  11.260  27.980  1.00  0.00            
ATOM    109  O27 BCD     1      22.030  11.200  26.680  1.00  0.00            
ATOM    110  C33 BCD     1      22.520  12.550  28.680  1.00  0.00            
ATOM    111  C34 BCD     1      23.460  12.760  29.890  1.00  0.00            
ATOM    112  C35 BCD     1      24.920  12.340  29.650  1.00  0.00            
ATOM    113  O28 BCD     1      25.070  11.140  28.930  1.00  0.00            
ATOM    114  C36 BCD     1      25.790  12.390  30.840  1.00  0.00            
ATOM    115  O29 BCD     1      25.310  11.670  31.910  1.00  0.00            
ATOM    116  O30 BCD     1      21.160  12.650  29.130  1.00  0.00            
ATOM    117  H51 BCD     1      24.480  10.070  27.390  1.00  0.00            
ATOM    118  H52 BCD     1      22.410  10.450  28.620  1.00  0.00            
ATOM    119  H53 BCD     1      22.370  11.860  26.060  1.00  0.00            
ATOM    120  H54 BCD     1      22.770  13.440  28.090  1.00  0.00            
ATOM    121  H55 BCD     1      21.080  13.510  29.550  1.00  0.00            
ATOM    122  H56 BCD     1      23.010  12.290  30.770  1.00  0.00            
ATOM    123  H57 BCD     1      25.430  13.070  29.010  1.00  0.00            
ATOM    124  H58 BCD     1      26.690  11.870  30.500  1.00  0.00            
ATOM    125  H59 BCD     1      26.160  13.390  31.110  1.00  0.00            
ATOM    126  H60 BCD     1      25.910  11.770  32.660  1.00  0.00            
ATOM    127  C37 BCD     1      26.480  12.020  23.050  1.00  0.00            
ATOM    128  O31 BCD     1      27.230  13.200  23.370  1.00  0.00            
ATOM    129  C38 BCD     1      24.910  12.270  23.190  1.00  0.00            
ATOM    130  O32 BCD     1      24.690  13.430  22.370  1.00  0.00            
ATOM    131  C39 BCD     1      24.470  12.630  24.600  1.00  0.00            
ATOM    132  O33 BCD     1      23.030  12.770  24.690  1.00  0.00            
ATOM    133  C40 BCD     1      25.040  11.530  25.500  1.00  0.00            
ATOM    134  C41 BCD     1      26.490  11.270  25.300  1.00  0.00            
ATOM    135  O34 BCD     1      26.700  10.930  23.920  1.00  0.00            
ATOM    136  C42 BCD     1      27.090  10.150  26.200  1.00  0.00            
ATOM    137  O35 BCD     1      26.430   8.900  25.930  1.00  0.00            
ATOM    138  H61 BCD     1      26.760  11.690  22.040  1.00  0.00            
ATOM    139  H62 BCD     1      24.420  11.350  22.830  1.00  0.00            
ATOM    140  H63 BCD     1      25.520  13.890  22.290  1.00  0.00            
ATOM    141  H64 BCD     1      25.040  13.530  24.850  1.00  0.00            
ATOM    142  H65 BCD     1      22.680  13.340  24.010  1.00  0.00            
ATOM    143  H66 BCD     1      24.480  10.620  25.250  1.00  0.00            
ATOM    144  H67 BCD     1      26.960  12.250  25.500  1.00  0.00            
ATOM    145  H68 BCD     1      28.180  10.070  26.070  1.00  0.00            
ATOM    146  H69 BCD     1      27.000  10.420  27.260  1.00  0.00            
ATOM    147  H70 BCD     1      26.780   8.240  26.540  1.00  0.00            
ATOM    148  C1  CG5     2      18.090  13.400  27.940  1.00  0.00            
ATOM    149  C2  CG5     2      19.100  14.090  27.020  1.00  0.00            
ATOM    150  C3  CG5     2      19.530  15.490  27.540  1.00  0.00            
ATOM    151  C4  CG5     2      20.600  16.030  26.650  1.00  0.00            
ATOM    152  O1  CG5     2      21.900  15.500  27.070  1.00  0.00            
ATOM    153  C5  CG5     2      22.970  15.800  26.210  1.00  0.00            
ATOM    154  C6  CG5     2      24.210  15.880  26.880  1.00  0.00            
ATOM    155  C7  CG5     2      25.360  16.240  26.170  1.00  0.00            
ATOM    156  C8  CG5     2      26.680  16.100  26.830  1.00  0.00            
ATOM    157  N1  CG5     2      27.150  17.280  27.220  1.00  0.00            
ATOM    158  C9  CG5     2      28.520  17.520  27.780  1.00  0.00            
ATOM    159  C10 CG5     2      28.540  17.200  29.250  1.00  0.00            
ATOM    160  N2  CG5     2      29.950  16.970  29.810  1.00  0.00            
ATOM    161  C11 CG5     2      29.860  16.350  31.180  1.00  0.00            
ATOM    162  C12 CG5     2      29.530  14.840  31.140  1.00  0.00            
ATOM    163  C13 CG5     2      30.610  18.370  29.980  1.00  0.00            
ATOM    164  C14 CG5     2      32.150  18.370  29.830  1.00  0.00            
ATOM    165  O2  CG5     2      27.270  15.060  26.970  1.00  0.00            
ATOM    166  N3  CG5     2      22.850  16.220  24.900  1.00  0.00            
ATOM    167  C15 CG5     2      23.940  16.620  24.270  1.00  0.00            
ATOM    168  C16 CG5     2      25.220  16.720  24.830  1.00  0.00            
ATOM    169  C17 CG5     2      26.360  17.150  24.060  1.00  0.00            
ATOM    170  C18 CG5     2      26.130  17.530  22.780  1.00  0.00            
ATOM    171  C19 CG5     2      24.900  17.550  22.150  1.00  0.00            
ATOM    172  C20 CG5     2      23.800  17.140  22.930  1.00  0.00            
ATOM    173  H1  CG5     2      18.500  13.310  28.960  1.00  0.00            
ATOM    174  H2  CG5     2      17.110  13.890  27.950  1.00  0.00            
ATOM    175  H3  CG5     2      17.990  12.360  27.590  1.00  0.00            
ATOM    176  H4  CG5     2      18.520  14.240  26.100  1.00  0.00            
ATOM    177  H5  CG5     2      19.930  13.390  26.870  1.00  0.00            
ATOM    178  H6  CG5     2      20.050  15.400  28.500  1.00  0.00            
ATOM    179  H7  CG5     2      18.660  16.140  27.700  1.00  0.00            
ATOM    180  H8  CG5     2      20.610  17.130  26.680  1.00  0.00            
ATOM    181  H9  CG5     2      20.300  15.640  25.670  1.00  0.00            
ATOM    182  H10 CG5     2      24.260  15.390  27.850  1.00  0.00            
ATOM    183  H11 CG5     2      26.540  18.050  27.000  1.00  0.00            
ATOM    184  H12 CG5     2      28.790  18.540  27.490  1.00  0.00            
ATOM    185  H13 CG5     2      29.220  16.840  27.270  1.00  0.00            
ATOM    186  H14 CG5     2      28.050  16.230  29.350  1.00  0.00            
ATOM    187  H15 CG5     2      28.150  18.050  29.810  1.00  0.00            
ATOM    188  H16 CG5     2      30.470  16.370  29.160  1.00  0.00            
ATOM    189  H17 CG5     2      29.040  16.850  31.700  1.00  0.00            
ATOM    190  H18 CG5     2      30.790  16.490  31.720  1.00  0.00            
ATOM    191  H19 CG5     2      29.490  14.380  32.130  1.00  0.00            
ATOM    192  H20 CG5     2      28.670  14.630  30.490  1.00  0.00            
ATOM    193  H21 CG5     2      30.410  14.350  30.680  1.00  0.00            
ATOM    194  H22 CG5     2      30.320  18.760  30.950  1.00  0.00            
ATOM    195  H23 CG5     2      30.130  19.030  29.260  1.00  0.00            
ATOM    196  H24 CG5     2      32.440  18.660  28.810  1.00  0.00            
ATOM    197  H25 CG5     2      32.460  19.180  30.500  1.00  0.00            
ATOM    198  H26 CG5     2      32.440  17.420  30.290  1.00  0.00            
ATOM    199  H27 CG5     2      27.360  17.190  24.490  1.00  0.00            
ATOM    200  H28 CG5     2      26.940  17.880  22.150  1.00  0.00            
ATOM    201  H29 CG5     2      24.720  17.830  21.120  1.00  0.00            
ATOM    202  H30 CG5     2      22.800  17.290  22.540  1.00  0.00            
TER
ENDMDL
MODEL        1
ATOM      1  C1  BCD     1      29.320   8.810  20.520  1.00  0.00            
ATOM      2  O1  BCD     1      28.720   8.560  21.800  1.00  0.00            
ATOM      3  C2  BCD     1      28.840   7.750  19.540  1.00  0.00            
ATOM      4  O2  BCD     1      27.440   7.730  19.230  1.00  0.00            
ATOM      5  C3  BCD     1      29.310   6.360  20.110  1.00  0.00            
ATOM      6  O3  BCD     1      29.010   5.210  19.370  1.00  0.00            
ATOM      7  C4  BCD     1      30.790   6.420  20.330  1.00  0.00            
ATOM      8  C5  BCD     1      31.280   7.590  21.160  1.00  0.00            
ATOM      9  O4  BCD     1      30.750   8.810  20.630  1.00  0.00            
ATOM     10  C6  BCD     1      32.790   7.510  21.180  1.00  0.00            
ATOM     11  O5  BCD     1      33.320   7.910  19.960  1.00  0.00            
ATOM     12  H1  BCD     1      29.050   9.830  20.220  1.00  0.00            
ATOM     13  H2  BCD     1      29.370   8.030  18.620  1.00  0.00            
ATOM     14  H3  BCD     1      27.100   7.820  20.130  1.00  0.00            
ATOM     15  H4  BCD     1      28.770   6.300  21.070  1.00  0.00            
ATOM     16  H5  BCD     1      29.380   4.510  19.920  1.00  0.00            
ATOM     17  H6  BCD     1      31.340   6.540  19.390  1.00  0.00            
ATOM     18  H7  BCD     1      30.890   7.600  22.190  1.00  0.00            
ATOM     19  H8  BCD     1      33.100   8.150  22.010  1.00  0.00            
ATOM     20  H9  BCD     1      33.050   6.450  21.240  1.00  0.00            
ATOM     21  H10 BCD     1      33.290   8.850  20.140  1.00  0.00            
ATOM     22  C7  BCD     1      26.350   9.890  24.910  1.00  0.00            
ATOM     23  O6  BCD     1      26.910   8.890  25.670  1.00  0.00            
ATOM     24  C8  BCD     1      25.550   9.300  23.690  1.00  0.00            
ATOM     25  O7  BCD     1      24.430   8.450  24.120  1.00  0.00            
ATOM     26  C9  BCD     1      26.540   8.520  22.780  1.00  0.00            
ATOM     27  O8  BCD     1      25.910   8.040  21.520  1.00  0.00            
ATOM     28  C10 BCD     1      27.690   9.400  22.380  1.00  0.00            
ATOM     29  C11 BCD     1      28.320  10.060  23.590  1.00  0.00            
ATOM     30  O9  BCD     1      27.450  10.750  24.400  1.00  0.00            
ATOM     31  C12 BCD     1      29.490  11.020  23.350  1.00  0.00            
ATOM     32  O10 BCD     1      28.990  12.170  22.690  1.00  0.00            
ATOM     33  H11 BCD     1      25.740  10.580  25.500  1.00  0.00            
ATOM     34  H12 BCD     1      25.190  10.120  23.050  1.00  0.00            
ATOM     35  H13 BCD     1      24.850   7.620  24.360  1.00  0.00            
ATOM     36  H14 BCD     1      26.930   7.670  23.350  1.00  0.00            
ATOM     37  H15 BCD     1      24.960   8.000  21.640  1.00  0.00            
ATOM     38  H16 BCD     1      27.330  10.220  21.740  1.00  0.00            
ATOM     39  H17 BCD     1      28.750   9.210  24.140  1.00  0.00            
ATOM     40  H18 BCD     1      30.040  11.220  24.270  1.00  0.00            
ATOM     41  H19 BCD     1      30.320  10.600  22.770  1.00  0.00            
ATOM     42  H20 BCD     1      28.460  12.680  23.310  1.00  0.00            
ATOM     43  C13 BCD     1      26.500   7.220  29.360  1.00  0.00            
ATOM     44  O11 BCD     1      27.890   6.790  29.320  1.00  0.00            
ATOM     45  C14 BCD     1      25.650   6.610  28.290  1.00  0.00            
ATOM     46  O12 BCD     1      25.690   5.250  28.570  1.00  0.00            
ATOM     47  C15 BCD     1      26.160   7.070  26.910  1.00  0.00            
ATOM     48  O13 BCD     1      25.460   6.430  25.800  1.00  0.00            
ATOM     49  C16 BCD     1      26.080   8.580  26.810  1.00  0.00            
ATOM     50  C17 BCD     1      26.720   9.230  28.010  1.00  0.00            
ATOM     51  O14 BCD     1      26.380   8.630  29.200  1.00  0.00            
ATOM     52  C18 BCD     1      26.320  10.690  28.220  1.00  0.00            
ATOM     53  O15 BCD     1      24.850  10.860  28.380  1.00  0.00            
ATOM     54  H21 BCD     1      26.140   6.920  30.350  1.00  0.00            
ATOM     55  H22 BCD     1      24.590   6.900  28.380  1.00  0.00            
ATOM     56  H23 BCD     1      25.110   4.840  27.920  1.00  0.00            
ATOM     57  H24 BCD     1      27.210   6.760  26.810  1.00  0.00            
ATOM     58  H25 BCD     1      25.100   5.590  26.110  1.00  0.00            
ATOM     59  H26 BCD     1      25.040   8.910  26.710  1.00  0.00            
ATOM     60  H27 BCD     1      27.810   9.270  27.880  1.00  0.00            
ATOM     61  H28 BCD     1      26.850  11.100  29.090  1.00  0.00            
ATOM     62  H29 BCD     1      26.700  11.310  27.390  1.00  0.00            
ATOM     63  H30 BCD     1      24.580  10.460  29.210  1.00  0.00            
ATOM     64  C19 BCD     1      30.510   4.680  32.000  1.00  0.00            
ATOM     65  O16 BCD     1      31.210   4.070  30.960  1.00  0.00            
ATOM     66  C20 BCD     1      29.050   4.250  31.950  1.00  0.00            
ATOM     67  O17 BCD     1      28.880   2.880  32.140  1.00  0.00            
ATOM     68  C21 BCD     1      28.210   4.740  30.760  1.00  0.00            
ATOM     69  O18 BCD     1      26.850   4.190  30.810  1.00  0.00            
ATOM     70  C22 BCD     1      28.400   6.280  30.600  1.00  0.00            
ATOM     71  C23 BCD     1      29.870   6.720  30.620  1.00  0.00            
ATOM     72  O19 BCD     1      30.550   6.100  31.730  1.00  0.00            
ATOM     73  C24 BCD     1      30.080   8.190  30.850  1.00  0.00            
ATOM     74  O20 BCD     1      31.400   8.590  30.630  1.00  0.00            
ATOM     75  H31 BCD     1      31.060   4.540  32.930  1.00  0.00            
ATOM     76  H32 BCD     1      28.620   4.810  32.790  1.00  0.00            
ATOM     77  H33 BCD     1      28.000   2.650  31.820  1.00  0.00            
ATOM     78  H34 BCD     1      28.660   4.350  29.850  1.00  0.00            
ATOM     79  H35 BCD     1      26.350   4.430  30.030  1.00  0.00            
ATOM     80  H36 BCD     1      27.850   6.650  31.470  1.00  0.00            
ATOM     81  H37 BCD     1      30.420   6.490  29.700  1.00  0.00            
ATOM     82  H38 BCD     1      29.390   8.810  30.270  1.00  0.00            
ATOM     83  H39 BCD     1      29.820   8.400  31.900  1.00  0.00            
ATOM     84  H40 BCD     1      31.330   9.520  30.370  1.00  0.00            
ATOM     85  C25 BCD     1      34.100   1.600  29.590  1.00  0.00            
ATOM     86  O21 BCD     1      33.250   1.650  28.430  1.00  0.00            
ATOM     87  C26 BCD     1      33.270   0.980  30.730  1.00  0.00            
ATOM     88  O22 BCD     1      32.670  -0.300  30.290  1.00  0.00            
ATOM     89  C27 BCD     1      32.070   1.850  31.090  1.00  0.00            
ATOM     90  O23 BCD     1      31.320   1.390  32.210  1.00  0.00            
ATOM     91  C28 BCD     1      32.430   3.350  31.240  1.00  0.00            
ATOM     92  C29 BCD     1      33.420   3.820  30.180  1.00  0.00            
ATOM     93  O24 BCD     1      34.520   2.920  29.990  1.00  0.00            
ATOM     94  C30 BCD     1      33.950   5.180  30.430  1.00  0.00            
ATOM     95  O25 BCD     1      34.540   5.340  31.710  1.00  0.00            
ATOM     96  H41 BCD     1      35.050   1.110  29.340  1.00  0.00            
ATOM     97  H42 BCD     1      33.830   0.810  31.660  1.00  0.00            
ATOM     98  H43 BCD     1      32.590  -0.760  31.130  1.00  0.00            
ATOM     99  H44 BCD     1      31.370   1.830  30.240  1.00  0.00            
ATOM    100  H45 BCD     1      30.450   1.810  32.290  1.00  0.00            
ATOM    101  H46 BCD     1      32.890   3.530  32.220  1.00  0.00            
ATOM    102  H47 BCD     1      33.000   3.850  29.160  1.00  0.00            
ATOM    103  H48 BCD     1      34.650   5.450  29.630  1.00  0.00            
ATOM    104  H49 BCD     1      33.140   5.920  30.440  1.00  0.00            
ATOM    105  H50 BCD     1      34.430   6.250  32.000  1.00  0.00            
ATOM    106  C31 BCD     1      33.450   0.780  24.360  1.00  0.00            
ATOM    107  O26 BCD     1      32.860   2.050  24.040  1.00  0.00            
ATOM    108  C32 BCD     1      32.530  -0.080  25.200  1.00  0.00            
ATOM    109  O27 BCD     1      31.310  -0.320  24.550  1.00  0.00            
ATOM    110  C33 BCD     1      32.320   0.390  26.600  1.00  0.00            
ATOM    111  C34 BCD     1      33.640   0.840  27.280  1.00  0.00            
ATOM    112  C35 BCD     1      34.560   1.660  26.380  1.00  0.00            
ATOM    113  O28 BCD     1      34.680   1.000  25.100  1.00  0.00            
ATOM    114  C36 BCD     1      36.030   1.870  26.950  1.00  0.00            
ATOM    115  O29 BCD     1      36.680   0.620  27.330  1.00  0.00            
ATOM    116  O30 BCD     1      31.590  -0.450  27.500  1.00  0.00            
ATOM    117  H51 BCD     1      33.720   0.250  23.450  1.00  0.00            
ATOM    118  H52 BCD     1      33.020  -1.050  25.340  1.00  0.00            
ATOM    119  H53 BCD     1      30.750  -0.690  25.240  1.00  0.00            
ATOM    120  H54 BCD     1      31.770   1.340  26.540  1.00  0.00            
ATOM    121  H55 BCD     1      31.760  -0.070  28.370  1.00  0.00            
ATOM    122  H56 BCD     1      34.200  -0.050  27.580  1.00  0.00            
ATOM    123  H57 BCD     1      34.180   2.690  26.270  1.00  0.00            
ATOM    124  H58 BCD     1      36.710   2.370  26.250  1.00  0.00            
ATOM    125  H59 BCD     1      36.010   2.500  27.850  1.00  0.00            
ATOM    126  H60 BCD     1      37.550   0.850  27.650  1.00  0.00            
ATOM    127  C37 BCD     1      31.950   4.200  20.440  1.00  0.00            
ATOM    128  O31 BCD     1      31.100   5.230  20.970  1.00  0.00            
ATOM    129  C38 BCD     1      31.320   2.820  20.660  1.00  0.00            
ATOM    130  O32 BCD     1      29.970   2.790  20.140  1.00  0.00            
ATOM    131  C39 BCD     1      31.400   2.310  22.150  1.00  0.00            
ATOM    132  O33 BCD     1      31.010   0.930  22.230  1.00  0.00            
ATOM    133  C40 BCD     1      32.790   2.480  22.680  1.00  0.00            
ATOM    134  C41 BCD     1      33.170   3.940  22.500  1.00  0.00            
ATOM    135  O34 BCD     1      33.210   4.210  21.100  1.00  0.00            
ATOM    136  C42 BCD     1      34.510   4.250  23.050  1.00  0.00            
ATOM    137  O35 BCD     1      35.640   3.800  22.270  1.00  0.00            
ATOM    138  H61 BCD     1      31.990   4.460  19.380  1.00  0.00            
ATOM    139  H62 BCD     1      32.000   2.240  20.030  1.00  0.00            
ATOM    140  H63 BCD     1      29.940   2.560  19.210  1.00  0.00            
ATOM    141  H64 BCD     1      30.680   2.860  22.770  1.00  0.00            
ATOM    142  H65 BCD     1      31.000   0.660  23.150  1.00  0.00            
ATOM    143  H66 BCD     1      33.530   1.910  22.100  1.00  0.00            
ATOM    144  H67 BCD     1      32.440   4.590  23.000  1.00  0.00            
ATOM    145  H68 BCD     1      34.620   5.330  23.190  1.00  0.00            
ATOM    146  H69 BCD     1      34.680   3.870  24.070  1.00  0.00            
ATOM    147  H70 BCD     1      35.640   4.280  21.440  1.00  0.00            
ATOM    148  C1  CG5     2      25.270   0.540  29.680  1.00  0.00            
ATOM    149  C2  CG5     2      26.720   0.230  29.320  1.00  0.00            
ATOM    150  C3  CG5     2      27.460   1.510  28.720  1.00  0.00            
ATOM    151  C4  CG5     2      28.900   1.230  28.210  1.00  0.00            
ATOM    152  O1  CG5     2      29.640   2.450  28.010  1.00  0.00            
ATOM    153  C5  CG5     2      29.270   3.310  27.040  1.00  0.00            
ATOM    154  C6  CG5     2      29.850   4.590  26.920  1.00  0.00            
ATOM    155  C7  CG5     2      29.600   5.430  25.850  1.00  0.00            
ATOM    156  C8  CG5     2      30.290   6.790  25.770  1.00  0.00            
ATOM    157  N1  CG5     2      30.070   7.570  26.910  1.00  0.00            
ATOM    158  C9  CG5     2      30.420   9.010  26.960  1.00  0.00            
ATOM    159  C10 CG5     2      31.840   9.170  27.280  1.00  0.00            
ATOM    160  N2  CG5     2      32.720   9.090  25.980  1.00  0.00            
ATOM    161  C11 CG5     2      33.960   8.400  26.270  1.00  0.00            
ATOM    162  C12 CG5     2      33.940   6.960  26.790  1.00  0.00            
ATOM    163  C13 CG5     2      32.850  10.490  25.390  1.00  0.00            
ATOM    164  C14 CG5     2      33.630  10.670  24.100  1.00  0.00            
ATOM    165  O2  CG5     2      30.860   7.210  24.780  1.00  0.00            
ATOM    166  N3  CG5     2      28.390   2.970  26.160  1.00  0.00            
ATOM    167  C15 CG5     2      28.110   3.670  25.090  1.00  0.00            
ATOM    168  C16 CG5     2      28.730   4.930  24.860  1.00  0.00            
ATOM    169  C17 CG5     2      28.430   5.660  23.680  1.00  0.00            
ATOM    170  C18 CG5     2      27.460   5.170  22.780  1.00  0.00            
ATOM    171  C19 CG5     2      26.830   3.940  23.050  1.00  0.00            
ATOM    172  C20 CG5     2      27.160   3.220  24.210  1.00  0.00            
ATOM    173  H1  CG5     2      25.250   1.470  30.260  1.00  0.00            
ATOM    174  H2  CG5     2      24.590   0.760  28.850  1.00  0.00            
ATOM    175  H3  CG5     2      24.830  -0.280  30.250  1.00  0.00            
ATOM    176  H4  CG5     2      26.860  -0.560  28.570  1.00  0.00            
ATOM    177  H5  CG5     2      27.200  -0.140  30.230  1.00  0.00            
ATOM    178  H6  CG5     2      27.490   2.290  29.490  1.00  0.00            
ATOM    179  H7  CG5     2      26.750   1.890  27.980  1.00  0.00            
ATOM    180  H8  CG5     2      28.800   0.560  27.340  1.00  0.00            
ATOM    181  H9  CG5     2      29.500   0.730  28.980  1.00  0.00            
ATOM    182  H10 CG5     2      30.530   4.880  27.720  1.00  0.00            
ATOM    183  H11 CG5     2      29.490   7.110  27.600  1.00  0.00            
ATOM    184  H12 CG5     2      29.900   9.410  27.830  1.00  0.00            
ATOM    185  H13 CG5     2      30.110   9.480  26.020  1.00  0.00            
ATOM    186  H14 CG5     2      32.200   8.360  27.910  1.00  0.00            
ATOM    187  H15 CG5     2      32.030  10.090  27.840  1.00  0.00            
ATOM    188  H16 CG5     2      32.260   8.460  25.320  1.00  0.00            
ATOM    189  H17 CG5     2      34.380   9.050  27.040  1.00  0.00            
ATOM    190  H18 CG5     2      34.710   8.440  25.490  1.00  0.00            
ATOM    191  H19 CG5     2      33.410   6.950  27.760  1.00  0.00            
ATOM    192  H20 CG5     2      33.330   6.370  26.100  1.00  0.00            
ATOM    193  H21 CG5     2      34.960   6.560  26.860  1.00  0.00            
ATOM    194  H22 CG5     2      33.360  11.120  26.120  1.00  0.00            
ATOM    195  H23 CG5     2      31.890  11.000  25.310  1.00  0.00            
ATOM    196  H24 CG5     2      33.230  10.030  23.300  1.00  0.00            
ATOM    197  H25 CG5     2      33.570  11.730  23.840  1.00  0.00            
ATOM    198  H26 CG5     2      34.710  10.460  24.130  1.00  0.00            
ATOM    199  H27 CG5     2      28.960   6.510  23.270  1.00  0.00            
ATOM    200  H28 CG5     2      27.120   5.600  21.830  1.00  0.00            
ATOM    201  H29 CG5     2      26.150   3.570  22.280  1.00  0.00            
ATOM    202  H30 CG5     2      26.710   2.230  24.270  1.00  0.00            
TER
ENDMDL
MODEL        1
ATOM      1  C1  BCD     1      35.730  23.080  27.820  1.00  0.00            
ATOM      2  O1  BCD     1      35.120  21.890  28.380  1.00  0.00            
ATOM      3  C2  BCD     1      34.640  23.870  27.170  1.00  0.00            
ATOM      4  O2  BCD     1      33.630  24.280  28.180  1.00  0.00            
ATOM      5  C3  BCD     1      34.040  23.110  26.000  1.00  0.00            
ATOM      6  O3  BCD     1      33.010  24.010  25.390  1.00  0.00            
ATOM      7  C4  BCD     1      35.110  22.670  25.040  1.00  0.00            
ATOM      8  C5  BCD     1      36.160  21.840  25.770  1.00  0.00            
ATOM      9  O4  BCD     1      36.660  22.660  26.850  1.00  0.00            
ATOM     10  C6  BCD     1      37.320  21.570  24.970  1.00  0.00            
ATOM     11  O5  BCD     1      38.180  20.720  25.680  1.00  0.00            
ATOM     12  H1  BCD     1      36.290  23.640  28.570  1.00  0.00            
ATOM     13  H2  BCD     1      35.220  24.670  26.700  1.00  0.00            
ATOM     14  H3  BCD     1      32.930  24.650  27.640  1.00  0.00            
ATOM     15  H4  BCD     1      33.550  22.210  26.400  1.00  0.00            
ATOM     16  H5  BCD     1      32.670  23.560  24.610  1.00  0.00            
ATOM     17  H6  BCD     1      35.650  23.530  24.630  1.00  0.00            
ATOM     18  H7  BCD     1      35.680  20.930  26.160  1.00  0.00            
ATOM     19  H8  BCD     1      36.930  21.060  24.070  1.00  0.00            
ATOM     20  H9  BCD     1      37.830  22.490  24.670  1.00  0.00            
ATOM     21  H10 BCD     1      39.080  20.820  25.370  1.00  0.00            
ATOM     22  C7  BCD     1      34.340  19.560  31.460  1.00  0.00            
ATOM     23  O6  BCD     1      33.380  18.990  30.650  1.00  0.00            
ATOM     24  C8  BCD     1      34.120  21.050  31.780  1.00  0.00            
ATOM     25  O7  BCD     1      32.850  21.150  32.460  1.00  0.00            
ATOM     26  C9  BCD     1      34.200  21.790  30.460  1.00  0.00            
ATOM     27  O8  BCD     1      33.930  23.240  30.700  1.00  0.00            
ATOM     28  C10 BCD     1      35.490  21.430  29.690  1.00  0.00            
ATOM     29  C11 BCD     1      35.790  19.930  29.590  1.00  0.00            
ATOM     30  O9  BCD     1      35.620  19.310  30.860  1.00  0.00            
ATOM     31  C12 BCD     1      37.060  19.460  29.060  1.00  0.00            
ATOM     32  O10 BCD     1      38.160  19.700  29.980  1.00  0.00            
ATOM     33  H11 BCD     1      34.360  19.090  32.450  1.00  0.00            
ATOM     34  H12 BCD     1      34.860  21.470  32.480  1.00  0.00            
ATOM     35  H13 BCD     1      32.930  21.960  32.980  1.00  0.00            
ATOM     36  H14 BCD     1      33.380  21.340  29.890  1.00  0.00            
ATOM     37  H15 BCD     1      33.970  23.710  29.860  1.00  0.00            
ATOM     38  H16 BCD     1      36.390  21.960  30.000  1.00  0.00            
ATOM     39  H17 BCD     1      35.030  19.480  28.930  1.00  0.00            
ATOM     40  H18 BCD     1      37.090  18.400  28.780  1.00  0.00            
ATOM     41  H19 BCD     1      37.200  19.960  28.100  1.00  0.00            
ATOM     42  H20 BCD     1      38.060  19.110  30.730  1.00  0.00            
ATOM     43  C13 BCD     1      30.640  15.860  30.570  1.00  0.00            
ATOM     44  O11 BCD     1      30.690  15.620  29.150  1.00  0.00            
ATOM     45  C14 BCD     1      30.120  17.310  30.850  1.00  0.00            
ATOM     46  O12 BCD     1      28.870  17.560  30.160  1.00  0.00            
ATOM     47  C15 BCD     1      31.130  18.380  30.500  1.00  0.00            
ATOM     48  O13 BCD     1      30.690  19.630  30.950  1.00  0.00            
ATOM     49  C16 BCD     1      32.450  18.100  31.160  1.00  0.00            
ATOM     50  C17 BCD     1      32.890  16.680  30.730  1.00  0.00            
ATOM     51  O14 BCD     1      31.910  15.750  31.160  1.00  0.00            
ATOM     52  C18 BCD     1      34.090  16.150  31.350  1.00  0.00            
ATOM     53  O15 BCD     1      34.490  14.910  30.820  1.00  0.00            
ATOM     54  H21 BCD     1      29.990  15.150  31.080  1.00  0.00            
ATOM     55  H22 BCD     1      29.890  17.380  31.920  1.00  0.00            
ATOM     56  H23 BCD     1      28.500  18.360  30.540  1.00  0.00            
ATOM     57  H24 BCD     1      31.370  18.350  29.430  1.00  0.00            
ATOM     58  H25 BCD     1      31.430  20.150  31.270  1.00  0.00            
ATOM     59  H26 BCD     1      32.340  18.270  32.240  1.00  0.00            
ATOM     60  H27 BCD     1      32.890  16.610  29.640  1.00  0.00            
ATOM     61  H28 BCD     1      34.880  16.900  31.230  1.00  0.00            
ATOM     62  H29 BCD     1      33.860  16.050  32.420  1.00  0.00            
ATOM     63  H30 BCD     1      35.200  14.510  31.320  1.00  0.00            
ATOM     64  C19 BCD     1      29.020  12.880  26.620  1.00  0.00            
ATOM     65  O16 BCD     1      29.840  13.450  25.590  1.00  0.00            
ATOM     66  C20 BCD     1      28.130  13.910  27.120  1.00  0.00            
ATOM     67  O17 BCD     1      27.310  14.400  26.010  1.00  0.00            
ATOM     68  C21 BCD     1      28.930  15.050  27.660  1.00  0.00            
ATOM     69  O18 BCD     1      28.120  16.120  28.070  1.00  0.00            
ATOM     70  C22 BCD     1      29.780  14.600  28.780  1.00  0.00            
ATOM     71  C23 BCD     1      30.630  13.350  28.380  1.00  0.00            
ATOM     72  O19 BCD     1      29.760  12.470  27.720  1.00  0.00            
ATOM     73  C24 BCD     1      31.310  12.690  29.500  1.00  0.00            
ATOM     74  O20 BCD     1      30.410  12.280  30.510  1.00  0.00            
ATOM     75  H31 BCD     1      28.440  12.020  26.260  1.00  0.00            
ATOM     76  H32 BCD     1      27.410  13.450  27.820  1.00  0.00            
ATOM     77  H33 BCD     1      26.840  15.110  26.470  1.00  0.00            
ATOM     78  H34 BCD     1      29.590  15.340  26.830  1.00  0.00            
ATOM     79  H35 BCD     1      28.450  16.630  28.810  1.00  0.00            
ATOM     80  H36 BCD     1      29.150  14.330  29.630  1.00  0.00            
ATOM     81  H37 BCD     1      31.440  13.640  27.710  1.00  0.00            
ATOM     82  H38 BCD     1      31.890  11.850  29.100  1.00  0.00            
ATOM     83  H39 BCD     1      32.100  13.290  29.970  1.00  0.00            
ATOM     84  H40 BCD     1      29.710  11.810  30.050  1.00  0.00            
ATOM     85  C25 BCD     1      31.060  13.120  21.740  1.00  0.00            
ATOM     86  O21 BCD     1      31.380  14.530  21.820  1.00  0.00            
ATOM     87  C26 BCD     1      29.570  13.010  21.790  1.00  0.00            
ATOM     88  O22 BCD     1      28.840  13.820  20.730  1.00  0.00            
ATOM     89  C27 BCD     1      29.090  13.340  23.180  1.00  0.00            
ATOM     90  O23 BCD     1      27.680  13.090  23.470  1.00  0.00            
ATOM     91  C28 BCD     1      29.940  12.670  24.340  1.00  0.00            
ATOM     92  C29 BCD     1      31.450  12.770  24.060  1.00  0.00            
ATOM     93  O24 BCD     1      31.680  12.350  22.740  1.00  0.00            
ATOM     94  C30 BCD     1      32.290  11.950  24.950  1.00  0.00            
ATOM     95  O25 BCD     1      33.640  12.350  24.780  1.00  0.00            
ATOM     96  H41 BCD     1      31.350  12.690  20.770  1.00  0.00            
ATOM     97  H42 BCD     1      29.280  11.950  21.690  1.00  0.00            
ATOM     98  H43 BCD     1      29.270  14.680  20.670  1.00  0.00            
ATOM     99  H44 BCD     1      29.360  14.390  23.330  1.00  0.00            
ATOM    100  H45 BCD     1      27.420  13.620  24.230  1.00  0.00            
ATOM    101  H46 BCD     1      29.770  11.590  24.390  1.00  0.00            
ATOM    102  H47 BCD     1      31.640  13.840  24.240  1.00  0.00            
ATOM    103  H48 BCD     1      31.950  12.180  25.970  1.00  0.00            
ATOM    104  H49 BCD     1      32.130  10.900  24.680  1.00  0.00            
ATOM    105  H50 BCD     1      33.990  12.000  23.950  1.00  0.00            
ATOM    106  C31 BCD     1      33.570  17.640  20.290  1.00  0.00            
ATOM    107  O26 BCD     1      33.490  18.410  21.510  1.00  0.00            
ATOM    108  C32 BCD     1      32.190  17.440  19.570  1.00  0.00            
ATOM    109  O27 BCD     1      31.490  18.700  19.320  1.00  0.00            
ATOM    110  C33 BCD     1      31.260  16.400  20.320  1.00  0.00            
ATOM    111  C34 BCD     1      32.070  15.170  20.790  1.00  0.00            
ATOM    112  C35 BCD     1      33.460  15.520  21.460  1.00  0.00            
ATOM    113  O28 BCD     1      34.130  16.340  20.560  1.00  0.00            
ATOM    114  C36 BCD     1      34.340  14.270  21.790  1.00  0.00            
ATOM    115  O29 BCD     1      35.440  14.660  22.650  1.00  0.00            
ATOM    116  O30 BCD     1      30.080  16.090  19.530  1.00  0.00            
ATOM    117  H51 BCD     1      34.280  18.090  19.580  1.00  0.00            
ATOM    118  H52 BCD     1      32.440  16.970  18.600  1.00  0.00            
ATOM    119  H53 BCD     1      31.410  19.150  20.170  1.00  0.00            
ATOM    120  H54 BCD     1      30.920  16.890  21.240  1.00  0.00            
ATOM    121  H55 BCD     1      29.890  16.860  18.990  1.00  0.00            
ATOM    122  H56 BCD     1      32.230  14.520  19.920  1.00  0.00            
ATOM    123  H57 BCD     1      33.290  16.060  22.390  1.00  0.00            
ATOM    124  H58 BCD     1      33.740  13.490  22.280  1.00  0.00            
ATOM    125  H59 BCD     1      34.670  13.910  20.810  1.00  0.00            
ATOM    126  H60 BCD     1      35.310  15.600  22.800  1.00  0.00            
ATOM    127  C37 BCD     1      34.260  22.270  22.760  1.00  0.00            
ATOM    128  O31 BCD     1      34.510  21.780  24.060  1.00  0.00            
ATOM    129  C38 BCD     1      32.840  21.960  22.320  1.00  0.00            
ATOM    130  O32 BCD     1      31.980  22.850  22.950  1.00  0.00            
ATOM    131  C39 BCD     1      32.520  20.460  22.310  1.00  0.00            
ATOM    132  O33 BCD     1      31.270  20.140  21.640  1.00  0.00            
ATOM    133  C40 BCD     1      33.650  19.860  21.440  1.00  0.00            
ATOM    134  C41 BCD     1      35.110  20.320  21.730  1.00  0.00            
ATOM    135  O34 BCD     1      35.220  21.820  21.830  1.00  0.00            
ATOM    136  C42 BCD     1      36.100  19.820  20.680  1.00  0.00            
ATOM    137  O35 BCD     1      35.820  20.400  19.400  1.00  0.00            
ATOM    138  H61 BCD     1      34.400  23.340  22.940  1.00  0.00            
ATOM    139  H62 BCD     1      32.880  22.220  21.260  1.00  0.00            
ATOM    140  H63 BCD     1      31.120  22.840  22.530  1.00  0.00            
ATOM    141  H64 BCD     1      32.600  20.120  23.350  1.00  0.00            
ATOM    142  H65 BCD     1      30.630  20.840  21.780  1.00  0.00            
ATOM    143  H66 BCD     1      33.450  20.130  20.390  1.00  0.00            
ATOM    144  H67 BCD     1      35.390  19.870  22.680  1.00  0.00            
ATOM    145  H68 BCD     1      37.130  20.050  20.990  1.00  0.00            
ATOM    146  H69 BCD     1      36.000  18.740  20.540  1.00  0.00            
ATOM    147  H70 BCD     1      36.100  21.310  19.320  1.00  0.00            
ATOM    148  C1  CG5     2      26.650  18.890  20.190  1.00  0.00            
ATOM    149  C2  CG5     2      26.800  17.840  21.310  1.00  0.00            
ATOM    150  C3  CG5     2      28.120  17.760  22.020  1.00  0.00            
ATOM    151  C4  CG5     2      28.140  16.860  23.270  1.00  0.00            
ATOM    152  O1  CG5     2      29.540  16.710  23.730  1.00  0.00            
ATOM    153  C5  CG5     2      30.200  17.640  24.550  1.00  0.00            
ATOM    154  C6  CG5     2      31.430  17.150  25.110  1.00  0.00            
ATOM    155  C7  CG5     2      32.150  18.040  26.000  1.00  0.00            
ATOM    156  C8  CG5     2      33.390  17.470  26.680  1.00  0.00            
ATOM    157  N1  CG5     2      33.260  16.130  27.010  1.00  0.00            
ATOM    158  C9  CG5     2      34.280  15.170  27.520  1.00  0.00            
ATOM    159  C10 CG5     2      35.320  14.730  26.500  1.00  0.00            
ATOM    160  N2  CG5     2      36.080  13.370  26.540  1.00  0.00            
ATOM    161  C11 CG5     2      36.960  13.180  27.730  1.00  0.00            
ATOM    162  C12 CG5     2      38.130  14.210  27.940  1.00  0.00            
ATOM    163  C13 CG5     2      36.650  13.080  25.140  1.00  0.00            
ATOM    164  C14 CG5     2      36.980  11.570  25.030  1.00  0.00            
ATOM    165  O2  CG5     2      34.430  18.110  26.840  1.00  0.00            
ATOM    166  N3  CG5     2      29.670  18.790  24.880  1.00  0.00            
ATOM    167  C15 CG5     2      30.340  19.660  25.670  1.00  0.00            
ATOM    168  C16 CG5     2      31.610  19.340  26.210  1.00  0.00            
ATOM    169  C17 CG5     2      32.230  20.290  27.090  1.00  0.00            
ATOM    170  C18 CG5     2      31.500  21.450  27.480  1.00  0.00            
ATOM    171  C19 CG5     2      30.220  21.690  26.990  1.00  0.00            
ATOM    172  C20 CG5     2      29.630  20.840  26.090  1.00  0.00            
ATOM    173  H1  CG5     2      25.700  18.840  19.640  1.00  0.00            
ATOM    174  H2  CG5     2      26.700  19.870  20.680  1.00  0.00            
ATOM    175  H3  CG5     2      27.500  18.850  19.490  1.00  0.00            
ATOM    176  H4  CG5     2      26.510  16.880  20.870  1.00  0.00            
ATOM    177  H5  CG5     2      26.010  18.060  22.040  1.00  0.00            
ATOM    178  H6  CG5     2      28.460  18.750  22.360  1.00  0.00            
ATOM    179  H7  CG5     2      28.860  17.310  21.350  1.00  0.00            
ATOM    180  H8  CG5     2      27.740  15.890  22.930  1.00  0.00            
ATOM    181  H9  CG5     2      27.400  17.090  24.040  1.00  0.00            
ATOM    182  H10 CG5     2      31.750  16.180  24.750  1.00  0.00            
ATOM    183  H11 CG5     2      32.340  15.790  26.730  1.00  0.00            
ATOM    184  H12 CG5     2      33.660  14.310  27.830  1.00  0.00            
ATOM    185  H13 CG5     2      34.710  15.440  28.500  1.00  0.00            
ATOM    186  H14 CG5     2      36.060  15.510  26.330  1.00  0.00            
ATOM    187  H15 CG5     2      34.800  14.720  25.540  1.00  0.00            
ATOM    188  H16 CG5     2      35.340  12.670  26.710  1.00  0.00            
ATOM    189  H17 CG5     2      37.260  12.140  27.600  1.00  0.00            
ATOM    190  H18 CG5     2      36.260  13.190  28.560  1.00  0.00            
ATOM    191  H19 CG5     2      37.700  15.190  28.200  1.00  0.00            
ATOM    192  H20 CG5     2      38.810  13.690  28.620  1.00  0.00            
ATOM    193  H21 CG5     2      38.700  14.320  27.010  1.00  0.00            
ATOM    194  H22 CG5     2      37.560  13.660  24.980  1.00  0.00            
ATOM    195  H23 CG5     2      35.950  13.380  24.370  1.00  0.00            
ATOM    196  H24 CG5     2      36.180  10.830  25.160  1.00  0.00            
ATOM    197  H25 CG5     2      37.280  11.340  24.000  1.00  0.00            
ATOM    198  H26 CG5     2      37.610  11.140  25.830  1.00  0.00            
ATOM    199  H27 CG5     2      33.260  20.140  27.400  1.00  0.00            
ATOM    200  H28 CG5     2      31.960  22.210  28.100  1.00  0.00            
ATOM    201  H29 CG5     2      29.860  22.700  27.150  1.00  0.00            
ATOM    202  H30 CG5     2      28.700  20.990  25.540  1.00  0.00            
TER
ENDMDL
MODEL        1
ATOM      1  C1  BCD     1      16.610  16.220  21.950  1.00  0.00            
ATOM      2  O1  BCD     1      17.560  15.790  22.910  1.00  0.00            
ATOM      3  C2  BCD     1      15.370  15.330  21.920  1.00  0.00            
ATOM      4  O2  BCD     1      14.830  15.380  23.230  1.00  0.00            
ATOM      5  C3  BCD     1      15.800  13.900  21.500  1.00  0.00            
ATOM      6  O3  BCD     1      14.540  13.170  21.250  1.00  0.00            
ATOM      7  C4  BCD     1      16.610  13.870  20.200  1.00  0.00            
ATOM      8  C5  BCD     1      17.800  14.860  20.260  1.00  0.00            
ATOM      9  O4  BCD     1      17.190  16.150  20.670  1.00  0.00            
ATOM     10  C6  BCD     1      18.400  15.060  18.880  1.00  0.00            
ATOM     11  O5  BCD     1      17.500  15.590  17.950  1.00  0.00            
ATOM     12  H1  BCD     1      16.400  17.280  22.140  1.00  0.00            
ATOM     13  H2  BCD     1      14.640  15.650  21.170  1.00  0.00            
ATOM     14  H3  BCD     1      15.600  15.480  23.790  1.00  0.00            
ATOM     15  H4  BCD     1      16.320  13.500  22.380  1.00  0.00            
ATOM     16  H5  BCD     1      14.680  12.630  20.470  1.00  0.00            
ATOM     17  H6  BCD     1      15.970  14.060  19.330  1.00  0.00            
ATOM     18  H7  BCD     1      18.550  14.480  20.970  1.00  0.00            
ATOM     19  H8  BCD     1      19.240  15.750  18.980  1.00  0.00            
ATOM     20  H9  BCD     1      18.850  14.130  18.510  1.00  0.00            
ATOM     21  H10 BCD     1      17.450  16.530  18.140  1.00  0.00            
ATOM     22  C7  BCD     1      19.780  17.090  26.140  1.00  0.00            
ATOM     23  O6  BCD     1      20.430  15.850  26.100  1.00  0.00            
ATOM     24  C8  BCD     1      18.270  16.920  26.490  1.00  0.00            
ATOM     25  O7  BCD     1      18.180  16.210  27.700  1.00  0.00            
ATOM     26  C9  BCD     1      17.540  16.120  25.370  1.00  0.00            
ATOM     27  O8  BCD     1      16.240  15.990  25.640  1.00  0.00            
ATOM     28  C10 BCD     1      17.860  16.720  23.930  1.00  0.00            
ATOM     29  C11 BCD     1      19.330  16.980  23.790  1.00  0.00            
ATOM     30  O9  BCD     1      19.850  17.700  24.870  1.00  0.00            
ATOM     31  C12 BCD     1      19.760  17.590  22.450  1.00  0.00            
ATOM     32  O10 BCD     1      21.130  17.520  22.040  1.00  0.00            
ATOM     33  H11 BCD     1      20.180  17.740  26.920  1.00  0.00            
ATOM     34  H12 BCD     1      17.760  17.880  26.610  1.00  0.00            
ATOM     35  H13 BCD     1      18.860  15.530  27.710  1.00  0.00            
ATOM     36  H14 BCD     1      18.010  15.130  25.380  1.00  0.00            
ATOM     37  H15 BCD     1      16.180  15.710  26.550  1.00  0.00            
ATOM     38  H16 BCD     1      17.480  17.740  23.800  1.00  0.00            
ATOM     39  H17 BCD     1      19.820  16.000  23.900  1.00  0.00            
ATOM     40  H18 BCD     1      19.180  17.110  21.650  1.00  0.00            
ATOM     41  H19 BCD     1      19.450  18.640  22.360  1.00  0.00            
ATOM     42  H20 BCD     1      21.190  18.030  21.230  1.00  0.00            
ATOM     43  C13 BCD     1      23.970  14.340  27.520  1.00  0.00            
ATOM     44  O11 BCD     1      23.210  13.110  27.700  1.00  0.00            
ATOM     45  C14 BCD     1      23.300  15.440  28.400  1.00  0.00            
ATOM     46  O12 BCD     1      23.250  15.050  29.740  1.00  0.00            
ATOM     47  C15 BCD     1      21.840  15.650  27.940  1.00  0.00            
ATOM     48  O13 BCD     1      21.180  16.610  28.700  1.00  0.00            
ATOM     49  C16 BCD     1      21.850  16.000  26.480  1.00  0.00            
ATOM     50  C17 BCD     1      22.690  15.020  25.640  1.00  0.00            
ATOM     51  O14 BCD     1      23.990  14.840  26.200  1.00  0.00            
ATOM     52  C18 BCD     1      22.760  15.460  24.200  1.00  0.00            
ATOM     53  O15 BCD     1      23.350  14.440  23.400  1.00  0.00            
ATOM     54  H21 BCD     1      24.990  14.130  27.850  1.00  0.00            
ATOM     55  H22 BCD     1      23.890  16.350  28.230  1.00  0.00            
ATOM     56  H23 BCD     1      23.720  15.710  30.250  1.00  0.00            
ATOM     57  H24 BCD     1      21.310  14.690  28.020  1.00  0.00            
ATOM     58  H25 BCD     1      21.360  16.450  29.630  1.00  0.00            
ATOM     59  H26 BCD     1      22.290  16.990  26.290  1.00  0.00            
ATOM     60  H27 BCD     1      22.120  14.080  25.620  1.00  0.00            
ATOM     61  H28 BCD     1      21.790  15.650  23.730  1.00  0.00            
ATOM     62  H29 BCD     1      23.430  16.330  24.120  1.00  0.00            
ATOM     63  H30 BCD     1      24.260  14.470  23.680  1.00  0.00            
ATOM     64  C19 BCD     1      23.280   9.240  28.680  1.00  0.00            
ATOM     65  O16 BCD     1      22.240   9.230  27.690  1.00  0.00            
ATOM     66  C20 BCD     1      22.850  10.150  29.820  1.00  0.00            
ATOM     67  O17 BCD     1      21.710   9.630  30.460  1.00  0.00            
ATOM     68  C21 BCD     1      22.690  11.590  29.400  1.00  0.00            
ATOM     69  O18 BCD     1      22.470  12.470  30.510  1.00  0.00            
ATOM     70  C22 BCD     1      23.830  12.070  28.480  1.00  0.00            
ATOM     71  C23 BCD     1      24.430  11.000  27.480  1.00  0.00            
ATOM     72  O19 BCD     1      24.460   9.740  28.100  1.00  0.00            
ATOM     73  C24 BCD     1      25.820  11.510  27.200  1.00  0.00            
ATOM     74  O20 BCD     1      26.440  10.870  26.090  1.00  0.00            
ATOM     75  H31 BCD     1      23.450   8.190  28.930  1.00  0.00            
ATOM     76  H32 BCD     1      23.700  10.100  30.510  1.00  0.00            
ATOM     77  H33 BCD     1      21.570  10.130  31.270  1.00  0.00            
ATOM     78  H34 BCD     1      21.790  11.620  28.760  1.00  0.00            
ATOM     79  H35 BCD     1      22.660  13.360  30.200  1.00  0.00            
ATOM     80  H36 BCD     1      24.680  12.420  29.080  1.00  0.00            
ATOM     81  H37 BCD     1      23.770  11.020  26.600  1.00  0.00            
ATOM     82  H38 BCD     1      25.760  12.590  27.030  1.00  0.00            
ATOM     83  H39 BCD     1      26.460  11.320  28.070  1.00  0.00            
ATOM     84  H40 BCD     1      27.370  11.010  26.250  1.00  0.00            
ATOM     85  C25 BCD     1      19.270   6.860  26.120  1.00  0.00            
ATOM     86  O21 BCD     1      19.230   7.400  24.810  1.00  0.00            
ATOM     87  C26 BCD     1      18.890   7.850  27.240  1.00  0.00            
ATOM     88  O22 BCD     1      17.580   8.470  26.910  1.00  0.00            
ATOM     89  C27 BCD     1      20.000   8.820  27.540  1.00  0.00            
ATOM     90  O23 BCD     1      19.700   9.600  28.720  1.00  0.00            
ATOM     91  C28 BCD     1      21.300   8.160  27.670  1.00  0.00            
ATOM     92  C29 BCD     1      21.600   7.160  26.520  1.00  0.00            
ATOM     93  O24 BCD     1      20.480   6.250  26.400  1.00  0.00            
ATOM     94  C30 BCD     1      22.830   6.280  26.790  1.00  0.00            
ATOM     95  O25 BCD     1      22.820   5.600  28.060  1.00  0.00            
ATOM     96  H41 BCD     1      18.520   6.060  26.210  1.00  0.00            
ATOM     97  H42 BCD     1      18.750   7.270  28.160  1.00  0.00            
ATOM     98  H43 BCD     1      17.540   9.140  27.590  1.00  0.00            
ATOM     99  H44 BCD     1      20.050   9.550  26.730  1.00  0.00            
ATOM    100  H45 BCD     1      20.530   9.690  29.190  1.00  0.00            
ATOM    101  H46 BCD     1      21.240   7.730  28.670  1.00  0.00            
ATOM    102  H47 BCD     1      21.710   7.640  25.540  1.00  0.00            
ATOM    103  H48 BCD     1      23.090   5.550  26.010  1.00  0.00            
ATOM    104  H49 BCD     1      23.780   6.840  26.780  1.00  0.00            
ATOM    105  H50 BCD     1      23.610   5.060  28.130  1.00  0.00            
ATOM    106  C31 BCD     1      17.410   7.270  21.260  1.00  0.00            
ATOM    107  O26 BCD     1      17.680   8.640  21.030  1.00  0.00            
ATOM    108  C32 BCD     1      16.430   7.030  22.410  1.00  0.00            
ATOM    109  O27 BCD     1      15.220   7.790  22.170  1.00  0.00            
ATOM    110  C33 BCD     1      17.080   7.450  23.700  1.00  0.00            
ATOM    111  C34 BCD     1      18.430   6.780  23.810  1.00  0.00            
ATOM    112  C35 BCD     1      19.310   6.790  22.580  1.00  0.00            
ATOM    113  O28 BCD     1      18.570   6.520  21.410  1.00  0.00            
ATOM    114  C36 BCD     1      20.570   5.910  22.650  1.00  0.00            
ATOM    115  O29 BCD     1      20.120   4.560  22.850  1.00  0.00            
ATOM    116  O30 BCD     1      16.370   7.120  24.870  1.00  0.00            
ATOM    117  H51 BCD     1      16.840   6.890  20.400  1.00  0.00            
ATOM    118  H52 BCD     1      16.200   5.960  22.520  1.00  0.00            
ATOM    119  H53 BCD     1      14.920   8.180  23.000  1.00  0.00            
ATOM    120  H54 BCD     1      17.130   8.550  23.670  1.00  0.00            
ATOM    121  H55 BCD     1      16.630   7.670  25.610  1.00  0.00            
ATOM    122  H56 BCD     1      18.180   5.730  24.020  1.00  0.00            
ATOM    123  H57 BCD     1      19.850   7.740  22.510  1.00  0.00            
ATOM    124  H58 BCD     1      21.100   6.100  21.710  1.00  0.00            
ATOM    125  H59 BCD     1      21.200   6.230  23.480  1.00  0.00            
ATOM    126  H60 BCD     1      20.480   4.290  23.700  1.00  0.00            
ATOM    127  C37 BCD     1      16.980  11.830  18.850  1.00  0.00            
ATOM    128  O31 BCD     1      17.120  12.530  20.100  1.00  0.00            
ATOM    129  C38 BCD     1      15.880  10.850  18.670  1.00  0.00            
ATOM    130  O32 BCD     1      14.670  11.710  18.840  1.00  0.00            
ATOM    131  C39 BCD     1      16.080   9.790  19.820  1.00  0.00            
ATOM    132  O33 BCD     1      14.990   8.830  19.830  1.00  0.00            
ATOM    133  C40 BCD     1      17.550   9.190  19.740  1.00  0.00            
ATOM    134  C41 BCD     1      18.660  10.190  19.530  1.00  0.00            
ATOM    135  O34 BCD     1      18.180  11.110  18.520  1.00  0.00            
ATOM    136  C42 BCD     1      19.910   9.550  19.100  1.00  0.00            
ATOM    137  O35 BCD     1      20.940  10.520  18.820  1.00  0.00            
ATOM    138  H61 BCD     1      16.850  12.590  18.080  1.00  0.00            
ATOM    139  H62 BCD     1      15.880  10.480  17.640  1.00  0.00            
ATOM    140  H63 BCD     1      13.960  11.150  18.530  1.00  0.00            
ATOM    141  H64 BCD     1      16.130  10.450  20.690  1.00  0.00            
ATOM    142  H65 BCD     1      15.010   8.420  20.690  1.00  0.00            
ATOM    143  H66 BCD     1      17.500   8.420  18.960  1.00  0.00            
ATOM    144  H67 BCD     1      18.880  10.820  20.410  1.00  0.00            
ATOM    145  H68 BCD     1      20.260   8.830  19.850  1.00  0.00            
ATOM    146  H69 BCD     1      19.730   8.890  18.230  1.00  0.00            
ATOM    147  H70 BCD     1      20.620  11.100  18.120  1.00  0.00            
ATOM    148  C1  CG5     2      19.290  14.650  32.970  1.00  0.00            
ATOM    149  C2  CG5     2      19.030  13.510  31.990  1.00  0.00            
ATOM    150  C3  CG5     2      19.410  13.960  30.530  1.00  0.00            
ATOM    151  C4  CG5     2      19.130  12.830  29.430  1.00  0.00            
ATOM    152  O1  CG5     2      19.260  13.510  28.160  1.00  0.00            
ATOM    153  C5  CG5     2      18.790  12.860  27.100  1.00  0.00            
ATOM    154  C6  CG5     2      19.610  12.170  26.190  1.00  0.00            
ATOM    155  C7  CG5     2      19.080  11.500  25.050  1.00  0.00            
ATOM    156  C8  CG5     2      20.030  10.920  24.000  1.00  0.00            
ATOM    157  N1  CG5     2      21.320  10.690  24.400  1.00  0.00            
ATOM    158  C9  CG5     2      22.410  10.240  23.550  1.00  0.00            
ATOM    159  C10 CG5     2      22.850  11.370  22.650  1.00  0.00            
ATOM    160  N2  CG5     2      22.520  11.200  21.170  1.00  0.00            
ATOM    161  C11 CG5     2      23.650  10.720  20.270  1.00  0.00            
ATOM    162  C12 CG5     2      23.660   9.230  20.190  1.00  0.00            
ATOM    163  C13 CG5     2      22.300  12.650  20.760  1.00  0.00            
ATOM    164  C14 CG5     2      20.880  13.300  21.010  1.00  0.00            
ATOM    165  O2  CG5     2      19.750  10.680  22.870  1.00  0.00            
ATOM    166  N3  CG5     2      17.480  13.020  26.840  1.00  0.00            
ATOM    167  C15 CG5     2      16.910  12.250  25.860  1.00  0.00            
ATOM    168  C16 CG5     2      17.650  11.520  24.970  1.00  0.00            
ATOM    169  C17 CG5     2      16.930  10.930  23.860  1.00  0.00            
ATOM    170  C18 CG5     2      15.530  10.890  23.790  1.00  0.00            
ATOM    171  C19 CG5     2      14.790  11.630  24.720  1.00  0.00            
ATOM    172  C20 CG5     2      15.520  12.330  25.730  1.00  0.00            
ATOM    173  H1  CG5     2      18.880  14.490  33.980  1.00  0.00            
ATOM    174  H2  CG5     2      20.370  14.800  33.070  1.00  0.00            
ATOM    175  H3  CG5     2      18.750  15.570  32.700  1.00  0.00            
ATOM    176  H4  CG5     2      17.960  13.280  32.050  1.00  0.00            
ATOM    177  H5  CG5     2      19.620  12.620  32.240  1.00  0.00            
ATOM    178  H6  CG5     2      20.460  14.250  30.620  1.00  0.00            
ATOM    179  H7  CG5     2      19.030  14.960  30.270  1.00  0.00            
ATOM    180  H8  CG5     2      18.110  12.490  29.600  1.00  0.00            
ATOM    181  H9  CG5     2      19.790  12.020  29.770  1.00  0.00            
ATOM    182  H10 CG5     2      20.680  12.120  26.390  1.00  0.00            
ATOM    183  H11 CG5     2      21.520  10.960  25.350  1.00  0.00            
ATOM    184  H12 CG5     2      22.140   9.420  22.870  1.00  0.00            
ATOM    185  H13 CG5     2      23.340  10.040  24.100  1.00  0.00            
ATOM    186  H14 CG5     2      23.940  11.470  22.580  1.00  0.00            
ATOM    187  H15 CG5     2      22.480  12.330  23.000  1.00  0.00            
ATOM    188  H16 CG5     2      21.630  10.720  21.000  1.00  0.00            
ATOM    189  H17 CG5     2      24.650  11.070  20.500  1.00  0.00            
ATOM    190  H18 CG5     2      23.240  11.070  19.320  1.00  0.00            
ATOM    191  H19 CG5     2      24.450   8.840  19.540  1.00  0.00            
ATOM    192  H20 CG5     2      23.850   8.670  21.110  1.00  0.00            
ATOM    193  H21 CG5     2      22.690   8.830  19.860  1.00  0.00            
ATOM    194  H22 CG5     2      22.340  12.710  19.680  1.00  0.00            
ATOM    195  H23 CG5     2      23.110  13.230  21.210  1.00  0.00            
ATOM    196  H24 CG5     2      20.120  12.990  20.280  1.00  0.00            
ATOM    197  H25 CG5     2      20.540  13.110  22.030  1.00  0.00            
ATOM    198  H26 CG5     2      20.820  14.400  20.980  1.00  0.00            
ATOM    199  H27 CG5     2      17.410  10.470  23.000  1.00  0.00            
ATOM    200  H28 CG5     2      15.040  10.340  22.990  1.00  0.00            
ATOM    201  H29 CG5     2      13.710  11.710  24.660  1.00  0.00            
ATOM    202  H30 CG5     2      15.030  13.000  26.430  1.00  0.00            
TER
ENDMDL
MODEL        1
ATOM      1  C1  BCD     1      28.350  21.810   9.790  1.00  0.00            
ATOM      2  O1  BCD     1      27.430  21.100  10.560  1.00  0.00            
ATOM      3  C2  BCD     1      29.670  21.080   9.840  1.00  0.00            
ATOM      4  O2  BCD     1      29.560  19.790   9.250  1.00  0.00            
ATOM      5  C3  BCD     1      30.170  20.900  11.310  1.00  0.00            
ATOM      6  O3  BCD     1      31.410  20.200  11.300  1.00  0.00            
ATOM      7  C4  BCD     1      30.190  22.260  11.970  1.00  0.00            
ATOM      8  C5  BCD     1      28.830  23.070  11.750  1.00  0.00            
ATOM      9  O4  BCD     1      28.520  23.080  10.380  1.00  0.00            
ATOM     10  C6  BCD     1      29.000  24.470  12.270  1.00  0.00            
ATOM     11  O5  BCD     1      27.740  25.050  12.450  1.00  0.00            
ATOM     12  H1  BCD     1      28.050  21.890   8.740  1.00  0.00            
ATOM     13  H2  BCD     1      30.310  21.730   9.230  1.00  0.00            
ATOM     14  H3  BCD     1      30.440  19.570   8.920  1.00  0.00            
ATOM     15  H4  BCD     1      29.440  20.270  11.830  1.00  0.00            
ATOM     16  H5  BCD     1      31.590  19.840  12.180  1.00  0.00            
ATOM     17  H6  BCD     1      31.030  22.820  11.560  1.00  0.00            
ATOM     18  H7  BCD     1      27.990  22.600  12.270  1.00  0.00            
ATOM     19  H8  BCD     1      29.510  24.290  13.220  1.00  0.00            
ATOM     20  H9  BCD     1      29.730  25.010  11.650  1.00  0.00            
ATOM     21  H10 BCD     1      27.460  24.670  13.290  1.00  0.00            
ATOM     22  C7  BCD     1      23.320  21.550  11.230  1.00  0.00            
ATOM     23  O6  BCD     1      23.420  22.060  12.560  1.00  0.00            
ATOM     24  C8  BCD     1      23.840  20.140  11.090  1.00  0.00            
ATOM     25  O7  BCD     1      23.260  19.310  12.110  1.00  0.00            
ATOM     26  C9  BCD     1      25.380  20.120  11.180  1.00  0.00            
ATOM     27  O8  BCD     1      25.700  18.800  10.730  1.00  0.00            
ATOM     28  C10 BCD     1      26.010  21.170  10.300  1.00  0.00            
ATOM     29  C11 BCD     1      25.410  22.560  10.510  1.00  0.00            
ATOM     30  O9  BCD     1      24.030  22.340  10.410  1.00  0.00            
ATOM     31  C12 BCD     1      25.670  23.600   9.470  1.00  0.00            
ATOM     32  O10 BCD     1      25.620  23.110   8.150  1.00  0.00            
ATOM     33  H11 BCD     1      22.270  21.650  10.940  1.00  0.00            
ATOM     34  H12 BCD     1      23.470  19.760  10.130  1.00  0.00            
ATOM     35  H13 BCD     1      23.320  19.790  12.940  1.00  0.00            
ATOM     36  H14 BCD     1      25.640  20.280  12.230  1.00  0.00            
ATOM     37  H15 BCD     1      26.650  18.740  10.870  1.00  0.00            
ATOM     38  H16 BCD     1      25.760  20.890   9.260  1.00  0.00            
ATOM     39  H17 BCD     1      25.580  23.090  11.460  1.00  0.00            
ATOM     40  H18 BCD     1      24.890  24.380   9.480  1.00  0.00            
ATOM     41  H19 BCD     1      26.600  24.180   9.570  1.00  0.00            
ATOM     42  H20 BCD     1      24.940  22.460   7.990  1.00  0.00            
ATOM     43  C13 BCD     1      21.290  24.020  15.470  1.00  0.00            
ATOM     44  O11 BCD     1      22.450  24.370  16.360  1.00  0.00            
ATOM     45  C14 BCD     1      21.080  22.490  15.360  1.00  0.00            
ATOM     46  O12 BCD     1      21.100  21.860  16.650  1.00  0.00            
ATOM     47  C15 BCD     1      22.150  21.810  14.510  1.00  0.00            
ATOM     48  O13 BCD     1      21.890  20.450  14.250  1.00  0.00            
ATOM     49  C16 BCD     1      22.280  22.540  13.210  1.00  0.00            
ATOM     50  C17 BCD     1      22.600  24.070  13.430  1.00  0.00            
ATOM     51  O14 BCD     1      21.550  24.640  14.180  1.00  0.00            
ATOM     52  C18 BCD     1      22.620  24.860  12.080  1.00  0.00            
ATOM     53  O15 BCD     1      21.730  24.530  11.060  1.00  0.00            
ATOM     54  H21 BCD     1      20.340  24.470  15.770  1.00  0.00            
ATOM     55  H22 BCD     1      20.060  22.240  15.040  1.00  0.00            
ATOM     56  H23 BCD     1      21.080  22.620  17.240  1.00  0.00            
ATOM     57  H24 BCD     1      23.170  21.960  14.910  1.00  0.00            
ATOM     58  H25 BCD     1      21.780  20.030  15.110  1.00  0.00            
ATOM     59  H26 BCD     1      21.360  22.460  12.620  1.00  0.00            
ATOM     60  H27 BCD     1      23.540  24.200  13.970  1.00  0.00            
ATOM     61  H28 BCD     1      22.300  25.890  12.270  1.00  0.00            
ATOM     62  H29 BCD     1      23.680  24.920  11.830  1.00  0.00            
ATOM     63  H30 BCD     1      22.070  24.930  10.260  1.00  0.00            
ATOM     64  C19 BCD     1      23.420  26.760  19.600  1.00  0.00            
ATOM     65  O16 BCD     1      24.520  25.920  19.860  1.00  0.00            
ATOM     66  C20 BCD     1      22.050  26.050  19.690  1.00  0.00            
ATOM     67  O17 BCD     1      21.750  25.470  20.900  1.00  0.00            
ATOM     68  C21 BCD     1      22.040  24.890  18.640  1.00  0.00            
ATOM     69  O18 BCD     1      20.880  23.960  18.610  1.00  0.00            
ATOM     70  C22 BCD     1      22.220  25.500  17.270  1.00  0.00            
ATOM     71  C23 BCD     1      23.420  26.450  17.170  1.00  0.00            
ATOM     72  O19 BCD     1      23.470  27.330  18.280  1.00  0.00            
ATOM     73  C24 BCD     1      23.260  27.250  15.870  1.00  0.00            
ATOM     74  O20 BCD     1      24.490  27.970  15.560  1.00  0.00            
ATOM     75  H31 BCD     1      23.540  27.630  20.250  1.00  0.00            
ATOM     76  H32 BCD     1      21.200  26.670  19.380  1.00  0.00            
ATOM     77  H33 BCD     1      22.390  24.790  21.090  1.00  0.00            
ATOM     78  H34 BCD     1      22.940  24.270  18.760  1.00  0.00            
ATOM     79  H35 BCD     1      20.000  24.310  18.780  1.00  0.00            
ATOM     80  H36 BCD     1      21.270  26.030  17.110  1.00  0.00            
ATOM     81  H37 BCD     1      24.320  25.830  17.170  1.00  0.00            
ATOM     82  H38 BCD     1      23.000  26.540  15.080  1.00  0.00            
ATOM     83  H39 BCD     1      22.340  27.850  15.990  1.00  0.00            
ATOM     84  H40 BCD     1      24.460  27.990  14.600  1.00  0.00            
ATOM     85  C25 BCD     1      27.450  24.470  22.050  1.00  0.00            
ATOM     86  O21 BCD     1      27.720  23.910  20.740  1.00  0.00            
ATOM     87  C26 BCD     1      26.100  23.940  22.590  1.00  0.00            
ATOM     88  O22 BCD     1      26.090  22.550  22.780  1.00  0.00            
ATOM     89  C27 BCD     1      25.070  24.340  21.530  1.00  0.00            
ATOM     90  O23 BCD     1      23.770  24.050  21.960  1.00  0.00            
ATOM     91  C28 BCD     1      25.110  25.890  21.180  1.00  0.00            
ATOM     92  C29 BCD     1      26.490  26.380  20.970  1.00  0.00            
ATOM     93  O24 BCD     1      27.340  25.880  21.960  1.00  0.00            
ATOM     94  C30 BCD     1      26.560  27.900  20.880  1.00  0.00            
ATOM     95  O25 BCD     1      27.890  28.250  20.560  1.00  0.00            
ATOM     96  H41 BCD     1      28.290  24.240  22.730  1.00  0.00            
ATOM     97  H42 BCD     1      26.050  24.390  23.590  1.00  0.00            
ATOM     98  H43 BCD     1      26.060  22.250  23.690  1.00  0.00            
ATOM     99  H44 BCD     1      25.300  23.790  20.610  1.00  0.00            
ATOM    100  H45 BCD     1      23.780  23.270  22.520  1.00  0.00            
ATOM    101  H46 BCD     1      24.470  26.410  21.910  1.00  0.00            
ATOM    102  H47 BCD     1      26.830  26.000  19.990  1.00  0.00            
ATOM    103  H48 BCD     1      25.780  28.150  20.150  1.00  0.00            
ATOM    104  H49 BCD     1      26.160  28.370  21.800  1.00  0.00            
ATOM    105  H50 BCD     1      28.480  28.390  21.300  1.00  0.00            
ATOM    106  C31 BCD     1      30.420  21.280  18.920  1.00  0.00            
ATOM    107  O26 BCD     1      30.240  21.910  17.680  1.00  0.00            
ATOM    108  C32 BCD     1      29.170  20.650  19.340  1.00  0.00            
ATOM    109  O27 BCD     1      28.740  19.680  18.290  1.00  0.00            
ATOM    110  C33 BCD     1      28.080  21.670  19.680  1.00  0.00            
ATOM    111  C34 BCD     1      28.670  22.800  20.640  1.00  0.00            
ATOM    112  C35 BCD     1      29.980  23.340  20.250  1.00  0.00            
ATOM    113  O28 BCD     1      30.830  22.230  19.890  1.00  0.00            
ATOM    114  C36 BCD     1      30.690  24.110  21.360  1.00  0.00            
ATOM    115  O29 BCD     1      31.100  23.210  22.420  1.00  0.00            
ATOM    116  O30 BCD     1      27.050  21.000  20.440  1.00  0.00            
ATOM    117  H51 BCD     1      31.170  20.510  18.720  1.00  0.00            
ATOM    118  H52 BCD     1      29.440  20.050  20.220  1.00  0.00            
ATOM    119  H53 BCD     1      29.240  19.960  17.510  1.00  0.00            
ATOM    120  H54 BCD     1      27.810  22.160  18.730  1.00  0.00            
ATOM    121  H55 BCD     1      26.760  21.480  21.220  1.00  0.00            
ATOM    122  H56 BCD     1      28.860  22.330  21.620  1.00  0.00            
ATOM    123  H57 BCD     1      29.830  23.990  19.380  1.00  0.00            
ATOM    124  H58 BCD     1      31.560  24.600  20.900  1.00  0.00            
ATOM    125  H59 BCD     1      30.010  24.890  21.720  1.00  0.00            
ATOM    126  H60 BCD     1      31.820  22.640  22.120  1.00  0.00            
ATOM    127  C37 BCD     1      31.750  22.020  13.890  1.00  0.00            
ATOM    128  O31 BCD     1      30.380  22.060  13.390  1.00  0.00            
ATOM    129  C38 BCD     1      32.010  20.720  14.700  1.00  0.00            
ATOM    130  O32 BCD     1      31.870  19.590  13.830  1.00  0.00            
ATOM    131  C39 BCD     1      31.070  20.580  15.860  1.00  0.00            
ATOM    132  O33 BCD     1      31.290  19.330  16.620  1.00  0.00            
ATOM    133  C40 BCD     1      31.270  21.890  16.720  1.00  0.00            
ATOM    134  C41 BCD     1      31.320  23.260  15.970  1.00  0.00            
ATOM    135  O34 BCD     1      32.080  23.170  14.740  1.00  0.00            
ATOM    136  C42 BCD     1      31.960  24.410  16.760  1.00  0.00            
ATOM    137  O35 BCD     1      33.260  24.170  17.340  1.00  0.00            
ATOM    138  H61 BCD     1      32.500  22.150  13.110  1.00  0.00            
ATOM    139  H62 BCD     1      33.040  20.870  15.030  1.00  0.00            
ATOM    140  H63 BCD     1      32.110  18.780  14.290  1.00  0.00            
ATOM    141  H64 BCD     1      30.060  20.520  15.430  1.00  0.00            
ATOM    142  H65 BCD     1      30.940  18.560  16.160  1.00  0.00            
ATOM    143  H66 BCD     1      32.280  21.830  17.130  1.00  0.00            
ATOM    144  H67 BCD     1      30.240  23.380  15.780  1.00  0.00            
ATOM    145  H68 BCD     1      31.920  25.200  16.010  1.00  0.00            
ATOM    146  H69 BCD     1      31.400  24.770  17.630  1.00  0.00            
ATOM    147  H70 BCD     1      33.180  23.620  18.120  1.00  0.00            
ATOM    148  C1  CG5     2      20.830  20.440  22.990  1.00  0.00            
ATOM    149  C2  CG5     2      21.290  20.110  21.580  1.00  0.00            
ATOM    150  C3  CG5     2      22.080  21.340  20.960  1.00  0.00            
ATOM    151  C4  CG5     2      22.830  20.920  19.710  1.00  0.00            
ATOM    152  O1  CG5     2      23.800  21.980  19.450  1.00  0.00            
ATOM    153  C5  CG5     2      24.610  21.840  18.330  1.00  0.00            
ATOM    154  C6  CG5     2      25.410  22.860  17.870  1.00  0.00            
ATOM    155  C7  CG5     2      26.290  22.700  16.710  1.00  0.00            
ATOM    156  C8  CG5     2      27.230  23.820  16.270  1.00  0.00            
ATOM    157  N1  CG5     2      27.760  24.620  17.240  1.00  0.00            
ATOM    158  C9  CG5     2      28.530  25.880  16.960  1.00  0.00            
ATOM    159  C10 CG5     2      27.650  27.150  17.070  1.00  0.00            
ATOM    160  N2  CG5     2      28.340  28.440  16.650  1.00  0.00            
ATOM    161  C11 CG5     2      27.950  29.480  17.730  1.00  0.00            
ATOM    162  C12 CG5     2      29.000  30.710  18.010  1.00  0.00            
ATOM    163  C13 CG5     2      27.940  29.010  15.270  1.00  0.00            
ATOM    164  C14 CG5     2      28.200  28.040  14.110  1.00  0.00            
ATOM    165  O2  CG5     2      27.510  24.100  15.130  1.00  0.00            
ATOM    166  N3  CG5     2      24.620  20.660  17.690  1.00  0.00            
ATOM    167  C15 CG5     2      25.370  20.410  16.620  1.00  0.00            
ATOM    168  C16 CG5     2      26.250  21.440  16.100  1.00  0.00            
ATOM    169  C17 CG5     2      27.080  21.120  14.980  1.00  0.00            
ATOM    170  C18 CG5     2      27.020  19.810  14.340  1.00  0.00            
ATOM    171  C19 CG5     2      26.100  18.870  14.800  1.00  0.00            
ATOM    172  C20 CG5     2      25.270  19.210  15.920  1.00  0.00            
ATOM    173  H1  CG5     2      20.730  21.520  23.150  1.00  0.00            
ATOM    174  H2  CG5     2      19.890  19.930  23.270  1.00  0.00            
ATOM    175  H3  CG5     2      21.620  20.180  23.710  1.00  0.00            
ATOM    176  H4  CG5     2      20.340  19.980  21.040  1.00  0.00            
ATOM    177  H5  CG5     2      21.880  19.190  21.470  1.00  0.00            
ATOM    178  H6  CG5     2      22.790  21.670  21.720  1.00  0.00            
ATOM    179  H7  CG5     2      21.380  22.140  20.680  1.00  0.00            
ATOM    180  H8  CG5     2      22.090  20.720  18.930  1.00  0.00            
ATOM    181  H9  CG5     2      23.390  20.020  20.000  1.00  0.00            
ATOM    182  H10 CG5     2      25.380  23.770  18.460  1.00  0.00            
ATOM    183  H11 CG5     2      27.620  24.240  18.170  1.00  0.00            
ATOM    184  H12 CG5     2      29.090  25.910  16.020  1.00  0.00            
ATOM    185  H13 CG5     2      29.390  25.970  17.640  1.00  0.00            
ATOM    186  H14 CG5     2      27.460  27.360  18.120  1.00  0.00            
ATOM    187  H15 CG5     2      26.720  27.050  16.520  1.00  0.00            
ATOM    188  H16 CG5     2      29.360  28.280  16.630  1.00  0.00            
ATOM    189  H17 CG5     2      27.950  28.990  18.700  1.00  0.00            
ATOM    190  H18 CG5     2      26.930  29.800  17.510  1.00  0.00            
ATOM    191  H19 CG5     2      30.030  30.380  18.180  1.00  0.00            
ATOM    192  H20 CG5     2      28.990  31.300  17.080  1.00  0.00            
ATOM    193  H21 CG5     2      28.660  31.330  18.840  1.00  0.00            
ATOM    194  H22 CG5     2      28.530  29.910  15.100  1.00  0.00            
ATOM    195  H23 CG5     2      26.890  29.320  15.300  1.00  0.00            
ATOM    196  H24 CG5     2      28.200  28.470  13.110  1.00  0.00            
ATOM    197  H25 CG5     2      29.170  27.550  14.200  1.00  0.00            
ATOM    198  H26 CG5     2      27.470  27.230  14.020  1.00  0.00            
ATOM    199  H27 CG5     2      27.690  21.840  14.430  1.00  0.00            
ATOM    200  H28 CG5     2      27.670  19.580  13.500  1.00  0.00            
ATOM    201  H29 CG5     2      25.820  17.930  14.330  1.00  0.00            
ATOM    202  H30 CG5     2      24.600  18.420  16.240  1.00  0.00            
TER
ENDMDL
MODEL        1
ATOM      1  C1  BCD     1      38.470  16.950  29.430  1.00  0.00            
ATOM      2  O1  BCD     1      37.200  16.420  29.930  1.00  0.00            
ATOM      3  C2  BCD     1      38.350  18.350  28.780  1.00  0.00            
ATOM      4  O2  BCD     1      37.950  19.400  29.670  1.00  0.00            
ATOM      5  C3  BCD     1      37.460  18.290  27.520  1.00  0.00            
ATOM      6  O3  BCD     1      37.480  19.620  26.840  1.00  0.00            
ATOM      7  C4  BCD     1      37.950  17.220  26.550  1.00  0.00            
ATOM      8  C5  BCD     1      38.130  15.940  27.260  1.00  0.00            
ATOM      9  O4  BCD     1      38.930  16.060  28.440  1.00  0.00            
ATOM     10  C6  BCD     1      38.790  14.920  26.300  1.00  0.00            
ATOM     11  O5  BCD     1      39.340  13.790  27.040  1.00  0.00            
ATOM     12  H1  BCD     1      39.190  17.040  30.250  1.00  0.00            
ATOM     13  H2  BCD     1      39.310  18.660  28.350  1.00  0.00            
ATOM     14  H3  BCD     1      37.360  19.020  30.330  1.00  0.00            
ATOM     15  H4  BCD     1      36.460  17.950  27.820  1.00  0.00            
ATOM     16  H5  BCD     1      37.140  20.380  27.330  1.00  0.00            
ATOM     17  H6  BCD     1      38.920  17.560  26.160  1.00  0.00            
ATOM     18  H7  BCD     1      37.140  15.540  27.520  1.00  0.00            
ATOM     19  H8  BCD     1      38.040  14.550  25.590  1.00  0.00            
ATOM     20  H9  BCD     1      39.520  15.450  25.670  1.00  0.00            
ATOM     21  H10 BCD     1      39.910  14.090  27.760  1.00  0.00            
ATOM     22  C7  BCD     1      35.370  14.950  33.230  1.00  0.00            
ATOM     23  O6  BCD     1      34.260  14.940  32.260  1.00  0.00            
ATOM     24  C8  BCD     1      35.890  16.320  33.470  1.00  0.00            
ATOM     25  O7  BCD     1      34.880  16.990  34.210  1.00  0.00            
ATOM     26  C9  BCD     1      36.320  16.890  32.080  1.00  0.00            
ATOM     27  O8  BCD     1      36.880  18.190  32.100  1.00  0.00            
ATOM     28  C10 BCD     1      37.290  15.960  31.260  1.00  0.00            
ATOM     29  C11 BCD     1      36.820  14.500  31.310  1.00  0.00            
ATOM     30  O9  BCD     1      36.460  14.180  32.670  1.00  0.00            
ATOM     31  C12 BCD     1      37.670  13.420  30.750  1.00  0.00            
ATOM     32  O10 BCD     1      38.690  13.120  31.650  1.00  0.00            
ATOM     33  H11 BCD     1      35.130  14.460  34.180  1.00  0.00            
ATOM     34  H12 BCD     1      36.790  16.300  34.090  1.00  0.00            
ATOM     35  H13 BCD     1      34.040  16.900  33.740  1.00  0.00            
ATOM     36  H14 BCD     1      35.350  17.000  31.590  1.00  0.00            
ATOM     37  H15 BCD     1      37.790  18.220  32.410  1.00  0.00            
ATOM     38  H16 BCD     1      38.310  16.030  31.680  1.00  0.00            
ATOM     39  H17 BCD     1      35.930  14.450  30.670  1.00  0.00            
ATOM     40  H18 BCD     1      37.050  12.600  30.380  1.00  0.00            
ATOM     41  H19 BCD     1      38.100  13.690  29.770  1.00  0.00            
ATOM     42  H20 BCD     1      38.240  12.990  32.490  1.00  0.00            
ATOM     43  C13 BCD     1      30.100  14.730  32.050  1.00  0.00            
ATOM     44  O11 BCD     1      30.000  14.620  30.590  1.00  0.00            
ATOM     45  C14 BCD     1      30.770  16.080  32.450  1.00  0.00            
ATOM     46  O12 BCD     1      29.980  17.190  31.830  1.00  0.00            
ATOM     47  C15 BCD     1      32.210  16.080  31.960  1.00  0.00            
ATOM     48  O13 BCD     1      32.760  17.320  32.240  1.00  0.00            
ATOM     49  C16 BCD     1      32.950  14.900  32.650  1.00  0.00            
ATOM     50  C17 BCD     1      32.260  13.630  32.160  1.00  0.00            
ATOM     51  O14 BCD     1      30.830  13.640  32.600  1.00  0.00            
ATOM     52  C18 BCD     1      32.930  12.450  32.710  1.00  0.00            
ATOM     53  O15 BCD     1      32.310  11.290  32.310  1.00  0.00            
ATOM     54  H21 BCD     1      29.100  14.830  32.510  1.00  0.00            
ATOM     55  H22 BCD     1      30.750  16.270  33.530  1.00  0.00            
ATOM     56  H23 BCD     1      29.730  17.710  32.600  1.00  0.00            
ATOM     57  H24 BCD     1      32.170  15.910  30.880  1.00  0.00            
ATOM     58  H25 BCD     1      32.270  17.970  31.730  1.00  0.00            
ATOM     59  H26 BCD     1      32.840  14.830  33.740  1.00  0.00            
ATOM     60  H27 BCD     1      32.410  13.600  31.070  1.00  0.00            
ATOM     61  H28 BCD     1      34.000  12.470  32.440  1.00  0.00            
ATOM     62  H29 BCD     1      32.920  12.460  33.810  1.00  0.00            
ATOM     63  H30 BCD     1      32.180  10.690  33.060  1.00  0.00            
ATOM     64  C19 BCD     1      27.460  13.890  27.470  1.00  0.00            
ATOM     65  O16 BCD     1      28.660  13.420  26.730  1.00  0.00            
ATOM     66  C20 BCD     1      27.590  15.370  27.790  1.00  0.00            
ATOM     67  O17 BCD     1      27.700  16.170  26.590  1.00  0.00            
ATOM     68  C21 BCD     1      28.770  15.660  28.710  1.00  0.00            
ATOM     69  O18 BCD     1      28.920  16.990  29.080  1.00  0.00            
ATOM     70  C22 BCD     1      28.710  14.710  29.950  1.00  0.00            
ATOM     71  C23 BCD     1      28.360  13.250  29.560  1.00  0.00            
ATOM     72  O19 BCD     1      27.250  13.180  28.700  1.00  0.00            
ATOM     73  C24 BCD     1      27.980  12.280  30.690  1.00  0.00            
ATOM     74  O20 BCD     1      26.770  12.760  31.390  1.00  0.00            
ATOM     75  H31 BCD     1      26.510  13.770  26.930  1.00  0.00            
ATOM     76  H32 BCD     1      26.660  15.790  28.200  1.00  0.00            
ATOM     77  H33 BCD     1      27.880  17.080  26.860  1.00  0.00            
ATOM     78  H34 BCD     1      29.620  15.300  28.100  1.00  0.00            
ATOM     79  H35 BCD     1      29.420  17.040  29.900  1.00  0.00            
ATOM     80  H36 BCD     1      28.000  15.140  30.660  1.00  0.00            
ATOM     81  H37 BCD     1      29.230  12.800  29.080  1.00  0.00            
ATOM     82  H38 BCD     1      27.810  11.350  30.140  1.00  0.00            
ATOM     83  H39 BCD     1      28.810  12.080  31.380  1.00  0.00            
ATOM     84  H40 BCD     1      25.940  12.670  30.900  1.00  0.00            
ATOM     85  C25 BCD     1      29.600  12.420  22.930  1.00  0.00            
ATOM     86  O21 BCD     1      30.800  13.160  23.210  1.00  0.00            
ATOM     87  C26 BCD     1      28.380  13.340  23.080  1.00  0.00            
ATOM     88  O22 BCD     1      28.350  14.340  22.120  1.00  0.00            
ATOM     89  C27 BCD     1      28.060  13.850  24.490  1.00  0.00            
ATOM     90  O23 BCD     1      26.810  14.490  24.580  1.00  0.00            
ATOM     91  C28 BCD     1      28.280  12.750  25.530  1.00  0.00            
ATOM     92  C29 BCD     1      29.400  11.740  25.250  1.00  0.00            
ATOM     93  O24 BCD     1      29.350  11.350  23.860  1.00  0.00            
ATOM     94  C30 BCD     1      29.230  10.540  26.140  1.00  0.00            
ATOM     95  O25 BCD     1      30.430   9.760  26.200  1.00  0.00            
ATOM     96  H41 BCD     1      29.660  11.900  21.970  1.00  0.00            
ATOM     97  H42 BCD     1      27.590  12.620  22.820  1.00  0.00            
ATOM     98  H43 BCD     1      27.450  14.650  22.050  1.00  0.00            
ATOM     99  H44 BCD     1      28.810  14.630  24.700  1.00  0.00            
ATOM    100  H45 BCD     1      26.890  15.130  25.290  1.00  0.00            
ATOM    101  H46 BCD     1      27.300  12.290  25.660  1.00  0.00            
ATOM    102  H47 BCD     1      30.360  12.240  25.430  1.00  0.00            
ATOM    103  H48 BCD     1      29.100  10.900  27.170  1.00  0.00            
ATOM    104  H49 BCD     1      28.360   9.990  25.750  1.00  0.00            
ATOM    105  H50 BCD     1      30.630   9.500  25.300  1.00  0.00            
ATOM    106  C31 BCD     1      34.280  14.410  21.350  1.00  0.00            
ATOM    107  O26 BCD     1      34.300  15.360  22.440  1.00  0.00            
ATOM    108  C32 BCD     1      32.940  14.710  20.590  1.00  0.00            
ATOM    109  O27 BCD     1      32.910  16.080  20.260  1.00  0.00            
ATOM    110  C33 BCD     1      31.710  14.440  21.450  1.00  0.00            
ATOM    111  C34 BCD     1      31.810  13.070  22.220  1.00  0.00            
ATOM    112  C35 BCD     1      33.110  12.840  22.800  1.00  0.00            
ATOM    113  O28 BCD     1      34.210  13.080  21.890  1.00  0.00            
ATOM    114  C36 BCD     1      33.150  11.460  23.500  1.00  0.00            
ATOM    115  O29 BCD     1      34.290  11.300  24.390  1.00  0.00            
ATOM    116  O30 BCD     1      30.650  14.470  20.500  1.00  0.00            
ATOM    117  H51 BCD     1      35.160  14.500  20.710  1.00  0.00            
ATOM    118  H52 BCD     1      32.900  14.080  19.690  1.00  0.00            
ATOM    119  H53 BCD     1      32.030  16.250  19.930  1.00  0.00            
ATOM    120  H54 BCD     1      31.650  15.330  22.090  1.00  0.00            
ATOM    121  H55 BCD     1      29.830  14.540  21.010  1.00  0.00            
ATOM    122  H56 BCD     1      31.530  12.330  21.460  1.00  0.00            
ATOM    123  H57 BCD     1      33.250  13.540  23.630  1.00  0.00            
ATOM    124  H58 BCD     1      32.260  11.470  24.140  1.00  0.00            
ATOM    125  H59 BCD     1      33.080  10.690  22.720  1.00  0.00            
ATOM    126  H60 BCD     1      35.090  11.310  23.860  1.00  0.00            
ATOM    127  C37 BCD     1      37.290  17.530  24.340  1.00  0.00            
ATOM    128  O31 BCD     1      36.940  17.010  25.590  1.00  0.00            
ATOM    129  C38 BCD     1      36.080  18.290  23.780  1.00  0.00            
ATOM    130  O32 BCD     1      35.770  19.470  24.480  1.00  0.00            
ATOM    131  C39 BCD     1      34.950  17.350  23.470  1.00  0.00            
ATOM    132  O33 BCD     1      33.850  17.910  22.730  1.00  0.00            
ATOM    133  C40 BCD     1      35.490  16.220  22.540  1.00  0.00            
ATOM    134  C41 BCD     1      36.670  15.530  23.140  1.00  0.00            
ATOM    135  O34 BCD     1      37.650  16.540  23.460  1.00  0.00            
ATOM    136  C42 BCD     1      37.410  14.450  22.330  1.00  0.00            
ATOM    137  O35 BCD     1      37.670  15.040  21.100  1.00  0.00            
ATOM    138  H61 BCD     1      38.230  18.080  24.320  1.00  0.00            
ATOM    139  H62 BCD     1      36.460  18.640  22.810  1.00  0.00            
ATOM    140  H63 BCD     1      35.950  19.480  25.420  1.00  0.00            
ATOM    141  H64 BCD     1      34.520  16.830  24.340  1.00  0.00            
ATOM    142  H65 BCD     1      33.320  17.140  22.510  1.00  0.00            
ATOM    143  H66 BCD     1      35.850  16.690  21.610  1.00  0.00            
ATOM    144  H67 BCD     1      36.370  15.060  24.090  1.00  0.00            
ATOM    145  H68 BCD     1      38.340  14.150  22.840  1.00  0.00            
ATOM    146  H69 BCD     1      36.670  13.650  22.210  1.00  0.00            
ATOM    147  H70 BCD     1      38.180  14.420  20.580  1.00  0.00            
ATOM    148  C1  CG5     2      26.850  17.590  22.460  1.00  0.00            
ATOM    149  C2  CG5     2      28.170  17.490  23.260  1.00  0.00            
ATOM    150  C3  CG5     2      29.330  17.630  22.260  1.00  0.00            
ATOM    151  C4  CG5     2      30.620  17.750  23.110  1.00  0.00            
ATOM    152  O1  CG5     2      30.850  16.580  23.960  1.00  0.00            
ATOM    153  C5  CG5     2      31.620  16.680  25.120  1.00  0.00            
ATOM    154  C6  CG5     2      31.890  15.470  25.830  1.00  0.00            
ATOM    155  C7  CG5     2      32.690  15.470  27.040  1.00  0.00            
ATOM    156  C8  CG5     2      32.970  14.240  27.810  1.00  0.00            
ATOM    157  N1  CG5     2      31.900  13.340  27.780  1.00  0.00            
ATOM    158  C9  CG5     2      32.020  11.970  28.400  1.00  0.00            
ATOM    159  C10 CG5     2      32.980  11.140  27.520  1.00  0.00            
ATOM    160  N2  CG5     2      33.140   9.710  27.990  1.00  0.00            
ATOM    161  C11 CG5     2      33.370   9.670  29.470  1.00  0.00            
ATOM    162  C12 CG5     2      34.590  10.360  29.940  1.00  0.00            
ATOM    163  C13 CG5     2      34.320   9.090  27.300  1.00  0.00            
ATOM    164  C14 CG5     2      33.830   8.380  26.010  1.00  0.00            
ATOM    165  O2  CG5     2      33.930  13.980  28.490  1.00  0.00            
ATOM    166  N3  CG5     2      31.950  17.860  25.610  1.00  0.00            
ATOM    167  C15 CG5     2      32.690  17.910  26.680  1.00  0.00            
ATOM    168  C16 CG5     2      33.100  16.780  27.510  1.00  0.00            
ATOM    169  C17 CG5     2      33.900  16.990  28.630  1.00  0.00            
ATOM    170  C18 CG5     2      34.280  18.270  29.050  1.00  0.00            
ATOM    171  C19 CG5     2      33.910  19.360  28.260  1.00  0.00            
ATOM    172  C20 CG5     2      33.040  19.200  27.150  1.00  0.00            
ATOM    173  H1  CG5     2      26.040  17.600  23.200  1.00  0.00            
ATOM    174  H2  CG5     2      26.740  18.510  21.870  1.00  0.00            
ATOM    175  H3  CG5     2      26.780  16.790  21.720  1.00  0.00            
ATOM    176  H4  CG5     2      28.110  16.550  23.820  1.00  0.00            
ATOM    177  H5  CG5     2      28.190  18.410  23.860  1.00  0.00            
ATOM    178  H6  CG5     2      29.190  18.500  21.600  1.00  0.00            
ATOM    179  H7  CG5     2      29.490  16.820  21.530  1.00  0.00            
ATOM    180  H8  CG5     2      30.580  18.720  23.620  1.00  0.00            
ATOM    181  H9  CG5     2      31.490  17.790  22.440  1.00  0.00            
ATOM    182  H10 CG5     2      31.460  14.550  25.450  1.00  0.00            
ATOM    183  H11 CG5     2      31.090  13.710  27.310  1.00  0.00            
ATOM    184  H12 CG5     2      31.020  11.540  28.480  1.00  0.00            
ATOM    185  H13 CG5     2      32.450  12.110  29.410  1.00  0.00            
ATOM    186  H14 CG5     2      33.960  11.620  27.520  1.00  0.00            
ATOM    187  H15 CG5     2      32.630  11.110  26.490  1.00  0.00            
ATOM    188  H16 CG5     2      32.260   9.220  27.780  1.00  0.00            
ATOM    189  H17 CG5     2      33.340   8.620  29.760  1.00  0.00            
ATOM    190  H18 CG5     2      32.540  10.190  29.950  1.00  0.00            
ATOM    191  H19 CG5     2      34.560  10.360  31.040  1.00  0.00            
ATOM    192  H20 CG5     2      35.450   9.820  29.540  1.00  0.00            
ATOM    193  H21 CG5     2      34.690  11.390  29.570  1.00  0.00            
ATOM    194  H22 CG5     2      34.630   8.320  28.010  1.00  0.00            
ATOM    195  H23 CG5     2      35.180   9.750  27.240  1.00  0.00            
ATOM    196  H24 CG5     2      34.690   7.830  25.610  1.00  0.00            
ATOM    197  H25 CG5     2      33.160   7.560  26.280  1.00  0.00            
ATOM    198  H26 CG5     2      33.450   9.020  25.200  1.00  0.00            
ATOM    199  H27 CG5     2      34.040  16.100  29.230  1.00  0.00            
ATOM    200  H28 CG5     2      34.970  18.390  29.890  1.00  0.00            
ATOM    201  H29 CG5     2      34.310  20.340  28.510  1.00  0.00            
ATOM    202  H30 CG5     2      32.740  20.030  26.530  1.00  0.00            
TER
ENDMDL
MODEL        1
ATOM      1  C1  BCD     1      19.060  19.740  22.280  1.00  0.00            
ATOM      2  O1  BCD     1      20.090  19.210  23.080  1.00  0.00            
ATOM      3  C2  BCD     1      17.870  18.740  22.340  1.00  0.00            
ATOM      4  O2  BCD     1      17.110  18.720  23.540  1.00  0.00            
ATOM      5  C3  BCD     1      18.250  17.320  21.960  1.00  0.00            
ATOM      6  O3  BCD     1      17.090  16.480  21.950  1.00  0.00            
ATOM      7  C4  BCD     1      18.800  17.350  20.510  1.00  0.00            
ATOM      8  C5  BCD     1      19.770  18.490  20.270  1.00  0.00            
ATOM      9  O4  BCD     1      19.540  19.750  21.000  1.00  0.00            
ATOM     10  C6  BCD     1      19.990  18.810  18.850  1.00  0.00            
ATOM     11  O5  BCD     1      18.800  19.180  18.080  1.00  0.00            
ATOM     12  H1  BCD     1      18.780  20.790  22.450  1.00  0.00            
ATOM     13  H2  BCD     1      17.170  19.050  21.560  1.00  0.00            
ATOM     14  H3  BCD     1      17.710  18.680  24.290  1.00  0.00            
ATOM     15  H4  BCD     1      19.060  16.960  22.620  1.00  0.00            
ATOM     16  H5  BCD     1      16.710  16.240  22.810  1.00  0.00            
ATOM     17  H6  BCD     1      17.910  17.500  19.890  1.00  0.00            
ATOM     18  H7  BCD     1      20.740  18.110  20.630  1.00  0.00            
ATOM     19  H8  BCD     1      20.590  19.730  18.850  1.00  0.00            
ATOM     20  H9  BCD     1      20.550  18.000  18.350  1.00  0.00            
ATOM     21  H10 BCD     1      19.170  19.910  17.580  1.00  0.00            
ATOM     22  C7  BCD     1      22.220  19.960  26.610  1.00  0.00            
ATOM     23  O6  BCD     1      23.290  19.270  26.050  1.00  0.00            
ATOM     24  C8  BCD     1      20.880  19.090  26.680  1.00  0.00            
ATOM     25  O7  BCD     1      21.000  18.050  27.590  1.00  0.00            
ATOM     26  C9  BCD     1      20.420  18.620  25.290  1.00  0.00            
ATOM     27  O8  BCD     1      19.220  17.890  25.280  1.00  0.00            
ATOM     28  C10 BCD     1      20.220  19.800  24.330  1.00  0.00            
ATOM     29  C11 BCD     1      21.530  20.670  24.360  1.00  0.00            
ATOM     30  O9  BCD     1      21.930  20.940  25.710  1.00  0.00            
ATOM     31  C12 BCD     1      21.300  21.940  23.590  1.00  0.00            
ATOM     32  O10 BCD     1      20.320  22.790  24.160  1.00  0.00            
ATOM     33  H11 BCD     1      22.500  20.410  27.570  1.00  0.00            
ATOM     34  H12 BCD     1      20.170  19.830  27.070  1.00  0.00            
ATOM     35  H13 BCD     1      20.080  17.770  27.660  1.00  0.00            
ATOM     36  H14 BCD     1      21.190  17.940  24.900  1.00  0.00            
ATOM     37  H15 BCD     1      19.160  17.360  26.080  1.00  0.00            
ATOM     38  H16 BCD     1      19.340  20.360  24.650  1.00  0.00            
ATOM     39  H17 BCD     1      22.290  20.020  23.910  1.00  0.00            
ATOM     40  H18 BCD     1      22.280  22.400  23.400  1.00  0.00            
ATOM     41  H19 BCD     1      21.010  21.710  22.560  1.00  0.00            
ATOM     42  H20 BCD     1      20.400  22.670  25.110  1.00  0.00            
ATOM     43  C13 BCD     1      26.760  17.560  27.530  1.00  0.00            
ATOM     44  O11 BCD     1      26.450  16.260  26.910  1.00  0.00            
ATOM     45  C14 BCD     1      25.710  17.900  28.590  1.00  0.00            
ATOM     46  O12 BCD     1      25.770  16.850  29.610  1.00  0.00            
ATOM     47  C15 BCD     1      24.330  18.040  28.030  1.00  0.00            
ATOM     48  O13 BCD     1      23.340  18.360  28.900  1.00  0.00            
ATOM     49  C16 BCD     1      24.430  19.130  26.900  1.00  0.00            
ATOM     50  C17 BCD     1      25.530  18.840  25.910  1.00  0.00            
ATOM     51  O14 BCD     1      26.820  18.570  26.530  1.00  0.00            
ATOM     52  C18 BCD     1      25.690  19.950  24.870  1.00  0.00            
ATOM     53  O15 BCD     1      25.910  21.120  25.560  1.00  0.00            
ATOM     54  H21 BCD     1      27.780  17.590  27.920  1.00  0.00            
ATOM     55  H22 BCD     1      26.020  18.850  29.060  1.00  0.00            
ATOM     56  H23 BCD     1      24.920  16.910  30.050  1.00  0.00            
ATOM     57  H24 BCD     1      24.020  17.110  27.520  1.00  0.00            
ATOM     58  H25 BCD     1      22.450  18.240  28.550  1.00  0.00            
ATOM     59  H26 BCD     1      24.660  20.110  27.340  1.00  0.00            
ATOM     60  H27 BCD     1      25.350  17.910  25.350  1.00  0.00            
ATOM     61  H28 BCD     1      26.520  19.680  24.200  1.00  0.00            
ATOM     62  H29 BCD     1      24.790  20.050  24.260  1.00  0.00            
ATOM     63  H30 BCD     1      26.210  21.760  24.910  1.00  0.00            
ATOM     64  C19 BCD     1      27.740  12.610  25.580  1.00  0.00            
ATOM     65  O16 BCD     1      26.410  12.140  25.220  1.00  0.00            
ATOM     66  C20 BCD     1      27.960  12.890  27.040  1.00  0.00            
ATOM     67  O17 BCD     1      27.620  11.760  27.890  1.00  0.00            
ATOM     68  C21 BCD     1      27.160  14.080  27.450  1.00  0.00            
ATOM     69  O18 BCD     1      27.340  14.530  28.870  1.00  0.00            
ATOM     70  C22 BCD     1      27.480  15.340  26.600  1.00  0.00            
ATOM     71  C23 BCD     1      27.410  15.050  25.100  1.00  0.00            
ATOM     72  O19 BCD     1      28.070  13.790  24.790  1.00  0.00            
ATOM     73  C24 BCD     1      28.140  16.120  24.330  1.00  0.00            
ATOM     74  O20 BCD     1      28.180  15.930  22.910  1.00  0.00            
ATOM     75  H31 BCD     1      28.420  11.790  25.330  1.00  0.00            
ATOM     76  H32 BCD     1      29.020  13.090  27.220  1.00  0.00            
ATOM     77  H33 BCD     1      26.680  11.820  28.110  1.00  0.00            
ATOM     78  H34 BCD     1      26.120  13.810  27.260  1.00  0.00            
ATOM     79  H35 BCD     1      26.890  15.350  29.090  1.00  0.00            
ATOM     80  H36 BCD     1      28.440  15.850  26.740  1.00  0.00            
ATOM     81  H37 BCD     1      26.360  15.050  24.780  1.00  0.00            
ATOM     82  H38 BCD     1      27.630  17.060  24.570  1.00  0.00            
ATOM     83  H39 BCD     1      29.180  16.180  24.670  1.00  0.00            
ATOM     84  H40 BCD     1      29.090  15.730  22.660  1.00  0.00            
ATOM     85  C25 BCD     1      23.730   9.190  24.650  1.00  0.00            
ATOM     86  O21 BCD     1      23.040  10.180  23.940  1.00  0.00            
ATOM     87  C26 BCD     1      23.850   9.620  26.060  1.00  0.00            
ATOM     88  O22 BCD     1      22.530   9.620  26.670  1.00  0.00            
ATOM     89  C27 BCD     1      24.630  10.890  26.220  1.00  0.00            
ATOM     90  O23 BCD     1      24.790  11.280  27.630  1.00  0.00            
ATOM     91  C28 BCD     1      25.940  10.790  25.540  1.00  0.00            
ATOM     92  C29 BCD     1      25.850  10.160  24.150  1.00  0.00            
ATOM     93  O24 BCD     1      24.990   8.990  24.020  1.00  0.00            
ATOM     94  C30 BCD     1      27.190   9.860  23.440  1.00  0.00            
ATOM     95  O25 BCD     1      27.890   8.820  24.130  1.00  0.00            
ATOM     96  H41 BCD     1      23.130   8.290  24.550  1.00  0.00            
ATOM     97  H42 BCD     1      24.430   8.870  26.610  1.00  0.00            
ATOM     98  H43 BCD     1      22.640   9.930  27.570  1.00  0.00            
ATOM     99  H44 BCD     1      24.120  11.750  25.760  1.00  0.00            
ATOM    100  H45 BCD     1      24.140  10.860  28.200  1.00  0.00            
ATOM    101  H46 BCD     1      26.690  10.250  26.140  1.00  0.00            
ATOM    102  H47 BCD     1      25.290  10.900  23.560  1.00  0.00            
ATOM    103  H48 BCD     1      26.980   9.630  22.380  1.00  0.00            
ATOM    104  H49 BCD     1      27.830  10.740  23.390  1.00  0.00            
ATOM    105  H50 BCD     1      28.750   8.760  23.720  1.00  0.00            
ATOM    106  C31 BCD     1      19.640  10.680  21.620  1.00  0.00            
ATOM    107  O26 BCD     1      19.910  12.080  21.430  1.00  0.00            
ATOM    108  C32 BCD     1      19.360  10.220  23.050  1.00  0.00            
ATOM    109  O27 BCD     1      18.230  10.830  23.650  1.00  0.00            
ATOM    110  C33 BCD     1      20.640  10.360  23.870  1.00  0.00            
ATOM    111  C34 BCD     1      21.900   9.700  23.140  1.00  0.00            
ATOM    112  C35 BCD     1      21.990  10.260  21.780  1.00  0.00            
ATOM    113  O28 BCD     1      20.750  10.050  21.100  1.00  0.00            
ATOM    114  C36 BCD     1      23.120   9.750  20.900  1.00  0.00            
ATOM    115  O29 BCD     1      22.940   8.440  20.400  1.00  0.00            
ATOM    116  O30 BCD     1      20.470   9.700  25.040  1.00  0.00            
ATOM    117  H51 BCD     1      18.830  10.570  20.890  1.00  0.00            
ATOM    118  H52 BCD     1      19.140   9.140  22.960  1.00  0.00            
ATOM    119  H53 BCD     1      18.510  10.930  24.570  1.00  0.00            
ATOM    120  H54 BCD     1      20.770  11.440  24.030  1.00  0.00            
ATOM    121  H55 BCD     1      21.260   9.710  25.590  1.00  0.00            
ATOM    122  H56 BCD     1      21.800   8.610  23.140  1.00  0.00            
ATOM    123  H57 BCD     1      22.240  11.320  21.770  1.00  0.00            
ATOM    124  H58 BCD     1      23.120  10.430  20.040  1.00  0.00            
ATOM    125  H59 BCD     1      24.080   9.760  21.430  1.00  0.00            
ATOM    126  H60 BCD     1      23.620   7.840  20.730  1.00  0.00            
ATOM    127  C37 BCD     1      19.080  15.400  19.110  1.00  0.00            
ATOM    128  O31 BCD     1      19.440  16.140  20.300  1.00  0.00            
ATOM    129  C38 BCD     1      17.890  14.450  19.400  1.00  0.00            
ATOM    130  O32 BCD     1      16.680  15.190  19.650  1.00  0.00            
ATOM    131  C39 BCD     1      18.210  13.460  20.500  1.00  0.00            
ATOM    132  O33 BCD     1      17.150  12.490  20.870  1.00  0.00            
ATOM    133  C40 BCD     1      19.490  12.680  20.190  1.00  0.00            
ATOM    134  C41 BCD     1      20.630  13.690  19.800  1.00  0.00            
ATOM    135  O34 BCD     1      20.170  14.600  18.740  1.00  0.00            
ATOM    136  C42 BCD     1      21.810  12.930  19.200  1.00  0.00            
ATOM    137  O35 BCD     1      21.400  12.300  18.040  1.00  0.00            
ATOM    138  H61 BCD     1      18.930  16.010  18.210  1.00  0.00            
ATOM    139  H62 BCD     1      17.730  13.860  18.490  1.00  0.00            
ATOM    140  H63 BCD     1      16.880  15.760  20.400  1.00  0.00            
ATOM    141  H64 BCD     1      18.400  14.130  21.350  1.00  0.00            
ATOM    142  H65 BCD     1      16.580  13.000  21.450  1.00  0.00            
ATOM    143  H66 BCD     1      19.330  11.900  19.440  1.00  0.00            
ATOM    144  H67 BCD     1      21.050  14.140  20.720  1.00  0.00            
ATOM    145  H68 BCD     1      22.580  13.690  19.020  1.00  0.00            
ATOM    146  H69 BCD     1      22.190  12.320  20.020  1.00  0.00            
ATOM    147  H70 BCD     1      20.670  12.850  17.760  1.00  0.00            
ATOM    148  C1  CG5     2      26.460  12.540  31.910  1.00  0.00            
ATOM    149  C2  CG5     2      25.390  12.660  30.760  1.00  0.00            
ATOM    150  C3  CG5     2      24.590  13.930  31.010  1.00  0.00            
ATOM    151  C4  CG5     2      23.350  14.130  30.110  1.00  0.00            
ATOM    152  O1  CG5     2      23.760  13.960  28.770  1.00  0.00            
ATOM    153  C5  CG5     2      22.820  13.960  27.810  1.00  0.00            
ATOM    154  C6  CG5     2      23.250  14.320  26.530  1.00  0.00            
ATOM    155  C7  CG5     2      22.300  14.450  25.490  1.00  0.00            
ATOM    156  C8  CG5     2      22.770  14.900  24.080  1.00  0.00            
ATOM    157  N1  CG5     2      23.650  15.970  24.150  1.00  0.00            
ATOM    158  C9  CG5     2      23.940  16.950  23.070  1.00  0.00            
ATOM    159  C10 CG5     2      25.030  16.490  22.070  1.00  0.00            
ATOM    160  N2  CG5     2      24.640  15.330  21.190  1.00  0.00            
ATOM    161  C11 CG5     2      25.750  14.340  20.990  1.00  0.00            
ATOM    162  C12 CG5     2      25.640  13.200  22.030  1.00  0.00            
ATOM    163  C13 CG5     2      24.200  15.870  19.810  1.00  0.00            
ATOM    164  C14 CG5     2      22.850  16.700  19.860  1.00  0.00            
ATOM    165  O2  CG5     2      22.380  14.460  23.050  1.00  0.00            
ATOM    166  N3  CG5     2      21.530  13.600  28.120  1.00  0.00            
ATOM    167  C15 CG5     2      20.650  13.660  27.110  1.00  0.00            
ATOM    168  C16 CG5     2      20.950  14.020  25.770  1.00  0.00            
ATOM    169  C17 CG5     2      19.950  13.890  24.740  1.00  0.00            
ATOM    170  C18 CG5     2      18.680  13.530  25.040  1.00  0.00            
ATOM    171  C19 CG5     2      18.290  13.340  26.360  1.00  0.00            
ATOM    172  C20 CG5     2      19.310  13.310  27.350  1.00  0.00            
ATOM    173  H1  CG5     2      26.770  11.500  32.020  1.00  0.00            
ATOM    174  H2  CG5     2      27.350  13.150  31.730  1.00  0.00            
ATOM    175  H3  CG5     2      26.040  12.920  32.860  1.00  0.00            
ATOM    176  H4  CG5     2      24.660  11.840  30.820  1.00  0.00            
ATOM    177  H5  CG5     2      25.930  12.590  29.800  1.00  0.00            
ATOM    178  H6  CG5     2      25.310  14.750  31.090  1.00  0.00            
ATOM    179  H7  CG5     2      24.120  13.930  32.010  1.00  0.00            
ATOM    180  H8  CG5     2      22.870  15.110  30.230  1.00  0.00            
ATOM    181  H9  CG5     2      22.550  13.400  30.300  1.00  0.00            
ATOM    182  H10 CG5     2      24.280  14.600  26.340  1.00  0.00            
ATOM    183  H11 CG5     2      23.850  16.200  25.120  1.00  0.00            
ATOM    184  H12 CG5     2      24.180  17.910  23.530  1.00  0.00            
ATOM    185  H13 CG5     2      23.050  17.180  22.470  1.00  0.00            
ATOM    186  H14 CG5     2      25.940  16.140  22.550  1.00  0.00            
ATOM    187  H15 CG5     2      25.240  17.350  21.430  1.00  0.00            
ATOM    188  H16 CG5     2      23.850  14.850  21.650  1.00  0.00            
ATOM    189  H17 CG5     2      26.700  14.830  21.200  1.00  0.00            
ATOM    190  H18 CG5     2      25.650  13.920  19.990  1.00  0.00            
ATOM    191  H19 CG5     2      24.590  12.950  22.230  1.00  0.00            
ATOM    192  H20 CG5     2      26.110  12.250  21.730  1.00  0.00            
ATOM    193  H21 CG5     2      26.120  13.450  22.980  1.00  0.00            
ATOM    194  H22 CG5     2      24.150  14.970  19.190  1.00  0.00            
ATOM    195  H23 CG5     2      25.050  16.480  19.490  1.00  0.00            
ATOM    196  H24 CG5     2      23.010  17.760  20.080  1.00  0.00            
ATOM    197  H25 CG5     2      22.340  16.560  18.900  1.00  0.00            
ATOM    198  H26 CG5     2      22.220  16.220  20.620  1.00  0.00            
ATOM    199  H27 CG5     2      20.130  14.030  23.680  1.00  0.00            
ATOM    200  H28 CG5     2      17.940  13.290  24.280  1.00  0.00            
ATOM    201  H29 CG5     2      17.260  13.220  26.660  1.00  0.00            
ATOM    202  H30 CG5     2      19.030  13.160  28.390  1.00  0.00            
TER
ENDMDL
MODEL        1
ATOM      1  C1  BCD     1      17.190  18.550  14.590  1.00  0.00            
ATOM      2  O1  BCD     1      16.190  17.720  15.110  1.00  0.00            
ATOM      3  C2  BCD     1      17.980  17.770  13.570  1.00  0.00            
ATOM      4  O2  BCD     1      17.170  17.530  12.430  1.00  0.00            
ATOM      5  C3  BCD     1      18.500  16.450  14.130  1.00  0.00            
ATOM      6  O3  BCD     1      19.350  15.860  13.110  1.00  0.00            
ATOM      7  C4  BCD     1      19.310  16.770  15.410  1.00  0.00            
ATOM      8  C5  BCD     1      18.600  17.720  16.320  1.00  0.00            
ATOM      9  O4  BCD     1      18.100  18.830  15.610  1.00  0.00            
ATOM     10  C6  BCD     1      19.630  18.130  17.380  1.00  0.00            
ATOM     11  O5  BCD     1      18.930  18.480  18.550  1.00  0.00            
ATOM     12  H1  BCD     1      16.840  19.490  14.150  1.00  0.00            
ATOM     13  H2  BCD     1      18.850  18.370  13.270  1.00  0.00            
ATOM     14  H3  BCD     1      16.850  16.620  12.440  1.00  0.00            
ATOM     15  H4  BCD     1      17.690  15.750  14.360  1.00  0.00            
ATOM     16  H5  BCD     1      19.400  14.930  13.320  1.00  0.00            
ATOM     17  H6  BCD     1      20.200  17.270  15.010  1.00  0.00            
ATOM     18  H7  BCD     1      17.830  17.110  16.810  1.00  0.00            
ATOM     19  H8  BCD     1      20.390  17.370  17.610  1.00  0.00            
ATOM     20  H9  BCD     1      20.320  18.910  17.030  1.00  0.00            
ATOM     21  H10 BCD     1      18.730  19.420  18.480  1.00  0.00            
ATOM     22  C7  BCD     1      12.680  17.660  17.360  1.00  0.00            
ATOM     23  O6  BCD     1      13.040  16.800  18.460  1.00  0.00            
ATOM     24  C8  BCD     1      12.710  17.010  15.960  1.00  0.00            
ATOM     25  O7  BCD     1      12.120  15.740  15.990  1.00  0.00            
ATOM     26  C9  BCD     1      14.140  16.750  15.470  1.00  0.00            
ATOM     27  O8  BCD     1      14.070  16.160  14.220  1.00  0.00            
ATOM     28  C10 BCD     1      14.890  18.110  15.490  1.00  0.00            
ATOM     29  C11 BCD     1      14.890  18.740  16.870  1.00  0.00            
ATOM     30  O9  BCD     1      13.550  18.860  17.380  1.00  0.00            
ATOM     31  C12 BCD     1      15.530  20.120  17.140  1.00  0.00            
ATOM     32  O10 BCD     1      15.340  21.040  16.080  1.00  0.00            
ATOM     33  H11 BCD     1      11.640  17.960  17.530  1.00  0.00            
ATOM     34  H12 BCD     1      12.150  17.610  15.220  1.00  0.00            
ATOM     35  H13 BCD     1      12.120  15.420  15.090  1.00  0.00            
ATOM     36  H14 BCD     1      14.670  16.120  16.190  1.00  0.00            
ATOM     37  H15 BCD     1      14.900  15.820  13.900  1.00  0.00            
ATOM     38  H16 BCD     1      14.440  18.820  14.780  1.00  0.00            
ATOM     39  H17 BCD     1      15.370  18.060  17.580  1.00  0.00            
ATOM     40  H18 BCD     1      15.080  20.440  18.090  1.00  0.00            
ATOM     41  H19 BCD     1      16.580  19.950  17.400  1.00  0.00            
ATOM     42  H20 BCD     1      16.060  21.670  16.190  1.00  0.00            
ATOM     43  C13 BCD     1      11.190  15.400  21.900  1.00  0.00            
ATOM     44  O11 BCD     1      12.500  15.020  22.360  1.00  0.00            
ATOM     45  C14 BCD     1      10.860  14.640  20.600  1.00  0.00            
ATOM     46  O12 BCD     1      10.890  13.250  20.770  1.00  0.00            
ATOM     47  C15 BCD     1      11.920  14.980  19.540  1.00  0.00            
ATOM     48  O13 BCD     1      11.770  14.260  18.320  1.00  0.00            
ATOM     49  C16 BCD     1      11.970  16.490  19.300  1.00  0.00            
ATOM     50  C17 BCD     1      12.050  17.260  20.650  1.00  0.00            
ATOM     51  O14 BCD     1      11.180  16.790  21.710  1.00  0.00            
ATOM     52  C18 BCD     1      11.820  18.770  20.520  1.00  0.00            
ATOM     53  O15 BCD     1      10.520  19.100  20.000  1.00  0.00            
ATOM     54  H21 BCD     1      10.420  15.190  22.650  1.00  0.00            
ATOM     55  H22 BCD     1       9.880  14.950  20.210  1.00  0.00            
ATOM     56  H23 BCD     1      11.190  12.940  19.900  1.00  0.00            
ATOM     57  H24 BCD     1      12.910  14.770  19.960  1.00  0.00            
ATOM     58  H25 BCD     1      12.280  14.690  17.620  1.00  0.00            
ATOM     59  H26 BCD     1      10.980  16.670  18.870  1.00  0.00            
ATOM     60  H27 BCD     1      13.070  17.060  20.990  1.00  0.00            
ATOM     61  H28 BCD     1      11.870  19.220  21.520  1.00  0.00            
ATOM     62  H29 BCD     1      12.530  19.280  19.850  1.00  0.00            
ATOM     63  H30 BCD     1      10.610  19.790  19.340  1.00  0.00            
ATOM     64  C19 BCD     1      14.430  13.190  25.480  1.00  0.00            
ATOM     65  O16 BCD     1      15.250  12.530  24.600  1.00  0.00            
ATOM     66  C20 BCD     1      13.050  12.700  25.170  1.00  0.00            
ATOM     67  O17 BCD     1      12.950  11.340  25.500  1.00  0.00            
ATOM     68  C21 BCD     1      12.620  13.140  23.780  1.00  0.00            
ATOM     69  O18 BCD     1      11.250  12.690  23.610  1.00  0.00            
ATOM     70  C22 BCD     1      12.720  14.710  23.660  1.00  0.00            
ATOM     71  C23 BCD     1      14.120  15.110  24.040  1.00  0.00            
ATOM     72  O19 BCD     1      14.480  14.610  25.320  1.00  0.00            
ATOM     73  C24 BCD     1      14.180  16.630  24.090  1.00  0.00            
ATOM     74  O20 BCD     1      15.530  17.020  24.150  1.00  0.00            
ATOM     75  H31 BCD     1      14.800  13.020  26.500  1.00  0.00            
ATOM     76  H32 BCD     1      12.440  13.310  25.860  1.00  0.00            
ATOM     77  H33 BCD     1      12.080  10.960  25.350  1.00  0.00            
ATOM     78  H34 BCD     1      13.350  12.770  23.050  1.00  0.00            
ATOM     79  H35 BCD     1      11.150  12.750  22.660  1.00  0.00            
ATOM     80  H36 BCD     1      11.940  15.150  24.300  1.00  0.00            
ATOM     81  H37 BCD     1      14.760  14.680  23.250  1.00  0.00            
ATOM     82  H38 BCD     1      13.790  17.090  23.170  1.00  0.00            
ATOM     83  H39 BCD     1      13.600  17.050  24.930  1.00  0.00            
ATOM     84  H40 BCD     1      15.870  16.880  25.040  1.00  0.00            
ATOM     85  C25 BCD     1      18.740  10.570  24.050  1.00  0.00            
ATOM     86  O21 BCD     1      18.770  11.200  22.770  1.00  0.00            
ATOM     87  C26 BCD     1      17.500   9.640  24.150  1.00  0.00            
ATOM     88  O22 BCD     1      17.480   8.640  23.180  1.00  0.00            
ATOM     89  C27 BCD     1      16.170  10.380  24.130  1.00  0.00            
ATOM     90  O23 BCD     1      15.030   9.640  24.530  1.00  0.00            
ATOM     91  C28 BCD     1      16.300  11.620  25.020  1.00  0.00            
ATOM     92  C29 BCD     1      17.610  12.350  24.940  1.00  0.00            
ATOM     93  O24 BCD     1      18.620  11.520  25.090  1.00  0.00            
ATOM     94  C30 BCD     1      17.650  13.550  25.930  1.00  0.00            
ATOM     95  O25 BCD     1      17.220  13.190  27.310  1.00  0.00            
ATOM     96  H41 BCD     1      19.660  10.020  24.230  1.00  0.00            
ATOM     97  H42 BCD     1      17.520   9.220  25.160  1.00  0.00            
ATOM     98  H43 BCD     1      17.300   9.110  22.360  1.00  0.00            
ATOM     99  H44 BCD     1      16.000  10.710  23.100  1.00  0.00            
ATOM    100  H45 BCD     1      14.460  10.260  24.980  1.00  0.00            
ATOM    101  H46 BCD     1      16.250  11.280  26.060  1.00  0.00            
ATOM    102  H47 BCD     1      17.540  12.870  23.980  1.00  0.00            
ATOM    103  H48 BCD     1      18.670  13.950  25.890  1.00  0.00            
ATOM    104  H49 BCD     1      16.900  14.290  25.620  1.00  0.00            
ATOM    105  H50 BCD     1      17.260  14.030  27.780  1.00  0.00            
ATOM    106  C31 BCD     1      20.330  10.830  19.150  1.00  0.00            
ATOM    107  O26 BCD     1      20.090  12.310  18.990  1.00  0.00            
ATOM    108  C32 BCD     1      19.000  10.110  19.210  1.00  0.00            
ATOM    109  O27 BCD     1      18.200  10.430  18.090  1.00  0.00            
ATOM    110  C33 BCD     1      18.290  10.540  20.490  1.00  0.00            
ATOM    111  C34 BCD     1      19.330  10.520  21.710  1.00  0.00            
ATOM    112  C35 BCD     1      20.780  11.010  21.530  1.00  0.00            
ATOM    113  O28 BCD     1      21.190  10.600  20.260  1.00  0.00            
ATOM    114  C36 BCD     1      21.800  10.470  22.590  1.00  0.00            
ATOM    115  O29 BCD     1      21.620   9.100  22.910  1.00  0.00            
ATOM    116  O30 BCD     1      17.180   9.670  20.710  1.00  0.00            
ATOM    117  H51 BCD     1      20.890  10.450  18.290  1.00  0.00            
ATOM    118  H52 BCD     1      19.150   9.030  19.310  1.00  0.00            
ATOM    119  H53 BCD     1      17.380   9.940  18.130  1.00  0.00            
ATOM    120  H54 BCD     1      17.920  11.560  20.330  1.00  0.00            
ATOM    121  H55 BCD     1      16.810   9.290  19.910  1.00  0.00            
ATOM    122  H56 BCD     1      19.310   9.450  21.960  1.00  0.00            
ATOM    123  H57 BCD     1      20.850  12.100  21.580  1.00  0.00            
ATOM    124  H58 BCD     1      22.820  10.570  22.190  1.00  0.00            
ATOM    125  H59 BCD     1      21.660  11.080  23.500  1.00  0.00            
ATOM    126  H60 BCD     1      22.410   8.750  23.330  1.00  0.00            
ATOM    127  C37 BCD     1      20.880  14.920  15.830  1.00  0.00            
ATOM    128  O31 BCD     1      19.570  15.470  16.040  1.00  0.00            
ATOM    129  C38 BCD     1      20.780  13.450  15.430  1.00  0.00            
ATOM    130  O32 BCD     1      19.880  13.360  14.270  1.00  0.00            
ATOM    131  C39 BCD     1      20.080  12.700  16.590  1.00  0.00            
ATOM    132  O33 BCD     1      19.650  11.380  16.200  1.00  0.00            
ATOM    133  C40 BCD     1      20.880  12.810  17.840  1.00  0.00            
ATOM    134  C41 BCD     1      21.010  14.340  18.200  1.00  0.00            
ATOM    135  O34 BCD     1      21.670  14.990  17.110  1.00  0.00            
ATOM    136  C42 BCD     1      21.900  14.450  19.430  1.00  0.00            
ATOM    137  O35 BCD     1      21.830  15.780  20.000  1.00  0.00            
ATOM    138  H61 BCD     1      21.530  15.460  15.140  1.00  0.00            
ATOM    139  H62 BCD     1      21.730  12.960  15.210  1.00  0.00            
ATOM    140  H63 BCD     1      19.420  12.540  14.460  1.00  0.00            
ATOM    141  H64 BCD     1      19.180  13.300  16.830  1.00  0.00            
ATOM    142  H65 BCD     1      18.930  11.120  16.790  1.00  0.00            
ATOM    143  H66 BCD     1      21.860  12.320  17.780  1.00  0.00            
ATOM    144  H67 BCD     1      20.010  14.790  18.250  1.00  0.00            
ATOM    145  H68 BCD     1      21.610  13.710  20.190  1.00  0.00            
ATOM    146  H69 BCD     1      22.960  14.200  19.290  1.00  0.00            
ATOM    147  H70 BCD     1      22.610  15.830  20.560  1.00  0.00            
ATOM    148  C1  CG5     2      10.690   7.640  21.050  1.00  0.00            
ATOM    149  C2  CG5     2      11.570   8.030  22.320  1.00  0.00            
ATOM    150  C3  CG5     2      12.310   9.390  22.350  1.00  0.00            
ATOM    151  C4  CG5     2      13.180   9.730  21.100  1.00  0.00            
ATOM    152  O1  CG5     2      13.700  11.130  21.400  1.00  0.00            
ATOM    153  C5  CG5     2      14.400  11.930  20.510  1.00  0.00            
ATOM    154  C6  CG5     2      15.350  12.750  21.060  1.00  0.00            
ATOM    155  C7  CG5     2      16.180  13.560  20.200  1.00  0.00            
ATOM    156  C8  CG5     2      17.240  14.500  20.690  1.00  0.00            
ATOM    157  N1  CG5     2      17.950  14.080  21.780  1.00  0.00            
ATOM    158  C9  CG5     2      19.180  14.680  22.250  1.00  0.00            
ATOM    159  C10 CG5     2      18.940  15.780  23.220  1.00  0.00            
ATOM    160  N2  CG5     2      19.980  16.900  23.340  1.00  0.00            
ATOM    161  C11 CG5     2      19.460  17.980  24.330  1.00  0.00            
ATOM    162  C12 CG5     2      19.560  17.620  25.770  1.00  0.00            
ATOM    163  C13 CG5     2      20.150  17.610  21.960  1.00  0.00            
ATOM    164  C14 CG5     2      21.400  18.520  21.850  1.00  0.00            
ATOM    165  O2  CG5     2      17.410  15.590  20.210  1.00  0.00            
ATOM    166  N3  CG5     2      14.240  11.740  19.230  1.00  0.00            
ATOM    167  C15 CG5     2      14.910  12.570  18.370  1.00  0.00            
ATOM    168  C16 CG5     2      15.900  13.520  18.800  1.00  0.00            
ATOM    169  C17 CG5     2      16.560  14.310  17.810  1.00  0.00            
ATOM    170  C18 CG5     2      16.220  14.140  16.440  1.00  0.00            
ATOM    171  C19 CG5     2      15.350  13.160  15.990  1.00  0.00            
ATOM    172  C20 CG5     2      14.680  12.430  16.950  1.00  0.00            
ATOM    173  H1  CG5     2      11.220   7.600  20.090  1.00  0.00            
ATOM    174  H2  CG5     2      10.400   6.590  21.220  1.00  0.00            
ATOM    175  H3  CG5     2       9.770   8.230  20.990  1.00  0.00            
ATOM    176  H4  CG5     2      12.340   7.260  22.430  1.00  0.00            
ATOM    177  H5  CG5     2      10.920   7.860  23.190  1.00  0.00            
ATOM    178  H6  CG5     2      12.880   9.610  23.260  1.00  0.00            
ATOM    179  H7  CG5     2      11.520  10.140  22.370  1.00  0.00            
ATOM    180  H8  CG5     2      12.540   9.740  20.210  1.00  0.00            
ATOM    181  H9  CG5     2      13.990   9.000  21.010  1.00  0.00            
ATOM    182  H10 CG5     2      15.530  12.630  22.130  1.00  0.00            
ATOM    183  H11 CG5     2      17.740  13.140  22.090  1.00  0.00            
ATOM    184  H12 CG5     2      19.590  15.070  21.310  1.00  0.00            
ATOM    185  H13 CG5     2      19.790  13.890  22.690  1.00  0.00            
ATOM    186  H14 CG5     2      18.740  15.330  24.200  1.00  0.00            
ATOM    187  H15 CG5     2      18.040  16.320  22.940  1.00  0.00            
ATOM    188  H16 CG5     2      20.920  16.540  23.570  1.00  0.00            
ATOM    189  H17 CG5     2      18.440  18.280  24.080  1.00  0.00            
ATOM    190  H18 CG5     2      20.120  18.840  24.170  1.00  0.00            
ATOM    191  H19 CG5     2      19.250  18.440  26.440  1.00  0.00            
ATOM    192  H20 CG5     2      18.860  16.800  25.920  1.00  0.00            
ATOM    193  H21 CG5     2      20.580  17.430  26.140  1.00  0.00            
ATOM    194  H22 CG5     2      19.200  18.100  21.760  1.00  0.00            
ATOM    195  H23 CG5     2      20.220  16.730  21.320  1.00  0.00            
ATOM    196  H24 CG5     2      21.520  18.760  20.780  1.00  0.00            
ATOM    197  H25 CG5     2      21.380  19.460  22.420  1.00  0.00            
ATOM    198  H26 CG5     2      22.320  17.990  22.120  1.00  0.00            
ATOM    199  H27 CG5     2      17.390  14.980  18.030  1.00  0.00            
ATOM    200  H28 CG5     2      16.700  14.730  15.670  1.00  0.00            
ATOM    201  H29 CG5     2      15.150  13.090  14.930  1.00  0.00            
ATOM    202  H30 CG5     2      13.940  11.700  16.660  1.00  0.00            
TER
ENDMDL
MODEL        1
ATOM      1  C1  BCD     1      26.110  26.880  29.210  1.00  0.00            
ATOM      2  O1  BCD     1      25.140  27.610  29.920  1.00  0.00            
ATOM      3  C2  BCD     1      25.910  26.750  27.700  1.00  0.00            
ATOM      4  O2  BCD     1      25.670  28.070  27.150  1.00  0.00            
ATOM      5  C3  BCD     1      24.770  25.810  27.340  1.00  0.00            
ATOM      6  O3  BCD     1      24.700  25.620  25.890  1.00  0.00            
ATOM      7  C4  BCD     1      25.010  24.440  28.030  1.00  0.00            
ATOM      8  C5  BCD     1      25.090  24.610  29.540  1.00  0.00            
ATOM      9  O4  BCD     1      26.190  25.500  29.690  1.00  0.00            
ATOM     10  C6  BCD     1      25.510  23.290  30.180  1.00  0.00            
ATOM     11  O5  BCD     1      25.400  23.250  31.670  1.00  0.00            
ATOM     12  H1  BCD     1      27.060  27.350  29.500  1.00  0.00            
ATOM     13  H2  BCD     1      26.870  26.400  27.300  1.00  0.00            
ATOM     14  H3  BCD     1      24.870  28.360  27.600  1.00  0.00            
ATOM     15  H4  BCD     1      23.830  26.210  27.750  1.00  0.00            
ATOM     16  H5  BCD     1      24.260  26.350  25.460  1.00  0.00            
ATOM     17  H6  BCD     1      25.960  24.110  27.600  1.00  0.00            
ATOM     18  H7  BCD     1      24.170  25.010  29.990  1.00  0.00            
ATOM     19  H8  BCD     1      24.970  22.450  29.730  1.00  0.00            
ATOM     20  H9  BCD     1      26.560  23.040  30.010  1.00  0.00            
ATOM     21  H10 BCD     1      26.180  23.650  32.060  1.00  0.00            
ATOM     22  C7  BCD     1      24.600  31.390  31.480  1.00  0.00            
ATOM     23  O6  BCD     1      23.530  30.940  32.280  1.00  0.00            
ATOM     24  C8  BCD     1      24.300  31.220  29.960  1.00  0.00            
ATOM     25  O7  BCD     1      23.130  31.960  29.730  1.00  0.00            
ATOM     26  C9  BCD     1      24.060  29.740  29.610  1.00  0.00            
ATOM     27  O8  BCD     1      23.740  29.560  28.260  1.00  0.00            
ATOM     28  C10 BCD     1      25.300  28.980  30.070  1.00  0.00            
ATOM     29  C11 BCD     1      25.730  29.240  31.530  1.00  0.00            
ATOM     30  O9  BCD     1      25.790  30.680  31.700  1.00  0.00            
ATOM     31  C12 BCD     1      27.090  28.580  31.910  1.00  0.00            
ATOM     32  O10 BCD     1      28.160  28.900  31.020  1.00  0.00            
ATOM     33  H11 BCD     1      24.800  32.430  31.740  1.00  0.00            
ATOM     34  H12 BCD     1      25.150  31.640  29.400  1.00  0.00            
ATOM     35  H13 BCD     1      22.960  31.960  28.790  1.00  0.00            
ATOM     36  H14 BCD     1      23.160  29.450  30.170  1.00  0.00            
ATOM     37  H15 BCD     1      22.930  29.910  27.910  1.00  0.00            
ATOM     38  H16 BCD     1      26.110  29.300  29.390  1.00  0.00            
ATOM     39  H17 BCD     1      24.970  28.850  32.220  1.00  0.00            
ATOM     40  H18 BCD     1      27.300  28.740  32.970  1.00  0.00            
ATOM     41  H19 BCD     1      26.980  27.490  31.830  1.00  0.00            
ATOM     42  H20 BCD     1      28.910  28.300  31.010  1.00  0.00            
ATOM     43  C13 BCD     1      20.360  32.420  34.490  1.00  0.00            
ATOM     44  O11 BCD     1      19.760  31.260  33.870  1.00  0.00            
ATOM     45  C14 BCD     1      20.870  33.450  33.510  1.00  0.00            
ATOM     46  O12 BCD     1      19.730  33.990  32.810  1.00  0.00            
ATOM     47  C15 BCD     1      21.960  32.830  32.560  1.00  0.00            
ATOM     48  O13 BCD     1      22.620  33.810  31.730  1.00  0.00            
ATOM     49  C16 BCD     1      22.960  31.920  33.200  1.00  0.00            
ATOM     50  C17 BCD     1      22.410  31.140  34.420  1.00  0.00            
ATOM     51  O14 BCD     1      21.480  31.960  35.190  1.00  0.00            
ATOM     52  C18 BCD     1      23.480  30.510  35.250  1.00  0.00            
ATOM     53  O15 BCD     1      23.000  29.560  36.120  1.00  0.00            
ATOM     54  H21 BCD     1      19.700  33.030  35.110  1.00  0.00            
ATOM     55  H22 BCD     1      21.410  34.210  34.090  1.00  0.00            
ATOM     56  H23 BCD     1      20.030  34.820  32.440  1.00  0.00            
ATOM     57  H24 BCD     1      21.380  32.180  31.880  1.00  0.00            
ATOM     58  H25 BCD     1      22.800  33.350  30.900  1.00  0.00            
ATOM     59  H26 BCD     1      23.800  32.550  33.540  1.00  0.00            
ATOM     60  H27 BCD     1      21.860  30.260  34.060  1.00  0.00            
ATOM     61  H28 BCD     1      24.120  30.000  34.520  1.00  0.00            
ATOM     62  H29 BCD     1      24.180  31.220  35.710  1.00  0.00            
ATOM     63  H30 BCD     1      23.630  29.470  36.840  1.00  0.00            
ATOM     64  C19 BCD     1      16.490  28.880  33.340  1.00  0.00            
ATOM     65  O16 BCD     1      16.970  28.380  32.160  1.00  0.00            
ATOM     66  C20 BCD     1      16.230  30.360  33.300  1.00  0.00            
ATOM     67  O17 BCD     1      15.260  30.540  32.270  1.00  0.00            
ATOM     68  C21 BCD     1      17.540  31.110  33.200  1.00  0.00            
ATOM     69  O18 BCD     1      17.240  32.520  33.190  1.00  0.00            
ATOM     70  C22 BCD     1      18.520  30.680  34.300  1.00  0.00            
ATOM     71  C23 BCD     1      18.670  29.220  34.360  1.00  0.00            
ATOM     72  O19 BCD     1      17.400  28.510  34.390  1.00  0.00            
ATOM     73  C24 BCD     1      19.360  28.780  35.610  1.00  0.00            
ATOM     74  O20 BCD     1      18.520  29.140  36.690  1.00  0.00            
ATOM     75  H31 BCD     1      15.540  28.370  33.570  1.00  0.00            
ATOM     76  H32 BCD     1      15.720  30.610  34.240  1.00  0.00            
ATOM     77  H33 BCD     1      15.590  30.250  31.410  1.00  0.00            
ATOM     78  H34 BCD     1      17.950  30.830  32.220  1.00  0.00            
ATOM     79  H35 BCD     1      18.070  33.000  33.220  1.00  0.00            
ATOM     80  H36 BCD     1      18.180  31.140  35.240  1.00  0.00            
ATOM     81  H37 BCD     1      19.190  28.890  33.450  1.00  0.00            
ATOM     82  H38 BCD     1      19.420  27.680  35.580  1.00  0.00            
ATOM     83  H39 BCD     1      20.370  29.190  35.530  1.00  0.00            
ATOM     84  H40 BCD     1      18.960  28.870  37.510  1.00  0.00            
ATOM     85  C25 BCD     1      15.890  25.620  29.240  1.00  0.00            
ATOM     86  O21 BCD     1      17.250  25.260  29.000  1.00  0.00            
ATOM     87  C26 BCD     1      15.700  27.120  28.840  1.00  0.00            
ATOM     88  O22 BCD     1      15.990  27.400  27.450  1.00  0.00            
ATOM     89  C27 BCD     1      16.450  28.070  29.900  1.00  0.00            
ATOM     90  O23 BCD     1      16.050  29.450  29.720  1.00  0.00            
ATOM     91  C28 BCD     1      16.140  27.650  31.310  1.00  0.00            
ATOM     92  C29 BCD     1      16.460  26.180  31.570  1.00  0.00            
ATOM     93  O24 BCD     1      15.580  25.470  30.640  1.00  0.00            
ATOM     94  C30 BCD     1      16.240  25.710  33.010  1.00  0.00            
ATOM     95  O25 BCD     1      14.940  26.080  33.500  1.00  0.00            
ATOM     96  H41 BCD     1      15.180  25.130  28.560  1.00  0.00            
ATOM     97  H42 BCD     1      14.610  27.230  28.900  1.00  0.00            
ATOM     98  H43 BCD     1      16.860  26.990  27.400  1.00  0.00            
ATOM     99  H44 BCD     1      17.520  27.880  29.710  1.00  0.00            
ATOM    100  H45 BCD     1      16.070  29.710  28.800  1.00  0.00            
ATOM    101  H46 BCD     1      15.110  27.870  31.610  1.00  0.00            
ATOM    102  H47 BCD     1      17.500  25.930  31.340  1.00  0.00            
ATOM    103  H48 BCD     1      16.360  24.620  33.070  1.00  0.00            
ATOM    104  H49 BCD     1      16.970  26.030  33.770  1.00  0.00            
ATOM    105  H50 BCD     1      14.910  25.810  34.430  1.00  0.00            
ATOM    106  C31 BCD     1      18.970  21.810  27.300  1.00  0.00            
ATOM    107  O26 BCD     1      20.250  22.460  27.350  1.00  0.00            
ATOM    108  C32 BCD     1      18.120  22.710  26.410  1.00  0.00            
ATOM    109  O27 BCD     1      18.610  22.770  25.060  1.00  0.00            
ATOM    110  C33 BCD     1      17.930  24.120  26.980  1.00  0.00            
ATOM    111  C34 BCD     1      17.380  23.970  28.380  1.00  0.00            
ATOM    112  C35 BCD     1      18.280  23.110  29.250  1.00  0.00            
ATOM    113  O28 BCD     1      18.380  21.840  28.550  1.00  0.00            
ATOM    114  C36 BCD     1      17.660  22.750  30.630  1.00  0.00            
ATOM    115  O29 BCD     1      16.390  22.070  30.490  1.00  0.00            
ATOM    116  O30 BCD     1      17.140  24.910  26.100  1.00  0.00            
ATOM    117  H51 BCD     1      19.070  20.780  26.940  1.00  0.00            
ATOM    118  H52 BCD     1      17.160  22.170  26.420  1.00  0.00            
ATOM    119  H53 BCD     1      19.520  22.450  25.060  1.00  0.00            
ATOM    120  H54 BCD     1      18.900  24.580  27.180  1.00  0.00            
ATOM    121  H55 BCD     1      17.630  25.150  25.310  1.00  0.00            
ATOM    122  H56 BCD     1      16.440  23.430  28.260  1.00  0.00            
ATOM    123  H57 BCD     1      19.310  23.500  29.320  1.00  0.00            
ATOM    124  H58 BCD     1      18.360  22.110  31.160  1.00  0.00            
ATOM    125  H59 BCD     1      17.630  23.670  31.220  1.00  0.00            
ATOM    126  H60 BCD     1      16.640  21.450  29.800  1.00  0.00            
ATOM    127  C37 BCD     1      24.210  22.170  27.460  1.00  0.00            
ATOM    128  O31 BCD     1      23.910  23.560  27.680  1.00  0.00            
ATOM    129  C38 BCD     1      23.660  21.800  26.100  1.00  0.00            
ATOM    130  O32 BCD     1      24.360  22.490  25.200  1.00  0.00            
ATOM    131  C39 BCD     1      22.170  22.140  26.020  1.00  0.00            
ATOM    132  O33 BCD     1      21.540  21.730  24.790  1.00  0.00            
ATOM    133  C40 BCD     1      21.380  21.650  27.250  1.00  0.00            
ATOM    134  C41 BCD     1      22.150  21.820  28.560  1.00  0.00            
ATOM    135  O34 BCD     1      23.480  21.320  28.350  1.00  0.00            
ATOM    136  C42 BCD     1      21.570  20.930  29.610  1.00  0.00            
ATOM    137  O35 BCD     1      22.290  21.270  30.790  1.00  0.00            
ATOM    138  H61 BCD     1      25.280  21.950  27.550  1.00  0.00            
ATOM    139  H62 BCD     1      23.750  20.730  25.890  1.00  0.00            
ATOM    140  H63 BCD     1      24.430  23.400  25.520  1.00  0.00            
ATOM    141  H64 BCD     1      22.150  23.240  25.960  1.00  0.00            
ATOM    142  H65 BCD     1      22.230  21.840  24.130  1.00  0.00            
ATOM    143  H66 BCD     1      21.010  20.620  27.080  1.00  0.00            
ATOM    144  H67 BCD     1      22.130  22.850  28.940  1.00  0.00            
ATOM    145  H68 BCD     1      20.500  21.160  29.670  1.00  0.00            
ATOM    146  H69 BCD     1      21.690  19.860  29.390  1.00  0.00            
ATOM    147  H70 BCD     1      23.200  20.950  30.780  1.00  0.00            
ATOM    148  C1  CG5     2      18.090  35.180  27.560  1.00  0.00            
ATOM    149  C2  CG5     2      17.450  34.540  28.810  1.00  0.00            
ATOM    150  C3  CG5     2      18.430  33.740  29.730  1.00  0.00            
ATOM    151  C4  CG5     2      18.750  32.380  29.150  1.00  0.00            
ATOM    152  O1  CG5     2      19.630  31.600  30.040  1.00  0.00            
ATOM    153  C5  CG5     2      20.010  30.350  29.810  1.00  0.00            
ATOM    154  C6  CG5     2      20.660  29.670  30.850  1.00  0.00            
ATOM    155  C7  CG5     2      20.980  28.300  30.730  1.00  0.00            
ATOM    156  C8  CG5     2      21.400  27.450  31.800  1.00  0.00            
ATOM    157  N1  CG5     2      22.320  28.040  32.610  1.00  0.00            
ATOM    158  C9  CG5     2      22.810  27.340  33.740  1.00  0.00            
ATOM    159  C10 CG5     2      24.070  26.400  33.500  1.00  0.00            
ATOM    160  N2  CG5     2      24.640  25.460  34.590  1.00  0.00            
ATOM    161  C11 CG5     2      23.580  24.450  35.000  1.00  0.00            
ATOM    162  C12 CG5     2      23.100  23.360  33.980  1.00  0.00            
ATOM    163  C13 CG5     2      25.130  26.240  35.790  1.00  0.00            
ATOM    164  C14 CG5     2      26.050  27.460  35.590  1.00  0.00            
ATOM    165  O2  CG5     2      21.120  26.320  31.980  1.00  0.00            
ATOM    166  N3  CG5     2      19.680  29.780  28.640  1.00  0.00            
ATOM    167  C15 CG5     2      20.170  28.540  28.370  1.00  0.00            
ATOM    168  C16 CG5     2      20.770  27.770  29.420  1.00  0.00            
ATOM    169  C17 CG5     2      21.060  26.430  29.120  1.00  0.00            
ATOM    170  C18 CG5     2      20.910  25.950  27.840  1.00  0.00            
ATOM    171  C19 CG5     2      20.370  26.720  26.800  1.00  0.00            
ATOM    172  C20 CG5     2      19.910  27.980  27.100  1.00  0.00            
ATOM    173  H1  CG5     2      18.750  36.040  27.730  1.00  0.00            
ATOM    174  H2  CG5     2      18.520  34.480  26.830  1.00  0.00            
ATOM    175  H3  CG5     2      17.260  35.580  26.970  1.00  0.00            
ATOM    176  H4  CG5     2      16.690  33.850  28.420  1.00  0.00            
ATOM    177  H5  CG5     2      16.880  35.320  29.330  1.00  0.00            
ATOM    178  H6  CG5     2      18.000  33.690  30.740  1.00  0.00            
ATOM    179  H7  CG5     2      19.330  34.350  29.880  1.00  0.00            
ATOM    180  H8  CG5     2      19.310  32.570  28.230  1.00  0.00            
ATOM    181  H9  CG5     2      17.810  31.850  28.990  1.00  0.00            
ATOM    182  H10 CG5     2      20.770  30.170  31.810  1.00  0.00            
ATOM    183  H11 CG5     2      22.510  29.010  32.370  1.00  0.00            
ATOM    184  H12 CG5     2      22.030  26.780  34.260  1.00  0.00            
ATOM    185  H13 CG5     2      23.250  28.050  34.460  1.00  0.00            
ATOM    186  H14 CG5     2      24.970  26.870  33.110  1.00  0.00            
ATOM    187  H15 CG5     2      23.750  25.760  32.680  1.00  0.00            
ATOM    188  H16 CG5     2      25.450  24.900  34.280  1.00  0.00            
ATOM    189  H17 CG5     2      22.740  25.070  35.310  1.00  0.00            
ATOM    190  H18 CG5     2      23.930  23.960  35.910  1.00  0.00            
ATOM    191  H19 CG5     2      23.850  22.610  33.720  1.00  0.00            
ATOM    192  H20 CG5     2      22.260  22.770  34.350  1.00  0.00            
ATOM    193  H21 CG5     2      22.750  23.900  33.080  1.00  0.00            
ATOM    194  H22 CG5     2      25.530  25.490  36.480  1.00  0.00            
ATOM    195  H23 CG5     2      24.190  26.590  36.220  1.00  0.00            
ATOM    196  H24 CG5     2      26.030  28.140  36.450  1.00  0.00            
ATOM    197  H25 CG5     2      27.050  27.170  35.250  1.00  0.00            
ATOM    198  H26 CG5     2      25.760  28.180  34.810  1.00  0.00            
ATOM    199  H27 CG5     2      21.370  25.690  29.860  1.00  0.00            
ATOM    200  H28 CG5     2      21.140  24.920  27.600  1.00  0.00            
ATOM    201  H29 CG5     2      20.140  26.290  25.830  1.00  0.00            
ATOM    202  H30 CG5     2      19.400  28.630  26.390  1.00  0.00            
TER
ENDMDL
MODEL        1
ATOM      1  C1  BCD     1      31.290   4.270  27.670  1.00  0.00            
ATOM      2  O1  BCD     1      30.830   5.450  28.290  1.00  0.00            
ATOM      3  C2  BCD     1      31.320   4.340  26.120  1.00  0.00            
ATOM      4  O2  BCD     1      32.120   5.370  25.600  1.00  0.00            
ATOM      5  C3  BCD     1      29.830   4.490  25.660  1.00  0.00            
ATOM      6  O3  BCD     1      29.770   4.610  24.180  1.00  0.00            
ATOM      7  C4  BCD     1      28.880   3.450  26.250  1.00  0.00            
ATOM      8  C5  BCD     1      29.020   3.310  27.790  1.00  0.00            
ATOM      9  O4  BCD     1      30.490   3.130  28.030  1.00  0.00            
ATOM     10  C6  BCD     1      28.190   2.120  28.270  1.00  0.00            
ATOM     11  O5  BCD     1      28.130   2.040  29.720  1.00  0.00            
ATOM     12  H1  BCD     1      32.290   3.990  28.000  1.00  0.00            
ATOM     13  H2  BCD     1      31.690   3.430  25.630  1.00  0.00            
ATOM     14  H3  BCD     1      31.800   5.620  24.730  1.00  0.00            
ATOM     15  H4  BCD     1      29.540   5.450  26.090  1.00  0.00            
ATOM     16  H5  BCD     1      29.150   3.990  23.770  1.00  0.00            
ATOM     17  H6  BCD     1      29.050   2.410  25.920  1.00  0.00            
ATOM     18  H7  BCD     1      28.720   4.260  28.250  1.00  0.00            
ATOM     19  H8  BCD     1      27.170   2.320  27.910  1.00  0.00            
ATOM     20  H9  BCD     1      28.490   1.170  27.820  1.00  0.00            
ATOM     21  H10 BCD     1      27.500   1.330  29.870  1.00  0.00            
ATOM     22  C7  BCD     1      32.200   8.190  30.990  1.00  0.00            
ATOM     23  O6  BCD     1      31.320   9.130  30.380  1.00  0.00            
ATOM     24  C8  BCD     1      33.210   7.700  30.020  1.00  0.00            
ATOM     25  O7  BCD     1      34.070   8.790  29.560  1.00  0.00            
ATOM     26  C9  BCD     1      32.530   6.970  28.860  1.00  0.00            
ATOM     27  O8  BCD     1      33.480   6.430  27.880  1.00  0.00            
ATOM     28  C10 BCD     1      31.640   5.830  29.350  1.00  0.00            
ATOM     29  C11 BCD     1      30.670   6.390  30.480  1.00  0.00            
ATOM     30  O9  BCD     1      31.470   7.050  31.480  1.00  0.00            
ATOM     31  C12 BCD     1      29.870   5.270  31.190  1.00  0.00            
ATOM     32  O10 BCD     1      30.640   4.390  31.930  1.00  0.00            
ATOM     33  H11 BCD     1      32.720   8.560  31.880  1.00  0.00            
ATOM     34  H12 BCD     1      33.810   6.930  30.520  1.00  0.00            
ATOM     35  H13 BCD     1      34.660   8.390  28.920  1.00  0.00            
ATOM     36  H14 BCD     1      31.930   7.750  28.380  1.00  0.00            
ATOM     37  H15 BCD     1      32.910   6.270  27.120  1.00  0.00            
ATOM     38  H16 BCD     1      32.270   5.060  29.800  1.00  0.00            
ATOM     39  H17 BCD     1      30.010   7.090  29.950  1.00  0.00            
ATOM     40  H18 BCD     1      29.240   5.780  31.930  1.00  0.00            
ATOM     41  H19 BCD     1      29.110   4.780  30.560  1.00  0.00            
ATOM     42  H20 BCD     1      31.040   4.810  32.700  1.00  0.00            
ATOM     43  C13 BCD     1      29.950  12.960  30.520  1.00  0.00            
ATOM     44  O11 BCD     1      29.580  12.790  29.220  1.00  0.00            
ATOM     45  C14 BCD     1      31.500  12.870  30.670  1.00  0.00            
ATOM     46  O12 BCD     1      32.250  13.830  29.910  1.00  0.00            
ATOM     47  C15 BCD     1      31.910  11.450  30.280  1.00  0.00            
ATOM     48  O13 BCD     1      33.310  11.250  30.220  1.00  0.00            
ATOM     49  C16 BCD     1      31.140  10.330  31.040  1.00  0.00            
ATOM     50  C17 BCD     1      29.630  10.560  31.040  1.00  0.00            
ATOM     51  O14 BCD     1      29.410  11.960  31.390  1.00  0.00            
ATOM     52  C18 BCD     1      28.890   9.700  32.100  1.00  0.00            
ATOM     53  O15 BCD     1      27.410   9.870  32.000  1.00  0.00            
ATOM     54  H21 BCD     1      29.630  13.910  30.970  1.00  0.00            
ATOM     55  H22 BCD     1      31.700  13.110  31.730  1.00  0.00            
ATOM     56  H23 BCD     1      32.310  13.450  29.030  1.00  0.00            
ATOM     57  H24 BCD     1      31.580  11.430  29.230  1.00  0.00            
ATOM     58  H25 BCD     1      33.530  10.320  30.140  1.00  0.00            
ATOM     59  H26 BCD     1      31.500  10.270  32.070  1.00  0.00            
ATOM     60  H27 BCD     1      29.220  10.390  30.040  1.00  0.00            
ATOM     61  H28 BCD     1      29.080   8.650  31.850  1.00  0.00            
ATOM     62  H29 BCD     1      29.220   9.770  33.150  1.00  0.00            
ATOM     63  H30 BCD     1      27.220  10.690  32.450  1.00  0.00            
ATOM     64  C19 BCD     1      27.620  14.410  26.140  1.00  0.00            
ATOM     65  O16 BCD     1      27.200  13.140  25.800  1.00  0.00            
ATOM     66  C20 BCD     1      29.120  14.440  25.970  1.00  0.00            
ATOM     67  O17 BCD     1      29.400  14.040  24.550  1.00  0.00            
ATOM     68  C21 BCD     1      29.730  13.540  27.070  1.00  0.00            
ATOM     69  O18 BCD     1      31.200  13.660  27.080  1.00  0.00            
ATOM     70  C22 BCD     1      29.210  13.900  28.450  1.00  0.00            
ATOM     71  C23 BCD     1      27.660  14.000  28.450  1.00  0.00            
ATOM     72  O19 BCD     1      27.180  14.750  27.420  1.00  0.00            
ATOM     73  C24 BCD     1      27.110  14.530  29.800  1.00  0.00            
ATOM     74  O20 BCD     1      27.750  15.750  30.180  1.00  0.00            
ATOM     75  H31 BCD     1      27.140  15.110  25.440  1.00  0.00            
ATOM     76  H32 BCD     1      29.600  15.420  26.080  1.00  0.00            
ATOM     77  H33 BCD     1      30.210  13.530  24.510  1.00  0.00            
ATOM     78  H34 BCD     1      29.500  12.490  26.860  1.00  0.00            
ATOM     79  H35 BCD     1      31.510  13.260  26.270  1.00  0.00            
ATOM     80  H36 BCD     1      29.580  14.870  28.800  1.00  0.00            
ATOM     81  H37 BCD     1      27.260  13.010  28.200  1.00  0.00            
ATOM     82  H38 BCD     1      26.070  14.750  29.530  1.00  0.00            
ATOM     83  H39 BCD     1      27.090  13.770  30.590  1.00  0.00            
ATOM     84  H40 BCD     1      27.640  16.350  29.440  1.00  0.00            
ATOM     85  C25 BCD     1      24.060  11.540  23.610  1.00  0.00            
ATOM     86  O21 BCD     1      24.520  10.200  23.820  1.00  0.00            
ATOM     87  C26 BCD     1      25.160  12.310  22.780  1.00  0.00            
ATOM     88  O22 BCD     1      25.440  11.620  21.560  1.00  0.00            
ATOM     89  C27 BCD     1      26.410  12.310  23.600  1.00  0.00            
ATOM     90  O23 BCD     1      27.460  13.040  22.940  1.00  0.00            
ATOM     91  C28 BCD     1      26.080  12.970  24.940  1.00  0.00            
ATOM     92  C29 BCD     1      24.920  12.310  25.720  1.00  0.00            
ATOM     93  O24 BCD     1      23.780  12.150  24.870  1.00  0.00            
ATOM     94  C30 BCD     1      24.420  13.130  26.900  1.00  0.00            
ATOM     95  O25 BCD     1      24.040  14.410  26.460  1.00  0.00            
ATOM     96  H41 BCD     1      23.090  11.520  23.110  1.00  0.00            
ATOM     97  H42 BCD     1      24.810  13.340  22.610  1.00  0.00            
ATOM     98  H43 BCD     1      26.290  11.970  21.280  1.00  0.00            
ATOM     99  H44 BCD     1      26.830  11.320  23.810  1.00  0.00            
ATOM    100  H45 BCD     1      28.110  13.290  23.600  1.00  0.00            
ATOM    101  H46 BCD     1      25.690  13.960  24.710  1.00  0.00            
ATOM    102  H47 BCD     1      25.160  11.310  26.100  1.00  0.00            
ATOM    103  H48 BCD     1      23.590  12.640  27.430  1.00  0.00            
ATOM    104  H49 BCD     1      25.200  13.130  27.670  1.00  0.00            
ATOM    105  H50 BCD     1      23.450  14.390  25.700  1.00  0.00            
ATOM    106  C31 BCD     1      23.490   6.330  23.460  1.00  0.00            
ATOM    107  O26 BCD     1      24.740   5.980  23.950  1.00  0.00            
ATOM    108  C32 BCD     1      23.620   7.010  22.190  1.00  0.00            
ATOM    109  O27 BCD     1      24.260   6.110  21.200  1.00  0.00            
ATOM    110  C33 BCD     1      24.260   8.350  22.430  1.00  0.00            
ATOM    111  C34 BCD     1      23.570   9.180  23.470  1.00  0.00            
ATOM    112  C35 BCD     1      23.380   8.360  24.710  1.00  0.00            
ATOM    113  O28 BCD     1      22.730   7.170  24.310  1.00  0.00            
ATOM    114  C36 BCD     1      22.570   9.210  25.710  1.00  0.00            
ATOM    115  O29 BCD     1      22.440   8.390  26.860  1.00  0.00            
ATOM    116  O30 BCD     1      24.370   9.050  21.180  1.00  0.00            
ATOM    117  H51 BCD     1      22.810   5.490  23.300  1.00  0.00            
ATOM    118  H52 BCD     1      22.610   7.260  21.840  1.00  0.00            
ATOM    119  H53 BCD     1      24.960   5.610  21.630  1.00  0.00            
ATOM    120  H54 BCD     1      25.280   8.130  22.760  1.00  0.00            
ATOM    121  H55 BCD     1      24.840   9.880  21.300  1.00  0.00            
ATOM    122  H56 BCD     1      22.590   9.470  23.060  1.00  0.00            
ATOM    123  H57 BCD     1      24.360   8.230  25.190  1.00  0.00            
ATOM    124  H58 BCD     1      23.060  10.130  26.040  1.00  0.00            
ATOM    125  H59 BCD     1      21.620   9.400  25.200  1.00  0.00            
ATOM    126  H60 BCD     1      22.450   9.010  27.600  1.00  0.00            
ATOM    127  C37 BCD     1      26.740   2.830  25.430  1.00  0.00            
ATOM    128  O31 BCD     1      27.540   3.810  26.040  1.00  0.00            
ATOM    129  C38 BCD     1      26.770   2.850  23.940  1.00  0.00            
ATOM    130  O32 BCD     1      28.060   2.560  23.400  1.00  0.00            
ATOM    131  C39 BCD     1      26.320   4.240  23.500  1.00  0.00            
ATOM    132  O33 BCD     1      26.290   4.210  22.030  1.00  0.00            
ATOM    133  C40 BCD     1      24.900   4.610  24.070  1.00  0.00            
ATOM    134  C41 BCD     1      24.850   4.240  25.590  1.00  0.00            
ATOM    135  O34 BCD     1      25.420   3.030  25.880  1.00  0.00            
ATOM    136  C42 BCD     1      23.360   4.230  25.980  1.00  0.00            
ATOM    137  O35 BCD     1      22.910   5.500  26.360  1.00  0.00            
ATOM    138  H61 BCD     1      27.020   1.830  25.740  1.00  0.00            
ATOM    139  H62 BCD     1      26.040   2.110  23.590  1.00  0.00            
ATOM    140  H63 BCD     1      28.040   1.810  22.790  1.00  0.00            
ATOM    141  H64 BCD     1      27.060   4.970  23.850  1.00  0.00            
ATOM    142  H65 BCD     1      27.100   3.840  21.660  1.00  0.00            
ATOM    143  H66 BCD     1      24.190   4.020  23.480  1.00  0.00            
ATOM    144  H67 BCD     1      25.310   5.090  26.110  1.00  0.00            
ATOM    145  H68 BCD     1      22.720   3.950  25.140  1.00  0.00            
ATOM    146  H69 BCD     1      23.300   3.530  26.830  1.00  0.00            
ATOM    147  H70 BCD     1      23.080   6.170  25.690  1.00  0.00            
ATOM    148  C1  CG5     2      28.710   5.850  18.360  1.00  0.00            
ATOM    149  C2  CG5     2      29.500   6.650  19.420  1.00  0.00            
ATOM    150  C3  CG5     2      28.910   6.310  20.810  1.00  0.00            
ATOM    151  C4  CG5     2      27.840   7.280  21.240  1.00  0.00            
ATOM    152  O1  CG5     2      27.600   7.050  22.620  1.00  0.00            
ATOM    153  C5  CG5     2      28.220   7.670  23.670  1.00  0.00            
ATOM    154  C6  CG5     2      27.710   7.520  24.940  1.00  0.00            
ATOM    155  C7  CG5     2      28.320   8.300  26.000  1.00  0.00            
ATOM    156  C8  CG5     2      27.610   8.510  27.350  1.00  0.00            
ATOM    157  N1  CG5     2      26.760   7.520  27.740  1.00  0.00            
ATOM    158  C9  CG5     2      26.010   7.340  29.030  1.00  0.00            
ATOM    159  C10 CG5     2      25.020   6.120  28.960  1.00  0.00            
ATOM    160  N2  CG5     2      24.020   5.990  30.150  1.00  0.00            
ATOM    161  C11 CG5     2      23.340   4.620  30.050  1.00  0.00            
ATOM    162  C12 CG5     2      24.310   3.490  30.340  1.00  0.00            
ATOM    163  C13 CG5     2      23.040   7.170  30.110  1.00  0.00            
ATOM    164  C14 CG5     2      22.260   7.390  31.420  1.00  0.00            
ATOM    165  O2  CG5     2      27.820   9.360  28.200  1.00  0.00            
ATOM    166  N3  CG5     2      29.370   8.410  23.350  1.00  0.00            
ATOM    167  C15 CG5     2      30.050   8.880  24.380  1.00  0.00            
ATOM    168  C16 CG5     2      29.570   9.010  25.740  1.00  0.00            
ATOM    169  C17 CG5     2      30.300   9.820  26.630  1.00  0.00            
ATOM    170  C18 CG5     2      31.570  10.350  26.240  1.00  0.00            
ATOM    171  C19 CG5     2      32.100  10.060  24.980  1.00  0.00            
ATOM    172  C20 CG5     2      31.330   9.360  24.050  1.00  0.00            
ATOM    173  H1  CG5     2      29.310   6.020  17.460  1.00  0.00            
ATOM    174  H2  CG5     2      28.680   4.760  18.490  1.00  0.00            
ATOM    175  H3  CG5     2      27.690   6.250  18.230  1.00  0.00            
ATOM    176  H4  CG5     2      29.450   7.740  19.330  1.00  0.00            
ATOM    177  H5  CG5     2      30.520   6.250  19.380  1.00  0.00            
ATOM    178  H6  CG5     2      29.720   6.350  21.560  1.00  0.00            
ATOM    179  H7  CG5     2      28.560   5.280  20.870  1.00  0.00            
ATOM    180  H8  CG5     2      26.880   7.070  20.760  1.00  0.00            
ATOM    181  H9  CG5     2      28.160   8.330  21.130  1.00  0.00            
ATOM    182  H10 CG5     2      26.810   6.950  25.170  1.00  0.00            
ATOM    183  H11 CG5     2      26.740   6.770  27.050  1.00  0.00            
ATOM    184  H12 CG5     2      25.410   8.250  29.170  1.00  0.00            
ATOM    185  H13 CG5     2      26.810   7.240  29.770  1.00  0.00            
ATOM    186  H14 CG5     2      25.640   5.230  28.900  1.00  0.00            
ATOM    187  H15 CG5     2      24.300   6.100  28.130  1.00  0.00            
ATOM    188  H16 CG5     2      24.500   6.110  31.050  1.00  0.00            
ATOM    189  H17 CG5     2      22.730   4.450  29.170  1.00  0.00            
ATOM    190  H18 CG5     2      22.610   4.550  30.860  1.00  0.00            
ATOM    191  H19 CG5     2      24.940   3.710  31.200  1.00  0.00            
ATOM    192  H20 CG5     2      23.830   2.560  30.670  1.00  0.00            
ATOM    193  H21 CG5     2      24.920   3.170  29.480  1.00  0.00            
ATOM    194  H22 CG5     2      22.310   6.920  29.340  1.00  0.00            
ATOM    195  H23 CG5     2      23.590   8.020  29.710  1.00  0.00            
ATOM    196  H24 CG5     2      22.000   8.450  31.510  1.00  0.00            
ATOM    197  H25 CG5     2      21.360   6.760  31.440  1.00  0.00            
ATOM    198  H26 CG5     2      22.960   7.150  32.230  1.00  0.00            
ATOM    199  H27 CG5     2      30.070   9.940  27.680  1.00  0.00            
ATOM    200  H28 CG5     2      32.100  10.940  26.980  1.00  0.00            
ATOM    201  H29 CG5     2      33.010  10.480  24.570  1.00  0.00            
ATOM    202  H30 CG5     2      31.680   9.160  23.040  1.00  0.00            
TER
ENDMDL
MODEL        1
ATOM      1  C1  BCD     1      14.110  12.620  19.460  1.00  0.00            
ATOM      2  O1  BCD     1      15.540  12.820  19.560  1.00  0.00            
ATOM      3  C2  BCD     1      13.600  11.510  20.390  1.00  0.00            
ATOM      4  O2  BCD     1      13.820  11.710  21.840  1.00  0.00            
ATOM      5  C3  BCD     1      13.970  10.130  19.810  1.00  0.00            
ATOM      6  O3  BCD     1      13.320   9.120  20.610  1.00  0.00            
ATOM      7  C4  BCD     1      13.630   9.980  18.350  1.00  0.00            
ATOM      8  C5  BCD     1      14.090  11.090  17.490  1.00  0.00            
ATOM      9  O4  BCD     1      13.670  12.340  18.080  1.00  0.00            
ATOM     10  C6  BCD     1      13.440  11.110  16.070  1.00  0.00            
ATOM     11  O5  BCD     1      12.040  11.240  16.020  1.00  0.00            
ATOM     12  H1  BCD     1      13.660  13.570  19.760  1.00  0.00            
ATOM     13  H2  BCD     1      12.520  11.630  20.220  1.00  0.00            
ATOM     14  H3  BCD     1      13.570  10.870  22.250  1.00  0.00            
ATOM     15  H4  BCD     1      15.050   9.990  19.970  1.00  0.00            
ATOM     16  H5  BCD     1      13.820   8.950  21.410  1.00  0.00            
ATOM     17  H6  BCD     1      12.540   9.920  18.300  1.00  0.00            
ATOM     18  H7  BCD     1      15.180  11.050  17.370  1.00  0.00            
ATOM     19  H8  BCD     1      14.010  11.900  15.580  1.00  0.00            
ATOM     20  H9  BCD     1      13.750  10.240  15.480  1.00  0.00            
ATOM     21  H10 BCD     1      11.630  10.460  15.620  1.00  0.00            
ATOM     22  C7  BCD     1      18.100  15.520  21.000  1.00  0.00            
ATOM     23  O6  BCD     1      18.800  14.430  21.600  1.00  0.00            
ATOM     24  C8  BCD     1      16.720  15.610  21.680  1.00  0.00            
ATOM     25  O7  BCD     1      16.760  15.870  23.120  1.00  0.00            
ATOM     26  C9  BCD     1      16.040  14.310  21.350  1.00  0.00            
ATOM     27  O8  BCD     1      14.730  14.260  21.980  1.00  0.00            
ATOM     28  C10 BCD     1      16.010  14.120  19.850  1.00  0.00            
ATOM     29  C11 BCD     1      17.360  14.130  19.170  1.00  0.00            
ATOM     30  O9  BCD     1      18.090  15.310  19.640  1.00  0.00            
ATOM     31  C12 BCD     1      17.350  14.130  17.610  1.00  0.00            
ATOM     32  O10 BCD     1      18.650  14.380  17.050  1.00  0.00            
ATOM     33  H11 BCD     1      18.510  16.510  21.200  1.00  0.00            
ATOM     34  H12 BCD     1      16.110  16.360  21.170  1.00  0.00            
ATOM     35  H13 BCD     1      15.930  15.580  23.510  1.00  0.00            
ATOM     36  H14 BCD     1      16.610  13.480  21.770  1.00  0.00            
ATOM     37  H15 BCD     1      14.470  13.340  22.010  1.00  0.00            
ATOM     38  H16 BCD     1      15.260  14.760  19.360  1.00  0.00            
ATOM     39  H17 BCD     1      17.990  13.280  19.460  1.00  0.00            
ATOM     40  H18 BCD     1      17.040  13.130  17.260  1.00  0.00            
ATOM     41  H19 BCD     1      16.740  14.930  17.170  1.00  0.00            
ATOM     42  H20 BCD     1      19.010  15.130  17.540  1.00  0.00            
ATOM     43  C13 BCD     1      22.430  13.700  23.290  1.00  0.00            
ATOM     44  O11 BCD     1      22.010  12.340  23.420  1.00  0.00            
ATOM     45  C14 BCD     1      21.530  14.690  24.040  1.00  0.00            
ATOM     46  O12 BCD     1      21.410  14.500  25.510  1.00  0.00            
ATOM     47  C15 BCD     1      20.030  14.710  23.500  1.00  0.00            
ATOM     48  O13 BCD     1      19.370  15.860  24.110  1.00  0.00            
ATOM     49  C16 BCD     1      20.030  14.800  21.990  1.00  0.00            
ATOM     50  C17 BCD     1      21.100  13.870  21.310  1.00  0.00            
ATOM     51  O14 BCD     1      22.330  14.130  21.930  1.00  0.00            
ATOM     52  C18 BCD     1      21.190  14.150  19.810  1.00  0.00            
ATOM     53  O15 BCD     1      22.370  13.480  19.280  1.00  0.00            
ATOM     54  H21 BCD     1      23.460  13.780  23.670  1.00  0.00            
ATOM     55  H22 BCD     1      21.960  15.660  23.800  1.00  0.00            
ATOM     56  H23 BCD     1      21.170  13.570  25.610  1.00  0.00            
ATOM     57  H24 BCD     1      19.440  13.830  23.780  1.00  0.00            
ATOM     58  H25 BCD     1      18.480  15.940  23.750  1.00  0.00            
ATOM     59  H26 BCD     1      20.290  15.850  21.820  1.00  0.00            
ATOM     60  H27 BCD     1      20.800  12.830  21.520  1.00  0.00            
ATOM     61  H28 BCD     1      20.270  13.710  19.390  1.00  0.00            
ATOM     62  H29 BCD     1      21.150  15.220  19.570  1.00  0.00            
ATOM     63  H30 BCD     1      23.190  13.880  19.580  1.00  0.00            
ATOM     64  C19 BCD     1      22.390   8.690  24.740  1.00  0.00            
ATOM     65  O16 BCD     1      21.560   8.410  23.700  1.00  0.00            
ATOM     66  C20 BCD     1      21.700   9.580  25.730  1.00  0.00            
ATOM     67  O17 BCD     1      20.550   8.940  26.280  1.00  0.00            
ATOM     68  C21 BCD     1      21.260  10.870  25.070  1.00  0.00            
ATOM     69  O18 BCD     1      20.700  11.800  26.010  1.00  0.00            
ATOM     70  C22 BCD     1      22.560  11.460  24.410  1.00  0.00            
ATOM     71  C23 BCD     1      23.430  10.500  23.610  1.00  0.00            
ATOM     72  O19 BCD     1      23.630   9.250  24.300  1.00  0.00            
ATOM     73  C24 BCD     1      24.770  11.170  23.320  1.00  0.00            
ATOM     74  O20 BCD     1      25.620  10.280  22.680  1.00  0.00            
ATOM     75  H31 BCD     1      22.720   7.770  25.240  1.00  0.00            
ATOM     76  H32 BCD     1      22.320   9.920  26.560  1.00  0.00            
ATOM     77  H33 BCD     1      20.460   9.300  27.170  1.00  0.00            
ATOM     78  H34 BCD     1      20.500  10.720  24.290  1.00  0.00            
ATOM     79  H35 BCD     1      19.890  11.400  26.340  1.00  0.00            
ATOM     80  H36 BCD     1      23.250  12.090  24.990  1.00  0.00            
ATOM     81  H37 BCD     1      22.930  10.250  22.660  1.00  0.00            
ATOM     82  H38 BCD     1      24.560  11.990  22.620  1.00  0.00            
ATOM     83  H39 BCD     1      25.320  11.540  24.190  1.00  0.00            
ATOM     84  H40 BCD     1      25.630   9.510  23.260  1.00  0.00            
ATOM     85  C25 BCD     1      20.280   4.960  21.660  1.00  0.00            
ATOM     86  O21 BCD     1      19.470   5.550  20.700  1.00  0.00            
ATOM     87  C26 BCD     1      19.680   5.300  22.990  1.00  0.00            
ATOM     88  O22 BCD     1      18.330   4.880  23.070  1.00  0.00            
ATOM     89  C27 BCD     1      19.910   6.730  23.420  1.00  0.00            
ATOM     90  O23 BCD     1      19.480   6.930  24.780  1.00  0.00            
ATOM     91  C28 BCD     1      21.400   7.010  23.320  1.00  0.00            
ATOM     92  C29 BCD     1      21.780   6.800  21.870  1.00  0.00            
ATOM     93  O24 BCD     1      21.580   5.410  21.550  1.00  0.00            
ATOM     94  C30 BCD     1      23.210   7.010  21.540  1.00  0.00            
ATOM     95  O25 BCD     1      23.960   5.990  22.360  1.00  0.00            
ATOM     96  H41 BCD     1      20.350   3.870  21.590  1.00  0.00            
ATOM     97  H42 BCD     1      20.210   4.660  23.700  1.00  0.00            
ATOM     98  H43 BCD     1      18.030   4.890  22.160  1.00  0.00            
ATOM     99  H44 BCD     1      19.370   7.360  22.700  1.00  0.00            
ATOM    100  H45 BCD     1      19.820   7.740  25.160  1.00  0.00            
ATOM    101  H46 BCD     1      22.000   6.330  23.940  1.00  0.00            
ATOM    102  H47 BCD     1      21.150   7.470  21.260  1.00  0.00            
ATOM    103  H48 BCD     1      23.430   7.030  20.460  1.00  0.00            
ATOM    104  H49 BCD     1      23.470   7.980  21.990  1.00  0.00            
ATOM    105  H50 BCD     1      23.360   5.250  22.490  1.00  0.00            
ATOM    106  C31 BCD     1      17.450   4.530  17.340  1.00  0.00            
ATOM    107  O26 BCD     1      16.290   5.150  17.960  1.00  0.00            
ATOM    108  C32 BCD     1      18.000   3.240  18.070  1.00  0.00            
ATOM    109  O27 BCD     1      17.010   2.200  18.020  1.00  0.00            
ATOM    110  C33 BCD     1      18.360   3.690  19.490  1.00  0.00            
ATOM    111  C34 BCD     1      19.410   4.810  19.460  1.00  0.00            
ATOM    112  C35 BCD     1      18.980   5.910  18.450  1.00  0.00            
ATOM    113  O28 BCD     1      18.550   5.420  17.200  1.00  0.00            
ATOM    114  C36 BCD     1      20.090   6.900  18.310  1.00  0.00            
ATOM    115  O29 BCD     1      21.400   6.380  18.050  1.00  0.00            
ATOM    116  O30 BCD     1      18.910   2.590  20.310  1.00  0.00            
ATOM    117  H51 BCD     1      17.110   4.210  16.350  1.00  0.00            
ATOM    118  H52 BCD     1      18.970   2.970  17.620  1.00  0.00            
ATOM    119  H53 BCD     1      16.250   2.360  18.570  1.00  0.00            
ATOM    120  H54 BCD     1      17.410   3.940  19.990  1.00  0.00            
ATOM    121  H55 BCD     1      18.380   2.350  21.080  1.00  0.00            
ATOM    122  H56 BCD     1      20.380   4.360  19.240  1.00  0.00            
ATOM    123  H57 BCD     1      18.150   6.530  18.820  1.00  0.00            
ATOM    124  H58 BCD     1      19.820   7.500  17.430  1.00  0.00            
ATOM    125  H59 BCD     1      19.970   7.600  19.150  1.00  0.00            
ATOM    126  H60 BCD     1      21.980   7.140  18.140  1.00  0.00            
ATOM    127  C37 BCD     1      13.490   7.890  16.970  1.00  0.00            
ATOM    128  O31 BCD     1      14.150   8.770  17.890  1.00  0.00            
ATOM    129  C38 BCD     1      12.970   6.670  17.710  1.00  0.00            
ATOM    130  O32 BCD     1      12.030   7.070  18.740  1.00  0.00            
ATOM    131  C39 BCD     1      14.100   5.790  18.280  1.00  0.00            
ATOM    132  O33 BCD     1      13.570   4.580  18.840  1.00  0.00            
ATOM    133  C40 BCD     1      15.140   5.530  17.200  1.00  0.00            
ATOM    134  C41 BCD     1      15.440   6.700  16.260  1.00  0.00            
ATOM    135  O34 BCD     1      14.260   7.430  15.880  1.00  0.00            
ATOM    136  C42 BCD     1      16.030   6.190  14.930  1.00  0.00            
ATOM    137  O35 BCD     1      15.160   5.190  14.350  1.00  0.00            
ATOM    138  H61 BCD     1      12.700   8.520  16.540  1.00  0.00            
ATOM    139  H62 BCD     1      12.390   6.070  17.000  1.00  0.00            
ATOM    140  H63 BCD     1      12.420   7.630  19.420  1.00  0.00            
ATOM    141  H64 BCD     1      14.530   6.310  19.150  1.00  0.00            
ATOM    142  H65 BCD     1      13.090   4.860  19.620  1.00  0.00            
ATOM    143  H66 BCD     1      14.760   4.710  16.580  1.00  0.00            
ATOM    144  H67 BCD     1      16.160   7.430  16.670  1.00  0.00            
ATOM    145  H68 BCD     1      16.130   7.120  14.350  1.00  0.00            
ATOM    146  H69 BCD     1      17.010   5.760  15.130  1.00  0.00            
ATOM    147  H70 BCD     1      15.430   5.090  13.430  1.00  0.00            
ATOM    148  C1  CG5     2      14.760  11.680  26.740  1.00  0.00            
ATOM    149  C2  CG5     2      15.330  12.910  26.010  1.00  0.00            
ATOM    150  C3  CG5     2      16.140  12.560  24.750  1.00  0.00            
ATOM    151  C4  CG5     2      17.600  12.050  24.930  1.00  0.00            
ATOM    152  O1  CG5     2      18.100  11.770  23.660  1.00  0.00            
ATOM    153  C5  CG5     2      17.850  10.620  23.000  1.00  0.00            
ATOM    154  C6  CG5     2      18.040  10.570  21.630  1.00  0.00            
ATOM    155  C7  CG5     2      17.660   9.480  20.840  1.00  0.00            
ATOM    156  C8  CG5     2      17.900   9.590  19.380  1.00  0.00            
ATOM    157  N1  CG5     2      19.040  10.260  18.890  1.00  0.00            
ATOM    158  C9  CG5     2      19.200  10.610  17.480  1.00  0.00            
ATOM    159  C10 CG5     2      20.280  11.680  17.190  1.00  0.00            
ATOM    160  N2  CG5     2      20.660  11.770  15.730  1.00  0.00            
ATOM    161  C11 CG5     2      21.770  12.800  15.640  1.00  0.00            
ATOM    162  C12 CG5     2      23.160  12.130  15.540  1.00  0.00            
ATOM    163  C13 CG5     2      19.570  12.140  14.790  1.00  0.00            
ATOM    164  C14 CG5     2      19.630  11.680  13.330  1.00  0.00            
ATOM    165  O2  CG5     2      17.140   9.000  18.600  1.00  0.00            
ATOM    166  N3  CG5     2      17.430   9.560  23.640  1.00  0.00            
ATOM    167  C15 CG5     2      16.880   8.510  22.980  1.00  0.00            
ATOM    168  C16 CG5     2      16.950   8.440  21.580  1.00  0.00            
ATOM    169  C17 CG5     2      16.330   7.300  21.020  1.00  0.00            
ATOM    170  C18 CG5     2      15.810   6.180  21.700  1.00  0.00            
ATOM    171  C19 CG5     2      15.820   6.310  23.130  1.00  0.00            
ATOM    172  C20 CG5     2      16.290   7.460  23.720  1.00  0.00            
ATOM    173  H1  CG5     2      15.610  11.070  27.060  1.00  0.00            
ATOM    174  H2  CG5     2      14.160  11.860  27.630  1.00  0.00            
ATOM    175  H3  CG5     2      14.180  11.050  26.060  1.00  0.00            
ATOM    176  H4  CG5     2      15.990  13.450  26.700  1.00  0.00            
ATOM    177  H5  CG5     2      14.450  13.490  25.750  1.00  0.00            
ATOM    178  H6  CG5     2      16.270  13.530  24.260  1.00  0.00            
ATOM    179  H7  CG5     2      15.460  11.940  24.160  1.00  0.00            
ATOM    180  H8  CG5     2      17.710  11.140  25.540  1.00  0.00            
ATOM    181  H9  CG5     2      18.180  12.860  25.390  1.00  0.00            
ATOM    182  H10 CG5     2      18.660  11.360  21.220  1.00  0.00            
ATOM    183  H11 CG5     2      19.570  10.750  19.600  1.00  0.00            
ATOM    184  H12 CG5     2      18.260  10.980  17.050  1.00  0.00            
ATOM    185  H13 CG5     2      19.410   9.770  16.810  1.00  0.00            
ATOM    186  H14 CG5     2      21.160  11.480  17.800  1.00  0.00            
ATOM    187  H15 CG5     2      19.990  12.690  17.510  1.00  0.00            
ATOM    188  H16 CG5     2      21.070  10.860  15.460  1.00  0.00            
ATOM    189  H17 CG5     2      21.710  13.370  16.570  1.00  0.00            
ATOM    190  H18 CG5     2      21.560  13.470  14.810  1.00  0.00            
ATOM    191  H19 CG5     2      23.560  11.690  16.460  1.00  0.00            
ATOM    192  H20 CG5     2      23.200  11.370  14.740  1.00  0.00            
ATOM    193  H21 CG5     2      23.810  12.950  15.220  1.00  0.00            
ATOM    194  H22 CG5     2      19.320  13.200  14.890  1.00  0.00            
ATOM    195  H23 CG5     2      18.750  11.580  15.250  1.00  0.00            
ATOM    196  H24 CG5     2      20.080  10.690  13.270  1.00  0.00            
ATOM    197  H25 CG5     2      18.640  11.700  12.870  1.00  0.00            
ATOM    198  H26 CG5     2      20.220  12.440  12.800  1.00  0.00            
ATOM    199  H27 CG5     2      16.290   7.230  19.940  1.00  0.00            
ATOM    200  H28 CG5     2      15.460   5.290  21.200  1.00  0.00            
ATOM    201  H29 CG5     2      15.500   5.490  23.760  1.00  0.00            
ATOM    202  H30 CG5     2      16.260   7.480  24.810  1.00  0.00            
TER
ENDMDL
MODEL        1
ATOM      1  C1  BCD     1      11.420  10.270  18.150  1.00  0.00            
ATOM      2  O1  BCD     1      12.710  10.730  18.550  1.00  0.00            
ATOM      3  C2  BCD     1      11.140   8.980  18.920  1.00  0.00            
ATOM      4  O2  BCD     1      11.290   9.310  20.320  1.00  0.00            
ATOM      5  C3  BCD     1      11.990   7.770  18.490  1.00  0.00            
ATOM      6  O3  BCD     1      11.620   6.490  19.030  1.00  0.00            
ATOM      7  C4  BCD     1      12.020   7.760  16.970  1.00  0.00            
ATOM      8  C5  BCD     1      12.390   9.060  16.410  1.00  0.00            
ATOM      9  O4  BCD     1      11.390  10.050  16.760  1.00  0.00            
ATOM     10  C6  BCD     1      12.620   8.990  14.940  1.00  0.00            
ATOM     11  O5  BCD     1      11.460   8.620  14.180  1.00  0.00            
ATOM     12  H1  BCD     1      10.640  11.000  18.400  1.00  0.00            
ATOM     13  H2  BCD     1      10.110   8.670  18.700  1.00  0.00            
ATOM     14  H3  BCD     1      11.010   8.540  20.820  1.00  0.00            
ATOM     15  H4  BCD     1      13.020   8.070  18.710  1.00  0.00            
ATOM     16  H5  BCD     1      11.950   6.400  19.930  1.00  0.00            
ATOM     17  H6  BCD     1      11.000   7.500  16.660  1.00  0.00            
ATOM     18  H7  BCD     1      13.270   9.330  17.000  1.00  0.00            
ATOM     19  H8  BCD     1      12.960   9.970  14.580  1.00  0.00            
ATOM     20  H9  BCD     1      13.380   8.260  14.650  1.00  0.00            
ATOM     21  H10 BCD     1      11.900   8.670  13.330  1.00  0.00            
ATOM     22  C7  BCD     1      14.570  14.230  19.770  1.00  0.00            
ATOM     23  O6  BCD     1      15.490  13.500  20.490  1.00  0.00            
ATOM     24  C8  BCD     1      13.150  13.930  20.370  1.00  0.00            
ATOM     25  O7  BCD     1      13.070  14.080  21.810  1.00  0.00            
ATOM     26  C9  BCD     1      12.920  12.420  20.140  1.00  0.00            
ATOM     27  O8  BCD     1      11.690  11.950  20.750  1.00  0.00            
ATOM     28  C10 BCD     1      12.900  12.150  18.670  1.00  0.00            
ATOM     29  C11 BCD     1      14.190  12.560  17.990  1.00  0.00            
ATOM     30  O9  BCD     1      14.460  13.950  18.400  1.00  0.00            
ATOM     31  C12 BCD     1      14.100  12.620  16.500  1.00  0.00            
ATOM     32  O10 BCD     1      15.300  13.040  15.980  1.00  0.00            
ATOM     33  H11 BCD     1      14.730  15.310  19.820  1.00  0.00            
ATOM     34  H12 BCD     1      12.400  14.530  19.840  1.00  0.00            
ATOM     35  H13 BCD     1      12.290  13.600  22.080  1.00  0.00            
ATOM     36  H14 BCD     1      13.660  11.700  20.500  1.00  0.00            
ATOM     37  H15 BCD     1      11.690  10.990  20.670  1.00  0.00            
ATOM     38  H16 BCD     1      12.050  12.670  18.210  1.00  0.00            
ATOM     39  H17 BCD     1      15.040  11.940  18.300  1.00  0.00            
ATOM     40  H18 BCD     1      13.950  11.570  16.200  1.00  0.00            
ATOM     41  H19 BCD     1      13.330  13.320  16.170  1.00  0.00            
ATOM     42  H20 BCD     1      15.060  13.910  15.650  1.00  0.00            
ATOM     43  C13 BCD     1      18.940  13.180  22.620  1.00  0.00            
ATOM     44  O11 BCD     1      18.760  11.820  22.480  1.00  0.00            
ATOM     45  C14 BCD     1      17.820  13.840  23.340  1.00  0.00            
ATOM     46  O12 BCD     1      17.780  13.310  24.630  1.00  0.00            
ATOM     47  C15 BCD     1      16.540  13.790  22.600  1.00  0.00            
ATOM     48  O13 BCD     1      15.410  14.450  23.160  1.00  0.00            
ATOM     49  C16 BCD     1      16.600  14.130  21.110  1.00  0.00            
ATOM     50  C17 BCD     1      17.870  13.550  20.430  1.00  0.00            
ATOM     51  O14 BCD     1      18.990  13.810  21.340  1.00  0.00            
ATOM     52  C18 BCD     1      18.210  14.370  19.140  1.00  0.00            
ATOM     53  O15 BCD     1      19.320  13.830  18.460  1.00  0.00            
ATOM     54  H21 BCD     1      19.900  13.410  23.110  1.00  0.00            
ATOM     55  H22 BCD     1      18.060  14.910  23.480  1.00  0.00            
ATOM     56  H23 BCD     1      18.210  12.450  24.570  1.00  0.00            
ATOM     57  H24 BCD     1      16.300  12.720  22.560  1.00  0.00            
ATOM     58  H25 BCD     1      14.610  14.270  22.670  1.00  0.00            
ATOM     59  H26 BCD     1      16.550  15.220  20.970  1.00  0.00            
ATOM     60  H27 BCD     1      17.760  12.490  20.170  1.00  0.00            
ATOM     61  H28 BCD     1      17.360  14.500  18.450  1.00  0.00            
ATOM     62  H29 BCD     1      18.390  15.380  19.520  1.00  0.00            
ATOM     63  H30 BCD     1      20.110  14.200  18.860  1.00  0.00            
ATOM     64  C19 BCD     1      20.960   8.320  22.920  1.00  0.00            
ATOM     65  O16 BCD     1      20.050   7.400  22.350  1.00  0.00            
ATOM     66  C20 BCD     1      20.460   9.000  24.250  1.00  0.00            
ATOM     67  O17 BCD     1      20.000   7.930  25.170  1.00  0.00            
ATOM     68  C21 BCD     1      19.420  10.070  23.990  1.00  0.00            
ATOM     69  O18 BCD     1      19.040  10.840  25.160  1.00  0.00            
ATOM     70  C22 BCD     1      19.840  10.990  22.810  1.00  0.00            
ATOM     71  C23 BCD     1      20.200  10.200  21.590  1.00  0.00            
ATOM     72  O19 BCD     1      21.300   9.320  22.040  1.00  0.00            
ATOM     73  C24 BCD     1      20.610  10.960  20.350  1.00  0.00            
ATOM     74  O20 BCD     1      20.490  10.130  19.190  1.00  0.00            
ATOM     75  H31 BCD     1      21.910   7.820  23.160  1.00  0.00            
ATOM     76  H32 BCD     1      21.390   9.420  24.640  1.00  0.00            
ATOM     77  H33 BCD     1      19.220   8.170  25.700  1.00  0.00            
ATOM     78  H34 BCD     1      18.540   9.590  23.550  1.00  0.00            
ATOM     79  H35 BCD     1      18.620  10.220  25.760  1.00  0.00            
ATOM     80  H36 BCD     1      20.770  11.480  23.120  1.00  0.00            
ATOM     81  H37 BCD     1      19.350   9.560  21.320  1.00  0.00            
ATOM     82  H38 BCD     1      19.900  11.790  20.210  1.00  0.00            
ATOM     83  H39 BCD     1      21.600  11.420  20.420  1.00  0.00            
ATOM     84  H40 BCD     1      21.190   9.470  19.170  1.00  0.00            
ATOM     85  C25 BCD     1      19.550   3.520  21.150  1.00  0.00            
ATOM     86  O21 BCD     1      18.560   3.900  20.180  1.00  0.00            
ATOM     87  C26 BCD     1      18.990   3.860  22.570  1.00  0.00            
ATOM     88  O22 BCD     1      17.710   3.210  22.830  1.00  0.00            
ATOM     89  C27 BCD     1      18.970   5.390  22.670  1.00  0.00            
ATOM     90  O23 BCD     1      18.420   5.790  23.920  1.00  0.00            
ATOM     91  C28 BCD     1      20.380   6.030  22.470  1.00  0.00            
ATOM     92  C29 BCD     1      21.090   5.530  21.170  1.00  0.00            
ATOM     93  O24 BCD     1      20.840   4.120  20.900  1.00  0.00            
ATOM     94  C30 BCD     1      22.600   5.610  21.110  1.00  0.00            
ATOM     95  O25 BCD     1      23.210   4.800  22.100  1.00  0.00            
ATOM     96  H41 BCD     1      19.780   2.460  20.980  1.00  0.00            
ATOM     97  H42 BCD     1      19.610   3.500  23.400  1.00  0.00            
ATOM     98  H43 BCD     1      17.180   3.350  22.040  1.00  0.00            
ATOM     99  H44 BCD     1      18.260   5.740  21.900  1.00  0.00            
ATOM    100  H45 BCD     1      19.060   6.410  24.300  1.00  0.00            
ATOM    101  H46 BCD     1      21.030   5.780  23.310  1.00  0.00            
ATOM    102  H47 BCD     1      20.700   6.100  20.320  1.00  0.00            
ATOM    103  H48 BCD     1      22.970   5.190  20.170  1.00  0.00            
ATOM    104  H49 BCD     1      22.910   6.650  21.280  1.00  0.00            
ATOM    105  H50 BCD     1      24.120   5.070  22.220  1.00  0.00            
ATOM    106  C31 BCD     1      16.760   2.920  16.520  1.00  0.00            
ATOM    107  O26 BCD     1      15.720   3.830  16.880  1.00  0.00            
ATOM    108  C32 BCD     1      16.880   1.850  17.630  1.00  0.00            
ATOM    109  O27 BCD     1      15.680   1.070  17.500  1.00  0.00            
ATOM    110  C33 BCD     1      17.150   2.450  19.010  1.00  0.00            
ATOM    111  C34 BCD     1      18.470   3.230  18.930  1.00  0.00            
ATOM    112  C35 BCD     1      18.430   4.220  17.790  1.00  0.00            
ATOM    113  O28 BCD     1      17.930   3.740  16.530  1.00  0.00            
ATOM    114  C36 BCD     1      19.800   4.940  17.590  1.00  0.00            
ATOM    115  O29 BCD     1      20.740   4.060  16.930  1.00  0.00            
ATOM    116  O30 BCD     1      17.250   1.500  20.060  1.00  0.00            
ATOM    117  H51 BCD     1      16.750   2.610  15.470  1.00  0.00            
ATOM    118  H52 BCD     1      17.720   1.170  17.390  1.00  0.00            
ATOM    119  H53 BCD     1      14.910   1.620  17.340  1.00  0.00            
ATOM    120  H54 BCD     1      16.300   3.120  19.190  1.00  0.00            
ATOM    121  H55 BCD     1      16.390   1.120  20.270  1.00  0.00            
ATOM    122  H56 BCD     1      19.270   2.470  19.010  1.00  0.00            
ATOM    123  H57 BCD     1      17.770   5.070  17.980  1.00  0.00            
ATOM    124  H58 BCD     1      19.640   5.820  16.950  1.00  0.00            
ATOM    125  H59 BCD     1      20.350   5.240  18.500  1.00  0.00            
ATOM    126  H60 BCD     1      21.370   3.730  17.580  1.00  0.00            
ATOM    127  C37 BCD     1      12.420   5.820  15.590  1.00  0.00            
ATOM    128  O31 BCD     1      12.870   6.740  16.590  1.00  0.00            
ATOM    129  C38 BCD     1      12.140   4.460  16.260  1.00  0.00            
ATOM    130  O32 BCD     1      11.020   4.460  17.210  1.00  0.00            
ATOM    131  C39 BCD     1      13.370   4.040  16.970  1.00  0.00            
ATOM    132  O33 BCD     1      13.160   2.730  17.560  1.00  0.00            
ATOM    133  C40 BCD     1      14.570   3.990  16.070  1.00  0.00            
ATOM    134  C41 BCD     1      14.700   5.320  15.280  1.00  0.00            
ATOM    135  O34 BCD     1      13.510   5.680  14.680  1.00  0.00            
ATOM    136  C42 BCD     1      15.720   5.160  14.130  1.00  0.00            
ATOM    137  O35 BCD     1      15.140   4.370  13.140  1.00  0.00            
ATOM    138  H61 BCD     1      11.580   6.270  15.040  1.00  0.00            
ATOM    139  H62 BCD     1      12.020   3.770  15.420  1.00  0.00            
ATOM    140  H63 BCD     1      11.050   5.230  17.790  1.00  0.00            
ATOM    141  H64 BCD     1      13.620   4.740  17.780  1.00  0.00            
ATOM    142  H65 BCD     1      12.280   2.810  17.950  1.00  0.00            
ATOM    143  H66 BCD     1      14.610   3.170  15.340  1.00  0.00            
ATOM    144  H67 BCD     1      15.100   6.130  15.910  1.00  0.00            
ATOM    145  H68 BCD     1      15.800   6.170  13.700  1.00  0.00            
ATOM    146  H69 BCD     1      16.670   4.750  14.500  1.00  0.00            
ATOM    147  H70 BCD     1      14.320   4.840  12.970  1.00  0.00            
ATOM    148  C1  CG5     2      11.930  10.690  25.060  1.00  0.00            
ATOM    149  C2  CG5     2      13.100  11.700  24.660  1.00  0.00            
ATOM    150  C3  CG5     2      14.030  11.120  23.620  1.00  0.00            
ATOM    151  C4  CG5     2      15.310  10.610  24.270  1.00  0.00            
ATOM    152  O1  CG5     2      16.290  10.440  23.230  1.00  0.00            
ATOM    153  C5  CG5     2      16.060   9.450  22.260  1.00  0.00            
ATOM    154  C6  CG5     2      16.460   9.630  20.950  1.00  0.00            
ATOM    155  C7  CG5     2      16.230   8.620  19.930  1.00  0.00            
ATOM    156  C8  CG5     2      16.410   8.970  18.460  1.00  0.00            
ATOM    157  N1  CG5     2      17.430   9.880  18.200  1.00  0.00            
ATOM    158  C9  CG5     2      17.760  10.260  16.840  1.00  0.00            
ATOM    159  C10 CG5     2      18.730  11.410  16.800  1.00  0.00            
ATOM    160  N2  CG5     2      19.250  11.650  15.370  1.00  0.00            
ATOM    161  C11 CG5     2      20.530  12.500  15.590  1.00  0.00            
ATOM    162  C12 CG5     2      21.760  11.860  16.310  1.00  0.00            
ATOM    163  C13 CG5     2      18.220  12.430  14.510  1.00  0.00            
ATOM    164  C14 CG5     2      18.720  12.540  13.050  1.00  0.00            
ATOM    165  O2  CG5     2      15.780   8.500  17.520  1.00  0.00            
ATOM    166  N3  CG5     2      15.720   8.200  22.700  1.00  0.00            
ATOM    167  C15 CG5     2      15.540   7.230  21.800  1.00  0.00            
ATOM    168  C16 CG5     2      15.720   7.370  20.380  1.00  0.00            
ATOM    169  C17 CG5     2      15.450   6.300  19.510  1.00  0.00            
ATOM    170  C18 CG5     2      14.940   5.140  20.040  1.00  0.00            
ATOM    171  C19 CG5     2      14.820   4.930  21.430  1.00  0.00            
ATOM    172  C20 CG5     2      15.140   5.970  22.290  1.00  0.00            
ATOM    173  H1  CG5     2      12.310   9.680  25.260  1.00  0.00            
ATOM    174  H2  CG5     2      11.430  10.960  26.000  1.00  0.00            
ATOM    175  H3  CG5     2      11.250  10.610  24.210  1.00  0.00            
ATOM    176  H4  CG5     2      13.700  12.030  25.520  1.00  0.00            
ATOM    177  H5  CG5     2      12.610  12.560  24.190  1.00  0.00            
ATOM    178  H6  CG5     2      14.340  11.930  22.940  1.00  0.00            
ATOM    179  H7  CG5     2      13.530  10.380  22.980  1.00  0.00            
ATOM    180  H8  CG5     2      15.110   9.670  24.800  1.00  0.00            
ATOM    181  H9  CG5     2      15.770  11.310  24.980  1.00  0.00            
ATOM    182  H10 CG5     2      16.740  10.640  20.660  1.00  0.00            
ATOM    183  H11 CG5     2      17.960  10.210  19.000  1.00  0.00            
ATOM    184  H12 CG5     2      16.810  10.460  16.330  1.00  0.00            
ATOM    185  H13 CG5     2      18.270   9.440  16.320  1.00  0.00            
ATOM    186  H14 CG5     2      19.610  11.260  17.440  1.00  0.00            
ATOM    187  H15 CG5     2      18.270  12.290  17.240  1.00  0.00            
ATOM    188  H16 CG5     2      19.490  10.770  14.890  1.00  0.00            
ATOM    189  H17 CG5     2      20.230  13.380  16.160  1.00  0.00            
ATOM    190  H18 CG5     2      20.810  12.830  14.590  1.00  0.00            
ATOM    191  H19 CG5     2      21.680  11.770  17.400  1.00  0.00            
ATOM    192  H20 CG5     2      22.020  10.870  15.920  1.00  0.00            
ATOM    193  H21 CG5     2      22.630  12.510  16.160  1.00  0.00            
ATOM    194  H22 CG5     2      18.160  13.430  14.940  1.00  0.00            
ATOM    195  H23 CG5     2      17.220  11.990  14.560  1.00  0.00            
ATOM    196  H24 CG5     2      18.840  11.580  12.540  1.00  0.00            
ATOM    197  H25 CG5     2      17.940  13.080  12.500  1.00  0.00            
ATOM    198  H26 CG5     2      19.590  13.200  12.990  1.00  0.00            
ATOM    199  H27 CG5     2      15.600   6.320  18.430  1.00  0.00            
ATOM    200  H28 CG5     2      14.680   4.390  19.310  1.00  0.00            
ATOM    201  H29 CG5     2      14.560   3.940  21.800  1.00  0.00            
ATOM    202  H30 CG5     2      14.970   5.860  23.360  1.00  0.00            
TER
ENDMDL
MODEL        1
ATOM      1  C1  BCD     1      34.990   0.490  22.790  1.00  0.00            
ATOM      2  O1  BCD     1      35.410   1.820  23.140  1.00  0.00            
ATOM      3  C2  BCD     1      36.140  -0.430  22.170  1.00  0.00            
ATOM      4  O2  BCD     1      37.220  -0.540  23.120  1.00  0.00            
ATOM      5  C3  BCD     1      36.670   0.130  20.800  1.00  0.00            
ATOM      6  O3  BCD     1      37.510  -0.800  20.080  1.00  0.00            
ATOM      7  C4  BCD     1      35.450   0.370  19.890  1.00  0.00            
ATOM      8  C5  BCD     1      34.370   1.230  20.620  1.00  0.00            
ATOM      9  O4  BCD     1      33.980   0.620  21.830  1.00  0.00            
ATOM     10  C6  BCD     1      33.230   1.640  19.810  1.00  0.00            
ATOM     11  O5  BCD     1      32.320   0.650  19.440  1.00  0.00            
ATOM     12  H1  BCD     1      34.450   0.080  23.660  1.00  0.00            
ATOM     13  H2  BCD     1      35.770  -1.450  21.990  1.00  0.00            
ATOM     14  H3  BCD     1      36.900  -1.290  23.630  1.00  0.00            
ATOM     15  H4  BCD     1      37.160   1.110  20.960  1.00  0.00            
ATOM     16  H5  BCD     1      37.590  -0.580  19.150  1.00  0.00            
ATOM     17  H6  BCD     1      35.020  -0.590  19.590  1.00  0.00            
ATOM     18  H7  BCD     1      34.860   2.150  20.970  1.00  0.00            
ATOM     19  H8  BCD     1      32.760   2.460  20.380  1.00  0.00            
ATOM     20  H9  BCD     1      33.530   2.170  18.900  1.00  0.00            
ATOM     21  H10 BCD     1      32.540  -0.120  19.980  1.00  0.00            
ATOM     22  C7  BCD     1      35.250   4.070  26.670  1.00  0.00            
ATOM     23  O6  BCD     1      35.390   5.240  25.860  1.00  0.00            
ATOM     24  C8  BCD     1      36.540   3.250  26.480  1.00  0.00            
ATOM     25  O7  BCD     1      37.660   3.980  27.040  1.00  0.00            
ATOM     26  C9  BCD     1      36.670   2.840  25.040  1.00  0.00            
ATOM     27  O8  BCD     1      37.670   1.800  24.950  1.00  0.00            
ATOM     28  C10 BCD     1      35.320   2.160  24.540  1.00  0.00            
ATOM     29  C11 BCD     1      34.080   3.020  24.880  1.00  0.00            
ATOM     30  O9  BCD     1      34.100   3.400  26.190  1.00  0.00            
ATOM     31  C12 BCD     1      32.700   2.360  24.560  1.00  0.00            
ATOM     32  O10 BCD     1      32.540   1.120  25.230  1.00  0.00            
ATOM     33  H11 BCD     1      35.120   4.280  27.740  1.00  0.00            
ATOM     34  H12 BCD     1      36.450   2.330  27.060  1.00  0.00            
ATOM     35  H13 BCD     1      38.450   3.430  26.980  1.00  0.00            
ATOM     36  H14 BCD     1      36.990   3.710  24.460  1.00  0.00            
ATOM     37  H15 BCD     1      37.400   1.130  24.320  1.00  0.00            
ATOM     38  H16 BCD     1      35.190   1.280  25.180  1.00  0.00            
ATOM     39  H17 BCD     1      34.210   3.990  24.390  1.00  0.00            
ATOM     40  H18 BCD     1      31.890   3.060  24.840  1.00  0.00            
ATOM     41  H19 BCD     1      32.640   2.150  23.480  1.00  0.00            
ATOM     42  H20 BCD     1      32.440   1.240  26.180  1.00  0.00            
ATOM     43  C13 BCD     1      35.280   9.280  25.730  1.00  0.00            
ATOM     44  O11 BCD     1      36.070   9.270  24.550  1.00  0.00            
ATOM     45  C14 BCD     1      35.980   8.720  27.000  1.00  0.00            
ATOM     46  O12 BCD     1      37.080   9.590  27.370  1.00  0.00            
ATOM     47  C15 BCD     1      36.360   7.310  26.630  1.00  0.00            
ATOM     48  O13 BCD     1      37.180   6.590  27.580  1.00  0.00            
ATOM     49  C16 BCD     1      35.080   6.510  26.410  1.00  0.00            
ATOM     50  C17 BCD     1      34.080   7.250  25.380  1.00  0.00            
ATOM     51  O14 BCD     1      34.060   8.650  25.540  1.00  0.00            
ATOM     52  C18 BCD     1      32.660   6.700  25.410  1.00  0.00            
ATOM     53  O15 BCD     1      32.000   7.080  24.210  1.00  0.00            
ATOM     54  H21 BCD     1      35.090  10.340  25.900  1.00  0.00            
ATOM     55  H22 BCD     1      35.170   8.830  27.730  1.00  0.00            
ATOM     56  H23 BCD     1      37.610   9.170  28.060  1.00  0.00            
ATOM     57  H24 BCD     1      36.850   7.430  25.660  1.00  0.00            
ATOM     58  H25 BCD     1      37.270   5.670  27.310  1.00  0.00            
ATOM     59  H26 BCD     1      34.650   6.310  27.400  1.00  0.00            
ATOM     60  H27 BCD     1      34.570   7.110  24.400  1.00  0.00            
ATOM     61  H28 BCD     1      32.730   5.610  25.490  1.00  0.00            
ATOM     62  H29 BCD     1      32.070   7.030  26.280  1.00  0.00            
ATOM     63  H30 BCD     1      31.120   7.420  24.350  1.00  0.00            
ATOM     64  C19 BCD     1      38.270  11.290  21.840  1.00  0.00            
ATOM     65  O16 BCD     1      38.410  10.020  21.310  1.00  0.00            
ATOM     66  C20 BCD     1      38.880  11.370  23.210  1.00  0.00            
ATOM     67  O17 BCD     1      40.310  11.140  23.050  1.00  0.00            
ATOM     68  C21 BCD     1      38.240  10.330  24.110  1.00  0.00            
ATOM     69  O18 BCD     1      38.880  10.250  25.380  1.00  0.00            
ATOM     70  C22 BCD     1      36.730  10.490  24.210  1.00  0.00            
ATOM     71  C23 BCD     1      36.050  10.870  22.870  1.00  0.00            
ATOM     72  O19 BCD     1      36.930  11.660  21.970  1.00  0.00            
ATOM     73  C24 BCD     1      34.760  11.670  22.920  1.00  0.00            
ATOM     74  O20 BCD     1      34.960  12.890  23.600  1.00  0.00            
ATOM     75  H31 BCD     1      38.660  12.090  21.200  1.00  0.00            
ATOM     76  H32 BCD     1      38.680  12.360  23.640  1.00  0.00            
ATOM     77  H33 BCD     1      40.750  11.790  22.500  1.00  0.00            
ATOM     78  H34 BCD     1      38.310   9.340  23.620  1.00  0.00            
ATOM     79  H35 BCD     1      38.200   9.850  25.930  1.00  0.00            
ATOM     80  H36 BCD     1      36.560  11.290  24.950  1.00  0.00            
ATOM     81  H37 BCD     1      35.790   9.900  22.440  1.00  0.00            
ATOM     82  H38 BCD     1      34.280  11.900  21.960  1.00  0.00            
ATOM     83  H39 BCD     1      34.070  11.000  23.460  1.00  0.00            
ATOM     84  H40 BCD     1      34.560  13.630  23.120  1.00  0.00            
ATOM     85  C25 BCD     1      40.450   8.100  18.410  1.00  0.00            
ATOM     86  O21 BCD     1      39.440   7.050  18.080  1.00  0.00            
ATOM     87  C26 BCD     1      41.010   7.920  19.740  1.00  0.00            
ATOM     88  O22 BCD     1      41.420   6.540  19.820  1.00  0.00            
ATOM     89  C27 BCD     1      39.930   8.250  20.830  1.00  0.00            
ATOM     90  O23 BCD     1      40.500   8.160  22.110  1.00  0.00            
ATOM     91  C28 BCD     1      39.510   9.660  20.470  1.00  0.00            
ATOM     92  C29 BCD     1      39.010   9.880  18.990  1.00  0.00            
ATOM     93  O24 BCD     1      40.070   9.430  18.180  1.00  0.00            
ATOM     94  C30 BCD     1      38.770  11.340  18.590  1.00  0.00            
ATOM     95  O25 BCD     1      39.910  12.160  19.030  1.00  0.00            
ATOM     96  H41 BCD     1      41.320   7.950  17.760  1.00  0.00            
ATOM     97  H42 BCD     1      41.820   8.660  19.840  1.00  0.00            
ATOM     98  H43 BCD     1      41.420   6.400  20.770  1.00  0.00            
ATOM     99  H44 BCD     1      39.100   7.570  20.630  1.00  0.00            
ATOM    100  H45 BCD     1      40.320   8.990  22.560  1.00  0.00            
ATOM    101  H46 BCD     1      40.320  10.380  20.610  1.00  0.00            
ATOM    102  H47 BCD     1      38.170   9.200  18.820  1.00  0.00            
ATOM    103  H48 BCD     1      38.610  11.430  17.510  1.00  0.00            
ATOM    104  H49 BCD     1      37.810  11.640  19.010  1.00  0.00            
ATOM    105  H50 BCD     1      39.820  12.930  18.460  1.00  0.00            
ATOM    106  C31 BCD     1      38.650   4.240  15.310  1.00  0.00            
ATOM    107  O26 BCD     1      37.900   3.760  16.340  1.00  0.00            
ATOM    108  C32 BCD     1      40.100   4.160  15.800  1.00  0.00            
ATOM    109  O27 BCD     1      40.560   2.820  15.950  1.00  0.00            
ATOM    110  C33 BCD     1      40.200   5.040  17.080  1.00  0.00            
ATOM    111  C34 BCD     1      39.640   6.500  16.820  1.00  0.00            
ATOM    112  C35 BCD     1      38.340   6.490  16.090  1.00  0.00            
ATOM    113  O28 BCD     1      38.390   5.580  14.980  1.00  0.00            
ATOM    114  C36 BCD     1      38.020   7.840  15.570  1.00  0.00            
ATOM    115  O29 BCD     1      38.840   8.320  14.570  1.00  0.00            
ATOM    116  O30 BCD     1      41.460   4.960  17.650  1.00  0.00            
ATOM    117  H51 BCD     1      38.510   3.590  14.440  1.00  0.00            
ATOM    118  H52 BCD     1      40.700   4.620  15.010  1.00  0.00            
ATOM    119  H53 BCD     1      41.480   2.930  16.210  1.00  0.00            
ATOM    120  H54 BCD     1      39.510   4.600  17.800  1.00  0.00            
ATOM    121  H55 BCD     1      41.380   5.530  18.420  1.00  0.00            
ATOM    122  H56 BCD     1      40.310   7.130  16.220  1.00  0.00            
ATOM    123  H57 BCD     1      37.550   6.210  16.800  1.00  0.00            
ATOM    124  H58 BCD     1      37.000   7.750  15.160  1.00  0.00            
ATOM    125  H59 BCD     1      37.970   8.620  16.340  1.00  0.00            
ATOM    126  H60 BCD     1      38.420   8.290  13.700  1.00  0.00            
ATOM    127  C37 BCD     1      35.300   0.820  17.540  1.00  0.00            
ATOM    128  O31 BCD     1      35.820   1.200  18.880  1.00  0.00            
ATOM    129  C38 BCD     1      36.420   0.320  16.590  1.00  0.00            
ATOM    130  O32 BCD     1      36.950  -0.870  17.260  1.00  0.00            
ATOM    131  C39 BCD     1      37.470   1.400  16.510  1.00  0.00            
ATOM    132  O33 BCD     1      38.500   1.030  15.560  1.00  0.00            
ATOM    133  C40 BCD     1      36.880   2.730  16.070  1.00  0.00            
ATOM    134  C41 BCD     1      35.610   3.070  16.800  1.00  0.00            
ATOM    135  O34 BCD     1      34.710   1.970  16.920  1.00  0.00            
ATOM    136  C42 BCD     1      34.940   4.290  16.200  1.00  0.00            
ATOM    137  O35 BCD     1      34.260   4.080  14.970  1.00  0.00            
ATOM    138  H61 BCD     1      34.550   0.030  17.630  1.00  0.00            
ATOM    139  H62 BCD     1      36.080   0.120  15.570  1.00  0.00            
ATOM    140  H63 BCD     1      36.380  -1.640  17.270  1.00  0.00            
ATOM    141  H64 BCD     1      37.840   1.560  17.530  1.00  0.00            
ATOM    142  H65 BCD     1      39.240   1.600  15.800  1.00  0.00            
ATOM    143  H66 BCD     1      36.620   2.710  15.000  1.00  0.00            
ATOM    144  H67 BCD     1      35.850   3.380  17.830  1.00  0.00            
ATOM    145  H68 BCD     1      34.190   4.590  16.950  1.00  0.00            
ATOM    146  H69 BCD     1      35.590   5.170  16.100  1.00  0.00            
ATOM    147  H70 BCD     1      33.680   3.340  15.140  1.00  0.00            
ATOM    148  C1  CG5     2      42.120   7.670  27.760  1.00  0.00            
ATOM    149  C2  CG5     2      42.170   6.460  26.790  1.00  0.00            
ATOM    150  C3  CG5     2      40.770   6.000  26.390  1.00  0.00            
ATOM    151  C4  CG5     2      40.040   6.980  25.380  1.00  0.00            
ATOM    152  O1  CG5     2      38.720   6.490  25.000  1.00  0.00            
ATOM    153  C5  CG5     2      38.580   5.680  23.900  1.00  0.00            
ATOM    154  C6  CG5     2      37.390   5.710  23.190  1.00  0.00            
ATOM    155  C7  CG5     2      37.250   4.950  21.940  1.00  0.00            
ATOM    156  C8  CG5     2      35.910   5.010  21.150  1.00  0.00            
ATOM    157  N1  CG5     2      34.830   5.200  21.940  1.00  0.00            
ATOM    158  C9  CG5     2      33.390   5.310  21.460  1.00  0.00            
ATOM    159  C10 CG5     2      33.110   6.790  21.110  1.00  0.00            
ATOM    160  N2  CG5     2      31.910   7.090  20.250  1.00  0.00            
ATOM    161  C11 CG5     2      32.210   6.740  18.780  1.00  0.00            
ATOM    162  C12 CG5     2      31.730   5.350  18.340  1.00  0.00            
ATOM    163  C13 CG5     2      31.690   8.620  20.200  1.00  0.00            
ATOM    164  C14 CG5     2      31.310   9.200  21.560  1.00  0.00            
ATOM    165  O2  CG5     2      35.740   4.990  19.910  1.00  0.00            
ATOM    166  N3  CG5     2      39.580   4.820  23.520  1.00  0.00            
ATOM    167  C15 CG5     2      39.460   4.050  22.430  1.00  0.00            
ATOM    168  C16 CG5     2      38.340   4.090  21.560  1.00  0.00            
ATOM    169  C17 CG5     2      38.240   3.250  20.390  1.00  0.00            
ATOM    170  C18 CG5     2      39.280   2.390  20.160  1.00  0.00            
ATOM    171  C19 CG5     2      40.410   2.300  21.000  1.00  0.00            
ATOM    172  C20 CG5     2      40.430   3.110  22.110  1.00  0.00            
ATOM    173  H1  CG5     2      41.760   7.390  28.760  1.00  0.00            
ATOM    174  H2  CG5     2      43.100   8.150  27.750  1.00  0.00            
ATOM    175  H3  CG5     2      41.340   8.370  27.440  1.00  0.00            
ATOM    176  H4  CG5     2      42.630   5.590  27.280  1.00  0.00            
ATOM    177  H5  CG5     2      42.750   6.610  25.870  1.00  0.00            
ATOM    178  H6  CG5     2      40.170   5.830  27.300  1.00  0.00            
ATOM    179  H7  CG5     2      40.720   5.040  25.870  1.00  0.00            
ATOM    180  H8  CG5     2      40.550   7.040  24.410  1.00  0.00            
ATOM    181  H9  CG5     2      39.960   7.980  25.810  1.00  0.00            
ATOM    182  H10 CG5     2      36.630   6.420  23.510  1.00  0.00            
ATOM    183  H11 CG5     2      35.080   5.220  22.930  1.00  0.00            
ATOM    184  H12 CG5     2      32.600   5.120  22.200  1.00  0.00            
ATOM    185  H13 CG5     2      33.250   4.650  20.590  1.00  0.00            
ATOM    186  H14 CG5     2      33.920   7.150  20.470  1.00  0.00            
ATOM    187  H15 CG5     2      33.010   7.340  22.040  1.00  0.00            
ATOM    188  H16 CG5     2      31.050   6.590  20.510  1.00  0.00            
ATOM    189  H17 CG5     2      33.280   6.850  18.590  1.00  0.00            
ATOM    190  H18 CG5     2      31.660   7.460  18.180  1.00  0.00            
ATOM    191  H19 CG5     2      31.840   5.390  17.250  1.00  0.00            
ATOM    192  H20 CG5     2      32.400   4.590  18.750  1.00  0.00            
ATOM    193  H21 CG5     2      30.690   5.110  18.620  1.00  0.00            
ATOM    194  H22 CG5     2      30.890   8.830  19.490  1.00  0.00            
ATOM    195  H23 CG5     2      32.600   9.100  19.840  1.00  0.00            
ATOM    196  H24 CG5     2      31.250  10.290  21.530  1.00  0.00            
ATOM    197  H25 CG5     2      30.350   8.770  21.870  1.00  0.00            
ATOM    198  H26 CG5     2      32.000   8.890  22.360  1.00  0.00            
ATOM    199  H27 CG5     2      37.330   3.260  19.790  1.00  0.00            
ATOM    200  H28 CG5     2      39.120   1.730  19.320  1.00  0.00            
ATOM    201  H29 CG5     2      41.320   1.700  20.920  1.00  0.00            
ATOM    202  H30 CG5     2      41.270   3.090  22.790  1.00  0.00            
TER
ENDMDL
MODEL        1
ATOM      1  C1  BCD     1      23.670  14.460  13.640  1.00  0.00            
ATOM      2  O1  BCD     1      23.700  15.390  14.700  1.00  0.00            
ATOM      3  C2  BCD     1      23.900  13.030  14.210  1.00  0.00            
ATOM      4  O2  BCD     1      22.860  12.730  15.150  1.00  0.00            
ATOM      5  C3  BCD     1      25.320  12.900  14.760  1.00  0.00            
ATOM      6  O3  BCD     1      25.660  11.540  15.150  1.00  0.00            
ATOM      7  C4  BCD     1      26.410  13.580  13.890  1.00  0.00            
ATOM      8  C5  BCD     1      25.950  14.910  13.310  1.00  0.00            
ATOM      9  O4  BCD     1      24.690  14.770  12.710  1.00  0.00            
ATOM     10  C6  BCD     1      26.910  15.350  12.150  1.00  0.00            
ATOM     11  O5  BCD     1      26.530  16.650  11.580  1.00  0.00            
ATOM     12  H1  BCD     1      22.750  14.490  13.040  1.00  0.00            
ATOM     13  H2  BCD     1      23.920  12.350  13.360  1.00  0.00            
ATOM     14  H3  BCD     1      22.820  11.770  15.100  1.00  0.00            
ATOM     15  H4  BCD     1      25.320  13.520  15.660  1.00  0.00            
ATOM     16  H5  BCD     1      26.300  11.580  15.860  1.00  0.00            
ATOM     17  H6  BCD     1      26.600  12.900  13.050  1.00  0.00            
ATOM     18  H7  BCD     1      25.910  15.630  14.150  1.00  0.00            
ATOM     19  H8  BCD     1      27.890  15.360  12.660  1.00  0.00            
ATOM     20  H9  BCD     1      26.970  14.570  11.380  1.00  0.00            
ATOM     21  H10 BCD     1      25.740  16.440  11.070  1.00  0.00            
ATOM     22  C7  BCD     1      21.620  18.450  16.460  1.00  0.00            
ATOM     23  O6  BCD     1      22.710  18.790  17.310  1.00  0.00            
ATOM     24  C8  BCD     1      21.050  17.060  16.770  1.00  0.00            
ATOM     25  O7  BCD     1      20.780  16.850  18.150  1.00  0.00            
ATOM     26  C9  BCD     1      22.040  15.900  16.260  1.00  0.00            
ATOM     27  O8  BCD     1      21.370  14.630  16.260  1.00  0.00            
ATOM     28  C10 BCD     1      22.480  16.190  14.850  1.00  0.00            
ATOM     29  C11 BCD     1      23.000  17.660  14.710  1.00  0.00            
ATOM     30  O9  BCD     1      21.980  18.530  15.070  1.00  0.00            
ATOM     31  C12 BCD     1      23.270  17.980  13.200  1.00  0.00            
ATOM     32  O10 BCD     1      23.430  19.320  12.910  1.00  0.00            
ATOM     33  H11 BCD     1      20.810  19.160  16.690  1.00  0.00            
ATOM     34  H12 BCD     1      20.090  16.890  16.260  1.00  0.00            
ATOM     35  H13 BCD     1      19.830  16.970  18.230  1.00  0.00            
ATOM     36  H14 BCD     1      22.970  15.810  16.830  1.00  0.00            
ATOM     37  H15 BCD     1      21.850  13.850  15.980  1.00  0.00            
ATOM     38  H16 BCD     1      21.700  16.060  14.100  1.00  0.00            
ATOM     39  H17 BCD     1      23.930  17.790  15.280  1.00  0.00            
ATOM     40  H18 BCD     1      24.130  17.350  12.920  1.00  0.00            
ATOM     41  H19 BCD     1      22.330  17.750  12.690  1.00  0.00            
ATOM     42  H20 BCD     1      22.590  19.690  13.210  1.00  0.00            
ATOM     43  C13 BCD     1      23.510  21.280  20.370  1.00  0.00            
ATOM     44  O11 BCD     1      24.840  21.500  19.740  1.00  0.00            
ATOM     45  C14 BCD     1      23.380  19.860  20.820  1.00  0.00            
ATOM     46  O12 BCD     1      24.440  19.410  21.690  1.00  0.00            
ATOM     47  C15 BCD     1      23.430  19.040  19.510  1.00  0.00            
ATOM     48  O13 BCD     1      23.330  17.610  19.710  1.00  0.00            
ATOM     49  C16 BCD     1      22.380  19.490  18.500  1.00  0.00            
ATOM     50  C17 BCD     1      22.510  21.000  18.290  1.00  0.00            
ATOM     51  O14 BCD     1      22.550  21.720  19.530  1.00  0.00            
ATOM     52  C18 BCD     1      21.510  21.550  17.290  1.00  0.00            
ATOM     53  O15 BCD     1      20.180  21.370  17.730  1.00  0.00            
ATOM     54  H21 BCD     1      23.500  21.970  21.230  1.00  0.00            
ATOM     55  H22 BCD     1      22.380  19.720  21.250  1.00  0.00            
ATOM     56  H23 BCD     1      24.460  18.470  21.500  1.00  0.00            
ATOM     57  H24 BCD     1      24.430  19.230  19.110  1.00  0.00            
ATOM     58  H25 BCD     1      22.880  17.320  18.910  1.00  0.00            
ATOM     59  H26 BCD     1      21.400  19.200  18.890  1.00  0.00            
ATOM     60  H27 BCD     1      23.480  21.180  17.820  1.00  0.00            
ATOM     61  H28 BCD     1      21.790  22.600  17.140  1.00  0.00            
ATOM     62  H29 BCD     1      21.610  20.960  16.380  1.00  0.00            
ATOM     63  H30 BCD     1      19.810  22.200  17.430  1.00  0.00            
ATOM     64  C19 BCD     1      28.230  23.400  20.150  1.00  0.00            
ATOM     65  O16 BCD     1      28.750  22.370  19.350  1.00  0.00            
ATOM     66  C20 BCD     1      27.650  23.010  21.500  1.00  0.00            
ATOM     67  O17 BCD     1      28.630  22.480  22.340  1.00  0.00            
ATOM     68  C21 BCD     1      26.490  22.070  21.250  1.00  0.00            
ATOM     69  O18 BCD     1      25.840  21.650  22.520  1.00  0.00            
ATOM     70  C22 BCD     1      25.520  22.580  20.240  1.00  0.00            
ATOM     71  C23 BCD     1      26.090  23.350  19.070  1.00  0.00            
ATOM     72  O19 BCD     1      27.230  24.170  19.510  1.00  0.00            
ATOM     73  C24 BCD     1      25.020  24.190  18.330  1.00  0.00            
ATOM     74  O20 BCD     1      25.360  24.820  17.050  1.00  0.00            
ATOM     75  H31 BCD     1      28.990  24.140  20.420  1.00  0.00            
ATOM     76  H32 BCD     1      27.230  23.900  21.980  1.00  0.00            
ATOM     77  H33 BCD     1      28.050  22.150  23.030  1.00  0.00            
ATOM     78  H34 BCD     1      27.010  21.200  20.830  1.00  0.00            
ATOM     79  H35 BCD     1      25.470  20.780  22.330  1.00  0.00            
ATOM     80  H36 BCD     1      24.830  23.230  20.790  1.00  0.00            
ATOM     81  H37 BCD     1      26.400  22.650  18.280  1.00  0.00            
ATOM     82  H38 BCD     1      24.250  23.420  18.150  1.00  0.00            
ATOM     83  H39 BCD     1      24.590  24.880  19.070  1.00  0.00            
ATOM     84  H40 BCD     1      25.980  25.510  17.300  1.00  0.00            
ATOM     85  C25 BCD     1      32.250  20.710  18.010  1.00  0.00            
ATOM     86  O21 BCD     1      31.560  19.450  17.940  1.00  0.00            
ATOM     87  C26 BCD     1      32.330  21.260  19.370  1.00  0.00            
ATOM     88  O22 BCD     1      33.090  20.440  20.240  1.00  0.00            
ATOM     89  C27 BCD     1      30.900  21.470  19.950  1.00  0.00            
ATOM     90  O23 BCD     1      30.940  22.120  21.210  1.00  0.00            
ATOM     91  C28 BCD     1      30.140  22.410  19.010  1.00  0.00            
ATOM     92  C29 BCD     1      30.220  21.930  17.540  1.00  0.00            
ATOM     93  O24 BCD     1      31.600  21.690  17.120  1.00  0.00            
ATOM     94  C30 BCD     1      29.620  22.860  16.520  1.00  0.00            
ATOM     95  O25 BCD     1      29.510  22.340  15.220  1.00  0.00            
ATOM     96  H41 BCD     1      33.240  20.440  17.630  1.00  0.00            
ATOM     97  H42 BCD     1      32.820  22.240  19.350  1.00  0.00            
ATOM     98  H43 BCD     1      32.640  19.590  20.260  1.00  0.00            
ATOM     99  H44 BCD     1      30.390  20.510  20.100  1.00  0.00            
ATOM    100  H45 BCD     1      30.060  22.160  21.610  1.00  0.00            
ATOM    101  H46 BCD     1      30.540  23.430  19.130  1.00  0.00            
ATOM    102  H47 BCD     1      29.710  20.960  17.580  1.00  0.00            
ATOM    103  H48 BCD     1      28.670  23.230  16.910  1.00  0.00            
ATOM    104  H49 BCD     1      30.200  23.790  16.440  1.00  0.00            
ATOM    105  H50 BCD     1      29.430  23.020  14.550  1.00  0.00            
ATOM    106  C31 BCD     1      32.430  15.460  17.280  1.00  0.00            
ATOM    107  O26 BCD     1      31.160  15.460  16.610  1.00  0.00            
ATOM    108  C32 BCD     1      32.360  15.870  18.730  1.00  0.00            
ATOM    109  O27 BCD     1      31.680  14.960  19.610  1.00  0.00            
ATOM    110  C33 BCD     1      31.690  17.290  18.840  1.00  0.00            
ATOM    111  C34 BCD     1      32.360  18.270  17.970  1.00  0.00            
ATOM    112  C35 BCD     1      32.680  17.750  16.550  1.00  0.00            
ATOM    113  O28 BCD     1      33.210  16.450  16.710  1.00  0.00            
ATOM    114  C36 BCD     1      33.750  18.520  15.830  1.00  0.00            
ATOM    115  O29 BCD     1      34.990  18.600  16.550  1.00  0.00            
ATOM    116  O30 BCD     1      31.740  17.820  20.150  1.00  0.00            
ATOM    117  H51 BCD     1      32.900  14.480  17.130  1.00  0.00            
ATOM    118  H52 BCD     1      33.410  15.990  19.020  1.00  0.00            
ATOM    119  H53 BCD     1      31.650  15.260  20.530  1.00  0.00            
ATOM    120  H54 BCD     1      30.670  17.200  18.460  1.00  0.00            
ATOM    121  H55 BCD     1      32.490  17.550  20.680  1.00  0.00            
ATOM    122  H56 BCD     1      33.340  18.470  18.430  1.00  0.00            
ATOM    123  H57 BCD     1      31.730  17.700  15.990  1.00  0.00            
ATOM    124  H58 BCD     1      33.870  18.110  14.810  1.00  0.00            
ATOM    125  H59 BCD     1      33.400  19.550  15.670  1.00  0.00            
ATOM    126  H60 BCD     1      35.260  17.700  16.730  1.00  0.00            
ATOM    127  C37 BCD     1      28.580  12.770  14.850  1.00  0.00            
ATOM    128  O31 BCD     1      27.680  13.830  14.550  1.00  0.00            
ATOM    129  C38 BCD     1      28.810  12.660  16.310  1.00  0.00            
ATOM    130  O32 BCD     1      27.630  12.250  16.990  1.00  0.00            
ATOM    131  C39 BCD     1      29.300  13.960  16.830  1.00  0.00            
ATOM    132  O33 BCD     1      29.380  13.990  18.280  1.00  0.00            
ATOM    133  C40 BCD     1      30.660  14.170  16.220  1.00  0.00            
ATOM    134  C41 BCD     1      30.470  14.170  14.640  1.00  0.00            
ATOM    135  O34 BCD     1      29.830  12.930  14.250  1.00  0.00            
ATOM    136  C42 BCD     1      31.780  14.300  13.980  1.00  0.00            
ATOM    137  O35 BCD     1      32.560  13.080  14.160  1.00  0.00            
ATOM    138  H61 BCD     1      28.140  11.850  14.450  1.00  0.00            
ATOM    139  H62 BCD     1      29.530  11.850  16.520  1.00  0.00            
ATOM    140  H63 BCD     1      27.830  12.250  17.930  1.00  0.00            
ATOM    141  H64 BCD     1      28.530  14.710  16.610  1.00  0.00            
ATOM    142  H65 BCD     1      30.010  14.610  18.670  1.00  0.00            
ATOM    143  H66 BCD     1      31.280  13.360  16.620  1.00  0.00            
ATOM    144  H67 BCD     1      29.890  15.030  14.290  1.00  0.00            
ATOM    145  H68 BCD     1      31.540  14.260  12.910  1.00  0.00            
ATOM    146  H69 BCD     1      32.300  15.250  14.170  1.00  0.00            
ATOM    147  H70 BCD     1      32.870  12.760  13.310  1.00  0.00            
ATOM    148  C1  CG5     2      31.600  17.550  24.140  1.00  0.00            
ATOM    149  C2  CG5     2      30.430  18.530  24.360  1.00  0.00            
ATOM    150  C3  CG5     2      29.870  19.220  23.080  1.00  0.00            
ATOM    151  C4  CG5     2      29.100  18.170  22.290  1.00  0.00            
ATOM    152  O1  CG5     2      28.400  18.770  21.160  1.00  0.00            
ATOM    153  C5  CG5     2      27.660  18.000  20.340  1.00  0.00            
ATOM    154  C6  CG5     2      27.810  18.260  18.980  1.00  0.00            
ATOM    155  C7  CG5     2      27.130  17.440  18.070  1.00  0.00            
ATOM    156  C8  CG5     2      27.340  17.640  16.540  1.00  0.00            
ATOM    157  N1  CG5     2      28.570  18.050  16.150  1.00  0.00            
ATOM    158  C9  CG5     2      29.030  18.290  14.780  1.00  0.00            
ATOM    159  C10 CG5     2      28.530  19.690  14.370  1.00  0.00            
ATOM    160  N2  CG5     2      27.070  19.720  13.850  1.00  0.00            
ATOM    161  C11 CG5     2      27.000  19.470  12.400  1.00  0.00            
ATOM    162  C12 CG5     2      27.530  20.610  11.500  1.00  0.00            
ATOM    163  C13 CG5     2      26.440  21.070  14.270  1.00  0.00            
ATOM    164  C14 CG5     2      25.980  21.000  15.700  1.00  0.00            
ATOM    165  O2  CG5     2      26.490  17.570  15.650  1.00  0.00            
ATOM    166  N3  CG5     2      27.030  17.020  20.860  1.00  0.00            
ATOM    167  C15 CG5     2      26.270  16.240  20.020  1.00  0.00            
ATOM    168  C16 CG5     2      26.330  16.380  18.630  1.00  0.00            
ATOM    169  C17 CG5     2      25.550  15.470  17.820  1.00  0.00            
ATOM    170  C18 CG5     2      24.770  14.480  18.420  1.00  0.00            
ATOM    171  C19 CG5     2      24.810  14.350  19.820  1.00  0.00            
ATOM    172  C20 CG5     2      25.560  15.190  20.600  1.00  0.00            
ATOM    173  H1  CG5     2      32.350  18.020  23.490  1.00  0.00            
ATOM    174  H2  CG5     2      31.990  17.300  25.130  1.00  0.00            
ATOM    175  H3  CG5     2      31.280  16.620  23.660  1.00  0.00            
ATOM    176  H4  CG5     2      30.750  19.290  25.080  1.00  0.00            
ATOM    177  H5  CG5     2      29.620  17.990  24.860  1.00  0.00            
ATOM    178  H6  CG5     2      30.750  19.640  22.570  1.00  0.00            
ATOM    179  H7  CG5     2      29.270  20.070  23.410  1.00  0.00            
ATOM    180  H8  CG5     2      28.330  17.700  22.920  1.00  0.00            
ATOM    181  H9  CG5     2      29.770  17.460  21.780  1.00  0.00            
ATOM    182  H10 CG5     2      28.410  19.140  18.780  1.00  0.00            
ATOM    183  H11 CG5     2      29.290  18.080  16.870  1.00  0.00            
ATOM    184  H12 CG5     2      28.630  17.470  14.170  1.00  0.00            
ATOM    185  H13 CG5     2      30.120  18.250  14.650  1.00  0.00            
ATOM    186  H14 CG5     2      29.210  20.030  13.590  1.00  0.00            
ATOM    187  H15 CG5     2      28.560  20.320  15.270  1.00  0.00            
ATOM    188  H16 CG5     2      26.490  19.000  14.300  1.00  0.00            
ATOM    189  H17 CG5     2      26.050  19.070  12.050  1.00  0.00            
ATOM    190  H18 CG5     2      27.770  18.710  12.260  1.00  0.00            
ATOM    191  H19 CG5     2      26.980  21.560  11.540  1.00  0.00            
ATOM    192  H20 CG5     2      28.600  20.850  11.610  1.00  0.00            
ATOM    193  H21 CG5     2      27.480  20.290  10.450  1.00  0.00            
ATOM    194  H22 CG5     2      25.660  21.300  13.550  1.00  0.00            
ATOM    195  H23 CG5     2      27.200  21.840  14.130  1.00  0.00            
ATOM    196  H24 CG5     2      25.020  20.500  15.850  1.00  0.00            
ATOM    197  H25 CG5     2      26.680  20.480  16.360  1.00  0.00            
ATOM    198  H26 CG5     2      25.760  22.050  15.940  1.00  0.00            
ATOM    199  H27 CG5     2      25.510  15.540  16.740  1.00  0.00            
ATOM    200  H28 CG5     2      24.180  13.800  17.810  1.00  0.00            
ATOM    201  H29 CG5     2      24.140  13.580  20.190  1.00  0.00            
ATOM    202  H30 CG5     2      25.450  15.160  21.680  1.00  0.00            
TER
ENDMDL
MODEL        1
ATOM      1  C1  BCD     1      35.760   6.710  24.310  1.00  0.00            
ATOM      2  O1  BCD     1      34.700   6.480  25.210  1.00  0.00            
ATOM      3  C2  BCD     1      35.800   8.220  24.000  1.00  0.00            
ATOM      4  O2  BCD     1      36.070   8.950  25.250  1.00  0.00            
ATOM      5  C3  BCD     1      34.470   8.590  23.310  1.00  0.00            
ATOM      6  O3  BCD     1      34.460   9.990  22.980  1.00  0.00            
ATOM      7  C4  BCD     1      34.330   7.740  21.980  1.00  0.00            
ATOM      8  C5  BCD     1      34.230   6.230  22.410  1.00  0.00            
ATOM      9  O4  BCD     1      35.460   5.960  23.110  1.00  0.00            
ATOM     10  C6  BCD     1      34.030   5.280  21.290  1.00  0.00            
ATOM     11  O5  BCD     1      33.890   3.950  21.760  1.00  0.00            
ATOM     12  H1  BCD     1      36.690   6.340  24.740  1.00  0.00            
ATOM     13  H2  BCD     1      36.560   8.440  23.250  1.00  0.00            
ATOM     14  H3  BCD     1      35.830   9.840  24.990  1.00  0.00            
ATOM     15  H4  BCD     1      33.540   8.600  23.900  1.00  0.00            
ATOM     16  H5  BCD     1      34.020  10.120  22.140  1.00  0.00            
ATOM     17  H6  BCD     1      35.190   7.840  21.310  1.00  0.00            
ATOM     18  H7  BCD     1      33.410   6.110  23.130  1.00  0.00            
ATOM     19  H8  BCD     1      33.150   5.650  20.740  1.00  0.00            
ATOM     20  H9  BCD     1      34.890   5.410  20.620  1.00  0.00            
ATOM     21  H10 BCD     1      34.050   3.370  21.010  1.00  0.00            
ATOM     22  C7  BCD     1      33.350   4.960  28.770  1.00  0.00            
ATOM     23  O6  BCD     1      32.260   5.860  28.530  1.00  0.00            
ATOM     24  C8  BCD     1      34.670   5.750  28.800  1.00  0.00            
ATOM     25  O7  BCD     1      34.770   6.510  29.910  1.00  0.00            
ATOM     26  C9  BCD     1      34.830   6.520  27.490  1.00  0.00            
ATOM     27  O8  BCD     1      36.080   7.190  27.460  1.00  0.00            
ATOM     28  C10 BCD     1      34.790   5.560  26.350  1.00  0.00            
ATOM     29  C11 BCD     1      33.520   4.590  26.350  1.00  0.00            
ATOM     30  O9  BCD     1      33.430   4.040  27.660  1.00  0.00            
ATOM     31  C12 BCD     1      33.620   3.640  25.210  1.00  0.00            
ATOM     32  O10 BCD     1      34.590   2.610  25.530  1.00  0.00            
ATOM     33  H11 BCD     1      33.110   4.440  29.700  1.00  0.00            
ATOM     34  H12 BCD     1      35.500   5.030  28.780  1.00  0.00            
ATOM     35  H13 BCD     1      34.220   7.290  29.770  1.00  0.00            
ATOM     36  H14 BCD     1      33.980   7.190  27.340  1.00  0.00            
ATOM     37  H15 BCD     1      35.950   7.920  26.840  1.00  0.00            
ATOM     38  H16 BCD     1      35.740   5.030  26.460  1.00  0.00            
ATOM     39  H17 BCD     1      32.610   5.170  26.140  1.00  0.00            
ATOM     40  H18 BCD     1      32.650   3.140  25.250  1.00  0.00            
ATOM     41  H19 BCD     1      33.760   4.230  24.290  1.00  0.00            
ATOM     42  H20 BCD     1      34.700   2.560  26.480  1.00  0.00            
ATOM     43  C13 BCD     1      29.060   7.570  30.350  1.00  0.00            
ATOM     44  O11 BCD     1      28.560   8.040  29.060  1.00  0.00            
ATOM     45  C14 BCD     1      30.370   8.200  30.710  1.00  0.00            
ATOM     46  O12 BCD     1      30.180   9.610  30.660  1.00  0.00            
ATOM     47  C15 BCD     1      31.380   7.690  29.710  1.00  0.00            
ATOM     48  O13 BCD     1      32.640   8.280  30.010  1.00  0.00            
ATOM     49  C16 BCD     1      31.500   6.190  29.640  1.00  0.00            
ATOM     50  C17 BCD     1      30.140   5.600  29.440  1.00  0.00            
ATOM     51  O14 BCD     1      29.250   6.180  30.390  1.00  0.00            
ATOM     52  C18 BCD     1      30.160   4.110  29.730  1.00  0.00            
ATOM     53  O15 BCD     1      28.810   3.630  29.850  1.00  0.00            
ATOM     54  H21 BCD     1      28.320   7.850  31.110  1.00  0.00            
ATOM     55  H22 BCD     1      30.730   7.920  31.710  1.00  0.00            
ATOM     56  H23 BCD     1      29.750   9.890  31.470  1.00  0.00            
ATOM     57  H24 BCD     1      31.200   8.130  28.720  1.00  0.00            
ATOM     58  H25 BCD     1      32.540   9.190  30.320  1.00  0.00            
ATOM     59  H26 BCD     1      32.010   5.940  30.580  1.00  0.00            
ATOM     60  H27 BCD     1      29.770   5.690  28.410  1.00  0.00            
ATOM     61  H28 BCD     1      30.660   3.540  28.940  1.00  0.00            
ATOM     62  H29 BCD     1      30.730   4.070  30.660  1.00  0.00            
ATOM     63  H30 BCD     1      28.390   3.990  30.640  1.00  0.00            
ATOM     64  C19 BCD     1      25.600   9.910  27.230  1.00  0.00            
ATOM     65  O16 BCD     1      25.740   8.900  26.320  1.00  0.00            
ATOM     66  C20 BCD     1      26.880  10.780  27.290  1.00  0.00            
ATOM     67  O17 BCD     1      27.180  11.460  26.050  1.00  0.00            
ATOM     68  C21 BCD     1      28.000   9.980  27.870  1.00  0.00            
ATOM     69  O18 BCD     1      29.070  10.820  28.280  1.00  0.00            
ATOM     70  C22 BCD     1      27.600   9.060  29.060  1.00  0.00            
ATOM     71  C23 BCD     1      26.220   8.350  28.970  1.00  0.00            
ATOM     72  O19 BCD     1      25.390   9.350  28.530  1.00  0.00            
ATOM     73  C24 BCD     1      25.590   7.740  30.230  1.00  0.00            
ATOM     74  O20 BCD     1      25.680   8.760  31.230  1.00  0.00            
ATOM     75  H31 BCD     1      24.700  10.500  27.030  1.00  0.00            
ATOM     76  H32 BCD     1      26.780  11.550  28.060  1.00  0.00            
ATOM     77  H33 BCD     1      27.980  11.970  26.150  1.00  0.00            
ATOM     78  H34 BCD     1      28.330   9.280  27.090  1.00  0.00            
ATOM     79  H35 BCD     1      29.610  10.320  28.910  1.00  0.00            
ATOM     80  H36 BCD     1      27.580   9.600  30.020  1.00  0.00            
ATOM     81  H37 BCD     1      26.320   7.630  28.150  1.00  0.00            
ATOM     82  H38 BCD     1      24.570   7.440  29.990  1.00  0.00            
ATOM     83  H39 BCD     1      26.150   6.860  30.580  1.00  0.00            
ATOM     84  H40 BCD     1      25.330   9.590  30.890  1.00  0.00            
ATOM     85  C25 BCD     1      24.270   8.080  22.540  1.00  0.00            
ATOM     86  O21 BCD     1      25.610   7.940  22.060  1.00  0.00            
ATOM     87  C26 BCD     1      24.110   9.530  22.990  1.00  0.00            
ATOM     88  O22 BCD     1      24.360  10.390  21.840  1.00  0.00            
ATOM     89  C27 BCD     1      25.020   9.750  24.190  1.00  0.00            
ATOM     90  O23 BCD     1      24.970  11.160  24.560  1.00  0.00            
ATOM     91  C28 BCD     1      24.680   8.820  25.340  1.00  0.00            
ATOM     92  C29 BCD     1      24.830   7.370  24.820  1.00  0.00            
ATOM     93  O24 BCD     1      24.060   7.120  23.610  1.00  0.00            
ATOM     94  C30 BCD     1      24.310   6.330  25.820  1.00  0.00            
ATOM     95  O25 BCD     1      22.850   6.550  26.010  1.00  0.00            
ATOM     96  H41 BCD     1      23.570   7.950  21.710  1.00  0.00            
ATOM     97  H42 BCD     1      23.090   9.590  23.390  1.00  0.00            
ATOM     98  H43 BCD     1      24.020  11.270  22.010  1.00  0.00            
ATOM     99  H44 BCD     1      26.040   9.520  23.840  1.00  0.00            
ATOM    100  H45 BCD     1      25.740  11.420  25.080  1.00  0.00            
ATOM    101  H46 BCD     1      23.700   9.020  25.770  1.00  0.00            
ATOM    102  H47 BCD     1      25.880   7.210  24.560  1.00  0.00            
ATOM    103  H48 BCD     1      24.540   5.350  25.400  1.00  0.00            
ATOM    104  H49 BCD     1      24.850   6.620  26.730  1.00  0.00            
ATOM    105  H50 BCD     1      22.530   5.760  26.460  1.00  0.00            
ATOM    106  C31 BCD     1      28.050   7.350  18.890  1.00  0.00            
ATOM    107  O26 BCD     1      28.980   8.100  19.750  1.00  0.00            
ATOM    108  C32 BCD     1      26.880   8.190  18.460  1.00  0.00            
ATOM    109  O27 BCD     1      27.360   9.420  17.930  1.00  0.00            
ATOM    110  C33 BCD     1      25.990   8.490  19.680  1.00  0.00            
ATOM    111  C34 BCD     1      25.730   7.390  20.690  1.00  0.00            
ATOM    112  C35 BCD     1      26.890   6.450  20.790  1.00  0.00            
ATOM    113  O28 BCD     1      27.550   6.210  19.560  1.00  0.00            
ATOM    114  C36 BCD     1      26.310   5.040  21.280  1.00  0.00            
ATOM    115  O29 BCD     1      25.910   5.250  22.650  1.00  0.00            
ATOM    116  O30 BCD     1      24.830   9.200  19.330  1.00  0.00            
ATOM    117  H51 BCD     1      28.640   6.950  18.050  1.00  0.00            
ATOM    118  H52 BCD     1      26.120   7.760  17.780  1.00  0.00            
ATOM    119  H53 BCD     1      26.570   9.750  17.490  1.00  0.00            
ATOM    120  H54 BCD     1      26.660   9.140  20.260  1.00  0.00            
ATOM    121  H55 BCD     1      24.520   9.660  20.120  1.00  0.00            
ATOM    122  H56 BCD     1      24.810   6.870  20.380  1.00  0.00            
ATOM    123  H57 BCD     1      27.640   6.750  21.530  1.00  0.00            
ATOM    124  H58 BCD     1      25.400   4.760  20.740  1.00  0.00            
ATOM    125  H59 BCD     1      27.020   4.220  21.140  1.00  0.00            
ATOM    126  H60 BCD     1      25.550   6.120  22.850  1.00  0.00            
ATOM    127  C37 BCD     1      33.060   8.440  20.040  1.00  0.00            
ATOM    128  O31 BCD     1      33.050   8.100  21.420  1.00  0.00            
ATOM    129  C38 BCD     1      32.260   9.740  19.930  1.00  0.00            
ATOM    130  O32 BCD     1      32.750  10.780  20.830  1.00  0.00            
ATOM    131  C39 BCD     1      30.730   9.530  20.130  1.00  0.00            
ATOM    132  O33 BCD     1      29.960  10.660  19.760  1.00  0.00            
ATOM    133  C40 BCD     1      30.280   8.270  19.330  1.00  0.00            
ATOM    134  C41 BCD     1      31.080   7.060  19.760  1.00  0.00            
ATOM    135  O34 BCD     1      32.430   7.360  19.320  1.00  0.00            
ATOM    136  C42 BCD     1      30.810   5.690  19.180  1.00  0.00            
ATOM    137  O35 BCD     1      30.690   5.890  17.810  1.00  0.00            
ATOM    138  H61 BCD     1      34.080   8.600  19.680  1.00  0.00            
ATOM    139  H62 BCD     1      32.410  10.080  18.900  1.00  0.00            
ATOM    140  H63 BCD     1      32.290  11.550  20.480  1.00  0.00            
ATOM    141  H64 BCD     1      30.640   9.300  21.200  1.00  0.00            
ATOM    142  H65 BCD     1      29.020  10.520  19.630  1.00  0.00            
ATOM    143  H66 BCD     1      30.370   8.450  18.250  1.00  0.00            
ATOM    144  H67 BCD     1      31.070   6.990  20.860  1.00  0.00            
ATOM    145  H68 BCD     1      31.580   4.970  19.510  1.00  0.00            
ATOM    146  H69 BCD     1      29.850   5.320  19.560  1.00  0.00            
ATOM    147  H70 BCD     1      31.560   6.190  17.520  1.00  0.00            
ATOM    148  C1  CG5     2      25.510  12.720  19.380  1.00  0.00            
ATOM    149  C2  CG5     2      26.820  12.390  20.140  1.00  0.00            
ATOM    150  C3  CG5     2      26.690  12.690  21.700  1.00  0.00            
ATOM    151  C4  CG5     2      27.960  12.230  22.520  1.00  0.00            
ATOM    152  O1  CG5     2      27.930  10.780  22.760  1.00  0.00            
ATOM    153  C5  CG5     2      28.910  10.220  23.560  1.00  0.00            
ATOM    154  C6  CG5     2      28.660   8.930  23.990  1.00  0.00            
ATOM    155  C7  CG5     2      29.610   8.330  24.880  1.00  0.00            
ATOM    156  C8  CG5     2      29.580   6.810  25.210  1.00  0.00            
ATOM    157  N1  CG5     2      28.290   6.370  25.430  1.00  0.00            
ATOM    158  C9  CG5     2      27.980   4.990  26.010  1.00  0.00            
ATOM    159  C10 CG5     2      27.990   3.940  24.900  1.00  0.00            
ATOM    160  N2  CG5     2      27.610   2.620  25.460  1.00  0.00            
ATOM    161  C11 CG5     2      28.650   2.110  26.540  1.00  0.00            
ATOM    162  C12 CG5     2      30.130   2.070  26.130  1.00  0.00            
ATOM    163  C13 CG5     2      27.490   1.600  24.300  1.00  0.00            
ATOM    164  C14 CG5     2      25.990   1.560  23.650  1.00  0.00            
ATOM    165  O2  CG5     2      30.480   5.940  24.970  1.00  0.00            
ATOM    166  N3  CG5     2      29.930  10.940  23.920  1.00  0.00            
ATOM    167  C15 CG5     2      30.830  10.420  24.790  1.00  0.00            
ATOM    168  C16 CG5     2      30.750   9.110  25.290  1.00  0.00            
ATOM    169  C17 CG5     2      31.750   8.630  26.180  1.00  0.00            
ATOM    170  C18 CG5     2      32.750   9.460  26.670  1.00  0.00            
ATOM    171  C19 CG5     2      32.730  10.780  26.190  1.00  0.00            
ATOM    172  C20 CG5     2      31.760  11.310  25.320  1.00  0.00            
ATOM    173  H1  CG5     2      24.650  12.170  19.770  1.00  0.00            
ATOM    174  H2  CG5     2      25.240  13.780  19.410  1.00  0.00            
ATOM    175  H3  CG5     2      25.680  12.450  18.340  1.00  0.00            
ATOM    176  H4  CG5     2      27.690  12.940  19.750  1.00  0.00            
ATOM    177  H5  CG5     2      26.970  11.320  19.970  1.00  0.00            
ATOM    178  H6  CG5     2      25.750  12.380  22.150  1.00  0.00            
ATOM    179  H7  CG5     2      26.620  13.760  21.940  1.00  0.00            
ATOM    180  H8  CG5     2      28.020  12.760  23.470  1.00  0.00            
ATOM    181  H9  CG5     2      28.820  12.570  21.920  1.00  0.00            
ATOM    182  H10 CG5     2      27.700   8.490  23.740  1.00  0.00            
ATOM    183  H11 CG5     2      27.560   7.060  25.270  1.00  0.00            
ATOM    184  H12 CG5     2      26.990   4.910  26.470  1.00  0.00            
ATOM    185  H13 CG5     2      28.670   4.870  26.860  1.00  0.00            
ATOM    186  H14 CG5     2      28.930   3.920  24.350  1.00  0.00            
ATOM    187  H15 CG5     2      27.230   4.170  24.150  1.00  0.00            
ATOM    188  H16 CG5     2      26.740   2.720  26.000  1.00  0.00            
ATOM    189  H17 CG5     2      28.360   1.100  26.830  1.00  0.00            
ATOM    190  H18 CG5     2      28.490   2.720  27.430  1.00  0.00            
ATOM    191  H19 CG5     2      30.570   3.070  26.000  1.00  0.00            
ATOM    192  H20 CG5     2      30.770   1.570  26.870  1.00  0.00            
ATOM    193  H21 CG5     2      30.290   1.460  25.230  1.00  0.00            
ATOM    194  H22 CG5     2      27.660   0.630  24.770  1.00  0.00            
ATOM    195  H23 CG5     2      28.300   1.770  23.600  1.00  0.00            
ATOM    196  H24 CG5     2      25.170   1.290  24.310  1.00  0.00            
ATOM    197  H25 CG5     2      25.780   2.550  23.210  1.00  0.00            
ATOM    198  H26 CG5     2      26.050   0.810  22.850  1.00  0.00            
ATOM    199  H27 CG5     2      31.720   7.630  26.590  1.00  0.00            
ATOM    200  H28 CG5     2      33.430   9.290  27.500  1.00  0.00            
ATOM    201  H29 CG5     2      33.480  11.470  26.590  1.00  0.00            
ATOM    202  H30 CG5     2      31.850  12.340  25.010  1.00  0.00            
TER
ENDMDL
MODEL        1
ATOM      1  C1  BCD     1      19.270  22.160  17.570  1.00  0.00            
ATOM      2  O1  BCD     1      18.410  21.040  17.660  1.00  0.00            
ATOM      3  C2  BCD     1      19.720  22.420  16.170  1.00  0.00            
ATOM      4  O2  BCD     1      18.560  22.880  15.420  1.00  0.00            
ATOM      5  C3  BCD     1      20.510  21.300  15.560  1.00  0.00            
ATOM      6  O3  BCD     1      20.860  21.600  14.180  1.00  0.00            
ATOM      7  C4  BCD     1      21.750  20.970  16.350  1.00  0.00            
ATOM      8  C5  BCD     1      21.370  20.770  17.810  1.00  0.00            
ATOM      9  O4  BCD     1      20.510  21.880  18.250  1.00  0.00            
ATOM     10  C6  BCD     1      22.620  20.630  18.670  1.00  0.00            
ATOM     11  O5  BCD     1      23.370  21.830  18.710  1.00  0.00            
ATOM     12  H1  BCD     1      18.740  22.990  18.040  1.00  0.00            
ATOM     13  H2  BCD     1      20.420  23.260  16.280  1.00  0.00            
ATOM     14  H3  BCD     1      18.120  22.110  15.050  1.00  0.00            
ATOM     15  H4  BCD     1      19.840  20.430  15.520  1.00  0.00            
ATOM     16  H5  BCD     1      21.320  22.440  14.140  1.00  0.00            
ATOM     17  H6  BCD     1      22.560  21.720  16.290  1.00  0.00            
ATOM     18  H7  BCD     1      20.840  19.810  17.770  1.00  0.00            
ATOM     19  H8  BCD     1      22.300  20.270  19.660  1.00  0.00            
ATOM     20  H9  BCD     1      23.280  19.870  18.220  1.00  0.00            
ATOM     21  H10 BCD     1      23.970  21.920  17.960  1.00  0.00            
ATOM     22  C7  BCD     1      14.880  19.260  17.870  1.00  0.00            
ATOM     23  O6  BCD     1      15.740  18.200  18.250  1.00  0.00            
ATOM     24  C8  BCD     1      15.240  19.610  16.480  1.00  0.00            
ATOM     25  O7  BCD     1      15.040  18.440  15.690  1.00  0.00            
ATOM     26  C9  BCD     1      16.720  20.070  16.450  1.00  0.00            
ATOM     27  O8  BCD     1      17.050  20.470  15.110  1.00  0.00            
ATOM     28  C10 BCD     1      17.010  21.210  17.420  1.00  0.00            
ATOM     29  C11 BCD     1      16.370  20.910  18.820  1.00  0.00            
ATOM     30  O9  BCD     1      15.040  20.420  18.680  1.00  0.00            
ATOM     31  C12 BCD     1      16.270  22.170  19.650  1.00  0.00            
ATOM     32  O10 BCD     1      15.180  23.040  19.220  1.00  0.00            
ATOM     33  H11 BCD     1      13.820  19.040  18.050  1.00  0.00            
ATOM     34  H12 BCD     1      14.620  20.450  16.140  1.00  0.00            
ATOM     35  H13 BCD     1      15.000  18.740  14.770  1.00  0.00            
ATOM     36  H14 BCD     1      17.330  19.190  16.690  1.00  0.00            
ATOM     37  H15 BCD     1      16.550  19.810  14.610  1.00  0.00            
ATOM     38  H16 BCD     1      16.670  22.160  16.980  1.00  0.00            
ATOM     39  H17 BCD     1      16.980  20.130  19.310  1.00  0.00            
ATOM     40  H18 BCD     1      15.960  21.900  20.660  1.00  0.00            
ATOM     41  H19 BCD     1      17.230  22.690  19.630  1.00  0.00            
ATOM     42  H20 BCD     1      15.290  23.930  19.570  1.00  0.00            
ATOM     43  C13 BCD     1      15.250  14.500  20.260  1.00  0.00            
ATOM     44  O11 BCD     1      16.630  14.210  20.420  1.00  0.00            
ATOM     45  C14 BCD     1      14.800  14.560  18.800  1.00  0.00            
ATOM     46  O12 BCD     1      15.260  13.420  18.170  1.00  0.00            
ATOM     47  C15 BCD     1      15.270  15.830  18.150  1.00  0.00            
ATOM     48  O13 BCD     1      14.580  16.090  16.910  1.00  0.00            
ATOM     49  C16 BCD     1      15.000  17.080  18.940  1.00  0.00            
ATOM     50  C17 BCD     1      15.600  16.870  20.300  1.00  0.00            
ATOM     51  O14 BCD     1      14.980  15.710  20.890  1.00  0.00            
ATOM     52  C18 BCD     1      15.460  18.040  21.220  1.00  0.00            
ATOM     53  O15 BCD     1      16.310  17.790  22.320  1.00  0.00            
ATOM     54  H21 BCD     1      14.580  13.740  20.690  1.00  0.00            
ATOM     55  H22 BCD     1      13.700  14.540  18.840  1.00  0.00            
ATOM     56  H23 BCD     1      14.990  13.390  17.240  1.00  0.00            
ATOM     57  H24 BCD     1      16.330  15.750  17.890  1.00  0.00            
ATOM     58  H25 BCD     1      14.780  16.900  16.450  1.00  0.00            
ATOM     59  H26 BCD     1      13.920  17.280  19.010  1.00  0.00            
ATOM     60  H27 BCD     1      16.700  16.880  20.220  1.00  0.00            
ATOM     61  H28 BCD     1      15.810  18.980  20.780  1.00  0.00            
ATOM     62  H29 BCD     1      14.420  18.250  21.490  1.00  0.00            
ATOM     63  H30 BCD     1      17.180  17.950  21.950  1.00  0.00            
ATOM     64  C19 BCD     1      19.030  11.080  21.820  1.00  0.00            
ATOM     65  O16 BCD     1      19.860  11.490  20.650  1.00  0.00            
ATOM     66  C20 BCD     1      17.620  10.720  21.330  1.00  0.00            
ATOM     67  O17 BCD     1      17.800   9.600  20.500  1.00  0.00            
ATOM     68  C21 BCD     1      16.970  11.860  20.570  1.00  0.00            
ATOM     69  O18 BCD     1      15.560  11.520  20.300  1.00  0.00            
ATOM     70  C22 BCD     1      17.000  13.170  21.280  1.00  0.00            
ATOM     71  C23 BCD     1      18.380  13.500  21.900  1.00  0.00            
ATOM     72  O19 BCD     1      18.940  12.280  22.560  1.00  0.00            
ATOM     73  C24 BCD     1      18.140  14.650  22.870  1.00  0.00            
ATOM     74  O20 BCD     1      19.460  15.200  23.190  1.00  0.00            
ATOM     75  H31 BCD     1      19.460  10.220  22.350  1.00  0.00            
ATOM     76  H32 BCD     1      16.920  10.400  22.120  1.00  0.00            
ATOM     77  H33 BCD     1      16.890   9.310  20.440  1.00  0.00            
ATOM     78  H34 BCD     1      17.510  12.000  19.620  1.00  0.00            
ATOM     79  H35 BCD     1      15.160  12.050  19.600  1.00  0.00            
ATOM     80  H36 BCD     1      16.320  13.100  22.140  1.00  0.00            
ATOM     81  H37 BCD     1      18.970  13.870  21.050  1.00  0.00            
ATOM     82  H38 BCD     1      17.620  15.440  22.300  1.00  0.00            
ATOM     83  H39 BCD     1      17.520  14.370  23.730  1.00  0.00            
ATOM     84  H40 BCD     1      20.000  14.470  23.520  1.00  0.00            
ATOM     85  C25 BCD     1      23.320  10.900  18.540  1.00  0.00            
ATOM     86  O21 BCD     1      22.950  12.190  17.840  1.00  0.00            
ATOM     87  C26 BCD     1      22.200   9.890  18.290  1.00  0.00            
ATOM     88  O22 BCD     1      22.070   9.670  16.840  1.00  0.00            
ATOM     89  C27 BCD     1      20.860  10.360  18.930  1.00  0.00            
ATOM     90  O23 BCD     1      19.970   9.260  18.790  1.00  0.00            
ATOM     91  C28 BCD     1      21.020  10.730  20.450  1.00  0.00            
ATOM     92  C29 BCD     1      22.300  11.620  20.540  1.00  0.00            
ATOM     93  O24 BCD     1      23.430  11.100  19.920  1.00  0.00            
ATOM     94  C30 BCD     1      22.700  11.910  22.030  1.00  0.00            
ATOM     95  O25 BCD     1      23.460  10.690  22.460  1.00  0.00            
ATOM     96  H41 BCD     1      24.280  10.550  18.130  1.00  0.00            
ATOM     97  H42 BCD     1      22.560   9.000  18.820  1.00  0.00            
ATOM     98  H43 BCD     1      21.750   8.770  16.820  1.00  0.00            
ATOM     99  H44 BCD     1      20.500  11.300  18.490  1.00  0.00            
ATOM    100  H45 BCD     1      19.170   9.500  19.260  1.00  0.00            
ATOM    101  H46 BCD     1      21.070   9.910  21.180  1.00  0.00            
ATOM    102  H47 BCD     1      22.130  12.610  20.100  1.00  0.00            
ATOM    103  H48 BCD     1      23.340  12.800  22.040  1.00  0.00            
ATOM    104  H49 BCD     1      21.910  12.140  22.750  1.00  0.00            
ATOM    105  H50 BCD     1      23.990  10.440  21.690  1.00  0.00            
ATOM    106  C31 BCD     1      23.790  14.450  14.500  1.00  0.00            
ATOM    107  O26 BCD     1      23.420  15.590  15.210  1.00  0.00            
ATOM    108  C32 BCD     1      22.650  13.500  14.330  1.00  0.00            
ATOM    109  O27 BCD     1      21.530  14.170  13.620  1.00  0.00            
ATOM    110  C33 BCD     1      22.180  12.930  15.710  1.00  0.00            
ATOM    111  C34 BCD     1      23.400  12.440  16.540  1.00  0.00            
ATOM    112  C35 BCD     1      24.530  13.420  16.460  1.00  0.00            
ATOM    113  O28 BCD     1      24.860  13.830  15.140  1.00  0.00            
ATOM    114  C36 BCD     1      25.830  12.880  17.010  1.00  0.00            
ATOM    115  O29 BCD     1      26.180  11.630  16.440  1.00  0.00            
ATOM    116  O30 BCD     1      21.130  11.900  15.610  1.00  0.00            
ATOM    117  H51 BCD     1      24.090  14.690  13.470  1.00  0.00            
ATOM    118  H52 BCD     1      23.080  12.750  13.650  1.00  0.00            
ATOM    119  H53 BCD     1      20.860  13.500  13.530  1.00  0.00            
ATOM    120  H54 BCD     1      21.780  13.840  16.190  1.00  0.00            
ATOM    121  H55 BCD     1      21.360  11.210  16.240  1.00  0.00            
ATOM    122  H56 BCD     1      23.780  11.500  16.120  1.00  0.00            
ATOM    123  H57 BCD     1      24.310  14.280  17.110  1.00  0.00            
ATOM    124  H58 BCD     1      26.680  13.580  16.940  1.00  0.00            
ATOM    125  H59 BCD     1      25.690  12.680  18.070  1.00  0.00            
ATOM    126  H60 BCD     1      26.690  11.830  15.650  1.00  0.00            
ATOM    127  C37 BCD     1      23.270  19.620  14.940  1.00  0.00            
ATOM    128  O31 BCD     1      22.200  19.680  15.870  1.00  0.00            
ATOM    129  C38 BCD     1      22.910  18.890  13.690  1.00  0.00            
ATOM    130  O32 BCD     1      21.800  19.470  13.080  1.00  0.00            
ATOM    131  C39 BCD     1      22.710  17.440  14.020  1.00  0.00            
ATOM    132  O33 BCD     1      22.360  16.600  12.870  1.00  0.00            
ATOM    133  C40 BCD     1      23.930  16.850  14.720  1.00  0.00            
ATOM    134  C41 BCD     1      24.280  17.700  15.950  1.00  0.00            
ATOM    135  O34 BCD     1      24.400  19.110  15.560  1.00  0.00            
ATOM    136  C42 BCD     1      25.560  17.280  16.600  1.00  0.00            
ATOM    137  O35 BCD     1      25.420  17.810  17.960  1.00  0.00            
ATOM    138  H61 BCD     1      23.520  20.640  14.620  1.00  0.00            
ATOM    139  H62 BCD     1      23.740  18.890  12.970  1.00  0.00            
ATOM    140  H63 BCD     1      21.440  20.260  13.480  1.00  0.00            
ATOM    141  H64 BCD     1      21.860  17.290  14.700  1.00  0.00            
ATOM    142  H65 BCD     1      21.960  15.750  13.070  1.00  0.00            
ATOM    143  H66 BCD     1      24.770  16.570  14.080  1.00  0.00            
ATOM    144  H67 BCD     1      23.480  17.610  16.690  1.00  0.00            
ATOM    145  H68 BCD     1      25.720  16.190  16.590  1.00  0.00            
ATOM    146  H69 BCD     1      26.450  17.700  16.120  1.00  0.00            
ATOM    147  H70 BCD     1      26.280  17.910  18.370  1.00  0.00            
ATOM    148  C1  CG5     2      16.910   7.130  16.330  1.00  0.00            
ATOM    149  C2  CG5     2      16.670   8.550  15.750  1.00  0.00            
ATOM    150  C3  CG5     2      16.900   9.640  16.850  1.00  0.00            
ATOM    151  C4  CG5     2      17.170  11.090  16.290  1.00  0.00            
ATOM    152  O1  CG5     2      17.760  11.990  17.210  1.00  0.00            
ATOM    153  C5  CG5     2      18.190  13.210  16.860  1.00  0.00            
ATOM    154  C6  CG5     2      18.990  13.870  17.750  1.00  0.00            
ATOM    155  C7  CG5     2      19.470  15.190  17.510  1.00  0.00            
ATOM    156  C8  CG5     2      20.400  15.880  18.520  1.00  0.00            
ATOM    157  N1  CG5     2      21.560  15.110  18.850  1.00  0.00            
ATOM    158  C9  CG5     2      22.760  15.770  19.420  1.00  0.00            
ATOM    159  C10 CG5     2      22.610  15.870  20.870  1.00  0.00            
ATOM    160  N2  CG5     2      23.800  16.400  21.450  1.00  0.00            
ATOM    161  C11 CG5     2      23.820  16.130  22.930  1.00  0.00            
ATOM    162  C12 CG5     2      22.720  16.830  23.770  1.00  0.00            
ATOM    163  C13 CG5     2      23.930  17.890  21.130  1.00  0.00            
ATOM    164  C14 CG5     2      25.140  18.620  21.690  1.00  0.00            
ATOM    165  O2  CG5     2      20.180  16.970  19.020  1.00  0.00            
ATOM    166  N3  CG5     2      17.720  13.830  15.760  1.00  0.00            
ATOM    167  C15 CG5     2      18.190  15.070  15.460  1.00  0.00            
ATOM    168  C16 CG5     2      19.070  15.790  16.320  1.00  0.00            
ATOM    169  C17 CG5     2      19.550  17.130  15.910  1.00  0.00            
ATOM    170  C18 CG5     2      19.200  17.650  14.650  1.00  0.00            
ATOM    171  C19 CG5     2      18.320  16.930  13.890  1.00  0.00            
ATOM    172  C20 CG5     2      17.890  15.660  14.240  1.00  0.00            
ATOM    173  H1  CG5     2      16.540   7.010  17.360  1.00  0.00            
ATOM    174  H2  CG5     2      16.370   6.370  15.740  1.00  0.00            
ATOM    175  H3  CG5     2      17.990   6.990  16.240  1.00  0.00            
ATOM    176  H4  CG5     2      15.650   8.600  15.370  1.00  0.00            
ATOM    177  H5  CG5     2      17.390   8.700  14.930  1.00  0.00            
ATOM    178  H6  CG5     2      17.760   9.390  17.490  1.00  0.00            
ATOM    179  H7  CG5     2      16.020   9.730  17.490  1.00  0.00            
ATOM    180  H8  CG5     2      16.220  11.530  15.980  1.00  0.00            
ATOM    181  H9  CG5     2      17.760  11.110  15.370  1.00  0.00            
ATOM    182  H10 CG5     2      19.210  13.330  18.670  1.00  0.00            
ATOM    183  H11 CG5     2      21.740  14.340  18.220  1.00  0.00            
ATOM    184  H12 CG5     2      23.050  16.690  18.890  1.00  0.00            
ATOM    185  H13 CG5     2      23.610  15.110  19.200  1.00  0.00            
ATOM    186  H14 CG5     2      22.580  14.860  21.290  1.00  0.00            
ATOM    187  H15 CG5     2      21.760  16.530  21.080  1.00  0.00            
ATOM    188  H16 CG5     2      24.730  16.090  21.130  1.00  0.00            
ATOM    189  H17 CG5     2      24.790  16.380  23.360  1.00  0.00            
ATOM    190  H18 CG5     2      23.700  15.050  23.020  1.00  0.00            
ATOM    191  H19 CG5     2      22.840  16.600  24.830  1.00  0.00            
ATOM    192  H20 CG5     2      22.800  17.900  23.550  1.00  0.00            
ATOM    193  H21 CG5     2      21.700  16.530  23.470  1.00  0.00            
ATOM    194  H22 CG5     2      23.050  18.450  21.460  1.00  0.00            
ATOM    195  H23 CG5     2      24.110  17.940  20.050  1.00  0.00            
ATOM    196  H24 CG5     2      26.070  18.300  21.210  1.00  0.00            
ATOM    197  H25 CG5     2      25.090  19.670  21.360  1.00  0.00            
ATOM    198  H26 CG5     2      25.230  18.610  22.780  1.00  0.00            
ATOM    199  H27 CG5     2      20.250  17.720  16.500  1.00  0.00            
ATOM    200  H28 CG5     2      19.620  18.570  14.250  1.00  0.00            
ATOM    201  H29 CG5     2      18.170  17.330  12.890  1.00  0.00            
ATOM    202  H30 CG5     2      17.220  15.110  13.580  1.00  0.00            
TER
ENDMDL
MODEL        1
ATOM      1  C1  BCD     1      31.770  23.500  25.920  1.00  0.00            
ATOM      2  O1  BCD     1      31.930  24.260  27.130  1.00  0.00            
ATOM      3  C2  BCD     1      30.320  23.170  25.660  1.00  0.00            
ATOM      4  O2  BCD     1      29.530  24.340  25.430  1.00  0.00
[truncated: 1,997,670 more chars]
