# Supplementary material for: Achieving Chemical Accuracy in Cyclodextrin Host–Guest Binding via Integrative Atomistic Modelling
Source: Adv Sci (Weinh). 2025 Dec 14;13(10):e19782. doi: 10.1002/advs.202519782 (PMC12915143; doi:10.1002/advs.202519782)
Supplement: Supplementary file 1 — Supporting Information [file ADVS-13-e19782-s003.zip › all_poses/BCD.CG7.pdb]

MODEL        1
ATOM      1  C1  BCD     1      11.240  29.140  20.820  1.00  0.00            
ATOM      2  O1  BCD     1      11.770  27.840  21.000  1.00  0.00            
ATOM      3  C2  BCD     1      10.460  29.400  19.460  1.00  0.00            
ATOM      4  O2  BCD     1       9.210  28.690  19.570  1.00  0.00            
ATOM      5  C3  BCD     1      11.410  29.040  18.330  1.00  0.00            
ATOM      6  O3  BCD     1      10.710  29.250  17.040  1.00  0.00            
ATOM      7  C4  BCD     1      12.650  29.900  18.380  1.00  0.00            
ATOM      8  C5  BCD     1      13.270  29.720  19.770  1.00  0.00            
ATOM      9  O4  BCD     1      12.310  30.050  20.780  1.00  0.00            
ATOM     10  C6  BCD     1      14.470  30.600  19.960  1.00  0.00            
ATOM     11  O5  BCD     1      14.190  31.980  20.110  1.00  0.00            
ATOM     12  H1  BCD     1      10.580  29.320  21.680  1.00  0.00            
ATOM     13  H2  BCD     1      10.160  30.460  19.400  1.00  0.00            
ATOM     14  H3  BCD     1       9.400  27.750  19.520  1.00  0.00            
ATOM     15  H4  BCD     1      11.790  28.010  18.450  1.00  0.00            
ATOM     16  H5  BCD     1       9.890  28.750  17.080  1.00  0.00            
ATOM     17  H6  BCD     1      12.430  30.970  18.240  1.00  0.00            
ATOM     18  H7  BCD     1      13.620  28.690  19.880  1.00  0.00            
ATOM     19  H8  BCD     1      15.000  30.290  20.870  1.00  0.00            
ATOM     20  H9  BCD     1      15.190  30.400  19.160  1.00  0.00            
ATOM     21  H10 BCD     1      13.290  32.220  20.360  1.00  0.00            
ATOM     22  C7  BCD     1      11.000  24.200  22.580  1.00  0.00            
ATOM     23  O6  BCD     1      12.360  23.880  22.140  1.00  0.00            
ATOM     24  C8  BCD     1      10.230  24.490  21.300  1.00  0.00            
ATOM     25  O7  BCD     1      10.260  23.380  20.390  1.00  0.00            
ATOM     26  C9  BCD     1      10.810  25.710  20.640  1.00  0.00            
ATOM     27  O8  BCD     1      10.150  26.100  19.390  1.00  0.00            
ATOM     28  C10 BCD     1      10.900  26.910  21.650  1.00  0.00            
ATOM     29  C11 BCD     1      11.490  26.490  23.010  1.00  0.00            
ATOM     30  O9  BCD     1      10.920  25.240  23.460  1.00  0.00            
ATOM     31  C12 BCD     1      11.250  27.570  24.040  1.00  0.00            
ATOM     32  O10 BCD     1       9.840  27.750  24.190  1.00  0.00            
ATOM     33  H11 BCD     1      10.630  23.330  23.130  1.00  0.00            
ATOM     34  H12 BCD     1       9.200  24.790  21.550  1.00  0.00            
ATOM     35  H13 BCD     1       9.490  23.330  19.820  1.00  0.00            
ATOM     36  H14 BCD     1      11.860  25.470  20.440  1.00  0.00            
ATOM     37  H15 BCD     1       9.710  25.410  18.890  1.00  0.00            
ATOM     38  H16 BCD     1       9.900  27.360  21.640  1.00  0.00            
ATOM     39  H17 BCD     1      12.580  26.360  22.940  1.00  0.00            
ATOM     40  H18 BCD     1      11.830  27.360  24.950  1.00  0.00            
ATOM     41  H19 BCD     1      11.680  28.510  23.660  1.00  0.00            
ATOM     42  H20 BCD     1       9.410  27.100  24.750  1.00  0.00            
ATOM     43  C13 BCD     1      15.220  21.030  22.970  1.00  0.00            
ATOM     44  O11 BCD     1      15.970  21.590  21.850  1.00  0.00            
ATOM     45  C14 BCD     1      13.890  20.540  22.460  1.00  0.00            
ATOM     46  O12 BCD     1      14.130  19.530  21.450  1.00  0.00            
ATOM     47  C15 BCD     1      13.130  21.660  21.800  1.00  0.00            
ATOM     48  O13 BCD     1      11.890  21.220  21.280  1.00  0.00            
ATOM     49  C16 BCD     1      12.980  22.820  22.810  1.00  0.00            
ATOM     50  C17 BCD     1      14.270  23.200  23.510  1.00  0.00            
ATOM     51  O14 BCD     1      14.910  22.000  23.950  1.00  0.00            
ATOM     52  C18 BCD     1      14.220  24.120  24.740  1.00  0.00            
ATOM     53  O15 BCD     1      13.160  23.650  25.680  1.00  0.00            
ATOM     54  H21 BCD     1      15.810  20.160  23.270  1.00  0.00            
ATOM     55  H22 BCD     1      13.360  20.060  23.300  1.00  0.00            
ATOM     56  H23 BCD     1      13.270  19.380  21.050  1.00  0.00            
ATOM     57  H24 BCD     1      13.680  22.090  20.950  1.00  0.00            
ATOM     58  H25 BCD     1      11.400  21.980  20.950  1.00  0.00            
ATOM     59  H26 BCD     1      12.340  22.490  23.640  1.00  0.00            
ATOM     60  H27 BCD     1      14.840  23.710  22.720  1.00  0.00            
ATOM     61  H28 BCD     1      15.190  24.190  25.240  1.00  0.00            
ATOM     62  H29 BCD     1      13.930  25.140  24.450  1.00  0.00            
ATOM     63  H30 BCD     1      12.800  24.400  26.160  1.00  0.00            
ATOM     64  C19 BCD     1      19.560  21.480  19.870  1.00  0.00            
ATOM     65  O16 BCD     1      19.270  22.560  19.010  1.00  0.00            
ATOM     66  C20 BCD     1      18.600  20.390  19.570  1.00  0.00            
ATOM     67  O17 BCD     1      18.520  20.170  18.180  1.00  0.00            
ATOM     68  C21 BCD     1      17.160  20.680  20.130  1.00  0.00            
ATOM     69  O18 BCD     1      16.280  19.490  19.930  1.00  0.00            
ATOM     70  C22 BCD     1      17.280  21.150  21.540  1.00  0.00            
ATOM     71  C23 BCD     1      18.270  22.330  21.630  1.00  0.00            
ATOM     72  O19 BCD     1      19.570  21.890  21.190  1.00  0.00            
ATOM     73  C24 BCD     1      18.420  22.910  23.060  1.00  0.00            
ATOM     74  O20 BCD     1      18.850  21.870  23.960  1.00  0.00            
ATOM     75  H31 BCD     1      20.570  21.120  19.620  1.00  0.00            
ATOM     76  H32 BCD     1      18.910  19.470  20.100  1.00  0.00            
ATOM     77  H33 BCD     1      18.000  19.390  17.980  1.00  0.00            
ATOM     78  H34 BCD     1      16.750  21.530  19.570  1.00  0.00            
ATOM     79  H35 BCD     1      15.490  19.800  20.370  1.00  0.00            
ATOM     80  H36 BCD     1      17.570  20.370  22.260  1.00  0.00            
ATOM     81  H37 BCD     1      17.980  23.140  20.950  1.00  0.00            
ATOM     82  H38 BCD     1      19.160  23.720  23.060  1.00  0.00            
ATOM     83  H39 BCD     1      17.480  23.400  23.340  1.00  0.00            
ATOM     84  H40 BCD     1      18.990  22.320  24.800  1.00  0.00            
ATOM     85  C25 BCD     1      21.330  25.070  16.490  1.00  0.00            
ATOM     86  O21 BCD     1      20.050  25.660  16.170  1.00  0.00            
ATOM     87  C26 BCD     1      21.370  23.570  16.080  1.00  0.00            
ATOM     88  O22 BCD     1      21.300  23.350  14.670  1.00  0.00            
ATOM     89  C27 BCD     1      20.220  22.890  16.830  1.00  0.00            
ATOM     90  O23 BCD     1      20.050  21.540  16.450  1.00  0.00            
ATOM     91  C28 BCD     1      20.450  23.050  18.340  1.00  0.00            
ATOM     92  C29 BCD     1      20.670  24.520  18.630  1.00  0.00            
ATOM     93  O24 BCD     1      21.650  25.060  17.810  1.00  0.00            
ATOM     94  C30 BCD     1      21.100  24.730  20.080  1.00  0.00            
ATOM     95  O25 BCD     1      22.180  23.830  20.350  1.00  0.00            
ATOM     96  H41 BCD     1      22.070  25.660  15.950  1.00  0.00            
ATOM     97  H42 BCD     1      22.310  23.150  16.470  1.00  0.00            
ATOM     98  H43 BCD     1      22.180  23.280  14.310  1.00  0.00            
ATOM     99  H44 BCD     1      19.330  23.480  16.570  1.00  0.00            
ATOM    100  H45 BCD     1      19.400  21.140  17.030  1.00  0.00            
ATOM    101  H46 BCD     1      21.350  22.440  18.500  1.00  0.00            
ATOM    102  H47 BCD     1      19.740  25.070  18.440  1.00  0.00            
ATOM    103  H48 BCD     1      21.430  25.780  20.110  1.00  0.00            
ATOM    104  H49 BCD     1      20.290  24.600  20.800  1.00  0.00            
ATOM    105  H50 BCD     1      22.520  24.000  21.230  1.00  0.00            
ATOM    106  C31 BCD     1      17.970  28.300  13.860  1.00  0.00            
ATOM    107  O26 BCD     1      17.060  28.420  14.940  1.00  0.00            
ATOM    108  C32 BCD     1      18.030  26.930  13.390  1.00  0.00            
ATOM    109  O27 BCD     1      16.760  26.700  12.800  1.00  0.00            
ATOM    110  C33 BCD     1      18.450  26.000  14.490  1.00  0.00            
ATOM    111  C34 BCD     1      19.880  26.400  15.010  1.00  0.00            
ATOM    112  C35 BCD     1      19.940  27.870  15.280  1.00  0.00            
ATOM    113  O28 BCD     1      19.250  28.720  14.300  1.00  0.00            
ATOM    114  C36 BCD     1      21.370  28.390  15.330  1.00  0.00            
ATOM    115  O29 BCD     1      22.210  28.130  14.130  1.00  0.00            
ATOM    116  O30 BCD     1      18.450  24.640  13.980  1.00  0.00            
ATOM    117  H51 BCD     1      17.670  28.930  13.020  1.00  0.00            
ATOM    118  H52 BCD     1      18.770  26.880  12.590  1.00  0.00            
ATOM    119  H53 BCD     1      16.760  25.890  12.280  1.00  0.00            
ATOM    120  H54 BCD     1      17.820  26.220  15.360  1.00  0.00            
ATOM    121  H55 BCD     1      19.050  24.090  14.490  1.00  0.00            
ATOM    122  H56 BCD     1      20.710  26.210  14.320  1.00  0.00            
ATOM    123  H57 BCD     1      19.510  27.970  16.280  1.00  0.00            
ATOM    124  H58 BCD     1      21.490  29.470  15.520  1.00  0.00            
ATOM    125  H59 BCD     1      21.870  27.950  16.200  1.00  0.00            
ATOM    126  H60 BCD     1      22.570  28.970  13.840  1.00  0.00            
ATOM    127  C37 BCD     1      13.910  30.460  16.400  1.00  0.00            
ATOM    128  O31 BCD     1      13.480  29.470  17.330  1.00  0.00            
ATOM    129  C38 BCD     1      13.680  30.040  14.950  1.00  0.00            
ATOM    130  O32 BCD     1      12.280  29.630  14.840  1.00  0.00            
ATOM    131  C39 BCD     1      14.760  28.990  14.650  1.00  0.00            
ATOM    132  O33 BCD     1      14.760  28.590  13.240  1.00  0.00            
ATOM    133  C40 BCD     1      16.180  29.480  15.040  1.00  0.00            
ATOM    134  C41 BCD     1      16.230  29.890  16.540  1.00  0.00            
ATOM    135  O34 BCD     1      15.210  30.850  16.740  1.00  0.00            
ATOM    136  C42 BCD     1      17.550  30.580  16.900  1.00  0.00            
ATOM    137  O35 BCD     1      17.820  31.650  15.950  1.00  0.00            
ATOM    138  H61 BCD     1      13.350  31.380  16.560  1.00  0.00            
ATOM    139  H62 BCD     1      13.720  30.910  14.280  1.00  0.00            
ATOM    140  H63 BCD     1      11.960  29.420  15.720  1.00  0.00            
ATOM    141  H64 BCD     1      14.510  28.120  15.280  1.00  0.00            
ATOM    142  H65 BCD     1      15.460  27.990  12.980  1.00  0.00            
ATOM    143  H66 BCD     1      16.410  30.360  14.430  1.00  0.00            
ATOM    144  H67 BCD     1      16.110  29.070  17.260  1.00  0.00            
ATOM    145  H68 BCD     1      17.440  31.050  17.880  1.00  0.00            
ATOM    146  H69 BCD     1      18.360  29.840  16.920  1.00  0.00            
ATOM    147  H70 BCD     1      18.780  31.740  15.960  1.00  0.00            
ATOM    148  C1  CG7     2      18.490  30.060  20.650  1.00  0.00            
ATOM    149  C2  CG7     2      17.920  29.350  21.670  1.00  0.00            
ATOM    150  C3  CG7     2      17.760  27.850  21.860  1.00  0.00            
ATOM    151  C4  CG7     2      19.150  27.230  21.600  1.00  0.00            
ATOM    152  O1  CG7     2      17.450  27.670  23.190  1.00  0.00            
ATOM    153  C5  CG7     2      16.640  27.300  20.940  1.00  0.00            
ATOM    154  C6  CG7     2      16.030  25.890  21.350  1.00  0.00            
ATOM    155  C7  CG7     2      15.120  25.430  20.250  1.00  0.00            
ATOM    156  C8  CG7     2      15.430  24.910  19.040  1.00  0.00            
ATOM    157  C9  CG7     2      16.880  24.640  18.560  1.00  0.00            
ATOM    158  C10 CG7     2      14.350  24.550  18.040  1.00  0.00            
ATOM    159  C11 CG7     2      14.270  25.710  16.900  1.00  0.00            
ATOM    160  C12 CG7     2      13.370  25.290  15.770  1.00  0.00            
ATOM    161  C13 CG7     2      13.660  24.710  14.620  1.00  0.00            
ATOM    162  C14 CG7     2      14.970  24.030  14.390  1.00  0.00            
ATOM    163  C15 CG7     2      12.600  24.410  13.600  1.00  0.00            
ATOM    164  H1  CG7     2      18.670  31.120  20.820  1.00  0.00            
ATOM    165  H2  CG7     2      18.970  29.610  19.790  1.00  0.00            
ATOM    166  H3  CG7     2      17.530  29.950  22.490  1.00  0.00            
ATOM    167  H4  CG7     2      19.380  27.160  20.530  1.00  0.00            
ATOM    168  H5  CG7     2      19.880  27.790  22.210  1.00  0.00            
ATOM    169  H6  CG7     2      19.240  26.210  22.000  1.00  0.00            
ATOM    170  H7  CG7     2      18.010  28.200  23.770  1.00  0.00            
ATOM    171  H8  CG7     2      16.950  27.300  19.880  1.00  0.00            
ATOM    172  H9  CG7     2      15.790  27.980  20.810  1.00  0.00            
ATOM    173  H10 CG7     2      15.500  26.010  22.300  1.00  0.00            
ATOM    174  H11 CG7     2      16.930  25.290  21.540  1.00  0.00            
ATOM    175  H12 CG7     2      14.060  25.530  20.480  1.00  0.00            
ATOM    176  H13 CG7     2      17.120  25.210  17.660  1.00  0.00            
ATOM    177  H14 CG7     2      17.680  24.880  19.270  1.00  0.00            
ATOM    178  H15 CG7     2      17.000  23.560  18.400  1.00  0.00            
ATOM    179  H16 CG7     2      13.360  24.310  18.460  1.00  0.00            
ATOM    180  H17 CG7     2      14.620  23.600  17.560  1.00  0.00            
ATOM    181  H18 CG7     2      15.270  25.950  16.540  1.00  0.00            
ATOM    182  H19 CG7     2      13.880  26.650  17.300  1.00  0.00            
ATOM    183  H20 CG7     2      12.400  25.750  15.910  1.00  0.00            
ATOM    184  H21 CG7     2      15.500  23.840  15.330  1.00  0.00            
ATOM    185  H22 CG7     2      14.640  23.070  13.970  1.00  0.00            
ATOM    186  H23 CG7     2      15.650  24.550  13.710  1.00  0.00            
ATOM    187  H24 CG7     2      12.250  23.380  13.780  1.00  0.00            
ATOM    188  H25 CG7     2      11.760  25.110  13.620  1.00  0.00            
ATOM    189  H26 CG7     2      13.010  24.540  12.600  1.00  0.00            
TER
ENDMDL
MODEL        1
ATOM      1  C1  BCD     1      12.830  28.850  25.800  1.00  0.00            
ATOM      2  O1  BCD     1      13.350  27.480  25.510  1.00  0.00            
ATOM      3  C2  BCD     1      11.560  29.310  24.980  1.00  0.00            
ATOM      4  O2  BCD     1      10.410  28.500  25.290  1.00  0.00            
ATOM      5  C3  BCD     1      11.940  29.290  23.500  1.00  0.00            
ATOM      6  O3  BCD     1      10.900  29.630  22.670  1.00  0.00            
ATOM      7  C4  BCD     1      13.150  30.170  23.310  1.00  0.00            
ATOM      8  C5  BCD     1      14.300  29.740  24.250  1.00  0.00            
ATOM      9  O4  BCD     1      13.910  29.770  25.600  1.00  0.00            
ATOM     10  C6  BCD     1      15.590  30.540  24.060  1.00  0.00            
ATOM     11  O5  BCD     1      15.390  32.000  24.060  1.00  0.00            
ATOM     12  H1  BCD     1      12.680  28.890  26.880  1.00  0.00            
ATOM     13  H2  BCD     1      11.290  30.340  25.260  1.00  0.00            
ATOM     14  H3  BCD     1      10.560  27.670  24.830  1.00  0.00            
ATOM     15  H4  BCD     1      12.290  28.260  23.360  1.00  0.00            
ATOM     16  H5  BCD     1      10.970  29.160  21.830  1.00  0.00            
ATOM     17  H6  BCD     1      12.960  31.250  23.420  1.00  0.00            
ATOM     18  H7  BCD     1      14.490  28.700  23.960  1.00  0.00            
ATOM     19  H8  BCD     1      16.280  30.260  24.870  1.00  0.00            
ATOM     20  H9  BCD     1      16.070  30.200  23.130  1.00  0.00            
ATOM     21  H10 BCD     1      16.260  32.350  23.860  1.00  0.00            
ATOM     22  C7  BCD     1      13.150  23.560  26.100  1.00  0.00            
ATOM     23  O6  BCD     1      14.140  23.250  25.070  1.00  0.00            
ATOM     24  C8  BCD     1      11.880  24.210  25.560  1.00  0.00            
ATOM     25  O7  BCD     1      11.380  23.310  24.610  1.00  0.00            
ATOM     26  C9  BCD     1      12.190  25.510  24.980  1.00  0.00            
ATOM     27  O8  BCD     1      11.070  26.110  24.340  1.00  0.00            
ATOM     28  C10 BCD     1      12.780  26.350  26.070  1.00  0.00            
ATOM     29  C11 BCD     1      13.930  25.620  26.750  1.00  0.00            
ATOM     30  O9  BCD     1      13.690  24.260  27.110  1.00  0.00            
ATOM     31  C12 BCD     1      14.450  26.290  28.020  1.00  0.00            
ATOM     32  O10 BCD     1      13.420  26.290  29.030  1.00  0.00            
ATOM     33  H11 BCD     1      12.920  22.620  26.620  1.00  0.00            
ATOM     34  H12 BCD     1      11.260  24.360  26.450  1.00  0.00            
ATOM     35  H13 BCD     1      10.580  23.010  25.060  1.00  0.00            
ATOM     36  H14 BCD     1      13.010  25.340  24.270  1.00  0.00            
ATOM     37  H15 BCD     1      10.750  25.600  23.590  1.00  0.00            
ATOM     38  H16 BCD     1      11.950  26.640  26.730  1.00  0.00            
ATOM     39  H17 BCD     1      14.740  25.430  26.030  1.00  0.00            
ATOM     40  H18 BCD     1      15.360  25.810  28.400  1.00  0.00            
ATOM     41  H19 BCD     1      14.800  27.300  27.730  1.00  0.00            
ATOM     42  H20 BCD     1      13.800  26.860  29.710  1.00  0.00            
ATOM     43  C13 BCD     1      16.850  20.470  23.590  1.00  0.00            
ATOM     44  O11 BCD     1      17.210  21.480  22.630  1.00  0.00            
ATOM     45  C14 BCD     1      15.380  20.060  23.410  1.00  0.00            
ATOM     46  O12 BCD     1      15.270  19.370  22.190  1.00  0.00            
ATOM     47  C15 BCD     1      14.590  21.370  23.530  1.00  0.00            
ATOM     48  O13 BCD     1      13.110  21.310  23.250  1.00  0.00            
ATOM     49  C16 BCD     1      14.770  21.960  25.020  1.00  0.00            
ATOM     50  C17 BCD     1      16.300  22.130  25.230  1.00  0.00            
ATOM     51  O14 BCD     1      16.980  21.030  24.920  1.00  0.00            
ATOM     52  C18 BCD     1      16.570  22.500  26.690  1.00  0.00            
ATOM     53  O15 BCD     1      15.970  21.660  27.690  1.00  0.00            
ATOM     54  H21 BCD     1      17.460  19.560  23.510  1.00  0.00            
ATOM     55  H22 BCD     1      15.170  19.460  24.300  1.00  0.00            
ATOM     56  H23 BCD     1      14.510  18.790  22.220  1.00  0.00            
ATOM     57  H24 BCD     1      15.080  22.180  22.980  1.00  0.00            
ATOM     58  H25 BCD     1      12.810  22.170  23.530  1.00  0.00            
ATOM     59  H26 BCD     1      14.430  21.230  25.760  1.00  0.00            
ATOM     60  H27 BCD     1      16.620  22.960  24.590  1.00  0.00            
ATOM     61  H28 BCD     1      17.640  22.580  26.940  1.00  0.00            
ATOM     62  H29 BCD     1      16.250  23.540  26.790  1.00  0.00            
ATOM     63  H30 BCD     1      16.250  22.050  28.520  1.00  0.00            
ATOM     64  C19 BCD     1      20.270  22.000  19.830  1.00  0.00            
ATOM     65  O16 BCD     1      19.790  23.280  19.340  1.00  0.00            
ATOM     66  C20 BCD     1      19.270  20.930  19.530  1.00  0.00            
ATOM     67  O17 BCD     1      18.950  20.850  18.190  1.00  0.00            
ATOM     68  C21 BCD     1      17.980  21.160  20.390  1.00  0.00            
ATOM     69  O18 BCD     1      17.140  20.010  20.200  1.00  0.00            
ATOM     70  C22 BCD     1      18.320  21.260  21.880  1.00  0.00            
ATOM     71  C23 BCD     1      19.350  22.430  22.050  1.00  0.00            
ATOM     72  O19 BCD     1      20.500  22.100  21.230  1.00  0.00            
ATOM     73  C24 BCD     1      19.740  22.570  23.550  1.00  0.00            
ATOM     74  O20 BCD     1      20.170  21.390  24.180  1.00  0.00            
ATOM     75  H31 BCD     1      21.140  21.730  19.230  1.00  0.00            
ATOM     76  H32 BCD     1      19.660  19.940  19.790  1.00  0.00            
ATOM     77  H33 BCD     1      18.130  20.340  18.170  1.00  0.00            
ATOM     78  H34 BCD     1      17.470  22.040  19.980  1.00  0.00            
ATOM     79  H35 BCD     1      16.370  20.100  20.770  1.00  0.00            
ATOM     80  H36 BCD     1      18.820  20.320  22.170  1.00  0.00            
ATOM     81  H37 BCD     1      18.820  23.290  21.620  1.00  0.00            
ATOM     82  H38 BCD     1      20.310  23.480  23.770  1.00  0.00            
ATOM     83  H39 BCD     1      18.800  22.870  24.040  1.00  0.00            
ATOM     84  H40 BCD     1      20.030  21.630  25.100  1.00  0.00            
ATOM     85  C25 BCD     1      20.730  26.520  17.070  1.00  0.00            
ATOM     86  O21 BCD     1      19.440  27.090  17.480  1.00  0.00            
ATOM     87  C26 BCD     1      20.670  25.230  16.290  1.00  0.00            
ATOM     88  O22 BCD     1      19.940  25.480  15.070  1.00  0.00            
ATOM     89  C27 BCD     1      20.040  24.070  17.080  1.00  0.00            
ATOM     90  O23 BCD     1      20.040  22.810  16.400  1.00  0.00            
ATOM     91  C28 BCD     1      20.680  23.990  18.460  1.00  0.00            
ATOM     92  C29 BCD     1      20.940  25.360  19.090  1.00  0.00            
ATOM     93  O24 BCD     1      21.570  26.240  18.160  1.00  0.00            
ATOM     94  C30 BCD     1      21.850  25.100  20.280  1.00  0.00            
ATOM     95  O25 BCD     1      22.950  24.250  19.970  1.00  0.00            
ATOM     96  H41 BCD     1      21.260  27.250  16.450  1.00  0.00            
ATOM     97  H42 BCD     1      21.630  24.790  15.970  1.00  0.00            
ATOM     98  H43 BCD     1      20.000  24.680  14.550  1.00  0.00            
ATOM     99  H44 BCD     1      19.010  24.330  17.350  1.00  0.00            
ATOM    100  H45 BCD     1      19.700  22.130  16.990  1.00  0.00            
ATOM    101  H46 BCD     1      21.640  23.470  18.350  1.00  0.00            
ATOM    102  H47 BCD     1      20.030  25.860  19.450  1.00  0.00            
ATOM    103  H48 BCD     1      22.130  26.090  20.640  1.00  0.00            
ATOM    104  H49 BCD     1      21.180  24.520  20.940  1.00  0.00            
ATOM    105  H50 BCD     1      23.120  23.600  20.660  1.00  0.00            
ATOM    106  C31 BCD     1      17.200  30.570  17.590  1.00  0.00            
ATOM    107  O26 BCD     1      16.300  29.930  18.530  1.00  0.00            
ATOM    108  C32 BCD     1      17.130  29.780  16.280  1.00  0.00            
ATOM    109  O27 BCD     1      15.770  29.590  15.780  1.00  0.00            
ATOM    110  C33 BCD     1      17.820  28.370  16.390  1.00  0.00            
ATOM    111  C34 BCD     1      19.180  28.470  17.080  1.00  0.00            
ATOM    112  C35 BCD     1      19.170  29.340  18.340  1.00  0.00            
ATOM    113  O28 BCD     1      18.490  30.580  18.020  1.00  0.00            
ATOM    114  C36 BCD     1      20.580  29.530  18.910  1.00  0.00            
ATOM    115  O29 BCD     1      21.320  30.380  18.030  1.00  0.00            
ATOM    116  O30 BCD     1      18.060  27.670  15.200  1.00  0.00            
ATOM    117  H51 BCD     1      16.850  31.600  17.460  1.00  0.00            
ATOM    118  H52 BCD     1      17.730  30.370  15.570  1.00  0.00            
ATOM    119  H53 BCD     1      15.440  30.340  15.280  1.00  0.00            
ATOM    120  H54 BCD     1      17.190  27.710  16.990  1.00  0.00            
ATOM    121  H55 BCD     1      18.600  26.880  15.320  1.00  0.00            
ATOM    122  H56 BCD     1      19.910  28.830  16.350  1.00  0.00            
ATOM    123  H57 BCD     1      18.630  28.870  19.170  1.00  0.00            
ATOM    124  H58 BCD     1      20.510  29.900  19.940  1.00  0.00            
ATOM    125  H59 BCD     1      21.040  28.540  18.950  1.00  0.00            
ATOM    126  H60 BCD     1      21.560  31.000  18.730  1.00  0.00            
ATOM    127  C37 BCD     1      13.130  30.830  20.930  1.00  0.00            
ATOM    128  O31 BCD     1      13.610  29.940  21.940  1.00  0.00            
ATOM    129  C38 BCD     1      12.750  30.100  19.660  1.00  0.00            
ATOM    130  O32 BCD     1      11.890  29.030  19.930  1.00  0.00            
ATOM    131  C39 BCD     1      14.030  29.570  18.990  1.00  0.00            
ATOM    132  O33 BCD     1      13.740  29.100  17.690  1.00  0.00            
ATOM    133  C40 BCD     1      15.110  30.640  18.920  1.00  0.00            
ATOM    134  C41 BCD     1      15.410  31.300  20.250  1.00  0.00            
ATOM    135  O34 BCD     1      14.150  31.810  20.760  1.00  0.00            
ATOM    136  C42 BCD     1      16.340  32.470  20.230  1.00  0.00            
ATOM    137  O35 BCD     1      16.040  33.420  19.200  1.00  0.00            
ATOM    138  H61 BCD     1      12.240  31.360  21.280  1.00  0.00            
ATOM    139  H62 BCD     1      12.290  30.830  18.980  1.00  0.00            
ATOM    140  H63 BCD     1      12.100  28.410  19.230  1.00  0.00            
ATOM    141  H64 BCD     1      14.350  28.820  19.720  1.00  0.00            
ATOM    142  H65 BCD     1      14.560  28.970  17.210  1.00  0.00            
ATOM    143  H66 BCD     1      14.850  31.460  18.240  1.00  0.00            
ATOM    144  H67 BCD     1      15.830  30.550  20.930  1.00  0.00            
ATOM    145  H68 BCD     1      16.280  32.910  21.230  1.00  0.00            
ATOM    146  H69 BCD     1      17.340  32.070  20.000  1.00  0.00            
ATOM    147  H70 BCD     1      15.260  33.910  19.490  1.00  0.00            
ATOM    148  C1  CG7     2      19.190  30.170  24.490  1.00  0.00            
ATOM    149  C2  CG7     2      20.010  29.170  24.880  1.00  0.00            
ATOM    150  C3  CG7     2      19.680  27.710  24.580  1.00  0.00            
ATOM    151  C4  CG7     2      20.840  27.190  23.750  1.00  0.00            
ATOM    152  O1  CG7     2      19.770  27.020  25.790  1.00  0.00            
ATOM    153  C5  CG7     2      18.290  27.440  23.940  1.00  0.00            
ATOM    154  C6  CG7     2      18.000  25.920  23.700  1.00  0.00            
ATOM    155  C7  CG7     2      16.760  25.660  22.910  1.00  0.00            
ATOM    156  C8  CG7     2      16.600  25.650  21.590  1.00  0.00            
ATOM    157  C9  CG7     2      17.780  25.960  20.700  1.00  0.00            
ATOM    158  C10 CG7     2      15.380  25.050  20.940  1.00  0.00            
ATOM    159  C11 CG7     2      14.410  26.100  20.350  1.00  0.00            
ATOM    160  C12 CG7     2      13.450  25.410  19.400  1.00  0.00            
ATOM    161  C13 CG7     2      13.540  25.340  18.080  1.00  0.00            
ATOM    162  C14 CG7     2      14.670  25.800  17.270  1.00  0.00            
ATOM    163  C15 CG7     2      12.510  24.680  17.180  1.00  0.00            
ATOM    164  H1  CG7     2      19.390  31.210  24.730  1.00  0.00            
ATOM    165  H2  CG7     2      18.300  29.940  23.910  1.00  0.00            
ATOM    166  H3  CG7     2      20.800  29.210  25.640  1.00  0.00            
ATOM    167  H4  CG7     2      20.710  27.700  22.790  1.00  0.00            
ATOM    168  H5  CG7     2      21.840  27.440  24.110  1.00  0.00            
ATOM    169  H6  CG7     2      20.730  26.100  23.680  1.00  0.00            
ATOM    170  H7  CG7     2      20.700  27.130  26.060  1.00  0.00            
ATOM    171  H8  CG7     2      18.150  27.980  23.000  1.00  0.00            
ATOM    172  H9  CG7     2      17.490  27.770  24.610  1.00  0.00            
ATOM    173  H10 CG7     2      17.890  25.340  24.620  1.00  0.00            
ATOM    174  H11 CG7     2      18.860  25.500  23.150  1.00  0.00            
ATOM    175  H12 CG7     2      15.930  25.330  23.520  1.00  0.00            
ATOM    176  H13 CG7     2      18.420  25.090  20.540  1.00  0.00            
ATOM    177  H14 CG7     2      17.460  26.390  19.740  1.00  0.00            
ATOM    178  H15 CG7     2      18.430  26.690  21.190  1.00  0.00            
ATOM    179  H16 CG7     2      14.820  24.360  21.580  1.00  0.00            
ATOM    180  H17 CG7     2      15.740  24.420  20.120  1.00  0.00            
ATOM    181  H18 CG7     2      15.040  26.910  19.960  1.00  0.00            
ATOM    182  H19 CG7     2      13.950  26.540  21.250  1.00  0.00            
ATOM    183  H20 CG7     2      12.630  24.910  19.900  1.00  0.00            
ATOM    184  H21 CG7     2      14.750  25.180  16.370  1.00  0.00            
ATOM    185  H22 CG7     2      14.440  26.740  16.750  1.00  0.00            
ATOM    186  H23 CG7     2      15.540  26.090  17.870  1.00  0.00            
ATOM    187  H24 CG7     2      12.250  25.090  16.200  1.00  0.00            
ATOM    188  H25 CG7     2      12.960  23.720  16.890  1.00  0.00            
ATOM    189  H26 CG7     2      11.600  24.400  17.730  1.00  0.00            
TER
ENDMDL
MODEL        1
ATOM      1  C1  BCD     1       4.760  25.100  18.300  1.00  0.00            
ATOM      2  O1  BCD     1       6.140  24.890  18.660  1.00  0.00            
ATOM      3  C2  BCD     1       4.540  24.560  16.920  1.00  0.00            
ATOM      4  O2  BCD     1       4.950  23.170  16.850  1.00  0.00            
ATOM      5  C3  BCD     1       5.420  25.340  15.880  1.00  0.00            
ATOM      6  O3  BCD     1       5.280  24.850  14.470  1.00  0.00            
ATOM      7  C4  BCD     1       5.220  26.810  16.070  1.00  0.00            
ATOM      8  C5  BCD     1       5.270  27.350  17.500  1.00  0.00            
ATOM      9  O4  BCD     1       4.530  26.510  18.400  1.00  0.00            
ATOM     10  C6  BCD     1       4.770  28.820  17.670  1.00  0.00            
ATOM     11  O5  BCD     1       3.470  28.920  17.170  1.00  0.00            
ATOM     12  H1  BCD     1       4.300  24.560  19.130  1.00  0.00            
ATOM     13  H2  BCD     1       3.540  24.770  16.530  1.00  0.00            
ATOM     14  H3  BCD     1       5.070  23.020  15.910  1.00  0.00            
ATOM     15  H4  BCD     1       6.470  25.130  16.140  1.00  0.00            
ATOM     16  H5  BCD     1       5.070  25.490  13.790  1.00  0.00            
ATOM     17  H6  BCD     1       4.250  27.070  15.640  1.00  0.00            
ATOM     18  H7  BCD     1       6.320  27.310  17.800  1.00  0.00            
ATOM     19  H8  BCD     1       4.750  29.060  18.740  1.00  0.00            
ATOM     20  H9  BCD     1       5.410  29.560  17.190  1.00  0.00            
ATOM     21  H10 BCD     1       2.890  28.220  17.460  1.00  0.00            
ATOM     22  C7  BCD     1       8.620  23.360  21.600  1.00  0.00            
ATOM     23  O6  BCD     1       9.780  23.430  20.740  1.00  0.00            
ATOM     24  C8  BCD     1       7.610  22.400  20.970  1.00  0.00            
ATOM     25  O7  BCD     1       8.230  21.110  20.790  1.00  0.00            
ATOM     26  C9  BCD     1       7.110  22.980  19.640  1.00  0.00            
ATOM     27  O8  BCD     1       6.110  22.110  19.060  1.00  0.00            
ATOM     28  C10 BCD     1       6.470  24.330  19.930  1.00  0.00            
ATOM     29  C11 BCD     1       7.440  25.270  20.630  1.00  0.00            
ATOM     30  O9  BCD     1       8.110  24.620  21.740  1.00  0.00            
ATOM     31  C12 BCD     1       6.750  26.510  21.080  1.00  0.00            
ATOM     32  O10 BCD     1       5.700  26.190  21.950  1.00  0.00            
ATOM     33  H11 BCD     1       8.970  23.060  22.590  1.00  0.00            
ATOM     34  H12 BCD     1       6.800  22.310  21.710  1.00  0.00            
ATOM     35  H13 BCD     1       7.510  20.630  20.380  1.00  0.00            
ATOM     36  H14 BCD     1       8.000  23.110  19.020  1.00  0.00            
ATOM     37  H15 BCD     1       5.800  22.460  18.220  1.00  0.00            
ATOM     38  H16 BCD     1       5.550  24.160  20.510  1.00  0.00            
ATOM     39  H17 BCD     1       8.220  25.670  19.970  1.00  0.00            
ATOM     40  H18 BCD     1       7.560  27.050  21.590  1.00  0.00            
ATOM     41  H19 BCD     1       6.510  27.200  20.260  1.00  0.00            
ATOM     42  H20 BCD     1       5.910  26.390  22.870  1.00  0.00            
ATOM     43  C13 BCD     1      13.780  23.070  20.540  1.00  0.00            
ATOM     44  O11 BCD     1      13.810  23.350  19.090  1.00  0.00            
ATOM     45  C14 BCD     1      13.140  21.800  20.940  1.00  0.00            
ATOM     46  O12 BCD     1      13.840  20.740  20.190  1.00  0.00            
ATOM     47  C15 BCD     1      11.610  22.010  20.680  1.00  0.00            
ATOM     48  O13 BCD     1      10.830  20.960  21.130  1.00  0.00            
ATOM     49  C16 BCD     1      11.080  23.280  21.280  1.00  0.00            
ATOM     50  C17 BCD     1      11.950  24.460  20.800  1.00  0.00            
ATOM     51  O14 BCD     1      13.310  24.210  21.200  1.00  0.00            
ATOM     52  C18 BCD     1      11.440  25.790  21.390  1.00  0.00            
ATOM     53  O15 BCD     1      11.170  25.700  22.750  1.00  0.00            
ATOM     54  H21 BCD     1      14.820  23.030  20.900  1.00  0.00            
ATOM     55  H22 BCD     1      13.350  21.630  22.000  1.00  0.00            
ATOM     56  H23 BCD     1      13.590  19.890  20.550  1.00  0.00            
ATOM     57  H24 BCD     1      11.480  22.210  19.610  1.00  0.00            
ATOM     58  H25 BCD     1       9.960  21.020  20.710  1.00  0.00            
ATOM     59  H26 BCD     1      10.990  23.200  22.380  1.00  0.00            
ATOM     60  H27 BCD     1      11.940  24.540  19.710  1.00  0.00            
ATOM     61  H28 BCD     1      12.260  26.500  21.170  1.00  0.00            
ATOM     62  H29 BCD     1      10.480  26.020  20.900  1.00  0.00            
ATOM     63  H30 BCD     1      11.930  25.820  23.320  1.00  0.00            
ATOM     64  C19 BCD     1      16.470  24.270  16.080  1.00  0.00            
ATOM     65  O16 BCD     1      15.280  24.560  15.310  1.00  0.00            
ATOM     66  C20 BCD     1      16.340  22.770  16.400  1.00  0.00            
ATOM     67  O17 BCD     1      16.290  21.880  15.290  1.00  0.00            
ATOM     68  C21 BCD     1      15.200  22.520  17.360  1.00  0.00            
ATOM     69  O18 BCD     1      15.170  21.170  17.910  1.00  0.00            
ATOM     70  C22 BCD     1      15.070  23.510  18.510  1.00  0.00            
ATOM     71  C23 BCD     1      15.300  24.960  18.030  1.00  0.00            
ATOM     72  O19 BCD     1      16.410  25.120  17.230  1.00  0.00            
ATOM     73  C24 BCD     1      15.290  25.970  19.190  1.00  0.00            
ATOM     74  O20 BCD     1      16.320  25.710  20.180  1.00  0.00            
ATOM     75  H31 BCD     1      17.370  24.370  15.460  1.00  0.00            
ATOM     76  H32 BCD     1      17.240  22.600  17.000  1.00  0.00            
ATOM     77  H33 BCD     1      16.700  21.120  15.730  1.00  0.00            
ATOM     78  H34 BCD     1      14.280  22.740  16.790  1.00  0.00            
ATOM     79  H35 BCD     1      14.660  21.180  18.720  1.00  0.00            
ATOM     80  H36 BCD     1      15.880  23.290  19.210  1.00  0.00            
ATOM     81  H37 BCD     1      14.400  25.190  17.440  1.00  0.00            
ATOM     82  H38 BCD     1      15.280  27.000  18.800  1.00  0.00            
ATOM     83  H39 BCD     1      14.300  25.810  19.640  1.00  0.00            
ATOM     84  H40 BCD     1      16.700  26.580  20.370  1.00  0.00            
ATOM     85  C25 BCD     1      14.290  26.530  11.800  1.00  0.00            
ATOM     86  O21 BCD     1      12.900  26.480  12.050  1.00  0.00            
ATOM     87  C26 BCD     1      14.960  25.110  11.670  1.00  0.00            
ATOM     88  O22 BCD     1      14.260  24.410  10.600  1.00  0.00            
ATOM     89  C27 BCD     1      14.940  24.380  13.050  1.00  0.00            
ATOM     90  O23 BCD     1      15.710  23.160  13.060  1.00  0.00            
ATOM     91  C28 BCD     1      15.500  25.260  14.120  1.00  0.00            
ATOM     92  C29 BCD     1      14.720  26.610  14.170  1.00  0.00            
ATOM     93  O24 BCD     1      14.830  27.220  12.910  1.00  0.00            
ATOM     94  C30 BCD     1      15.270  27.500  15.270  1.00  0.00            
ATOM     95  O25 BCD     1      16.580  27.880  15.120  1.00  0.00            
ATOM     96  H41 BCD     1      14.530  27.190  10.960  1.00  0.00            
ATOM     97  H42 BCD     1      15.950  25.380  11.270  1.00  0.00            
ATOM     98  H43 BCD     1      14.680  23.540  10.560  1.00  0.00            
ATOM     99  H44 BCD     1      13.880  24.190  13.240  1.00  0.00            
ATOM    100  H45 BCD     1      15.500  22.810  13.930  1.00  0.00            
ATOM    101  H46 BCD     1      16.540  25.550  13.950  1.00  0.00            
ATOM    102  H47 BCD     1      13.650  26.510  14.350  1.00  0.00            
ATOM    103  H48 BCD     1      14.590  28.370  15.310  1.00  0.00            
ATOM    104  H49 BCD     1      15.060  26.970  16.210  1.00  0.00            
ATOM    105  H50 BCD     1      16.960  27.870  16.010  1.00  0.00            
ATOM    106  C31 BCD     1       9.500  28.110  10.720  1.00  0.00            
ATOM    107  O26 BCD     1       8.920  27.750  12.000  1.00  0.00            
ATOM    108  C32 BCD     1       9.780  26.780  10.030  1.00  0.00            
ATOM    109  O27 BCD     1       8.620  25.890   9.810  1.00  0.00            
ATOM    110  C33 BCD     1      10.880  26.080  10.860  1.00  0.00            
ATOM    111  C34 BCD     1      12.060  27.120  11.120  1.00  0.00            
ATOM    112  C35 BCD     1      11.600  28.400  11.780  1.00  0.00            
ATOM    113  O28 BCD     1      10.660  28.920  10.940  1.00  0.00            
ATOM    114  C36 BCD     1      12.660  29.450  11.720  1.00  0.00            
ATOM    115  O29 BCD     1      12.250  30.540  12.410  1.00  0.00            
ATOM    116  O30 BCD     1      11.430  24.910  10.250  1.00  0.00            
ATOM    117  H51 BCD     1       8.850  28.720  10.080  1.00  0.00            
ATOM    118  H52 BCD     1      10.180  27.110   9.060  1.00  0.00            
ATOM    119  H53 BCD     1       8.960  25.070   9.440  1.00  0.00            
ATOM    120  H54 BCD     1      10.490  25.830  11.850  1.00  0.00            
ATOM    121  H55 BCD     1      12.390  24.960  10.210  1.00  0.00            
ATOM    122  H56 BCD     1      12.610  27.280  10.180  1.00  0.00            
ATOM    123  H57 BCD     1      11.270  28.150  12.800  1.00  0.00            
ATOM    124  H58 BCD     1      13.660  29.190  12.090  1.00  0.00            
ATOM    125  H59 BCD     1      12.820  29.600  10.650  1.00  0.00            
ATOM    126  H60 BCD     1      11.420  30.880  12.060  1.00  0.00            
ATOM    127  C37 BCD     1       5.830  28.510  14.490  1.00  0.00            
ATOM    128  O31 BCD     1       6.240  27.430  15.290  1.00  0.00            
ATOM    129  C38 BCD     1       5.390  28.030  13.060  1.00  0.00            
ATOM    130  O32 BCD     1       4.250  27.090  13.220  1.00  0.00            
ATOM    131  C39 BCD     1       6.610  27.330  12.510  1.00  0.00            
ATOM    132  O33 BCD     1       6.140  26.750  11.220  1.00  0.00            
ATOM    133  C40 BCD     1       7.700  28.380  12.410  1.00  0.00            
ATOM    134  C41 BCD     1       8.030  29.070  13.700  1.00  0.00            
ATOM    135  O34 BCD     1       6.860  29.480  14.460  1.00  0.00            
ATOM    136  C42 BCD     1       9.000  30.260  13.510  1.00  0.00            
ATOM    137  O35 BCD     1       9.300  30.720  14.860  1.00  0.00            
ATOM    138  H61 BCD     1       5.010  29.000  15.030  1.00  0.00            
ATOM    139  H62 BCD     1       4.980  28.970  12.670  1.00  0.00            
ATOM    140  H63 BCD     1       3.460  27.560  13.510  1.00  0.00            
ATOM    141  H64 BCD     1       7.020  26.480  13.060  1.00  0.00            
ATOM    142  H65 BCD     1       6.800  26.640  10.540  1.00  0.00            
ATOM    143  H66 BCD     1       7.450  29.170  11.690  1.00  0.00            
ATOM    144  H67 BCD     1       8.540  28.350  14.360  1.00  0.00            
ATOM    145  H68 BCD     1       9.890  29.800  13.070  1.00  0.00            
ATOM    146  H69 BCD     1       8.550  31.040  12.880  1.00  0.00            
ATOM    147  H70 BCD     1       9.500  31.660  14.840  1.00  0.00            
ATOM    148  C1  CG7     2      11.530  31.480  17.780  1.00  0.00            
ATOM    149  C2  CG7     2      11.250  30.280  17.240  1.00  0.00            
ATOM    150  C3  CG7     2      10.250  29.190  17.750  1.00  0.00            
ATOM    151  C4  CG7     2      10.270  29.060  19.300  1.00  0.00            
ATOM    152  O1  CG7     2       8.930  29.700  17.530  1.00  0.00            
ATOM    153  C5  CG7     2      10.570  27.860  16.930  1.00  0.00            
ATOM    154  C6  CG7     2       9.480  26.740  17.060  1.00  0.00            
ATOM    155  C7  CG7     2       9.970  25.330  16.880  1.00  0.00            
ATOM    156  C8  CG7     2      10.430  24.740  15.750  1.00  0.00            
ATOM    157  C9  CG7     2      10.550  25.370  14.360  1.00  0.00            
ATOM    158  C10 CG7     2      10.820  23.250  15.670  1.00  0.00            
ATOM    159  C11 CG7     2       9.720  22.320  15.200  1.00  0.00            
ATOM    160  C12 CG7     2      10.280  20.950  15.320  1.00  0.00            
ATOM    161  C13 CG7     2       9.960  19.990  16.230  1.00  0.00            
ATOM    162  C14 CG7     2       9.050  20.190  17.380  1.00  0.00            
ATOM    163  C15 CG7     2      10.840  18.800  16.340  1.00  0.00            
ATOM    164  H1  CG7     2      12.190  32.230  17.360  1.00  0.00            
ATOM    165  H2  CG7     2      11.020  31.900  18.650  1.00  0.00            
ATOM    166  H3  CG7     2      11.650  30.080  16.240  1.00  0.00            
ATOM    167  H4  CG7     2       9.500  28.390  19.720  1.00  0.00            
ATOM    168  H5  CG7     2      11.280  28.770  19.620  1.00  0.00            
ATOM    169  H6  CG7     2      10.180  30.060  19.740  1.00  0.00            
ATOM    170  H7  CG7     2       8.800  29.860  16.580  1.00  0.00            
ATOM    171  H8  CG7     2      11.570  27.580  17.280  1.00  0.00            
ATOM    172  H9  CG7     2      10.760  28.090  15.870  1.00  0.00            
ATOM    173  H10 CG7     2       8.770  27.070  16.300  1.00  0.00            
ATOM    174  H11 CG7     2       8.920  26.880  18.000  1.00  0.00            
ATOM    175  H12 CG7     2       9.810  24.820  17.820  1.00  0.00            
ATOM    176  H13 CG7     2       9.890  24.860  13.640  1.00  0.00            
ATOM    177  H14 CG7     2      10.310  26.440  14.330  1.00  0.00            
ATOM    178  H15 CG7     2      11.590  25.210  14.050  1.00  0.00            
ATOM    179  H16 CG7     2      11.170  22.880  16.640  1.00  0.00            
ATOM    180  H17 CG7     2      11.660  23.060  14.990  1.00  0.00            
ATOM    181  H18 CG7     2       9.560  22.460  14.130  1.00  0.00            
ATOM    182  H19 CG7     2       8.880  22.500  15.870  1.00  0.00            
ATOM    183  H20 CG7     2      11.020  20.860  14.530  1.00  0.00            
ATOM    184  H21 CG7     2       8.080  19.720  17.170  1.00  0.00            
ATOM    185  H22 CG7     2       9.410  19.800  18.340  1.00  0.00            
ATOM    186  H23 CG7     2       8.850  21.230  17.670  1.00  0.00            
ATOM    187  H24 CG7     2      11.300  18.630  15.360  1.00  0.00            
ATOM    188  H25 CG7     2      11.630  18.940  17.090  1.00  0.00            
ATOM    189  H26 CG7     2      10.250  17.890  16.530  1.00  0.00            
TER
ENDMDL
MODEL        1
ATOM      1  C1  BCD     1       4.060  22.470  16.480  1.00  0.00            
ATOM      2  O1  BCD     1       5.500  22.320  16.270  1.00  0.00            
ATOM      3  C2  BCD     1       3.320  22.080  15.160  1.00  0.00            
ATOM      4  O2  BCD     1       3.670  20.780  14.730  1.00  0.00            
ATOM      5  C3  BCD     1       3.720  23.010  14.030  1.00  0.00            
ATOM      6  O3  BCD     1       3.100  22.750  12.780  1.00  0.00            
ATOM      7  C4  BCD     1       3.400  24.470  14.480  1.00  0.00            
ATOM      8  C5  BCD     1       4.050  24.750  15.850  1.00  0.00            
ATOM      9  O4  BCD     1       3.650  23.760  16.810  1.00  0.00            
ATOM     10  C6  BCD     1       3.610  26.150  16.410  1.00  0.00            
ATOM     11  O5  BCD     1       2.230  26.260  16.660  1.00  0.00            
ATOM     12  H1  BCD     1       3.730  21.810  17.290  1.00  0.00            
ATOM     13  H2  BCD     1       2.250  22.200  15.380  1.00  0.00            
ATOM     14  H3  BCD     1       3.000  20.150  15.000  1.00  0.00            
ATOM     15  H4  BCD     1       4.810  22.950  14.000  1.00  0.00            
ATOM     16  H5  BCD     1       3.030  23.600  12.340  1.00  0.00            
ATOM     17  H6  BCD     1       2.350  24.640  14.750  1.00  0.00            
ATOM     18  H7  BCD     1       5.140  24.680  15.810  1.00  0.00            
ATOM     19  H8  BCD     1       4.140  26.250  17.360  1.00  0.00            
ATOM     20  H9  BCD     1       3.920  26.980  15.760  1.00  0.00            
ATOM     21  H10 BCD     1       2.140  26.290  17.610  1.00  0.00            
ATOM     22  C7  BCD     1       8.910  20.700  17.880  1.00  0.00            
ATOM     23  O6  BCD     1       9.670  21.880  17.600  1.00  0.00            
ATOM     24  C8  BCD     1       8.340  20.050  16.700  1.00  0.00            
ATOM     25  O7  BCD     1       9.420  19.650  15.810  1.00  0.00            
ATOM     26  C9  BCD     1       7.230  20.760  15.950  1.00  0.00            
ATOM     27  O8  BCD     1       6.620  19.860  14.900  1.00  0.00            
ATOM     28  C10 BCD     1       6.150  21.260  16.870  1.00  0.00            
ATOM     29  C11 BCD     1       6.800  21.910  18.120  1.00  0.00            
ATOM     30  O9  BCD     1       7.820  21.110  18.620  1.00  0.00            
ATOM     31  C12 BCD     1       5.910  22.030  19.280  1.00  0.00            
ATOM     32  O10 BCD     1       5.130  20.800  19.490  1.00  0.00            
ATOM     33  H11 BCD     1       9.440  19.970  18.510  1.00  0.00            
ATOM     34  H12 BCD     1       7.810  19.170  17.080  1.00  0.00            
ATOM     35  H13 BCD     1       9.020  19.430  14.970  1.00  0.00            
ATOM     36  H14 BCD     1       7.700  21.690  15.580  1.00  0.00            
ATOM     37  H15 BCD     1       5.860  20.300  14.520  1.00  0.00            
ATOM     38  H16 BCD     1       5.490  20.400  17.050  1.00  0.00            
ATOM     39  H17 BCD     1       7.340  22.840  17.880  1.00  0.00            
ATOM     40  H18 BCD     1       6.380  22.180  20.270  1.00  0.00            
ATOM     41  H19 BCD     1       5.180  22.850  19.130  1.00  0.00            
ATOM     42  H20 BCD     1       5.660  20.030  19.750  1.00  0.00            
ATOM     43  C13 BCD     1      13.340  23.410  17.840  1.00  0.00            
ATOM     44  O11 BCD     1      12.850  24.310  16.870  1.00  0.00            
ATOM     45  C14 BCD     1      13.320  21.960  17.290  1.00  0.00            
ATOM     46  O12 BCD     1      14.380  21.750  16.400  1.00  0.00            
ATOM     47  C15 BCD     1      11.950  21.580  16.790  1.00  0.00            
ATOM     48  O13 BCD     1      12.050  20.200  16.420  1.00  0.00            
ATOM     49  C16 BCD     1      11.020  21.830  17.990  1.00  0.00            
ATOM     50  C17 BCD     1      11.110  23.190  18.690  1.00  0.00            
ATOM     51  O14 BCD     1      12.530  23.480  18.930  1.00  0.00            
ATOM     52  C18 BCD     1      10.410  23.130  20.020  1.00  0.00            
ATOM     53  O15 BCD     1      11.000  22.050  20.820  1.00  0.00            
ATOM     54  H21 BCD     1      14.380  23.600  18.130  1.00  0.00            
ATOM     55  H22 BCD     1      13.410  21.280  18.150  1.00  0.00            
ATOM     56  H23 BCD     1      14.050  20.950  15.980  1.00  0.00            
ATOM     57  H24 BCD     1      11.640  22.200  15.940  1.00  0.00            
ATOM     58  H25 BCD     1      11.190  19.910  16.110  1.00  0.00            
ATOM     59  H26 BCD     1      11.140  21.020  18.720  1.00  0.00            
ATOM     60  H27 BCD     1      10.740  23.970  18.010  1.00  0.00            
ATOM     61  H28 BCD     1      10.560  24.070  20.570  1.00  0.00            
ATOM     62  H29 BCD     1       9.330  22.980  19.960  1.00  0.00            
ATOM     63  H30 BCD     1      10.240  21.490  20.980  1.00  0.00            
ATOM     64  C19 BCD     1      14.300  27.390  14.440  1.00  0.00            
ATOM     65  O16 BCD     1      13.200  27.270  13.640  1.00  0.00            
ATOM     66  C20 BCD     1      15.160  26.120  14.400  1.00  0.00            
ATOM     67  O17 BCD     1      15.590  25.890  13.070  1.00  0.00            
ATOM     68  C21 BCD     1      14.430  24.940  14.980  1.00  0.00            
ATOM     69  O18 BCD     1      15.380  23.830  15.050  1.00  0.00            
ATOM     70  C22 BCD     1      13.820  25.260  16.370  1.00  0.00            
ATOM     71  C23 BCD     1      13.170  26.640  16.310  1.00  0.00            
ATOM     72  O19 BCD     1      14.020  27.680  15.800  1.00  0.00            
ATOM     73  C24 BCD     1      12.580  27.230  17.540  1.00  0.00            
ATOM     74  O20 BCD     1      13.610  27.760  18.480  1.00  0.00            
ATOM     75  H31 BCD     1      14.970  28.160  14.040  1.00  0.00            
ATOM     76  H32 BCD     1      16.050  26.220  15.040  1.00  0.00            
ATOM     77  H33 BCD     1      16.130  25.090  13.110  1.00  0.00            
ATOM     78  H34 BCD     1      13.580  24.730  14.330  1.00  0.00            
ATOM     79  H35 BCD     1      14.940  23.070  15.430  1.00  0.00            
ATOM     80  H36 BCD     1      14.590  25.360  17.150  1.00  0.00            
ATOM     81  H37 BCD     1      12.340  26.500  15.610  1.00  0.00            
ATOM     82  H38 BCD     1      11.990  28.090  17.200  1.00  0.00            
ATOM     83  H39 BCD     1      11.920  26.520  18.060  1.00  0.00            
ATOM     84  H40 BCD     1      13.480  28.710  18.520  1.00  0.00            
ATOM     85  C25 BCD     1      11.380  29.510  10.750  1.00  0.00            
ATOM     86  O21 BCD     1      10.130  28.850  10.910  1.00  0.00            
ATOM     87  C26 BCD     1      12.390  28.470  10.310  1.00  0.00            
ATOM     88  O22 BCD     1      11.810  27.730   9.250  1.00  0.00            
ATOM     89  C27 BCD     1      12.700  27.480  11.380  1.00  0.00            
ATOM     90  O23 BCD     1      13.710  26.510  10.980  1.00  0.00            
ATOM     91  C28 BCD     1      13.100  28.290  12.590  1.00  0.00            
ATOM     92  C29 BCD     1      12.070  29.380  12.990  1.00  0.00            
ATOM     93  O24 BCD     1      11.890  30.220  11.900  1.00  0.00            
ATOM     94  C30 BCD     1      12.600  30.200  14.130  1.00  0.00            
ATOM     95  O25 BCD     1      13.900  30.850  13.950  1.00  0.00            
ATOM     96  H41 BCD     1      11.240  30.240   9.940  1.00  0.00            
ATOM     97  H42 BCD     1      13.280  28.970   9.890  1.00  0.00            
ATOM     98  H43 BCD     1      12.180  26.850   9.300  1.00  0.00            
ATOM     99  H44 BCD     1      11.770  26.940  11.600  1.00  0.00            
ATOM    100  H45 BCD     1      14.230  26.270  11.760  1.00  0.00            
ATOM    101  H46 BCD     1      14.060  28.770  12.360  1.00  0.00            
ATOM    102  H47 BCD     1      11.140  28.910  13.320  1.00  0.00            
ATOM    103  H48 BCD     1      11.920  31.050  14.290  1.00  0.00            
ATOM    104  H49 BCD     1      12.750  29.650  15.070  1.00  0.00            
ATOM    105  H50 BCD     1      14.520  30.630  14.640  1.00  0.00            
ATOM    106  C31 BCD     1       6.210  29.100   9.970  1.00  0.00            
ATOM    107  O26 BCD     1       5.950  28.180  11.090  1.00  0.00            
ATOM    108  C32 BCD     1       7.080  28.460   8.900  1.00  0.00            
ATOM    109  O27 BCD     1       6.530  27.240   8.360  1.00  0.00            
ATOM    110  C33 BCD     1       8.380  28.020   9.540  1.00  0.00            
ATOM    111  C34 BCD     1       9.050  29.280  10.130  1.00  0.00            
ATOM    112  C35 BCD     1       8.130  30.000  11.090  1.00  0.00            
ATOM    113  O28 BCD     1       6.860  30.280  10.450  1.00  0.00            
ATOM    114  C36 BCD     1       8.580  31.370  11.640  1.00  0.00            
ATOM    115  O29 BCD     1       8.130  31.490  12.970  1.00  0.00            
ATOM    116  O30 BCD     1       9.250  27.390   8.570  1.00  0.00            
ATOM    117  H51 BCD     1       5.300  29.450   9.470  1.00  0.00            
ATOM    118  H52 BCD     1       7.070  29.250   8.140  1.00  0.00            
ATOM    119  H53 BCD     1       7.200  26.810   7.810  1.00  0.00            
ATOM    120  H54 BCD     1       8.120  27.310  10.340  1.00  0.00            
ATOM    121  H55 BCD     1      10.130  27.570   8.930  1.00  0.00            
ATOM    122  H56 BCD     1       9.280  30.030   9.360  1.00  0.00            
ATOM    123  H57 BCD     1       8.010  29.360  11.980  1.00  0.00            
ATOM    124  H58 BCD     1       9.680  31.320  11.700  1.00  0.00            
ATOM    125  H59 BCD     1       8.330  32.160  10.920  1.00  0.00            
ATOM    126  H60 BCD     1       8.380  32.390  13.220  1.00  0.00            
ATOM    127  C37 BCD     1       2.860  26.430  13.020  1.00  0.00            
ATOM    128  O31 BCD     1       3.790  25.380  13.440  1.00  0.00            
ATOM    129  C38 BCD     1       2.760  26.280  11.540  1.00  0.00            
ATOM    130  O32 BCD     1       2.440  24.900  11.250  1.00  0.00            
ATOM    131  C39 BCD     1       4.050  26.730  10.890  1.00  0.00            
ATOM    132  O33 BCD     1       4.000  26.760   9.470  1.00  0.00            
ATOM    133  C40 BCD     1       4.530  28.020  11.450  1.00  0.00            
ATOM    134  C41 BCD     1       4.590  28.030  12.930  1.00  0.00            
ATOM    135  O34 BCD     1       3.300  27.760  13.430  1.00  0.00            
ATOM    136  C42 BCD     1       4.990  29.490  13.360  1.00  0.00            
ATOM    137  O35 BCD     1       4.800  29.670  14.800  1.00  0.00            
ATOM    138  H61 BCD     1       1.930  26.220  13.560  1.00  0.00            
ATOM    139  H62 BCD     1       1.890  26.850  11.200  1.00  0.00            
ATOM    140  H63 BCD     1       2.670  24.780  10.330  1.00  0.00            
ATOM    141  H64 BCD     1       4.830  26.020  11.180  1.00  0.00            
ATOM    142  H65 BCD     1       4.870  26.850   9.070  1.00  0.00            
ATOM    143  H66 BCD     1       3.910  28.840  11.080  1.00  0.00            
ATOM    144  H67 BCD     1       5.320  27.280  13.260  1.00  0.00            
ATOM    145  H68 BCD     1       6.010  29.700  13.000  1.00  0.00            
ATOM    146  H69 BCD     1       4.320  30.230  12.890  1.00  0.00            
ATOM    147  H70 BCD     1       3.920  29.300  14.900  1.00  0.00            
ATOM    148  C1  CG7     2       9.570  27.380  19.240  1.00  0.00            
ATOM    149  C2  CG7     2       8.340  27.600  18.630  1.00  0.00            
ATOM    150  C3  CG7     2       7.350  26.650  17.940  1.00  0.00            
ATOM    151  C4  CG7     2       6.380  26.010  19.050  1.00  0.00            
ATOM    152  O1  CG7     2       6.610  27.490  17.090  1.00  0.00            
ATOM    153  C5  CG7     2       8.050  25.520  17.160  1.00  0.00            
ATOM    154  C6  CG7     2       9.100  26.030  16.100  1.00  0.00            
ATOM    155  C7  CG7     2       9.470  25.000  15.110  1.00  0.00            
ATOM    156  C8  CG7     2       9.000  24.860  13.850  1.00  0.00            
ATOM    157  C9  CG7     2       7.790  25.590  13.370  1.00  0.00            
ATOM    158  C10 CG7     2       9.590  23.880  12.800  1.00  0.00            
ATOM    159  C11 CG7     2      10.760  22.970  13.290  1.00  0.00            
ATOM    160  C12 CG7     2      11.230  21.990  12.190  1.00  0.00            
ATOM    161  C13 CG7     2      12.430  21.910  11.590  1.00  0.00            
ATOM    162  C14 CG7     2      13.620  22.770  11.840  1.00  0.00            
ATOM    163  C15 CG7     2      12.670  20.790  10.650  1.00  0.00            
ATOM    164  H1  CG7     2      10.230  28.140  19.660  1.00  0.00            
ATOM    165  H2  CG7     2       9.950  26.370  19.300  1.00  0.00            
ATOM    166  H3  CG7     2       8.040  28.640  18.540  1.00  0.00            
ATOM    167  H4  CG7     2       5.580  25.360  18.680  1.00  0.00            
ATOM    168  H5  CG7     2       7.050  25.490  19.760  1.00  0.00            
ATOM    169  H6  CG7     2       5.740  26.780  19.490  1.00  0.00            
ATOM    170  H7  CG7     2       7.240  27.990  16.550  1.00  0.00            
ATOM    171  H8  CG7     2       7.290  24.970  16.590  1.00  0.00            
ATOM    172  H9  CG7     2       8.700  24.890  17.770  1.00  0.00            
ATOM    173  H10 CG7     2       9.990  26.400  16.620  1.00  0.00            
ATOM    174  H11 CG7     2       8.560  26.820  15.560  1.00  0.00            
ATOM    175  H12 CG7     2      10.410  24.530  15.380  1.00  0.00            
ATOM    176  H13 CG7     2       6.930  25.050  13.780  1.00  0.00            
ATOM    177  H14 CG7     2       7.750  26.640  13.670  1.00  0.00            
ATOM    178  H15 CG7     2       7.750  25.560  12.280  1.00  0.00            
ATOM    179  H16 CG7     2      10.050  24.430  11.970  1.00  0.00            
ATOM    180  H17 CG7     2       8.780  23.310  12.330  1.00  0.00            
ATOM    181  H18 CG7     2      10.300  22.370  14.080  1.00  0.00            
ATOM    182  H19 CG7     2      11.550  23.490  13.830  1.00  0.00            
ATOM    183  H20 CG7     2      10.420  21.310  11.920  1.00  0.00            
ATOM    184  H21 CG7     2      13.990  23.060  10.850  1.00  0.00            
ATOM    185  H22 CG7     2      13.470  23.690  12.410  1.00  0.00            
ATOM    186  H23 CG7     2      14.340  22.160  12.400  1.00  0.00            
ATOM    187  H24 CG7     2      12.630  21.300   9.680  1.00  0.00            
ATOM    188  H25 CG7     2      13.710  20.450  10.790  1.00  0.00            
ATOM    189  H26 CG7     2      11.850  20.070  10.640  1.00  0.00            
TER
ENDMDL
MODEL        1
ATOM      1  C1  BCD     1       6.030  31.340  23.740  1.00  0.00            
ATOM      2  O1  BCD     1       6.480  30.590  24.820  1.00  0.00            
ATOM      3  C2  BCD     1       5.820  30.440  22.560  1.00  0.00            
ATOM      4  O2  BCD     1       4.860  29.420  22.890  1.00  0.00            
ATOM      5  C3  BCD     1       7.240  29.820  22.250  1.00  0.00            
ATOM      6  O3  BCD     1       7.100  29.030  21.040  1.00  0.00            
ATOM      7  C4  BCD     1       8.250  30.990  21.990  1.00  0.00            
ATOM      8  C5  BCD     1       8.330  31.960  23.160  1.00  0.00            
ATOM      9  O4  BCD     1       6.960  32.400  23.320  1.00  0.00            
ATOM     10  C6  BCD     1       9.190  33.210  22.920  1.00  0.00            
ATOM     11  O5  BCD     1       9.300  34.000  24.120  1.00  0.00            
ATOM     12  H1  BCD     1       5.110  31.840  24.070  1.00  0.00            
ATOM     13  H2  BCD     1       5.540  31.130  21.760  1.00  0.00            
ATOM     14  H3  BCD     1       4.680  29.570  23.820  1.00  0.00            
ATOM     15  H4  BCD     1       7.560  29.210  23.100  1.00  0.00            
ATOM     16  H5  BCD     1       7.930  28.560  20.920  1.00  0.00            
ATOM     17  H6  BCD     1       8.000  31.660  21.150  1.00  0.00            
ATOM     18  H7  BCD     1       8.720  31.380  24.020  1.00  0.00            
ATOM     19  H8  BCD     1      10.180  32.830  22.640  1.00  0.00            
ATOM     20  H9  BCD     1       8.700  33.740  22.090  1.00  0.00            
ATOM     21  H10 BCD     1       8.410  33.990  24.480  1.00  0.00            
ATOM     22  C7  BCD     1       5.600  29.880  28.840  1.00  0.00            
ATOM     23  O6  BCD     1       6.510  28.720  28.760  1.00  0.00            
ATOM     24  C8  BCD     1       4.500  29.770  27.800  1.00  0.00            
ATOM     25  O7  BCD     1       3.570  28.640  28.110  1.00  0.00            
ATOM     26  C9  BCD     1       5.100  29.610  26.380  1.00  0.00            
ATOM     27  O8  BCD     1       4.110  29.360  25.430  1.00  0.00            
ATOM     28  C10 BCD     1       5.860  30.860  26.090  1.00  0.00            
ATOM     29  C11 BCD     1       6.950  31.070  27.260  1.00  0.00            
ATOM     30  O9  BCD     1       6.290  31.100  28.500  1.00  0.00            
ATOM     31  C12 BCD     1       7.700  32.340  27.160  1.00  0.00            
ATOM     32  O10 BCD     1       7.140  33.390  26.430  1.00  0.00            
ATOM     33  H11 BCD     1       5.290  29.880  29.890  1.00  0.00            
ATOM     34  H12 BCD     1       3.950  30.720  27.790  1.00  0.00            
ATOM     35  H13 BCD     1       3.280  28.740  29.020  1.00  0.00            
ATOM     36  H14 BCD     1       5.810  28.780  26.350  1.00  0.00            
ATOM     37  H15 BCD     1       3.600  28.620  25.780  1.00  0.00            
ATOM     38  H16 BCD     1       5.120  31.670  26.080  1.00  0.00            
ATOM     39  H17 BCD     1       7.680  30.260  27.240  1.00  0.00            
ATOM     40  H18 BCD     1       7.920  32.720  28.160  1.00  0.00            
ATOM     41  H19 BCD     1       8.710  32.090  26.780  1.00  0.00            
ATOM     42  H20 BCD     1       6.690  33.950  27.060  1.00  0.00            
ATOM     43  C13 BCD     1       7.660  25.400  31.050  1.00  0.00            
ATOM     44  O11 BCD     1       8.970  25.640  30.450  1.00  0.00            
ATOM     45  C14 BCD     1       6.610  25.130  29.960  1.00  0.00            
ATOM     46  O12 BCD     1       6.920  23.910  29.380  1.00  0.00            
ATOM     47  C15 BCD     1       6.490  26.300  29.040  1.00  0.00            
ATOM     48  O13 BCD     1       5.370  26.150  28.120  1.00  0.00            
ATOM     49  C16 BCD     1       6.360  27.660  29.760  1.00  0.00            
ATOM     50  C17 BCD     1       7.370  27.830  30.860  1.00  0.00            
ATOM     51  O14 BCD     1       7.390  26.630  31.670  1.00  0.00            
ATOM     52  C18 BCD     1       6.980  29.070  31.750  1.00  0.00            
ATOM     53  O15 BCD     1       7.910  29.230  32.810  1.00  0.00            
ATOM     54  H21 BCD     1       7.680  24.590  31.780  1.00  0.00            
ATOM     55  H22 BCD     1       5.650  24.920  30.450  1.00  0.00            
ATOM     56  H23 BCD     1       6.090  23.510  29.110  1.00  0.00            
ATOM     57  H24 BCD     1       7.450  26.420  28.510  1.00  0.00            
ATOM     58  H25 BCD     1       4.940  27.010  28.170  1.00  0.00            
ATOM     59  H26 BCD     1       5.370  27.790  30.210  1.00  0.00            
ATOM     60  H27 BCD     1       8.300  28.060  30.330  1.00  0.00            
ATOM     61  H28 BCD     1       6.990  29.970  31.120  1.00  0.00            
ATOM     62  H29 BCD     1       5.990  29.010  32.210  1.00  0.00            
ATOM     63  H30 BCD     1       8.760  29.530  32.500  1.00  0.00            
ATOM     64  C19 BCD     1      12.820  24.210  30.370  1.00  0.00            
ATOM     65  O16 BCD     1      12.970  25.010  29.110  1.00  0.00            
ATOM     66  C20 BCD     1      11.700  23.110  30.120  1.00  0.00            
ATOM     67  O17 BCD     1      12.020  22.460  28.900  1.00  0.00            
ATOM     68  C21 BCD     1      10.370  23.780  29.840  1.00  0.00            
ATOM     69  O18 BCD     1       9.320  22.800  29.630  1.00  0.00            
ATOM     70  C22 BCD     1      10.030  24.780  30.950  1.00  0.00            
ATOM     71  C23 BCD     1      11.240  25.760  31.290  1.00  0.00            
ATOM     72  O19 BCD     1      12.320  24.930  31.540  1.00  0.00            
ATOM     73  C24 BCD     1      11.020  26.530  32.620  1.00  0.00            
ATOM     74  O20 BCD     1      12.070  27.410  33.000  1.00  0.00            
ATOM     75  H31 BCD     1      13.780  23.790  30.680  1.00  0.00            
ATOM     76  H32 BCD     1      11.600  22.470  31.010  1.00  0.00            
ATOM     77  H33 BCD     1      11.210  22.050  28.570  1.00  0.00            
ATOM     78  H34 BCD     1      10.500  24.310  28.890  1.00  0.00            
ATOM     79  H35 BCD     1       8.550  23.360  29.490  1.00  0.00            
ATOM     80  H36 BCD     1       9.740  24.130  31.790  1.00  0.00            
ATOM     81  H37 BCD     1      11.360  26.560  30.550  1.00  0.00            
ATOM     82  H38 BCD     1      10.130  27.160  32.450  1.00  0.00            
ATOM     83  H39 BCD     1      10.620  25.820  33.360  1.00  0.00            
ATOM     84  H40 BCD     1      12.240  27.200  33.920  1.00  0.00            
ATOM     85  C25 BCD     1      16.040  26.320  26.800  1.00  0.00            
ATOM     86  O21 BCD     1      15.170  26.470  25.700  1.00  0.00            
ATOM     87  C26 BCD     1      16.090  24.830  27.180  1.00  0.00            
ATOM     88  O22 BCD     1      16.550  24.020  26.110  1.00  0.00            
ATOM     89  C27 BCD     1      14.690  24.450  27.620  1.00  0.00            
ATOM     90  O23 BCD     1      14.670  23.010  27.940  1.00  0.00            
ATOM     91  C28 BCD     1      14.310  25.280  28.830  1.00  0.00            
ATOM     92  C29 BCD     1      14.450  26.770  28.530  1.00  0.00            
ATOM     93  O24 BCD     1      15.690  27.110  27.970  1.00  0.00            
ATOM     94  C30 BCD     1      14.190  27.660  29.740  1.00  0.00            
ATOM     95  O25 BCD     1      15.260  27.460  30.650  1.00  0.00            
ATOM     96  H41 BCD     1      17.010  26.640  26.420  1.00  0.00            
ATOM     97  H42 BCD     1      16.760  24.720  28.040  1.00  0.00            
ATOM     98  H43 BCD     1      16.420  23.140  26.450  1.00  0.00            
ATOM     99  H44 BCD     1      13.950  24.720  26.850  1.00  0.00            
ATOM    100  H45 BCD     1      13.730  22.890  28.100  1.00  0.00            
ATOM    101  H46 BCD     1      14.990  24.920  29.610  1.00  0.00            
ATOM    102  H47 BCD     1      13.730  27.000  27.740  1.00  0.00            
ATOM    103  H48 BCD     1      14.240  28.720  29.450  1.00  0.00            
ATOM    104  H49 BCD     1      13.250  27.390  30.230  1.00  0.00            
ATOM    105  H50 BCD     1      16.090  27.200  30.240  1.00  0.00            
ATOM    106  C31 BCD     1      14.960  28.420  22.050  1.00  0.00            
ATOM    107  O26 BCD     1      13.610  28.810  22.190  1.00  0.00            
ATOM    108  C32 BCD     1      15.120  26.940  22.020  1.00  0.00            
ATOM    109  O27 BCD     1      14.430  26.390  20.900  1.00  0.00            
ATOM    110  C33 BCD     1      14.790  26.290  23.420  1.00  0.00            
ATOM    111  C34 BCD     1      15.750  26.870  24.470  1.00  0.00            
ATOM    112  C35 BCD     1      15.710  28.420  24.350  1.00  0.00            
ATOM    113  O28 BCD     1      15.900  28.850  22.990  1.00  0.00            
ATOM    114  C36 BCD     1      16.610  29.130  25.300  1.00  0.00            
ATOM    115  O29 BCD     1      17.980  28.780  25.180  1.00  0.00            
ATOM    116  O30 BCD     1      14.830  24.770  23.480  1.00  0.00            
ATOM    117  H51 BCD     1      15.270  28.790  21.060  1.00  0.00            
ATOM    118  H52 BCD     1      16.170  26.620  21.920  1.00  0.00            
ATOM    119  H53 BCD     1      14.460  25.450  21.100  1.00  0.00            
ATOM    120  H54 BCD     1      13.770  26.610  23.660  1.00  0.00            
ATOM    121  H55 BCD     1      14.580  24.390  24.330  1.00  0.00            
ATOM    122  H56 BCD     1      16.760  26.460  24.330  1.00  0.00            
ATOM    123  H57 BCD     1      14.700  28.760  24.590  1.00  0.00            
ATOM    124  H58 BCD     1      16.470  30.190  25.060  1.00  0.00            
ATOM    125  H59 BCD     1      16.240  29.040  26.330  1.00  0.00            
ATOM    126  H60 BCD     1      18.440  29.250  25.880  1.00  0.00            
ATOM    127  C37 BCD     1      10.180  30.530  20.610  1.00  0.00            
ATOM    128  O31 BCD     1       9.490  30.380  21.850  1.00  0.00            
ATOM    129  C38 BCD     1      10.590  29.160  20.050  1.00  0.00            
ATOM    130  O32 BCD     1       9.430  28.270  19.830  1.00  0.00            
ATOM    131  C39 BCD     1      11.720  28.520  20.820  1.00  0.00            
ATOM    132  O33 BCD     1      12.170  27.340  20.050  1.00  0.00            
ATOM    133  C40 BCD     1      12.870  29.460  21.130  1.00  0.00            
ATOM    134  C41 BCD     1      12.340  30.750  21.700  1.00  0.00            
ATOM    135  O34 BCD     1      11.340  31.290  20.800  1.00  0.00            
ATOM    136  C42 BCD     1      13.410  31.730  22.030  1.00  0.00            
ATOM    137  O35 BCD     1      14.340  31.860  21.030  1.00  0.00            
ATOM    138  H61 BCD     1       9.530  31.060  19.900  1.00  0.00            
ATOM    139  H62 BCD     1      11.070  29.320  19.070  1.00  0.00            
ATOM    140  H63 BCD     1       9.640  27.570  19.210  1.00  0.00            
ATOM    141  H64 BCD     1      11.360  28.130  21.780  1.00  0.00            
ATOM    142  H65 BCD     1      13.060  27.030  20.210  1.00  0.00            
ATOM    143  H66 BCD     1      13.390  29.700  20.190  1.00  0.00            
ATOM    144  H67 BCD     1      11.770  30.560  22.620  1.00  0.00            
ATOM    145  H68 BCD     1      12.840  32.660  22.170  1.00  0.00            
ATOM    146  H69 BCD     1      13.870  31.470  22.990  1.00  0.00            
ATOM    147  H70 BCD     1      15.220  32.010  21.390  1.00  0.00            
ATOM    148  C1  CG7     2       9.170  32.420  31.340  1.00  0.00            
ATOM    149  C2  CG7     2      10.440  32.200  30.820  1.00  0.00            
ATOM    150  C3  CG7     2      10.980  30.860  30.350  1.00  0.00            
ATOM    151  C4  CG7     2      12.510  30.780  30.480  1.00  0.00            
ATOM    152  O1  CG7     2      10.430  30.000  31.320  1.00  0.00            
ATOM    153  C5  CG7     2      10.470  30.380  28.950  1.00  0.00            
ATOM    154  C6  CG7     2      10.570  28.880  28.600  1.00  0.00            
ATOM    155  C7  CG7     2      10.010  28.530  27.210  1.00  0.00            
ATOM    156  C8  CG7     2      10.660  28.720  26.020  1.00  0.00            
ATOM    157  C9  CG7     2      12.110  29.210  25.920  1.00  0.00            
ATOM    158  C10 CG7     2       9.890  28.390  24.760  1.00  0.00            
ATOM    159  C11 CG7     2      10.110  27.060  23.930  1.00  0.00            
ATOM    160  C12 CG7     2       9.390  25.860  24.640  1.00  0.00            
ATOM    161  C13 CG7     2       9.840  25.110  25.670  1.00  0.00            
ATOM    162  C14 CG7     2      11.260  25.180  26.190  1.00  0.00            
ATOM    163  C15 CG7     2       8.950  24.050  26.180  1.00  0.00            
ATOM    164  H1  CG7     2       8.870  33.350  31.830  1.00  0.00            
ATOM    165  H2  CG7     2       8.390  31.660  31.280  1.00  0.00            
ATOM    166  H3  CG7     2      11.100  33.060  30.760  1.00  0.00            
ATOM    167  H4  CG7     2      13.000  31.230  29.610  1.00  0.00            
ATOM    168  H5  CG7     2      12.960  31.120  31.420  1.00  0.00            
ATOM    169  H6  CG7     2      12.640  29.690  30.500  1.00  0.00            
ATOM    170  H7  CG7     2      10.920  30.310  32.100  1.00  0.00            
ATOM    171  H8  CG7     2      11.000  30.920  28.170  1.00  0.00            
ATOM    172  H9  CG7     2       9.400  30.620  28.910  1.00  0.00            
ATOM    173  H10 CG7     2      10.040  28.200  29.280  1.00  0.00            
ATOM    174  H11 CG7     2      11.580  28.460  28.660  1.00  0.00            
ATOM    175  H12 CG7     2       8.960  28.240  27.230  1.00  0.00            
ATOM    176  H13 CG7     2      12.680  29.440  26.830  1.00  0.00            
ATOM    177  H14 CG7     2      12.610  28.370  25.430  1.00  0.00            
ATOM    178  H15 CG7     2      12.200  30.060  25.230  1.00  0.00            
ATOM    179  H16 CG7     2      10.130  29.150  24.010  1.00  0.00            
ATOM    180  H17 CG7     2       8.820  28.460  24.990  1.00  0.00            
ATOM    181  H18 CG7     2      11.140  26.760  23.710  1.00  0.00            
ATOM    182  H19 CG7     2       9.590  27.150  22.970  1.00  0.00            
ATOM    183  H20 CG7     2       8.360  25.710  24.320  1.00  0.00            
ATOM    184  H21 CG7     2      12.020  25.370  25.420  1.00  0.00            
ATOM    185  H22 CG7     2      11.330  25.890  27.020  1.00  0.00            
ATOM    186  H23 CG7     2      11.480  24.210  26.640  1.00  0.00            
ATOM    187  H24 CG7     2       8.680  24.300  27.210  1.00  0.00            
ATOM    188  H25 CG7     2       8.040  23.970  25.560  1.00  0.00            
ATOM    189  H26 CG7     2       9.560  23.140  26.210  1.00  0.00            
TER
ENDMDL
MODEL        1
ATOM      1  C1  BCD     1       5.530  26.820  23.380  1.00  0.00            
ATOM      2  O1  BCD     1       6.230  25.620  23.780  1.00  0.00            
ATOM      3  C2  BCD     1       5.410  26.920  21.830  1.00  0.00            
ATOM      4  O2  BCD     1       4.590  25.880  21.310  1.00  0.00            
ATOM      5  C3  BCD     1       6.790  26.950  21.270  1.00  0.00            
ATOM      6  O3  BCD     1       6.630  27.060  19.880  1.00  0.00            
ATOM      7  C4  BCD     1       7.650  28.110  21.830  1.00  0.00            
ATOM      8  C5  BCD     1       7.580  28.050  23.400  1.00  0.00            
ATOM      9  O4  BCD     1       6.210  27.990  23.840  1.00  0.00            
ATOM     10  C6  BCD     1       8.170  29.380  23.930  1.00  0.00            
ATOM     11  O5  BCD     1       7.140  30.360  23.590  1.00  0.00            
ATOM     12  H1  BCD     1       4.560  26.730  23.880  1.00  0.00            
ATOM     13  H2  BCD     1       4.990  27.880  21.500  1.00  0.00            
ATOM     14  H3  BCD     1       3.760  26.290  21.030  1.00  0.00            
ATOM     15  H4  BCD     1       7.300  26.010  21.500  1.00  0.00            
ATOM     16  H5  BCD     1       6.060  26.370  19.530  1.00  0.00            
ATOM     17  H6  BCD     1       7.280  29.050  21.410  1.00  0.00            
ATOM     18  H7  BCD     1       8.110  27.120  23.670  1.00  0.00            
ATOM     19  H8  BCD     1       8.350  29.300  25.010  1.00  0.00            
ATOM     20  H9  BCD     1       9.110  29.660  23.430  1.00  0.00            
ATOM     21  H10 BCD     1       6.430  29.960  23.080  1.00  0.00            
ATOM     22  C7  BCD     1       5.690  22.000  25.790  1.00  0.00            
ATOM     23  O6  BCD     1       6.650  21.460  24.930  1.00  0.00            
ATOM     24  C8  BCD     1       4.490  22.490  25.040  1.00  0.00            
ATOM     25  O7  BCD     1       3.890  21.430  24.350  1.00  0.00            
ATOM     26  C9  BCD     1       4.880  23.600  24.070  1.00  0.00            
ATOM     27  O8  BCD     1       3.710  24.120  23.410  1.00  0.00            
ATOM     28  C10 BCD     1       5.630  24.720  24.770  1.00  0.00            
ATOM     29  C11 BCD     1       6.790  24.160  25.690  1.00  0.00            
ATOM     30  O9  BCD     1       6.330  23.060  26.420  1.00  0.00            
ATOM     31  C12 BCD     1       7.280  25.280  26.540  1.00  0.00            
ATOM     32  O10 BCD     1       8.460  24.960  27.280  1.00  0.00            
ATOM     33  H11 BCD     1       5.380  21.220  26.500  1.00  0.00            
ATOM     34  H12 BCD     1       3.790  22.970  25.730  1.00  0.00            
ATOM     35  H13 BCD     1       2.990  21.760  24.260  1.00  0.00            
ATOM     36  H14 BCD     1       5.570  23.110  23.380  1.00  0.00            
ATOM     37  H15 BCD     1       3.970  24.500  22.560  1.00  0.00            
ATOM     38  H16 BCD     1       5.010  25.340  25.440  1.00  0.00            
ATOM     39  H17 BCD     1       7.630  23.930  25.020  1.00  0.00            
ATOM     40  H18 BCD     1       7.540  26.100  25.850  1.00  0.00            
ATOM     41  H19 BCD     1       6.510  25.700  27.200  1.00  0.00            
ATOM     42  H20 BCD     1       8.220  24.250  27.880  1.00  0.00            
ATOM     43  C13 BCD     1       8.870  18.100  24.690  1.00  0.00            
ATOM     44  O11 BCD     1       9.180  18.720  23.380  1.00  0.00            
ATOM     45  C14 BCD     1       7.380  17.840  24.750  1.00  0.00            
ATOM     46  O12 BCD     1       7.120  16.820  23.790  1.00  0.00            
ATOM     47  C15 BCD     1       6.640  19.130  24.440  1.00  0.00            
ATOM     48  O13 BCD     1       5.210  19.070  24.650  1.00  0.00            
ATOM     49  C16 BCD     1       7.200  20.220  25.360  1.00  0.00            
ATOM     50  C17 BCD     1       8.720  20.300  25.470  1.00  0.00            
ATOM     51  O14 BCD     1       9.240  18.980  25.710  1.00  0.00            
ATOM     52  C18 BCD     1       9.220  21.140  26.700  1.00  0.00            
ATOM     53  O15 BCD     1       9.040  20.430  27.900  1.00  0.00            
ATOM     54  H21 BCD     1       9.490  17.200  24.830  1.00  0.00            
ATOM     55  H22 BCD     1       6.990  17.660  25.760  1.00  0.00            
ATOM     56  H23 BCD     1       7.480  17.130  22.960  1.00  0.00            
ATOM     57  H24 BCD     1       6.810  19.470  23.400  1.00  0.00            
ATOM     58  H25 BCD     1       4.760  19.850  24.340  1.00  0.00            
ATOM     59  H26 BCD     1       6.730  19.930  26.310  1.00  0.00            
ATOM     60  H27 BCD     1       9.260  20.700  24.610  1.00  0.00            
ATOM     61  H28 BCD     1      10.310  21.160  26.520  1.00  0.00            
ATOM     62  H29 BCD     1       8.740  22.130  26.780  1.00  0.00            
ATOM     63  H30 BCD     1       8.160  20.550  28.260  1.00  0.00            
ATOM     64  C19 BCD     1      11.540  17.690  20.200  1.00  0.00            
ATOM     65  O16 BCD     1      11.640  18.960  19.610  1.00  0.00            
ATOM     66  C20 BCD     1      10.040  17.330  20.110  1.00  0.00            
ATOM     67  O17 BCD     1       9.500  17.410  18.740  1.00  0.00            
ATOM     68  C21 BCD     1       9.210  17.970  21.190  1.00  0.00            
ATOM     69  O18 BCD     1       7.900  17.360  21.290  1.00  0.00            
ATOM     70  C22 BCD     1       9.980  17.900  22.550  1.00  0.00            
ATOM     71  C23 BCD     1      11.500  18.410  22.440  1.00  0.00            
ATOM     72  O19 BCD     1      12.110  17.620  21.470  1.00  0.00            
ATOM     73  C24 BCD     1      12.360  18.190  23.740  1.00  0.00            
ATOM     74  O20 BCD     1      12.230  16.780  24.100  1.00  0.00            
ATOM     75  H31 BCD     1      12.120  16.910  19.690  1.00  0.00            
ATOM     76  H32 BCD     1      10.080  16.240  20.260  1.00  0.00            
ATOM     77  H33 BCD     1       8.700  16.870  18.730  1.00  0.00            
ATOM     78  H34 BCD     1       9.180  19.020  20.860  1.00  0.00            
ATOM     79  H35 BCD     1       7.470  17.720  20.500  1.00  0.00            
ATOM     80  H36 BCD     1       9.970  16.820  22.750  1.00  0.00            
ATOM     81  H37 BCD     1      11.480  19.470  22.160  1.00  0.00            
ATOM     82  H38 BCD     1      13.390  18.500  23.560  1.00  0.00            
ATOM     83  H39 BCD     1      11.910  18.830  24.520  1.00  0.00            
ATOM     84  H40 BCD     1      13.100  16.500  24.380  1.00  0.00            
ATOM     85  C25 BCD     1      13.900  21.270  17.120  1.00  0.00            
ATOM     86  O21 BCD     1      13.040  22.360  17.580  1.00  0.00            
ATOM     87  C26 BCD     1      13.120  20.140  16.430  1.00  0.00            
ATOM     88  O22 BCD     1      12.530  20.640  15.240  1.00  0.00            
ATOM     89  C27 BCD     1      12.060  19.450  17.360  1.00  0.00            
ATOM     90  O23 BCD     1      11.530  18.140  16.880  1.00  0.00            
ATOM     91  C28 BCD     1      12.760  19.110  18.720  1.00  0.00            
ATOM     92  C29 BCD     1      13.700  20.180  19.200  1.00  0.00            
ATOM     93  O24 BCD     1      14.590  20.680  18.180  1.00  0.00            
ATOM     94  C30 BCD     1      14.480  19.770  20.430  1.00  0.00            
ATOM     95  O25 BCD     1      15.320  18.620  20.170  1.00  0.00            
ATOM     96  H41 BCD     1      14.650  21.730  16.460  1.00  0.00            
ATOM     97  H42 BCD     1      13.890  19.430  16.090  1.00  0.00            
ATOM     98  H43 BCD     1      12.100  21.460  15.470  1.00  0.00            
ATOM     99  H44 BCD     1      11.230  20.140  17.570  1.00  0.00            
ATOM    100  H45 BCD     1      10.790  17.880  17.430  1.00  0.00            
ATOM    101  H46 BCD     1      13.240  18.140  18.570  1.00  0.00            
ATOM    102  H47 BCD     1      13.190  21.080  19.540  1.00  0.00            
ATOM    103  H48 BCD     1      15.080  20.670  20.620  1.00  0.00            
ATOM    104  H49 BCD     1      13.700  19.640  21.200  1.00  0.00            
ATOM    105  H50 BCD     1      16.130  18.830  20.640  1.00  0.00            
ATOM    106  C31 BCD     1      12.740  26.430  17.340  1.00  0.00            
ATOM    107  O26 BCD     1      11.720  26.440  18.350  1.00  0.00            
ATOM    108  C32 BCD     1      12.230  25.650  16.080  1.00  0.00            
ATOM    109  O27 BCD     1      11.080  26.240  15.520  1.00  0.00            
ATOM    110  C33 BCD     1      12.050  24.180  16.450  1.00  0.00            
ATOM    111  C34 BCD     1      13.340  23.660  17.110  1.00  0.00            
ATOM    112  C35 BCD     1      13.930  24.520  18.160  1.00  0.00            
ATOM    113  O28 BCD     1      13.940  25.900  17.780  1.00  0.00            
ATOM    114  C36 BCD     1      15.340  24.050  18.630  1.00  0.00            
ATOM    115  O29 BCD     1      16.330  24.050  17.570  1.00  0.00            
ATOM    116  O30 BCD     1      11.690  23.370  15.320  1.00  0.00            
ATOM    117  H51 BCD     1      12.990  27.460  17.070  1.00  0.00            
ATOM    118  H52 BCD     1      12.990  25.780  15.300  1.00  0.00            
ATOM    119  H53 BCD     1      10.580  26.740  16.170  1.00  0.00            
ATOM    120  H54 BCD     1      11.250  24.240  17.200  1.00  0.00            
ATOM    121  H55 BCD     1      11.230  23.950  14.710  1.00  0.00            
ATOM    122  H56 BCD     1      14.050  23.570  16.280  1.00  0.00            
ATOM    123  H57 BCD     1      13.300  24.490  19.060  1.00  0.00            
ATOM    124  H58 BCD     1      15.580  24.710  19.470  1.00  0.00            
ATOM    125  H59 BCD     1      15.250  23.030  19.040  1.00  0.00            
ATOM    126  H60 BCD     1      16.010  24.620  16.870  1.00  0.00            
ATOM    127  C37 BCD     1       9.680  28.930  20.760  1.00  0.00            
ATOM    128  O31 BCD     1       8.960  27.860  21.360  1.00  0.00            
ATOM    129  C38 BCD     1       9.430  29.120  19.250  1.00  0.00            
ATOM    130  O32 BCD     1       8.050  29.060  19.050  1.00  0.00            
ATOM    131  C39 BCD     1      10.020  28.010  18.430  1.00  0.00            
ATOM    132  O33 BCD     1       9.990  28.300  17.040  1.00  0.00            
ATOM    133  C40 BCD     1      11.460  27.710  18.880  1.00  0.00            
ATOM    134  C41 BCD     1      11.530  27.580  20.400  1.00  0.00            
ATOM    135  O34 BCD     1      11.110  28.760  21.000  1.00  0.00            
ATOM    136  C42 BCD     1      12.900  27.270  20.840  1.00  0.00            
ATOM    137  O35 BCD     1      12.970  27.080  22.240  1.00  0.00            
ATOM    138  H61 BCD     1       9.330  29.830  21.270  1.00  0.00            
ATOM    139  H62 BCD     1       9.850  30.100  18.990  1.00  0.00            
ATOM    140  H63 BCD     1       7.730  28.210  19.370  1.00  0.00            
ATOM    141  H64 BCD     1       9.260  27.220  18.550  1.00  0.00            
ATOM    142  H65 BCD     1       9.140  28.560  16.670  1.00  0.00            
ATOM    143  H66 BCD     1      12.160  28.470  18.520  1.00  0.00            
ATOM    144  H67 BCD     1      10.980  26.660  20.630  1.00  0.00            
ATOM    145  H68 BCD     1      13.440  26.470  20.330  1.00  0.00            
ATOM    146  H69 BCD     1      13.410  28.230  20.650  1.00  0.00            
ATOM    147  H70 BCD     1      12.950  27.930  22.680  1.00  0.00            
ATOM    148  C1  CG7     2      12.780  21.940  26.010  1.00  0.00            
ATOM    149  C2  CG7     2      13.600  21.760  24.950  1.00  0.00            
ATOM    150  C3  CG7     2      13.780  22.750  23.820  1.00  0.00            
ATOM    151  C4  CG7     2      14.730  23.880  24.230  1.00  0.00            
ATOM    152  O1  CG7     2      14.380  22.070  22.810  1.00  0.00            
ATOM    153  C5  CG7     2      12.410  23.270  23.340  1.00  0.00            
ATOM    154  C6  CG7     2      11.460  22.210  22.860  1.00  0.00            
ATOM    155  C7  CG7     2      10.140  22.760  22.670  1.00  0.00            
ATOM    156  C8  CG7     2       9.740  23.170  21.470  1.00  0.00            
ATOM    157  C9  CG7     2      10.480  23.170  20.150  1.00  0.00            
ATOM    158  C10 CG7     2       8.280  23.540  21.330  1.00  0.00            
ATOM    159  C11 CG7     2       7.310  22.270  20.970  1.00  0.00            
ATOM    160  C12 CG7     2       5.880  22.610  20.470  1.00  0.00            
ATOM    161  C13 CG7     2       4.760  21.830  20.550  1.00  0.00            
ATOM    162  C14 CG7     2       4.810  20.270  20.710  1.00  0.00            
ATOM    163  C15 CG7     2       3.420  22.480  20.230  1.00  0.00            
ATOM    164  H1  CG7     2      12.800  21.190  26.800  1.00  0.00            
ATOM    165  H2  CG7     2      12.240  22.860  26.200  1.00  0.00            
ATOM    166  H3  CG7     2      14.110  20.800  24.820  1.00  0.00            
ATOM    167  H4  CG7     2      15.790  23.720  24.010  1.00  0.00            
ATOM    168  H5  CG7     2      14.350  24.850  23.900  1.00  0.00            
ATOM    169  H6  CG7     2      14.650  24.030  25.320  1.00  0.00            
ATOM    170  H7  CG7     2      15.020  22.660  22.370  1.00  0.00            
ATOM    171  H8  CG7     2      12.510  23.980  22.520  1.00  0.00            
ATOM    172  H9  CG7     2      11.890  23.760  24.180  1.00  0.00            
ATOM    173  H10 CG7     2      11.360  21.380  23.570  1.00  0.00            
ATOM    174  H11 CG7     2      11.790  21.750  21.920  1.00  0.00            
ATOM    175  H12 CG7     2       9.520  22.900  23.550  1.00  0.00            
ATOM    176  H13 CG7     2      11.000  24.130  20.040  1.00  0.00            
ATOM    177  H14 CG7     2      11.200  22.370  19.990  1.00  0.00            
ATOM    178  H15 CG7     2       9.830  23.080  19.270  1.00  0.00            
ATOM    179  H16 CG7     2       8.120  24.280  20.540  1.00  0.00            
ATOM    180  H17 CG7     2       7.860  23.950  22.250  1.00  0.00            
ATOM    181  H18 CG7     2       7.430  21.550  21.790  1.00  0.00            
ATOM    182  H19 CG7     2       7.650  21.690  20.100  1.00  0.00            
ATOM    183  H20 CG7     2       5.750  23.680  20.300  1.00  0.00            
ATOM    184  H21 CG7     2       4.150  19.960  21.530  1.00  0.00            
ATOM    185  H22 CG7     2       4.470  19.710  19.830  1.00  0.00            
ATOM    186  H23 CG7     2       5.850  19.970  20.830  1.00  0.00            
ATOM    187  H24 CG7     2       3.500  23.570  20.240  1.00  0.00            
ATOM    188  H25 CG7     2       3.030  22.100  19.280  1.00  0.00            
ATOM    189  H26 CG7     2       2.670  22.180  20.980  1.00  0.00            
TER
ENDMDL
MODEL        1
ATOM      1  C1  BCD     1      10.220  29.880  13.880  1.00  0.00            
ATOM      2  O1  BCD     1      10.350  28.710  14.680  1.00  0.00            
ATOM      3  C2  BCD     1      10.610  29.550  12.470  1.00  0.00            
ATOM      4  O2  BCD     1       9.740  28.540  11.960  1.00  0.00            
ATOM      5  C3  BCD     1      12.000  29.090  12.400  1.00  0.00            
ATOM      6  O3  BCD     1      12.520  28.820  11.080  1.00  0.00            
ATOM      7  C4  BCD     1      12.830  30.250  13.040  1.00  0.00            
ATOM      8  C5  BCD     1      12.330  30.670  14.460  1.00  0.00            
ATOM      9  O4  BCD     1      10.970  30.990  14.340  1.00  0.00            
ATOM     10  C6  BCD     1      13.020  31.820  15.130  1.00  0.00            
ATOM     11  O5  BCD     1      12.570  33.070  14.630  1.00  0.00            
ATOM     12  H1  BCD     1       9.160  30.130  13.770  1.00  0.00            
ATOM     13  H2  BCD     1      10.380  30.480  11.940  1.00  0.00            
ATOM     14  H3  BCD     1       9.850  28.360  11.020  1.00  0.00            
ATOM     15  H4  BCD     1      12.140  28.230  13.080  1.00  0.00            
ATOM     16  H5  BCD     1      11.840  28.390  10.550  1.00  0.00            
ATOM     17  H6  BCD     1      12.830  31.110  12.370  1.00  0.00            
ATOM     18  H7  BCD     1      12.400  29.740  15.030  1.00  0.00            
ATOM     19  H8  BCD     1      12.740  31.710  16.180  1.00  0.00            
ATOM     20  H9  BCD     1      14.110  31.760  15.020  1.00  0.00            
ATOM     21  H10 BCD     1      11.670  32.920  14.320  1.00  0.00            
ATOM     22  C7  BCD     1       8.620  26.210  17.420  1.00  0.00            
ATOM     23  O6  BCD     1       9.810  25.400  17.400  1.00  0.00            
ATOM     24  C8  BCD     1       7.880  26.310  16.140  1.00  0.00            
ATOM     25  O7  BCD     1       7.480  25.010  15.780  1.00  0.00            
ATOM     26  C9  BCD     1       8.830  26.900  15.110  1.00  0.00            
ATOM     27  O8  BCD     1       8.240  27.030  13.740  1.00  0.00            
ATOM     28  C10 BCD     1       9.290  28.310  15.550  1.00  0.00            
ATOM     29  C11 BCD     1       9.880  28.130  16.900  1.00  0.00            
ATOM     30  O9  BCD     1       9.020  27.550  17.780  1.00  0.00            
ATOM     31  C12 BCD     1      10.350  29.380  17.550  1.00  0.00            
ATOM     32  O10 BCD     1       9.320  30.330  17.730  1.00  0.00            
ATOM     33  H11 BCD     1       7.950  25.990  18.260  1.00  0.00            
ATOM     34  H12 BCD     1       7.000  26.920  16.420  1.00  0.00            
ATOM     35  H13 BCD     1       7.280  24.970  14.840  1.00  0.00            
ATOM     36  H14 BCD     1       9.690  26.240  14.940  1.00  0.00            
ATOM     37  H15 BCD     1       8.820  27.520  13.160  1.00  0.00            
ATOM     38  H16 BCD     1       8.520  29.100  15.540  1.00  0.00            
ATOM     39  H17 BCD     1      10.810  27.560  16.830  1.00  0.00            
ATOM     40  H18 BCD     1      10.650  28.960  18.520  1.00  0.00            
ATOM     41  H19 BCD     1      11.210  29.870  17.080  1.00  0.00            
ATOM     42  H20 BCD     1       9.780  31.170  17.840  1.00  0.00            
ATOM     43  C13 BCD     1      11.180  22.060  19.290  1.00  0.00            
ATOM     44  O11 BCD     1      12.290  22.040  18.430  1.00  0.00            
ATOM     45  C14 BCD     1       9.920  21.820  18.510  1.00  0.00            
ATOM     46  O12 BCD     1      10.100  20.530  17.760  1.00  0.00            
ATOM     47  C15 BCD     1       9.830  22.970  17.570  1.00  0.00            
ATOM     48  O13 BCD     1       8.720  22.900  16.660  1.00  0.00            
ATOM     49  C16 BCD     1       9.740  24.290  18.310  1.00  0.00            
ATOM     50  C17 BCD     1      10.940  24.340  19.270  1.00  0.00            
ATOM     51  O14 BCD     1      11.130  23.210  20.040  1.00  0.00            
ATOM     52  C18 BCD     1      10.730  25.560  20.180  1.00  0.00            
ATOM     53  O15 BCD     1       9.600  25.420  21.040  1.00  0.00            
ATOM     54  H21 BCD     1      11.360  21.240  19.990  1.00  0.00            
ATOM     55  H22 BCD     1       9.090  21.790  19.220  1.00  0.00            
ATOM     56  H23 BCD     1       9.370  20.520  17.140  1.00  0.00            
ATOM     57  H24 BCD     1      10.750  22.860  16.990  1.00  0.00            
ATOM     58  H25 BCD     1       8.280  23.750  16.600  1.00  0.00            
ATOM     59  H26 BCD     1       8.850  24.360  18.960  1.00  0.00            
ATOM     60  H27 BCD     1      11.860  24.500  18.690  1.00  0.00            
ATOM     61  H28 BCD     1      11.640  25.600  20.790  1.00  0.00            
ATOM     62  H29 BCD     1      10.740  26.450  19.550  1.00  0.00            
ATOM     63  H30 BCD     1       9.910  25.940  21.790  1.00  0.00            
ATOM     64  C19 BCD     1      16.200  20.670  18.170  1.00  0.00            
ATOM     65  O16 BCD     1      16.430  21.660  17.150  1.00  0.00            
ATOM     66  C20 BCD     1      15.040  19.670  17.880  1.00  0.00            
ATOM     67  O17 BCD     1      15.380  18.820  16.770  1.00  0.00            
ATOM     68  C21 BCD     1      13.740  20.430  17.670  1.00  0.00            
ATOM     69  O18 BCD     1      12.640  19.490  17.520  1.00  0.00            
ATOM     70  C22 BCD     1      13.450  21.280  18.900  1.00  0.00            
ATOM     71  C23 BCD     1      14.690  22.150  19.320  1.00  0.00            
ATOM     72  O19 BCD     1      15.900  21.390  19.360  1.00  0.00            
ATOM     73  C24 BCD     1      14.510  22.900  20.640  1.00  0.00            
ATOM     74  O20 BCD     1      13.840  22.200  21.720  1.00  0.00            
ATOM     75  H31 BCD     1      17.100  20.080  18.330  1.00  0.00            
ATOM     76  H32 BCD     1      14.900  19.060  18.790  1.00  0.00            
ATOM     77  H33 BCD     1      14.920  17.990  16.900  1.00  0.00            
ATOM     78  H34 BCD     1      13.870  21.100  16.810  1.00  0.00            
ATOM     79  H35 BCD     1      11.780  19.890  17.720  1.00  0.00            
ATOM     80  H36 BCD     1      13.220  20.520  19.660  1.00  0.00            
ATOM     81  H37 BCD     1      14.830  22.820  18.470  1.00  0.00            
ATOM     82  H38 BCD     1      15.480  23.320  20.930  1.00  0.00            
ATOM     83  H39 BCD     1      13.830  23.720  20.400  1.00  0.00            
ATOM     84  H40 BCD     1      14.330  21.390  21.840  1.00  0.00            
ATOM     85  C25 BCD     1      19.750  22.860  14.890  1.00  0.00            
ATOM     86  O21 BCD     1      18.990  23.350  13.810  1.00  0.00            
ATOM     87  C26 BCD     1      19.580  21.310  15.180  1.00  0.00            
ATOM     88  O22 BCD     1      19.860  20.710  13.840  1.00  0.00            
ATOM     89  C27 BCD     1      18.170  21.060  15.610  1.00  0.00            
ATOM     90  O23 BCD     1      17.890  19.660  15.760  1.00  0.00            
ATOM     91  C28 BCD     1      17.790  21.960  16.820  1.00  0.00            
ATOM     92  C29 BCD     1      17.900  23.420  16.340  1.00  0.00            
ATOM     93  O24 BCD     1      19.320  23.590  16.030  1.00  0.00            
ATOM     94  C30 BCD     1      17.520  24.360  17.490  1.00  0.00            
ATOM     95  O25 BCD     1      18.200  24.120  18.720  1.00  0.00            
ATOM     96  H41 BCD     1      20.810  23.090  14.720  1.00  0.00            
ATOM     97  H42 BCD     1      20.280  21.040  15.980  1.00  0.00            
ATOM     98  H43 BCD     1      20.050  19.790  14.050  1.00  0.00            
ATOM     99  H44 BCD     1      17.530  21.370  14.780  1.00  0.00            
ATOM    100  H45 BCD     1      16.940  19.550  15.730  1.00  0.00            
ATOM    101  H46 BCD     1      18.440  21.890  17.710  1.00  0.00            
ATOM    102  H47 BCD     1      17.250  23.650  15.480  1.00  0.00            
ATOM    103  H48 BCD     1      17.660  25.420  17.260  1.00  0.00            
ATOM    104  H49 BCD     1      16.450  24.240  17.700  1.00  0.00            
ATOM    105  H50 BCD     1      19.120  24.020  18.450  1.00  0.00            
ATOM    106  C31 BCD     1      18.750  26.770  11.630  1.00  0.00            
ATOM    107  O26 BCD     1      17.640  27.160  12.380  1.00  0.00            
ATOM    108  C32 BCD     1      18.620  25.430  10.920  1.00  0.00            
ATOM    109  O27 BCD     1      17.510  25.550   9.920  1.00  0.00            
ATOM    110  C33 BCD     1      18.450  24.270  11.890  1.00  0.00            
ATOM    111  C34 BCD     1      19.520  24.310  12.930  1.00  0.00            
ATOM    112  C35 BCD     1      19.800  25.660  13.590  1.00  0.00            
ATOM    113  O28 BCD     1      19.820  26.640  12.530  1.00  0.00            
ATOM    114  C36 BCD     1      21.160  25.770  14.330  1.00  0.00            
ATOM    115  O29 BCD     1      22.190  25.010  13.680  1.00  0.00            
ATOM    116  O30 BCD     1      18.320  23.040  11.030  1.00  0.00            
ATOM    117  H51 BCD     1      19.060  27.480  10.860  1.00  0.00            
ATOM    118  H52 BCD     1      19.590  25.380  10.400  1.00  0.00            
ATOM    119  H53 BCD     1      16.980  26.330  10.100  1.00  0.00            
ATOM    120  H54 BCD     1      17.470  24.590  12.260  1.00  0.00            
ATOM    121  H55 BCD     1      18.130  23.320  10.130  1.00  0.00            
ATOM    122  H56 BCD     1      20.420  23.930  12.440  1.00  0.00            
ATOM    123  H57 BCD     1      18.890  25.900  14.170  1.00  0.00            
ATOM    124  H58 BCD     1      21.470  26.810  14.480  1.00  0.00            
ATOM    125  H59 BCD     1      21.010  25.440  15.360  1.00  0.00            
ATOM    126  H60 BCD     1      22.060  25.250  12.750  1.00  0.00            
ATOM    127  C37 BCD     1      15.190  30.490  12.780  1.00  0.00            
ATOM    128  O31 BCD     1      14.090  29.640  13.150  1.00  0.00            
ATOM    129  C38 BCD     1      15.620  30.200  11.390  1.00  0.00            
ATOM    130  O32 BCD     1      14.630  30.430  10.430  1.00  0.00            
ATOM    131  C39 BCD     1      16.270  28.800  11.240  1.00  0.00            
ATOM    132  O33 BCD     1      16.870  28.550  10.000  1.00  0.00            
ATOM    133  C40 BCD     1      17.260  28.460  12.370  1.00  0.00            
ATOM    134  C41 BCD     1      16.770  28.980  13.660  1.00  0.00            
ATOM    135  O34 BCD     1      16.240  30.290  13.660  1.00  0.00            
ATOM    136  C42 BCD     1      17.900  28.970  14.740  1.00  0.00            
ATOM    137  O35 BCD     1      19.020  29.710  14.460  1.00  0.00            
ATOM    138  H61 BCD     1      14.860  31.530  12.810  1.00  0.00            
ATOM    139  H62 BCD     1      16.430  30.880  11.120  1.00  0.00            
ATOM    140  H63 BCD     1      13.980  29.740  10.550  1.00  0.00            
ATOM    141  H64 BCD     1      15.450  28.080  11.310  1.00  0.00            
ATOM    142  H65 BCD     1      17.030  29.370   9.520  1.00  0.00            
ATOM    143  H66 BCD     1      18.190  28.990  12.120  1.00  0.00            
ATOM    144  H67 BCD     1      16.010  28.260  13.970  1.00  0.00            
ATOM    145  H68 BCD     1      17.440  29.170  15.710  1.00  0.00            
ATOM    146  H69 BCD     1      18.270  27.950  14.920  1.00  0.00            
ATOM    147  H70 BCD     1      18.750  30.550  14.080  1.00  0.00            
ATOM    148  C1  CG7     2      12.900  30.630  18.990  1.00  0.00            
ATOM    149  C2  CG7     2      13.950  29.830  18.910  1.00  0.00            
ATOM    150  C3  CG7     2      14.060  28.360  19.260  1.00  0.00            
ATOM    151  C4  CG7     2      14.990  28.230  20.450  1.00  0.00            
ATOM    152  O1  CG7     2      12.830  27.960  19.810  1.00  0.00            
ATOM    153  C5  CG7     2      14.550  27.500  18.070  1.00  0.00            
ATOM    154  C6  CG7     2      13.520  27.170  16.950  1.00  0.00            
ATOM    155  C7  CG7     2      14.080  26.680  15.620  1.00  0.00            
ATOM    156  C8  CG7     2      14.310  25.420  15.350  1.00  0.00            
ATOM    157  C9  CG7     2      14.010  24.250  16.310  1.00  0.00            
ATOM    158  C10 CG7     2      14.940  25.090  14.020  1.00  0.00            
ATOM    159  C11 CG7     2      13.950  24.670  12.970  1.00  0.00            
ATOM    160  C12 CG7     2      13.300  23.350  13.400  1.00  0.00            
ATOM    161  C13 CG7     2      12.040  23.180  13.790  1.00  0.00            
ATOM    162  C14 CG7     2      10.970  24.220  13.810  1.00  0.00            
ATOM    163  C15 CG7     2      11.550  21.750  14.170  1.00  0.00            
ATOM    164  H1  CG7     2      13.070  31.690  18.780  1.00  0.00            
ATOM    165  H2  CG7     2      11.930  30.350  19.390  1.00  0.00            
ATOM    166  H3  CG7     2      14.920  30.140  18.540  1.00  0.00            
ATOM    167  H4  CG7     2      14.660  28.750  21.350  1.00  0.00            
ATOM    168  H5  CG7     2      15.000  27.170  20.750  1.00  0.00            
ATOM    169  H6  CG7     2      16.020  28.580  20.310  1.00  0.00            
ATOM    170  H7  CG7     2      12.820  28.600  20.540  1.00  0.00            
ATOM    171  H8  CG7     2      14.960  26.560  18.460  1.00  0.00            
ATOM    172  H9  CG7     2      15.380  27.980  17.540  1.00  0.00            
ATOM    173  H10 CG7     2      12.950  28.070  16.700  1.00  0.00            
ATOM    174  H11 CG7     2      12.850  26.400  17.350  1.00  0.00            
ATOM    175  H12 CG7     2      14.270  27.470  14.900  1.00  0.00            
ATOM    176  H13 CG7     2      14.700  23.460  15.990  1.00  0.00            
ATOM    177  H14 CG7     2      14.060  24.470  17.380  1.00  0.00            
ATOM    178  H15 CG7     2      13.060  23.730  16.160  1.00  0.00            
ATOM    179  H16 CG7     2      15.610  24.240  14.190  1.00  0.00            
ATOM    180  H17 CG7     2      15.480  25.970  13.630  1.00  0.00            
ATOM    181  H18 CG7     2      14.360  24.490  11.970  1.00  0.00            
ATOM    182  H19 CG7     2      13.230  25.480  12.790  1.00  0.00            
ATOM    183  H20 CG7     2      13.940  22.480  13.430  1.00  0.00            
ATOM    184  H21 CG7     2      10.090  23.800  13.320  1.00  0.00            
ATOM    185  H22 CG7     2      10.580  24.400  14.820  1.00  0.00            
ATOM    186  H23 CG7     2      11.260  25.150  13.300  1.00  0.00            
ATOM    187  H24 CG7     2      12.440  21.270  14.590  1.00  0.00            
ATOM    188  H25 CG7     2      10.810  21.730  14.980  1.00  0.00            
ATOM    189  H26 CG7     2      11.150  21.210  13.310  1.00  0.00            
TER
ENDMDL
MODEL        1
ATOM      1  C1  BCD     1      14.970  30.600  28.300  1.00  0.00            
ATOM      2  O1  BCD     1      15.850  30.200  29.370  1.00  0.00            
ATOM      3  C2  BCD     1      13.790  29.620  28.060  1.00  0.00            
ATOM      4  O2  BCD     1      12.930  29.710  29.230  1.00  0.00            
ATOM      5  C3  BCD     1      14.260  28.250  27.690  1.00  0.00            
ATOM      6  O3  BCD     1      13.170  27.290  27.340  1.00  0.00            
ATOM      7  C4  BCD     1      15.230  28.360  26.520  1.00  0.00            
ATOM      8  C5  BCD     1      16.280  29.410  26.760  1.00  0.00            
ATOM      9  O4  BCD     1      15.630  30.650  27.120  1.00  0.00            
ATOM     10  C6  BCD     1      17.300  29.590  25.590  1.00  0.00            
ATOM     11  O5  BCD     1      16.560  30.100  24.480  1.00  0.00            
ATOM     12  H1  BCD     1      14.500  31.540  28.590  1.00  0.00            
ATOM     13  H2  BCD     1      13.130  29.990  27.260  1.00  0.00            
ATOM     14  H3  BCD     1      12.450  28.880  29.250  1.00  0.00            
ATOM     15  H4  BCD     1      14.850  27.890  28.540  1.00  0.00            
ATOM     16  H5  BCD     1      13.530  26.510  26.910  1.00  0.00            
ATOM     17  H6  BCD     1      14.750  28.650  25.570  1.00  0.00            
ATOM     18  H7  BCD     1      16.930  29.090  27.580  1.00  0.00            
ATOM     19  H8  BCD     1      18.020  30.370  25.840  1.00  0.00            
ATOM     20  H9  BCD     1      17.870  28.690  25.350  1.00  0.00            
ATOM     21  H10 BCD     1      15.930  30.770  24.740  1.00  0.00            
ATOM     22  C7  BCD     1      17.470  32.270  32.690  1.00  0.00            
ATOM     23  O6  BCD     1      17.880  31.100  33.320  1.00  0.00            
ATOM     24  C8  BCD     1      15.890  32.150  32.660  1.00  0.00            
ATOM     25  O7  BCD     1      15.450  31.940  33.970  1.00  0.00            
ATOM     26  C9  BCD     1      15.470  31.040  31.660  1.00  0.00            
ATOM     27  O8  BCD     1      14.070  30.880  31.550  1.00  0.00            
ATOM     28  C10 BCD     1      16.120  31.240  30.300  1.00  0.00            
ATOM     29  C11 BCD     1      17.650  31.320  30.420  1.00  0.00            
ATOM     30  O9  BCD     1      17.980  32.330  31.340  1.00  0.00            
ATOM     31  C12 BCD     1      18.400  31.670  29.140  1.00  0.00            
ATOM     32  O10 BCD     1      17.850  32.840  28.640  1.00  0.00            
ATOM     33  H11 BCD     1      17.820  33.120  33.280  1.00  0.00            
ATOM     34  H12 BCD     1      15.470  33.130  32.390  1.00  0.00            
ATOM     35  H13 BCD     1      16.040  31.310  34.380  1.00  0.00            
ATOM     36  H14 BCD     1      15.850  30.140  32.170  1.00  0.00            
ATOM     37  H15 BCD     1      13.920  30.430  30.720  1.00  0.00            
ATOM     38  H16 BCD     1      15.800  32.190  29.850  1.00  0.00            
ATOM     39  H17 BCD     1      18.090  30.440  30.900  1.00  0.00            
ATOM     40  H18 BCD     1      19.490  31.680  29.250  1.00  0.00            
ATOM     41  H19 BCD     1      18.130  30.950  28.360  1.00  0.00            
ATOM     42  H20 BCD     1      18.370  33.100  27.870  1.00  0.00            
ATOM     43  C13 BCD     1      20.680  29.390  35.760  1.00  0.00            
ATOM     44  O11 BCD     1      20.580  28.170  35.010  1.00  0.00            
ATOM     45  C14 BCD     1      19.360  29.620  36.440  1.00  0.00            
ATOM     46  O12 BCD     1      18.950  28.460  37.150  1.00  0.00            
ATOM     47  C15 BCD     1      18.330  30.010  35.330  1.00  0.00            
ATOM     48  O13 BCD     1      17.040  30.290  35.960  1.00  0.00            
ATOM     49  C16 BCD     1      18.800  31.120  34.400  1.00  0.00            
ATOM     50  C17 BCD     1      20.190  30.880  33.950  1.00  0.00            
ATOM     51  O14 BCD     1      21.040  30.580  35.010  1.00  0.00            
ATOM     52  C18 BCD     1      20.860  32.090  33.220  1.00  0.00            
ATOM     53  O15 BCD     1      20.600  33.320  33.770  1.00  0.00            
ATOM     54  H21 BCD     1      21.470  29.420  36.520  1.00  0.00            
ATOM     55  H22 BCD     1      19.630  30.420  37.150  1.00  0.00            
ATOM     56  H23 BCD     1      18.080  28.670  37.500  1.00  0.00            
ATOM     57  H24 BCD     1      18.110  29.170  34.670  1.00  0.00            
ATOM     58  H25 BCD     1      16.540  29.480  35.810  1.00  0.00            
ATOM     59  H26 BCD     1      18.710  32.120  34.840  1.00  0.00            
ATOM     60  H27 BCD     1      20.160  30.020  33.270  1.00  0.00            
ATOM     61  H28 BCD     1      21.930  32.020  33.010  1.00  0.00            
ATOM     62  H29 BCD     1      20.390  32.100  32.230  1.00  0.00            
ATOM     63  H30 BCD     1      20.770  33.960  33.070  1.00  0.00            
ATOM     64  C19 BCD     1      23.200  24.940  34.300  1.00  0.00            
ATOM     65  O16 BCD     1      22.620  24.560  33.020  1.00  0.00            
ATOM     66  C20 BCD     1      22.150  24.750  35.410  1.00  0.00            
ATOM     67  O17 BCD     1      21.700  23.360  35.330  1.00  0.00            
ATOM     68  C21 BCD     1      20.980  25.790  35.300  1.00  0.00            
ATOM     69  O18 BCD     1      20.040  25.720  36.390  1.00  0.00            
ATOM     70  C22 BCD     1      21.610  27.210  35.140  1.00  0.00            
ATOM     71  C23 BCD     1      22.600  27.340  34.100  1.00  0.00            
ATOM     72  O19 BCD     1      23.650  26.290  34.240  1.00  0.00            
ATOM     73  C24 BCD     1      23.290  28.690  34.070  1.00  0.00            
ATOM     74  O20 BCD     1      23.900  28.980  35.340  1.00  0.00            
ATOM     75  H31 BCD     1      24.060  24.310  34.580  1.00  0.00            
ATOM     76  H32 BCD     1      22.700  24.930  36.330  1.00  0.00            
ATOM     77  H33 BCD     1      21.550  23.190  36.270  1.00  0.00            
ATOM     78  H34 BCD     1      20.480  25.610  34.340  1.00  0.00            
ATOM     79  H35 BCD     1      19.570  26.560  36.370  1.00  0.00            
ATOM     80  H36 BCD     1      22.150  27.470  36.060  1.00  0.00            
ATOM     81  H37 BCD     1      22.140  27.200  33.110  1.00  0.00            
ATOM     82  H38 BCD     1      24.140  28.540  33.390  1.00  0.00            
ATOM     83  H39 BCD     1      22.680  29.510  33.660  1.00  0.00            
ATOM     84  H40 BCD     1      24.450  29.760  35.280  1.00  0.00            
ATOM     85  C25 BCD     1      23.440  22.640  29.500  1.00  0.00            
ATOM     86  O21 BCD     1      22.200  23.060  29.090  1.00  0.00            
ATOM     87  C26 BCD     1      23.390  21.770  30.780  1.00  0.00            
ATOM     88  O22 BCD     1      22.770  20.470  30.500  1.00  0.00            
ATOM     89  C27 BCD     1      22.760  22.550  31.900  1.00  0.00            
ATOM     90  O23 BCD     1      22.710  21.760  33.080  1.00  0.00            
ATOM     91  C28 BCD     1      23.500  23.840  32.170  1.00  0.00            
ATOM     92  C29 BCD     1      23.750  24.610  30.840  1.00  0.00            
ATOM     93  O24 BCD     1      24.280  23.690  29.780  1.00  0.00            
ATOM     94  C30 BCD     1      24.690  25.750  31.090  1.00  0.00            
ATOM     95  O25 BCD     1      25.840  25.390  31.760  1.00  0.00            
ATOM     96  H41 BCD     1      23.730  22.000  28.670  1.00  0.00            
ATOM     97  H42 BCD     1      24.410  21.520  31.100  1.00  0.00            
ATOM     98  H43 BCD     1      23.110  19.850  31.140  1.00  0.00            
ATOM     99  H44 BCD     1      21.730  22.790  31.610  1.00  0.00            
ATOM    100  H45 BCD     1      22.450  22.290  33.840  1.00  0.00            
ATOM    101  H46 BCD     1      24.450  23.620  32.670  1.00  0.00            
ATOM    102  H47 BCD     1      22.750  25.030  30.650  1.00  0.00            
ATOM    103  H48 BCD     1      24.980  26.170  30.120  1.00  0.00            
ATOM    104  H49 BCD     1      24.240  26.550  31.690  1.00  0.00            
ATOM    105  H50 BCD     1      26.410  24.810  31.250  1.00  0.00            
ATOM    106  C31 BCD     1      19.240  22.410  26.470  1.00  0.00            
ATOM    107  O26 BCD     1      18.570  23.610  26.720  1.00  0.00            
ATOM    108  C32 BCD     1      19.210  21.480  27.690  1.00  0.00            
ATOM    109  O27 BCD     1      17.810  21.240  28.020  1.00  0.00            
ATOM    110  C33 BCD     1      20.140  22.080  28.780  1.00  0.00            
ATOM    111  C34 BCD     1      21.460  22.290  28.120  1.00  0.00            
ATOM    112  C35 BCD     1      21.450  23.120  26.840  1.00  0.00            
ATOM    113  O28 BCD     1      20.480  22.690  25.940  1.00  0.00            
ATOM    114  C36 BCD     1      22.800  23.010  26.170  1.00  0.00            
ATOM    115  O29 BCD     1      23.130  21.730  25.560  1.00  0.00            
ATOM    116  O30 BCD     1      20.170  21.210  29.910  1.00  0.00            
ATOM    117  H51 BCD     1      18.690  21.970  25.630  1.00  0.00            
ATOM    118  H52 BCD     1      19.650  20.490  27.490  1.00  0.00            
ATOM    119  H53 BCD     1      17.790  20.790  28.870  1.00  0.00            
ATOM    120  H54 BCD     1      19.670  23.020  29.120  1.00  0.00            
ATOM    121  H55 BCD     1      21.030  20.800  30.080  1.00  0.00            
ATOM    122  H56 BCD     1      21.930  21.340  27.820  1.00  0.00            
ATOM    123  H57 BCD     1      21.370  24.150  27.200  1.00  0.00            
ATOM    124  H58 BCD     1      22.810  23.720  25.330  1.00  0.00            
ATOM    125  H59 BCD     1      23.520  23.280  26.950  1.00  0.00            
ATOM    126  H60 BCD     1      22.570  21.600  24.790  1.00  0.00            
ATOM    127  C37 BCD     1      15.960  26.420  25.220  1.00  0.00            
ATOM    128  O31 BCD     1      15.840  27.100  26.490  1.00  0.00            
ATOM    129  C38 BCD     1      15.420  24.970  25.250  1.00  0.00            
ATOM    130  O32 BCD     1      14.090  24.880  25.820  1.00  0.00            
ATOM    131  C39 BCD     1      16.410  24.050  26.030  1.00  0.00            
ATOM    132  O33 BCD     1      15.990  22.690  26.150  1.00  0.00            
ATOM    133  C40 BCD     1      17.880  24.190  25.660  1.00  0.00            
ATOM    134  C41 BCD     1      18.190  25.710  25.690  1.00  0.00            
ATOM    135  O34 BCD     1      17.320  26.380  24.710  1.00  0.00            
ATOM    136  C42 BCD     1      19.640  26.100  25.360  1.00  0.00            
ATOM    137  O35 BCD     1      19.970  25.480  24.120  1.00  0.00            
ATOM    138  H61 BCD     1      15.480  27.010  24.430  1.00  0.00            
ATOM    139  H62 BCD     1      15.340  24.640  24.210  1.00  0.00            
ATOM    140  H63 BCD     1      13.860  24.000  26.140  1.00  0.00            
ATOM    141  H64 BCD     1      16.390  24.500  27.030  1.00  0.00            
ATOM    142  H65 BCD     1      16.580  22.190  26.720  1.00  0.00            
ATOM    143  H66 BCD     1      18.160  23.720  24.710  1.00  0.00            
ATOM    144  H67 BCD     1      17.970  25.980  26.730  1.00  0.00            
ATOM    145  H68 BCD     1      19.650  27.200  25.310  1.00  0.00            
ATOM    146  H69 BCD     1      20.330  25.750  26.140  1.00  0.00            
ATOM    147  H70 BCD     1      20.680  25.940  23.660  1.00  0.00            
ATOM    148  C1  CG7     2      24.410  33.000  29.050  1.00  0.00            
ATOM    149  C2  CG7     2      24.590  32.490  30.310  1.00  0.00            
ATOM    150  C3  CG7     2      24.410  31.010  30.760  1.00  0.00            
ATOM    151  C4  CG7     2      25.720  30.290  30.390  1.00  0.00            
ATOM    152  O1  CG7     2      24.390  31.050  32.160  1.00  0.00            
ATOM    153  C5  CG7     2      23.010  30.470  30.280  1.00  0.00            
ATOM    154  C6  CG7     2      22.770  28.990  30.470  1.00  0.00            
ATOM    155  C7  CG7     2      21.330  28.710  30.110  1.00  0.00            
ATOM    156  C8  CG7     2      20.900  28.050  29.040  1.00  0.00            
ATOM    157  C9  CG7     2      21.760  27.550  27.890  1.00  0.00            
ATOM    158  C10 CG7     2      19.380  27.900  28.810  1.00  0.00            
ATOM    159  C11 CG7     2      18.950  26.440  29.190  1.00  0.00            
ATOM    160  C12 CG7     2      17.500  26.340  29.630  1.00  0.00            
ATOM    161  C13 CG7     2      17.020  26.860  30.750  1.00  0.00            
ATOM    162  C14 CG7     2      17.840  27.550  31.770  1.00  0.00            
ATOM    163  C15 CG7     2      15.590  26.820  31.130  1.00  0.00            
ATOM    164  H1  CG7     2      24.500  34.070  28.870  1.00  0.00            
ATOM    165  H2  CG7     2      24.080  32.420  28.190  1.00  0.00            
ATOM    166  H3  CG7     2      24.890  33.150  31.110  1.00  0.00            
ATOM    167  H4  CG7     2      25.590  29.240  30.680  1.00  0.00            
ATOM    168  H5  CG7     2      25.870  30.480  29.320  1.00  0.00            
ATOM    169  H6  CG7     2      26.600  30.520  31.000  1.00  0.00            
ATOM    170  H7  CG7     2      25.210  31.480  32.450  1.00  0.00            
ATOM    171  H8  CG7     2      22.920  30.560  29.190  1.00  0.00            
ATOM    172  H9  CG7     2      22.210  31.000  30.800  1.00  0.00            
ATOM    173  H10 CG7     2      22.910  28.820  31.540  1.00  0.00            
ATOM    174  H11 CG7     2      23.540  28.340  30.030  1.00  0.00            
ATOM    175  H12 CG7     2      20.530  29.040  30.770  1.00  0.00            
ATOM    176  H13 CG7     2      21.640  26.490  27.650  1.00  0.00            
ATOM    177  H14 CG7     2      21.400  28.110  27.010  1.00  0.00            
ATOM    178  H15 CG7     2      22.840  27.630  28.040  1.00  0.00            
ATOM    179  H16 CG7     2      19.150  28.110  27.760  1.00  0.00            
ATOM    180  H17 CG7     2      18.770  28.610  29.390  1.00  0.00            
ATOM    181  H18 CG7     2      19.540  26.110  30.050  1.00  0.00            
ATOM    182  H19 CG7     2      19.140  25.800  28.330  1.00  0.00            
ATOM    183  H20 CG7     2      16.840  25.770  28.970  1.00  0.00            
ATOM    184  H21 CG7     2      18.910  27.330  31.800  1.00  0.00            
ATOM    185  H22 CG7     2      17.710  28.640  31.790  1.00  0.00            
ATOM    186  H23 CG7     2      17.660  27.230  32.800  1.00  0.00            
ATOM    187  H24 CG7     2      15.180  27.820  30.950  1.00  0.00            
ATOM    188  H25 CG7     2      15.070  26.040  30.560  1.00  0.00            
ATOM    189  H26 CG7     2      15.450  26.600  32.200  1.00  0.00            
TER
ENDMDL
MODEL        1
ATOM      1  C1  BCD     1       3.180  25.980  23.870  1.00  0.00            
ATOM      2  O1  BCD     1       3.910  24.730  23.660  1.00  0.00            
ATOM      3  C2  BCD     1       1.930  26.010  23.000  1.00  0.00            
ATOM      4  O2  BCD     1       1.050  24.980  23.430  1.00  0.00            
ATOM      5  C3  BCD     1       2.310  25.810  21.520  1.00  0.00            
ATOM      6  O3  BCD     1       1.220  26.030  20.610  1.00  0.00            
ATOM      7  C4  BCD     1       3.400  26.830  21.190  1.00  0.00            
ATOM      8  C5  BCD     1       4.600  26.900  22.190  1.00  0.00            
ATOM      9  O4  BCD     1       4.010  27.050  23.490  1.00  0.00            
ATOM     10  C6  BCD     1       5.590  28.010  21.920  1.00  0.00            
ATOM     11  O5  BCD     1       5.000  29.320  22.180  1.00  0.00            
ATOM     12  H1  BCD     1       2.860  26.180  24.900  1.00  0.00            
ATOM     13  H2  BCD     1       1.460  27.000  22.990  1.00  0.00            
ATOM     14  H3  BCD     1       0.270  24.920  22.880  1.00  0.00            
ATOM     15  H4  BCD     1       2.660  24.790  21.290  1.00  0.00            
ATOM     16  H5  BCD     1       1.620  26.040  19.740  1.00  0.00            
ATOM     17  H6  BCD     1       2.860  27.790  21.160  1.00  0.00            
ATOM     18  H7  BCD     1       5.190  25.970  22.180  1.00  0.00            
ATOM     19  H8  BCD     1       6.460  27.810  22.560  1.00  0.00            
ATOM     20  H9  BCD     1       5.980  28.010  20.890  1.00  0.00            
ATOM     21  H10 BCD     1       5.640  29.960  22.500  1.00  0.00            
ATOM     22  C7  BCD     1       5.080  21.390  25.810  1.00  0.00            
ATOM     23  O6  BCD     1       5.630  20.780  24.610  1.00  0.00            
ATOM     24  C8  BCD     1       3.590  21.580  25.700  1.00  0.00            
ATOM     25  O7  BCD     1       2.970  20.370  25.400  1.00  0.00            
ATOM     26  C9  BCD     1       3.320  22.610  24.590  1.00  0.00            
ATOM     27  O8  BCD     1       1.880  22.720  24.430  1.00  0.00            
ATOM     28  C10 BCD     1       4.080  23.930  24.770  1.00  0.00            
ATOM     29  C11 BCD     1       5.630  23.630  24.990  1.00  0.00            
ATOM     30  O9  BCD     1       5.770  22.610  25.940  1.00  0.00            
ATOM     31  C12 BCD     1       6.410  24.820  25.450  1.00  0.00            
ATOM     32  O10 BCD     1       7.810  24.530  25.710  1.00  0.00            
ATOM     33  H11 BCD     1       5.280  20.710  26.640  1.00  0.00            
ATOM     34  H12 BCD     1       3.250  21.930  26.680  1.00  0.00            
ATOM     35  H13 BCD     1       2.030  20.520  25.400  1.00  0.00            
ATOM     36  H14 BCD     1       3.690  22.120  23.680  1.00  0.00            
ATOM     37  H15 BCD     1       1.720  23.550  23.960  1.00  0.00            
ATOM     38  H16 BCD     1       3.640  24.310  25.700  1.00  0.00            
ATOM     39  H17 BCD     1       5.840  23.310  23.970  1.00  0.00            
ATOM     40  H18 BCD     1       6.310  25.520  24.620  1.00  0.00            
ATOM     41  H19 BCD     1       5.870  25.270  26.290  1.00  0.00            
ATOM     42  H20 BCD     1       8.300  25.100  25.110  1.00  0.00            
ATOM     43  C13 BCD     1       7.700  17.540  23.090  1.00  0.00            
ATOM     44  O11 BCD     1       7.560  18.050  21.800  1.00  0.00            
ATOM     45  C14 BCD     1       6.330  17.210  23.850  1.00  0.00            
ATOM     46  O12 BCD     1       5.530  16.270  23.140  1.00  0.00            
ATOM     47  C15 BCD     1       5.500  18.480  24.170  1.00  0.00            
ATOM     48  O13 BCD     1       4.430  18.120  25.040  1.00  0.00            
ATOM     49  C16 BCD     1       6.350  19.610  24.760  1.00  0.00            
ATOM     50  C17 BCD     1       7.590  19.750  23.950  1.00  0.00            
ATOM     51  O14 BCD     1       8.330  18.480  23.860  1.00  0.00            
ATOM     52  C18 BCD     1       8.540  20.820  24.530  1.00  0.00            
ATOM     53  O15 BCD     1       9.010  20.420  25.830  1.00  0.00            
ATOM     54  H21 BCD     1       8.400  16.700  23.170  1.00  0.00            
ATOM     55  H22 BCD     1       6.540  16.790  24.840  1.00  0.00            
ATOM     56  H23 BCD     1       4.830  16.000  23.750  1.00  0.00            
ATOM     57  H24 BCD     1       5.090  18.820  23.210  1.00  0.00            
ATOM     58  H25 BCD     1       3.940  18.940  24.990  1.00  0.00            
ATOM     59  H26 BCD     1       6.590  19.440  25.820  1.00  0.00            
ATOM     60  H27 BCD     1       7.330  20.020  22.920  1.00  0.00            
ATOM     61  H28 BCD     1       9.410  21.000  23.900  1.00  0.00            
ATOM     62  H29 BCD     1       7.990  21.770  24.520  1.00  0.00            
ATOM     63  H30 BCD     1       9.240  21.140  26.420  1.00  0.00            
ATOM     64  C19 BCD     1       8.490  17.000  17.820  1.00  0.00            
ATOM     65  O16 BCD     1       8.270  18.390  17.450  1.00  0.00            
ATOM     66  C20 BCD     1       7.190  16.450  18.440  1.00  0.00            
ATOM     67  O17 BCD     1       6.110  16.650  17.480  1.00  0.00            
ATOM     68  C21 BCD     1       6.810  17.070  19.800  1.00  0.00            
ATOM     69  O18 BCD     1       5.700  16.260  20.330  1.00  0.00            
ATOM     70  C22 BCD     1       8.010  17.200  20.740  1.00  0.00            
ATOM     71  C23 BCD     1       9.250  17.680  19.960  1.00  0.00            
ATOM     72  O19 BCD     1       9.530  16.930  18.740  1.00  0.00            
ATOM     73  C24 BCD     1      10.540  17.650  20.790  1.00  0.00            
ATOM     74  O20 BCD     1      11.050  16.360  20.950  1.00  0.00            
ATOM     75  H31 BCD     1       8.760  16.470  16.900  1.00  0.00            
ATOM     76  H32 BCD     1       7.370  15.390  18.640  1.00  0.00            
ATOM     77  H33 BCD     1       5.510  15.930  17.700  1.00  0.00            
ATOM     78  H34 BCD     1       6.470  18.110  19.710  1.00  0.00            
ATOM     79  H35 BCD     1       5.630  16.270  21.280  1.00  0.00            
ATOM     80  H36 BCD     1       8.250  16.190  21.120  1.00  0.00            
ATOM     81  H37 BCD     1       9.070  18.730  19.710  1.00  0.00            
ATOM     82  H38 BCD     1      11.290  18.320  20.340  1.00  0.00            
ATOM     83  H39 BCD     1      10.290  18.040  21.790  1.00  0.00            
ATOM     84  H40 BCD     1      10.580  15.820  20.310  1.00  0.00            
ATOM     85  C25 BCD     1       8.800  21.110  14.430  1.00  0.00            
ATOM     86  O21 BCD     1       8.290  22.220  15.180  1.00  0.00            
ATOM     87  C26 BCD     1       7.700  20.010  14.210  1.00  0.00            
ATOM     88  O22 BCD     1       6.540  20.530  13.590  1.00  0.00            
ATOM     89  C27 BCD     1       7.430  19.230  15.510  1.00  0.00            
ATOM     90  O23 BCD     1       6.650  18.060  15.280  1.00  0.00            
ATOM     91  C28 BCD     1       8.710  18.810  16.160  1.00  0.00            
ATOM     92  C29 BCD     1       9.760  19.960  16.260  1.00  0.00            
ATOM     93  O24 BCD     1       9.960  20.590  14.990  1.00  0.00            
ATOM     94  C30 BCD     1      11.040  19.390  16.730  1.00  0.00            
ATOM     95  O25 BCD     1      11.850  20.510  17.030  1.00  0.00            
ATOM     96  H41 BCD     1       9.040  21.370  13.400  1.00  0.00            
ATOM     97  H42 BCD     1       8.170  19.280  13.540  1.00  0.00            
ATOM     98  H43 BCD     1       5.910  19.810  13.580  1.00  0.00            
ATOM     99  H44 BCD     1       6.910  19.910  16.200  1.00  0.00            
ATOM    100  H45 BCD     1       6.430  17.600  16.090  1.00  0.00            
ATOM    101  H46 BCD     1       9.100  17.900  15.690  1.00  0.00            
ATOM    102  H47 BCD     1       9.390  20.690  16.990  1.00  0.00            
ATOM    103  H48 BCD     1      10.950  18.790  17.650  1.00  0.00            
ATOM    104  H49 BCD     1      11.530  18.770  15.970  1.00  0.00            
ATOM    105  H50 BCD     1      12.620  20.130  17.470  1.00  0.00            
ATOM    106  C31 BCD     1       7.150  26.020  15.110  1.00  0.00            
ATOM    107  O26 BCD     1       6.320  25.660  16.240  1.00  0.00            
ATOM    108  C32 BCD     1       6.730  25.330  13.900  1.00  0.00            
ATOM    109  O27 BCD     1       5.330  25.450  13.690  1.00  0.00            
ATOM    110  C33 BCD     1       6.930  23.850  14.080  1.00  0.00            
ATOM    111  C34 BCD     1       8.350  23.470  14.530  1.00  0.00            
ATOM    112  C35 BCD     1       8.820  24.380  15.780  1.00  0.00            
ATOM    113  O28 BCD     1       8.520  25.780  15.420  1.00  0.00            
ATOM    114  C36 BCD     1      10.350  24.230  16.110  1.00  0.00            
ATOM    115  O29 BCD     1      11.180  24.470  14.970  1.00  0.00            
ATOM    116  O30 BCD     1       6.710  23.250  12.850  1.00  0.00            
ATOM    117  H51 BCD     1       7.020  27.040  14.740  1.00  0.00            
ATOM    118  H52 BCD     1       7.330  25.760  13.090  1.00  0.00            
ATOM    119  H53 BCD     1       5.150  24.890  12.930  1.00  0.00            
ATOM    120  H54 BCD     1       6.260  23.570  14.900  1.00  0.00            
ATOM    121  H55 BCD     1       6.620  22.310  13.060  1.00  0.00            
ATOM    122  H56 BCD     1       9.010  23.510  13.650  1.00  0.00            
ATOM    123  H57 BCD     1       8.350  24.060  16.710  1.00  0.00            
ATOM    124  H58 BCD     1      10.500  24.990  16.890  1.00  0.00            
ATOM    125  H59 BCD     1      10.460  23.250  16.600  1.00  0.00            
ATOM    126  H60 BCD     1      11.850  23.780  14.960  1.00  0.00            
ATOM    127  C37 BCD     1       3.820  27.520  18.940  1.00  0.00            
ATOM    128  O31 BCD     1       3.990  26.530  19.920  1.00  0.00            
ATOM    129  C38 BCD     1       3.150  26.880  17.740  1.00  0.00            
ATOM    130  O32 BCD     1       1.860  26.270  18.040  1.00  0.00            
ATOM    131  C39 BCD     1       4.110  25.910  17.000  1.00  0.00            
ATOM    132  O33 BCD     1       3.560  25.420  15.690  1.00  0.00            
ATOM    133  C40 BCD     1       5.390  26.610  16.740  1.00  0.00            
ATOM    134  C41 BCD     1       6.050  27.200  17.960  1.00  0.00            
ATOM    135  O34 BCD     1       5.080  28.070  18.610  1.00  0.00            
ATOM    136  C42 BCD     1       7.270  28.060  17.620  1.00  0.00            
ATOM    137  O35 BCD     1       7.820  28.870  18.700  1.00  0.00            
ATOM    138  H61 BCD     1       3.240  28.350  19.380  1.00  0.00            
ATOM    139  H62 BCD     1       2.950  27.640  16.970  1.00  0.00            
ATOM    140  H63 BCD     1       1.460  25.830  17.280  1.00  0.00            
ATOM    141  H64 BCD     1       4.420  25.050  17.600  1.00  0.00            
ATOM    142  H65 BCD     1       4.150  25.010  15.060  1.00  0.00            
ATOM    143  H66 BCD     1       5.210  27.450  16.050  1.00  0.00            
ATOM    144  H67 BCD     1       6.470  26.460  18.650  1.00  0.00            
ATOM    145  H68 BCD     1       8.030  27.470  17.100  1.00  0.00            
ATOM    146  H69 BCD     1       6.930  28.790  16.870  1.00  0.00            
ATOM    147  H70 BCD     1       7.230  29.580  18.970  1.00  0.00            
ATOM    148  C1  CG7     2       9.960  26.230  19.220  1.00  0.00            
ATOM    149  C2  CG7     2       9.230  25.320  19.840  1.00  0.00            
ATOM    150  C3  CG7     2       9.800  24.120  20.680  1.00  0.00            
ATOM    151  C4  CG7     2      10.950  23.430  19.910  1.00  0.00            
ATOM    152  O1  CG7     2      10.420  24.610  21.850  1.00  0.00            
ATOM    153  C5  CG7     2       8.760  23.030  21.140  1.00  0.00            
ATOM    154  C6  CG7     2       8.260  22.130  20.020  1.00  0.00            
ATOM    155  C7  CG7     2       7.100  21.220  20.400  1.00  0.00            
ATOM    156  C8  CG7     2       5.810  21.430  20.580  1.00  0.00            
ATOM    157  C9  CG7     2       5.140  22.750  20.820  1.00  0.00            
ATOM    158  C10 CG7     2       4.850  20.240  20.730  1.00  0.00            
ATOM    159  C11 CG7     2       4.410  19.660  19.390  1.00  0.00            
ATOM    160  C12 CG7     2       3.450  20.560  18.820  1.00  0.00            
ATOM    161  C13 CG7     2       3.670  21.520  17.960  1.00  0.00            
ATOM    162  C14 CG7     2       4.970  21.790  17.370  1.00  0.00            
ATOM    163  C15 CG7     2       2.620  22.300  17.250  1.00  0.00            
ATOM    164  H1  CG7     2       9.510  27.020  18.630  1.00  0.00            
ATOM    165  H2  CG7     2      11.050  26.110  19.200  1.00  0.00            
ATOM    166  H3  CG7     2       8.150  25.390  19.810  1.00  0.00            
ATOM    167  H4  CG7     2      11.760  24.140  19.720  1.00  0.00            
ATOM    168  H5  CG7     2      11.390  22.660  20.550  1.00  0.00            
ATOM    169  H6  CG7     2      10.660  23.110  18.900  1.00  0.00            
ATOM    170  H7  CG7     2      11.020  23.900  22.140  1.00  0.00            
ATOM    171  H8  CG7     2       7.910  23.460  21.680  1.00  0.00            
ATOM    172  H9  CG7     2       9.240  22.370  21.870  1.00  0.00            
ATOM    173  H10 CG7     2       9.050  21.450  19.690  1.00  0.00            
ATOM    174  H11 CG7     2       8.000  22.730  19.140  1.00  0.00            
ATOM    175  H12 CG7     2       7.450  20.200  20.270  1.00  0.00            
ATOM    176  H13 CG7     2       4.470  22.970  19.980  1.00  0.00            
ATOM    177  H14 CG7     2       4.510  22.830  21.720  1.00  0.00            
ATOM    178  H15 CG7     2       5.840  23.590  20.870  1.00  0.00            
ATOM    179  H16 CG7     2       4.000  20.520  21.370  1.00  0.00            
ATOM    180  H17 CG7     2       5.440  19.470  21.250  1.00  0.00            
ATOM    181  H18 CG7     2       4.020  18.640  19.520  1.00  0.00            
ATOM    182  H19 CG7     2       5.230  19.510  18.680  1.00  0.00            
ATOM    183  H20 CG7     2       2.430  20.330  19.120  1.00  0.00            
ATOM    184  H21 CG7     2       5.300  22.820  17.530  1.00  0.00            
ATOM    185  H22 CG7     2       5.760  21.090  17.660  1.00  0.00            
ATOM    186  H23 CG7     2       4.800  21.660  16.290  1.00  0.00            
ATOM    187  H24 CG7     2       2.920  23.320  17.490  1.00  0.00            
ATOM    188  H25 CG7     2       2.640  22.230  16.150  1.00  0.00            
ATOM    189  H26 CG7     2       1.660  21.990  17.680  1.00  0.00            
TER
ENDMDL
MODEL        1
ATOM      1  C1  BCD     1       9.270  22.960  22.110  1.00  0.00            
ATOM      2  O1  BCD     1      10.530  23.600  22.370  1.00  0.00            
ATOM      3  C2  BCD     1       8.740  23.440  20.780  1.00  0.00            
ATOM      4  O2  BCD     1       9.670  23.160  19.800  1.00  0.00            
ATOM      5  C3  BCD     1       8.340  24.930  20.830  1.00  0.00            
ATOM      6  O3  BCD     1       7.520  25.250  19.730  1.00  0.00            
ATOM      7  C4  BCD     1       7.600  25.290  22.110  1.00  0.00            
ATOM      8  C5  BCD     1       8.140  24.640  23.390  1.00  0.00            
ATOM      9  O4  BCD     1       8.310  23.240  23.090  1.00  0.00            
ATOM     10  C6  BCD     1       7.170  24.800  24.600  1.00  0.00            
ATOM     11  O5  BCD     1       5.870  24.370  24.220  1.00  0.00            
ATOM     12  H1  BCD     1       9.440  21.880  22.130  1.00  0.00            
ATOM     13  H2  BCD     1       7.800  22.900  20.630  1.00  0.00            
ATOM     14  H3  BCD     1       9.340  23.490  18.960  1.00  0.00            
ATOM     15  H4  BCD     1       9.240  25.550  20.810  1.00  0.00            
ATOM     16  H5  BCD     1       7.390  26.190  19.580  1.00  0.00            
ATOM     17  H6  BCD     1       6.580  24.910  21.980  1.00  0.00            
ATOM     18  H7  BCD     1       9.070  25.080  23.790  1.00  0.00            
ATOM     19  H8  BCD     1       7.420  24.140  25.430  1.00  0.00            
ATOM     20  H9  BCD     1       7.180  25.790  25.070  1.00  0.00            
ATOM     21  H10 BCD     1       5.300  24.890  24.790  1.00  0.00            
ATOM     22  C7  BCD     1      14.510  22.570  23.030  1.00  0.00            
ATOM     23  O6  BCD     1      14.660  23.700  23.900  1.00  0.00            
ATOM     24  C8  BCD     1      14.170  23.020  21.620  1.00  0.00            
ATOM     25  O7  BCD     1      15.240  23.780  21.010  1.00  0.00            
ATOM     26  C9  BCD     1      12.790  23.750  21.550  1.00  0.00            
ATOM     27  O8  BCD     1      12.540  24.080  20.130  1.00  0.00            
ATOM     28  C10 BCD     1      11.750  22.880  22.190  1.00  0.00            
ATOM     29  C11 BCD     1      12.200  22.340  23.570  1.00  0.00            
ATOM     30  O9  BCD     1      13.460  21.690  23.490  1.00  0.00            
ATOM     31  C12 BCD     1      11.250  21.320  24.190  1.00  0.00            
ATOM     32  O10 BCD     1      11.170  20.160  23.310  1.00  0.00            
ATOM     33  H11 BCD     1      15.410  21.970  22.870  1.00  0.00            
ATOM     34  H12 BCD     1      14.090  22.080  21.070  1.00  0.00            
ATOM     35  H13 BCD     1      15.740  24.270  21.680  1.00  0.00            
ATOM     36  H14 BCD     1      12.690  24.670  22.140  1.00  0.00            
ATOM     37  H15 BCD     1      11.620  23.900  19.900  1.00  0.00            
ATOM     38  H16 BCD     1      11.580  22.000  21.550  1.00  0.00            
ATOM     39  H17 BCD     1      12.370  23.210  24.210  1.00  0.00            
ATOM     40  H18 BCD     1      11.730  21.030  25.130  1.00  0.00            
ATOM     41  H19 BCD     1      10.240  21.690  24.380  1.00  0.00            
ATOM     42  H20 BCD     1      10.810  19.410  23.780  1.00  0.00            
ATOM     43  C13 BCD     1      17.340  24.870  26.810  1.00  0.00            
ATOM     44  O11 BCD     1      16.910  26.160  26.730  1.00  0.00            
ATOM     45  C14 BCD     1      18.000  24.420  25.510  1.00  0.00            
ATOM     46  O12 BCD     1      19.050  25.270  25.170  1.00  0.00            
ATOM     47  C15 BCD     1      16.890  24.410  24.450  1.00  0.00            
ATOM     48  O13 BCD     1      17.380  24.050  23.170  1.00  0.00            
ATOM     49  C16 BCD     1      15.730  23.490  24.840  1.00  0.00            
ATOM     50  C17 BCD     1      15.190  23.960  26.210  1.00  0.00            
ATOM     51  O14 BCD     1      16.240  24.010  27.150  1.00  0.00            
ATOM     52  C18 BCD     1      14.040  23.120  26.660  1.00  0.00            
ATOM     53  O15 BCD     1      14.440  21.820  27.040  1.00  0.00            
ATOM     54  H21 BCD     1      18.110  24.780  27.580  1.00  0.00            
ATOM     55  H22 BCD     1      18.390  23.410  25.690  1.00  0.00            
ATOM     56  H23 BCD     1      19.930  24.890  25.250  1.00  0.00            
ATOM     57  H24 BCD     1      16.460  25.420  24.440  1.00  0.00            
ATOM     58  H25 BCD     1      18.190  24.500  22.930  1.00  0.00            
ATOM     59  H26 BCD     1      16.010  22.430  24.860  1.00  0.00            
ATOM     60  H27 BCD     1      14.840  24.990  26.120  1.00  0.00            
ATOM     61  H28 BCD     1      13.690  23.610  27.580  1.00  0.00            
ATOM     62  H29 BCD     1      13.260  23.130  25.890  1.00  0.00            
ATOM     63  H30 BCD     1      13.610  21.370  27.230  1.00  0.00            
ATOM     64  C19 BCD     1      17.150  29.950  28.250  1.00  0.00            
ATOM     65  O16 BCD     1      16.320  30.160  27.180  1.00  0.00            
ATOM     66  C20 BCD     1      18.440  29.460  27.630  1.00  0.00            
ATOM     67  O17 BCD     1      18.930  30.280  26.550  1.00  0.00            
ATOM     68  C21 BCD     1      18.290  28.020  27.010  1.00  0.00            
ATOM     69  O18 BCD     1      19.570  27.440  26.800  1.00  0.00            
ATOM     70  C22 BCD     1      17.430  27.020  27.780  1.00  0.00            
ATOM     71  C23 BCD     1      16.220  27.670  28.570  1.00  0.00            
ATOM     72  O19 BCD     1      16.600  28.930  29.190  1.00  0.00            
ATOM     73  C24 BCD     1      15.580  26.710  29.560  1.00  0.00            
ATOM     74  O20 BCD     1      16.470  26.310  30.560  1.00  0.00            
ATOM     75  H31 BCD     1      17.340  30.850  28.840  1.00  0.00            
ATOM     76  H32 BCD     1      19.160  29.430  28.460  1.00  0.00            
ATOM     77  H33 BCD     1      19.730  29.880  26.200  1.00  0.00            
ATOM     78  H34 BCD     1      17.730  28.160  26.080  1.00  0.00            
ATOM     79  H35 BCD     1      19.390  26.600  26.370  1.00  0.00            
ATOM     80  H36 BCD     1      18.040  26.510  28.540  1.00  0.00            
ATOM     81  H37 BCD     1      15.400  28.020  27.920  1.00  0.00            
ATOM     82  H38 BCD     1      14.810  27.290  30.080  1.00  0.00            
ATOM     83  H39 BCD     1      15.130  25.940  28.920  1.00  0.00            
ATOM     84  H40 BCD     1      16.590  27.100  31.110  1.00  0.00            
ATOM     85  C25 BCD     1      13.440  33.160  25.880  1.00  0.00            
ATOM     86  O21 BCD     1      12.530  32.190  25.290  1.00  0.00            
ATOM     87  C26 BCD     1      14.780  33.100  25.190  1.00  0.00            
ATOM     88  O22 BCD     1      14.720  33.450  23.840  1.00  0.00            
ATOM     89  C27 BCD     1      15.500  31.750  25.450  1.00  0.00            
ATOM     90  O23 BCD     1      16.870  31.810  25.070  1.00  0.00            
ATOM     91  C28 BCD     1      15.670  31.480  26.990  1.00  0.00            
ATOM     92  C29 BCD     1      14.300  31.540  27.640  1.00  0.00            
ATOM     93  O24 BCD     1      13.650  32.750  27.280  1.00  0.00            
ATOM     94  C30 BCD     1      14.100  31.310  29.140  1.00  0.00            
ATOM     95  O25 BCD     1      14.940  32.150  30.010  1.00  0.00            
ATOM     96  H41 BCD     1      13.100  34.200  25.760  1.00  0.00            
ATOM     97  H42 BCD     1      15.350  33.860  25.750  1.00  0.00            
ATOM     98  H43 BCD     1      15.630  33.660  23.610  1.00  0.00            
ATOM     99  H44 BCD     1      14.910  30.970  24.960  1.00  0.00            
ATOM    100  H45 BCD     1      17.370  31.100  25.500  1.00  0.00            
ATOM    101  H46 BCD     1      16.260  32.300  27.410  1.00  0.00            
ATOM    102  H47 BCD     1      13.650  30.780  27.190  1.00  0.00            
ATOM    103  H48 BCD     1      13.070  31.660  29.310  1.00  0.00            
ATOM    104  H49 BCD     1      14.160  30.250  29.420  1.00  0.00            
ATOM    105  H50 BCD     1      15.350  31.530  30.620  1.00  0.00            
ATOM    106  C31 BCD     1       8.680  31.930  23.730  1.00  0.00            
ATOM    107  O26 BCD     1       8.800  30.590  23.220  1.00  0.00            
ATOM    108  C32 BCD     1       9.620  32.860  23.100  1.00  0.00            
ATOM    109  O27 BCD     1       9.290  32.880  21.610  1.00  0.00            
ATOM    110  C33 BCD     1      11.080  32.620  23.490  1.00  0.00            
ATOM    111  C34 BCD     1      11.230  32.620  24.990  1.00  0.00            
ATOM    112  C35 BCD     1      10.230  31.630  25.560  1.00  0.00            
ATOM    113  O28 BCD     1       8.900  32.000  25.130  1.00  0.00            
ATOM    114  C36 BCD     1      10.300  31.500  27.130  1.00  0.00            
ATOM    115  O29 BCD     1      10.100  32.670  27.810  1.00  0.00            
ATOM    116  O30 BCD     1      11.940  33.590  22.900  1.00  0.00            
ATOM    117  H51 BCD     1       7.670  32.290  23.510  1.00  0.00            
ATOM    118  H52 BCD     1       9.430  33.850  23.540  1.00  0.00            
ATOM    119  H53 BCD     1       9.660  33.710  21.290  1.00  0.00            
ATOM    120  H54 BCD     1      11.220  31.590  23.140  1.00  0.00            
ATOM    121  H55 BCD     1      12.840  33.550  23.240  1.00  0.00            
ATOM    122  H56 BCD     1      11.020  33.610  25.420  1.00  0.00            
ATOM    123  H57 BCD     1      10.560  30.670  25.160  1.00  0.00            
ATOM    124  H58 BCD     1       9.530  30.770  27.420  1.00  0.00            
ATOM    125  H59 BCD     1      11.300  31.150  27.370  1.00  0.00            
ATOM    126  H60 BCD     1      10.520  32.610  28.680  1.00  0.00            
ATOM    127  C37 BCD     1       6.420  27.370  22.430  1.00  0.00            
ATOM    128  O31 BCD     1       7.640  26.660  22.400  1.00  0.00            
ATOM    129  C38 BCD     1       6.340  28.460  21.400  1.00  0.00            
ATOM    130  O32 BCD     1       6.420  27.840  20.110  1.00  0.00            
ATOM    131  C39 BCD     1       7.450  29.460  21.580  1.00  0.00            
ATOM    132  O33 BCD     1       7.330  30.690  20.740  1.00  0.00            
ATOM    133  C40 BCD     1       7.590  29.930  23.030  1.00  0.00            
ATOM    134  C41 BCD     1       7.370  28.830  24.060  1.00  0.00            
ATOM    135  O34 BCD     1       6.280  27.910  23.700  1.00  0.00            
ATOM    136  C42 BCD     1       7.020  29.390  25.400  1.00  0.00            
ATOM    137  O35 BCD     1       5.850  30.180  25.280  1.00  0.00            
ATOM    138  H61 BCD     1       5.600  26.680  22.210  1.00  0.00            
ATOM    139  H62 BCD     1       5.350  28.950  21.480  1.00  0.00            
ATOM    140  H63 BCD     1       5.520  27.650  19.840  1.00  0.00            
ATOM    141  H64 BCD     1       8.390  28.940  21.340  1.00  0.00            
ATOM    142  H65 BCD     1       7.980  31.330  21.030  1.00  0.00            
ATOM    143  H66 BCD     1       6.740  30.620  23.130  1.00  0.00            
ATOM    144  H67 BCD     1       8.260  28.190  24.030  1.00  0.00            
ATOM    145  H68 BCD     1       6.860  28.570  26.120  1.00  0.00            
ATOM    146  H69 BCD     1       7.860  30.010  25.740  1.00  0.00            
ATOM    147  H70 BCD     1       5.940  31.000  25.770  1.00  0.00            
ATOM    148  C1  CG7     2      10.990  24.360  27.470  1.00  0.00            
ATOM    149  C2  CG7     2      11.170  25.610  27.920  1.00  0.00            
ATOM    150  C3  CG7     2      11.090  26.880  27.060  1.00  0.00            
ATOM    151  C4  CG7     2       9.640  27.000  26.380  1.00  0.00            
ATOM    152  O1  CG7     2      11.210  28.030  27.910  1.00  0.00            
ATOM    153  C5  CG7     2      12.250  26.950  26.050  1.00  0.00            
ATOM    154  C6  CG7     2      12.080  26.260  24.690  1.00  0.00            
ATOM    155  C7  CG7     2      13.280  26.530  23.770  1.00  0.00            
ATOM    156  C8  CG7     2      13.330  27.430  22.750  1.00  0.00            
ATOM    157  C9  CG7     2      12.160  28.180  22.260  1.00  0.00            
ATOM    158  C10 CG7     2      14.670  27.790  22.140  1.00  0.00            
ATOM    159  C11 CG7     2      15.300  29.100  22.610  1.00  0.00            
ATOM    160  C12 CG7     2      16.550  29.410  21.820  1.00  0.00            
ATOM    161  C13 CG7     2      17.810  29.450  22.230  1.00  0.00            
ATOM    162  C14 CG7     2      18.310  29.140  23.580  1.00  0.00            
ATOM    163  C15 CG7     2      18.980  29.670  21.330  1.00  0.00            
ATOM    164  H1  CG7     2      11.110  23.570  28.200  1.00  0.00            
ATOM    165  H2  CG7     2      10.660  24.130  26.450  1.00  0.00            
ATOM    166  H3  CG7     2      11.510  25.670  28.950  1.00  0.00            
ATOM    167  H4  CG7     2       8.830  27.180  27.110  1.00  0.00            
ATOM    168  H5  CG7     2       9.720  27.890  25.760  1.00  0.00            
ATOM    169  H6  CG7     2       9.300  26.150  25.780  1.00  0.00            
ATOM    170  H7  CG7     2      11.170  27.650  28.800  1.00  0.00            
ATOM    171  H8  CG7     2      13.120  26.460  26.510  1.00  0.00            
ATOM    172  H9  CG7     2      12.550  28.010  25.960  1.00  0.00            
ATOM    173  H10 CG7     2      11.170  26.500  24.110  1.00  0.00            
ATOM    174  H11 CG7     2      11.980  25.170  24.770  1.00  0.00            
ATOM    175  H12 CG7     2      14.250  26.170  24.110  1.00  0.00            
ATOM    176  H13 CG7     2      11.930  27.860  21.240  1.00  0.00            
ATOM    177  H14 CG7     2      11.300  28.100  22.940  1.00  0.00            
ATOM    178  H15 CG7     2      12.410  29.240  22.130  1.00  0.00            
ATOM    179  H16 CG7     2      14.500  27.840  21.050  1.00  0.00            
ATOM    180  H17 CG7     2      15.450  27.020  22.190  1.00  0.00            
ATOM    181  H18 CG7     2      15.390  29.130  23.710  1.00  0.00            
ATOM    182  H19 CG7     2      14.570  29.910  22.530  1.00  0.00            
ATOM    183  H20 CG7     2      16.350  29.480  20.750  1.00  0.00            
ATOM    184  H21 CG7     2      18.860  28.190  23.590  1.00  0.00            
ATOM    185  H22 CG7     2      19.090  29.850  23.860  1.00  0.00            
ATOM    186  H23 CG7     2      17.490  29.120  24.310  1.00  0.00            
ATOM    187  H24 CG7     2      19.570  28.750  21.420  1.00  0.00            
ATOM    188  H25 CG7     2      18.680  29.690  20.270  1.00  0.00            
ATOM    189  H26 CG7     2      19.660  30.500  21.550  1.00  0.00            
TER
ENDMDL
MODEL        1
ATOM      1  C1  BCD     1       9.530  23.750  30.740  1.00  0.00            
ATOM      2  O1  BCD     1       8.890  22.900  29.790  1.00  0.00            
ATOM      3  C2  BCD     1       9.640  25.220  30.240  1.00  0.00            
ATOM      4  O2  BCD     1       8.300  25.680  30.180  1.00  0.00            
ATOM      5  C3  BCD     1      10.580  25.330  28.980  1.00  0.00            
ATOM      6  O3  BCD     1      10.580  26.730  28.560  1.00  0.00            
ATOM      7  C4  BCD     1      11.930  24.800  29.450  1.00  0.00            
ATOM      8  C5  BCD     1      11.840  23.360  30.060  1.00  0.00            
ATOM      9  O4  BCD     1      10.830  23.240  31.050  1.00  0.00            
ATOM     10  C6  BCD     1      13.100  22.900  30.800  1.00  0.00            
ATOM     11  O5  BCD     1      13.100  21.450  30.880  1.00  0.00            
ATOM     12  H1  BCD     1       8.890  23.710  31.630  1.00  0.00            
ATOM     13  H2  BCD     1      10.150  25.710  31.080  1.00  0.00            
ATOM     14  H3  BCD     1       8.470  26.610  30.020  1.00  0.00            
ATOM     15  H4  BCD     1      10.260  24.740  28.120  1.00  0.00            
ATOM     16  H5  BCD     1      11.490  26.850  28.260  1.00  0.00            
ATOM     17  H6  BCD     1      12.240  25.310  30.370  1.00  0.00            
ATOM     18  H7  BCD     1      11.590  22.660  29.250  1.00  0.00            
ATOM     19  H8  BCD     1      14.010  23.130  30.240  1.00  0.00            
ATOM     20  H9  BCD     1      13.080  23.230  31.850  1.00  0.00            
ATOM     21  H10 BCD     1      12.220  21.190  31.160  1.00  0.00            
ATOM     22  C7  BCD     1       6.090  20.330  28.590  1.00  0.00            
ATOM     23  O6  BCD     1       6.430  20.700  27.250  1.00  0.00            
ATOM     24  C8  BCD     1       5.510  21.580  29.190  1.00  0.00            
ATOM     25  O7  BCD     1       4.400  22.000  28.370  1.00  0.00            
ATOM     26  C9  BCD     1       6.530  22.680  29.410  1.00  0.00            
ATOM     27  O8  BCD     1       6.110  23.820  30.060  1.00  0.00            
ATOM     28  C10 BCD     1       7.790  22.050  30.090  1.00  0.00            
ATOM     29  C11 BCD     1       8.230  20.670  29.540  1.00  0.00            
ATOM     30  O9  BCD     1       7.100  19.870  29.400  1.00  0.00            
ATOM     31  C12 BCD     1       9.310  19.930  30.340  1.00  0.00            
ATOM     32  O10 BCD     1       8.830  19.780  31.670  1.00  0.00            
ATOM     33  H11 BCD     1       5.350  19.530  28.610  1.00  0.00            
ATOM     34  H12 BCD     1       5.110  21.300  30.170  1.00  0.00            
ATOM     35  H13 BCD     1       3.710  21.640  28.930  1.00  0.00            
ATOM     36  H14 BCD     1       6.940  22.950  28.420  1.00  0.00            
ATOM     37  H15 BCD     1       6.910  24.340  30.020  1.00  0.00            
ATOM     38  H16 BCD     1       7.660  21.960  31.180  1.00  0.00            
ATOM     39  H17 BCD     1       8.530  20.900  28.510  1.00  0.00            
ATOM     40  H18 BCD     1       9.470  18.940  29.900  1.00  0.00            
ATOM     41  H19 BCD     1      10.240  20.500  30.390  1.00  0.00            
ATOM     42  H20 BCD     1       7.880  19.660  31.690  1.00  0.00            
ATOM     43  C13 BCD     1       6.070  18.820  23.560  1.00  0.00            
ATOM     44  O11 BCD     1       6.850  19.910  23.020  1.00  0.00            
ATOM     45  C14 BCD     1       4.800  19.440  24.120  1.00  0.00            
ATOM     46  O12 BCD     1       3.910  20.020  23.100  1.00  0.00            
ATOM     47  C15 BCD     1       5.130  20.430  25.300  1.00  0.00            
ATOM     48  O13 BCD     1       3.920  20.760  26.020  1.00  0.00            
ATOM     49  C16 BCD     1       6.000  19.710  26.280  1.00  0.00            
ATOM     50  C17 BCD     1       7.200  19.000  25.700  1.00  0.00            
ATOM     51  O14 BCD     1       6.800  18.230  24.610  1.00  0.00            
ATOM     52  C18 BCD     1       7.910  18.190  26.810  1.00  0.00            
ATOM     53  O15 BCD     1       6.940  17.260  27.280  1.00  0.00            
ATOM     54  H21 BCD     1       5.830  18.020  22.850  1.00  0.00            
ATOM     55  H22 BCD     1       4.330  18.560  24.570  1.00  0.00            
ATOM     56  H23 BCD     1       4.440  20.700  22.670  1.00  0.00            
ATOM     57  H24 BCD     1       5.630  21.270  24.800  1.00  0.00            
ATOM     58  H25 BCD     1       4.230  21.370  26.690  1.00  0.00            
ATOM     59  H26 BCD     1       5.380  18.940  26.740  1.00  0.00            
ATOM     60  H27 BCD     1       7.950  19.750  25.420  1.00  0.00            
ATOM     61  H28 BCD     1       8.710  17.560  26.390  1.00  0.00            
ATOM     62  H29 BCD     1       8.420  18.770  27.590  1.00  0.00            
ATOM     63  H30 BCD     1       6.710  16.780  26.480  1.00  0.00            
ATOM     64  C19 BCD     1       7.920  21.530  19.480  1.00  0.00            
ATOM     65  O16 BCD     1       9.040  22.270  20.040  1.00  0.00            
ATOM     66  C20 BCD     1       6.610  22.070  20.030  1.00  0.00            
ATOM     67  O17 BCD     1       6.360  23.440  19.790  1.00  0.00            
ATOM     68  C21 BCD     1       6.520  21.680  21.490  1.00  0.00            
ATOM     69  O18 BCD     1       5.310  22.170  22.150  1.00  0.00            
ATOM     70  C22 BCD     1       6.680  20.170  21.660  1.00  0.00            
ATOM     71  C23 BCD     1       7.940  19.630  20.920  1.00  0.00            
ATOM     72  O19 BCD     1       8.000  20.190  19.600  1.00  0.00            
ATOM     73  C24 BCD     1       8.000  18.030  20.800  1.00  0.00            
ATOM     74  O20 BCD     1       6.850  17.570  20.070  1.00  0.00            
ATOM     75  H31 BCD     1       7.860  21.600  18.380  1.00  0.00            
ATOM     76  H32 BCD     1       5.860  21.440  19.530  1.00  0.00            
ATOM     77  H33 BCD     1       5.980  23.460  18.900  1.00  0.00            
ATOM     78  H34 BCD     1       7.380  22.150  21.980  1.00  0.00            
ATOM     79  H35 BCD     1       5.340  23.130  22.120  1.00  0.00            
ATOM     80  H36 BCD     1       5.780  19.700  21.250  1.00  0.00            
ATOM     81  H37 BCD     1       8.900  19.880  21.400  1.00  0.00            
ATOM     82  H38 BCD     1       8.940  17.660  20.380  1.00  0.00            
ATOM     83  H39 BCD     1       7.910  17.640  21.830  1.00  0.00            
ATOM     84  H40 BCD     1       6.540  16.700  20.360  1.00  0.00            
ATOM     85  C25 BCD     1      12.120  24.850  19.190  1.00  0.00            
ATOM     86  O21 BCD     1      12.480  24.890  20.600  1.00  0.00            
ATOM     87  C26 BCD     1      10.760  25.350  18.910  1.00  0.00            
ATOM     88  O22 BCD     1      10.560  26.710  19.200  1.00  0.00            
ATOM     89  C27 BCD     1       9.570  24.520  19.540  1.00  0.00            
ATOM     90  O23 BCD     1       8.240  24.970  19.090  1.00  0.00            
ATOM     91  C28 BCD     1       9.810  23.040  19.140  1.00  0.00            
ATOM     92  C29 BCD     1      11.230  22.630  19.330  1.00  0.00            
ATOM     93  O24 BCD     1      12.120  23.520  18.690  1.00  0.00            
ATOM     94  C30 BCD     1      11.460  21.190  18.760  1.00  0.00            
ATOM     95  O25 BCD     1      11.270  21.020  17.320  1.00  0.00            
ATOM     96  H41 BCD     1      12.800  25.420  18.550  1.00  0.00            
ATOM     97  H42 BCD     1      10.660  25.250  17.820  1.00  0.00            
ATOM     98  H43 BCD     1       9.620  26.860  19.290  1.00  0.00            
ATOM     99  H44 BCD     1       9.690  24.580  20.630  1.00  0.00            
ATOM    100  H45 BCD     1       7.570  24.400  19.490  1.00  0.00            
ATOM    101  H46 BCD     1       9.410  22.740  18.160  1.00  0.00            
ATOM    102  H47 BCD     1      11.440  22.700  20.410  1.00  0.00            
ATOM    103  H48 BCD     1      12.510  21.020  19.040  1.00  0.00            
ATOM    104  H49 BCD     1      10.720  20.530  19.240  1.00  0.00            
ATOM    105  H50 BCD     1      11.590  20.140  17.110  1.00  0.00            
ATOM    106  C31 BCD     1      15.040  26.170  23.390  1.00  0.00            
ATOM    107  O26 BCD     1      14.080  25.780  24.420  1.00  0.00            
ATOM    108  C32 BCD     1      14.460  27.260  22.460  1.00  0.00            
ATOM    109  O27 BCD     1      14.090  28.470  23.120  1.00  0.00            
ATOM    110  C33 BCD     1      13.310  26.760  21.590  1.00  0.00            
ATOM    111  C34 BCD     1      13.680  25.450  21.020  1.00  0.00            
ATOM    112  C35 BCD     1      14.240  24.410  22.020  1.00  0.00            
ATOM    113  O28 BCD     1      15.360  24.960  22.710  1.00  0.00            
ATOM    114  C36 BCD     1      14.610  23.170  21.380  1.00  0.00            
ATOM    115  O29 BCD     1      15.380  23.410  20.150  1.00  0.00            
ATOM    116  O30 BCD     1      12.930  27.810  20.680  1.00  0.00            
ATOM    117  H51 BCD     1      16.010  26.410  23.820  1.00  0.00            
ATOM    118  H52 BCD     1      15.290  27.440  21.770  1.00  0.00            
ATOM    119  H53 BCD     1      13.780  29.080  22.440  1.00  0.00            
ATOM    120  H54 BCD     1      12.550  26.590  22.370  1.00  0.00            
ATOM    121  H55 BCD     1      12.070  27.570  20.300  1.00  0.00            
ATOM    122  H56 BCD     1      14.370  25.560  20.170  1.00  0.00            
ATOM    123  H57 BCD     1      13.450  24.230  22.760  1.00  0.00            
ATOM    124  H58 BCD     1      15.160  22.470  22.010  1.00  0.00            
ATOM    125  H59 BCD     1      13.680  22.630  21.170  1.00  0.00            
ATOM    126  H60 BCD     1      16.170  23.760  20.570  1.00  0.00            
ATOM    127  C37 BCD     1      14.070  25.570  28.470  1.00  0.00            
ATOM    128  O31 BCD     1      12.860  24.810  28.370  1.00  0.00            
ATOM    129  C38 BCD     1      13.970  27.010  27.880  1.00  0.00            
ATOM    130  O32 BCD     1      13.060  27.810  28.640  1.00  0.00            
ATOM    131  C39 BCD     1      13.530  26.930  26.400  1.00  0.00            
ATOM    132  O33 BCD     1      13.490  28.280  25.820  1.00  0.00            
ATOM    133  C40 BCD     1      14.570  26.020  25.740  1.00  0.00            
ATOM    134  C41 BCD     1      14.910  24.670  26.480  1.00  0.00            
ATOM    135  O34 BCD     1      15.130  24.920  27.860  1.00  0.00            
ATOM    136  C42 BCD     1      16.050  24.010  25.870  1.00  0.00            
ATOM    137  O35 BCD     1      17.190  24.820  25.800  1.00  0.00            
ATOM    138  H61 BCD     1      14.400  25.710  29.510  1.00  0.00            
ATOM    139  H62 BCD     1      14.930  27.540  27.880  1.00  0.00            
ATOM    140  H63 BCD     1      13.490  27.960  29.490  1.00  0.00            
ATOM    141  H64 BCD     1      12.530  26.480  26.330  1.00  0.00            
ATOM    142  H65 BCD     1      13.400  28.190  24.870  1.00  0.00            
ATOM    143  H66 BCD     1      15.450  26.690  25.720  1.00  0.00            
ATOM    144  H67 BCD     1      14.110  23.920  26.370  1.00  0.00            
ATOM    145  H68 BCD     1      16.310  23.150  26.510  1.00  0.00            
ATOM    146  H69 BCD     1      15.800  23.700  24.840  1.00  0.00            
ATOM    147  H70 BCD     1      17.500  25.110  26.660  1.00  0.00            
ATOM    148  C1  CG7     2      14.080  20.310  26.250  1.00  0.00            
ATOM    149  C2  CG7     2      13.150  19.330  26.400  1.00  0.00            
ATOM    150  C3  CG7     2      11.830  19.190  25.730  1.00  0.00            
ATOM    151  C4  CG7     2      11.920  18.050  24.680  1.00  0.00            
ATOM    152  O1  CG7     2      10.920  18.750  26.730  1.00  0.00            
ATOM    153  C5  CG7     2      11.330  20.550  25.190  1.00  0.00            
ATOM    154  C6  CG7     2      11.140  21.670  26.210  1.00  0.00            
ATOM    155  C7  CG7     2      11.210  23.070  25.460  1.00  0.00            
ATOM    156  C8  CG7     2      10.300  23.570  24.590  1.00  0.00            
ATOM    157  C9  CG7     2       9.090  22.830  24.200  1.00  0.00            
ATOM    158  C10 CG7     2      10.570  24.890  23.840  1.00  0.00            
ATOM    159  C11 CG7     2       9.980  26.160  24.580  1.00  0.00            
ATOM    160  C12 CG7     2      10.040  27.370  23.750  1.00  0.00            
ATOM    161  C13 CG7     2       9.290  27.750  22.750  1.00  0.00            
ATOM    162  C14 CG7     2       7.950  27.060  22.370  1.00  0.00            
ATOM    163  C15 CG7     2       9.510  28.980  21.960  1.00  0.00            
ATOM    164  H1  CG7     2      14.900  20.270  26.960  1.00  0.00            
ATOM    165  H2  CG7     2      14.070  21.150  25.560  1.00  0.00            
ATOM    166  H3  CG7     2      13.380  18.540  27.110  1.00  0.00            
ATOM    167  H4  CG7     2      12.000  17.060  25.130  1.00  0.00            
ATOM    168  H5  CG7     2      10.990  18.060  24.100  1.00  0.00            
ATOM    169  H6  CG7     2      12.820  18.250  24.080  1.00  0.00            
ATOM    170  H7  CG7     2      11.400  18.910  27.560  1.00  0.00            
ATOM    171  H8  CG7     2      10.410  20.440  24.610  1.00  0.00            
ATOM    172  H9  CG7     2      11.950  20.930  24.360  1.00  0.00            
ATOM    173  H10 CG7     2      12.020  21.620  26.850  1.00  0.00            
ATOM    174  H11 CG7     2      10.270  21.550  26.860  1.00  0.00            
ATOM    175  H12 CG7     2      12.150  23.540  25.710  1.00  0.00            
ATOM    176  H13 CG7     2       8.700  22.260  25.060  1.00  0.00            
ATOM    177  H14 CG7     2       8.230  23.460  23.960  1.00  0.00            
ATOM    178  H15 CG7     2       9.270  22.170  23.340  1.00  0.00            
ATOM    179  H16 CG7     2      10.120  24.830  22.850  1.00  0.00            
ATOM    180  H17 CG7     2      11.660  24.980  23.890  1.00  0.00            
ATOM    181  H18 CG7     2      10.390  26.450  25.550  1.00  0.00            
ATOM    182  H19 CG7     2       8.910  26.030  24.800  1.00  0.00            
ATOM    183  H20 CG7     2      10.850  28.070  23.930  1.00  0.00            
ATOM    184  H21 CG7     2       7.090  27.730  22.360  1.00  0.00            
ATOM    185  H22 CG7     2       8.060  26.550  21.400  1.00  0.00            
ATOM    186  H23 CG7     2       7.710  26.230  23.050  1.00  0.00            
ATOM    187  H24 CG7     2       8.650  29.660  22.010  1.00  0.00            
ATOM    188  H25 CG7     2      10.400  29.540  22.260  1.00  0.00            
ATOM    189  H26 CG7     2       9.660  28.650  20.920  1.00  0.00            
TER
ENDMDL
MODEL        1
ATOM      1  C1  BCD     1       1.990  21.460  20.520  1.00  0.00            
ATOM      2  O1  BCD     1       2.350  21.730  19.190  1.00  0.00            
ATOM      3  C2  BCD     1       0.510  21.740  20.940  1.00  0.00            
ATOM      4  O2  BCD     1      -0.420  20.860  20.270  1.00  0.00            
ATOM      5  C3  BCD     1       0.240  23.240  20.720  1.00  0.00            
ATOM      6  O3  BCD     1      -1.030  23.660  21.120  1.00  0.00            
ATOM      7  C4  BCD     1       1.350  24.020  21.520  1.00  0.00            
ATOM      8  C5  BCD     1       2.730  23.590  21.310  1.00  0.00            
ATOM      9  O4  BCD     1       2.780  22.180  21.410  1.00  0.00            
ATOM     10  C6  BCD     1       3.760  24.240  22.180  1.00  0.00            
ATOM     11  O5  BCD     1       3.610  23.920  23.590  1.00  0.00            
ATOM     12  H1  BCD     1       2.190  20.410  20.740  1.00  0.00            
ATOM     13  H2  BCD     1       0.440  21.610  22.030  1.00  0.00            
ATOM     14  H3  BCD     1      -0.600  20.080  20.810  1.00  0.00            
ATOM     15  H4  BCD     1       0.430  23.410  19.650  1.00  0.00            
ATOM     16  H5  BCD     1      -1.260  24.470  20.660  1.00  0.00            
ATOM     17  H6  BCD     1       1.020  23.920  22.560  1.00  0.00            
ATOM     18  H7  BCD     1       2.880  23.830  20.250  1.00  0.00            
ATOM     19  H8  BCD     1       4.740  24.140  21.700  1.00  0.00            
ATOM     20  H9  BCD     1       3.560  25.320  22.140  1.00  0.00            
ATOM     21  H10 BCD     1       3.820  22.980  23.640  1.00  0.00            
ATOM     22  C7  BCD     1       3.040  19.880  15.660  1.00  0.00            
ATOM     23  O6  BCD     1       3.710  21.080  15.190  1.00  0.00            
ATOM     24  C8  BCD     1       1.600  20.060  16.090  1.00  0.00            
ATOM     25  O7  BCD     1       0.880  20.460  14.940  1.00  0.00            
ATOM     26  C9  BCD     1       1.440  21.040  17.160  1.00  0.00            
ATOM     27  O8  BCD     1       0.060  21.080  17.620  1.00  0.00            
ATOM     28  C10 BCD     1       2.350  20.630  18.300  1.00  0.00            
ATOM     29  C11 BCD     1       3.770  20.230  17.930  1.00  0.00            
ATOM     30  O9  BCD     1       3.770  19.380  16.810  1.00  0.00            
ATOM     31  C12 BCD     1       4.540  19.520  19.090  1.00  0.00            
ATOM     32  O10 BCD     1       5.940  19.710  19.010  1.00  0.00            
ATOM     33  H11 BCD     1       2.970  19.090  14.900  1.00  0.00            
ATOM     34  H12 BCD     1       1.310  19.060  16.440  1.00  0.00            
ATOM     35  H13 BCD     1       0.280  21.120  15.310  1.00  0.00            
ATOM     36  H14 BCD     1       1.850  21.950  16.720  1.00  0.00            
ATOM     37  H15 BCD     1       0.100  21.410  18.520  1.00  0.00            
ATOM     38  H16 BCD     1       1.930  19.760  18.840  1.00  0.00            
ATOM     39  H17 BCD     1       4.210  21.200  17.670  1.00  0.00            
ATOM     40  H18 BCD     1       4.210  19.850  20.080  1.00  0.00            
ATOM     41  H19 BCD     1       4.400  18.430  19.130  1.00  0.00            
ATOM     42  H20 BCD     1       6.200  20.610  19.250  1.00  0.00            
ATOM     43  C13 BCD     1       5.700  22.420  11.960  1.00  0.00            
ATOM     44  O11 BCD     1       5.380  23.800  12.450  1.00  0.00            
ATOM     45  C14 BCD     1       4.540  21.520  11.580  1.00  0.00            
ATOM     46  O12 BCD     1       3.930  22.170  10.450  1.00  0.00            
ATOM     47  C15 BCD     1       3.710  21.370  12.840  1.00  0.00            
ATOM     48  O13 BCD     1       2.530  20.560  12.690  1.00  0.00            
ATOM     49  C16 BCD     1       4.460  20.800  14.040  1.00  0.00            
ATOM     50  C17 BCD     1       5.770  21.600  14.240  1.00  0.00            
ATOM     51  O14 BCD     1       6.370  21.700  13.010  1.00  0.00            
ATOM     52  C18 BCD     1       6.650  21.080  15.280  1.00  0.00            
ATOM     53  O15 BCD     1       7.010  19.720  15.060  1.00  0.00            
ATOM     54  H21 BCD     1       6.420  22.580  11.150  1.00  0.00            
ATOM     55  H22 BCD     1       4.940  20.530  11.330  1.00  0.00            
ATOM     56  H23 BCD     1       3.400  21.510   9.990  1.00  0.00            
ATOM     57  H24 BCD     1       3.260  22.330  13.130  1.00  0.00            
ATOM     58  H25 BCD     1       1.910  20.680  13.410  1.00  0.00            
ATOM     59  H26 BCD     1       4.690  19.730  13.930  1.00  0.00            
ATOM     60  H27 BCD     1       5.400  22.600  14.480  1.00  0.00            
ATOM     61  H28 BCD     1       7.580  21.650  15.370  1.00  0.00            
ATOM     62  H29 BCD     1       6.110  21.160  16.240  1.00  0.00            
ATOM     63  H30 BCD     1       6.760  19.250  15.870  1.00  0.00            
ATOM     64  C19 BCD     1       5.110  27.790  11.600  1.00  0.00            
ATOM     65  O16 BCD     1       4.670  28.270  12.860  1.00  0.00            
ATOM     66  C20 BCD     1       4.100  26.940  10.860  1.00  0.00            
ATOM     67  O17 BCD     1       2.790  27.610  10.920  1.00  0.00            
ATOM     68  C21 BCD     1       3.990  25.550  11.550  1.00  0.00            
ATOM     69  O18 BCD     1       3.140  24.630  10.840  1.00  0.00            
ATOM     70  C22 BCD     1       5.410  24.920  11.620  1.00  0.00            
ATOM     71  C23 BCD     1       6.380  25.930  12.290  1.00  0.00            
ATOM     72  O19 BCD     1       6.340  27.150  11.590  1.00  0.00            
ATOM     73  C24 BCD     1       7.780  25.350  12.220  1.00  0.00            
ATOM     74  O20 BCD     1       8.110  24.970  10.870  1.00  0.00            
ATOM     75  H31 BCD     1       5.290  28.640  10.920  1.00  0.00            
ATOM     76  H32 BCD     1       4.450  26.800   9.830  1.00  0.00            
ATOM     77  H33 BCD     1       2.230  27.100  10.330  1.00  0.00            
ATOM     78  H34 BCD     1       3.620  25.870  12.540  1.00  0.00            
ATOM     79  H35 BCD     1       3.570  23.770  10.790  1.00  0.00            
ATOM     80  H36 BCD     1       5.710  24.750  10.570  1.00  0.00            
ATOM     81  H37 BCD     1       6.020  26.130  13.310  1.00  0.00            
ATOM     82  H38 BCD     1       8.470  26.050  12.700  1.00  0.00            
ATOM     83  H39 BCD     1       7.780  24.390  12.760  1.00  0.00            
ATOM     84  H40 BCD     1       8.510  25.740  10.450  1.00  0.00            
ATOM     85  C25 BCD     1       4.510  31.630  15.140  1.00  0.00            
ATOM     86  O21 BCD     1       3.990  30.870  16.220  1.00  0.00            
ATOM     87  C26 BCD     1       3.530  31.620  13.950  1.00  0.00            
ATOM     88  O22 BCD     1       2.230  32.180  14.310  1.00  0.00            
ATOM     89  C27 BCD     1       3.420  30.200  13.500  1.00  0.00            
ATOM     90  O23 BCD     1       2.600  30.080  12.400  1.00  0.00            
ATOM     91  C28 BCD     1       4.830  29.690  13.110  1.00  0.00            
ATOM     92  C29 BCD     1       5.910  29.960  14.150  1.00  0.00            
ATOM     93  O24 BCD     1       5.840  31.260  14.640  1.00  0.00            
ATOM     94  C30 BCD     1       7.250  29.790  13.520  1.00  0.00            
ATOM     95  O25 BCD     1       7.410  30.630  12.390  1.00  0.00            
ATOM     96  H41 BCD     1       4.750  32.660  15.460  1.00  0.00            
ATOM     97  H42 BCD     1       4.040  32.350  13.300  1.00  0.00            
ATOM     98  H43 BCD     1       1.610  31.930  13.620  1.00  0.00            
ATOM     99  H44 BCD     1       2.950  29.570  14.260  1.00  0.00            
ATOM    100  H45 BCD     1       2.760  29.240  11.950  1.00  0.00            
ATOM    101  H46 BCD     1       5.090  30.150  12.150  1.00  0.00            
ATOM    102  H47 BCD     1       5.840  29.340  15.060  1.00  0.00            
ATOM    103  H48 BCD     1       8.040  29.890  14.280  1.00  0.00            
ATOM    104  H49 BCD     1       7.370  28.710  13.330  1.00  0.00            
ATOM    105  H50 BCD     1       7.950  30.210  11.720  1.00  0.00            
ATOM    106  C31 BCD     1       2.710  30.940  20.230  1.00  0.00            
ATOM    107  O26 BCD     1       2.130  29.590  20.120  1.00  0.00            
ATOM    108  C32 BCD     1       1.990  31.940  19.270  1.00  0.00            
ATOM    109  O27 BCD     1       0.540  31.880  19.490  1.00  0.00            
ATOM    110  C33 BCD     1       2.320  31.580  17.820  1.00  0.00            
ATOM    111  C34 BCD     1       3.850  31.410  17.540  1.00  0.00            
ATOM    112  C35 BCD     1       4.440  30.480  18.520  1.00  0.00            
ATOM    113  O28 BCD     1       4.080  30.860  19.860  1.00  0.00            
ATOM    114  C36 BCD     1       5.940  30.110  18.390  1.00  0.00            
ATOM    115  O29 BCD     1       6.230  28.930  19.260  1.00  0.00            
ATOM    116  O30 BCD     1       1.580  32.350  16.940  1.00  0.00            
ATOM    117  H51 BCD     1       2.710  31.300  21.260  1.00  0.00            
ATOM    118  H52 BCD     1       2.380  32.920  19.550  1.00  0.00            
ATOM    119  H53 BCD     1       0.190  32.550  18.900  1.00  0.00            
ATOM    120  H54 BCD     1       1.930  30.560  17.790  1.00  0.00            
ATOM    121  H55 BCD     1       1.880  32.180  16.050  1.00  0.00            
ATOM    122  H56 BCD     1       4.330  32.390  17.580  1.00  0.00            
ATOM    123  H57 BCD     1       4.020  29.470  18.380  1.00  0.00            
ATOM    124  H58 BCD     1       6.200  29.930  17.340  1.00  0.00            
ATOM    125  H59 BCD     1       6.570  30.950  18.710  1.00  0.00            
ATOM    126  H60 BCD     1       5.850  28.210  18.760  1.00  0.00            
ATOM    127  C37 BCD     1       0.760  26.250  22.110  1.00  0.00            
ATOM    128  O31 BCD     1       1.240  25.340  21.120  1.00  0.00            
ATOM    129  C38 BCD     1      -0.270  27.260  21.500  1.00  0.00            
ATOM    130  O32 BCD     1      -1.330  26.600  20.810  1.00  0.00            
ATOM    131  C39 BCD     1       0.290  28.380  20.590  1.00  0.00            
ATOM    132  O33 BCD     1      -0.650  29.400  20.290  1.00  0.00            
ATOM    133  C40 BCD     1       1.580  28.930  21.150  1.00  0.00            
ATOM    134  C41 BCD     1       2.460  27.900  21.830  1.00  0.00            
ATOM    135  O34 BCD     1       1.740  27.090  22.740  1.00  0.00            
ATOM    136  C42 BCD     1       3.640  28.570  22.540  1.00  0.00            
ATOM    137  O35 BCD     1       3.180  29.130  23.810  1.00  0.00            
ATOM    138  H61 BCD     1       0.220  25.630  22.830  1.00  0.00            
ATOM    139  H62 BCD     1      -0.610  27.850  22.360  1.00  0.00            
ATOM    140  H63 BCD     1      -1.840  27.320  20.430  1.00  0.00            
ATOM    141  H64 BCD     1       0.520  27.850  19.650  1.00  0.00            
ATOM    142  H65 BCD     1      -0.110  30.150  20.020  1.00  0.00            
ATOM    143  H66 BCD     1       1.190  29.680  21.860  1.00  0.00            
ATOM    144  H67 BCD     1       2.980  27.260  21.100  1.00  0.00            
ATOM    145  H68 BCD     1       4.400  27.820  22.800  1.00  0.00            
ATOM    146  H69 BCD     1       4.230  29.250  21.920  1.00  0.00            
ATOM    147  H70 BCD     1       3.910  29.190  24.430  1.00  0.00            
ATOM    148  C1  CG7     2       6.980  26.820  15.750  1.00  0.00            
ATOM    149  C2  CG7     2       6.250  25.740  16.040  1.00  0.00            
ATOM    150  C3  CG7     2       5.360  25.600  17.270  1.00  0.00            
ATOM    151  C4  CG7     2       6.290  25.300  18.410  1.00  0.00            
ATOM    152  O1  CG7     2       4.780  26.910  17.550  1.00  0.00            
ATOM    153  C5  CG7     2       4.170  24.590  17.100  1.00  0.00            
ATOM    154  C6  CG7     2       3.330  24.820  15.880  1.00  0.00            
ATOM    155  C7  CG7     2       2.600  26.170  15.770  1.00  0.00            
ATOM    156  C8  CG7     2       1.550  26.590  16.490  1.00  0.00            
ATOM    157  C9  CG7     2       0.790  25.760  17.480  1.00  0.00            
ATOM    158  C10 CG7     2       1.010  27.960  16.390  1.00  0.00            
ATOM    159  C11 CG7     2       0.310  28.310  15.050  1.00  0.00            
ATOM    160  C12 CG7     2      -0.500  29.610  15.230  1.00  0.00            
ATOM    161  C13 CG7     2      -1.430  30.020  16.070  1.00  0.00            
ATOM    162  C14 CG7     2      -2.180  29.130  16.970  1.00  0.00            
ATOM    163  C15 CG7     2      -1.870  31.500  16.160  1.00  0.00            
ATOM    164  H1  CG7     2       7.640  26.930  14.890  1.00  0.00            
ATOM    165  H2  CG7     2       6.950  27.720  16.360  1.00  0.00            
ATOM    166  H3  CG7     2       6.310  24.850  15.420  1.00  0.00            
ATOM    167  H4  CG7     2       5.730  25.200  19.350  1.00  0.00            
ATOM    168  H5  CG7     2       6.670  24.280  18.240  1.00  0.00            
ATOM    169  H6  CG7     2       7.190  25.920  18.510  1.00  0.00            
ATOM    170  H7  CG7     2       4.200  26.980  16.770  1.00  0.00            
ATOM    171  H8  CG7     2       3.560  24.670  18.010  1.00  0.00            
ATOM    172  H9  CG7     2       4.420  23.520  17.020  1.00  0.00            
ATOM    173  H10 CG7     2       2.550  24.050  15.810  1.00  0.00            
ATOM    174  H11 CG7     2       4.060  24.750  15.060  1.00  0.00            
ATOM    175  H12 CG7     2       3.090  26.850  15.080  1.00  0.00            
ATOM    176  H13 CG7     2      -0.270  25.620  17.230  1.00  0.00            
ATOM    177  H14 CG7     2       1.150  24.720  17.520  1.00  0.00            
ATOM    178  H15 CG7     2       0.900  26.050  18.530  1.00  0.00            
ATOM    179  H16 CG7     2       1.860  28.640  16.510  1.00  0.00            
ATOM    180  H17 CG7     2       0.310  28.130  17.220  1.00  0.00            
ATOM    181  H18 CG7     2      -0.380  27.500  14.780  1.00  0.00            
ATOM    182  H19 CG7     2       1.070  28.390  14.260  1.00  0.00            
ATOM    183  H20 CG7     2      -0.040  30.370  14.600  1.00  0.00            
ATOM    184  H21 CG7     2      -2.230  28.090  16.630  1.00  0.00            
ATOM    185  H22 CG7     2      -1.550  29.140  17.870  1.00  0.00            
ATOM    186  H23 CG7     2      -3.230  29.400  17.140  1.00  0.00            
ATOM    187  H24 CG7     2      -1.090  32.030  16.730  1.00  0.00            
ATOM    188  H25 CG7     2      -1.860  31.960  15.160  1.00  0.00            
ATOM    189  H26 CG7     2      -2.870  31.600  16.610  1.00  0.00            
TER
ENDMDL
MODEL        1
ATOM      1  C1  BCD     1      -0.360  40.530  31.190  1.00  0.00            
ATOM      2  O1  BCD     1       0.010  39.610  32.290  1.00  0.00            
ATOM      3  C2  BCD     1       0.870  41.050  30.530  1.00  0.00            
ATOM      4  O2  BCD     1       1.810  40.020  30.240  1.00  0.00            
ATOM      5  C3  BCD     1       1.600  42.050  31.430  1.00  0.00            
ATOM      6  O3  BCD     1       2.630  42.730  30.770  1.00  0.00            
ATOM      7  C4  BCD     1       0.650  43.000  32.090  1.00  0.00            
ATOM      8  C5  BCD     1      -0.710  42.420  32.590  1.00  0.00            
ATOM      9  O4  BCD     1      -1.230  41.590  31.630  1.00  0.00            
ATOM     10  C6  BCD     1      -1.810  43.480  32.990  1.00  0.00            
ATOM     11  O5  BCD     1      -3.000  42.860  33.530  1.00  0.00            
ATOM     12  H1  BCD     1      -0.930  39.960  30.440  1.00  0.00            
ATOM     13  H2  BCD     1       0.590  41.490  29.570  1.00  0.00            
ATOM     14  H3  BCD     1       2.390  40.250  29.510  1.00  0.00            
ATOM     15  H4  BCD     1       2.120  41.500  32.230  1.00  0.00            
ATOM     16  H5  BCD     1       3.230  43.080  31.430  1.00  0.00            
ATOM     17  H6  BCD     1       0.360  43.870  31.490  1.00  0.00            
ATOM     18  H7  BCD     1      -0.570  41.850  33.520  1.00  0.00            
ATOM     19  H8  BCD     1      -1.420  44.170  33.760  1.00  0.00            
ATOM     20  H9  BCD     1      -2.080  44.070  32.100  1.00  0.00            
ATOM     21  H10 BCD     1      -3.750  43.460  33.480  1.00  0.00            
ATOM     22  C7  BCD     1      -1.260  35.880  33.430  1.00  0.00            
ATOM     23  O6  BCD     1      -0.810  36.100  34.800  1.00  0.00            
ATOM     24  C8  BCD     1      -0.050  35.930  32.500  1.00  0.00            
ATOM     25  O7  BCD     1       0.950  34.980  32.950  1.00  0.00            
ATOM     26  C9  BCD     1       0.530  37.360  32.350  1.00  0.00            
ATOM     27  O8  BCD     1       1.640  37.360  31.430  1.00  0.00            
ATOM     28  C10 BCD     1      -0.560  38.330  32.020  1.00  0.00            
ATOM     29  C11 BCD     1      -1.780  38.190  33.050  1.00  0.00            
ATOM     30  O9  BCD     1      -2.260  36.820  33.110  1.00  0.00            
ATOM     31  C12 BCD     1      -3.000  39.160  32.740  1.00  0.00            
ATOM     32  O10 BCD     1      -3.360  39.090  31.390  1.00  0.00            
ATOM     33  H11 BCD     1      -1.680  34.860  33.350  1.00  0.00            
ATOM     34  H12 BCD     1      -0.410  35.670  31.490  1.00  0.00            
ATOM     35  H13 BCD     1       1.790  35.310  32.610  1.00  0.00            
ATOM     36  H14 BCD     1       0.850  37.660  33.360  1.00  0.00            
ATOM     37  H15 BCD     1       2.050  38.230  31.360  1.00  0.00            
ATOM     38  H16 BCD     1      -0.920  38.070  31.020  1.00  0.00            
ATOM     39  H17 BCD     1      -1.380  38.460  34.040  1.00  0.00            
ATOM     40  H18 BCD     1      -3.830  38.770  33.340  1.00  0.00            
ATOM     41  H19 BCD     1      -2.710  40.160  33.090  1.00  0.00            
ATOM     42  H20 BCD     1      -3.520  38.150  31.240  1.00  0.00            
ATOM     43  C13 BCD     1      -0.840  34.670  38.610  1.00  0.00            
ATOM     44  O11 BCD     1       0.220  35.570  38.890  1.00  0.00            
ATOM     45  C14 BCD     1      -0.410  33.690  37.580  1.00  0.00            
ATOM     46  O12 BCD     1       0.580  32.870  38.220  1.00  0.00            
ATOM     47  C15 BCD     1      -0.020  34.460  36.350  1.00  0.00            
ATOM     48  O13 BCD     1       0.440  33.510  35.330  1.00  0.00            
ATOM     49  C16 BCD     1      -1.210  35.200  35.750  1.00  0.00            
ATOM     50  C17 BCD     1      -1.810  36.040  36.840  1.00  0.00            
ATOM     51  O14 BCD     1      -1.970  35.310  38.060  1.00  0.00            
ATOM     52  C18 BCD     1      -3.060  36.700  36.460  1.00  0.00            
ATOM     53  O15 BCD     1      -4.020  35.900  35.730  1.00  0.00            
ATOM     54  H21 BCD     1      -1.240  34.070  39.430  1.00  0.00            
ATOM     55  H22 BCD     1      -1.250  33.050  37.290  1.00  0.00            
ATOM     56  H23 BCD     1       1.030  32.400  37.510  1.00  0.00            
ATOM     57  H24 BCD     1       0.750  35.230  36.470  1.00  0.00            
ATOM     58  H25 BCD     1       0.550  34.010  34.520  1.00  0.00            
ATOM     59  H26 BCD     1      -1.970  34.440  35.490  1.00  0.00            
ATOM     60  H27 BCD     1      -1.080  36.830  37.030  1.00  0.00            
ATOM     61  H28 BCD     1      -3.530  37.130  37.350  1.00  0.00            
ATOM     62  H29 BCD     1      -2.750  37.510  35.790  1.00  0.00            
ATOM     63  H30 BCD     1      -3.870  36.190  34.820  1.00  0.00            
ATOM     64  C19 BCD     1       1.670  37.040  42.550  1.00  0.00            
ATOM     65  O16 BCD     1       2.720  37.830  41.930  1.00  0.00            
ATOM     66  C20 BCD     1       1.840  35.530  42.310  1.00  0.00            
ATOM     67  O17 BCD     1       3.160  35.030  42.690  1.00  0.00            
ATOM     68  C21 BCD     1       1.670  35.270  40.740  1.00  0.00            
ATOM     69  O18 BCD     1       1.760  33.870  40.490  1.00  0.00            
ATOM     70  C22 BCD     1       0.310  35.840  40.290  1.00  0.00            
ATOM     71  C23 BCD     1       0.320  37.380  40.550  1.00  0.00            
ATOM     72  O19 BCD     1       0.460  37.490  42.020  1.00  0.00            
ATOM     73  C24 BCD     1      -1.020  37.880  40.060  1.00  0.00            
ATOM     74  O20 BCD     1      -1.300  39.200  40.530  1.00  0.00            
ATOM     75  H31 BCD     1       1.620  37.170  43.640  1.00  0.00            
ATOM     76  H32 BCD     1       1.140  34.840  42.790  1.00  0.00            
ATOM     77  H33 BCD     1       3.140  34.130  42.360  1.00  0.00            
ATOM     78  H34 BCD     1       2.380  35.870  40.150  1.00  0.00            
ATOM     79  H35 BCD     1       1.290  33.700  39.670  1.00  0.00            
ATOM     80  H36 BCD     1      -0.490  35.440  40.920  1.00  0.00            
ATOM     81  H37 BCD     1       1.100  37.900  39.980  1.00  0.00            
ATOM     82  H38 BCD     1      -1.160  38.030  38.980  1.00  0.00            
ATOM     83  H39 BCD     1      -1.710  37.100  40.400  1.00  0.00            
ATOM     84  H40 BCD     1      -0.940  39.790  39.860  1.00  0.00            
ATOM     85  C25 BCD     1       3.930  41.700  42.240  1.00  0.00            
ATOM     86  O21 BCD     1       3.370  41.940  40.930  1.00  0.00            
ATOM     87  C26 BCD     1       5.010  40.660  42.160  1.00  0.00            
ATOM     88  O22 BCD     1       6.080  41.180  41.390  1.00  0.00            
ATOM     89  C27 BCD     1       4.490  39.270  41.700  1.00  0.00            
ATOM     90  O23 BCD     1       5.600  38.380  41.970  1.00  0.00            
ATOM     91  C28 BCD     1       3.330  38.910  42.590  1.00  0.00            
ATOM     92  C29 BCD     1       2.380  40.130  42.820  1.00  0.00            
ATOM     93  O24 BCD     1       3.020  41.260  43.210  1.00  0.00            
ATOM     94  C30 BCD     1       1.320  39.900  43.850  1.00  0.00            
ATOM     95  O25 BCD     1       1.980  39.520  45.070  1.00  0.00            
ATOM     96  H41 BCD     1       4.430  42.580  42.650  1.00  0.00            
ATOM     97  H42 BCD     1       5.390  40.560  43.180  1.00  0.00            
ATOM     98  H43 BCD     1       6.790  40.540  41.300  1.00  0.00            
ATOM     99  H44 BCD     1       4.150  39.230  40.650  1.00  0.00            
ATOM    100  H45 BCD     1       5.470  37.570  41.470  1.00  0.00            
ATOM    101  H46 BCD     1       3.670  38.500  43.550  1.00  0.00            
ATOM    102  H47 BCD     1       1.910  40.390  41.860  1.00  0.00            
ATOM    103  H48 BCD     1       0.880  40.900  43.870  1.00  0.00            
ATOM    104  H49 BCD     1       0.530  39.220  43.500  1.00  0.00            
ATOM    105  H50 BCD     1       2.430  40.320  45.340  1.00  0.00            
ATOM    106  C31 BCD     1       2.420  45.180  38.500  1.00  0.00            
ATOM    107  O26 BCD     1       2.330  44.320  37.370  1.00  0.00            
ATOM    108  C32 BCD     1       3.790  45.170  39.100  1.00  0.00            
ATOM    109  O27 BCD     1       4.690  45.650  38.080  1.00  0.00            
ATOM    110  C33 BCD     1       4.160  43.760  39.690  1.00  0.00            
ATOM    111  C34 BCD     1       3.110  43.300  40.580  1.00  0.00            
ATOM    112  C35 BCD     1       1.730  43.410  40.030  1.00  0.00            
ATOM    113  O28 BCD     1       1.500  44.740  39.580  1.00  0.00            
ATOM    114  C36 BCD     1       0.740  42.930  41.070  1.00  0.00            
ATOM    115  O29 BCD     1       0.840  43.530  42.350  1.00  0.00            
ATOM    116  O30 BCD     1       5.460  43.770  40.320  1.00  0.00            
ATOM    117  H51 BCD     1       2.040  46.180  38.280  1.00  0.00            
ATOM    118  H52 BCD     1       3.790  45.990  39.840  1.00  0.00            
ATOM    119  H53 BCD     1       4.870  44.950  37.450  1.00  0.00            
ATOM    120  H54 BCD     1       4.170  43.080  38.830  1.00  0.00            
ATOM    121  H55 BCD     1       5.530  42.990  40.880  1.00  0.00            
ATOM    122  H56 BCD     1       3.090  43.950  41.460  1.00  0.00            
ATOM    123  H57 BCD     1       1.720  42.640  39.260  1.00  0.00            
ATOM    124  H58 BCD     1      -0.290  43.010  40.710  1.00  0.00            
ATOM    125  H59 BCD     1       1.010  41.900  41.340  1.00  0.00            
ATOM    126  H60 BCD     1       0.300  44.320  42.340  1.00  0.00            
ATOM    127  C37 BCD     1       1.870  44.770  33.280  1.00  0.00            
ATOM    128  O31 BCD     1       1.280  43.500  33.300  1.00  0.00            
ATOM    129  C38 BCD     1       3.340  44.630  33.730  1.00  0.00            
ATOM    130  O32 BCD     1       4.100  43.790  32.790  1.00  0.00            
ATOM    131  C39 BCD     1       3.420  44.070  35.190  1.00  0.00            
ATOM    132  O33 BCD     1       4.810  44.090  35.670  1.00  0.00            
ATOM    133  C40 BCD     1       2.450  44.950  36.080  1.00  0.00            
ATOM    134  C41 BCD     1       1.050  45.200  35.520  1.00  0.00            
ATOM    135  O34 BCD     1       1.220  45.660  34.120  1.00  0.00            
ATOM    136  C42 BCD     1       0.270  46.250  36.260  1.00  0.00            
ATOM    137  O35 BCD     1       0.810  47.520  36.050  1.00  0.00            
ATOM    138  H61 BCD     1       1.870  45.180  32.260  1.00  0.00            
ATOM    139  H62 BCD     1       3.610  45.680  33.900  1.00  0.00            
ATOM    140  H63 BCD     1       5.040  43.960  32.930  1.00  0.00            
ATOM    141  H64 BCD     1       3.040  43.040  35.270  1.00  0.00            
ATOM    142  H65 BCD     1       5.470  44.110  34.970  1.00  0.00            
ATOM    143  H66 BCD     1       2.920  45.940  36.210  1.00  0.00            
ATOM    144  H67 BCD     1       0.490  44.250  35.570  1.00  0.00            
ATOM    145  H68 BCD     1      -0.760  46.230  35.910  1.00  0.00            
ATOM    146  H69 BCD     1       0.290  46.100  37.340  1.00  0.00            
ATOM    147  H70 BCD     1       0.870  47.700  35.110  1.00  0.00            
ATOM    148  C1  CG7     2      -3.910  40.270  36.440  1.00  0.00            
ATOM    149  C2  CG7     2      -3.020  40.430  37.440  1.00  0.00            
ATOM    150  C3  CG7     2      -1.830  41.350  37.410  1.00  0.00            
ATOM    151  C4  CG7     2      -2.380  42.750  37.210  1.00  0.00            
ATOM    152  O1  CG7     2      -1.310  41.400  38.760  1.00  0.00            
ATOM    153  C5  CG7     2      -0.650  41.050  36.410  1.00  0.00            
ATOM    154  C6  CG7     2      -0.030  39.690  36.700  1.00  0.00            
ATOM    155  C7  CG7     2       1.180  39.440  35.820  1.00  0.00            
ATOM    156  C8  CG7     2       2.380  39.950  36.020  1.00  0.00            
ATOM    157  C9  CG7     2       2.760  40.820  37.210  1.00  0.00            
ATOM    158  C10 CG7     2       3.520  39.810  34.960  1.00  0.00            
ATOM    159  C11 CG7     2       4.110  38.420  35.020  1.00  0.00            
ATOM    160  C12 CG7     2       5.180  38.350  36.100  1.00  0.00            
ATOM    161  C13 CG7     2       4.990  37.880  37.340  1.00  0.00            
ATOM    162  C14 CG7     2       3.730  37.410  38.000  1.00  0.00            
ATOM    163  C15 CG7     2       6.170  37.890  38.310  1.00  0.00            
ATOM    164  H1  CG7     2      -4.740  39.580  36.530  1.00  0.00            
ATOM    165  H2  CG7     2      -3.830  40.810  35.500  1.00  0.00            
ATOM    166  H3  CG7     2      -3.210  39.810  38.320  1.00  0.00            
ATOM    167  H4  CG7     2      -3.170  42.860  37.970  1.00  0.00            
ATOM    168  H5  CG7     2      -1.560  43.480  37.170  1.00  0.00            
ATOM    169  H6  CG7     2      -2.970  42.900  36.300  1.00  0.00            
ATOM    170  H7  CG7     2      -0.790  42.220  38.710  1.00  0.00            
ATOM    171  H8  CG7     2       0.160  41.790  36.410  1.00  0.00            
ATOM    172  H9  CG7     2      -0.990  40.910  35.370  1.00  0.00            
ATOM    173  H10 CG7     2      -0.690  38.820  36.550  1.00  0.00            
ATOM    174  H11 CG7     2       0.220  39.630  37.770  1.00  0.00            
ATOM    175  H12 CG7     2       0.980  38.810  34.950  1.00  0.00            
ATOM    176  H13 CG7     2       1.940  40.860  37.940  1.00  0.00            
ATOM    177  H14 CG7     2       3.540  40.350  37.830  1.00  0.00            
ATOM    178  H15 CG7     2       3.120  41.820  36.970  1.00  0.00            
ATOM    179  H16 CG7     2       4.350  40.520  35.000  1.00  0.00            
ATOM    180  H17 CG7     2       3.100  39.910  33.950  1.00  0.00            
ATOM    181  H18 CG7     2       4.580  38.290  34.030  1.00  0.00            
ATOM    182  H19 CG7     2       3.320  37.690  35.210  1.00  0.00            
ATOM    183  H20 CG7     2       6.150  38.770  35.830  1.00  0.00            
ATOM    184  H21 CG7     2       3.500  37.930  38.940  1.00  0.00            
ATOM    185  H22 CG7     2       2.860  37.390  37.320  1.00  0.00            
ATOM    186  H23 CG7     2       3.930  36.400  38.350  1.00  0.00            
ATOM    187  H24 CG7     2       5.870  38.410  39.220  1.00  0.00            
ATOM    188  H25 CG7     2       6.190  36.850  38.660  1.00  0.00            
ATOM    189  H26 CG7     2       7.110  38.280  37.900  1.00  0.00            
TER
ENDMDL
MODEL        1
ATOM      1  C1  BCD     1       9.360  26.960  25.800  1.00  0.00            
ATOM      2  O1  BCD     1      10.630  26.310  25.680  1.00  0.00            
ATOM      3  C2  BCD     1       8.180  26.010  25.780  1.00  0.00            
ATOM      4  O2  BCD     1       8.330  25.120  26.830  1.00  0.00            
ATOM      5  C3  BCD     1       8.120  25.260  24.480  1.00  0.00            
ATOM      6  O3  BCD     1       6.950  24.440  24.560  1.00  0.00            
ATOM      7  C4  BCD     1       8.100  26.250  23.320  1.00  0.00            
ATOM      8  C5  BCD     1       9.210  27.390  23.500  1.00  0.00            
ATOM      9  O4  BCD     1       9.150  27.910  24.840  1.00  0.00            
ATOM     10  C6  BCD     1       9.110  28.600  22.520  1.00  0.00            
ATOM     11  O5  BCD     1       7.810  29.110  22.530  1.00  0.00            
ATOM     12  H1  BCD     1       9.340  27.540  26.730  1.00  0.00            
ATOM     13  H2  BCD     1       7.260  26.600  25.860  1.00  0.00            
ATOM     14  H3  BCD     1       7.510  24.610  26.850  1.00  0.00            
ATOM     15  H4  BCD     1       9.040  24.690  24.330  1.00  0.00            
ATOM     16  H5  BCD     1       6.640  24.390  23.650  1.00  0.00            
ATOM     17  H6  BCD     1       7.110  26.710  23.320  1.00  0.00            
ATOM     18  H7  BCD     1      10.160  26.860  23.410  1.00  0.00            
ATOM     19  H8  BCD     1       9.730  29.470  22.760  1.00  0.00            
ATOM     20  H9  BCD     1       9.360  28.330  21.480  1.00  0.00            
ATOM     21  H10 BCD     1       7.780  29.420  23.440  1.00  0.00            
ATOM     22  C7  BCD     1      14.330  26.200  27.660  1.00  0.00            
ATOM     23  O6  BCD     1      14.940  25.400  26.620  1.00  0.00            
ATOM     24  C8  BCD     1      13.130  25.440  28.250  1.00  0.00            
ATOM     25  O7  BCD     1      13.500  24.210  28.770  1.00  0.00            
ATOM     26  C9  BCD     1      12.060  25.200  27.250  1.00  0.00            
ATOM     27  O8  BCD     1      10.940  24.480  27.810  1.00  0.00            
ATOM     28  C10 BCD     1      11.650  26.550  26.620  1.00  0.00            
ATOM     29  C11 BCD     1      12.900  27.290  26.010  1.00  0.00            
ATOM     30  O9  BCD     1      13.960  27.390  26.940  1.00  0.00            
ATOM     31  C12 BCD     1      12.670  28.620  25.380  1.00  0.00            
ATOM     32  O10 BCD     1      12.250  29.600  26.340  1.00  0.00            
ATOM     33  H11 BCD     1      15.050  26.530  28.430  1.00  0.00            
ATOM     34  H12 BCD     1      12.810  26.110  29.060  1.00  0.00            
ATOM     35  H13 BCD     1      12.690  23.690  28.810  1.00  0.00            
ATOM     36  H14 BCD     1      12.470  24.560  26.450  1.00  0.00            
ATOM     37  H15 BCD     1      10.190  24.530  27.200  1.00  0.00            
ATOM     38  H16 BCD     1      11.200  27.200  27.380  1.00  0.00            
ATOM     39  H17 BCD     1      13.290  26.690  25.180  1.00  0.00            
ATOM     40  H18 BCD     1      13.570  29.010  24.880  1.00  0.00            
ATOM     41  H19 BCD     1      11.800  28.420  24.750  1.00  0.00            
ATOM     42  H20 BCD     1      12.200  30.460  25.910  1.00  0.00            
ATOM     43  C13 BCD     1      18.410  23.260  26.050  1.00  0.00            
ATOM     44  O11 BCD     1      17.700  22.330  25.220  1.00  0.00            
ATOM     45  C14 BCD     1      17.900  23.210  27.470  1.00  0.00            
ATOM     46  O12 BCD     1      17.970  21.830  27.890  1.00  0.00            
ATOM     47  C15 BCD     1      16.510  23.730  27.530  1.00  0.00            
ATOM     48  O13 BCD     1      16.140  23.770  28.920  1.00  0.00            
ATOM     49  C16 BCD     1      16.340  25.080  26.820  1.00  0.00            
ATOM     50  C17 BCD     1      17.050  25.100  25.480  1.00  0.00            
ATOM     51  O14 BCD     1      18.360  24.580  25.600  1.00  0.00            
ATOM     52  C18 BCD     1      17.170  26.510  24.970  1.00  0.00            
ATOM     53  O15 BCD     1      18.190  27.330  25.630  1.00  0.00            
ATOM     54  H21 BCD     1      19.440  22.900  26.110  1.00  0.00            
ATOM     55  H22 BCD     1      18.450  23.820  28.200  1.00  0.00            
ATOM     56  H23 BCD     1      17.830  21.870  28.850  1.00  0.00            
ATOM     57  H24 BCD     1      15.850  23.020  27.010  1.00  0.00            
ATOM     58  H25 BCD     1      15.270  24.190  28.920  1.00  0.00            
ATOM     59  H26 BCD     1      16.780  25.840  27.480  1.00  0.00            
ATOM     60  H27 BCD     1      16.490  24.600  24.680  1.00  0.00            
ATOM     61  H28 BCD     1      17.460  26.500  23.910  1.00  0.00            
ATOM     62  H29 BCD     1      16.210  27.030  24.990  1.00  0.00            
ATOM     63  H30 BCD     1      18.310  27.070  26.540  1.00  0.00            
ATOM     64  C19 BCD     1      17.940  19.380  22.470  1.00  0.00            
ATOM     65  O16 BCD     1      16.620  19.760  22.110  1.00  0.00            
ATOM     66  C20 BCD     1      17.950  18.830  23.900  1.00  0.00            
ATOM     67  O17 BCD     1      17.120  17.670  23.980  1.00  0.00            
ATOM     68  C21 BCD     1      17.640  20.030  24.860  1.00  0.00            
ATOM     69  O18 BCD     1      18.040  19.650  26.180  1.00  0.00            
ATOM     70  C22 BCD     1      18.380  21.300  24.510  1.00  0.00            
ATOM     71  C23 BCD     1      18.340  21.660  23.000  1.00  0.00            
ATOM     72  O19 BCD     1      18.840  20.540  22.260  1.00  0.00            
ATOM     73  C24 BCD     1      19.150  22.940  22.740  1.00  0.00            
ATOM     74  O20 BCD     1      19.520  22.980  21.400  1.00  0.00            
ATOM     75  H31 BCD     1      18.430  18.600  21.880  1.00  0.00            
ATOM     76  H32 BCD     1      18.950  18.480  24.220  1.00  0.00            
ATOM     77  H33 BCD     1      17.360  17.090  24.700  1.00  0.00            
ATOM     78  H34 BCD     1      16.550  20.150  24.750  1.00  0.00            
ATOM     79  H35 BCD     1      17.950  20.440  26.710  1.00  0.00            
ATOM     80  H36 BCD     1      19.420  21.220  24.850  1.00  0.00            
ATOM     81  H37 BCD     1      17.360  21.950  22.610  1.00  0.00            
ATOM     82  H38 BCD     1      18.550  23.810  23.060  1.00  0.00            
ATOM     83  H39 BCD     1      20.040  23.070  23.370  1.00  0.00            
ATOM     84  H40 BCD     1      19.820  22.070  21.350  1.00  0.00            
ATOM     85  C25 BCD     1      13.930  19.230  19.020  1.00  0.00            
ATOM     86  O21 BCD     1      13.070  20.410  19.300  1.00  0.00            
ATOM     87  C26 BCD     1      13.940  18.210  20.180  1.00  0.00            
ATOM     88  O22 BCD     1      12.540  17.820  20.520  1.00  0.00            
ATOM     89  C27 BCD     1      14.610  18.770  21.410  1.00  0.00            
ATOM     90  O23 BCD     1      14.640  17.840  22.610  1.00  0.00            
ATOM     91  C28 BCD     1      16.010  19.200  20.970  1.00  0.00            
ATOM     92  C29 BCD     1      15.950  20.200  19.830  1.00  0.00            
ATOM     93  O24 BCD     1      15.310  19.680  18.740  1.00  0.00            
ATOM     94  C30 BCD     1      17.280  20.750  19.320  1.00  0.00            
ATOM     95  O25 BCD     1      18.110  19.720  18.830  1.00  0.00            
ATOM     96  H41 BCD     1      13.600  18.840  18.050  1.00  0.00            
ATOM     97  H42 BCD     1      14.490  17.300  19.920  1.00  0.00            
ATOM     98  H43 BCD     1      12.580  17.380  21.370  1.00  0.00            
ATOM     99  H44 BCD     1      14.120  19.690  21.760  1.00  0.00            
ATOM    100  H45 BCD     1      15.280  18.130  23.260  1.00  0.00            
ATOM    101  H46 BCD     1      16.600  18.370  20.560  1.00  0.00            
ATOM    102  H47 BCD     1      15.470  21.090  20.250  1.00  0.00            
ATOM    103  H48 BCD     1      17.090  21.550  18.590  1.00  0.00            
ATOM    104  H49 BCD     1      17.800  21.360  20.070  1.00  0.00            
ATOM    105  H50 BCD     1      17.660  19.520  18.000  1.00  0.00            
ATOM    106  C31 BCD     1       9.660  22.320  17.740  1.00  0.00            
ATOM    107  O26 BCD     1       9.340  22.830  19.020  1.00  0.00            
ATOM    108  C32 BCD     1       9.610  20.830  17.850  1.00  0.00            
ATOM    109  O27 BCD     1       8.260  20.410  18.220  1.00  0.00            
ATOM    110  C33 BCD     1      10.750  20.210  18.750  1.00  0.00            
ATOM    111  C34 BCD     1      12.150  20.710  18.270  1.00  0.00            
ATOM    112  C35 BCD     1      12.070  22.240  18.210  1.00  0.00            
ATOM    113  O28 BCD     1      10.990  22.700  17.380  1.00  0.00            
ATOM    114  C36 BCD     1      13.380  22.710  17.610  1.00  0.00            
ATOM    115  O29 BCD     1      13.440  24.120  17.410  1.00  0.00            
ATOM    116  O30 BCD     1      10.720  18.770  18.690  1.00  0.00            
ATOM    117  H51 BCD     1       8.980  22.680  16.970  1.00  0.00            
ATOM    118  H52 BCD     1       9.730  20.480  16.820  1.00  0.00            
ATOM    119  H53 BCD     1       8.240  19.460  18.350  1.00  0.00            
ATOM    120  H54 BCD     1      10.670  20.470  19.820  1.00  0.00            
ATOM    121  H55 BCD     1      11.360  18.500  19.350  1.00  0.00            
ATOM    122  H56 BCD     1      12.480  20.360  17.280  1.00  0.00            
ATOM    123  H57 BCD     1      12.010  22.680  19.210  1.00  0.00            
ATOM    124  H58 BCD     1      14.130  22.450  18.360  1.00  0.00            
ATOM    125  H59 BCD     1      13.580  22.160  16.680  1.00  0.00            
ATOM    126  H60 BCD     1      12.600  24.340  16.990  1.00  0.00            
ATOM    127  C37 BCD     1       7.450  25.690  21.180  1.00  0.00            
ATOM    128  O31 BCD     1       8.360  25.460  22.240  1.00  0.00            
ATOM    129  C38 BCD     1       6.600  24.470  20.840  1.00  0.00            
ATOM    130  O32 BCD     1       5.950  23.950  22.000  1.00  0.00            
ATOM    131  C39 BCD     1       7.550  23.340  20.360  1.00  0.00            
ATOM    132  O33 BCD     1       6.820  22.140  20.110  1.00  0.00            
ATOM    133  C40 BCD     1       8.350  23.740  19.150  1.00  0.00            
ATOM    134  C41 BCD     1       9.120  25.040  19.440  1.00  0.00            
ATOM    135  O34 BCD     1       8.130  25.980  20.030  1.00  0.00            
ATOM    136  C42 BCD     1       9.720  25.720  18.190  1.00  0.00            
ATOM    137  O35 BCD     1       9.760  27.100  18.410  1.00  0.00            
ATOM    138  H61 BCD     1       6.890  26.610  21.380  1.00  0.00            
ATOM    139  H62 BCD     1       5.850  24.750  20.100  1.00  0.00            
ATOM    140  H63 BCD     1       5.640  23.060  21.780  1.00  0.00            
ATOM    141  H64 BCD     1       8.250  23.090  21.160  1.00  0.00            
ATOM    142  H65 BCD     1       7.140  21.720  19.310  1.00  0.00            
ATOM    143  H66 BCD     1       7.690  23.810  18.270  1.00  0.00            
ATOM    144  H67 BCD     1       9.910  24.940  20.200  1.00  0.00            
ATOM    145  H68 BCD     1      10.730  25.330  17.980  1.00  0.00            
ATOM    146  H69 BCD     1       9.020  25.450  17.390  1.00  0.00            
ATOM    147  H70 BCD     1       9.100  27.150  19.110  1.00  0.00            
ATOM    148  C1  CG7     2      12.360  26.260  21.210  1.00  0.00            
ATOM    149  C2  CG7     2      13.480  25.490  20.870  1.00  0.00            
ATOM    150  C3  CG7     2      14.500  24.880  21.750  1.00  0.00            
ATOM    151  C4  CG7     2      15.950  25.060  21.150  1.00  0.00            
ATOM    152  O1  CG7     2      14.490  25.590  22.940  1.00  0.00            
ATOM    153  C5  CG7     2      14.220  23.350  21.960  1.00  0.00            
ATOM    154  C6  CG7     2      12.910  23.170  22.790  1.00  0.00            
ATOM    155  C7  CG7     2      12.770  21.710  23.160  1.00  0.00            
ATOM    156  C8  CG7     2      13.180  21.130  24.330  1.00  0.00            
ATOM    157  C9  CG7     2      14.110  21.760  25.330  1.00  0.00            
ATOM    158  C10 CG7     2      12.870  19.740  24.630  1.00  0.00            
ATOM    159  C11 CG7     2      11.580  19.510  25.500  1.00  0.00            
ATOM    160  C12 CG7     2      10.350  19.800  24.740  1.00  0.00            
ATOM    161  C13 CG7     2       9.710  21.000  24.730  1.00  0.00            
ATOM    162  C14 CG7     2      10.090  22.250  25.480  1.00  0.00            
ATOM    163  C15 CG7     2       8.450  21.160  23.910  1.00  0.00            
ATOM    164  H1  CG7     2      11.720  26.770  20.490  1.00  0.00            
ATOM    165  H2  CG7     2      12.160  26.530  22.250  1.00  0.00            
ATOM    166  H3  CG7     2      13.690  25.150  19.860  1.00  0.00            
ATOM    167  H4  CG7     2      16.280  26.090  21.340  1.00  0.00            
ATOM    168  H5  CG7     2      16.650  24.440  21.740  1.00  0.00            
ATOM    169  H6  CG7     2      16.020  24.700  20.110  1.00  0.00            
ATOM    170  H7  CG7     2      14.310  26.500  22.650  1.00  0.00            
ATOM    171  H8  CG7     2      15.000  22.800  22.510  1.00  0.00            
ATOM    172  H9  CG7     2      14.160  22.850  20.980  1.00  0.00            
ATOM    173  H10 CG7     2      12.060  23.540  22.200  1.00  0.00            
ATOM    174  H11 CG7     2      12.870  23.780  23.700  1.00  0.00            
ATOM    175  H12 CG7     2      11.980  21.200  22.620  1.00  0.00            
ATOM    176  H13 CG7     2      15.090  21.420  24.970  1.00  0.00            
ATOM    177  H14 CG7     2      14.050  22.850  25.200  1.00  0.00            
ATOM    178  H15 CG7     2      13.970  21.340  26.330  1.00  0.00            
ATOM    179  H16 CG7     2      13.680  19.200  25.140  1.00  0.00            
ATOM    180  H17 CG7     2      12.720  19.170  23.710  1.00  0.00            
ATOM    181  H18 CG7     2      11.640  20.090  26.430  1.00  0.00            
ATOM    182  H19 CG7     2      11.510  18.450  25.760  1.00  0.00            
ATOM    183  H20 CG7     2       9.950  18.980  24.140  1.00  0.00            
ATOM    184  H21 CG7     2      10.560  23.010  24.850  1.00  0.00            
ATOM    185  H22 CG7     2       9.240  22.720  25.990  1.00  0.00            
ATOM    186  H23 CG7     2      10.840  22.090  26.260  1.00  0.00            
ATOM    187  H24 CG7     2       8.690  21.850  23.090  1.00  0.00            
ATOM    188  H25 CG7     2       8.190  20.220  23.410  1.00  0.00            
ATOM    189  H26 CG7     2       7.630  21.540  24.530  1.00  0.00            
TER
ENDMDL
MODEL        1
ATOM      1  C1  BCD     1      14.900  22.510  25.360  1.00  0.00            
ATOM      2  O1  BCD     1      15.480  21.310  25.810  1.00  0.00            
ATOM      3  C2  BCD     1      13.650  22.180  24.500  1.00  0.00            
ATOM      4  O2  BCD     1      12.670  21.450  25.230  1.00  0.00            
ATOM      5  C3  BCD     1      14.120  21.350  23.300  1.00  0.00            
ATOM      6  O3  BCD     1      13.030  20.980  22.410  1.00  0.00            
ATOM      7  C4  BCD     1      15.200  22.090  22.570  1.00  0.00            
ATOM      8  C5  BCD     1      16.360  22.650  23.470  1.00  0.00            
ATOM      9  O4  BCD     1      15.790  23.280  24.610  1.00  0.00            
ATOM     10  C6  BCD     1      17.310  23.680  22.900  1.00  0.00            
ATOM     11  O5  BCD     1      16.590  24.770  22.360  1.00  0.00            
ATOM     12  H1  BCD     1      14.630  23.170  26.200  1.00  0.00            
ATOM     13  H2  BCD     1      13.140  23.090  24.160  1.00  0.00            
ATOM     14  H3  BCD     1      11.830  21.570  24.780  1.00  0.00            
ATOM     15  H4  BCD     1      14.570  20.440  23.710  1.00  0.00            
ATOM     16  H5  BCD     1      13.400  20.300  21.840  1.00  0.00            
ATOM     17  H6  BCD     1      14.700  22.890  22.020  1.00  0.00            
ATOM     18  H7  BCD     1      16.960  21.750  23.640  1.00  0.00            
ATOM     19  H8  BCD     1      18.080  23.980  23.620  1.00  0.00            
ATOM     20  H9  BCD     1      17.850  23.170  22.090  1.00  0.00            
ATOM     21  H10 BCD     1      16.600  25.450  23.030  1.00  0.00            
ATOM     22  C7  BCD     1      16.720  19.270  29.180  1.00  0.00            
ATOM     23  O6  BCD     1      17.080  18.060  28.470  1.00  0.00            
ATOM     24  C8  BCD     1      15.180  19.520  28.960  1.00  0.00            
ATOM     25  O7  BCD     1      14.490  18.310  29.250  1.00  0.00            
ATOM     26  C9  BCD     1      14.850  19.820  27.540  1.00  0.00            
ATOM     27  O8  BCD     1      13.400  20.040  27.410  1.00  0.00            
ATOM     28  C10 BCD     1      15.640  21.170  27.210  1.00  0.00            
ATOM     29  C11 BCD     1      17.170  20.740  27.390  1.00  0.00            
ATOM     30  O9  BCD     1      17.490  20.320  28.670  1.00  0.00            
ATOM     31  C12 BCD     1      17.990  21.840  26.960  1.00  0.00            
ATOM     32  O10 BCD     1      17.620  23.130  27.510  1.00  0.00            
ATOM     33  H11 BCD     1      16.890  19.150  30.260  1.00  0.00            
ATOM     34  H12 BCD     1      14.870  20.370  29.580  1.00  0.00            
ATOM     35  H13 BCD     1      13.590  18.520  28.990  1.00  0.00            
ATOM     36  H14 BCD     1      15.210  19.030  26.880  1.00  0.00            
ATOM     37  H15 BCD     1      13.210  20.410  26.540  1.00  0.00            
ATOM     38  H16 BCD     1      15.280  21.950  27.890  1.00  0.00            
ATOM     39  H17 BCD     1      17.340  19.900  26.700  1.00  0.00            
ATOM     40  H18 BCD     1      19.040  21.580  27.150  1.00  0.00            
ATOM     41  H19 BCD     1      17.940  21.960  25.870  1.00  0.00            
ATOM     42  H20 BCD     1      18.050  23.860  27.050  1.00  0.00            
ATOM     43  C13 BCD     1      18.440  14.310  29.180  1.00  0.00            
ATOM     44  O11 BCD     1      19.330  14.430  28.100  1.00  0.00            
ATOM     45  C14 BCD     1      16.970  14.390  28.860  1.00  0.00            
ATOM     46  O12 BCD     1      16.610  13.400  27.910  1.00  0.00            
ATOM     47  C15 BCD     1      16.670  15.730  28.230  1.00  0.00            
ATOM     48  O13 BCD     1      15.190  15.880  28.110  1.00  0.00            
ATOM     49  C16 BCD     1      17.170  16.840  29.170  1.00  0.00            
ATOM     50  C17 BCD     1      18.630  16.680  29.700  1.00  0.00            
ATOM     51  O14 BCD     1      18.760  15.330  30.150  1.00  0.00            
ATOM     52  C18 BCD     1      18.920  17.720  30.850  1.00  0.00            
ATOM     53  O15 BCD     1      17.830  17.710  31.760  1.00  0.00            
ATOM     54  H21 BCD     1      18.620  13.320  29.610  1.00  0.00            
ATOM     55  H22 BCD     1      16.410  14.280  29.810  1.00  0.00            
ATOM     56  H23 BCD     1      15.710  13.560  27.600  1.00  0.00            
ATOM     57  H24 BCD     1      17.210  15.720  27.270  1.00  0.00            
ATOM     58  H25 BCD     1      15.010  16.790  28.380  1.00  0.00            
ATOM     59  H26 BCD     1      16.430  16.980  29.980  1.00  0.00            
ATOM     60  H27 BCD     1      19.410  16.980  29.000  1.00  0.00            
ATOM     61  H28 BCD     1      19.850  17.400  31.330  1.00  0.00            
ATOM     62  H29 BCD     1      19.110  18.660  30.320  1.00  0.00            
ATOM     63  H30 BCD     1      18.000  18.490  32.290  1.00  0.00            
ATOM     64  C19 BCD     1      21.990  12.440  25.670  1.00  0.00            
ATOM     65  O16 BCD     1      21.400  13.330  24.680  1.00  0.00            
ATOM     66  C20 BCD     1      20.820  11.540  26.180  1.00  0.00            
ATOM     67  O17 BCD     1      20.240  10.880  25.020  1.00  0.00            
ATOM     68  C21 BCD     1      19.710  12.450  26.840  1.00  0.00            
ATOM     69  O18 BCD     1      18.680  11.580  27.450  1.00  0.00            
ATOM     70  C22 BCD     1      20.280  13.440  27.880  1.00  0.00            
ATOM     71  C23 BCD     1      21.540  14.100  27.370  1.00  0.00            
ATOM     72  O19 BCD     1      22.470  13.130  26.850  1.00  0.00            
ATOM     73  C24 BCD     1      22.290  14.710  28.480  1.00  0.00            
ATOM     74  O20 BCD     1      22.780  13.760  29.480  1.00  0.00            
ATOM     75  H31 BCD     1      22.810  11.820  25.300  1.00  0.00            
ATOM     76  H32 BCD     1      21.180  10.880  26.980  1.00  0.00            
ATOM     77  H33 BCD     1      19.450  10.400  25.270  1.00  0.00            
ATOM     78  H34 BCD     1      19.250  13.010  26.010  1.00  0.00            
ATOM     79  H35 BCD     1      18.000  12.230  27.630  1.00  0.00            
ATOM     80  H36 BCD     1      20.490  12.900  28.810  1.00  0.00            
ATOM     81  H37 BCD     1      21.160  14.840  26.650  1.00  0.00            
ATOM     82  H38 BCD     1      23.120  15.280  28.040  1.00  0.00            
ATOM     83  H39 BCD     1      21.590  15.410  28.950  1.00  0.00            
ATOM     84  H40 BCD     1      23.170  14.360  30.120  1.00  0.00            
ATOM     85  C25 BCD     1      22.380  14.780  20.920  1.00  0.00            
ATOM     86  O21 BCD     1      21.290  15.680  20.760  1.00  0.00            
ATOM     87  C26 BCD     1      21.870  13.350  21.000  1.00  0.00            
ATOM     88  O22 BCD     1      21.090  13.130  19.850  1.00  0.00            
ATOM     89  C27 BCD     1      21.200  13.000  22.310  1.00  0.00            
ATOM     90  O23 BCD     1      20.890  11.610  22.480  1.00  0.00            
ATOM     91  C28 BCD     1      22.140  13.480  23.500  1.00  0.00            
ATOM     92  C29 BCD     1      22.570  14.910  23.340  1.00  0.00            
ATOM     93  O24 BCD     1      23.130  15.170  22.060  1.00  0.00            
ATOM     94  C30 BCD     1      23.640  15.310  24.340  1.00  0.00            
ATOM     95  O25 BCD     1      24.770  14.420  24.080  1.00  0.00            
ATOM     96  H41 BCD     1      23.050  14.900  20.060  1.00  0.00            
ATOM     97  H42 BCD     1      22.710  12.650  20.990  1.00  0.00            
ATOM     98  H43 BCD     1      20.570  13.910  19.630  1.00  0.00            
ATOM     99  H44 BCD     1      20.310  13.610  22.510  1.00  0.00            
ATOM    100  H45 BCD     1      20.520  11.450  23.350  1.00  0.00            
ATOM    101  H46 BCD     1      23.060  12.910  23.690  1.00  0.00            
ATOM    102  H47 BCD     1      21.620  15.450  23.310  1.00  0.00            
ATOM    103  H48 BCD     1      23.890  16.360  24.130  1.00  0.00            
ATOM    104  H49 BCD     1      23.240  15.200  25.360  1.00  0.00            
ATOM    105  H50 BCD     1      24.780  14.400  23.120  1.00  0.00            
ATOM    106  C31 BCD     1      19.710  18.630  18.300  1.00  0.00            
ATOM    107  O26 BCD     1      18.680  18.900  19.280  1.00  0.00            
ATOM    108  C32 BCD     1      19.650  17.250  17.740  1.00  0.00            
ATOM    109  O27 BCD     1      18.420  17.030  16.980  1.00  0.00            
ATOM    110  C33 BCD     1      19.870  16.140  18.850  1.00  0.00            
ATOM    111  C34 BCD     1      21.200  16.490  19.550  1.00  0.00            
ATOM    112  C35 BCD     1      21.280  17.940  19.990  1.00  0.00            
ATOM    113  O28 BCD     1      20.960  18.810  18.960  1.00  0.00            
ATOM    114  C36 BCD     1      22.660  18.240  20.550  1.00  0.00            
ATOM    115  O29 BCD     1      23.770  17.920  19.650  1.00  0.00            
ATOM    116  O30 BCD     1      19.870  14.850  18.310  1.00  0.00            
ATOM    117  H51 BCD     1      19.720  19.290  17.430  1.00  0.00            
ATOM    118  H52 BCD     1      20.490  17.130  17.050  1.00  0.00            
ATOM    119  H53 BCD     1      17.810  17.080  17.720  1.00  0.00            
ATOM    120  H54 BCD     1      19.080  16.300  19.600  1.00  0.00            
ATOM    121  H55 BCD     1      19.110  14.660  17.740  1.00  0.00            
ATOM    122  H56 BCD     1      21.990  16.280  18.820  1.00  0.00            
ATOM    123  H57 BCD     1      20.520  18.080  20.760  1.00  0.00            
ATOM    124  H58 BCD     1      22.720  19.300  20.820  1.00  0.00            
ATOM    125  H59 BCD     1      22.830  17.840  21.560  1.00  0.00            
ATOM    126  H60 BCD     1      24.510  17.680  20.210  1.00  0.00            
ATOM    127  C37 BCD     1      15.470  21.290  20.310  1.00  0.00            
ATOM    128  O31 BCD     1      15.810  21.150  21.670  1.00  0.00            
ATOM    129  C38 BCD     1      15.210  19.940  19.600  1.00  0.00            
ATOM    130  O32 BCD     1      14.070  19.270  20.220  1.00  0.00            
ATOM    131  C39 BCD     1      16.400  19.040  19.610  1.00  0.00            
ATOM    132  O33 BCD     1      16.290  17.830  18.860  1.00  0.00            
ATOM    133  C40 BCD     1      17.600  19.760  18.960  1.00  0.00            
ATOM    134  C41 BCD     1      17.900  21.150  19.640  1.00  0.00            
ATOM    135  O34 BCD     1      16.640  21.940  19.590  1.00  0.00            
ATOM    136  C42 BCD     1      18.980  21.990  19.040  1.00  0.00            
ATOM    137  O35 BCD     1      18.960  21.800  17.590  1.00  0.00            
ATOM    138  H61 BCD     1      14.540  21.870  20.280  1.00  0.00            
ATOM    139  H62 BCD     1      15.070  20.190  18.540  1.00  0.00            
ATOM    140  H63 BCD     1      13.280  19.440  19.690  1.00  0.00            
ATOM    141  H64 BCD     1      16.630  18.740  20.640  1.00  0.00            
ATOM    142  H65 BCD     1      15.660  17.320  19.380  1.00  0.00            
ATOM    143  H66 BCD     1      17.460  19.760  17.870  1.00  0.00            
ATOM    144  H67 BCD     1      18.200  21.050  20.690  1.00  0.00            
ATOM    145  H68 BCD     1      18.910  23.010  19.430  1.00  0.00            
ATOM    146  H69 BCD     1      19.880  21.550  19.480  1.00  0.00            
ATOM    147  H70 BCD     1      19.840  21.810  17.230  1.00  0.00            
ATOM    148  C1  CG7     2      19.790  20.470  23.200  1.00  0.00            
ATOM    149  C2  CG7     2      20.320  19.340  23.720  1.00  0.00            
ATOM    150  C3  CG7     2      21.020  19.110  25.010  1.00  0.00            
ATOM    151  C4  CG7     2      22.550  19.100  24.780  1.00  0.00            
ATOM    152  O1  CG7     2      20.810  20.220  25.900  1.00  0.00            
ATOM    153  C5  CG7     2      20.640  17.750  25.660  1.00  0.00            
ATOM    154  C6  CG7     2      19.130  17.540  26.000  1.00  0.00            
ATOM    155  C7  CG7     2      18.480  16.660  24.870  1.00  0.00            
ATOM    156  C8  CG7     2      17.500  16.940  23.970  1.00  0.00            
ATOM    157  C9  CG7     2      16.970  18.350  23.870  1.00  0.00            
ATOM    158  C10 CG7     2      16.980  16.010  22.960  1.00  0.00            
ATOM    159  C11 CG7     2      15.920  15.050  23.630  1.00  0.00            
ATOM    160  C12 CG7     2      16.600  13.760  24.140  1.00  0.00            
ATOM    161  C13 CG7     2      16.880  12.760  23.360  1.00  0.00            
ATOM    162  C14 CG7     2      16.550  12.730  21.900  1.00  0.00            
ATOM    163  C15 CG7     2      17.480  11.520  23.940  1.00  0.00            
ATOM    164  H1  CG7     2      19.180  20.370  22.300  1.00  0.00            
ATOM    165  H2  CG7     2      19.860  21.400  23.740  1.00  0.00            
ATOM    166  H3  CG7     2      20.100  18.430  23.170  1.00  0.00            
ATOM    167  H4  CG7     2      22.960  18.890  25.780  1.00  0.00            
ATOM    168  H5  CG7     2      22.880  18.280  24.130  1.00  0.00            
ATOM    169  H6  CG7     2      23.000  20.030  24.400  1.00  0.00            
ATOM    170  H7  CG7     2      21.480  20.140  26.600  1.00  0.00            
ATOM    171  H8  CG7     2      21.170  17.750  26.620  1.00  0.00            
ATOM    172  H9  CG7     2      20.980  16.950  24.990  1.00  0.00            
ATOM    173  H10 CG7     2      18.560  18.430  26.290  1.00  0.00            
ATOM    174  H11 CG7     2      19.110  16.960  26.920  1.00  0.00            
ATOM    175  H12 CG7     2      18.930  15.670  24.820  1.00  0.00            
ATOM    176  H13 CG7     2      15.920  18.360  24.200  1.00  0.00            
ATOM    177  H14 CG7     2      17.500  19.050  24.520  1.00  0.00            
ATOM    178  H15 CG7     2      17.040  18.750  22.850  1.00  0.00            
ATOM    179  H16 CG7     2      17.820  15.470  22.500  1.00  0.00            
ATOM    180  H17 CG7     2      16.460  16.590  22.200  1.00  0.00            
ATOM    181  H18 CG7     2      15.130  14.730  22.940  1.00  0.00            
ATOM    182  H19 CG7     2      15.340  15.570  24.400  1.00  0.00            
ATOM    183  H20 CG7     2      16.930  13.740  25.180  1.00  0.00            
ATOM    184  H21 CG7     2      15.690  13.270  21.490  1.00  0.00            
ATOM    185  H22 CG7     2      17.370  13.060  21.250  1.00  0.00            
ATOM    186  H23 CG7     2      16.310  11.670  21.730  1.00  0.00            
ATOM    187  H24 CG7     2      18.360  11.170  23.390  1.00  0.00            
ATOM    188  H25 CG7     2      17.900  11.880  24.890  1.00  0.00            
ATOM    189  H26 CG7     2      16.900  10.610  24.090  1.00  0.00            
TER
ENDMDL
MODEL        1
ATOM      1  C1  BCD     1      10.280  29.110  19.760  1.00  0.00            
ATOM      2  O1  BCD     1       9.220  28.150  19.890  1.00  0.00            
ATOM      3  C2  BCD     1      11.610  28.530  20.110  1.00  0.00            
ATOM      4  O2  BCD     1      11.860  27.360  19.250  1.00  0.00            
ATOM      5  C3  BCD     1      11.690  28.180  21.610  1.00  0.00            
ATOM      6  O3  BCD     1      13.030  27.790  21.880  1.00  0.00            
ATOM      7  C4  BCD     1      11.230  29.360  22.430  1.00  0.00            
ATOM      8  C5  BCD     1       9.920  29.890  21.960  1.00  0.00            
ATOM      9  O4  BCD     1       9.960  30.230  20.560  1.00  0.00            
ATOM     10  C6  BCD     1       9.360  31.020  22.810  1.00  0.00            
ATOM     11  O5  BCD     1      10.180  32.220  22.830  1.00  0.00            
ATOM     12  H1  BCD     1      10.320  29.450  18.720  1.00  0.00            
ATOM     13  H2  BCD     1      12.330  29.310  19.820  1.00  0.00            
ATOM     14  H3  BCD     1      12.790  27.120  19.290  1.00  0.00            
ATOM     15  H4  BCD     1      10.950  27.400  21.830  1.00  0.00            
ATOM     16  H5  BCD     1      13.320  27.100  21.280  1.00  0.00            
ATOM     17  H6  BCD     1      11.990  30.160  22.400  1.00  0.00            
ATOM     18  H7  BCD     1       9.230  29.050  22.120  1.00  0.00            
ATOM     19  H8  BCD     1       8.320  31.260  22.540  1.00  0.00            
ATOM     20  H9  BCD     1       9.210  30.740  23.860  1.00  0.00            
ATOM     21  H10 BCD     1       9.610  32.820  23.310  1.00  0.00            
ATOM     22  C7  BCD     1       6.300  26.250  17.620  1.00  0.00            
ATOM     23  O6  BCD     1       6.560  25.090  18.400  1.00  0.00            
ATOM     24  C8  BCD     1       7.610  26.600  16.840  1.00  0.00            
ATOM     25  O7  BCD     1       7.880  25.500  16.040  1.00  0.00            
ATOM     26  C9  BCD     1       8.700  26.900  17.830  1.00  0.00            
ATOM     27  O8  BCD     1       9.960  27.270  17.240  1.00  0.00            
ATOM     28  C10 BCD     1       8.270  28.020  18.840  1.00  0.00            
ATOM     29  C11 BCD     1       6.880  27.790  19.490  1.00  0.00            
ATOM     30  O9  BCD     1       5.970  27.510  18.420  1.00  0.00            
ATOM     31  C12 BCD     1       6.370  28.990  20.250  1.00  0.00            
ATOM     32  O10 BCD     1       5.150  28.770  20.870  1.00  0.00            
ATOM     33  H11 BCD     1       5.460  26.050  16.960  1.00  0.00            
ATOM     34  H12 BCD     1       7.490  27.530  16.280  1.00  0.00            
ATOM     35  H13 BCD     1       8.760  25.700  15.710  1.00  0.00            
ATOM     36  H14 BCD     1       8.870  25.970  18.390  1.00  0.00            
ATOM     37  H15 BCD     1      10.680  27.140  17.860  1.00  0.00            
ATOM     38  H16 BCD     1       8.270  28.960  18.270  1.00  0.00            
ATOM     39  H17 BCD     1       6.970  26.920  20.160  1.00  0.00            
ATOM     40  H18 BCD     1       7.130  29.200  21.020  1.00  0.00            
ATOM     41  H19 BCD     1       6.260  29.890  19.650  1.00  0.00            
ATOM     42  H20 BCD     1       5.100  29.300  21.670  1.00  0.00            
ATOM     43  C13 BCD     1       5.490  21.330  19.670  1.00  0.00            
ATOM     44  O11 BCD     1       6.690  21.420  20.450  1.00  0.00            
ATOM     45  C14 BCD     1       5.840  21.490  18.190  1.00  0.00            
ATOM     46  O12 BCD     1       6.590  20.360  17.630  1.00  0.00            
ATOM     47  C15 BCD     1       6.560  22.770  17.910  1.00  0.00            
ATOM     48  O13 BCD     1       6.930  22.950  16.510  1.00  0.00            
ATOM     49  C16 BCD     1       5.700  23.920  18.440  1.00  0.00            
ATOM     50  C17 BCD     1       5.200  23.620  19.860  1.00  0.00            
ATOM     51  O14 BCD     1       4.600  22.340  20.030  1.00  0.00            
ATOM     52  C18 BCD     1       4.150  24.660  20.220  1.00  0.00            
ATOM     53  O15 BCD     1       2.940  24.500  19.430  1.00  0.00            
ATOM     54  H21 BCD     1       5.040  20.340  19.790  1.00  0.00            
ATOM     55  H22 BCD     1       4.910  21.680  17.640  1.00  0.00            
ATOM     56  H23 BCD     1       6.970  20.650  16.800  1.00  0.00            
ATOM     57  H24 BCD     1       7.430  22.830  18.580  1.00  0.00            
ATOM     58  H25 BCD     1       7.380  23.780  16.280  1.00  0.00            
ATOM     59  H26 BCD     1       4.800  24.060  17.820  1.00  0.00            
ATOM     60  H27 BCD     1       6.020  23.780  20.580  1.00  0.00            
ATOM     61  H28 BCD     1       3.910  24.600  21.290  1.00  0.00            
ATOM     62  H29 BCD     1       4.590  25.640  19.990  1.00  0.00            
ATOM     63  H30 BCD     1       2.860  25.230  18.810  1.00  0.00            
ATOM     64  C19 BCD     1       8.310  18.910  23.460  1.00  0.00            
ATOM     65  O16 BCD     1       9.070  19.910  24.160  1.00  0.00            
ATOM     66  C20 BCD     1       8.750  18.710  21.970  1.00  0.00            
ATOM     67  O17 BCD     1      10.130  18.350  21.830  1.00  0.00            
ATOM     68  C21 BCD     1       8.380  19.890  20.950  1.00  0.00            
ATOM     69  O18 BCD     1       8.440  19.420  19.550  1.00  0.00            
ATOM     70  C22 BCD     1       6.950  20.270  21.230  1.00  0.00            
ATOM     71  C23 BCD     1       6.600  20.460  22.680  1.00  0.00            
ATOM     72  O19 BCD     1       6.920  19.260  23.440  1.00  0.00            
ATOM     73  C24 BCD     1       5.150  20.770  23.000  1.00  0.00            
ATOM     74  O20 BCD     1       4.180  19.860  22.500  1.00  0.00            
ATOM     75  H31 BCD     1       8.280  17.980  24.030  1.00  0.00            
ATOM     76  H32 BCD     1       8.230  17.850  21.520  1.00  0.00            
ATOM     77  H33 BCD     1      10.280  18.300  20.880  1.00  0.00            
ATOM     78  H34 BCD     1       9.010  20.750  21.180  1.00  0.00            
ATOM     79  H35 BCD     1       7.830  19.940  19.010  1.00  0.00            
ATOM     80  H36 BCD     1       6.390  19.400  20.850  1.00  0.00            
ATOM     81  H37 BCD     1       7.270  21.290  22.940  1.00  0.00            
ATOM     82  H38 BCD     1       5.040  20.960  24.080  1.00  0.00            
ATOM     83  H39 BCD     1       4.920  21.720  22.490  1.00  0.00            
ATOM     84  H40 BCD     1       3.300  20.170  22.730  1.00  0.00            
ATOM     85  C25 BCD     1      11.710  20.750  27.310  1.00  0.00            
ATOM     86  O21 BCD     1      11.670  22.050  26.900  1.00  0.00            
ATOM     87  C26 BCD     1      12.300  19.940  26.190  1.00  0.00            
ATOM     88  O22 BCD     1      13.620  20.330  25.810  1.00  0.00            
ATOM     89  C27 BCD     1      11.380  20.010  24.950  1.00  0.00            
ATOM     90  O23 BCD     1      11.810  19.160  23.880  1.00  0.00            
ATOM     91  C28 BCD     1       9.970  19.570  25.240  1.00  0.00            
ATOM     92  C29 BCD     1       9.460  20.300  26.560  1.00  0.00            
ATOM     93  O24 BCD     1      10.340  20.290  27.650  1.00  0.00            
ATOM     94  C30 BCD     1       8.110  19.630  27.050  1.00  0.00            
ATOM     95  O25 BCD     1       8.240  18.250  27.480  1.00  0.00            
ATOM     96  H41 BCD     1      12.270  20.660  28.250  1.00  0.00            
ATOM     97  H42 BCD     1      12.240  18.870  26.410  1.00  0.00            
ATOM     98  H43 BCD     1      13.960  19.560  25.360  1.00  0.00            
ATOM     99  H44 BCD     1      11.260  21.050  24.630  1.00  0.00            
ATOM    100  H45 BCD     1      11.130  19.170  23.200  1.00  0.00            
ATOM    101  H46 BCD     1       9.970  18.490  25.440  1.00  0.00            
ATOM    102  H47 BCD     1       9.110  21.300  26.270  1.00  0.00            
ATOM    103  H48 BCD     1       7.620  20.230  27.820  1.00  0.00            
ATOM    104  H49 BCD     1       7.380  19.640  26.220  1.00  0.00            
ATOM    105  H50 BCD     1       7.350  17.910  27.470  1.00  0.00            
ATOM    106  C31 BCD     1      12.490  25.810  28.120  1.00  0.00            
ATOM    107  O26 BCD     1      12.160  26.380  26.870  1.00  0.00            
ATOM    108  C32 BCD     1      13.720  24.880  28.040  1.00  0.00            
ATOM    109  O27 BCD     1      14.790  25.590  27.510  1.00  0.00            
ATOM    110  C33 BCD     1      13.320  23.680  27.180  1.00  0.00            
ATOM    111  C34 BCD     1      12.060  23.080  27.760  1.00  0.00            
ATOM    112  C35 BCD     1      10.900  24.030  27.880  1.00  0.00            
ATOM    113  O28 BCD     1      11.400  25.110  28.600  1.00  0.00            
ATOM    114  C36 BCD     1       9.660  23.390  28.640  1.00  0.00            
ATOM    115  O29 BCD     1       8.540  24.230  28.510  1.00  0.00            
ATOM    116  O30 BCD     1      14.370  22.700  27.160  1.00  0.00            
ATOM    117  H51 BCD     1      12.760  26.580  28.850  1.00  0.00            
ATOM    118  H52 BCD     1      13.940  24.550  29.060  1.00  0.00            
ATOM    119  H53 BCD     1      15.450  24.910  27.680  1.00  0.00            
ATOM    120  H54 BCD     1      13.190  23.990  26.130  1.00  0.00            
ATOM    121  H55 BCD     1      14.070  21.860  26.800  1.00  0.00            
ATOM    122  H56 BCD     1      12.190  22.710  28.780  1.00  0.00            
ATOM    123  H57 BCD     1      10.600  24.380  26.880  1.00  0.00            
ATOM    124  H58 BCD     1       9.310  22.420  28.260  1.00  0.00            
ATOM    125  H59 BCD     1       9.930  23.190  29.690  1.00  0.00            
ATOM    126  H60 BCD     1       8.710  25.060  28.040  1.00  0.00            
ATOM    127  C37 BCD     1      11.570  29.790  24.890  1.00  0.00            
ATOM    128  O31 BCD     1      11.140  28.890  23.810  1.00  0.00            
ATOM    129  C38 BCD     1      13.060  29.490  25.200  1.00  0.00            
ATOM    130  O32 BCD     1      13.970  29.720  24.140  1.00  0.00            
ATOM    131  C39 BCD     1      13.160  27.970  25.610  1.00  0.00            
ATOM    132  O33 BCD     1      14.500  27.660  26.090  1.00  0.00            
ATOM    133  C40 BCD     1      12.210  27.740  26.800  1.00  0.00            
ATOM    134  C41 BCD     1      10.830  28.270  26.610  1.00  0.00            
ATOM    135  O34 BCD     1      10.870  29.580  26.080  1.00  0.00            
ATOM    136  C42 BCD     1      10.100  28.340  27.930  1.00  0.00            
ATOM    137  O35 BCD     1      10.740  29.240  28.790  1.00  0.00            
ATOM    138  H61 BCD     1      11.340  30.820  24.590  1.00  0.00            
ATOM    139  H62 BCD     1      13.320  30.120  26.060  1.00  0.00            
ATOM    140  H63 BCD     1      13.780  29.090  23.440  1.00  0.00            
ATOM    141  H64 BCD     1      12.960  27.300  24.760  1.00  0.00            
ATOM    142  H65 BCD     1      14.540  26.820  26.540  1.00  0.00            
ATOM    143  H66 BCD     1      12.630  28.170  27.710  1.00  0.00            
ATOM    144  H67 BCD     1      10.240  27.630  25.950  1.00  0.00            
ATOM    145  H68 BCD     1       9.080  28.730  27.820  1.00  0.00            
ATOM    146  H69 BCD     1      10.030  27.340  28.380  1.00  0.00            
ATOM    147  H70 BCD     1      10.010  29.490  29.360  1.00  0.00            
ATOM    148  C1  CG7     2       5.760  24.550  24.100  1.00  0.00            
ATOM    149  C2  CG7     2       6.460  25.100  25.100  1.00  0.00            
ATOM    150  C3  CG7     2       7.720  25.980  24.940  1.00  0.00            
ATOM    151  C4  CG7     2       7.290  27.460  24.930  1.00  0.00            
ATOM    152  O1  CG7     2       8.340  25.850  26.190  1.00  0.00            
ATOM    153  C5  CG7     2       8.690  25.680  23.740  1.00  0.00            
ATOM    154  C6  CG7     2       9.240  24.190  23.870  1.00  0.00            
ATOM    155  C7  CG7     2       9.790  23.670  22.620  1.00  0.00            
ATOM    156  C8  CG7     2      11.070  23.620  22.350  1.00  0.00            
ATOM    157  C9  CG7     2      12.160  24.010  23.400  1.00  0.00            
ATOM    158  C10 CG7     2      11.600  22.970  21.100  1.00  0.00            
ATOM    159  C11 CG7     2      12.170  23.970  20.070  1.00  0.00            
ATOM    160  C12 CG7     2      12.510  23.290  18.730  1.00  0.00            
ATOM    161  C13 CG7     2      11.600  22.750  17.930  1.00  0.00            
ATOM    162  C14 CG7     2      10.130  22.730  18.070  1.00  0.00            
ATOM    163  C15 CG7     2      11.970  22.140  16.610  1.00  0.00            
ATOM    164  H1  CG7     2       4.920  23.870  24.260  1.00  0.00            
ATOM    165  H2  CG7     2       6.070  24.570  23.060  1.00  0.00            
ATOM    166  H3  CG7     2       6.210  24.830  26.120  1.00  0.00            
ATOM    167  H4  CG7     2       6.460  27.560  24.230  1.00  0.00            
ATOM    168  H5  CG7     2       7.110  27.770  25.970  1.00  0.00            
ATOM    169  H6  CG7     2       8.100  28.080  24.520  1.00  0.00            
ATOM    170  H7  CG7     2       7.730  26.340  26.780  1.00  0.00            
ATOM    171  H8  CG7     2       9.570  26.330  23.790  1.00  0.00            
ATOM    172  H9  CG7     2       8.210  25.800  22.760  1.00  0.00            
ATOM    173  H10 CG7     2       8.470  23.460  24.120  1.00  0.00            
ATOM    174  H11 CG7     2      10.000  24.090  24.660  1.00  0.00            
ATOM    175  H12 CG7     2       9.100  23.330  21.860  1.00  0.00            
ATOM    176  H13 CG7     2      12.640  23.110  23.810  1.00  0.00            
ATOM    177  H14 CG7     2      12.880  24.690  22.950  1.00  0.00            
ATOM    178  H15 CG7     2      11.870  24.590  24.280  1.00  0.00            
ATOM    179  H16 CG7     2      10.880  22.320  20.580  1.00  0.00            
ATOM    180  H17 CG7     2      12.450  22.310  21.330  1.00  0.00            
ATOM    181  H18 CG7     2      13.080  24.480  20.400  1.00  0.00            
ATOM    182  H19 CG7     2      11.510  24.820  19.860  1.00  0.00            
ATOM    183  H20 CG7     2      13.570  23.300  18.520  1.00  0.00            
ATOM    184  H21 CG7     2       9.750  21.710  18.230  1.00  0.00            
ATOM    185  H22 CG7     2       9.600  23.330  18.820  1.00  0.00            
ATOM    186  H23 CG7     2       9.710  23.060  17.110  1.00  0.00            
ATOM    187  H24 CG7     2      12.080  22.900  15.830  1.00  0.00            
ATOM    188  H25 CG7     2      12.900  21.560  16.590  1.00  0.00            
ATOM    189  H26 CG7     2      11.180  21.440  16.300  1.00  0.00            
TER
ENDMDL
MODEL        1
ATOM      1  C1  BCD     1       9.160  29.770  19.690  1.00  0.00            
ATOM      2  O1  BCD     1       8.350  28.580  19.820  1.00  0.00            
ATOM      3  C2  BCD     1      10.590  29.440  19.360  1.00  0.00            
ATOM      4  O2  BCD     1      10.510  28.750  18.130  1.00  0.00            
ATOM      5  C3  BCD     1      11.230  28.670  20.520  1.00  0.00            
ATOM      6  O3  BCD     1      12.620  28.330  20.330  1.00  0.00            
ATOM      7  C4  BCD     1      11.060  29.560  21.710  1.00  0.00            
ATOM      8  C5  BCD     1       9.580  30.010  21.940  1.00  0.00            
ATOM      9  O4  BCD     1       9.110  30.670  20.820  1.00  0.00            
ATOM     10  C6  BCD     1       9.380  30.830  23.110  1.00  0.00            
ATOM     11  O5  BCD     1       9.910  32.100  23.040  1.00  0.00            
ATOM     12  H1  BCD     1       8.690  30.250  18.820  1.00  0.00            
ATOM     13  H2  BCD     1      11.100  30.380  19.130  1.00  0.00            
ATOM     14  H3  BCD     1      11.290  28.190  18.120  1.00  0.00            
ATOM     15  H4  BCD     1      10.620  27.760  20.580  1.00  0.00            
ATOM     16  H5  BCD     1      12.700  27.800  19.530  1.00  0.00            
ATOM     17  H6  BCD     1      11.730  30.420  21.600  1.00  0.00            
ATOM     18  H7  BCD     1       8.930  29.130  21.950  1.00  0.00            
ATOM     19  H8  BCD     1       8.280  30.870  23.210  1.00  0.00            
ATOM     20  H9  BCD     1       9.830  30.370  23.990  1.00  0.00            
ATOM     21  H10 BCD     1       9.120  32.660  23.050  1.00  0.00            
ATOM     22  C7  BCD     1       4.850  26.770  18.560  1.00  0.00            
ATOM     23  O6  BCD     1       5.170  25.630  19.300  1.00  0.00            
ATOM     24  C8  BCD     1       5.910  26.990  17.400  1.00  0.00            
ATOM     25  O7  BCD     1       6.110  25.900  16.530  1.00  0.00            
ATOM     26  C9  BCD     1       7.320  27.380  17.970  1.00  0.00            
ATOM     27  O8  BCD     1       8.240  27.750  16.970  1.00  0.00            
ATOM     28  C10 BCD     1       7.110  28.460  19.070  1.00  0.00            
ATOM     29  C11 BCD     1       6.010  28.270  20.030  1.00  0.00            
ATOM     30  O9  BCD     1       4.810  27.930  19.290  1.00  0.00            
ATOM     31  C12 BCD     1       5.660  29.540  20.830  1.00  0.00            
ATOM     32  O10 BCD     1       4.540  29.280  21.620  1.00  0.00            
ATOM     33  H11 BCD     1       3.820  26.630  18.210  1.00  0.00            
ATOM     34  H12 BCD     1       5.490  27.820  16.810  1.00  0.00            
ATOM     35  H13 BCD     1       6.690  26.200  15.830  1.00  0.00            
ATOM     36  H14 BCD     1       7.760  26.580  18.580  1.00  0.00            
ATOM     37  H15 BCD     1       8.960  28.090  17.510  1.00  0.00            
ATOM     38  H16 BCD     1       6.750  29.370  18.570  1.00  0.00            
ATOM     39  H17 BCD     1       6.280  27.380  20.610  1.00  0.00            
ATOM     40  H18 BCD     1       6.530  29.880  21.390  1.00  0.00            
ATOM     41  H19 BCD     1       5.380  30.340  20.130  1.00  0.00            
ATOM     42  H20 BCD     1       3.850  28.830  21.130  1.00  0.00            
ATOM     43  C13 BCD     1       4.140  21.920  20.260  1.00  0.00            
ATOM     44  O11 BCD     1       5.510  21.680  20.480  1.00  0.00            
ATOM     45  C14 BCD     1       3.820  22.310  18.860  1.00  0.00            
ATOM     46  O12 BCD     1       4.210  21.190  18.010  1.00  0.00            
ATOM     47  C15 BCD     1       4.500  23.550  18.420  1.00  0.00            
ATOM     48  O13 BCD     1       4.200  24.000  17.120  1.00  0.00            
ATOM     49  C16 BCD     1       4.190  24.640  19.410  1.00  0.00            
ATOM     50  C17 BCD     1       4.270  24.180  20.870  1.00  0.00            
ATOM     51  O14 BCD     1       3.610  22.970  21.060  1.00  0.00            
ATOM     52  C18 BCD     1       3.690  25.220  21.850  1.00  0.00            
ATOM     53  O15 BCD     1       2.440  25.720  21.420  1.00  0.00            
ATOM     54  H21 BCD     1       3.650  20.970  20.510  1.00  0.00            
ATOM     55  H22 BCD     1       2.740  22.500  18.730  1.00  0.00            
ATOM     56  H23 BCD     1       4.700  21.620  17.290  1.00  0.00            
ATOM     57  H24 BCD     1       5.580  23.380  18.400  1.00  0.00            
ATOM     58  H25 BCD     1       4.730  24.780  16.920  1.00  0.00            
ATOM     59  H26 BCD     1       3.150  24.910  19.170  1.00  0.00            
ATOM     60  H27 BCD     1       5.370  24.180  20.980  1.00  0.00            
ATOM     61  H28 BCD     1       3.690  24.640  22.780  1.00  0.00            
ATOM     62  H29 BCD     1       4.400  26.040  21.950  1.00  0.00            
ATOM     63  H30 BCD     1       1.820  25.240  21.980  1.00  0.00            
ATOM     64  C19 BCD     1       7.570  18.930  22.810  1.00  0.00            
ATOM     65  O16 BCD     1       8.710  19.700  22.950  1.00  0.00            
ATOM     66  C20 BCD     1       7.470  18.590  21.250  1.00  0.00            
ATOM     67  O17 BCD     1       8.650  17.970  20.750  1.00  0.00            
ATOM     68  C21 BCD     1       7.010  19.850  20.500  1.00  0.00            
ATOM     69  O18 BCD     1       6.560  19.500  19.210  1.00  0.00            
ATOM     70  C22 BCD     1       5.800  20.430  21.190  1.00  0.00            
ATOM     71  C23 BCD     1       6.010  20.790  22.630  1.00  0.00            
ATOM     72  O19 BCD     1       6.450  19.610  23.340  1.00  0.00            
ATOM     73  C24 BCD     1       4.760  21.220  23.440  1.00  0.00            
ATOM     74  O20 BCD     1       3.660  20.310  23.350  1.00  0.00            
ATOM     75  H31 BCD     1       7.680  18.030  23.430  1.00  0.00            
ATOM     76  H32 BCD     1       6.610  17.910  21.160  1.00  0.00            
ATOM     77  H33 BCD     1       8.560  17.940  19.800  1.00  0.00            
ATOM     78  H34 BCD     1       7.870  20.530  20.440  1.00  0.00            
ATOM     79  H35 BCD     1       6.180  20.300  18.840  1.00  0.00            
ATOM     80  H36 BCD     1       5.050  19.640  21.090  1.00  0.00            
ATOM     81  H37 BCD     1       6.720  21.620  22.750  1.00  0.00            
ATOM     82  H38 BCD     1       5.070  21.430  24.470  1.00  0.00            
ATOM     83  H39 BCD     1       4.500  22.250  23.170  1.00  0.00            
ATOM     84  H40 BCD     1       3.800  19.650  24.040  1.00  0.00            
ATOM     85  C25 BCD     1      11.870  20.150  25.430  1.00  0.00            
ATOM     86  O21 BCD     1      11.510  21.570  25.370  1.00  0.00            
ATOM     87  C26 BCD     1      12.250  19.550  24.030  1.00  0.00            
ATOM     88  O22 BCD     1      13.400  20.100  23.460  1.00  0.00            
ATOM     89  C27 BCD     1      11.080  19.680  23.040  1.00  0.00            
ATOM     90  O23 BCD     1      11.180  18.880  21.880  1.00  0.00            
ATOM     91  C28 BCD     1       9.800  19.150  23.730  1.00  0.00            
ATOM     92  C29 BCD     1       9.600  19.680  25.170  1.00  0.00            
ATOM     93  O24 BCD     1      10.730  19.470  25.890  1.00  0.00            
ATOM     94  C30 BCD     1       8.450  19.030  25.960  1.00  0.00            
ATOM     95  O25 BCD     1       8.590  17.650  25.900  1.00  0.00            
ATOM     96  H41 BCD     1      12.680  20.060  26.160  1.00  0.00            
ATOM     97  H42 BCD     1      12.340  18.490  24.290  1.00  0.00            
ATOM     98  H43 BCD     1      13.320  20.020  22.510  1.00  0.00            
ATOM     99  H44 BCD     1      11.020  20.760  22.860  1.00  0.00            
ATOM    100  H45 BCD     1      10.270  18.710  21.630  1.00  0.00            
ATOM    101  H46 BCD     1       9.800  18.060  23.820  1.00  0.00            
ATOM    102  H47 BCD     1       9.450  20.770  25.080  1.00  0.00            
ATOM    103  H48 BCD     1       8.450  19.340  27.020  1.00  0.00            
ATOM    104  H49 BCD     1       7.510  19.410  25.540  1.00  0.00            
ATOM    105  H50 BCD     1       9.490  17.510  26.210  1.00  0.00            
ATOM    106  C31 BCD     1      12.890  25.090  26.760  1.00  0.00            
ATOM    107  O26 BCD     1      12.600  25.760  25.550  1.00  0.00            
ATOM    108  C32 BCD     1      13.930  24.000  26.640  1.00  0.00            
ATOM    109  O27 BCD     1      15.170  24.600  26.150  1.00  0.00            
ATOM    110  C33 BCD     1      13.370  22.890  25.740  1.00  0.00            
ATOM    111  C34 BCD     1      12.050  22.380  26.350  1.00  0.00            
ATOM    112  C35 BCD     1      11.100  23.550  26.530  1.00  0.00            
ATOM    113  O28 BCD     1      11.690  24.570  27.370  1.00  0.00            
ATOM    114  C36 BCD     1       9.870  23.130  27.280  1.00  0.00            
ATOM    115  O29 BCD     1       8.820  24.130  26.980  1.00  0.00            
ATOM    116  O30 BCD     1      14.360  21.880  25.580  1.00  0.00            
ATOM    117  H51 BCD     1      13.270  25.750  27.560  1.00  0.00            
ATOM    118  H52 BCD     1      14.130  23.530  27.610  1.00  0.00            
ATOM    119  H53 BCD     1      15.840  23.940  26.000  1.00  0.00            
ATOM    120  H54 BCD     1      13.080  23.290  24.760  1.00  0.00            
ATOM    121  H55 BCD     1      14.020  21.200  24.990  1.00  0.00            
ATOM    122  H56 BCD     1      12.160  21.830  27.290  1.00  0.00            
ATOM    123  H57 BCD     1      10.770  23.970  25.570  1.00  0.00            
ATOM    124  H58 BCD     1       9.520  22.180  26.850  1.00  0.00            
ATOM    125  H59 BCD     1      10.010  23.100  28.370  1.00  0.00            
ATOM    126  H60 BCD     1       8.960  24.890  27.550  1.00  0.00            
ATOM    127  C37 BCD     1      12.260  29.420  23.850  1.00  0.00            
ATOM    128  O31 BCD     1      11.450  28.740  22.860  1.00  0.00            
ATOM    129  C38 BCD     1      13.670  28.850  23.800  1.00  0.00            
ATOM    130  O32 BCD     1      14.230  29.040  22.480  1.00  0.00            
ATOM    131  C39 BCD     1      13.630  27.310  24.160  1.00  0.00            
ATOM    132  O33 BCD     1      14.970  26.770  24.260  1.00  0.00            
ATOM    133  C40 BCD     1      12.950  27.140  25.510  1.00  0.00            
ATOM    134  C41 BCD     1      11.550  27.860  25.490  1.00  0.00            
ATOM    135  O34 BCD     1      11.670  29.230  25.130  1.00  0.00            
ATOM    136  C42 BCD     1      10.840  27.730  26.850  1.00  0.00            
ATOM    137  O35 BCD     1      11.610  28.330  27.780  1.00  0.00            
ATOM    138  H61 BCD     1      12.390  30.500  23.710  1.00  0.00            
ATOM    139  H62 BCD     1      14.310  29.410  24.490  1.00  0.00            
ATOM    140  H63 BCD     1      13.650  28.610  21.850  1.00  0.00            
ATOM    141  H64 BCD     1      13.000  26.800  23.420  1.00  0.00            
ATOM    142  H65 BCD     1      14.770  25.890  24.580  1.00  0.00            
ATOM    143  H66 BCD     1      13.650  27.440  26.300  1.00  0.00            
ATOM    144  H67 BCD     1      10.840  27.440  24.760  1.00  0.00            
ATOM    145  H68 BCD     1       9.870  28.230  26.870  1.00  0.00            
ATOM    146  H69 BCD     1      10.610  26.680  27.070  1.00  0.00            
ATOM    147  H70 BCD     1      11.820  27.670  28.450  1.00  0.00            
ATOM    148  C1  CG7     2       4.320  27.000  24.510  1.00  0.00            
ATOM    149  C2  CG7     2       5.510  26.750  25.040  1.00  0.00            
ATOM    150  C3  CG7     2       6.830  27.390  24.890  1.00  0.00            
ATOM    151  C4  CG7     2       6.690  28.890  25.040  1.00  0.00            
ATOM    152  O1  CG7     2       7.680  27.050  26.000  1.00  0.00            
ATOM    153  C5  CG7     2       7.520  26.960  23.560  1.00  0.00            
ATOM    154  C6  CG7     2       7.470  25.440  23.350  1.00  0.00            
ATOM    155  C7  CG7     2       8.060  25.000  21.990  1.00  0.00            
ATOM    156  C8  CG7     2       9.290  24.580  21.740  1.00  0.00            
ATOM    157  C9  CG7     2      10.530  24.510  22.560  1.00  0.00            
ATOM    158  C10 CG7     2       9.640  24.310  20.270  1.00  0.00            
ATOM    159  C11 CG7     2       8.590  23.560  19.440  1.00  0.00            
ATOM    160  C12 CG7     2       9.050  23.250  17.970  1.00  0.00            
ATOM    161  C13 CG7     2       9.540  22.080  17.580  1.00  0.00            
ATOM    162  C14 CG7     2       9.740  20.780  18.390  1.00  0.00            
ATOM    163  C15 CG7     2       9.990  21.930  16.090  1.00  0.00            
ATOM    164  H1  CG7     2       3.440  26.440  24.820  1.00  0.00            
ATOM    165  H2  CG7     2       4.280  27.710  23.690  1.00  0.00            
ATOM    166  H3  CG7     2       5.500  25.930  25.760  1.00  0.00            
ATOM    167  H4  CG7     2       6.350  29.390  24.130  1.00  0.00            
ATOM    168  H5  CG7     2       6.040  29.150  25.890  1.00  0.00            
ATOM    169  H6  CG7     2       7.650  29.300  25.390  1.00  0.00            
ATOM    170  H7  CG7     2       7.370  27.560  26.780  1.00  0.00            
ATOM    171  H8  CG7     2       8.570  27.280  23.470  1.00  0.00            
ATOM    172  H9  CG7     2       6.940  27.490  22.790  1.00  0.00            
ATOM    173  H10 CG7     2       6.480  25.010  23.530  1.00  0.00            
ATOM    174  H11 CG7     2       8.100  24.980  24.110  1.00  0.00            
ATOM    175  H12 CG7     2       7.420  25.090  21.110  1.00  0.00            
ATOM    176  H13 CG7     2      10.600  23.490  22.960  1.00  0.00            
ATOM    177  H14 CG7     2      11.470  24.690  22.030  1.00  0.00            
ATOM    178  H15 CG7     2      10.370  25.190  23.400  1.00  0.00            
ATOM    179  H16 CG7     2      10.620  23.820  20.180  1.00  0.00            
ATOM    180  H17 CG7     2       9.910  25.270  19.820  1.00  0.00            
ATOM    181  H18 CG7     2       7.660  24.140  19.330  1.00  0.00            
ATOM    182  H19 CG7     2       8.320  22.660  20.010  1.00  0.00            
ATOM    183  H20 CG7     2       8.920  24.080  17.280  1.00  0.00            
ATOM    184  H21 CG7     2      10.670  20.290  18.090  1.00  0.00            
ATOM    185  H22 CG7     2       9.880  20.930  19.470  1.00  0.00            
ATOM    186  H23 CG7     2       8.930  20.050  18.280  1.00  0.00            
ATOM    187  H24 CG7     2      11.080  21.880  15.980  1.00  0.00            
ATOM    188  H25 CG7     2       9.600  21.050  15.570  1.00  0.00            
ATOM    189  H26 CG7     2       9.730  22.820  15.520  1.00  0.00            
TER
ENDMDL
MODEL        1
ATOM      1  C1  BCD     1      19.230  29.330  20.780  1.00  0.00            
ATOM      2  O1  BCD     1      19.320  30.800  20.700  1.00  0.00            
ATOM      3  C2  BCD     1      19.850  28.710  19.520  1.00  0.00            
ATOM      4  O2  BCD     1      21.150  29.340  19.250  1.00  0.00            
ATOM      5  C3  BCD     1      18.980  28.920  18.300  1.00  0.00            
ATOM      6  O3  BCD     1      19.510  28.120  17.250  1.00  0.00            
ATOM      7  C4  BCD     1      17.560  28.500  18.550  1.00  0.00            
ATOM      8  C5  BCD     1      16.950  29.150  19.850  1.00  0.00            
ATOM      9  O4  BCD     1      17.910  28.900  20.890  1.00  0.00            
ATOM     10  C6  BCD     1      15.560  28.650  20.130  1.00  0.00            
ATOM     11  O5  BCD     1      15.520  27.210  20.100  1.00  0.00            
ATOM     12  H1  BCD     1      19.790  29.060  21.680  1.00  0.00            
ATOM     13  H2  BCD     1      19.830  27.620  19.630  1.00  0.00            
ATOM     14  H3  BCD     1      21.470  28.920  18.440  1.00  0.00            
ATOM     15  H4  BCD     1      18.940  29.980  18.010  1.00  0.00            
ATOM     16  H5  BCD     1      18.920  28.210  16.500  1.00  0.00            
ATOM     17  H6  BCD     1      17.530  27.410  18.660  1.00  0.00            
ATOM     18  H7  BCD     1      16.930  30.250  19.790  1.00  0.00            
ATOM     19  H8  BCD     1      15.260  28.770  21.180  1.00  0.00            
ATOM     20  H9  BCD     1      14.780  29.130  19.530  1.00  0.00            
ATOM     21  H10 BCD     1      15.770  26.810  20.930  1.00  0.00            
ATOM     22  C7  BCD     1      20.770  33.810  23.310  1.00  0.00            
ATOM     23  O6  BCD     1      20.730  34.910  22.380  1.00  0.00            
ATOM     24  C8  BCD     1      21.710  32.750  22.790  1.00  0.00            
ATOM     25  O7  BCD     1      23.000  33.420  22.500  1.00  0.00            
ATOM     26  C9  BCD     1      21.180  31.950  21.570  1.00  0.00            
ATOM     27  O8  BCD     1      22.040  30.920  21.110  1.00  0.00            
ATOM     28  C10 BCD     1      19.810  31.390  21.880  1.00  0.00            
ATOM     29  C11 BCD     1      18.850  32.510  22.310  1.00  0.00            
ATOM     30  O9  BCD     1      19.470  33.220  23.440  1.00  0.00            
ATOM     31  C12 BCD     1      17.570  31.980  22.890  1.00  0.00            
ATOM     32  O10 BCD     1      17.740  31.070  23.950  1.00  0.00            
ATOM     33  H11 BCD     1      20.960  34.230  24.300  1.00  0.00            
ATOM     34  H12 BCD     1      21.970  32.060  23.600  1.00  0.00            
ATOM     35  H13 BCD     1      22.740  34.300  22.210  1.00  0.00            
ATOM     36  H14 BCD     1      21.150  32.740  20.800  1.00  0.00            
ATOM     37  H15 BCD     1      21.540  30.430  20.450  1.00  0.00            
ATOM     38  H16 BCD     1      19.860  30.680  22.720  1.00  0.00            
ATOM     39  H17 BCD     1      18.630  33.210  21.490  1.00  0.00            
ATOM     40  H18 BCD     1      16.930  32.830  23.180  1.00  0.00            
ATOM     41  H19 BCD     1      17.060  31.440  22.080  1.00  0.00            
ATOM     42  H20 BCD     1      18.130  31.490  24.730  1.00  0.00            
ATOM     43  C13 BCD     1      20.600  38.830  21.960  1.00  0.00            
ATOM     44  O11 BCD     1      19.820  38.570  20.750  1.00  0.00            
ATOM     45  C14 BCD     1      21.990  38.330  21.800  1.00  0.00            
ATOM     46  O12 BCD     1      22.480  38.930  20.600  1.00  0.00            
ATOM     47  C15 BCD     1      21.990  36.800  21.740  1.00  0.00            
ATOM     48  O13 BCD     1      23.290  36.230  21.740  1.00  0.00            
ATOM     49  C16 BCD     1      21.110  36.230  22.880  1.00  0.00            
ATOM     50  C17 BCD     1      19.800  36.980  23.170  1.00  0.00            
ATOM     51  O14 BCD     1      19.970  38.420  23.110  1.00  0.00            
ATOM     52  C18 BCD     1      19.130  36.600  24.570  1.00  0.00            
ATOM     53  O15 BCD     1      20.110  36.870  25.530  1.00  0.00            
ATOM     54  H21 BCD     1      20.630  39.930  21.970  1.00  0.00            
ATOM     55  H22 BCD     1      22.630  38.750  22.580  1.00  0.00            
ATOM     56  H23 BCD     1      23.320  38.480  20.540  1.00  0.00            
ATOM     57  H24 BCD     1      21.530  36.560  20.770  1.00  0.00            
ATOM     58  H25 BCD     1      23.800  36.690  21.050  1.00  0.00            
ATOM     59  H26 BCD     1      21.610  36.260  23.860  1.00  0.00            
ATOM     60  H27 BCD     1      19.090  36.740  22.370  1.00  0.00            
ATOM     61  H28 BCD     1      18.200  37.140  24.790  1.00  0.00            
ATOM     62  H29 BCD     1      18.920  35.520  24.600  1.00  0.00            
ATOM     63  H30 BCD     1      20.290  37.810  25.630  1.00  0.00            
ATOM     64  C19 BCD     1      17.210  40.520  18.260  1.00  0.00            
ATOM     65  O16 BCD     1      16.550  39.240  18.110  1.00  0.00            
ATOM     66  C20 BCD     1      18.700  40.420  17.680  1.00  0.00            
ATOM     67  O17 BCD     1      18.700  40.150  16.290  1.00  0.00            
ATOM     68  C21 BCD     1      19.640  39.560  18.580  1.00  0.00            
ATOM     69  O18 BCD     1      21.050  39.790  18.330  1.00  0.00            
ATOM     70  C22 BCD     1      19.400  39.820  20.100  1.00  0.00            
ATOM     71  C23 BCD     1      17.850  39.960  20.490  1.00  0.00            
ATOM     72  O19 BCD     1      17.280  40.930  19.630  1.00  0.00            
ATOM     73  C24 BCD     1      17.450  40.440  21.880  1.00  0.00            
ATOM     74  O20 BCD     1      17.920  41.790  22.180  1.00  0.00            
ATOM     75  H31 BCD     1      16.670  41.270  17.680  1.00  0.00            
ATOM     76  H32 BCD     1      19.140  41.430  17.680  1.00  0.00            
ATOM     77  H33 BCD     1      19.580  40.330  15.950  1.00  0.00            
ATOM     78  H34 BCD     1      19.360  38.520  18.380  1.00  0.00            
ATOM     79  H35 BCD     1      21.530  39.380  19.050  1.00  0.00            
ATOM     80  H36 BCD     1      19.910  40.730  20.440  1.00  0.00            
ATOM     81  H37 BCD     1      17.440  38.950  20.340  1.00  0.00            
ATOM     82  H38 BCD     1      16.390  40.310  22.140  1.00  0.00            
ATOM     83  H39 BCD     1      17.950  39.770  22.590  1.00  0.00            
ATOM     84  H40 BCD     1      17.710  42.380  21.450  1.00  0.00            
ATOM     85  C25 BCD     1      13.390  37.480  16.330  1.00  0.00            
ATOM     86  O21 BCD     1      14.230  36.350  16.210  1.00  0.00            
ATOM     87  C26 BCD     1      13.970  38.630  15.460  1.00  0.00            
ATOM     88  O22 BCD     1      14.220  38.260  14.060  1.00  0.00            
ATOM     89  C27 BCD     1      15.270  38.970  16.050  1.00  0.00            
ATOM     90  O23 BCD     1      15.980  40.070  15.370  1.00  0.00            
ATOM     91  C28 BCD     1      15.220  39.280  17.580  1.00  0.00            
ATOM     92  C29 BCD     1      14.380  38.240  18.330  1.00  0.00            
ATOM     93  O24 BCD     1      13.210  37.930  17.650  1.00  0.00            
ATOM     94  C30 BCD     1      13.990  38.660  19.770  1.00  0.00            
ATOM     95  O25 BCD     1      13.110  39.770  19.780  1.00  0.00            
ATOM     96  H41 BCD     1      12.410  37.220  15.900  1.00  0.00            
ATOM     97  H42 BCD     1      13.330  39.520  15.480  1.00  0.00            
ATOM     98  H43 BCD     1      14.500  39.020  13.540  1.00  0.00            
ATOM     99  H44 BCD     1      15.840  38.030  15.970  1.00  0.00            
ATOM    100  H45 BCD     1      16.890  39.890  15.590  1.00  0.00            
ATOM    101  H46 BCD     1      14.800  40.280  17.770  1.00  0.00            
ATOM    102  H47 BCD     1      14.990  37.340  18.500  1.00  0.00            
ATOM    103  H48 BCD     1      13.480  37.770  20.160  1.00  0.00            
ATOM    104  H49 BCD     1      14.840  38.930  20.400  1.00  0.00            
ATOM    105  H50 BCD     1      12.420  39.600  20.430  1.00  0.00            
ATOM    106  C31 BCD     1      13.990  32.580  14.290  1.00  0.00            
ATOM    107  O26 BCD     1      14.620  32.000  15.380  1.00  0.00            
ATOM    108  C32 BCD     1      14.880  33.630  13.650  1.00  0.00            
ATOM    109  O27 BCD     1      16.130  33.080  13.100  1.00  0.00            
ATOM    110  C33 BCD     1      15.200  34.740  14.640  1.00  0.00            
ATOM    111  C34 BCD     1      13.930  35.400  15.200  1.00  0.00            
ATOM    112  C35 BCD     1      12.900  34.340  15.640  1.00  0.00            
ATOM    113  O28 BCD     1      12.860  33.260  14.710  1.00  0.00            
ATOM    114  C36 BCD     1      11.500  34.790  15.910  1.00  0.00            
ATOM    115  O29 BCD     1      10.890  35.470  14.810  1.00  0.00            
ATOM    116  O30 BCD     1      15.920  35.840  13.980  1.00  0.00            
ATOM    117  H51 BCD     1      13.560  31.890  13.550  1.00  0.00            
ATOM    118  H52 BCD     1      14.200  34.020  12.880  1.00  0.00            
ATOM    119  H53 BCD     1      16.800  33.770  13.060  1.00  0.00            
ATOM    120  H54 BCD     1      15.850  34.270  15.400  1.00  0.00            
ATOM    121  H55 BCD     1      16.010  36.540  14.620  1.00  0.00            
ATOM    122  H56 BCD     1      13.490  35.930  14.340  1.00  0.00            
ATOM    123  H57 BCD     1      13.240  33.770  16.510  1.00  0.00            
ATOM    124  H58 BCD     1      10.970  33.880  16.210  1.00  0.00            
ATOM    125  H59 BCD     1      11.560  35.490  16.760  1.00  0.00            
ATOM    126  H60 BCD     1       9.990  35.740  15.020  1.00  0.00            
ATOM    127  C37 BCD     1      16.040  28.270  16.630  1.00  0.00            
ATOM    128  O31 BCD     1      16.800  29.030  17.490  1.00  0.00            
ATOM    129  C38 BCD     1      16.350  28.600  15.200  1.00  0.00            
ATOM    130  O32 BCD     1      17.720  28.200  15.000  1.00  0.00            
ATOM    131  C39 BCD     1      16.060  30.070  14.950  1.00  0.00            
ATOM    132  O33 BCD     1      16.190  30.310  13.560  1.00  0.00            
ATOM    133  C40 BCD     1      14.580  30.550  15.400  1.00  0.00            
ATOM    134  C41 BCD     1      14.280  30.030  16.780  1.00  0.00            
ATOM    135  O34 BCD     1      14.690  28.670  16.920  1.00  0.00            
ATOM    136  C42 BCD     1      12.850  30.270  17.160  1.00  0.00            
ATOM    137  O35 BCD     1      12.050  29.540  16.180  1.00  0.00            
ATOM    138  H61 BCD     1      16.280  27.220  16.820  1.00  0.00            
ATOM    139  H62 BCD     1      15.740  27.930  14.590  1.00  0.00            
ATOM    140  H63 BCD     1      17.980  28.490  14.120  1.00  0.00            
ATOM    141  H64 BCD     1      16.650  30.680  15.650  1.00  0.00            
ATOM    142  H65 BCD     1      16.040  31.230  13.330  1.00  0.00            
ATOM    143  H66 BCD     1      13.900  30.090  14.670  1.00  0.00            
ATOM    144  H67 BCD     1      14.900  30.650  17.430  1.00  0.00            
ATOM    145  H68 BCD     1      12.840  29.790  18.140  1.00  0.00            
ATOM    146  H69 BCD     1      12.520  31.320  17.210  1.00  0.00            
ATOM    147  H70 BCD     1      11.190  29.970  16.140  1.00  0.00            
ATOM    148  C1  CG7     2      10.940  32.410  19.150  1.00  0.00            
ATOM    149  C2  CG7     2      11.860  32.950  20.010  1.00  0.00            
ATOM    150  C3  CG7     2      12.230  34.390  20.370  1.00  0.00            
ATOM    151  C4  CG7     2      11.000  35.270  20.130  1.00  0.00            
ATOM    152  O1  CG7     2      12.570  34.390  21.770  1.00  0.00            
ATOM    153  C5  CG7     2      13.500  34.910  19.660  1.00  0.00            
ATOM    154  C6  CG7     2      14.630  33.870  19.690  1.00  0.00            
ATOM    155  C7  CG7     2      15.890  34.490  19.240  1.00  0.00            
ATOM    156  C8  CG7     2      16.820  35.170  19.950  1.00  0.00            
ATOM    157  C9  CG7     2      16.630  35.470  21.420  1.00  0.00            
ATOM    158  C10 CG7     2      18.100  35.790  19.390  1.00  0.00            
ATOM    159  C11 CG7     2      18.680  35.040  18.170  1.00  0.00            
ATOM    160  C12 CG7     2      20.120  35.490  17.850  1.00  0.00            
ATOM    161  C13 CG7     2      21.290  34.810  17.890  1.00  0.00            
ATOM    162  C14 CG7     2      21.360  33.320  18.190  1.00  0.00            
ATOM    163  C15 CG7     2      22.570  35.590  17.540  1.00  0.00            
ATOM    164  H1  CG7     2      10.900  31.340  18.960  1.00  0.00            
ATOM    165  H2  CG7     2      10.170  33.030  18.690  1.00  0.00            
ATOM    166  H3  CG7     2      12.480  32.160  20.420  1.00  0.00            
ATOM    167  H4  CG7     2      10.160  34.820  20.660  1.00  0.00            
ATOM    168  H5  CG7     2      11.080  36.310  20.470  1.00  0.00            
ATOM    169  H6  CG7     2      10.760  35.300  19.060  1.00  0.00            
ATOM    170  H7  CG7     2      11.730  34.150  22.200  1.00  0.00            
ATOM    171  H8  CG7     2      13.910  35.770  20.190  1.00  0.00            
ATOM    172  H9  CG7     2      13.150  35.180  18.650  1.00  0.00            
ATOM    173  H10 CG7     2      14.390  33.140  18.900  1.00  0.00            
ATOM    174  H11 CG7     2      14.800  33.370  20.650  1.00  0.00            
ATOM    175  H12 CG7     2      16.090  34.350  18.180  1.00  0.00            
ATOM    176  H13 CG7     2      16.410  36.540  21.540  1.00  0.00            
ATOM    177  H14 CG7     2      15.950  34.730  21.860  1.00  0.00            
ATOM    178  H15 CG7     2      17.610  35.350  21.910  1.00  0.00            
ATOM    179  H16 CG7     2      18.910  35.840  20.120  1.00  0.00            
ATOM    180  H17 CG7     2      17.970  36.860  19.190  1.00  0.00            
ATOM    181  H18 CG7     2      18.020  35.240  17.320  1.00  0.00            
ATOM    182  H19 CG7     2      18.650  33.970  18.400  1.00  0.00            
ATOM    183  H20 CG7     2      20.210  36.570  17.740  1.00  0.00            
ATOM    184  H21 CG7     2      22.230  32.860  18.660  1.00  0.00            
ATOM    185  H22 CG7     2      20.460  32.970  18.730  1.00  0.00            
ATOM    186  H23 CG7     2      21.160  32.760  17.270  1.00  0.00            
ATOM    187  H24 CG7     2      23.020  35.270  16.590  1.00  0.00            
ATOM    188  H25 CG7     2      22.310  36.650  17.480  1.00  0.00            
ATOM    189  H26 CG7     2      23.340  35.450  18.300  1.00  0.00            
TER
ENDMDL
MODEL        1
ATOM      1  C1  BCD     1      13.350  34.080  23.190  1.00  0.00            
ATOM      2  O1  BCD     1      12.940  33.020  24.120  1.00  0.00            
ATOM      3  C2  BCD     1      12.650  33.810  21.790  1.00  0.00            
ATOM      4  O2  BCD     1      11.220  34.010  22.060  1.00  0.00            
ATOM      5  C3  BCD     1      12.960  32.410  21.210  1.00  0.00            
ATOM      6  O3  BCD     1      12.190  32.140  20.010  1.00  0.00            
ATOM      7  C4  BCD     1      14.520  32.290  21.040  1.00  0.00            
ATOM      8  C5  BCD     1      15.220  32.670  22.310  1.00  0.00            
ATOM      9  O4  BCD     1      14.710  33.910  22.900  1.00  0.00            
ATOM     10  C6  BCD     1      16.690  32.800  22.020  1.00  0.00            
ATOM     11  O5  BCD     1      16.920  33.820  21.070  1.00  0.00            
ATOM     12  H1  BCD     1      13.130  35.090  23.540  1.00  0.00            
ATOM     13  H2  BCD     1      12.810  34.520  20.960  1.00  0.00            
ATOM     14  H3  BCD     1      11.050  33.530  22.870  1.00  0.00            
ATOM     15  H4  BCD     1      12.640  31.730  22.010  1.00  0.00            
ATOM     16  H5  BCD     1      11.380  32.640  20.100  1.00  0.00            
ATOM     17  H6  BCD     1      14.770  33.010  20.250  1.00  0.00            
ATOM     18  H7  BCD     1      15.000  31.850  23.010  1.00  0.00            
ATOM     19  H8  BCD     1      17.230  33.040  22.950  1.00  0.00            
ATOM     20  H9  BCD     1      17.150  31.940  21.510  1.00  0.00            
ATOM     21  H10 BCD     1      17.880  33.740  21.040  1.00  0.00            
ATOM     22  C7  BCD     1      11.400  32.250  27.740  1.00  0.00            
ATOM     23  O6  BCD     1      12.320  31.110  27.720  1.00  0.00            
ATOM     24  C8  BCD     1      10.400  32.250  26.650  1.00  0.00            
ATOM     25  O7  BCD     1       9.500  31.180  26.870  1.00  0.00            
ATOM     26  C9  BCD     1      11.100  32.150  25.340  1.00  0.00            
ATOM     27  O8  BCD     1      10.190  32.310  24.260  1.00  0.00            
ATOM     28  C10 BCD     1      12.120  33.290  25.230  1.00  0.00            
ATOM     29  C11 BCD     1      13.010  33.450  26.480  1.00  0.00            
ATOM     30  O9  BCD     1      12.090  33.480  27.600  1.00  0.00            
ATOM     31  C12 BCD     1      13.820  34.730  26.410  1.00  0.00            
ATOM     32  O10 BCD     1      13.010  35.890  26.250  1.00  0.00            
ATOM     33  H11 BCD     1      10.980  32.450  28.730  1.00  0.00            
ATOM     34  H12 BCD     1       9.820  33.170  26.810  1.00  0.00            
ATOM     35  H13 BCD     1       8.760  31.280  26.260  1.00  0.00            
ATOM     36  H14 BCD     1      11.680  31.230  25.260  1.00  0.00            
ATOM     37  H15 BCD     1      10.160  31.400  23.940  1.00  0.00            
ATOM     38  H16 BCD     1      11.600  34.250  25.180  1.00  0.00            
ATOM     39  H17 BCD     1      13.620  32.540  26.610  1.00  0.00            
ATOM     40  H18 BCD     1      14.320  34.810  27.380  1.00  0.00            
ATOM     41  H19 BCD     1      14.570  34.690  25.600  1.00  0.00            
ATOM     42  H20 BCD     1      13.640  36.610  26.330  1.00  0.00            
ATOM     43  C13 BCD     1      13.470  27.880  30.130  1.00  0.00            
ATOM     44  O11 BCD     1      14.340  27.330  29.100  1.00  0.00            
ATOM     45  C14 BCD     1      11.980  27.850  29.700  1.00  0.00            
ATOM     46  O12 BCD     1      11.620  26.500  29.400  1.00  0.00            
ATOM     47  C15 BCD     1      11.800  28.820  28.480  1.00  0.00            
ATOM     48  O13 BCD     1      10.430  28.910  28.060  1.00  0.00            
ATOM     49  C16 BCD     1      12.360  30.200  28.860  1.00  0.00            
ATOM     50  C17 BCD     1      13.860  30.160  29.280  1.00  0.00            
ATOM     51  O14 BCD     1      13.900  29.260  30.390  1.00  0.00            
ATOM     52  C18 BCD     1      14.310  31.460  29.920  1.00  0.00            
ATOM     53  O15 BCD     1      13.320  31.950  30.890  1.00  0.00            
ATOM     54  H21 BCD     1      13.700  27.270  31.010  1.00  0.00            
ATOM     55  H22 BCD     1      11.420  28.110  30.620  1.00  0.00            
ATOM     56  H23 BCD     1      10.670  26.460  29.320  1.00  0.00            
ATOM     57  H24 BCD     1      12.260  28.410  27.570  1.00  0.00            
ATOM     58  H25 BCD     1      10.160  29.720  27.610  1.00  0.00            
ATOM     59  H26 BCD     1      11.690  30.600  29.630  1.00  0.00            
ATOM     60  H27 BCD     1      14.550  29.790  28.500  1.00  0.00            
ATOM     61  H28 BCD     1      15.290  31.390  30.410  1.00  0.00            
ATOM     62  H29 BCD     1      14.330  32.260  29.160  1.00  0.00            
ATOM     63  H30 BCD     1      12.940  31.250  31.430  1.00  0.00            
ATOM     64  C19 BCD     1      17.230  24.600  28.820  1.00  0.00            
ATOM     65  O16 BCD     1      17.030  24.530  27.460  1.00  0.00            
ATOM     66  C20 BCD     1      16.060  24.150  29.640  1.00  0.00            
ATOM     67  O17 BCD     1      15.850  22.760  29.240  1.00  0.00            
ATOM     68  C21 BCD     1      14.920  25.070  29.350  1.00  0.00            
ATOM     69  O18 BCD     1      13.740  24.650  30.030  1.00  0.00            
ATOM     70  C22 BCD     1      15.310  26.470  29.690  1.00  0.00            
ATOM     71  C23 BCD     1      16.660  26.930  29.020  1.00  0.00            
ATOM     72  O19 BCD     1      17.650  25.900  29.250  1.00  0.00            
ATOM     73  C24 BCD     1      17.130  28.380  29.330  1.00  0.00            
ATOM     74  O20 BCD     1      17.450  28.310  30.720  1.00  0.00            
ATOM     75  H31 BCD     1      18.120  23.990  29.010  1.00  0.00            
ATOM     76  H32 BCD     1      16.250  24.200  30.720  1.00  0.00            
ATOM     77  H33 BCD     1      14.970  22.540  29.540  1.00  0.00            
ATOM     78  H34 BCD     1      14.760  25.070  28.260  1.00  0.00            
ATOM     79  H35 BCD     1      12.980  25.100  29.660  1.00  0.00            
ATOM     80  H36 BCD     1      15.380  26.500  30.790  1.00  0.00            
ATOM     81  H37 BCD     1      16.400  26.930  27.950  1.00  0.00            
ATOM     82  H38 BCD     1      18.040  28.470  28.720  1.00  0.00            
ATOM     83  H39 BCD     1      16.480  29.220  29.060  1.00  0.00            
ATOM     84  H40 BCD     1      18.080  27.590  30.820  1.00  0.00            
ATOM     85  C25 BCD     1      18.980  23.400  24.080  1.00  0.00            
ATOM     86  O21 BCD     1      18.330  24.380  23.290  1.00  0.00            
ATOM     87  C26 BCD     1      17.980  22.420  24.610  1.00  0.00            
ATOM     88  O22 BCD     1      17.290  21.690  23.590  1.00  0.00            
ATOM     89  C27 BCD     1      17.080  23.110  25.620  1.00  0.00            
ATOM     90  O23 BCD     1      16.390  22.010  26.260  1.00  0.00            
ATOM     91  C28 BCD     1      17.970  23.890  26.610  1.00  0.00            
ATOM     92  C29 BCD     1      19.030  24.830  25.990  1.00  0.00            
ATOM     93  O24 BCD     1      19.780  24.010  25.050  1.00  0.00            
ATOM     94  C30 BCD     1      20.040  25.410  26.960  1.00  0.00            
ATOM     95  O25 BCD     1      20.590  24.400  27.880  1.00  0.00            
ATOM     96  H41 BCD     1      19.650  22.840  23.420  1.00  0.00            
ATOM     97  H42 BCD     1      18.540  21.630  25.130  1.00  0.00            
ATOM     98  H43 BCD     1      16.690  21.150  24.110  1.00  0.00            
ATOM     99  H44 BCD     1      16.390  23.800  25.120  1.00  0.00            
ATOM    100  H45 BCD     1      16.210  22.390  27.120  1.00  0.00            
ATOM    101  H46 BCD     1      18.490  23.080  27.140  1.00  0.00            
ATOM    102  H47 BCD     1      18.560  25.660  25.460  1.00  0.00            
ATOM    103  H48 BCD     1      20.810  25.920  26.360  1.00  0.00            
ATOM    104  H49 BCD     1      19.510  26.250  27.430  1.00  0.00            
ATOM    105  H50 BCD     1      21.340  23.910  27.520  1.00  0.00            
ATOM    106  C31 BCD     1      17.860  26.400  19.710  1.00  0.00            
ATOM    107  O26 BCD     1      16.960  27.320  20.290  1.00  0.00            
ATOM    108  C32 BCD     1      17.400  24.940  19.730  1.00  0.00            
ATOM    109  O27 BCD     1      16.120  24.890  19.040  1.00  0.00            
ATOM    110  C33 BCD     1      17.400  24.460  21.190  1.00  0.00            
ATOM    111  C34 BCD     1      18.750  24.570  21.900  1.00  0.00            
ATOM    112  C35 BCD     1      19.320  25.990  21.670  1.00  0.00            
ATOM    113  O28 BCD     1      19.180  26.380  20.270  1.00  0.00            
ATOM    114  C36 BCD     1      20.760  26.130  22.070  1.00  0.00            
ATOM    115  O29 BCD     1      21.520  25.270  21.200  1.00  0.00            
ATOM    116  O30 BCD     1      16.880  23.100  21.200  1.00  0.00            
ATOM    117  H51 BCD     1      18.080  26.650  18.670  1.00  0.00            
ATOM    118  H52 BCD     1      18.120  24.320  19.190  1.00  0.00            
ATOM    119  H53 BCD     1      15.820  24.020  18.770  1.00  0.00            
ATOM    120  H54 BCD     1      16.660  25.130  21.660  1.00  0.00            
ATOM    121  H55 BCD     1      16.810  22.760  22.100  1.00  0.00            
ATOM    122  H56 BCD     1      19.480  23.830  21.550  1.00  0.00            
ATOM    123  H57 BCD     1      18.760  26.680  22.320  1.00  0.00            
ATOM    124  H58 BCD     1      21.090  27.170  21.940  1.00  0.00            
ATOM    125  H59 BCD     1      20.720  25.810  23.120  1.00  0.00            
ATOM    126  H60 BCD     1      21.160  25.370  20.320  1.00  0.00            
ATOM    127  C37 BCD     1      14.630  30.530  19.390  1.00  0.00            
ATOM    128  O31 BCD     1      14.760  30.910  20.730  1.00  0.00            
ATOM    129  C38 BCD     1      13.940  29.240  19.230  1.00  0.00            
ATOM    130  O32 BCD     1      12.640  29.420  19.810  1.00  0.00            
ATOM    131  C39 BCD     1      14.740  28.020  19.760  1.00  0.00            
ATOM    132  O33 BCD     1      14.130  26.770  19.410  1.00  0.00            
ATOM    133  C40 BCD     1      16.250  28.120  19.290  1.00  0.00            
ATOM    134  C41 BCD     1      16.840  29.530  19.410  1.00  0.00            
ATOM    135  O34 BCD     1      15.950  30.510  18.830  1.00  0.00            
ATOM    136  C42 BCD     1      18.170  29.700  18.660  1.00  0.00            
ATOM    137  O35 BCD     1      18.210  29.410  17.200  1.00  0.00            
ATOM    138  H61 BCD     1      14.100  31.260  18.760  1.00  0.00            
ATOM    139  H62 BCD     1      13.790  29.040  18.160  1.00  0.00            
ATOM    140  H63 BCD     1      12.550  30.370  19.770  1.00  0.00            
ATOM    141  H64 BCD     1      14.690  28.050  20.860  1.00  0.00            
ATOM    142  H65 BCD     1      14.750  26.060  19.610  1.00  0.00            
ATOM    143  H66 BCD     1      16.270  27.720  18.270  1.00  0.00            
ATOM    144  H67 BCD     1      17.010  29.790  20.460  1.00  0.00            
ATOM    145  H68 BCD     1      18.390  30.760  18.870  1.00  0.00            
ATOM    146  H69 BCD     1      18.840  29.100  19.280  1.00  0.00            
ATOM    147  H70 BCD     1      17.670  30.140  16.870  1.00  0.00            
ATOM    148  C1  CG7     2      19.420  32.580  28.490  1.00  0.00            
ATOM    149  C2  CG7     2      18.340  32.680  27.670  1.00  0.00            
ATOM    150  C3  CG7     2      18.360  32.650  26.210  1.00  0.00            
ATOM    151  C4  CG7     2      18.690  34.060  25.640  1.00  0.00            
ATOM    152  O1  CG7     2      19.480  31.890  25.770  1.00  0.00            
ATOM    153  C5  CG7     2      17.050  32.050  25.700  1.00  0.00            
ATOM    154  C6  CG7     2      16.530  30.770  26.440  1.00  0.00            
ATOM    155  C7  CG7     2      15.640  29.900  25.570  1.00  0.00            
ATOM    156  C8  CG7     2      16.100  28.940  24.690  1.00  0.00            
ATOM    157  C9  CG7     2      17.550  28.620  24.490  1.00  0.00            
ATOM    158  C10 CG7     2      15.100  28.020  24.030  1.00  0.00            
ATOM    159  C11 CG7     2      15.230  26.480  24.400  1.00  0.00            
ATOM    160  C12 CG7     2      13.960  25.690  24.100  1.00  0.00            
ATOM    161  C13 CG7     2      12.980  25.330  24.870  1.00  0.00            
ATOM    162  C14 CG7     2      12.930  25.640  26.320  1.00  0.00            
ATOM    163  C15 CG7     2      11.910  24.440  24.370  1.00  0.00            
ATOM    164  H1  CG7     2      19.250  32.540  29.570  1.00  0.00            
ATOM    165  H2  CG7     2      20.430  32.420  28.130  1.00  0.00            
ATOM    166  H3  CG7     2      17.380  32.850  28.140  1.00  0.00            
ATOM    167  H4  CG7     2      17.980  34.760  26.100  1.00  0.00            
ATOM    168  H5  CG7     2      19.670  34.380  26.030  1.00  0.00            
ATOM    169  H6  CG7     2      18.720  34.140  24.540  1.00  0.00            
ATOM    170  H7  CG7     2      19.410  31.100  26.340  1.00  0.00            
ATOM    171  H8  CG7     2      17.180  31.670  24.690  1.00  0.00            
ATOM    172  H9  CG7     2      16.280  32.830  25.610  1.00  0.00            
ATOM    173  H10 CG7     2      15.860  31.130  27.240  1.00  0.00            
ATOM    174  H11 CG7     2      17.350  30.140  26.800  1.00  0.00            
ATOM    175  H12 CG7     2      14.560  29.990  25.680  1.00  0.00            
ATOM    176  H13 CG7     2      18.120  28.810  25.410  1.00  0.00            
ATOM    177  H14 CG7     2      17.740  27.590  24.180  1.00  0.00            
ATOM    178  H15 CG7     2      18.000  29.270  23.730  1.00  0.00            
ATOM    179  H16 CG7     2      15.260  28.180  22.950  1.00  0.00            
ATOM    180  H17 CG7     2      14.080  28.300  24.330  1.00  0.00            
ATOM    181  H18 CG7     2      15.500  26.320  25.450  1.00  0.00            
ATOM    182  H19 CG7     2      16.120  26.140  23.850  1.00  0.00            
ATOM    183  H20 CG7     2      13.860  25.370  23.060  1.00  0.00            
ATOM    184  H21 CG7     2      13.800  26.240  26.590  1.00  0.00            
ATOM    185  H22 CG7     2      11.940  25.980  26.670  1.00  0.00            
ATOM    186  H23 CG7     2      13.080  24.690  26.830  1.00  0.00            
ATOM    187  H24 CG7     2      11.930  24.410  23.270  1.00  0.00            
ATOM    188  H25 CG7     2      11.850  23.430  24.800  1.00  0.00            
ATOM    189  H26 CG7     2      10.940  24.870  24.630  1.00  0.00            
TER
ENDMDL
MODEL        1
ATOM      1  C1  BCD     1      13.140  34.600  31.910  1.00  0.00            
ATOM      2  O1  BCD     1      12.290  33.360  31.860  1.00  0.00            
ATOM      3  C2  BCD     1      12.390  35.740  31.190  1.00  0.00            
ATOM      4  O2  BCD     1      11.110  36.020  31.880  1.00  0.00            
ATOM      5  C3  BCD     1      12.110  35.460  29.670  1.00  0.00            
ATOM      6  O3  BCD     1      11.590  36.670  29.020  1.00  0.00            
ATOM      7  C4  BCD     1      13.390  34.890  28.960  1.00  0.00            
ATOM      8  C5  BCD     1      14.240  33.970  29.860  1.00  0.00            
ATOM      9  O4  BCD     1      14.330  34.420  31.200  1.00  0.00            
ATOM     10  C6  BCD     1      15.600  33.800  29.270  1.00  0.00            
ATOM     11  O5  BCD     1      16.460  32.950  30.050  1.00  0.00            
ATOM     12  H1  BCD     1      13.290  34.840  32.970  1.00  0.00            
ATOM     13  H2  BCD     1      13.030  36.630  31.230  1.00  0.00            
ATOM     14  H3  BCD     1      10.930  36.920  31.630  1.00  0.00            
ATOM     15  H4  BCD     1      11.330  34.690  29.580  1.00  0.00            
ATOM     16  H5  BCD     1      11.570  36.480  28.070  1.00  0.00            
ATOM     17  H6  BCD     1      14.100  35.690  28.690  1.00  0.00            
ATOM     18  H7  BCD     1      13.730  33.010  29.690  1.00  0.00            
ATOM     19  H8  BCD     1      15.540  33.510  28.210  1.00  0.00            
ATOM     20  H9  BCD     1      16.030  34.810  29.290  1.00  0.00            
ATOM     21  H10 BCD     1      17.180  32.750  29.450  1.00  0.00            
ATOM     22  C7  BCD     1      10.450  30.540  34.120  1.00  0.00            
ATOM     23  O6  BCD     1       9.700  30.200  33.000  1.00  0.00            
ATOM     24  C8  BCD     1      10.390  31.960  34.690  1.00  0.00            
ATOM     25  O7  BCD     1       9.020  32.260  35.010  1.00  0.00            
ATOM     26  C9  BCD     1      10.860  32.950  33.630  1.00  0.00            
ATOM     27  O8  BCD     1      10.780  34.370  34.110  1.00  0.00            
ATOM     28  C10 BCD     1      12.230  32.630  33.030  1.00  0.00            
ATOM     29  C11 BCD     1      12.410  31.140  32.760  1.00  0.00            
ATOM     30  O9  BCD     1      11.850  30.360  33.870  1.00  0.00            
ATOM     31  C12 BCD     1      13.900  30.730  32.440  1.00  0.00            
ATOM     32  O10 BCD     1      14.790  30.910  33.620  1.00  0.00            
ATOM     33  H11 BCD     1      10.310  29.840  34.950  1.00  0.00            
ATOM     34  H12 BCD     1      11.000  32.090  35.590  1.00  0.00            
ATOM     35  H13 BCD     1       9.060  33.130  35.420  1.00  0.00            
ATOM     36  H14 BCD     1      10.100  32.840  32.840  1.00  0.00            
ATOM     37  H15 BCD     1      10.860  34.930  33.330  1.00  0.00            
ATOM     38  H16 BCD     1      13.000  32.830  33.790  1.00  0.00            
ATOM     39  H17 BCD     1      11.810  30.900  31.870  1.00  0.00            
ATOM     40  H18 BCD     1      13.920  29.690  32.110  1.00  0.00            
ATOM     41  H19 BCD     1      14.260  31.280  31.560  1.00  0.00            
ATOM     42  H20 BCD     1      15.670  31.120  33.300  1.00  0.00            
ATOM     43  C13 BCD     1       6.270  28.160  32.140  1.00  0.00            
ATOM     44  O11 BCD     1       6.640  28.000  30.750  1.00  0.00            
ATOM     45  C14 BCD     1       6.160  29.640  32.470  1.00  0.00            
ATOM     46  O12 BCD     1       5.290  30.300  31.660  1.00  0.00            
ATOM     47  C15 BCD     1       7.550  30.290  32.460  1.00  0.00            
ATOM     48  O13 BCD     1       7.390  31.630  32.870  1.00  0.00            
ATOM     49  C16 BCD     1       8.500  29.570  33.320  1.00  0.00            
ATOM     50  C17 BCD     1       8.510  28.110  32.950  1.00  0.00            
ATOM     51  O14 BCD     1       7.260  27.510  33.040  1.00  0.00            
ATOM     52  C18 BCD     1       9.640  27.290  33.700  1.00  0.00            
ATOM     53  O15 BCD     1       9.530  27.140  35.150  1.00  0.00            
ATOM     54  H21 BCD     1       5.290  27.680  32.270  1.00  0.00            
ATOM     55  H22 BCD     1       5.790  29.750  33.500  1.00  0.00            
ATOM     56  H23 BCD     1       4.990  31.120  32.050  1.00  0.00            
ATOM     57  H24 BCD     1       7.880  30.280  31.420  1.00  0.00            
ATOM     58  H25 BCD     1       8.100  31.850  33.480  1.00  0.00            
ATOM     59  H26 BCD     1       8.260  29.710  34.390  1.00  0.00            
ATOM     60  H27 BCD     1       8.770  27.980  31.890  1.00  0.00            
ATOM     61  H28 BCD     1       9.730  26.270  33.310  1.00  0.00            
ATOM     62  H29 BCD     1      10.640  27.640  33.420  1.00  0.00            
ATOM     63  H30 BCD     1      10.140  26.460  35.440  1.00  0.00            
ATOM     64  C19 BCD     1       5.480  26.080  27.270  1.00  0.00            
ATOM     65  O16 BCD     1       6.390  26.800  26.500  1.00  0.00            
ATOM     66  C20 BCD     1       4.450  26.980  27.910  1.00  0.00            
ATOM     67  O17 BCD     1       3.700  27.600  26.840  1.00  0.00            
ATOM     68  C21 BCD     1       5.090  27.860  28.900  1.00  0.00            
ATOM     69  O18 BCD     1       4.160  28.700  29.600  1.00  0.00            
ATOM     70  C22 BCD     1       5.860  27.070  29.970  1.00  0.00            
ATOM     71  C23 BCD     1       6.890  26.100  29.330  1.00  0.00            
ATOM     72  O19 BCD     1       6.230  25.360  28.300  1.00  0.00            
ATOM     73  C24 BCD     1       7.420  25.080  30.290  1.00  0.00            
ATOM     74  O20 BCD     1       8.350  24.290  29.630  1.00  0.00            
ATOM     75  H31 BCD     1       5.120  25.260  26.630  1.00  0.00            
ATOM     76  H32 BCD     1       3.780  26.370  28.530  1.00  0.00            
ATOM     77  H33 BCD     1       3.070  28.230  27.220  1.00  0.00            
ATOM     78  H34 BCD     1       5.860  28.500  28.440  1.00  0.00            
ATOM     79  H35 BCD     1       4.630  29.400  30.070  1.00  0.00            
ATOM     80  H36 BCD     1       5.110  26.480  30.510  1.00  0.00            
ATOM     81  H37 BCD     1       7.660  26.700  28.830  1.00  0.00            
ATOM     82  H38 BCD     1       7.770  25.640  31.170  1.00  0.00            
ATOM     83  H39 BCD     1       6.640  24.400  30.640  1.00  0.00            
ATOM     84  H40 BCD     1       7.800  23.700  29.120  1.00  0.00            
ATOM     85  C25 BCD     1       8.320  27.370  23.050  1.00  0.00            
ATOM     86  O21 BCD     1       8.630  28.610  23.630  1.00  0.00            
ATOM     87  C26 BCD     1       6.820  27.170  22.890  1.00  0.00            
ATOM     88  O22 BCD     1       6.340  28.180  21.980  1.00  0.00            
ATOM     89  C27 BCD     1       6.130  27.200  24.290  1.00  0.00            
ATOM     90  O23 BCD     1       4.730  26.840  24.260  1.00  0.00            
ATOM     91  C28 BCD     1       6.880  26.310  25.280  1.00  0.00            
ATOM     92  C29 BCD     1       8.400  26.380  25.180  1.00  0.00            
ATOM     93  O24 BCD     1       8.880  26.320  23.860  1.00  0.00            
ATOM     94  C30 BCD     1       9.110  25.230  25.910  1.00  0.00            
ATOM     95  O25 BCD     1       8.570  23.990  25.370  1.00  0.00            
ATOM     96  H41 BCD     1       8.820  27.180  22.090  1.00  0.00            
ATOM     97  H42 BCD     1       6.640  26.200  22.420  1.00  0.00            
ATOM     98  H43 BCD     1       6.720  28.180  21.100  1.00  0.00            
ATOM     99  H44 BCD     1       6.330  28.240  24.590  1.00  0.00            
ATOM    100  H45 BCD     1       4.340  27.230  25.050  1.00  0.00            
ATOM    101  H46 BCD     1       6.530  25.280  25.150  1.00  0.00            
ATOM    102  H47 BCD     1       8.760  27.280  25.700  1.00  0.00            
ATOM    103  H48 BCD     1      10.210  25.270  25.950  1.00  0.00            
ATOM    104  H49 BCD     1       8.790  25.290  26.960  1.00  0.00            
ATOM    105  H50 BCD     1       9.240  23.680  24.760  1.00  0.00            
ATOM    106  C31 BCD     1      11.180  31.770  22.770  1.00  0.00            
ATOM    107  O26 BCD     1      11.410  32.040  24.120  1.00  0.00            
ATOM    108  C32 BCD     1       9.710  31.930  22.460  1.00  0.00            
ATOM    109  O27 BCD     1       9.240  33.350  22.640  1.00  0.00            
ATOM    110  C33 BCD     1       8.730  30.900  23.060  1.00  0.00            
ATOM    111  C34 BCD     1       9.310  29.500  22.790  1.00  0.00            
ATOM    112  C35 BCD     1      10.820  29.470  23.180  1.00  0.00            
ATOM    113  O28 BCD     1      11.550  30.470  22.460  1.00  0.00            
ATOM    114  C36 BCD     1      11.570  28.150  23.030  1.00  0.00            
ATOM    115  O29 BCD     1      11.330  27.570  21.790  1.00  0.00            
ATOM    116  O30 BCD     1       7.420  30.890  22.460  1.00  0.00            
ATOM    117  H51 BCD     1      11.720  32.460  22.120  1.00  0.00            
ATOM    118  H52 BCD     1       9.730  31.760  21.370  1.00  0.00            
ATOM    119  H53 BCD     1       8.460  33.450  22.070  1.00  0.00            
ATOM    120  H54 BCD     1       8.540  30.940  24.140  1.00  0.00            
ATOM    121  H55 BCD     1       7.000  30.130  22.870  1.00  0.00            
ATOM    122  H56 BCD     1       9.200  29.330  21.710  1.00  0.00            
ATOM    123  H57 BCD     1      10.870  29.830  24.210  1.00  0.00            
ATOM    124  H58 BCD     1      12.600  28.170  23.420  1.00  0.00            
ATOM    125  H59 BCD     1      11.100  27.420  23.700  1.00  0.00            
ATOM    126  H60 BCD     1      11.590  28.110  21.030  1.00  0.00            
ATOM    127  C37 BCD     1      13.670  34.620  26.520  1.00  0.00            
ATOM    128  O31 BCD     1      13.010  34.180  27.760  1.00  0.00            
ATOM    129  C38 BCD     1      12.660  35.320  25.590  1.00  0.00            
ATOM    130  O32 BCD     1      11.960  36.320  26.350  1.00  0.00            
ATOM    131  C39 BCD     1      11.690  34.340  24.900  1.00  0.00            
ATOM    132  O33 BCD     1      10.950  34.990  23.860  1.00  0.00            
ATOM    133  C40 BCD     1      12.400  33.090  24.360  1.00  0.00            
ATOM    134  C41 BCD     1      13.390  32.470  25.270  1.00  0.00            
ATOM    135  O34 BCD     1      14.240  33.560  25.710  1.00  0.00            
ATOM    136  C42 BCD     1      14.210  31.410  24.500  1.00  0.00            
ATOM    137  O35 BCD     1      15.030  32.110  23.500  1.00  0.00            
ATOM    138  H61 BCD     1      14.490  35.310  26.730  1.00  0.00            
ATOM    139  H62 BCD     1      13.170  35.720  24.710  1.00  0.00            
ATOM    140  H63 BCD     1      11.380  36.790  25.750  1.00  0.00            
ATOM    141  H64 BCD     1      10.970  33.970  25.640  1.00  0.00            
ATOM    142  H65 BCD     1      10.170  34.480  23.660  1.00  0.00            
ATOM    143  H66 BCD     1      12.930  33.380  23.440  1.00  0.00            
ATOM    144  H67 BCD     1      12.910  31.880  26.060  1.00  0.00            
ATOM    145  H68 BCD     1      14.970  31.040  25.200  1.00  0.00            
ATOM    146  H69 BCD     1      13.490  30.660  24.150  1.00  0.00            
ATOM    147  H70 BCD     1      15.160  33.010  23.810  1.00  0.00            
ATOM    148  C1  CG7     2      15.030  29.570  29.220  1.00  0.00            
ATOM    149  C2  CG7     2      14.090  29.620  28.290  1.00  0.00            
ATOM    150  C3  CG7     2      13.270  28.370  27.790  1.00  0.00            
ATOM    151  C4  CG7     2      12.560  28.630  26.480  1.00  0.00            
ATOM    152  O1  CG7     2      14.310  27.460  27.530  1.00  0.00            
ATOM    153  C5  CG7     2      12.330  27.730  28.890  1.00  0.00            
ATOM    154  C6  CG7     2      11.250  28.580  29.470  1.00  0.00            
ATOM    155  C7  CG7     2      10.230  29.020  28.550  1.00  0.00            
ATOM    156  C8  CG7     2       9.820  30.290  28.330  1.00  0.00            
ATOM    157  C9  CG7     2      10.310  31.460  29.160  1.00  0.00            
ATOM    158  C10 CG7     2       8.980  30.680  27.100  1.00  0.00            
ATOM    159  C11 CG7     2       7.590  30.870  27.660  1.00  0.00            
ATOM    160  C12 CG7     2       6.560  30.740  26.550  1.00  0.00            
ATOM    161  C13 CG7     2       6.120  31.750  25.860  1.00  0.00            
ATOM    162  C14 CG7     2       6.700  33.130  25.850  1.00  0.00            
ATOM    163  C15 CG7     2       5.170  31.610  24.680  1.00  0.00            
ATOM    164  H1  CG7     2      15.660  30.420  29.480  1.00  0.00            
ATOM    165  H2  CG7     2      15.130  28.640  29.770  1.00  0.00            
ATOM    166  H3  CG7     2      13.810  30.550  27.810  1.00  0.00            
ATOM    167  H4  CG7     2      13.220  28.790  25.620  1.00  0.00            
ATOM    168  H5  CG7     2      11.850  27.840  26.230  1.00  0.00            
ATOM    169  H6  CG7     2      11.900  29.480  26.690  1.00  0.00            
ATOM    170  H7  CG7     2      14.930  27.920  26.930  1.00  0.00            
ATOM    171  H8  CG7     2      12.870  27.220  29.700  1.00  0.00            
ATOM    172  H9  CG7     2      11.800  26.890  28.420  1.00  0.00            
ATOM    173  H10 CG7     2      11.680  29.460  29.980  1.00  0.00            
ATOM    174  H11 CG7     2      10.700  28.000  30.220  1.00  0.00            
ATOM    175  H12 CG7     2       9.810  28.240  27.900  1.00  0.00            
ATOM    176  H13 CG7     2      11.390  31.560  29.320  1.00  0.00            
ATOM    177  H14 CG7     2      10.060  32.430  28.720  1.00  0.00            
ATOM    178  H15 CG7     2       9.810  31.440  30.140  1.00  0.00            
ATOM    179  H16 CG7     2       8.950  29.770  26.490  1.00  0.00            
ATOM    180  H17 CG7     2       9.430  31.480  26.500  1.00  0.00            
ATOM    181  H18 CG7     2       7.500  31.820  28.190  1.00  0.00            
ATOM    182  H19 CG7     2       7.370  30.200  28.490  1.00  0.00            
ATOM    183  H20 CG7     2       6.250  29.720  26.330  1.00  0.00            
ATOM    184  H21 CG7     2       6.810  33.560  24.850  1.00  0.00            
ATOM    185  H22 CG7     2       6.060  33.840  26.390  1.00  0.00            
ATOM    186  H23 CG7     2       7.680  33.190  26.360  1.00  0.00            
ATOM    187  H24 CG7     2       5.560  31.960  23.710  1.00  0.00            
ATOM    188  H25 CG7     2       4.820  30.580  24.540  1.00  0.00            
ATOM    189  H26 CG7     2       4.220  32.120  24.870  1.00  0.00            
TER
ENDMDL
MODEL        1
ATOM      1  C1  BCD     1      18.180  20.540   9.290  1.00  0.00            
ATOM      2  O1  BCD     1      17.230  20.410  10.320  1.00  0.00            
ATOM      3  C2  BCD     1      17.850  19.770   7.990  1.00  0.00            
ATOM      4  O2  BCD     1      16.530  20.140   7.510  1.00  0.00            
ATOM      5  C3  BCD     1      17.940  18.230   8.170  1.00  0.00            
ATOM      6  O3  BCD     1      17.860  17.540   6.940  1.00  0.00            
ATOM      7  C4  BCD     1      19.270  17.890   8.840  1.00  0.00            
ATOM      8  C5  BCD     1      19.480  18.680  10.130  1.00  0.00            
ATOM      9  O4  BCD     1      19.440  20.100   9.840  1.00  0.00            
ATOM     10  C6  BCD     1      20.790  18.250  10.780  1.00  0.00            
ATOM     11  O5  BCD     1      20.700  18.500  12.190  1.00  0.00            
ATOM     12  H1  BCD     1      18.300  21.600   9.050  1.00  0.00            
ATOM     13  H2  BCD     1      18.610  20.180   7.320  1.00  0.00            
ATOM     14  H3  BCD     1      16.290  19.520   6.810  1.00  0.00            
ATOM     15  H4  BCD     1      17.160  17.900   8.880  1.00  0.00            
ATOM     16  H5  BCD     1      18.070  16.600   7.020  1.00  0.00            
ATOM     17  H6  BCD     1      20.130  18.010   8.160  1.00  0.00            
ATOM     18  H7  BCD     1      18.600  18.450  10.740  1.00  0.00            
ATOM     19  H8  BCD     1      21.070  17.200  10.610  1.00  0.00            
ATOM     20  H9  BCD     1      21.580  18.900  10.370  1.00  0.00            
ATOM     21  H10 BCD     1      21.400  18.140  12.730  1.00  0.00            
ATOM     22  C7  BCD     1      15.060  22.950  12.920  1.00  0.00            
ATOM     23  O6  BCD     1      15.020  21.790  13.720  1.00  0.00            
ATOM     24  C8  BCD     1      14.360  22.530  11.640  1.00  0.00            
ATOM     25  O7  BCD     1      12.960  22.130  11.730  1.00  0.00            
ATOM     26  C9  BCD     1      15.130  21.450  10.890  1.00  0.00            
ATOM     27  O8  BCD     1      14.580  21.230   9.600  1.00  0.00            
ATOM     28  C10 BCD     1      16.680  21.670  10.760  1.00  0.00            
ATOM     29  C11 BCD     1      17.210  22.080  12.110  1.00  0.00            
ATOM     30  O9  BCD     1      16.450  23.210  12.640  1.00  0.00            
ATOM     31  C12 BCD     1      18.760  22.370  12.010  1.00  0.00            
ATOM     32  O10 BCD     1      19.050  23.390  11.060  1.00  0.00            
ATOM     33  H11 BCD     1      14.520  23.800  13.370  1.00  0.00            
ATOM     34  H12 BCD     1      14.380  23.390  10.960  1.00  0.00            
ATOM     35  H13 BCD     1      12.700  21.900  10.840  1.00  0.00            
ATOM     36  H14 BCD     1      15.000  20.490  11.390  1.00  0.00            
ATOM     37  H15 BCD     1      15.130  20.620   9.100  1.00  0.00            
ATOM     38  H16 BCD     1      16.800  22.470  10.020  1.00  0.00            
ATOM     39  H17 BCD     1      17.140  21.200  12.750  1.00  0.00            
ATOM     40  H18 BCD     1      19.170  22.730  12.970  1.00  0.00            
ATOM     41  H19 BCD     1      19.340  21.440  11.890  1.00  0.00            
ATOM     42  H20 BCD     1      19.880  23.200  10.620  1.00  0.00            
ATOM     43  C13 BCD     1      13.910  20.430  17.310  1.00  0.00            
ATOM     44  O11 BCD     1      13.860  19.170  16.800  1.00  0.00            
ATOM     45  C14 BCD     1      12.970  21.400  16.640  1.00  0.00            
ATOM     46  O12 BCD     1      11.630  20.940  16.850  1.00  0.00            
ATOM     47  C15 BCD     1      13.310  21.420  15.170  1.00  0.00            
ATOM     48  O13 BCD     1      12.340  22.090  14.350  1.00  0.00            
ATOM     49  C16 BCD     1      14.680  21.930  15.080  1.00  0.00            
ATOM     50  C17 BCD     1      15.720  21.170  16.010  1.00  0.00            
ATOM     51  O14 BCD     1      15.220  20.860  17.300  1.00  0.00            
ATOM     52  C18 BCD     1      17.010  21.880  16.150  1.00  0.00            
ATOM     53  O15 BCD     1      16.930  23.140  16.830  1.00  0.00            
ATOM     54  H21 BCD     1      13.640  20.320  18.360  1.00  0.00            
ATOM     55  H22 BCD     1      13.090  22.380  17.120  1.00  0.00            
ATOM     56  H23 BCD     1      11.480  20.070  16.470  1.00  0.00            
ATOM     57  H24 BCD     1      13.320  20.390  14.800  1.00  0.00            
ATOM     58  H25 BCD     1      12.660  22.180  13.450  1.00  0.00            
ATOM     59  H26 BCD     1      14.800  22.950  15.460  1.00  0.00            
ATOM     60  H27 BCD     1      15.930  20.200  15.530  1.00  0.00            
ATOM     61  H28 BCD     1      17.690  21.290  16.770  1.00  0.00            
ATOM     62  H29 BCD     1      17.550  22.010  15.190  1.00  0.00            
ATOM     63  H30 BCD     1      16.210  23.090  17.460  1.00  0.00            
ATOM     64  C19 BCD     1      12.790  15.230  17.670  1.00  0.00            
ATOM     65  O16 BCD     1      13.750  14.870  16.750  1.00  0.00            
ATOM     66  C20 BCD     1      11.660  16.080  16.930  1.00  0.00            
ATOM     67  O17 BCD     1      11.050  15.410  15.860  1.00  0.00            
ATOM     68  C21 BCD     1      12.290  17.410  16.390  1.00  0.00            
ATOM     69  O18 BCD     1      11.280  18.270  15.870  1.00  0.00            
ATOM     70  C22 BCD     1      13.090  18.210  17.440  1.00  0.00            
ATOM     71  C23 BCD     1      13.980  17.260  18.290  1.00  0.00            
ATOM     72  O19 BCD     1      13.320  16.090  18.700  1.00  0.00            
ATOM     73  C24 BCD     1      14.730  17.830  19.500  1.00  0.00            
ATOM     74  O20 BCD     1      13.830  18.480  20.440  1.00  0.00            
ATOM     75  H31 BCD     1      12.260  14.380  18.100  1.00  0.00            
ATOM     76  H32 BCD     1      10.890  16.380  17.660  1.00  0.00            
ATOM     77  H33 BCD     1      10.330  15.930  15.500  1.00  0.00            
ATOM     78  H34 BCD     1      12.900  17.020  15.560  1.00  0.00            
ATOM     79  H35 BCD     1      10.630  17.870  15.300  1.00  0.00            
ATOM     80  H36 BCD     1      12.400  18.750  18.110  1.00  0.00            
ATOM     81  H37 BCD     1      14.700  16.870  17.570  1.00  0.00            
ATOM     82  H38 BCD     1      15.200  16.950  19.960  1.00  0.00            
ATOM     83  H39 BCD     1      15.560  18.480  19.180  1.00  0.00            
ATOM     84  H40 BCD     1      14.370  19.050  20.990  1.00  0.00            
ATOM     85  C25 BCD     1      15.720  11.400  15.860  1.00  0.00            
ATOM     86  O21 BCD     1      16.260  11.910  14.680  1.00  0.00            
ATOM     87  C26 BCD     1      14.240  11.350  15.650  1.00  0.00            
ATOM     88  O22 BCD     1      13.880  10.550  14.550  1.00  0.00            
ATOM     89  C27 BCD     1      13.720  12.760  15.680  1.00  0.00            
ATOM     90  O23 BCD     1      12.310  12.870  15.500  1.00  0.00            
ATOM     91  C28 BCD     1      14.210  13.580  16.900  1.00  0.00            
ATOM     92  C29 BCD     1      15.740  13.470  17.050  1.00  0.00            
ATOM     93  O24 BCD     1      16.170  12.160  16.980  1.00  0.00            
ATOM     94  C30 BCD     1      16.360  14.090  18.240  1.00  0.00            
ATOM     95  O25 BCD     1      16.200  13.370  19.440  1.00  0.00            
ATOM     96  H41 BCD     1      16.170  10.410  15.990  1.00  0.00            
ATOM     97  H42 BCD     1      13.950  10.760  16.530  1.00  0.00            
ATOM     98  H43 BCD     1      12.930  10.560  14.400  1.00  0.00            
ATOM     99  H44 BCD     1      14.140  13.210  14.770  1.00  0.00            
ATOM    100  H45 BCD     1      11.990  13.740  15.750  1.00  0.00            
ATOM    101  H46 BCD     1      13.910  13.140  17.860  1.00  0.00            
ATOM    102  H47 BCD     1      16.200  14.010  16.210  1.00  0.00            
ATOM    103  H48 BCD     1      17.430  14.240  18.010  1.00  0.00            
ATOM    104  H49 BCD     1      16.010  15.120  18.400  1.00  0.00            
ATOM    105  H50 BCD     1      16.640  12.540  19.250  1.00  0.00            
ATOM    106  C31 BCD     1      19.100  11.530  11.820  1.00  0.00            
ATOM    107  O26 BCD     1      18.650  12.750  11.260  1.00  0.00            
ATOM    108  C32 BCD     1      18.030  10.480  11.730  1.00  0.00            
ATOM    109  O27 BCD     1      17.890  10.190  10.350  1.00  0.00            
ATOM    110  C33 BCD     1      16.830  10.980  12.540  1.00  0.00            
ATOM    111  C34 BCD     1      17.260  11.280  14.000  1.00  0.00            
ATOM    112  C35 BCD     1      18.490  12.190  14.070  1.00  0.00            
ATOM    113  O28 BCD     1      19.480  11.740  13.170  1.00  0.00            
ATOM    114  C36 BCD     1      19.030  12.330  15.490  1.00  0.00            
ATOM    115  O29 BCD     1      19.560  11.090  15.920  1.00  0.00            
ATOM    116  O30 BCD     1      15.770   9.960  12.560  1.00  0.00            
ATOM    117  H51 BCD     1      20.040  11.150  11.410  1.00  0.00            
ATOM    118  H52 BCD     1      18.370   9.620  12.310  1.00  0.00            
ATOM    119  H53 BCD     1      17.280   9.450  10.310  1.00  0.00            
ATOM    120  H54 BCD     1      16.480  11.930  12.130  1.00  0.00            
ATOM    121  H55 BCD     1      15.140  10.330  13.190  1.00  0.00            
ATOM    122  H56 BCD     1      17.540  10.300  14.420  1.00  0.00            
ATOM    123  H57 BCD     1      18.240  13.200  13.720  1.00  0.00            
ATOM    124  H58 BCD     1      19.840  13.080  15.410  1.00  0.00            
ATOM    125  H59 BCD     1      18.200  12.660  16.120  1.00  0.00            
ATOM    126  H60 BCD     1      19.390  11.060  16.860  1.00  0.00            
ATOM    127  C37 BCD     1      19.970  15.490   8.510  1.00  0.00            
ATOM    128  O31 BCD     1      19.170  16.480   9.170  1.00  0.00            
ATOM    129  C38 BCD     1      19.100  14.340   7.930  1.00  0.00            
ATOM    130  O32 BCD     1      18.240  14.870   6.960  1.00  0.00            
ATOM    131  C39 BCD     1      18.440  13.550   9.050  1.00  0.00            
ATOM    132  O33 BCD     1      17.800  12.410   8.500  1.00  0.00            
ATOM    133  C40 BCD     1      19.430  13.250  10.190  1.00  0.00            
ATOM    134  C41 BCD     1      20.240  14.450  10.690  1.00  0.00            
ATOM    135  O34 BCD     1      20.820  14.940   9.470  1.00  0.00            
ATOM    136  C42 BCD     1      21.290  14.110  11.750  1.00  0.00            
ATOM    137  O35 BCD     1      22.350  13.240  11.270  1.00  0.00            
ATOM    138  H61 BCD     1      20.610  15.980   7.770  1.00  0.00            
ATOM    139  H62 BCD     1      19.750  13.670   7.360  1.00  0.00            
ATOM    140  H63 BCD     1      17.760  14.150   6.540  1.00  0.00            
ATOM    141  H64 BCD     1      17.600  14.110   9.500  1.00  0.00            
ATOM    142  H65 BCD     1      17.740  11.700   9.140  1.00  0.00            
ATOM    143  H66 BCD     1      20.170  12.500   9.870  1.00  0.00            
ATOM    144  H67 BCD     1      19.580  15.220  11.120  1.00  0.00            
ATOM    145  H68 BCD     1      21.650  15.070  12.130  1.00  0.00            
ATOM    146  H69 BCD     1      20.820  13.710  12.660  1.00  0.00            
ATOM    147  H70 BCD     1      22.700  12.800  12.050  1.00  0.00            
ATOM    148  C1  CG7     2      20.440  20.370  16.910  1.00  0.00            
ATOM    149  C2  CG7     2      20.170  19.360  16.060  1.00  0.00            
ATOM    150  C3  CG7     2      20.080  17.880  16.410  1.00  0.00            
ATOM    151  C4  CG7     2      21.490  17.250  16.260  1.00  0.00            
ATOM    152  O1  CG7     2      19.630  17.740  17.770  1.00  0.00            
ATOM    153  C5  CG7     2      19.060  17.100  15.510  1.00  0.00            
ATOM    154  C6  CG7     2      17.670  17.730  15.660  1.00  0.00            
ATOM    155  C7  CG7     2      16.440  17.030  15.030  1.00  0.00            
ATOM    156  C8  CG7     2      15.990  17.230  13.790  1.00  0.00            
ATOM    157  C9  CG7     2      16.420  18.390  12.810  1.00  0.00            
ATOM    158  C10 CG7     2      14.940  16.300  13.100  1.00  0.00            
ATOM    159  C11 CG7     2      15.570  14.970  12.620  1.00  0.00            
ATOM    160  C12 CG7     2      14.550  14.050  12.020  1.00  0.00            
ATOM    161  C13 CG7     2      14.150  14.120  10.700  1.00  0.00            
ATOM    162  C14 CG7     2      14.500  15.200   9.690  1.00  0.00            
ATOM    163  C15 CG7     2      13.180  13.070  10.130  1.00  0.00            
ATOM    164  H1  CG7     2      20.520  21.380  16.510  1.00  0.00            
ATOM    165  H2  CG7     2      20.570  20.120  17.960  1.00  0.00            
ATOM    166  H3  CG7     2      19.950  19.470  15.000  1.00  0.00            
ATOM    167  H4  CG7     2      21.830  17.090  15.230  1.00  0.00            
ATOM    168  H5  CG7     2      22.180  17.940  16.760  1.00  0.00            
ATOM    169  H6  CG7     2      21.420  16.320  16.840  1.00  0.00            
ATOM    170  H7  CG7     2      19.690  16.780  17.920  1.00  0.00            
ATOM    171  H8  CG7     2      19.030  16.020  15.680  1.00  0.00            
ATOM    172  H9  CG7     2      19.380  17.170  14.460  1.00  0.00            
ATOM    173  H10 CG7     2      17.600  18.810  15.490  1.00  0.00            
ATOM    174  H11 CG7     2      17.470  17.750  16.740  1.00  0.00            
ATOM    175  H12 CG7     2      15.970  16.300  15.680  1.00  0.00            
ATOM    176  H13 CG7     2      17.500  18.600  12.820  1.00  0.00            
ATOM    177  H14 CG7     2      16.210  18.100  11.780  1.00  0.00            
ATOM    178  H15 CG7     2      15.880  19.320  13.040  1.00  0.00            
ATOM    179  H16 CG7     2      14.520  16.850  12.250  1.00  0.00            
ATOM    180  H17 CG7     2      14.120  16.140  13.810  1.00  0.00            
ATOM    181  H18 CG7     2      16.000  14.450  13.480  1.00  0.00            
ATOM    182  H19 CG7     2      16.440  15.090  11.960  1.00  0.00            
ATOM    183  H20 CG7     2      14.120  13.270  12.660  1.00  0.00            
ATOM    184  H21 CG7     2      14.570  14.760   8.690  1.00  0.00            
ATOM    185  H22 CG7     2      13.830  16.070   9.650  1.00  0.00            
ATOM    186  H23 CG7     2      15.470  15.710   9.750  1.00  0.00            
ATOM    187  H24 CG7     2      13.570  12.420   9.340  1.00  0.00            
ATOM    188  H25 CG7     2      12.880  12.450  10.990  1.00  0.00            
ATOM    189  H26 CG7     2      12.300  13.510   9.650  1.00  0.00            
TER
ENDMDL
MODEL        1
ATOM      1  C1  BCD     1      11.870  36.140  30.790  1.00  0.00            
ATOM      2  O1  BCD     1      12.790  36.300  29.720  1.00  0.00            
ATOM      3  C2  BCD     1      11.590  34.660  31.120  1.00  0.00            
ATOM      4  O2  BCD     1      12.740  33.930  31.300  1.00  0.00            
ATOM      5  C3  BCD     1      10.800  34.140  29.960  1.00  0.00            
ATOM      6  O3  BCD     1      10.500  32.700  29.940  1.00  0.00            
ATOM      7  C4  BCD     1       9.460  34.890  29.850  1.00  0.00            
ATOM      8  C5  BCD     1       9.710  36.470  29.840  1.00  0.00            
ATOM      9  O4  BCD     1      10.670  36.900  30.750  1.00  0.00            
ATOM     10  C6  BCD     1       8.370  37.180  29.990  1.00  0.00            
ATOM     11  O5  BCD     1       7.750  36.950  31.230  1.00  0.00            
ATOM     12  H1  BCD     1      12.320  36.510  31.710  1.00  0.00            
ATOM     13  H2  BCD     1      10.960  34.600  32.010  1.00  0.00            
ATOM     14  H3  BCD     1      12.610  33.160  31.860  1.00  0.00            
ATOM     15  H4  BCD     1      11.360  34.300  29.020  1.00  0.00            
ATOM     16  H5  BCD     1       9.790  32.460  29.330  1.00  0.00            
ATOM     17  H6  BCD     1       8.850  34.620  30.720  1.00  0.00            
ATOM     18  H7  BCD     1      10.080  36.800  28.860  1.00  0.00            
ATOM     19  H8  BCD     1       8.560  38.260  29.900  1.00  0.00            
ATOM     20  H9  BCD     1       7.700  36.790  29.210  1.00  0.00            
ATOM     21  H10 BCD     1       7.100  37.630  31.420  1.00  0.00            
ATOM     22  C7  BCD     1      16.810  36.940  29.110  1.00  0.00            
ATOM     23  O6  BCD     1      16.380  37.520  27.860  1.00  0.00            
ATOM     24  C8  BCD     1      16.410  35.530  29.170  1.00  0.00            
ATOM     25  O7  BCD     1      17.160  34.840  28.210  1.00  0.00            
ATOM     26  C9  BCD     1      14.860  35.390  29.010  1.00  0.00            
ATOM     27  O8  BCD     1      14.510  34.000  29.220  1.00  0.00            
ATOM     28  C10 BCD     1      14.220  36.290  30.090  1.00  0.00            
ATOM     29  C11 BCD     1      14.700  37.740  30.000  1.00  0.00            
ATOM     30  O9  BCD     1      16.170  37.740  30.100  1.00  0.00            
ATOM     31  C12 BCD     1      14.080  38.530  31.210  1.00  0.00            
ATOM     32  O10 BCD     1      14.500  37.970  32.480  1.00  0.00            
ATOM     33  H11 BCD     1      17.900  37.100  29.170  1.00  0.00            
ATOM     34  H12 BCD     1      16.690  35.140  30.160  1.00  0.00            
ATOM     35  H13 BCD     1      16.800  33.960  28.370  1.00  0.00            
ATOM     36  H14 BCD     1      14.510  35.580  27.980  1.00  0.00            
ATOM     37  H15 BCD     1      13.780  34.120  29.840  1.00  0.00            
ATOM     38  H16 BCD     1      14.470  35.800  31.040  1.00  0.00            
ATOM     39  H17 BCD     1      14.510  38.180  29.010  1.00  0.00            
ATOM     40  H18 BCD     1      14.310  39.610  31.150  1.00  0.00            
ATOM     41  H19 BCD     1      12.990  38.600  31.120  1.00  0.00            
ATOM     42  H20 BCD     1      14.350  38.610  33.190  1.00  0.00            
ATOM     43  C13 BCD     1      17.890  39.000  24.410  1.00  0.00            
ATOM     44  O11 BCD     1      17.230  37.790  23.960  1.00  0.00            
ATOM     45  C14 BCD     1      19.000  38.720  25.390  1.00  0.00            
ATOM     46  O12 BCD     1      20.020  38.050  24.610  1.00  0.00            
ATOM     47  C15 BCD     1      18.420  37.810  26.500  1.00  0.00            
ATOM     48  O13 BCD     1      19.420  37.450  27.520  1.00  0.00            
ATOM     49  C16 BCD     1      17.200  38.490  27.180  1.00  0.00            
ATOM     50  C17 BCD     1      16.270  39.220  26.150  1.00  0.00            
ATOM     51  O14 BCD     1      16.900  39.830  25.070  1.00  0.00            
ATOM     52  C18 BCD     1      15.600  40.360  26.870  1.00  0.00            
ATOM     53  O15 BCD     1      16.470  41.360  27.450  1.00  0.00            
ATOM     54  H21 BCD     1      18.200  39.510  23.500  1.00  0.00            
ATOM     55  H22 BCD     1      19.410  39.680  25.700  1.00  0.00            
ATOM     56  H23 BCD     1      19.650  37.310  24.120  1.00  0.00            
ATOM     57  H24 BCD     1      17.960  36.940  26.020  1.00  0.00            
ATOM     58  H25 BCD     1      19.850  36.620  27.280  1.00  0.00            
ATOM     59  H26 BCD     1      17.660  39.230  27.840  1.00  0.00            
ATOM     60  H27 BCD     1      15.420  38.600  25.830  1.00  0.00            
ATOM     61  H28 BCD     1      14.930  40.860  26.160  1.00  0.00            
ATOM     62  H29 BCD     1      14.970  39.930  27.660  1.00  0.00            
ATOM     63  H30 BCD     1      15.930  42.080  27.790  1.00  0.00            
ATOM     64  C19 BCD     1      16.190  36.190  20.290  1.00  0.00            
ATOM     65  O16 BCD     1      15.020  35.490  20.840  1.00  0.00            
ATOM     66  C20 BCD     1      17.430  35.580  21.030  1.00  0.00            
ATOM     67  O17 BCD     1      17.470  34.090  20.890  1.00  0.00            
ATOM     68  C21 BCD     1      17.640  35.990  22.510  1.00  0.00            
ATOM     69  O18 BCD     1      19.030  35.790  22.950  1.00  0.00            
ATOM     70  C22 BCD     1      17.360  37.510  22.580  1.00  0.00            
ATOM     71  C23 BCD     1      16.100  38.030  21.840  1.00  0.00            
ATOM     72  O19 BCD     1      16.170  37.630  20.510  1.00  0.00            
ATOM     73  C24 BCD     1      15.780  39.480  21.960  1.00  0.00            
ATOM     74  O20 BCD     1      16.980  40.220  21.610  1.00  0.00            
ATOM     75  H31 BCD     1      16.200  36.090  19.200  1.00  0.00            
ATOM     76  H32 BCD     1      18.300  35.920  20.450  1.00  0.00            
ATOM     77  H33 BCD     1      16.650  33.750  20.530  1.00  0.00            
ATOM     78  H34 BCD     1      16.860  35.510  23.110  1.00  0.00            
ATOM     79  H35 BCD     1      19.220  34.930  22.550  1.00  0.00            
ATOM     80  H36 BCD     1      18.210  38.000  22.090  1.00  0.00            
ATOM     81  H37 BCD     1      15.170  37.570  22.200  1.00  0.00            
ATOM     82  H38 BCD     1      14.880  39.590  21.340  1.00  0.00            
ATOM     83  H39 BCD     1      15.520  39.710  23.000  1.00  0.00            
ATOM     84  H40 BCD     1      17.400  39.590  21.020  1.00  0.00            
ATOM     85  C25 BCD     1      11.200  34.260  19.630  1.00  0.00            
ATOM     86  O21 BCD     1      10.670  34.300  21.010  1.00  0.00            
ATOM     87  C26 BCD     1      12.380  33.300  19.530  1.00  0.00            
ATOM     88  O22 BCD     1      11.930  31.970  19.900  1.00  0.00            
ATOM     89  C27 BCD     1      13.630  33.760  20.300  1.00  0.00            
ATOM     90  O23 BCD     1      14.780  32.910  20.010  1.00  0.00            
ATOM     91  C28 BCD     1      13.960  35.170  19.920  1.00  0.00            
ATOM     92  C29 BCD     1      12.690  36.050  20.170  1.00  0.00            
ATOM     93  O24 BCD     1      11.660  35.560  19.320  1.00  0.00            
ATOM     94  C30 BCD     1      12.760  37.530  19.860  1.00  0.00            
ATOM     95  O25 BCD     1      13.380  37.800  18.550  1.00  0.00            
ATOM     96  H41 BCD     1      10.450  33.880  18.930  1.00  0.00            
ATOM     97  H42 BCD     1      12.660  33.230  18.470  1.00  0.00            
ATOM     98  H43 BCD     1      11.880  31.480  19.070  1.00  0.00            
ATOM     99  H44 BCD     1      13.420  33.700  21.370  1.00  0.00            
ATOM    100  H45 BCD     1      14.460  32.040  19.760  1.00  0.00            
ATOM    101  H46 BCD     1      14.400  35.170  18.920  1.00  0.00            
ATOM    102  H47 BCD     1      12.420  35.880  21.220  1.00  0.00            
ATOM    103  H48 BCD     1      11.750  37.930  19.950  1.00  0.00            
ATOM    104  H49 BCD     1      13.380  37.940  20.670  1.00  0.00            
ATOM    105  H50 BCD     1      13.030  37.210  17.870  1.00  0.00            
ATOM    106  C31 BCD     1       7.240  33.630  23.240  1.00  0.00            
ATOM    107  O26 BCD     1       7.910  33.940  24.490  1.00  0.00            
ATOM    108  C32 BCD     1       7.740  32.480  22.380  1.00  0.00            
ATOM    109  O27 BCD     1       7.620  31.300  23.160  1.00  0.00            
ATOM    110  C33 BCD     1       9.210  32.700  21.920  1.00  0.00            
ATOM    111  C34 BCD     1       9.300  34.020  21.200  1.00  0.00            
ATOM    112  C35 BCD     1       8.660  35.200  22.060  1.00  0.00            
ATOM    113  O28 BCD     1       7.370  34.840  22.500  1.00  0.00            
ATOM    114  C36 BCD     1       8.670  36.530  21.350  1.00  0.00            
ATOM    115  O29 BCD     1       7.810  36.480  20.240  1.00  0.00            
ATOM    116  O30 BCD     1       9.580  31.590  21.170  1.00  0.00            
ATOM    117  H51 BCD     1       6.160  33.560  23.380  1.00  0.00            
ATOM    118  H52 BCD     1       7.110  32.430  21.490  1.00  0.00            
ATOM    119  H53 BCD     1       8.110  30.640  22.670  1.00  0.00            
ATOM    120  H54 BCD     1       9.850  32.720  22.810  1.00  0.00            
ATOM    121  H55 BCD     1      10.470  31.850  20.900  1.00  0.00            
ATOM    122  H56 BCD     1       8.790  33.910  20.230  1.00  0.00            
ATOM    123  H57 BCD     1       9.280  35.310  22.960  1.00  0.00            
ATOM    124  H58 BCD     1       8.340  37.340  22.010  1.00  0.00            
ATOM    125  H59 BCD     1       9.700  36.790  21.110  1.00  0.00            
ATOM    126  H60 BCD     1       7.030  35.960  20.460  1.00  0.00            
ATOM    127  C37 BCD     1       7.490  34.260  28.550  1.00  0.00            
ATOM    128  O31 BCD     1       8.870  34.490  28.620  1.00  0.00            
ATOM    129  C38 BCD     1       7.240  32.880  27.950  1.00  0.00            
ATOM    130  O32 BCD     1       7.750  31.830  28.790  1.00  0.00            
ATOM    131  C39 BCD     1       7.730  32.810  26.530  1.00  0.00            
ATOM    132  O33 BCD     1       7.430  31.640  25.810  1.00  0.00            
ATOM    133  C40 BCD     1       7.150  33.980  25.700  1.00  0.00            
ATOM    134  C41 BCD     1       7.310  35.310  26.380  1.00  0.00            
ATOM    135  O34 BCD     1       6.810  35.270  27.720  1.00  0.00            
ATOM    136  C42 BCD     1       6.610  36.420  25.670  1.00  0.00            
ATOM    137  O35 BCD     1       6.830  37.650  26.300  1.00  0.00            
ATOM    138  H61 BCD     1       7.080  34.280  29.570  1.00  0.00            
ATOM    139  H62 BCD     1       6.150  32.780  27.930  1.00  0.00            
ATOM    140  H63 BCD     1       7.080  31.220  29.090  1.00  0.00            
ATOM    141  H64 BCD     1       8.810  33.000  26.660  1.00  0.00            
ATOM    142  H65 BCD     1       7.850  31.730  24.950  1.00  0.00            
ATOM    143  H66 BCD     1       6.090  33.760  25.520  1.00  0.00            
ATOM    144  H67 BCD     1       8.380  35.570  26.350  1.00  0.00            
ATOM    145  H68 BCD     1       7.080  36.390  24.680  1.00  0.00            
ATOM    146  H69 BCD     1       5.550  36.140  25.650  1.00  0.00            
ATOM    147  H70 BCD     1       7.400  38.180  25.730  1.00  0.00            
ATOM    148  C1  CG7     2       9.040  41.010  28.480  1.00  0.00            
ATOM    149  C2  CG7     2      10.330  40.530  28.500  1.00  0.00            
ATOM    150  C3  CG7     2      11.440  40.860  27.530  1.00  0.00            
ATOM    151  C4  CG7     2      11.010  42.020  26.580  1.00  0.00            
ATOM    152  O1  CG7     2      12.470  41.460  28.350  1.00  0.00            
ATOM    153  C5  CG7     2      11.960  39.570  26.820  1.00  0.00            
ATOM    154  C6  CG7     2      10.920  38.960  25.820  1.00  0.00            
ATOM    155  C7  CG7     2      10.920  37.460  25.740  1.00  0.00            
ATOM    156  C8  CG7     2      11.790  36.650  25.120  1.00  0.00            
ATOM    157  C9  CG7     2      12.920  37.160  24.310  1.00  0.00            
ATOM    158  C10 CG7     2      11.560  35.220  24.950  1.00  0.00            
ATOM    159  C11 CG7     2      12.290  34.310  26.060  1.00  0.00            
ATOM    160  C12 CG7     2      11.620  32.910  26.160  1.00  0.00            
ATOM    161  C13 CG7     2      11.750  31.790  25.400  1.00  0.00            
ATOM    162  C14 CG7     2      12.570  31.760  24.200  1.00  0.00            
ATOM    163  C15 CG7     2      10.890  30.560  25.550  1.00  0.00            
ATOM    164  H1  CG7     2       8.430  40.890  29.370  1.00  0.00            
ATOM    165  H2  CG7     2       8.540  41.630  27.740  1.00  0.00            
ATOM    166  H3  CG7     2      10.700  40.000  29.370  1.00  0.00            
ATOM    167  H4  CG7     2      10.810  42.950  27.120  1.00  0.00            
ATOM    168  H5  CG7     2      11.720  42.130  25.760  1.00  0.00            
ATOM    169  H6  CG7     2      10.050  41.810  26.090  1.00  0.00            
ATOM    170  H7  CG7     2      11.990  42.100  28.900  1.00  0.00            
ATOM    171  H8  CG7     2      12.180  38.770  27.540  1.00  0.00            
ATOM    172  H9  CG7     2      12.900  39.790  26.300  1.00  0.00            
ATOM    173  H10 CG7     2      10.940  39.580  24.920  1.00  0.00            
ATOM    174  H11 CG7     2       9.940  39.230  26.250  1.00  0.00            
ATOM    175  H12 CG7     2      10.070  37.000  26.240  1.00  0.00            
ATOM    176  H13 CG7     2      13.600  36.310  24.150  1.00  0.00            
ATOM    177  H14 CG7     2      12.550  37.450  23.320  1.00  0.00            
ATOM    178  H15 CG7     2      13.490  38.050  24.630  1.00  0.00            
ATOM    179  H16 CG7     2      11.850  34.820  23.970  1.00  0.00            
ATOM    180  H17 CG7     2      10.490  35.010  25.080  1.00  0.00            
ATOM    181  H18 CG7     2      12.270  34.790  27.050  1.00  0.00            
ATOM    182  H19 CG7     2      13.330  34.260  25.720  1.00  0.00            
ATOM    183  H20 CG7     2      10.920  32.790  26.980  1.00  0.00            
ATOM    184  H21 CG7     2      13.460  31.130  24.340  1.00  0.00            
ATOM    185  H22 CG7     2      12.030  31.460  23.290  1.00  0.00            
ATOM    186  H23 CG7     2      12.970  32.760  23.970  1.00  0.00            
ATOM    187  H24 CG7     2      11.530  29.690  25.690  1.00  0.00            
ATOM    188  H25 CG7     2      10.190  30.620  26.400  1.00  0.00            
ATOM    189  H26 CG7     2      10.380  30.350  24.600  1.00  0.00            
TER
ENDMDL
MODEL        1
ATOM      1  C1  BCD     1      14.600  32.150  15.600  1.00  0.00            
ATOM      2  O1  BCD     1      13.890  30.990  16.060  1.00  0.00            
ATOM      3  C2  BCD     1      15.800  31.820  14.700  1.00  0.00            
ATOM      4  O2  BCD     1      15.260  31.100  13.570  1.00  0.00            
ATOM      5  C3  BCD     1      16.950  31.100  15.430  1.00  0.00            
ATOM      6  O3  BCD     1      17.990  30.990  14.480  1.00  0.00            
ATOM      7  C4  BCD     1      17.340  31.900  16.720  1.00  0.00            
ATOM      8  C5  BCD     1      16.120  32.230  17.580  1.00  0.00            
ATOM      9  O4  BCD     1      15.090  32.800  16.750  1.00  0.00            
ATOM     10  C6  BCD     1      16.500  33.190  18.700  1.00  0.00            
ATOM     11  O5  BCD     1      15.330  33.340  19.500  1.00  0.00            
ATOM     12  H1  BCD     1      13.920  32.850  15.110  1.00  0.00            
ATOM     13  H2  BCD     1      16.210  32.740  14.260  1.00  0.00            
ATOM     14  H3  BCD     1      16.060  30.930  13.070  1.00  0.00            
ATOM     15  H4  BCD     1      16.640  30.090  15.700  1.00  0.00            
ATOM     16  H5  BCD     1      18.660  30.690  15.100  1.00  0.00            
ATOM     17  H6  BCD     1      17.820  32.860  16.480  1.00  0.00            
ATOM     18  H7  BCD     1      15.780  31.280  18.020  1.00  0.00            
ATOM     19  H8  BCD     1      17.370  32.820  19.250  1.00  0.00            
ATOM     20  H9  BCD     1      16.700  34.150  18.210  1.00  0.00            
ATOM     21  H10 BCD     1      14.630  33.550  18.870  1.00  0.00            
ATOM     22  C7  BCD     1      10.230  29.510  16.500  1.00  0.00            
ATOM     23  O6  BCD     1      10.850  28.300  16.840  1.00  0.00            
ATOM     24  C8  BCD     1      10.550  29.880  15.010  1.00  0.00            
ATOM     25  O7  BCD     1      10.180  28.820  14.170  1.00  0.00            
ATOM     26  C9  BCD     1      12.090  30.110  14.880  1.00  0.00            
ATOM     27  O8  BCD     1      12.550  30.560  13.520  1.00  0.00            
ATOM     28  C10 BCD     1      12.450  31.180  15.990  1.00  0.00            
ATOM     29  C11 BCD     1      11.970  30.780  17.370  1.00  0.00            
ATOM     30  O9  BCD     1      10.550  30.590  17.370  1.00  0.00            
ATOM     31  C12 BCD     1      12.250  31.850  18.440  1.00  0.00            
ATOM     32  O10 BCD     1      11.750  33.110  18.060  1.00  0.00            
ATOM     33  H11 BCD     1       9.150  29.360  16.590  1.00  0.00            
ATOM     34  H12 BCD     1      10.000  30.790  14.750  1.00  0.00            
ATOM     35  H13 BCD     1       9.300  28.920  13.800  1.00  0.00            
ATOM     36  H14 BCD     1      12.710  29.240  15.140  1.00  0.00            
ATOM     37  H15 BCD     1      13.500  30.500  13.630  1.00  0.00            
ATOM     38  H16 BCD     1      12.180  32.220  15.810  1.00  0.00            
ATOM     39  H17 BCD     1      12.540  29.880  17.650  1.00  0.00            
ATOM     40  H18 BCD     1      11.930  31.570  19.460  1.00  0.00            
ATOM     41  H19 BCD     1      13.310  32.040  18.650  1.00  0.00            
ATOM     42  H20 BCD     1      10.830  33.250  18.320  1.00  0.00            
ATOM     43  C13 BCD     1       9.810  24.760  18.520  1.00  0.00            
ATOM     44  O11 BCD     1      11.160  24.490  19.090  1.00  0.00            
ATOM     45  C14 BCD     1       9.830  24.800  16.980  1.00  0.00            
ATOM     46  O12 BCD     1      10.500  23.720  16.420  1.00  0.00            
ATOM     47  C15 BCD     1      10.470  26.040  16.460  1.00  0.00            
ATOM     48  O13 BCD     1      10.220  26.210  15.020  1.00  0.00            
ATOM     49  C16 BCD     1       9.960  27.290  17.210  1.00  0.00            
ATOM     50  C17 BCD     1       9.870  27.200  18.750  1.00  0.00            
ATOM     51  O14 BCD     1       9.280  25.980  19.110  1.00  0.00            
ATOM     52  C18 BCD     1       8.980  28.290  19.300  1.00  0.00            
ATOM     53  O15 BCD     1       7.680  28.400  18.650  1.00  0.00            
ATOM     54  H21 BCD     1       9.230  23.900  18.870  1.00  0.00            
ATOM     55  H22 BCD     1       8.780  24.810  16.650  1.00  0.00            
ATOM     56  H23 BCD     1      10.540  23.880  15.470  1.00  0.00            
ATOM     57  H24 BCD     1      11.560  26.040  16.550  1.00  0.00            
ATOM     58  H25 BCD     1      10.170  27.120  14.710  1.00  0.00            
ATOM     59  H26 BCD     1       8.950  27.500  16.850  1.00  0.00            
ATOM     60  H27 BCD     1      10.920  27.220  19.090  1.00  0.00            
ATOM     61  H28 BCD     1       8.920  28.000  20.350  1.00  0.00            
ATOM     62  H29 BCD     1       9.510  29.250  19.280  1.00  0.00            
ATOM     63  H30 BCD     1       7.150  27.730  19.100  1.00  0.00            
ATOM     64  C19 BCD     1      13.460  21.880  21.200  1.00  0.00            
ATOM     65  O16 BCD     1      14.410  22.910  21.300  1.00  0.00            
ATOM     66  C20 BCD     1      13.370  21.600  19.660  1.00  0.00            
ATOM     67  O17 BCD     1      14.660  21.350  19.080  1.00  0.00            
ATOM     68  C21 BCD     1      12.720  22.720  18.920  1.00  0.00            
ATOM     69  O18 BCD     1      12.470  22.190  17.620  1.00  0.00            
ATOM     70  C22 BCD     1      11.440  23.200  19.600  1.00  0.00            
ATOM     71  C23 BCD     1      11.460  23.250  21.100  1.00  0.00            
ATOM     72  O19 BCD     1      12.150  22.170  21.720  1.00  0.00            
ATOM     73  C24 BCD     1      10.010  23.450  21.660  1.00  0.00            
ATOM     74  O20 BCD     1       9.200  22.260  21.490  1.00  0.00            
ATOM     75  H31 BCD     1      13.840  20.990  21.710  1.00  0.00            
ATOM     76  H32 BCD     1      12.790  20.680  19.580  1.00  0.00            
ATOM     77  H33 BCD     1      14.500  21.200  18.150  1.00  0.00            
ATOM     78  H34 BCD     1      13.330  23.630  18.950  1.00  0.00            
ATOM     79  H35 BCD     1      11.870  22.760  17.120  1.00  0.00            
ATOM     80  H36 BCD     1      10.650  22.560  19.170  1.00  0.00            
ATOM     81  H37 BCD     1      11.940  24.170  21.440  1.00  0.00            
ATOM     82  H38 BCD     1       9.930  23.770  22.710  1.00  0.00            
ATOM     83  H39 BCD     1       9.500  24.190  21.030  1.00  0.00            
ATOM     84  H40 BCD     1       8.850  21.940  22.330  1.00  0.00            
ATOM     85  C25 BCD     1      17.830  23.840  23.240  1.00  0.00            
ATOM     86  O21 BCD     1      18.120  24.900  22.240  1.00  0.00            
ATOM     87  C26 BCD     1      17.780  22.370  22.740  1.00  0.00            
ATOM     88  O22 BCD     1      19.100  22.020  22.310  1.00  0.00            
ATOM     89  C27 BCD     1      16.700  22.290  21.620  1.00  0.00            
ATOM     90  O23 BCD     1      16.610  20.980  21.060  1.00  0.00            
ATOM     91  C28 BCD     1      15.420  22.770  22.270  1.00  0.00            
ATOM     92  C29 BCD     1      15.510  24.180  22.890  1.00  0.00            
ATOM     93  O24 BCD     1      16.560  24.130  23.840  1.00  0.00            
ATOM     94  C30 BCD     1      14.230  24.670  23.540  1.00  0.00            
ATOM     95  O25 BCD     1      13.580  23.540  24.190  1.00  0.00            
ATOM     96  H41 BCD     1      18.580  23.910  24.040  1.00  0.00            
ATOM     97  H42 BCD     1      17.420  21.790  23.600  1.00  0.00            
ATOM     98  H43 BCD     1      19.240  22.620  21.570  1.00  0.00            
ATOM     99  H44 BCD     1      16.930  22.960  20.790  1.00  0.00            
ATOM    100  H45 BCD     1      16.110  21.070  20.240  1.00  0.00            
ATOM    101  H46 BCD     1      15.120  22.000  22.990  1.00  0.00            
ATOM    102  H47 BCD     1      15.670  24.890  22.070  1.00  0.00            
ATOM    103  H48 BCD     1      14.220  25.590  24.140  1.00  0.00            
ATOM    104  H49 BCD     1      13.590  25.050  22.740  1.00  0.00            
ATOM    105  H50 BCD     1      13.280  22.960  23.490  1.00  0.00            
ATOM    106  C31 BCD     1      21.070  27.370  20.830  1.00  0.00            
ATOM    107  O26 BCD     1      20.100  28.190  20.130  1.00  0.00            
ATOM    108  C32 BCD     1      21.110  25.900  20.320  1.00  0.00            
ATOM    109  O27 BCD     1      21.450  25.980  18.900  1.00  0.00            
ATOM    110  C33 BCD     1      19.800  25.210  20.630  1.00  0.00            
ATOM    111  C34 BCD     1      19.420  25.460  22.070  1.00  0.00            
ATOM    112  C35 BCD     1      19.300  26.910  22.380  1.00  0.00            
ATOM    113  O28 BCD     1      20.630  27.460  22.230  1.00  0.00            
ATOM    114  C36 BCD     1      18.860  27.050  23.810  1.00  0.00            
ATOM    115  O29 BCD     1      19.000  28.460  24.160  1.00  0.00            
ATOM    116  O30 BCD     1      19.810  23.820  20.310  1.00  0.00            
ATOM    117  H51 BCD     1      22.130  27.620  20.690  1.00  0.00            
ATOM    118  H52 BCD     1      21.870  25.300  20.830  1.00  0.00            
ATOM    119  H53 BCD     1      21.040  25.230  18.450  1.00  0.00            
ATOM    120  H54 BCD     1      19.080  25.670  19.950  1.00  0.00            
ATOM    121  H55 BCD     1      20.140  23.710  19.420  1.00  0.00            
ATOM    122  H56 BCD     1      20.170  24.960  22.700  1.00  0.00            
ATOM    123  H57 BCD     1      18.560  27.400  21.730  1.00  0.00            
ATOM    124  H58 BCD     1      17.860  26.670  24.040  1.00  0.00            
ATOM    125  H59 BCD     1      19.460  26.370  24.430  1.00  0.00            
ATOM    126  H60 BCD     1      19.750  28.730  23.620  1.00  0.00            
ATOM    127  C37 BCD     1      19.500  31.540  17.820  1.00  0.00            
ATOM    128  O31 BCD     1      18.210  31.070  17.410  1.00  0.00            
ATOM    129  C38 BCD     1      20.600  30.600  17.370  1.00  0.00            
ATOM    130  O32 BCD     1      20.560  30.300  15.960  1.00  0.00            
ATOM    131  C39 BCD     1      20.610  29.320  18.150  1.00  0.00            
ATOM    132  O33 BCD     1      21.610  28.480  17.780  1.00  0.00            
ATOM    133  C40 BCD     1      20.480  29.460  19.650  1.00  0.00            
ATOM    134  C41 BCD     1      19.360  30.440  19.930  1.00  0.00            
ATOM    135  O34 BCD     1      19.590  31.640  19.200  1.00  0.00            
ATOM    136  C42 BCD     1      19.270  30.610  21.490  1.00  0.00            
ATOM    137  O35 BCD     1      20.480  30.920  22.180  1.00  0.00            
ATOM    138  H61 BCD     1      19.820  32.540  17.540  1.00  0.00            
ATOM    139  H62 BCD     1      21.560  31.120  17.470  1.00  0.00            
ATOM    140  H63 BCD     1      21.230  30.810  15.500  1.00  0.00            
ATOM    141  H64 BCD     1      19.700  28.840  17.770  1.00  0.00            
ATOM    142  H65 BCD     1      21.500  27.610  18.170  1.00  0.00            
ATOM    143  H66 BCD     1      21.450  29.780  20.050  1.00  0.00            
ATOM    144  H67 BCD     1      18.440  29.930  19.610  1.00  0.00            
ATOM    145  H68 BCD     1      18.450  31.280  21.780  1.00  0.00            
ATOM    146  H69 BCD     1      18.860  29.640  21.810  1.00  0.00            
ATOM    147  H70 BCD     1      20.190  31.640  22.740  1.00  0.00            
ATOM    148  C1  CG7     2      11.920  29.450  25.500  1.00  0.00            
ATOM    149  C2  CG7     2      11.660  30.100  24.380  1.00  0.00            
ATOM    150  C3  CG7     2      11.060  29.670  23.080  1.00  0.00            
ATOM    151  C4  CG7     2       9.840  28.740  23.220  1.00  0.00            
ATOM    152  O1  CG7     2      10.490  30.870  22.440  1.00  0.00            
ATOM    153  C5  CG7     2      12.100  29.190  22.100  1.00  0.00            
ATOM    154  C6  CG7     2      12.720  27.820  22.340  1.00  0.00            
ATOM    155  C7  CG7     2      13.820  27.540  21.230  1.00  0.00            
ATOM    156  C8  CG7     2      15.110  27.850  21.330  1.00  0.00            
ATOM    157  C9  CG7     2      15.650  28.550  22.610  1.00  0.00            
ATOM    158  C10 CG7     2      16.180  27.650  20.250  1.00  0.00            
ATOM    159  C11 CG7     2      15.630  27.720  18.850  1.00  0.00            
ATOM    160  C12 CG7     2      16.740  27.620  17.810  1.00  0.00            
ATOM    161  C13 CG7     2      17.230  26.540  17.200  1.00  0.00            
ATOM    162  C14 CG7     2      16.720  25.150  17.290  1.00  0.00            
ATOM    163  C15 CG7     2      18.300  26.590  16.120  1.00  0.00            
ATOM    164  H1  CG7     2      12.260  29.920  26.420  1.00  0.00            
ATOM    165  H2  CG7     2      11.510  28.440  25.570  1.00  0.00            
ATOM    166  H3  CG7     2      11.980  31.140  24.400  1.00  0.00            
ATOM    167  H4  CG7     2      10.110  27.780  23.690  1.00  0.00            
ATOM    168  H5  CG7     2       8.940  29.210  23.640  1.00  0.00            
ATOM    169  H6  CG7     2       9.540  28.470  22.200  1.00  0.00            
ATOM    170  H7  CG7     2      11.310  31.380  22.310  1.00  0.00            
ATOM    171  H8  CG7     2      12.890  29.960  22.140  1.00  0.00            
ATOM    172  H9  CG7     2      11.640  29.270  21.110  1.00  0.00            
ATOM    173  H10 CG7     2      11.980  27.010  22.290  1.00  0.00            
ATOM    174  H11 CG7     2      13.150  27.740  23.350  1.00  0.00            
ATOM    175  H12 CG7     2      13.460  27.080  20.310  1.00  0.00            
ATOM    176  H13 CG7     2      16.490  29.180  22.330  1.00  0.00            
ATOM    177  H14 CG7     2      15.000  29.270  23.130  1.00  0.00            
ATOM    178  H15 CG7     2      15.900  27.850  23.420  1.00  0.00            
ATOM    179  H16 CG7     2      16.600  26.640  20.380  1.00  0.00            
ATOM    180  H17 CG7     2      16.990  28.400  20.290  1.00  0.00            
ATOM    181  H18 CG7     2      15.170  28.710  18.690  1.00  0.00            
ATOM    182  H19 CG7     2      14.790  27.010  18.770  1.00  0.00            
ATOM    183  H20 CG7     2      17.240  28.570  17.660  1.00  0.00            
ATOM    184  H21 CG7     2      16.670  24.710  16.290  1.00  0.00            
ATOM    185  H22 CG7     2      17.390  24.580  17.960  1.00  0.00            
ATOM    186  H23 CG7     2      15.750  25.140  17.790  1.00  0.00            
ATOM    187  H24 CG7     2      19.180  26.010  16.400  1.00  0.00            
ATOM    188  H25 CG7     2      17.920  26.230  15.160  1.00  0.00            
ATOM    189  H26 CG7     2      18.680  27.600  15.920  1.00  0.00            
TER
ENDMDL
MODEL        1
ATOM      1  C1  BCD     1      22.690  28.640  23.170  1.00  0.00            
ATOM      2  O1  BCD     1      22.880  28.620  24.570  1.00  0.00            
ATOM      3  C2  BCD     1      22.960  27.320  22.480  1.00  0.00            
ATOM      4  O2  BCD     1      22.030  26.370  22.970  1.00  0.00            
ATOM      5  C3  BCD     1      24.420  26.880  22.640  1.00  0.00            
ATOM      6  O3  BCD     1      24.660  25.690  21.840  1.00  0.00            
ATOM      7  C4  BCD     1      25.230  28.000  22.080  1.00  0.00            
ATOM      8  C5  BCD     1      24.880  29.360  22.790  1.00  0.00            
ATOM      9  O4  BCD     1      23.520  29.640  22.570  1.00  0.00            
ATOM     10  C6  BCD     1      25.590  30.570  22.210  1.00  0.00            
ATOM     11  O5  BCD     1      25.220  30.750  20.800  1.00  0.00            
ATOM     12  H1  BCD     1      21.660  28.980  22.990  1.00  0.00            
ATOM     13  H2  BCD     1      22.870  27.520  21.410  1.00  0.00            
ATOM     14  H3  BCD     1      22.000  25.580  22.420  1.00  0.00            
ATOM     15  H4  BCD     1      24.640  26.680  23.690  1.00  0.00            
ATOM     16  H5  BCD     1      25.570  25.500  21.570  1.00  0.00            
ATOM     17  H6  BCD     1      24.950  28.070  21.020  1.00  0.00            
ATOM     18  H7  BCD     1      25.180  29.400  23.840  1.00  0.00            
ATOM     19  H8  BCD     1      25.170  31.460  22.710  1.00  0.00            
ATOM     20  H9  BCD     1      26.660  30.480  22.420  1.00  0.00            
ATOM     21  H10 BCD     1      24.270  30.860  20.680  1.00  0.00            
ATOM     22  C7  BCD     1      20.850  29.310  28.140  1.00  0.00            
ATOM     23  O6  BCD     1      21.770  28.380  28.710  1.00  0.00            
ATOM     24  C8  BCD     1      20.040  28.460  27.090  1.00  0.00            
ATOM     25  O7  BCD     1      19.430  27.340  27.740  1.00  0.00            
ATOM     26  C9  BCD     1      20.960  28.050  25.860  1.00  0.00            
ATOM     27  O8  BCD     1      20.240  27.370  24.830  1.00  0.00            
ATOM     28  C10 BCD     1      21.870  29.190  25.300  1.00  0.00            
ATOM     29  C11 BCD     1      22.500  29.930  26.420  1.00  0.00            
ATOM     30  O9  BCD     1      21.550  30.320  27.400  1.00  0.00            
ATOM     31  C12 BCD     1      23.240  31.230  26.080  1.00  0.00            
ATOM     32  O10 BCD     1      22.520  32.240  25.410  1.00  0.00            
ATOM     33  H11 BCD     1      20.090  29.720  28.810  1.00  0.00            
ATOM     34  H12 BCD     1      19.220  29.100  26.760  1.00  0.00            
ATOM     35  H13 BCD     1      18.920  26.840  27.100  1.00  0.00            
ATOM     36  H14 BCD     1      21.600  27.230  26.220  1.00  0.00            
ATOM     37  H15 BCD     1      20.880  27.260  24.130  1.00  0.00            
ATOM     38  H16 BCD     1      21.240  29.950  24.830  1.00  0.00            
ATOM     39  H17 BCD     1      23.210  29.360  27.040  1.00  0.00            
ATOM     40  H18 BCD     1      23.570  31.760  26.980  1.00  0.00            
ATOM     41  H19 BCD     1      24.160  30.980  25.540  1.00  0.00            
ATOM     42  H20 BCD     1      21.700  32.440  25.870  1.00  0.00            
ATOM     43  C13 BCD     1      23.190  27.120  32.390  1.00  0.00            
ATOM     44  O11 BCD     1      24.500  26.850  31.730  1.00  0.00            
ATOM     45  C14 BCD     1      22.180  26.190  31.750  1.00  0.00            
ATOM     46  O12 BCD     1      22.590  24.830  31.970  1.00  0.00            
ATOM     47  C15 BCD     1      22.020  26.540  30.270  1.00  0.00            
ATOM     48  O13 BCD     1      20.950  25.810  29.680  1.00  0.00            
ATOM     49  C16 BCD     1      21.720  28.040  30.080  1.00  0.00            
ATOM     50  C17 BCD     1      22.710  28.910  30.830  1.00  0.00            
ATOM     51  O14 BCD     1      22.740  28.470  32.240  1.00  0.00            
ATOM     52  C18 BCD     1      22.390  30.400  30.770  1.00  0.00            
ATOM     53  O15 BCD     1      21.120  30.760  31.320  1.00  0.00            
ATOM     54  H21 BCD     1      23.280  26.970  33.470  1.00  0.00            
ATOM     55  H22 BCD     1      21.240  26.430  32.260  1.00  0.00            
ATOM     56  H23 BCD     1      21.970  24.200  31.600  1.00  0.00            
ATOM     57  H24 BCD     1      22.900  26.210  29.710  1.00  0.00            
ATOM     58  H25 BCD     1      20.640  26.430  29.020  1.00  0.00            
ATOM     59  H26 BCD     1      20.690  28.170  30.440  1.00  0.00            
ATOM     60  H27 BCD     1      23.680  28.760  30.350  1.00  0.00            
ATOM     61  H28 BCD     1      23.160  30.920  31.360  1.00  0.00            
ATOM     62  H29 BCD     1      22.510  30.950  29.820  1.00  0.00            
ATOM     63  H30 BCD     1      21.090  30.450  32.230  1.00  0.00            
ATOM     64  C19 BCD     1      28.560  26.960  32.690  1.00  0.00            
ATOM     65  O16 BCD     1      28.930  27.070  31.320  1.00  0.00            
ATOM     66  C20 BCD     1      27.860  25.640  33.000  1.00  0.00            
ATOM     67  O17 BCD     1      28.660  24.530  32.530  1.00  0.00            
ATOM     68  C21 BCD     1      26.430  25.600  32.420  1.00  0.00            
ATOM     69  O18 BCD     1      25.580  24.390  32.710  1.00  0.00            
ATOM     70  C22 BCD     1      25.670  26.920  32.670  1.00  0.00            
ATOM     71  C23 BCD     1      26.500  28.140  32.360  1.00  0.00            
ATOM     72  O19 BCD     1      27.790  28.030  33.040  1.00  0.00            
ATOM     73  C24 BCD     1      25.780  29.410  32.740  1.00  0.00            
ATOM     74  O20 BCD     1      25.480  29.520  34.220  1.00  0.00            
ATOM     75  H31 BCD     1      29.440  27.070  33.330  1.00  0.00            
ATOM     76  H32 BCD     1      27.810  25.650  34.090  1.00  0.00            
ATOM     77  H33 BCD     1      28.300  23.760  32.970  1.00  0.00            
ATOM     78  H34 BCD     1      26.570  25.670  31.330  1.00  0.00            
ATOM     79  H35 BCD     1      24.670  24.590  32.500  1.00  0.00            
ATOM     80  H36 BCD     1      25.420  26.940  33.740  1.00  0.00            
ATOM     81  H37 BCD     1      26.650  28.290  31.280  1.00  0.00            
ATOM     82  H38 BCD     1      26.440  30.210  32.380  1.00  0.00            
ATOM     83  H39 BCD     1      24.870  29.500  32.120  1.00  0.00            
ATOM     84  H40 BCD     1      24.630  29.960  34.210  1.00  0.00            
ATOM     85  C25 BCD     1      32.090  28.180  28.890  1.00  0.00            
ATOM     86  O21 BCD     1      31.700  27.530  27.650  1.00  0.00            
ATOM     87  C26 BCD     1      32.440  27.170  29.960  1.00  0.00            
ATOM     88  O22 BCD     1      33.350  26.110  29.450  1.00  0.00            
ATOM     89  C27 BCD     1      31.180  26.580  30.590  1.00  0.00            
ATOM     90  O23 BCD     1      31.480  25.730  31.700  1.00  0.00            
ATOM     91  C28 BCD     1      30.180  27.720  31.000  1.00  0.00            
ATOM     92  C29 BCD     1      29.980  28.580  29.810  1.00  0.00            
ATOM     93  O24 BCD     1      31.190  29.130  29.300  1.00  0.00            
ATOM     94  C30 BCD     1      29.090  29.790  30.170  1.00  0.00            
ATOM     95  O25 BCD     1      29.670  30.500  31.230  1.00  0.00            
ATOM     96  H41 BCD     1      33.020  28.710  28.630  1.00  0.00            
ATOM     97  H42 BCD     1      32.960  27.760  30.730  1.00  0.00            
ATOM     98  H43 BCD     1      32.820  25.370  29.160  1.00  0.00            
ATOM     99  H44 BCD     1      30.720  26.030  29.760  1.00  0.00            
ATOM    100  H45 BCD     1      30.700  25.280  32.030  1.00  0.00            
ATOM    101  H46 BCD     1      30.590  28.250  31.870  1.00  0.00            
ATOM    102  H47 BCD     1      29.520  27.990  29.020  1.00  0.00            
ATOM    103  H48 BCD     1      29.050  30.490  29.320  1.00  0.00            
ATOM    104  H49 BCD     1      28.070  29.490  30.440  1.00  0.00            
ATOM    105  H50 BCD     1      30.460  30.920  30.880  1.00  0.00            
ATOM    106  C31 BCD     1      32.070  27.930  23.650  1.00  0.00            
ATOM    107  O26 BCD     1      30.670  27.760  23.540  1.00  0.00            
ATOM    108  C32 BCD     1      32.690  26.670  24.190  1.00  0.00            
ATOM    109  O27 BCD     1      32.420  25.500  23.420  1.00  0.00            
ATOM    110  C33 BCD     1      32.290  26.430  25.640  1.00  0.00            
ATOM    111  C34 BCD     1      32.470  27.710  26.450  1.00  0.00            
ATOM    112  C35 BCD     1      32.020  29.020  25.770  1.00  0.00            
ATOM    113  O28 BCD     1      32.460  29.080  24.400  1.00  0.00            
ATOM    114  C36 BCD     1      32.350  30.360  26.420  1.00  0.00            
ATOM    115  O29 BCD     1      33.780  30.520  26.560  1.00  0.00            
ATOM    116  O30 BCD     1      32.980  25.350  26.190  1.00  0.00            
ATOM    117  H51 BCD     1      32.320  28.090  22.590  1.00  0.00            
ATOM    118  H52 BCD     1      33.770  26.820  24.260  1.00  0.00            
ATOM    119  H53 BCD     1      33.040  24.850  23.760  1.00  0.00            
ATOM    120  H54 BCD     1      31.220  26.150  25.600  1.00  0.00            
ATOM    121  H55 BCD     1      32.530  25.010  26.970  1.00  0.00            
ATOM    122  H56 BCD     1      33.550  27.790  26.620  1.00  0.00            
ATOM    123  H57 BCD     1      30.940  29.180  25.770  1.00  0.00            
ATOM    124  H58 BCD     1      32.060  31.200  25.780  1.00  0.00            
ATOM    125  H59 BCD     1      31.880  30.540  27.400  1.00  0.00            
ATOM    126  H60 BCD     1      33.870  31.200  27.240  1.00  0.00            
ATOM    127  C37 BCD     1      27.430  27.520  21.150  1.00  0.00            
ATOM    128  O31 BCD     1      26.640  27.750  22.320  1.00  0.00            
ATOM    129  C38 BCD     1      28.270  26.200  21.210  1.00  0.00            
ATOM    130  O32 BCD     1      27.370  25.060  21.190  1.00  0.00            
ATOM    131  C39 BCD     1      29.230  26.300  22.370  1.00  0.00            
ATOM    132  O33 BCD     1      30.100  25.130  22.370  1.00  0.00            
ATOM    133  C40 BCD     1      30.070  27.520  22.250  1.00  0.00            
ATOM    134  C41 BCD     1      29.270  28.800  21.940  1.00  0.00            
ATOM    135  O34 BCD     1      28.350  28.550  20.870  1.00  0.00            
ATOM    136  C42 BCD     1      30.200  29.950  21.480  1.00  0.00            
ATOM    137  O35 BCD     1      30.900  29.660  20.220  1.00  0.00            
ATOM    138  H61 BCD     1      26.740  27.400  20.300  1.00  0.00            
ATOM    139  H62 BCD     1      28.860  26.220  20.280  1.00  0.00            
ATOM    140  H63 BCD     1      27.900  24.340  20.840  1.00  0.00            
ATOM    141  H64 BCD     1      28.720  26.400  23.340  1.00  0.00            
ATOM    142  H65 BCD     1      31.000  25.430  22.470  1.00  0.00            
ATOM    143  H66 BCD     1      30.830  27.240  21.510  1.00  0.00            
ATOM    144  H67 BCD     1      28.720  29.100  22.840  1.00  0.00            
ATOM    145  H68 BCD     1      29.610  30.840  21.240  1.00  0.00            
ATOM    146  H69 BCD     1      30.910  30.230  22.270  1.00  0.00            
ATOM    147  H70 BCD     1      30.360  29.260  19.530  1.00  0.00            
ATOM    148  C1  CG7     2      28.930  35.300  27.550  1.00  0.00            
ATOM    149  C2  CG7     2      28.920  34.550  26.430  1.00  0.00            
ATOM    150  C3  CG7     2      29.440  33.130  26.150  1.00  0.00            
ATOM    151  C4  CG7     2      29.520  32.850  24.710  1.00  0.00            
ATOM    152  O1  CG7     2      30.840  33.300  26.540  1.00  0.00            
ATOM    153  C5  CG7     2      28.740  32.050  27.000  1.00  0.00            
ATOM    154  C6  CG7     2      27.300  31.590  26.490  1.00  0.00            
ATOM    155  C7  CG7     2      26.690  30.360  27.110  1.00  0.00            
ATOM    156  C8  CG7     2      26.930  29.110  26.760  1.00  0.00            
ATOM    157  C9  CG7     2      27.860  28.740  25.660  1.00  0.00            
ATOM    158  C10 CG7     2      26.410  27.940  27.660  1.00  0.00            
ATOM    159  C11 CG7     2      25.680  26.830  26.930  1.00  0.00            
ATOM    160  C12 CG7     2      24.850  25.920  27.760  1.00  0.00            
ATOM    161  C13 CG7     2      25.280  24.950  28.600  1.00  0.00            
ATOM    162  C14 CG7     2      26.690  24.760  29.000  1.00  0.00            
ATOM    163  C15 CG7     2      24.370  23.900  29.130  1.00  0.00            
ATOM    164  H1  CG7     2      28.480  36.290  27.630  1.00  0.00            
ATOM    165  H2  CG7     2      29.510  34.980  28.410  1.00  0.00            
ATOM    166  H3  CG7     2      28.450  34.980  25.550  1.00  0.00            
ATOM    167  H4  CG7     2      29.960  31.930  24.300  1.00  0.00            
ATOM    168  H5  CG7     2      28.500  32.960  24.330  1.00  0.00            
ATOM    169  H6  CG7     2      30.130  33.650  24.280  1.00  0.00            
ATOM    170  H7  CG7     2      30.710  34.150  26.980  1.00  0.00            
ATOM    171  H8  CG7     2      28.620  32.270  28.060  1.00  0.00            
ATOM    172  H9  CG7     2      29.390  31.170  27.010  1.00  0.00            
ATOM    173  H10 CG7     2      27.340  31.540  25.390  1.00  0.00            
ATOM    174  H11 CG7     2      26.540  32.360  26.670  1.00  0.00            
ATOM    175  H12 CG7     2      26.100  30.640  27.980  1.00  0.00            
ATOM    176  H13 CG7     2      28.790  28.350  26.080  1.00  0.00            
ATOM    177  H14 CG7     2      27.310  28.030  25.030  1.00  0.00            
ATOM    178  H15 CG7     2      28.100  29.550  24.960  1.00  0.00            
ATOM    179  H16 CG7     2      25.810  28.360  28.470  1.00  0.00            
ATOM    180  H17 CG7     2      27.340  27.550  28.100  1.00  0.00            
ATOM    181  H18 CG7     2      26.420  26.220  26.390  1.00  0.00            
ATOM    182  H19 CG7     2      25.080  27.230  26.110  1.00  0.00            
ATOM    183  H20 CG7     2      23.780  25.990  27.570  1.00  0.00            
ATOM    184  H21 CG7     2      27.260  25.680  29.180  1.00  0.00            
ATOM    185  H22 CG7     2      26.610  24.140  29.910  1.00  0.00            
ATOM    186  H23 CG7     2      27.290  24.130  28.330  1.00  0.00            
ATOM    187  H24 CG7     2      24.020  24.110  30.140  1.00  0.00            
ATOM    188  H25 CG7     2      23.470  23.880  28.510  1.00  0.00            
ATOM    189  H26 CG7     2      24.810  22.890  29.160  1.00  0.00            
TER
ENDMDL
MODEL        1
ATOM      1  C1  BCD     1       6.410  21.280  32.750  1.00  0.00            
ATOM      2  O1  BCD     1       6.990  22.470  33.130  1.00  0.00            
ATOM      3  C2  BCD     1       7.180  20.730  31.580  1.00  0.00            
ATOM      4  O2  BCD     1       8.550  20.590  32.060  1.00  0.00            
ATOM      5  C3  BCD     1       7.010  21.540  30.290  1.00  0.00            
ATOM      6  O3  BCD     1       7.650  20.770  29.230  1.00  0.00            
ATOM      7  C4  BCD     1       5.560  21.900  30.000  1.00  0.00            
ATOM      8  C5  BCD     1       4.760  22.350  31.220  1.00  0.00            
ATOM      9  O4  BCD     1       5.030  21.430  32.320  1.00  0.00            
ATOM     10  C6  BCD     1       3.230  22.440  31.080  1.00  0.00            
ATOM     11  O5  BCD     1       2.690  23.430  31.870  1.00  0.00            
ATOM     12  H1  BCD     1       6.520  20.570  33.580  1.00  0.00            
ATOM     13  H2  BCD     1       6.710  19.800  31.240  1.00  0.00            
ATOM     14  H3  BCD     1       9.100  20.460  31.280  1.00  0.00            
ATOM     15  H4  BCD     1       7.570  22.450  30.540  1.00  0.00            
ATOM     16  H5  BCD     1       7.370  21.090  28.370  1.00  0.00            
ATOM     17  H6  BCD     1       5.100  20.980  29.620  1.00  0.00            
ATOM     18  H7  BCD     1       5.040  23.390  31.440  1.00  0.00            
ATOM     19  H8  BCD     1       3.060  22.720  30.040  1.00  0.00            
ATOM     20  H9  BCD     1       2.850  21.420  31.240  1.00  0.00            
ATOM     21  H10 BCD     1       2.830  23.050  32.740  1.00  0.00            
ATOM     22  C7  BCD     1       8.840  24.450  36.000  1.00  0.00            
ATOM     23  O6  BCD     1       9.700  24.950  34.970  1.00  0.00            
ATOM     24  C8  BCD     1       8.960  23.030  36.210  1.00  0.00            
ATOM     25  O7  BCD     1      10.240  22.650  36.800  1.00  0.00            
ATOM     26  C9  BCD     1       8.620  22.230  34.920  1.00  0.00            
ATOM     27  O8  BCD     1       8.580  20.840  35.090  1.00  0.00            
ATOM     28  C10 BCD     1       7.220  22.700  34.480  1.00  0.00            
ATOM     29  C11 BCD     1       6.980  24.220  34.490  1.00  0.00            
ATOM     30  O9  BCD     1       7.490  24.830  35.680  1.00  0.00            
ATOM     31  C12 BCD     1       5.500  24.550  34.440  1.00  0.00            
ATOM     32  O10 BCD     1       5.440  26.000  34.040  1.00  0.00            
ATOM     33  H11 BCD     1       9.110  24.930  36.950  1.00  0.00            
ATOM     34  H12 BCD     1       8.150  22.730  36.890  1.00  0.00            
ATOM     35  H13 BCD     1      10.870  23.070  36.200  1.00  0.00            
ATOM     36  H14 BCD     1       9.450  22.500  34.250  1.00  0.00            
ATOM     37  H15 BCD     1       8.590  20.440  34.220  1.00  0.00            
ATOM     38  H16 BCD     1       6.490  22.210  35.150  1.00  0.00            
ATOM     39  H17 BCD     1       7.560  24.570  33.620  1.00  0.00            
ATOM     40  H18 BCD     1       4.950  23.880  33.760  1.00  0.00            
ATOM     41  H19 BCD     1       5.110  24.350  35.450  1.00  0.00            
ATOM     42  H20 BCD     1       4.530  26.290  34.110  1.00  0.00            
ATOM     43  C13 BCD     1      13.530  26.760  34.380  1.00  0.00            
ATOM     44  O11 BCD     1      13.400  26.780  33.000  1.00  0.00            
ATOM     45  C14 BCD     1      13.490  25.250  34.850  1.00  0.00            
ATOM     46  O12 BCD     1      14.480  24.490  34.190  1.00  0.00            
ATOM     47  C15 BCD     1      12.060  24.730  34.490  1.00  0.00            
ATOM     48  O13 BCD     1      11.950  23.310  34.840  1.00  0.00            
ATOM     49  C16 BCD     1      11.030  25.440  35.290  1.00  0.00            
ATOM     50  C17 BCD     1      11.160  26.910  35.070  1.00  0.00            
ATOM     51  O14 BCD     1      12.550  27.400  35.160  1.00  0.00            
ATOM     52  C18 BCD     1      10.370  27.630  36.120  1.00  0.00            
ATOM     53  O15 BCD     1      11.040  27.720  37.340  1.00  0.00            
ATOM     54  H21 BCD     1      14.470  27.240  34.650  1.00  0.00            
ATOM     55  H22 BCD     1      13.640  25.200  35.930  1.00  0.00            
ATOM     56  H23 BCD     1      14.100  24.200  33.360  1.00  0.00            
ATOM     57  H24 BCD     1      11.900  24.870  33.410  1.00  0.00            
ATOM     58  H25 BCD     1      11.760  22.920  33.980  1.00  0.00            
ATOM     59  H26 BCD     1      11.220  25.210  36.350  1.00  0.00            
ATOM     60  H27 BCD     1      10.710  27.190  34.110  1.00  0.00            
ATOM     61  H28 BCD     1      10.410  28.660  35.740  1.00  0.00            
ATOM     62  H29 BCD     1       9.330  27.290  36.220  1.00  0.00            
ATOM     63  H30 BCD     1      11.580  28.510  37.420  1.00  0.00            
ATOM     64  C19 BCD     1      14.090  29.070  29.630  1.00  0.00            
ATOM     65  O16 BCD     1      12.780  28.790  29.150  1.00  0.00            
ATOM     66  C20 BCD     1      14.890  27.810  29.760  1.00  0.00            
ATOM     67  O17 BCD     1      14.990  27.160  28.520  1.00  0.00            
ATOM     68  C21 BCD     1      14.250  26.950  30.790  1.00  0.00            
ATOM     69  O18 BCD     1      15.000  25.730  30.870  1.00  0.00            
ATOM     70  C22 BCD     1      14.150  27.600  32.150  1.00  0.00            
ATOM     71  C23 BCD     1      13.480  28.990  32.020  1.00  0.00            
ATOM     72  O19 BCD     1      13.970  29.700  30.900  1.00  0.00            
ATOM     73  C24 BCD     1      13.810  29.840  33.270  1.00  0.00            
ATOM     74  O20 BCD     1      15.200  30.160  33.450  1.00  0.00            
ATOM     75  H31 BCD     1      14.420  29.860  28.950  1.00  0.00            
ATOM     76  H32 BCD     1      15.920  28.050  30.070  1.00  0.00            
ATOM     77  H33 BCD     1      15.530  26.370  28.560  1.00  0.00            
ATOM     78  H34 BCD     1      13.210  26.730  30.530  1.00  0.00            
ATOM     79  H35 BCD     1      14.550  24.940  31.180  1.00  0.00            
ATOM     80  H36 BCD     1      15.160  27.740  32.570  1.00  0.00            
ATOM     81  H37 BCD     1      12.400  28.840  31.900  1.00  0.00            
ATOM     82  H38 BCD     1      13.250  30.760  33.070  1.00  0.00            
ATOM     83  H39 BCD     1      13.330  29.370  34.140  1.00  0.00            
ATOM     84  H40 BCD     1      15.430  30.330  32.530  1.00  0.00            
ATOM     85  C25 BCD     1      10.310  30.270  26.150  1.00  0.00            
ATOM     86  O21 BCD     1       9.510  29.090  26.210  1.00  0.00            
ATOM     87  C26 BCD     1      11.730  29.900  25.750  1.00  0.00            
ATOM     88  O22 BCD     1      11.800  29.220  24.510  1.00  0.00            
ATOM     89  C27 BCD     1      12.390  29.020  26.830  1.00  0.00            
ATOM     90  O23 BCD     1      13.810  28.860  26.570  1.00  0.00            
ATOM     91  C28 BCD     1      12.250  29.690  28.180  1.00  0.00            
ATOM     92  C29 BCD     1      10.870  30.150  28.480  1.00  0.00            
ATOM     93  O24 BCD     1      10.380  30.970  27.440  1.00  0.00            
ATOM     94  C30 BCD     1      10.780  30.850  29.810  1.00  0.00            
ATOM     95  O25 BCD     1      11.860  31.690  30.180  1.00  0.00            
ATOM     96  H41 BCD     1       9.930  30.990  25.420  1.00  0.00            
ATOM     97  H42 BCD     1      12.270  30.840  25.570  1.00  0.00            
ATOM     98  H43 BCD     1      12.740  29.050  24.440  1.00  0.00            
ATOM     99  H44 BCD     1      11.790  28.100  26.760  1.00  0.00            
ATOM    100  H45 BCD     1      14.200  28.480  27.360  1.00  0.00            
ATOM    101  H46 BCD     1      12.760  30.650  28.280  1.00  0.00            
ATOM    102  H47 BCD     1      10.210  29.270  28.530  1.00  0.00            
ATOM    103  H48 BCD     1       9.880  31.460  29.930  1.00  0.00            
ATOM    104  H49 BCD     1      10.820  30.020  30.530  1.00  0.00            
ATOM    105  H50 BCD     1      11.790  32.120  31.030  1.00  0.00            
ATOM    106  C31 BCD     1       5.700  27.520  25.750  1.00  0.00            
ATOM    107  O26 BCD     1       6.070  26.490  26.580  1.00  0.00            
ATOM    108  C32 BCD     1       6.590  27.600  24.460  1.00  0.00            
ATOM    109  O27 BCD     1       6.640  26.340  23.730  1.00  0.00            
ATOM    110  C33 BCD     1       8.040  27.950  24.790  1.00  0.00            
ATOM    111  C34 BCD     1       8.200  29.140  25.710  1.00  0.00            
ATOM    112  C35 BCD     1       7.150  29.090  26.880  1.00  0.00            
ATOM    113  O28 BCD     1       5.790  28.740  26.540  1.00  0.00            
ATOM    114  C36 BCD     1       7.090  30.290  27.820  1.00  0.00            
ATOM    115  O29 BCD     1       6.440  31.380  27.270  1.00  0.00            
ATOM    116  O30 BCD     1       8.760  28.250  23.600  1.00  0.00            
ATOM    117  H51 BCD     1       4.670  27.190  25.570  1.00  0.00            
ATOM    118  H52 BCD     1       6.110  28.400  23.880  1.00  0.00            
ATOM    119  H53 BCD     1       7.310  26.500  23.060  1.00  0.00            
ATOM    120  H54 BCD     1       8.330  27.030  25.320  1.00  0.00            
ATOM    121  H55 BCD     1       9.690  28.240  23.840  1.00  0.00            
ATOM    122  H56 BCD     1       8.170  30.050  25.100  1.00  0.00            
ATOM    123  H57 BCD     1       7.510  28.290  27.540  1.00  0.00            
ATOM    124  H58 BCD     1       6.490  29.850  28.610  1.00  0.00            
ATOM    125  H59 BCD     1       8.080  30.500  28.260  1.00  0.00            
ATOM    126  H60 BCD     1       5.550  31.200  27.580  1.00  0.00            
ATOM    127  C37 BCD     1       4.850  22.640  27.780  1.00  0.00            
ATOM    128  O31 BCD     1       5.620  22.870  29.020  1.00  0.00            
ATOM    129  C38 BCD     1       5.730  22.640  26.610  1.00  0.00            
ATOM    130  O32 BCD     1       6.860  21.760  26.810  1.00  0.00            
ATOM    131  C39 BCD     1       6.340  24.040  26.350  1.00  0.00            
ATOM    132  O33 BCD     1       7.150  24.110  25.110  1.00  0.00            
ATOM    133  C40 BCD     1       5.330  25.170  26.400  1.00  0.00            
ATOM    134  C41 BCD     1       4.380  24.990  27.570  1.00  0.00            
ATOM    135  O34 BCD     1       3.860  23.650  27.680  1.00  0.00            
ATOM    136  C42 BCD     1       3.250  25.930  27.580  1.00  0.00            
ATOM    137  O35 BCD     1       2.340  25.560  26.590  1.00  0.00            
ATOM    138  H61 BCD     1       4.390  21.650  27.850  1.00  0.00            
ATOM    139  H62 BCD     1       5.030  22.290  25.850  1.00  0.00            
ATOM    140  H63 BCD     1       7.290  21.720  25.960  1.00  0.00            
ATOM    141  H64 BCD     1       7.070  24.240  27.140  1.00  0.00            
ATOM    142  H65 BCD     1       7.150  25.020  24.820  1.00  0.00            
ATOM    143  H66 BCD     1       4.760  25.110  25.460  1.00  0.00            
ATOM    144  H67 BCD     1       5.020  25.150  28.440  1.00  0.00            
ATOM    145  H68 BCD     1       2.720  25.910  28.550  1.00  0.00            
ATOM    146  H69 BCD     1       3.440  27.000  27.470  1.00  0.00            
ATOM    147  H70 BCD     1       1.500  25.350  27.010  1.00  0.00            
ATOM    148  C1  CG7     2       5.050  26.470  31.150  1.00  0.00            
ATOM    149  C2  CG7     2       6.240  27.050  30.770  1.00  0.00            
ATOM    150  C3  CG7     2       7.630  26.620  31.300  1.00  0.00            
ATOM    151  C4  CG7     2       8.700  27.580  30.760  1.00  0.00            
ATOM    152  O1  CG7     2       7.640  26.770  32.710  1.00  0.00            
ATOM    153  C5  CG7     2       8.000  25.150  30.910  1.00  0.00            
ATOM    154  C6  CG7     2       9.430  24.600  31.370  1.00  0.00            
ATOM    155  C7  CG7     2      10.510  24.870  30.290  1.00  0.00            
ATOM    156  C8  CG7     2      11.130  24.070  29.410  1.00  0.00            
ATOM    157  C9  CG7     2      10.850  22.610  29.330  1.00  0.00            
ATOM    158  C10 CG7     2      12.010  24.680  28.350  1.00  0.00            
ATOM    159  C11 CG7     2      11.390  24.940  26.970  1.00  0.00            
ATOM    160  C12 CG7     2      12.310  25.540  25.880  1.00  0.00            
ATOM    161  C13 CG7     2      12.060  25.500  24.580  1.00  0.00            
ATOM    162  C14 CG7     2      10.890  24.980  23.860  1.00  0.00            
ATOM    163  C15 CG7     2      13.100  26.070  23.590  1.00  0.00            
ATOM    164  H1  CG7     2       4.090  26.870  30.830  1.00  0.00            
ATOM    165  H2  CG7     2       5.030  25.620  31.840  1.00  0.00            
ATOM    166  H3  CG7     2       6.280  28.000  30.250  1.00  0.00            
ATOM    167  H4  CG7     2       8.870  27.330  29.710  1.00  0.00            
ATOM    168  H5  CG7     2       8.300  28.600  30.820  1.00  0.00            
ATOM    169  H6  CG7     2       9.670  27.390  31.240  1.00  0.00            
ATOM    170  H7  CG7     2       6.820  26.400  33.090  1.00  0.00            
ATOM    171  H8  CG7     2       7.890  25.130  29.820  1.00  0.00            
ATOM    172  H9  CG7     2       7.170  24.560  31.320  1.00  0.00            
ATOM    173  H10 CG7     2       9.330  23.530  31.570  1.00  0.00            
ATOM    174  H11 CG7     2       9.820  25.050  32.300  1.00  0.00            
ATOM    175  H12 CG7     2      10.660  25.950  30.270  1.00  0.00            
ATOM    176  H13 CG7     2      10.140  22.400  28.520  1.00  0.00            
ATOM    177  H14 CG7     2      11.830  22.150  29.150  1.00  0.00            
ATOM    178  H15 CG7     2      10.470  22.320  30.320  1.00  0.00            
ATOM    179  H16 CG7     2      12.910  24.060  28.290  1.00  0.00            
ATOM    180  H17 CG7     2      12.360  25.640  28.740  1.00  0.00            
ATOM    181  H18 CG7     2      10.510  25.590  27.030  1.00  0.00            
ATOM    182  H19 CG7     2      11.090  23.960  26.570  1.00  0.00            
ATOM    183  H20 CG7     2      13.270  25.990  26.140  1.00  0.00            
ATOM    184  H21 CG7     2      10.290  25.790  23.430  1.00  0.00            
ATOM    185  H22 CG7     2      11.200  24.390  22.990  1.00  0.00            
ATOM    186  H23 CG7     2      10.160  24.430  24.470  1.00  0.00            
ATOM    187  H24 CG7     2      12.540  26.870  23.080  1.00  0.00            
ATOM    188  H25 CG7     2      14.020  26.450  24.050  1.00  0.00            
ATOM    189  H26 CG7     2      13.470  25.500  22.730  1.00  0.00            
TER
ENDMDL
MODEL        1
ATOM      1  C1  BCD     1      22.160  26.440  13.050  1.00  0.00            
ATOM      2  O1  BCD     1      21.020  26.510  12.200  1.00  0.00            
ATOM      3  C2  BCD     1      22.100  27.600  14.070  1.00  0.00            
ATOM      4  O2  BCD     1      20.920  27.600  14.860  1.00  0.00            
ATOM      5  C3  BCD     1      22.360  28.980  13.300  1.00  0.00            
ATOM      6  O3  BCD     1      22.460  30.050  14.240  1.00  0.00            
ATOM      7  C4  BCD     1      23.600  28.960  12.360  1.00  0.00            
ATOM      8  C5  BCD     1      23.450  27.720  11.410  1.00  0.00            
ATOM      9  O4  BCD     1      23.290  26.530  12.220  1.00  0.00            
ATOM     10  C6  BCD     1      24.600  27.620  10.440  1.00  0.00            
ATOM     11  O5  BCD     1      24.450  26.570   9.480  1.00  0.00            
ATOM     12  H1  BCD     1      22.170  25.520  13.660  1.00  0.00            
ATOM     13  H2  BCD     1      22.910  27.390  14.780  1.00  0.00            
ATOM     14  H3  BCD     1      20.960  28.540  15.060  1.00  0.00            
ATOM     15  H4  BCD     1      21.360  29.020  12.850  1.00  0.00            
ATOM     16  H5  BCD     1      22.520  30.900  13.800  1.00  0.00            
ATOM     17  H6  BCD     1      24.570  29.060  12.870  1.00  0.00            
ATOM     18  H7  BCD     1      22.510  27.780  10.840  1.00  0.00            
ATOM     19  H8  BCD     1      24.660  28.600   9.950  1.00  0.00            
ATOM     20  H9  BCD     1      25.560  27.540  10.950  1.00  0.00            
ATOM     21  H10 BCD     1      25.120  25.900   9.660  1.00  0.00            
ATOM     22  C7  BCD     1      17.780  24.020  11.180  1.00  0.00            
ATOM     23  O6  BCD     1      16.950  25.140  10.920  1.00  0.00            
ATOM     24  C8  BCD     1      18.260  24.040  12.650  1.00  0.00            
ATOM     25  O7  BCD     1      17.090  23.930  13.480  1.00  0.00            
ATOM     26  C9  BCD     1      19.120  25.330  12.980  1.00  0.00            
ATOM     27  O8  BCD     1      19.510  25.310  14.360  1.00  0.00            
ATOM     28  C10 BCD     1      20.280  25.330  12.000  1.00  0.00            
ATOM     29  C11 BCD     1      19.930  25.050  10.530  1.00  0.00            
ATOM     30  O9  BCD     1      18.930  24.010  10.360  1.00  0.00            
ATOM     31  C12 BCD     1      21.170  24.800   9.750  1.00  0.00            
ATOM     32  O10 BCD     1      21.750  23.580  10.040  1.00  0.00            
ATOM     33  H11 BCD     1      17.240  23.120  10.870  1.00  0.00            
ATOM     34  H12 BCD     1      18.910  23.190  12.880  1.00  0.00            
ATOM     35  H13 BCD     1      16.440  24.610  13.270  1.00  0.00            
ATOM     36  H14 BCD     1      18.520  26.210  12.720  1.00  0.00            
ATOM     37  H15 BCD     1      19.860  26.180  14.600  1.00  0.00            
ATOM     38  H16 BCD     1      20.900  24.480  12.310  1.00  0.00            
ATOM     39  H17 BCD     1      19.560  25.980  10.090  1.00  0.00            
ATOM     40  H18 BCD     1      20.810  24.770   8.710  1.00  0.00            
ATOM     41  H19 BCD     1      21.850  25.640   9.950  1.00  0.00            
ATOM     42  H20 BCD     1      22.200  23.480   9.200  1.00  0.00            
ATOM     43  C13 BCD     1      13.300  25.970   9.340  1.00  0.00            
ATOM     44  O11 BCD     1      13.950  27.190   9.060  1.00  0.00            
ATOM     45  C14 BCD     1      13.250  25.630  10.820  1.00  0.00            
ATOM     46  O12 BCD     1      12.420  26.610  11.510  1.00  0.00            
ATOM     47  C15 BCD     1      14.710  25.780  11.320  1.00  0.00            
ATOM     48  O13 BCD     1      14.710  25.510  12.770  1.00  0.00            
ATOM     49  C16 BCD     1      15.590  24.750  10.610  1.00  0.00            
ATOM     50  C17 BCD     1      15.400  24.770   9.010  1.00  0.00            
ATOM     51  O14 BCD     1      14.030  24.980   8.580  1.00  0.00            
ATOM     52  C18 BCD     1      16.100  23.600   8.410  1.00  0.00            
ATOM     53  O15 BCD     1      15.630  22.370   8.970  1.00  0.00            
ATOM     54  H21 BCD     1      12.260  26.050   9.020  1.00  0.00            
ATOM     55  H22 BCD     1      12.850  24.610  10.920  1.00  0.00            
ATOM     56  H23 BCD     1      12.830  27.480  11.540  1.00  0.00            
ATOM     57  H24 BCD     1      15.100  26.790  11.100  1.00  0.00            
ATOM     58  H25 BCD     1      14.690  26.410  13.090  1.00  0.00            
ATOM     59  H26 BCD     1      15.300  23.790  11.040  1.00  0.00            
ATOM     60  H27 BCD     1      15.890  25.670   8.630  1.00  0.00            
ATOM     61  H28 BCD     1      15.970  23.620   7.320  1.00  0.00            
ATOM     62  H29 BCD     1      17.190  23.660   8.520  1.00  0.00            
ATOM     63  H30 BCD     1      16.140  21.680   8.530  1.00  0.00            
ATOM     64  C19 BCD     1      13.220  31.180   8.060  1.00  0.00            
ATOM     65  O16 BCD     1      14.670  31.340   7.970  1.00  0.00            
ATOM     66  C20 BCD     1      12.860  30.780   9.500  1.00  0.00            
ATOM     67  O17 BCD     1      13.150  31.810  10.500  1.00  0.00            
ATOM     68  C21 BCD     1      13.520  29.490   9.870  1.00  0.00            
ATOM     69  O18 BCD     1      13.350  29.020  11.260  1.00  0.00            
ATOM     70  C22 BCD     1      13.160  28.390   8.930  1.00  0.00            
ATOM     71  C23 BCD     1      13.340  28.850   7.480  1.00  0.00            
ATOM     72  O19 BCD     1      12.700  30.100   7.240  1.00  0.00            
ATOM     73  C24 BCD     1      12.960  27.920   6.410  1.00  0.00            
ATOM     74  O20 BCD     1      11.600  27.490   6.390  1.00  0.00            
ATOM     75  H31 BCD     1      12.700  32.110   7.800  1.00  0.00            
ATOM     76  H32 BCD     1      11.770  30.620   9.460  1.00  0.00            
ATOM     77  H33 BCD     1      14.020  32.180  10.350  1.00  0.00            
ATOM     78  H34 BCD     1      14.600  29.670   9.730  1.00  0.00            
ATOM     79  H35 BCD     1      13.790  29.620  11.870  1.00  0.00            
ATOM     80  H36 BCD     1      12.110  28.150   9.130  1.00  0.00            
ATOM     81  H37 BCD     1      14.420  29.010   7.380  1.00  0.00            
ATOM     82  H38 BCD     1      13.400  28.190   5.440  1.00  0.00            
ATOM     83  H39 BCD     1      13.490  26.990   6.640  1.00  0.00            
ATOM     84  H40 BCD     1      11.430  27.190   5.490  1.00  0.00            
ATOM     85  C25 BCD     1      17.240  33.930   5.910  1.00  0.00            
ATOM     86  O21 BCD     1      18.300  33.650   6.870  1.00  0.00            
ATOM     87  C26 BCD     1      16.040  34.490   6.670  1.00  0.00            
ATOM     88  O22 BCD     1      16.410  35.740   7.200  1.00  0.00            
ATOM     89  C27 BCD     1      15.570  33.560   7.750  1.00  0.00            
ATOM     90  O23 BCD     1      14.450  34.060   8.590  1.00  0.00            
ATOM     91  C28 BCD     1      15.130  32.270   6.980  1.00  0.00            
ATOM     92  C29 BCD     1      16.390  31.740   6.190  1.00  0.00            
ATOM     93  O24 BCD     1      16.970  32.660   5.260  1.00  0.00            
ATOM     94  C30 BCD     1      16.090  30.570   5.270  1.00  0.00            
ATOM     95  O25 BCD     1      15.100  30.750   4.260  1.00  0.00            
ATOM     96  H41 BCD     1      17.570  34.680   5.180  1.00  0.00            
ATOM     97  H42 BCD     1      15.270  34.570   5.890  1.00  0.00            
ATOM     98  H43 BCD     1      15.630  36.260   7.400  1.00  0.00            
ATOM     99  H44 BCD     1      16.460  33.330   8.350  1.00  0.00            
ATOM    100  H45 BCD     1      14.780  34.700   9.230  1.00  0.00            
ATOM    101  H46 BCD     1      14.340  32.460   6.250  1.00  0.00            
ATOM    102  H47 BCD     1      17.210  31.500   6.870  1.00  0.00            
ATOM    103  H48 BCD     1      17.080  30.400   4.830  1.00  0.00            
ATOM    104  H49 BCD     1      15.820  29.790   6.000  1.00  0.00            
ATOM    105  H50 BCD     1      14.590  29.940   4.180  1.00  0.00            
ATOM    106  C31 BCD     1      22.280  34.010   7.530  1.00  0.00            
ATOM    107  O26 BCD     1      22.220  32.940   8.480  1.00  0.00            
ATOM    108  C32 BCD     1      21.560  35.310   7.800  1.00  0.00            
ATOM    109  O27 BCD     1      22.130  35.840   9.020  1.00  0.00            
ATOM    110  C33 BCD     1      20.090  34.880   7.940  1.00  0.00            
ATOM    111  C34 BCD     1      19.600  34.220   6.630  1.00  0.00            
ATOM    112  C35 BCD     1      20.490  33.070   6.060  1.00  0.00            
ATOM    113  O28 BCD     1      21.860  33.590   6.200  1.00  0.00            
ATOM    114  C36 BCD     1      20.200  32.660   4.610  1.00  0.00            
ATOM    115  O29 BCD     1      20.320  33.840   3.730  1.00  0.00            
ATOM    116  O30 BCD     1      19.260  35.990   8.280  1.00  0.00            
ATOM    117  H51 BCD     1      23.350  34.250   7.460  1.00  0.00            
ATOM    118  H52 BCD     1      21.610  36.030   6.970  1.00  0.00            
ATOM    119  H53 BCD     1      22.050  35.290   9.800  1.00  0.00            
ATOM    120  H54 BCD     1      20.090  34.130   8.740  1.00  0.00            
ATOM    121  H55 BCD     1      18.350  35.850   8.010  1.00  0.00            
ATOM    122  H56 BCD     1      19.540  35.040   5.910  1.00  0.00            
ATOM    123  H57 BCD     1      20.520  32.140   6.650  1.00  0.00            
ATOM    124  H58 BCD     1      20.890  31.870   4.300  1.00  0.00            
ATOM    125  H59 BCD     1      19.180  32.290   4.480  1.00  0.00            
ATOM    126  H60 BCD     1      20.630  33.600   2.850  1.00  0.00            
ATOM    127  C37 BCD     1      24.420  31.040  11.370  1.00  0.00            
ATOM    128  O31 BCD     1      23.380  30.070  11.520  1.00  0.00            
ATOM    129  C38 BCD     1      23.940  32.480  11.710  1.00  0.00            
ATOM    130  O32 BCD     1      23.470  32.480  13.020  1.00  0.00            
ATOM    131  C39 BCD     1      22.760  32.890  10.830  1.00  0.00            
ATOM    132  O33 BCD     1      22.150  34.260  11.090  1.00  0.00            
ATOM    133  C40 BCD     1      23.330  32.810   9.360  1.00  0.00            
ATOM    134  C41 BCD     1      23.870  31.390   9.080  1.00  0.00            
ATOM    135  O34 BCD     1      24.860  31.080  10.010  1.00  0.00            
ATOM    136  C42 BCD     1      24.470  31.310   7.650  1.00  0.00            
ATOM    137  O35 BCD     1      25.530  32.270   7.370  1.00  0.00            
ATOM    138  H61 BCD     1      25.290  30.780  11.990  1.00  0.00            
ATOM    139  H62 BCD     1      24.880  33.040  11.680  1.00  0.00            
ATOM    140  H63 BCD     1      23.040  33.310  13.260  1.00  0.00            
ATOM    141  H64 BCD     1      22.050  32.070  11.000  1.00  0.00            
ATOM    142  H65 BCD     1      21.780  34.270  11.970  1.00  0.00            
ATOM    143  H66 BCD     1      24.120  33.560   9.220  1.00  0.00            
ATOM    144  H67 BCD     1      23.100  30.640   9.280  1.00  0.00            
ATOM    145  H68 BCD     1      24.730  30.280   7.370  1.00  0.00            
ATOM    146  H69 BCD     1      23.580  31.540   7.050  1.00  0.00            
ATOM    147  H70 BCD     1      25.440  32.600   6.470  1.00  0.00            
ATOM    148  C1  CG7     2      16.300  25.840   4.640  1.00  0.00            
ATOM    149  C2  CG7     2      17.230  25.090   5.250  1.00  0.00            
ATOM    150  C3  CG7     2      18.570  25.660   5.940  1.00  0.00            
ATOM    151  C4  CG7     2      19.480  24.420   6.180  1.00  0.00            
ATOM    152  O1  CG7     2      19.190  26.460   4.970  1.00  0.00            
ATOM    153  C5  CG7     2      18.320  26.440   7.290  1.00  0.00            
ATOM    154  C6  CG7     2      17.470  27.720   7.120  1.00  0.00            
ATOM    155  C7  CG7     2      17.360  28.420   8.410  1.00  0.00            
ATOM    156  C8  CG7     2      18.220  29.360   8.850  1.00  0.00            
ATOM    157  C9  CG7     2      19.430  29.800   8.090  1.00  0.00            
ATOM    158  C10 CG7     2      18.120  29.870  10.260  1.00  0.00            
ATOM    159  C11 CG7     2      18.660  28.900  11.360  1.00  0.00            
ATOM    160  C12 CG7     2      18.170  29.460  12.710  1.00  0.00            
ATOM    161  C13 CG7     2      18.560  30.540  13.410  1.00  0.00            
ATOM    162  C14 CG7     2      19.750  31.340  12.970  1.00  0.00            
ATOM    163  C15 CG7     2      17.790  31.010  14.640  1.00  0.00            
ATOM    164  H1  CG7     2      15.470  25.370   4.130  1.00  0.00            
ATOM    165  H2  CG7     2      16.410  26.910   4.500  1.00  0.00            
ATOM    166  H3  CG7     2      17.110  24.000   5.260  1.00  0.00            
ATOM    167  H4  CG7     2      19.470  23.680   5.360  1.00  0.00            
ATOM    168  H5  CG7     2      20.550  24.650   6.290  1.00  0.00            
ATOM    169  H6  CG7     2      19.140  23.750   6.980  1.00  0.00            
ATOM    170  H7  CG7     2      19.010  25.840   4.240  1.00  0.00            
ATOM    171  H8  CG7     2      19.330  26.690   7.630  1.00  0.00            
ATOM    172  H9  CG7     2      17.820  25.760   7.990  1.00  0.00            
ATOM    173  H10 CG7     2      16.450  27.440   6.850  1.00  0.00            
ATOM    174  H11 CG7     2      17.850  28.400   6.350  1.00  0.00            
ATOM    175  H12 CG7     2      16.580  28.040   9.070  1.00  0.00            
ATOM    176  H13 CG7     2      19.210  30.690   7.490  1.00  0.00            
ATOM    177  H14 CG7     2      20.310  30.000   8.710  1.00  0.00            
ATOM    178  H15 CG7     2      19.810  29.020   7.420  1.00  0.00            
ATOM    179  H16 CG7     2      17.090  30.080  10.580  1.00  0.00            
ATOM    180  H17 CG7     2      18.560  30.860  10.390  1.00  0.00            
ATOM    181  H18 CG7     2      19.750  28.750  11.350  1.00  0.00            
ATOM    182  H19 CG7     2      18.290  27.870  11.330  1.00  0.00            
ATOM    183  H20 CG7     2      17.250  29.010  13.080  1.00  0.00            
ATOM    184  H21 CG7     2      20.460  31.610  13.770  1.00  0.00            
ATOM    185  H22 CG7     2      20.290  30.780  12.200  1.00  0.00            
ATOM    186  H23 CG7     2      19.290  32.250  12.580  1.00  0.00            
ATOM    187  H24 CG7     2      18.360  30.570  15.470  1.00  0.00            
ATOM    188  H25 CG7     2      17.910  32.100  14.690  1.00  0.00            
ATOM    189  H26 CG7     2      16.750  30.680  14.620  1.00  0.00            
TER
ENDMDL
MODEL        1
ATOM      1  C1  BCD     1      12.620  17.250  14.500  1.00  0.00            
ATOM      2  O1  BCD     1      13.490  16.190  14.870  1.00  0.00            
ATOM      3  C2  BCD     1      13.090  17.950  13.210  1.00  0.00            
ATOM      4  O2  BCD     1      13.020  16.960  12.160  1.00  0.00            
ATOM      5  C3  BCD     1      14.570  18.440  13.480  1.00  0.00            
ATOM      6  O3  BCD     1      15.100  19.030  12.310  1.00  0.00            
ATOM      7  C4  BCD     1      14.490  19.510  14.540  1.00  0.00            
ATOM      8  C5  BCD     1      13.910  18.930  15.820  1.00  0.00            
ATOM      9  O4  BCD     1      12.680  18.190  15.520  1.00  0.00            
ATOM     10  C6  BCD     1      13.580  19.950  16.910  1.00  0.00            
ATOM     11  O5  BCD     1      12.570  20.880  16.400  1.00  0.00            
ATOM     12  H1  BCD     1      11.610  16.830  14.490  1.00  0.00            
ATOM     13  H2  BCD     1      12.390  18.750  12.970  1.00  0.00            
ATOM     14  H3  BCD     1      13.180  17.450  11.340  1.00  0.00            
ATOM     15  H4  BCD     1      15.170  17.610  13.870  1.00  0.00            
ATOM     16  H5  BCD     1      15.800  19.660  12.480  1.00  0.00            
ATOM     17  H6  BCD     1      13.860  20.350  14.190  1.00  0.00            
ATOM     18  H7  BCD     1      14.570  18.110  16.120  1.00  0.00            
ATOM     19  H8  BCD     1      13.410  19.510  17.900  1.00  0.00            
ATOM     20  H9  BCD     1      14.540  20.470  17.080  1.00  0.00            
ATOM     21  H10 BCD     1      11.840  20.770  17.010  1.00  0.00            
ATOM     22  C7  BCD     1      13.720  12.130  14.860  1.00  0.00            
ATOM     23  O6  BCD     1      14.990  12.220  15.650  1.00  0.00            
ATOM     24  C8  BCD     1      14.040  12.870  13.630  1.00  0.00            
ATOM     25  O7  BCD     1      15.020  12.080  12.860  1.00  0.00            
ATOM     26  C9  BCD     1      14.300  14.340  13.710  1.00  0.00            
ATOM     27  O8  BCD     1      14.480  14.990  12.380  1.00  0.00            
ATOM     28  C10 BCD     1      13.140  14.870  14.460  1.00  0.00            
ATOM     29  C11 BCD     1      12.930  14.160  15.840  1.00  0.00            
ATOM     30  O9  BCD     1      12.670  12.740  15.560  1.00  0.00            
ATOM     31  C12 BCD     1      11.850  14.730  16.680  1.00  0.00            
ATOM     32  O10 BCD     1      11.700  14.000  17.830  1.00  0.00            
ATOM     33  H11 BCD     1      13.560  11.090  14.560  1.00  0.00            
ATOM     34  H12 BCD     1      13.150  12.730  13.010  1.00  0.00            
ATOM     35  H13 BCD     1      15.430  12.690  12.240  1.00  0.00            
ATOM     36  H14 BCD     1      15.230  14.480  14.270  1.00  0.00            
ATOM     37  H15 BCD     1      13.860  15.720  12.340  1.00  0.00            
ATOM     38  H16 BCD     1      12.260  14.890  13.800  1.00  0.00            
ATOM     39  H17 BCD     1      13.840  14.190  16.440  1.00  0.00            
ATOM     40  H18 BCD     1      11.980  15.800  16.880  1.00  0.00            
ATOM     41  H19 BCD     1      10.930  14.610  16.080  1.00  0.00            
ATOM     42  H20 BCD     1      12.020  14.520  18.570  1.00  0.00            
ATOM     43  C13 BCD     1      17.150   9.790  18.280  1.00  0.00            
ATOM     44  O11 BCD     1      18.070  10.800  18.350  1.00  0.00            
ATOM     45  C14 BCD     1      16.970   9.290  16.900  1.00  0.00            
ATOM     46  O12 BCD     1      18.270   8.800  16.440  1.00  0.00            
ATOM     47  C15 BCD     1      16.400  10.360  15.920  1.00  0.00            
ATOM     48  O13 BCD     1      16.210   9.770  14.640  1.00  0.00            
ATOM     49  C16 BCD     1      15.160  11.030  16.490  1.00  0.00            
ATOM     50  C17 BCD     1      15.390  11.450  17.950  1.00  0.00            
ATOM     51  O14 BCD     1      15.900  10.340  18.690  1.00  0.00            
ATOM     52  C18 BCD     1      14.020  11.820  18.490  1.00  0.00            
ATOM     53  O15 BCD     1      14.090  12.300  19.870  1.00  0.00            
ATOM     54  H21 BCD     1      17.350   9.010  19.020  1.00  0.00            
ATOM     55  H22 BCD     1      16.200   8.510  16.900  1.00  0.00            
ATOM     56  H23 BCD     1      18.130   8.620  15.500  1.00  0.00            
ATOM     57  H24 BCD     1      17.120  11.180  15.810  1.00  0.00            
ATOM     58  H25 BCD     1      16.070  10.510  14.040  1.00  0.00            
ATOM     59  H26 BCD     1      14.320  10.320  16.480  1.00  0.00            
ATOM     60  H27 BCD     1      16.160  12.240  17.990  1.00  0.00            
ATOM     61  H28 BCD     1      13.760  12.650  17.830  1.00  0.00            
ATOM     62  H29 BCD     1      13.280  11.020  18.340  1.00  0.00            
ATOM     63  H30 BCD     1      14.240  13.250  19.830  1.00  0.00            
ATOM     64  C19 BCD     1      21.120  12.270  20.590  1.00  0.00            
ATOM     65  O16 BCD     1      21.130  13.380  19.730  1.00  0.00            
ATOM     66  C20 BCD     1      21.440  11.040  19.690  1.00  0.00            
ATOM     67  O17 BCD     1      22.760  11.170  19.110  1.00  0.00            
ATOM     68  C21 BCD     1      20.450  10.810  18.610  1.00  0.00            
ATOM     69  O18 BCD     1      20.630   9.700  17.670  1.00  0.00            
ATOM     70  C22 BCD     1      19.050  10.730  19.300  1.00  0.00            
ATOM     71  C23 BCD     1      18.810  11.980  20.260  1.00  0.00            
ATOM     72  O19 BCD     1      19.900  12.120  21.160  1.00  0.00            
ATOM     73  C24 BCD     1      17.490  11.780  21.010  1.00  0.00            
ATOM     74  O20 BCD     1      17.480  10.530  21.710  1.00  0.00            
ATOM     75  H31 BCD     1      21.900  12.320  21.360  1.00  0.00            
ATOM     76  H32 BCD     1      21.400  10.240  20.440  1.00  0.00            
ATOM     77  H33 BCD     1      22.850  10.300  18.710  1.00  0.00            
ATOM     78  H34 BCD     1      20.480  11.660  17.910  1.00  0.00            
ATOM     79  H35 BCD     1      19.810   9.470  17.220  1.00  0.00            
ATOM     80  H36 BCD     1      19.040   9.770  19.840  1.00  0.00            
ATOM     81  H37 BCD     1      18.820  12.850  19.580  1.00  0.00            
ATOM     82  H38 BCD     1      17.410  12.610  21.720  1.00  0.00            
ATOM     83  H39 BCD     1      16.680  11.890  20.280  1.00  0.00            
ATOM     84  H40 BCD     1      16.950  10.640  22.500  1.00  0.00            
ATOM     85  C25 BCD     1      22.580  17.160  19.800  1.00  0.00            
ATOM     86  O21 BCD     1      21.750  17.550  18.630  1.00  0.00            
ATOM     87  C26 BCD     1      23.580  16.110  19.350  1.00  0.00            
ATOM     88  O22 BCD     1      24.340  16.490  18.170  1.00  0.00            
ATOM     89  C27 BCD     1      22.800  14.790  19.100  1.00  0.00            
ATOM     90  O23 BCD     1      23.630  13.650  18.780  1.00  0.00            
ATOM     91  C28 BCD     1      21.920  14.430  20.240  1.00  0.00            
ATOM     92  C29 BCD     1      20.970  15.590  20.610  1.00  0.00            
ATOM     93  O24 BCD     1      21.710  16.780  20.890  1.00  0.00            
ATOM     94  C30 BCD     1      20.130  15.360  21.860  1.00  0.00            
ATOM     95  O25 BCD     1      20.900  15.200  23.070  1.00  0.00            
ATOM     96  H41 BCD     1      23.130  18.020  20.200  1.00  0.00            
ATOM     97  H42 BCD     1      24.310  16.030  20.170  1.00  0.00            
ATOM     98  H43 BCD     1      23.670  16.730  17.510  1.00  0.00            
ATOM     99  H44 BCD     1      22.220  14.920  18.180  1.00  0.00            
ATOM    100  H45 BCD     1      23.250  12.770  18.840  1.00  0.00            
ATOM    101  H46 BCD     1      22.530  14.220  21.120  1.00  0.00            
ATOM    102  H47 BCD     1      20.210  15.760  19.840  1.00  0.00            
ATOM    103  H48 BCD     1      19.540  16.290  21.950  1.00  0.00            
ATOM    104  H49 BCD     1      19.410  14.540  21.720  1.00  0.00            
ATOM    105  H50 BCD     1      20.960  14.280  23.340  1.00  0.00            
ATOM    106  C31 BCD     1      21.100  21.030  16.440  1.00  0.00            
ATOM    107  O26 BCD     1      19.860  20.490  16.170  1.00  0.00            
ATOM    108  C32 BCD     1      22.210  20.150  15.900  1.00  0.00            
ATOM    109  O27 BCD     1      22.130  20.120  14.500  1.00  0.00            
ATOM    110  C33 BCD     1      22.140  18.760  16.530  1.00  0.00            
ATOM    111  C34 BCD     1      22.090  18.850  18.040  1.00  0.00            
ATOM    112  C35 BCD     1      20.990  19.840  18.490  1.00  0.00            
ATOM    113  O28 BCD     1      21.200  21.100  17.850  1.00  0.00            
ATOM    114  C36 BCD     1      20.980  20.140  20.000  1.00  0.00            
ATOM    115  O29 BCD     1      22.270  20.320  20.630  1.00  0.00            
ATOM    116  O30 BCD     1      23.280  18.010  16.160  1.00  0.00            
ATOM    117  H51 BCD     1      21.170  22.030  16.010  1.00  0.00            
ATOM    118  H52 BCD     1      23.180  20.540  16.240  1.00  0.00            
ATOM    119  H53 BCD     1      22.780  20.700  14.090  1.00  0.00            
ATOM    120  H54 BCD     1      21.330  18.190  16.050  1.00  0.00            
ATOM    121  H55 BCD     1      23.570  18.220  15.270  1.00  0.00            
ATOM    122  H56 BCD     1      23.090  19.100  18.400  1.00  0.00            
ATOM    123  H57 BCD     1      19.980  19.500  18.220  1.00  0.00            
ATOM    124  H58 BCD     1      20.380  21.060  20.140  1.00  0.00            
ATOM    125  H59 BCD     1      20.420  19.360  20.530  1.00  0.00            
ATOM    126  H60 BCD     1      22.130  19.960  21.510  1.00  0.00            
ATOM    127  C37 BCD     1      16.220  21.300  14.500  1.00  0.00            
ATOM    128  O31 BCD     1      15.860  19.940  14.680  1.00  0.00            
ATOM    129  C38 BCD     1      17.490  21.380  13.600  1.00  0.00            
ATOM    130  O32 BCD     1      17.130  20.770  12.390  1.00  0.00            
ATOM    131  C39 BCD     1      18.610  20.690  14.270  1.00  0.00            
ATOM    132  O33 BCD     1      19.700  20.830  13.340  1.00  0.00            
ATOM    133  C40 BCD     1      18.860  21.360  15.590  1.00  0.00            
ATOM    134  C41 BCD     1      17.600  21.490  16.450  1.00  0.00            
ATOM    135  O34 BCD     1      16.440  21.990  15.720  1.00  0.00            
ATOM    136  C42 BCD     1      17.800  22.330  17.740  1.00  0.00            
ATOM    137  O35 BCD     1      17.860  23.700  17.370  1.00  0.00            
ATOM    138  H61 BCD     1      15.330  21.770  14.070  1.00  0.00            
ATOM    139  H62 BCD     1      17.810  22.410  13.390  1.00  0.00            
ATOM    140  H63 BCD     1      17.960  20.510  11.980  1.00  0.00
[truncated: 1,843,594 more chars]
