# Supplementary material for: Achieving Chemical Accuracy in Cyclodextrin Host–Guest Binding via Integrative Atomistic Modelling
Source: Adv Sci (Weinh). 2025 Dec 14;13(10):e19782. doi: 10.1002/advs.202519782 (PMC12915143; doi:10.1002/advs.202519782)
Supplement: Supplementary file 1 — Supporting Information [file ADVS-13-e19782-s003.zip › all_poses/BCD.CH4.pdb]

MODEL        1
ATOM      1  C1  BCD     1      22.400  17.830  22.000  1.00  0.00            
ATOM      2  O1  BCD     1      21.470  17.420  22.930  1.00  0.00            
ATOM      3  C2  BCD     1      22.530  16.920  20.750  1.00  0.00            
ATOM      4  O2  BCD     1      21.290  16.710  20.030  1.00  0.00            
ATOM      5  C3  BCD     1      23.160  15.600  21.040  1.00  0.00            
ATOM      6  O3  BCD     1      23.280  14.900  19.790  1.00  0.00            
ATOM      7  C4  BCD     1      24.480  15.710  21.850  1.00  0.00            
ATOM      8  C5  BCD     1      24.360  16.730  23.020  1.00  0.00            
ATOM      9  O4  BCD     1      23.720  18.000  22.550  1.00  0.00            
ATOM     10  C6  BCD     1      25.700  17.170  23.650  1.00  0.00            
ATOM     11  O5  BCD     1      26.590  17.800  22.710  1.00  0.00            
ATOM     12  H1  BCD     1      22.100  18.820  21.640  1.00  0.00            
ATOM     13  H2  BCD     1      23.210  17.470  20.080  1.00  0.00            
ATOM     14  H3  BCD     1      21.330  15.790  19.750  1.00  0.00            
ATOM     15  H4  BCD     1      22.460  15.000  21.620  1.00  0.00            
ATOM     16  H5  BCD     1      23.470  13.960  19.870  1.00  0.00            
ATOM     17  H6  BCD     1      25.320  15.970  21.200  1.00  0.00            
ATOM     18  H7  BCD     1      23.730  16.320  23.820  1.00  0.00            
ATOM     19  H8  BCD     1      25.390  17.980  24.320  1.00  0.00            
ATOM     20  H9  BCD     1      26.170  16.440  24.340  1.00  0.00            
ATOM     21  H10 BCD     1      26.180  18.620  22.420  1.00  0.00            
ATOM     22  C7  BCD     1      18.430  18.840  25.290  1.00  0.00            
ATOM     23  O6  BCD     1      18.520  17.740  26.230  1.00  0.00            
ATOM     24  C8  BCD     1      17.980  18.390  23.850  1.00  0.00            
ATOM     25  O7  BCD     1      16.780  17.600  24.010  1.00  0.00            
ATOM     26  C9  BCD     1      19.070  17.570  23.200  1.00  0.00            
ATOM     27  O8  BCD     1      18.900  17.240  21.830  1.00  0.00            
ATOM     28  C10 BCD     1      20.460  18.350  23.350  1.00  0.00            
ATOM     29  C11 BCD     1      20.780  18.560  24.810  1.00  0.00            
ATOM     30  O9  BCD     1      19.720  19.350  25.310  1.00  0.00            
ATOM     31  C12 BCD     1      22.060  19.280  25.130  1.00  0.00            
ATOM     32  O10 BCD     1      22.000  20.550  24.390  1.00  0.00            
ATOM     33  H11 BCD     1      17.650  19.510  25.670  1.00  0.00            
ATOM     34  H12 BCD     1      17.840  19.320  23.280  1.00  0.00            
ATOM     35  H13 BCD     1      17.090  16.690  24.070  1.00  0.00            
ATOM     36  H14 BCD     1      19.260  16.640  23.760  1.00  0.00            
ATOM     37  H15 BCD     1      19.570  16.590  21.590  1.00  0.00            
ATOM     38  H16 BCD     1      20.520  19.240  22.700  1.00  0.00            
ATOM     39  H17 BCD     1      20.750  17.610  25.370  1.00  0.00            
ATOM     40  H18 BCD     1      22.250  19.410  26.200  1.00  0.00            
ATOM     41  H19 BCD     1      22.910  18.670  24.780  1.00  0.00            
ATOM     42  H20 BCD     1      21.610  21.180  25.000  1.00  0.00            
ATOM     43  C13 BCD     1      17.020  16.400  29.790  1.00  0.00            
ATOM     44  O11 BCD     1      16.950  15.070  29.370  1.00  0.00            
ATOM     45  C14 BCD     1      16.020  17.280  28.930  1.00  0.00            
ATOM     46  O12 BCD     1      14.760  16.650  28.920  1.00  0.00            
ATOM     47  C15 BCD     1      16.500  17.500  27.500  1.00  0.00            
ATOM     48  O13 BCD     1      15.750  18.460  26.780  1.00  0.00            
ATOM     49  C16 BCD     1      17.980  17.970  27.510  1.00  0.00            
ATOM     50  C17 BCD     1      18.870  17.170  28.470  1.00  0.00            
ATOM     51  O14 BCD     1      18.280  17.050  29.720  1.00  0.00            
ATOM     52  C18 BCD     1      20.220  17.810  28.570  1.00  0.00            
ATOM     53  O15 BCD     1      20.230  19.210  28.810  1.00  0.00            
ATOM     54  H21 BCD     1      16.620  16.370  30.810  1.00  0.00            
ATOM     55  H22 BCD     1      15.980  18.280  29.360  1.00  0.00            
ATOM     56  H23 BCD     1      14.850  15.710  28.770  1.00  0.00            
ATOM     57  H24 BCD     1      16.480  16.510  27.030  1.00  0.00            
ATOM     58  H25 BCD     1      15.540  18.170  25.880  1.00  0.00            
ATOM     59  H26 BCD     1      17.940  19.040  27.750  1.00  0.00            
ATOM     60  H27 BCD     1      18.960  16.140  28.100  1.00  0.00            
ATOM     61  H28 BCD     1      20.790  17.240  29.310  1.00  0.00            
ATOM     62  H29 BCD     1      20.720  17.610  27.620  1.00  0.00            
ATOM     63  H30 BCD     1      19.460  19.410  29.350  1.00  0.00            
ATOM     64  C19 BCD     1      16.670  11.200  30.540  1.00  0.00            
ATOM     65  O16 BCD     1      17.230  10.980  29.260  1.00  0.00            
ATOM     66  C20 BCD     1      15.360  11.880  30.330  1.00  0.00            
ATOM     67  O17 BCD     1      14.430  10.990  29.680  1.00  0.00            
ATOM     68  C21 BCD     1      15.480  13.190  29.550  1.00  0.00            
ATOM     69  O18 BCD     1      14.210  13.870  29.600  1.00  0.00            
ATOM     70  C22 BCD     1      16.510  14.090  30.290  1.00  0.00            
ATOM     71  C23 BCD     1      17.740  13.340  30.830  1.00  0.00            
ATOM     72  O19 BCD     1      17.420  12.000  31.360  1.00  0.00            
ATOM     73  C24 BCD     1      18.450  14.030  32.010  1.00  0.00            
ATOM     74  O20 BCD     1      17.560  14.220  33.120  1.00  0.00            
ATOM     75  H31 BCD     1      16.590  10.170  30.910  1.00  0.00            
ATOM     76  H32 BCD     1      14.920  12.070  31.320  1.00  0.00            
ATOM     77  H33 BCD     1      13.640  11.510  29.480  1.00  0.00            
ATOM     78  H34 BCD     1      15.880  13.130  28.530  1.00  0.00            
ATOM     79  H35 BCD     1      13.510  13.220  29.480  1.00  0.00            
ATOM     80  H36 BCD     1      15.940  14.570  31.100  1.00  0.00            
ATOM     81  H37 BCD     1      18.470  13.330  30.010  1.00  0.00            
ATOM     82  H38 BCD     1      19.240  13.410  32.440  1.00  0.00            
ATOM     83  H39 BCD     1      18.830  14.970  31.580  1.00  0.00            
ATOM     84  H40 BCD     1      17.920  13.810  33.910  1.00  0.00            
ATOM     85  C25 BCD     1      19.870   8.310  27.430  1.00  0.00            
ATOM     86  O21 BCD     1      20.620   9.410  26.830  1.00  0.00            
ATOM     87  C26 BCD     1      18.440   8.370  26.920  1.00  0.00            
ATOM     88  O22 BCD     1      18.350   8.380  25.520  1.00  0.00            
ATOM     89  C27 BCD     1      17.630   9.530  27.540  1.00  0.00            
ATOM     90  O23 BCD     1      16.270   9.340  27.150  1.00  0.00            
ATOM     91  C28 BCD     1      17.840   9.730  29.010  1.00  0.00            
ATOM     92  C29 BCD     1      19.390   9.650  29.280  1.00  0.00            
ATOM     93  O24 BCD     1      19.930   8.450  28.870  1.00  0.00            
ATOM     94  C30 BCD     1      19.800   9.900  30.760  1.00  0.00            
ATOM     95  O25 BCD     1      19.090   9.070  31.740  1.00  0.00            
ATOM     96  H41 BCD     1      20.310   7.330  27.210  1.00  0.00            
ATOM     97  H42 BCD     1      18.020   7.420  27.290  1.00  0.00            
ATOM     98  H43 BCD     1      17.500   8.790  25.370  1.00  0.00            
ATOM     99  H44 BCD     1      18.030  10.410  27.010  1.00  0.00            
ATOM    100  H45 BCD     1      15.770  10.160  27.040  1.00  0.00            
ATOM    101  H46 BCD     1      17.440   8.870  29.560  1.00  0.00            
ATOM    102  H47 BCD     1      19.940  10.430  28.730  1.00  0.00            
ATOM    103  H48 BCD     1      20.890   9.810  30.760  1.00  0.00            
ATOM    104  H49 BCD     1      19.570  10.950  30.990  1.00  0.00            
ATOM    105  H50 BCD     1      18.890   9.720  32.420  1.00  0.00            
ATOM    106  C31 BCD     1      24.210   9.680  24.880  1.00  0.00            
ATOM    107  O26 BCD     1      24.010  11.050  24.470  1.00  0.00            
ATOM    108  C32 BCD     1      23.180   8.740  24.240  1.00  0.00            
ATOM    109  O27 BCD     1      23.300   8.950  22.830  1.00  0.00            
ATOM    110  C33 BCD     1      21.720   9.030  24.740  1.00  0.00            
ATOM    111  C34 BCD     1      21.870   8.970  26.330  1.00  0.00            
ATOM    112  C35 BCD     1      22.950   9.880  26.940  1.00  0.00            
ATOM    113  O28 BCD     1      24.190   9.490  26.290  1.00  0.00            
ATOM    114  C36 BCD     1      23.160   9.750  28.400  1.00  0.00            
ATOM    115  O29 BCD     1      24.140  10.720  28.780  1.00  0.00            
ATOM    116  O30 BCD     1      20.830   8.060  24.380  1.00  0.00            
ATOM    117  H51 BCD     1      25.180   9.460  24.430  1.00  0.00            
ATOM    118  H52 BCD     1      23.390   7.710  24.550  1.00  0.00            
ATOM    119  H53 BCD     1      22.720   8.330  22.370  1.00  0.00            
ATOM    120  H54 BCD     1      21.400  10.010  24.370  1.00  0.00            
ATOM    121  H55 BCD     1      19.930   8.270  24.620  1.00  0.00            
ATOM    122  H56 BCD     1      22.070   7.940  26.630  1.00  0.00            
ATOM    123  H57 BCD     1      22.710  10.930  26.740  1.00  0.00            
ATOM    124  H58 BCD     1      22.160   9.880  28.840  1.00  0.00            
ATOM    125  H59 BCD     1      23.470   8.720  28.620  1.00  0.00            
ATOM    126  H60 BCD     1      24.880  10.350  28.300  1.00  0.00            
ATOM    127  C37 BCD     1      25.970  14.110  22.760  1.00  0.00            
ATOM    128  O31 BCD     1      24.650  14.390  22.310  1.00  0.00            
ATOM    129  C38 BCD     1      26.240  12.750  22.130  1.00  0.00            
ATOM    130  O32 BCD     1      26.270  12.860  20.720  1.00  0.00            
ATOM    131  C39 BCD     1      25.230  11.730  22.650  1.00  0.00            
ATOM    132  O33 BCD     1      25.460  10.460  22.000  1.00  0.00            
ATOM    133  C40 BCD     1      25.230  11.730  24.150  1.00  0.00            
ATOM    134  C41 BCD     1      25.000  13.160  24.700  1.00  0.00            
ATOM    135  O34 BCD     1      26.080  13.980  24.130  1.00  0.00            
ATOM    136  C42 BCD     1      25.130  13.160  26.210  1.00  0.00            
ATOM    137  O35 BCD     1      26.490  12.890  26.510  1.00  0.00            
ATOM    138  H61 BCD     1      26.740  14.860  22.520  1.00  0.00            
ATOM    139  H62 BCD     1      27.270  12.540  22.460  1.00  0.00            
ATOM    140  H63 BCD     1      25.520  12.320  20.470  1.00  0.00            
ATOM    141  H64 BCD     1      24.230  12.120  22.430  1.00  0.00            
ATOM    142  H65 BCD     1      24.650  10.010  22.260  1.00  0.00            
ATOM    143  H66 BCD     1      26.090  11.240  24.620  1.00  0.00            
ATOM    144  H67 BCD     1      24.000  13.540  24.470  1.00  0.00            
ATOM    145  H68 BCD     1      24.750  14.120  26.580  1.00  0.00            
ATOM    146  H69 BCD     1      24.520  12.350  26.620  1.00  0.00            
ATOM    147  H70 BCD     1      26.980  13.530  25.990  1.00  0.00            
ATOM    148  C1  CH4     2      27.480  19.110  26.050  1.00  0.00            
ATOM    149  C2  CH4     2      26.380  18.900  27.080  1.00  0.00            
ATOM    150  C3  CH4     2      27.040  19.200  28.430  1.00  0.00            
ATOM    151  C4  CH4     2      25.550  17.560  27.180  1.00  0.00            
ATOM    152  O1  CH4     2      25.910  16.410  27.010  1.00  0.00            
ATOM    153  N1  CH4     2      24.300  17.670  27.710  1.00  0.00            
ATOM    154  C5  CH4     2      23.350  16.640  27.810  1.00  0.00            
ATOM    155  C6  CH4     2      23.020  16.180  29.120  1.00  0.00            
ATOM    156  C7  CH4     2      22.190  15.020  29.260  1.00  0.00            
ATOM    157  C8  CH4     2      21.520  14.400  28.180  1.00  0.00            
ATOM    158  N2  CH4     2      20.670  13.220  28.470  1.00  0.00            
ATOM    159  O2  CH4     2      19.550  13.090  27.960  1.00  0.00            
ATOM    160  O3  CH4     2      21.130  12.430  29.290  1.00  0.00            
ATOM    161  C9  CH4     2      21.880  14.840  26.860  1.00  0.00            
ATOM    162  C10 CH4     2      21.230  14.250  25.540  1.00  0.00            
ATOM    163  F1  CH4     2      21.480  12.940  25.430  1.00  0.00            
ATOM    164  F2  CH4     2      19.920  14.480  25.500  1.00  0.00            
ATOM    165  F3  CH4     2      21.750  14.780  24.440  1.00  0.00            
ATOM    166  C11 CH4     2      22.810  15.940  26.710  1.00  0.00            
ATOM    167  H1  CH4     2      27.200  18.880  25.020  1.00  0.00            
ATOM    168  H2  CH4     2      27.820  20.160  26.040  1.00  0.00            
ATOM    169  H3  CH4     2      28.330  18.450  26.290  1.00  0.00            
ATOM    170  H4  CH4     2      25.690  19.720  26.870  1.00  0.00            
ATOM    171  H5  CH4     2      26.330  19.480  29.210  1.00  0.00            
ATOM    172  H6  CH4     2      27.550  18.330  28.870  1.00  0.00            
ATOM    173  H7  CH4     2      27.780  20.010  28.430  1.00  0.00            
ATOM    174  H8  CH4     2      24.030  18.540  28.140  1.00  0.00            
ATOM    175  H9  CH4     2      23.450  16.760  29.930  1.00  0.00            
ATOM    176  H10 CH4     2      21.940  14.680  30.260  1.00  0.00            
ATOM    177  H11 CH4     2      23.200  16.310  25.760  1.00  0.00            
TER
ENDMDL
MODEL        1
ATOM      1  C1  BCD     1      13.570  20.380  17.510  1.00  0.00            
ATOM      2  O1  BCD     1      13.060  20.430  18.840  1.00  0.00            
ATOM      3  C2  BCD     1      13.240  19.030  16.890  1.00  0.00            
ATOM      4  O2  BCD     1      11.850  18.750  16.970  1.00  0.00            
ATOM      5  C3  BCD     1      14.010  17.930  17.550  1.00  0.00            
ATOM      6  O3  BCD     1      13.750  16.640  16.950  1.00  0.00            
ATOM      7  C4  BCD     1      15.510  18.250  17.630  1.00  0.00            
ATOM      8  C5  BCD     1      15.720  19.560  18.250  1.00  0.00            
ATOM      9  O4  BCD     1      15.010  20.580  17.520  1.00  0.00            
ATOM     10  C6  BCD     1      17.150  19.990  18.190  1.00  0.00            
ATOM     11  O5  BCD     1      17.730  19.970  16.870  1.00  0.00            
ATOM     12  H1  BCD     1      13.210  21.200  16.860  1.00  0.00            
ATOM     13  H2  BCD     1      13.620  18.920  15.870  1.00  0.00            
ATOM     14  H3  BCD     1      11.640  17.990  16.420  1.00  0.00            
ATOM     15  H4  BCD     1      13.710  17.840  18.600  1.00  0.00            
ATOM     16  H5  BCD     1      14.200  15.920  17.400  1.00  0.00            
ATOM     17  H6  BCD     1      15.990  18.250  16.640  1.00  0.00            
ATOM     18  H7  BCD     1      15.380  19.460  19.290  1.00  0.00            
ATOM     19  H8  BCD     1      17.180  21.020  18.590  1.00  0.00            
ATOM     20  H9  BCD     1      17.760  19.330  18.830  1.00  0.00            
ATOM     21  H10 BCD     1      18.640  20.180  17.090  1.00  0.00            
ATOM     22  C7  BCD     1      11.370  22.040  22.010  1.00  0.00            
ATOM     23  O6  BCD     1      11.630  20.800  22.640  1.00  0.00            
ATOM     24  C8  BCD     1      10.350  21.830  20.910  1.00  0.00            
ATOM     25  O7  BCD     1       9.140  21.150  21.470  1.00  0.00            
ATOM     26  C9  BCD     1      11.060  21.020  19.810  1.00  0.00            
ATOM     27  O8  BCD     1      10.190  20.780  18.650  1.00  0.00            
ATOM     28  C10 BCD     1      12.380  21.550  19.320  1.00  0.00            
ATOM     29  C11 BCD     1      13.280  22.010  20.520  1.00  0.00            
ATOM     30  O9  BCD     1      12.510  22.720  21.480  1.00  0.00            
ATOM     31  C12 BCD     1      14.490  22.890  20.010  1.00  0.00            
ATOM     32  O10 BCD     1      14.080  24.080  19.360  1.00  0.00            
ATOM     33  H11 BCD     1      10.850  22.670  22.740  1.00  0.00            
ATOM     34  H12 BCD     1      10.120  22.860  20.580  1.00  0.00            
ATOM     35  H13 BCD     1       9.430  20.490  22.090  1.00  0.00            
ATOM     36  H14 BCD     1      11.330  20.050  20.250  1.00  0.00            
ATOM     37  H15 BCD     1      10.700  20.130  18.150  1.00  0.00            
ATOM     38  H16 BCD     1      12.220  22.440  18.690  1.00  0.00            
ATOM     39  H17 BCD     1      13.760  21.120  20.950  1.00  0.00            
ATOM     40  H18 BCD     1      15.140  23.090  20.870  1.00  0.00            
ATOM     41  H19 BCD     1      15.070  22.290  19.300  1.00  0.00            
ATOM     42  H20 BCD     1      13.230  24.010  18.910  1.00  0.00            
ATOM     43  C13 BCD     1      11.290  19.970  26.670  1.00  0.00            
ATOM     44  O11 BCD     1      12.180  18.890  26.660  1.00  0.00            
ATOM     45  C14 BCD     1      10.050  19.610  25.830  1.00  0.00            
ATOM     46  O12 BCD     1       9.450  18.350  26.240  1.00  0.00            
ATOM     47  C15 BCD     1      10.470  19.500  24.380  1.00  0.00            
ATOM     48  O13 BCD     1       9.330  19.220  23.540  1.00  0.00            
ATOM     49  C16 BCD     1      11.150  20.860  24.060  1.00  0.00            
ATOM     50  C17 BCD     1      12.370  21.080  24.940  1.00  0.00            
ATOM     51  O14 BCD     1      11.880  21.140  26.280  1.00  0.00            
ATOM     52  C18 BCD     1      12.980  22.410  24.640  1.00  0.00            
ATOM     53  O15 BCD     1      12.070  23.450  24.760  1.00  0.00            
ATOM     54  H21 BCD     1      10.980  20.250  27.680  1.00  0.00            
ATOM     55  H22 BCD     1       9.270  20.370  25.920  1.00  0.00            
ATOM     56  H23 BCD     1       8.740  18.230  25.600  1.00  0.00            
ATOM     57  H24 BCD     1      11.220  18.700  24.340  1.00  0.00            
ATOM     58  H25 BCD     1       9.220  18.270  23.500  1.00  0.00            
ATOM     59  H26 BCD     1      10.280  21.500  24.270  1.00  0.00            
ATOM     60  H27 BCD     1      13.070  20.240  24.810  1.00  0.00            
ATOM     61  H28 BCD     1      13.840  22.550  25.310  1.00  0.00            
ATOM     62  H29 BCD     1      13.500  22.340  23.670  1.00  0.00            
ATOM     63  H30 BCD     1      12.500  24.240  24.410  1.00  0.00            
ATOM     64  C19 BCD     1      14.520  16.530  29.160  1.00  0.00            
ATOM     65  O16 BCD     1      15.510  16.100  28.260  1.00  0.00            
ATOM     66  C20 BCD     1      13.050  16.120  28.930  1.00  0.00            
ATOM     67  O17 BCD     1      12.930  14.720  28.940  1.00  0.00            
ATOM     68  C21 BCD     1      12.490  16.720  27.650  1.00  0.00            
ATOM     69  O18 BCD     1      11.160  16.380  27.350  1.00  0.00            
ATOM     70  C22 BCD     1      12.540  18.250  27.850  1.00  0.00            
ATOM     71  C23 BCD     1      14.020  18.650  28.190  1.00  0.00            
ATOM     72  O19 BCD     1      14.510  17.950  29.270  1.00  0.00            
ATOM     73  C24 BCD     1      14.280  20.090  28.530  1.00  0.00            
ATOM     74  O20 BCD     1      13.440  20.580  29.650  1.00  0.00            
ATOM     75  H31 BCD     1      14.780  16.030  30.100  1.00  0.00            
ATOM     76  H32 BCD     1      12.410  16.370  29.790  1.00  0.00            
ATOM     77  H33 BCD     1      11.990  14.610  28.820  1.00  0.00            
ATOM     78  H34 BCD     1      13.200  16.460  26.870  1.00  0.00            
ATOM     79  H35 BCD     1      10.710  17.050  26.820  1.00  0.00            
ATOM     80  H36 BCD     1      11.900  18.490  28.710  1.00  0.00            
ATOM     81  H37 BCD     1      14.610  18.380  27.300  1.00  0.00            
ATOM     82  H38 BCD     1      15.350  20.200  28.750  1.00  0.00            
ATOM     83  H39 BCD     1      14.150  20.670  27.610  1.00  0.00            
ATOM     84  H40 BCD     1      13.840  20.370  30.500  1.00  0.00            
ATOM     85  C25 BCD     1      18.390  13.590  26.940  1.00  0.00            
ATOM     86  O21 BCD     1      18.210  14.210  25.740  1.00  0.00            
ATOM     87  C26 BCD     1      17.120  12.900  27.310  1.00  0.00            
ATOM     88  O22 BCD     1      16.730  11.950  26.300  1.00  0.00            
ATOM     89  C27 BCD     1      15.990  13.870  27.570  1.00  0.00            
ATOM     90  O23 BCD     1      14.910  13.110  28.070  1.00  0.00            
ATOM     91  C28 BCD     1      16.400  14.940  28.590  1.00  0.00            
ATOM     92  C29 BCD     1      17.800  15.590  28.280  1.00  0.00            
ATOM     93  O24 BCD     1      18.800  14.560  27.940  1.00  0.00            
ATOM     94  C30 BCD     1      18.200  16.530  29.460  1.00  0.00            
ATOM     95  O25 BCD     1      18.450  15.850  30.610  1.00  0.00            
ATOM     96  H41 BCD     1      19.150  12.820  26.750  1.00  0.00            
ATOM     97  H42 BCD     1      17.150  12.320  28.240  1.00  0.00            
ATOM     98  H43 BCD     1      15.950  11.450  26.560  1.00  0.00            
ATOM     99  H44 BCD     1      15.780  14.260  26.570  1.00  0.00            
ATOM    100  H45 BCD     1      14.260  13.790  28.270  1.00  0.00            
ATOM    101  H46 BCD     1      16.260  14.570  29.610  1.00  0.00            
ATOM    102  H47 BCD     1      17.690  16.290  27.440  1.00  0.00            
ATOM    103  H48 BCD     1      19.050  17.190  29.240  1.00  0.00            
ATOM    104  H49 BCD     1      17.380  17.250  29.620  1.00  0.00            
ATOM    105  H50 BCD     1      18.310  16.410  31.380  1.00  0.00            
ATOM    106  C31 BCD     1      19.710  14.600  21.990  1.00  0.00            
ATOM    107  O26 BCD     1      18.480  15.160  21.420  1.00  0.00            
ATOM    108  C32 BCD     1      19.530  13.170  22.460  1.00  0.00            
ATOM    109  O27 BCD     1      18.960  12.340  21.440  1.00  0.00            
ATOM    110  C33 BCD     1      18.660  13.140  23.770  1.00  0.00            
ATOM    111  C34 BCD     1      19.250  14.160  24.760  1.00  0.00            
ATOM    112  C35 BCD     1      19.380  15.540  24.140  1.00  0.00            
ATOM    113  O28 BCD     1      20.220  15.520  23.030  1.00  0.00            
ATOM    114  C36 BCD     1      20.090  16.400  25.140  1.00  0.00            
ATOM    115  O29 BCD     1      20.220  17.720  24.620  1.00  0.00            
ATOM    116  O30 BCD     1      18.600  11.890  24.330  1.00  0.00            
ATOM    117  H51 BCD     1      20.540  14.630  21.270  1.00  0.00            
ATOM    118  H52 BCD     1      20.570  12.950  22.730  1.00  0.00            
ATOM    119  H53 BCD     1      19.080  11.480  21.830  1.00  0.00            
ATOM    120  H54 BCD     1      17.700  13.530  23.410  1.00  0.00            
ATOM    121  H55 BCD     1      17.960  11.920  25.040  1.00  0.00            
ATOM    122  H56 BCD     1      20.130  13.700  25.220  1.00  0.00            
ATOM    123  H57 BCD     1      18.410  16.010  23.920  1.00  0.00            
ATOM    124  H58 BCD     1      19.450  16.410  26.030  1.00  0.00            
ATOM    125  H59 BCD     1      21.060  15.950  25.390  1.00  0.00            
ATOM    126  H60 BCD     1      20.630  17.670  23.760  1.00  0.00            
ATOM    127  C37 BCD     1      16.820  16.150  17.730  1.00  0.00            
ATOM    128  O31 BCD     1      16.110  17.240  18.360  1.00  0.00            
ATOM    129  C38 BCD     1      16.360  14.800  18.270  1.00  0.00            
ATOM    130  O32 BCD     1      14.880  14.580  18.250  1.00  0.00            
ATOM    131  C39 BCD     1      16.750  14.710  19.800  1.00  0.00            
ATOM    132  O33 BCD     1      16.410  13.360  20.300  1.00  0.00            
ATOM    133  C40 BCD     1      18.240  15.010  20.020  1.00  0.00            
ATOM    134  C41 BCD     1      18.600  16.280  19.350  1.00  0.00            
ATOM    135  O34 BCD     1      18.210  16.320  17.990  1.00  0.00            
ATOM    136  C42 BCD     1      20.070  16.510  19.410  1.00  0.00            
ATOM    137  O35 BCD     1      20.770  15.480  18.710  1.00  0.00            
ATOM    138  H61 BCD     1      16.660  16.260  16.650  1.00  0.00            
ATOM    139  H62 BCD     1      16.920  14.070  17.670  1.00  0.00            
ATOM    140  H63 BCD     1      14.770  13.830  18.840  1.00  0.00            
ATOM    141  H64 BCD     1      16.260  15.550  20.300  1.00  0.00            
ATOM    142  H65 BCD     1      16.810  13.270  21.170  1.00  0.00            
ATOM    143  H66 BCD     1      18.790  14.140  19.630  1.00  0.00            
ATOM    144  H67 BCD     1      18.150  17.120  19.910  1.00  0.00            
ATOM    145  H68 BCD     1      20.190  17.480  18.910  1.00  0.00            
ATOM    146  H69 BCD     1      20.460  16.640  20.430  1.00  0.00            
ATOM    147  H70 BCD     1      20.540  15.680  17.800  1.00  0.00            
ATOM    148  C1  CH4     2      16.520  23.550  23.800  1.00  0.00            
ATOM    149  C2  CH4     2      16.680  22.230  24.610  1.00  0.00            
ATOM    150  C3  CH4     2      18.090  22.210  25.190  1.00  0.00            
ATOM    151  C4  CH4     2      16.330  20.960  23.770  1.00  0.00            
ATOM    152  O1  CH4     2      16.150  21.060  22.530  1.00  0.00            
ATOM    153  N1  CH4     2      16.320  19.780  24.460  1.00  0.00            
ATOM    154  C5  CH4     2      15.840  18.500  24.060  1.00  0.00            
ATOM    155  C6  CH4     2      16.320  17.350  24.700  1.00  0.00            
ATOM    156  C7  CH4     2      15.820  16.120  24.340  1.00  0.00            
ATOM    157  C8  CH4     2      14.690  15.970  23.470  1.00  0.00            
ATOM    158  N2  CH4     2      14.220  14.610  23.090  1.00  0.00            
ATOM    159  O2  CH4     2      14.990  13.690  23.420  1.00  0.00            
ATOM    160  O3  CH4     2      13.010  14.430  23.080  1.00  0.00            
ATOM    161  C9  CH4     2      14.210  17.140  22.820  1.00  0.00            
ATOM    162  C10 CH4     2      13.030  17.200  21.780  1.00  0.00            
ATOM    163  F1  CH4     2      13.190  16.250  20.890  1.00  0.00            
ATOM    164  F2  CH4     2      11.800  17.130  22.330  1.00  0.00            
ATOM    165  F3  CH4     2      13.010  18.390  21.020  1.00  0.00            
ATOM    166  C11 CH4     2      14.830  18.370  23.140  1.00  0.00            
ATOM    167  H1  CH4     2      15.590  23.510  23.220  1.00  0.00            
ATOM    168  H2  CH4     2      16.310  24.460  24.380  1.00  0.00            
ATOM    169  H3  CH4     2      17.380  23.720  23.150  1.00  0.00            
ATOM    170  H4  CH4     2      15.970  22.260  25.450  1.00  0.00            
ATOM    171  H5  CH4     2      18.100  21.400  25.920  1.00  0.00            
ATOM    172  H6  CH4     2      18.860  21.960  24.440  1.00  0.00            
ATOM    173  H7  CH4     2      18.330  23.150  25.710  1.00  0.00            
ATOM    174  H8  CH4     2      16.630  19.920  25.410  1.00  0.00            
ATOM    175  H9  CH4     2      17.150  17.430  25.400  1.00  0.00            
ATOM    176  H10 CH4     2      16.260  15.290  24.890  1.00  0.00            
ATOM    177  H11 CH4     2      14.410  19.240  22.660  1.00  0.00            
TER
ENDMDL
MODEL        1
ATOM      1  C1  BCD     1      13.860  20.540  19.580  1.00  0.00            
ATOM      2  O1  BCD     1      12.790  20.300  20.520  1.00  0.00            
ATOM      3  C2  BCD     1      13.680  19.680  18.320  1.00  0.00            
ATOM      4  O2  BCD     1      12.380  19.810  17.740  1.00  0.00            
ATOM      5  C3  BCD     1      13.850  18.220  18.630  1.00  0.00            
ATOM      6  O3  BCD     1      13.540  17.380  17.450  1.00  0.00            
ATOM      7  C4  BCD     1      15.240  18.020  19.340  1.00  0.00            
ATOM      8  C5  BCD     1      15.340  19.000  20.540  1.00  0.00            
ATOM      9  O4  BCD     1      15.130  20.320  20.060  1.00  0.00            
ATOM     10  C6  BCD     1      16.700  18.960  21.310  1.00  0.00            
ATOM     11  O5  BCD     1      17.660  18.920  20.270  1.00  0.00            
ATOM     12  H1  BCD     1      13.740  21.580  19.260  1.00  0.00            
ATOM     13  H2  BCD     1      14.470  19.990  17.620  1.00  0.00            
ATOM     14  H3  BCD     1      11.800  20.040  18.470  1.00  0.00            
ATOM     15  H4  BCD     1      13.070  18.040  19.390  1.00  0.00            
ATOM     16  H5  BCD     1      12.930  17.880  16.910  1.00  0.00            
ATOM     17  H6  BCD     1      16.070  18.180  18.640  1.00  0.00            
ATOM     18  H7  BCD     1      14.520  18.730  21.220  1.00  0.00            
ATOM     19  H8  BCD     1      16.860  19.870  21.910  1.00  0.00            
ATOM     20  H9  BCD     1      16.850  18.010  21.840  1.00  0.00            
ATOM     21  H10 BCD     1      17.760  19.850  20.040  1.00  0.00            
ATOM     22  C7  BCD     1      10.290  22.720  22.830  1.00  0.00            
ATOM     23  O6  BCD     1      10.010  21.840  23.910  1.00  0.00            
ATOM     24  C8  BCD     1       9.800  22.240  21.480  1.00  0.00            
ATOM     25  O7  BCD     1       8.350  21.930  21.370  1.00  0.00            
ATOM     26  C9  BCD     1      10.650  21.000  21.050  1.00  0.00            
ATOM     27  O8  BCD     1      10.290  20.470  19.800  1.00  0.00            
ATOM     28  C10 BCD     1      12.110  21.470  20.940  1.00  0.00            
ATOM     29  C11 BCD     1      12.550  21.990  22.360  1.00  0.00            
ATOM     30  O9  BCD     1      11.660  23.020  22.760  1.00  0.00            
ATOM     31  C12 BCD     1      13.960  22.440  22.420  1.00  0.00            
ATOM     32  O10 BCD     1      14.190  23.520  21.600  1.00  0.00            
ATOM     33  H11 BCD     1       9.740  23.640  23.070  1.00  0.00            
ATOM     34  H12 BCD     1      10.050  23.040  20.770  1.00  0.00            
ATOM     35  H13 BCD     1       8.230  21.490  20.530  1.00  0.00            
ATOM     36  H14 BCD     1      10.580  20.220  21.820  1.00  0.00            
ATOM     37  H15 BCD     1      10.210  19.520  19.900  1.00  0.00            
ATOM     38  H16 BCD     1      12.300  22.280  20.230  1.00  0.00            
ATOM     39  H17 BCD     1      12.340  21.130  23.010  1.00  0.00            
ATOM     40  H18 BCD     1      14.150  22.850  23.410  1.00  0.00            
ATOM     41  H19 BCD     1      14.730  21.670  22.310  1.00  0.00            
ATOM     42  H20 BCD     1      13.690  24.250  21.980  1.00  0.00            
ATOM     43  C13 BCD     1      11.110  21.700  27.760  1.00  0.00            
ATOM     44  O11 BCD     1      12.180  20.800  27.390  1.00  0.00            
ATOM     45  C14 BCD     1       9.750  21.080  27.470  1.00  0.00            
ATOM     46  O12 BCD     1       9.670  19.850  28.250  1.00  0.00            
ATOM     47  C15 BCD     1       9.600  20.950  25.950  1.00  0.00            
ATOM     48  O13 BCD     1       8.350  20.290  25.590  1.00  0.00            
ATOM     49  C16 BCD     1       9.790  22.330  25.220  1.00  0.00            
ATOM     50  C17 BCD     1      10.970  23.100  25.710  1.00  0.00            
ATOM     51  O14 BCD     1      11.220  22.980  27.180  1.00  0.00            
ATOM     52  C18 BCD     1      10.930  24.630  25.450  1.00  0.00            
ATOM     53  O15 BCD     1       9.920  25.210  26.180  1.00  0.00            
ATOM     54  H21 BCD     1      11.250  21.830  28.840  1.00  0.00            
ATOM     55  H22 BCD     1       9.130  21.930  27.800  1.00  0.00            
ATOM     56  H23 BCD     1       9.160  19.970  29.050  1.00  0.00            
ATOM     57  H24 BCD     1      10.490  20.380  25.660  1.00  0.00            
ATOM     58  H25 BCD     1       8.320  19.990  24.680  1.00  0.00            
ATOM     59  H26 BCD     1       8.880  22.930  25.340  1.00  0.00            
ATOM     60  H27 BCD     1      11.880  22.760  25.200  1.00  0.00            
ATOM     61  H28 BCD     1      11.920  25.040  25.700  1.00  0.00            
ATOM     62  H29 BCD     1      10.610  24.860  24.430  1.00  0.00            
ATOM     63  H30 BCD     1      10.190  25.380  27.090  1.00  0.00            
ATOM     64  C19 BCD     1      14.750  18.210  29.460  1.00  0.00            
ATOM     65  O16 BCD     1      15.760  18.010  28.460  1.00  0.00            
ATOM     66  C20 BCD     1      13.360  17.650  29.070  1.00  0.00            
ATOM     67  O17 BCD     1      13.390  16.290  28.630  1.00  0.00            
ATOM     68  C21 BCD     1      12.790  18.520  27.950  1.00  0.00            
ATOM     69  O18 BCD     1      11.430  18.080  27.590  1.00  0.00            
ATOM     70  C22 BCD     1      12.760  19.990  28.440  1.00  0.00            
ATOM     71  C23 BCD     1      14.160  20.340  28.840  1.00  0.00            
ATOM     72  O19 BCD     1      14.720  19.530  29.850  1.00  0.00            
ATOM     73  C24 BCD     1      14.220  21.740  29.460  1.00  0.00            
ATOM     74  O20 BCD     1      13.420  21.790  30.650  1.00  0.00            
ATOM     75  H31 BCD     1      15.030  17.670  30.370  1.00  0.00            
ATOM     76  H32 BCD     1      12.660  17.750  29.910  1.00  0.00            
ATOM     77  H33 BCD     1      12.600  16.300  28.070  1.00  0.00            
ATOM     78  H34 BCD     1      13.480  18.430  27.110  1.00  0.00            
ATOM     79  H35 BCD     1      10.870  18.850  27.470  1.00  0.00            
ATOM     80  H36 BCD     1      12.090  20.030  29.310  1.00  0.00            
ATOM     81  H37 BCD     1      14.790  20.320  27.940  1.00  0.00            
ATOM     82  H38 BCD     1      15.260  22.090  29.510  1.00  0.00            
ATOM     83  H39 BCD     1      13.740  22.440  28.750  1.00  0.00            
ATOM     84  H40 BCD     1      13.870  21.170  31.230  1.00  0.00            
ATOM     85  C25 BCD     1      18.940  15.440  27.890  1.00  0.00            
ATOM     86  O21 BCD     1      18.540  15.460  26.480  1.00  0.00            
ATOM     87  C26 BCD     1      17.870  14.880  28.720  1.00  0.00            
ATOM     88  O22 BCD     1      17.560  13.530  28.330  1.00  0.00            
ATOM     89  C27 BCD     1      16.610  15.710  28.680  1.00  0.00            
ATOM     90  O23 BCD     1      15.640  15.280  29.640  1.00  0.00            
ATOM     91  C28 BCD     1      16.900  17.260  28.870  1.00  0.00            
ATOM     92  C29 BCD     1      18.050  17.660  28.060  1.00  0.00            
ATOM     93  O24 BCD     1      19.190  16.790  28.200  1.00  0.00            
ATOM     94  C30 BCD     1      18.520  19.100  28.390  1.00  0.00            
ATOM     95  O25 BCD     1      19.020  19.200  29.690  1.00  0.00            
ATOM     96  H41 BCD     1      19.900  14.950  28.060  1.00  0.00            
ATOM     97  H42 BCD     1      18.190  15.000  29.760  1.00  0.00            
ATOM     98  H43 BCD     1      17.010  13.100  29.000  1.00  0.00            
ATOM     99  H44 BCD     1      16.170  15.520  27.690  1.00  0.00            
ATOM    100  H45 BCD     1      14.810  15.650  29.320  1.00  0.00            
ATOM    101  H46 BCD     1      17.130  17.380  29.940  1.00  0.00            
ATOM    102  H47 BCD     1      17.740  17.710  27.010  1.00  0.00            
ATOM    103  H48 BCD     1      19.250  19.430  27.640  1.00  0.00            
ATOM    104  H49 BCD     1      17.560  19.620  28.320  1.00  0.00            
ATOM    105  H50 BCD     1      19.150  20.110  29.980  1.00  0.00            
ATOM    106  C31 BCD     1      19.330  13.970  22.760  1.00  0.00            
ATOM    107  O26 BCD     1      18.020  14.520  22.430  1.00  0.00            
ATOM    108  C32 BCD     1      19.200  12.840  23.810  1.00  0.00            
ATOM    109  O27 BCD     1      18.300  11.880  23.270  1.00  0.00            
ATOM    110  C33 BCD     1      18.560  13.450  25.150  1.00  0.00            
ATOM    111  C34 BCD     1      19.340  14.720  25.600  1.00  0.00            
ATOM    112  C35 BCD     1      19.640  15.620  24.430  1.00  0.00            
ATOM    113  O28 BCD     1      20.190  14.900  23.380  1.00  0.00            
ATOM    114  C36 BCD     1      20.540  16.740  24.750  1.00  0.00            
ATOM    115  O29 BCD     1      20.490  17.750  23.710  1.00  0.00            
ATOM    116  O30 BCD     1      18.420  12.380  26.130  1.00  0.00            
ATOM    117  H51 BCD     1      19.810  13.590  21.860  1.00  0.00            
ATOM    118  H52 BCD     1      20.210  12.390  23.860  1.00  0.00            
ATOM    119  H53 BCD     1      17.860  11.380  23.970  1.00  0.00            
ATOM    120  H54 BCD     1      17.560  13.710  24.780  1.00  0.00            
ATOM    121  H55 BCD     1      18.310  12.780  27.000  1.00  0.00            
ATOM    122  H56 BCD     1      20.320  14.470  26.040  1.00  0.00            
ATOM    123  H57 BCD     1      18.720  16.080  24.050  1.00  0.00            
ATOM    124  H58 BCD     1      20.160  17.210  25.670  1.00  0.00            
ATOM    125  H59 BCD     1      21.540  16.370  24.990  1.00  0.00            
ATOM    126  H60 BCD     1      19.580  18.030  23.690  1.00  0.00            
ATOM    127  C37 BCD     1      15.690  15.580  19.150  1.00  0.00            
ATOM    128  O31 BCD     1      15.220  16.710  19.860  1.00  0.00            
ATOM    129  C38 BCD     1      15.250  14.300  19.810  1.00  0.00            
ATOM    130  O32 BCD     1      13.840  14.170  19.850  1.00  0.00            
ATOM    131  C39 BCD     1      15.940  14.110  21.120  1.00  0.00            
ATOM    132  O33 BCD     1      15.530  12.870  21.720  1.00  0.00            
ATOM    133  C40 BCD     1      17.470  14.250  21.060  1.00  0.00            
ATOM    134  C41 BCD     1      17.930  15.450  20.210  1.00  0.00            
ATOM    135  O34 BCD     1      17.160  15.570  19.030  1.00  0.00            
ATOM    136  C42 BCD     1      19.420  15.360  19.860  1.00  0.00            
ATOM    137  O35 BCD     1      19.640  14.170  19.090  1.00  0.00            
ATOM    138  H61 BCD     1      15.350  15.680  18.110  1.00  0.00            
ATOM    139  H62 BCD     1      15.530  13.450  19.180  1.00  0.00            
ATOM    140  H63 BCD     1      13.610  13.490  20.500  1.00  0.00            
ATOM    141  H64 BCD     1      15.480  14.940  21.680  1.00  0.00            
ATOM    142  H65 BCD     1      15.550  12.880  22.690  1.00  0.00            
ATOM    143  H66 BCD     1      17.860  13.300  20.680  1.00  0.00            
ATOM    144  H67 BCD     1      17.830  16.320  20.870  1.00  0.00            
ATOM    145  H68 BCD     1      19.640  16.240  19.230  1.00  0.00            
ATOM    146  H69 BCD     1      20.120  15.380  20.710  1.00  0.00            
ATOM    147  H70 BCD     1      20.350  14.400  18.490  1.00  0.00            
ATOM    148  C1  CH4     2      17.720  22.050  23.830  1.00  0.00            
ATOM    149  C2  CH4     2      18.050  20.980  24.970  1.00  0.00            
ATOM    150  C3  CH4     2      19.640  21.000  25.090  1.00  0.00            
ATOM    151  C4  CH4     2      17.490  19.560  24.620  1.00  0.00            
ATOM    152  O1  CH4     2      18.120  18.750  23.970  1.00  0.00            
ATOM    153  N1  CH4     2      16.180  19.330  24.890  1.00  0.00            
ATOM    154  C5  CH4     2      15.470  18.230  24.730  1.00  0.00            
ATOM    155  C6  CH4     2      15.950  16.980  24.920  1.00  0.00            
ATOM    156  C7  CH4     2      15.120  15.860  24.780  1.00  0.00            
ATOM    157  C8  CH4     2      13.800  15.990  24.400  1.00  0.00            
ATOM    158  N2  CH4     2      12.940  14.870  24.210  1.00  0.00            
ATOM    159  O2  CH4     2      13.070  14.160  23.240  1.00  0.00            
ATOM    160  O3  CH4     2      12.490  14.470  25.270  1.00  0.00            
ATOM    161  C9  CH4     2      13.300  17.260  24.110  1.00  0.00            
ATOM    162  C10 CH4     2      11.770  17.340  23.800  1.00  0.00            
ATOM    163  F1  CH4     2      11.430  16.710  22.650  1.00  0.00            
ATOM    164  F2  CH4     2      11.000  16.820  24.860  1.00  0.00            
ATOM    165  F3  CH4     2      11.310  18.590  23.760  1.00  0.00            
ATOM    166  C11 CH4     2      14.120  18.450  24.330  1.00  0.00            
ATOM    167  H1  CH4     2      16.620  22.150  23.780  1.00  0.00            
ATOM    168  H2  CH4     2      18.060  23.070  24.040  1.00  0.00            
ATOM    169  H3  CH4     2      18.210  21.680  22.930  1.00  0.00            
ATOM    170  H4  CH4     2      17.620  21.360  25.900  1.00  0.00            
ATOM    171  H5  CH4     2      20.100  21.930  25.450  1.00  0.00            
ATOM    172  H6  CH4     2      19.970  20.180  25.740  1.00  0.00            
ATOM    173  H7  CH4     2      20.140  20.830  24.130  1.00  0.00            
ATOM    174  H8  CH4     2      15.730  20.100  25.350  1.00  0.00            
ATOM    175  H9  CH4     2      17.010  16.760  25.050  1.00  0.00            
ATOM    176  H10 CH4     2      15.500  14.860  24.910  1.00  0.00            
ATOM    177  H11 CH4     2      13.660  19.430  24.400  1.00  0.00            
TER
ENDMDL
MODEL        1
ATOM      1  C1  BCD     1      18.900  21.690  19.900  1.00  0.00            
ATOM      2  O1  BCD     1      18.120  21.410  20.970  1.00  0.00            
ATOM      3  C2  BCD     1      18.710  20.730  18.750  1.00  0.00            
ATOM      4  O2  BCD     1      17.330  20.780  18.330  1.00  0.00            
ATOM      5  C3  BCD     1      19.040  19.320  19.280  1.00  0.00            
ATOM      6  O3  BCD     1      19.000  18.420  18.180  1.00  0.00            
ATOM      7  C4  BCD     1      20.500  19.310  19.800  1.00  0.00            
ATOM      8  C5  BCD     1      20.790  20.500  20.710  1.00  0.00            
ATOM      9  O4  BCD     1      20.230  21.690  20.260  1.00  0.00            
ATOM     10  C6  BCD     1      22.240  20.820  20.990  1.00  0.00            
ATOM     11  O5  BCD     1      22.990  21.080  19.780  1.00  0.00            
ATOM     12  H1  BCD     1      18.700  22.730  19.600  1.00  0.00            
ATOM     13  H2  BCD     1      19.420  21.050  17.970  1.00  0.00            
ATOM     14  H3  BCD     1      17.410  20.860  17.380  1.00  0.00            
ATOM     15  H4  BCD     1      18.330  19.150  20.100  1.00  0.00            
ATOM     16  H5  BCD     1      19.590  17.680  18.360  1.00  0.00            
ATOM     17  H6  BCD     1      21.100  19.250  18.880  1.00  0.00            
ATOM     18  H7  BCD     1      20.190  20.260  21.600  1.00  0.00            
ATOM     19  H8  BCD     1      22.220  21.690  21.670  1.00  0.00            
ATOM     20  H9  BCD     1      22.740  20.030  21.560  1.00  0.00            
ATOM     21  H10 BCD     1      22.410  21.630  19.250  1.00  0.00            
ATOM     22  C7  BCD     1      15.140  22.280  23.510  1.00  0.00            
ATOM     23  O6  BCD     1      15.660  21.150  24.220  1.00  0.00            
ATOM     24  C8  BCD     1      14.630  21.880  22.170  1.00  0.00            
ATOM     25  O7  BCD     1      13.650  20.820  22.260  1.00  0.00            
ATOM     26  C9  BCD     1      15.750  21.340  21.250  1.00  0.00            
ATOM     27  O8  BCD     1      15.270  21.100  19.910  1.00  0.00            
ATOM     28  C10 BCD     1      16.940  22.240  21.230  1.00  0.00            
ATOM     29  C11 BCD     1      17.290  22.820  22.610  1.00  0.00            
ATOM     30  O9  BCD     1      16.130  23.290  23.310  1.00  0.00            
ATOM     31  C12 BCD     1      18.300  24.000  22.540  1.00  0.00            
ATOM     32  O10 BCD     1      17.900  24.970  21.540  1.00  0.00            
ATOM     33  H11 BCD     1      14.330  22.710  24.110  1.00  0.00            
ATOM     34  H12 BCD     1      14.220  22.800  21.740  1.00  0.00            
ATOM     35  H13 BCD     1      13.590  20.480  21.360  1.00  0.00            
ATOM     36  H14 BCD     1      16.120  20.440  21.750  1.00  0.00            
ATOM     37  H15 BCD     1      16.040  21.020  19.340  1.00  0.00            
ATOM     38  H16 BCD     1      16.740  23.060  20.520  1.00  0.00            
ATOM     39  H17 BCD     1      17.870  22.070  23.160  1.00  0.00            
ATOM     40  H18 BCD     1      18.380  24.390  23.560  1.00  0.00            
ATOM     41  H19 BCD     1      19.280  23.550  22.360  1.00  0.00            
ATOM     42  H20 BCD     1      18.620  25.610  21.470  1.00  0.00            
ATOM     43  C13 BCD     1      15.220  19.740  28.140  1.00  0.00            
ATOM     44  O11 BCD     1      16.220  18.740  28.020  1.00  0.00            
ATOM     45  C14 BCD     1      14.050  19.480  27.210  1.00  0.00            
ATOM     46  O12 BCD     1      13.370  18.220  27.430  1.00  0.00            
ATOM     47  C15 BCD     1      14.410  19.710  25.730  1.00  0.00            
ATOM     48  O13 BCD     1      13.260  19.690  24.790  1.00  0.00            
ATOM     49  C16 BCD     1      15.200  21.040  25.610  1.00  0.00            
ATOM     50  C17 BCD     1      16.460  21.120  26.500  1.00  0.00            
ATOM     51  O14 BCD     1      15.840  21.000  27.840  1.00  0.00            
ATOM     52  C18 BCD     1      17.170  22.440  26.410  1.00  0.00            
ATOM     53  O15 BCD     1      18.380  22.330  27.190  1.00  0.00            
ATOM     54  H21 BCD     1      14.870  19.720  29.180  1.00  0.00            
ATOM     55  H22 BCD     1      13.320  20.280  27.440  1.00  0.00            
ATOM     56  H23 BCD     1      12.460  18.390  27.170  1.00  0.00            
ATOM     57  H24 BCD     1      15.140  18.920  25.480  1.00  0.00            
ATOM     58  H25 BCD     1      13.610  19.830  23.910  1.00  0.00            
ATOM     59  H26 BCD     1      14.520  21.860  25.880  1.00  0.00            
ATOM     60  H27 BCD     1      17.140  20.290  26.280  1.00  0.00            
ATOM     61  H28 BCD     1      17.330  22.690  25.360  1.00  0.00            
ATOM     62  H29 BCD     1      16.590  23.200  26.950  1.00  0.00            
ATOM     63  H30 BCD     1      18.840  21.580  26.810  1.00  0.00            
ATOM     64  C19 BCD     1      17.840  15.770  30.270  1.00  0.00            
ATOM     65  O16 BCD     1      18.010  15.100  29.070  1.00  0.00            
ATOM     66  C20 BCD     1      16.340  16.040  30.580  1.00  0.00            
ATOM     67  O17 BCD     1      15.590  14.770  30.700  1.00  0.00            
ATOM     68  C21 BCD     1      15.820  16.900  29.500  1.00  0.00            
ATOM     69  O18 BCD     1      14.410  17.120  29.660  1.00  0.00            
ATOM     70  C22 BCD     1      16.640  18.170  29.240  1.00  0.00            
ATOM     71  C23 BCD     1      18.100  17.810  29.040  1.00  0.00            
ATOM     72  O19 BCD     1      18.560  16.960  30.130  1.00  0.00            
ATOM     73  C24 BCD     1      18.930  19.060  29.030  1.00  0.00            
ATOM     74  O20 BCD     1      18.870  19.760  30.350  1.00  0.00            
ATOM     75  H31 BCD     1      18.380  15.180  31.020  1.00  0.00            
ATOM     76  H32 BCD     1      16.320  16.580  31.540  1.00  0.00            
ATOM     77  H33 BCD     1      15.810  14.150  30.000  1.00  0.00            
ATOM     78  H34 BCD     1      15.930  16.330  28.570  1.00  0.00            
ATOM     79  H35 BCD     1      14.080  17.590  28.890  1.00  0.00            
ATOM     80  H36 BCD     1      16.640  18.830  30.110  1.00  0.00            
ATOM     81  H37 BCD     1      18.230  17.320  28.060  1.00  0.00            
ATOM     82  H38 BCD     1      19.940  18.790  28.710  1.00  0.00            
ATOM     83  H39 BCD     1      18.550  19.720  28.250  1.00  0.00            
ATOM     84  H40 BCD     1      19.240  19.090  30.930  1.00  0.00            
ATOM     85  C25 BCD     1      19.390  11.620  27.520  1.00  0.00            
ATOM     86  O21 BCD     1      19.470  12.460  26.370  1.00  0.00            
ATOM     87  C26 BCD     1      18.010  11.520  28.070  1.00  0.00            
ATOM     88  O22 BCD     1      17.170  10.780  27.170  1.00  0.00            
ATOM     89  C27 BCD     1      17.400  12.910  28.420  1.00  0.00            
ATOM     90  O23 BCD     1      16.100  12.730  29.040  1.00  0.00            
ATOM     91  C28 BCD     1      18.380  13.730  29.240  1.00  0.00            
ATOM     92  C29 BCD     1      19.860  13.610  28.790  1.00  0.00            
ATOM     93  O24 BCD     1      20.110  12.160  28.520  1.00  0.00            
ATOM     94  C30 BCD     1      20.900  14.080  29.840  1.00  0.00            
ATOM     95  O25 BCD     1      20.940  13.210  31.000  1.00  0.00            
ATOM     96  H41 BCD     1      19.870  10.640  27.440  1.00  0.00            
ATOM     97  H42 BCD     1      18.050  10.920  28.990  1.00  0.00            
ATOM     98  H43 BCD     1      17.460  11.050  26.290  1.00  0.00            
ATOM     99  H44 BCD     1      17.220  13.430  27.480  1.00  0.00            
ATOM    100  H45 BCD     1      15.400  12.560  28.400  1.00  0.00            
ATOM    101  H46 BCD     1      18.250  13.360  30.270  1.00  0.00            
ATOM    102  H47 BCD     1      20.010  14.290  27.940  1.00  0.00            
ATOM    103  H48 BCD     1      21.920  14.150  29.450  1.00  0.00            
ATOM    104  H49 BCD     1      20.720  15.120  30.160  1.00  0.00            
ATOM    105  H50 BCD     1      21.490  13.620  31.670  1.00  0.00            
ATOM    106  C31 BCD     1      21.090  12.650  22.570  1.00  0.00            
ATOM    107  O26 BCD     1      20.760  14.060  22.500  1.00  0.00            
ATOM    108  C32 BCD     1      19.800  11.820  22.670  1.00  0.00            
ATOM    109  O27 BCD     1      18.990  11.810  21.500  1.00  0.00            
ATOM    110  C33 BCD     1      19.040  12.090  24.010  1.00  0.00            
ATOM    111  C34 BCD     1      20.060  11.880  25.160  1.00  0.00            
ATOM    112  C35 BCD     1      21.420  12.510  24.930  1.00  0.00            
ATOM    113  O28 BCD     1      21.930  12.300  23.680  1.00  0.00            
ATOM    114  C36 BCD     1      22.460  12.130  25.940  1.00  0.00            
ATOM    115  O29 BCD     1      22.880  10.810  25.680  1.00  0.00            
ATOM    116  O30 BCD     1      17.790  11.230  24.160  1.00  0.00            
ATOM    117  H51 BCD     1      21.530  12.410  21.600  1.00  0.00            
ATOM    118  H52 BCD     1      20.160  10.790  22.760  1.00  0.00            
ATOM    119  H53 BCD     1      19.050  10.910  21.180  1.00  0.00            
ATOM    120  H54 BCD     1      18.820  13.170  24.040  1.00  0.00            
ATOM    121  H55 BCD     1      17.210  11.800  23.650  1.00  0.00            
ATOM    122  H56 BCD     1      20.240  10.790  25.210  1.00  0.00            
ATOM    123  H57 BCD     1      21.290  13.560  25.230  1.00  0.00            
ATOM    124  H58 BCD     1      23.370  12.740  25.830  1.00  0.00            
ATOM    125  H59 BCD     1      22.050  12.310  26.940  1.00  0.00            
ATOM    126  H60 BCD     1      22.910  10.750  24.720  1.00  0.00            
ATOM    127  C37 BCD     1      21.810  17.290  20.230  1.00  0.00            
ATOM    128  O31 BCD     1      20.670  18.020  20.570  1.00  0.00            
ATOM    129  C38 BCD     1      21.390  15.990  19.470  1.00  0.00            
ATOM    130  O32 BCD     1      20.570  16.250  18.310  1.00  0.00            
ATOM    131  C39 BCD     1      20.670  15.000  20.320  1.00  0.00            
ATOM    132  O33 BCD     1      20.190  13.740  19.740  1.00  0.00            
ATOM    133  C40 BCD     1      21.580  14.730  21.580  1.00  0.00            
ATOM    134  C41 BCD     1      21.960  16.050  22.270  1.00  0.00            
ATOM    135  O34 BCD     1      22.590  16.920  21.310  1.00  0.00            
ATOM    136  C42 BCD     1      22.920  15.850  23.430  1.00  0.00            
ATOM    137  O35 BCD     1      22.860  16.970  24.280  1.00  0.00            
ATOM    138  H61 BCD     1      22.440  17.970  19.650  1.00  0.00            
ATOM    139  H62 BCD     1      22.290  15.450  19.140  1.00  0.00            
ATOM    140  H63 BCD     1      20.170  15.430  18.020  1.00  0.00            
ATOM    141  H64 BCD     1      19.770  15.480  20.730  1.00  0.00            
ATOM    142  H65 BCD     1      19.880  13.170  20.440  1.00  0.00            
ATOM    143  H66 BCD     1      22.410  14.100  21.240  1.00  0.00            
ATOM    144  H67 BCD     1      21.080  16.620  22.590  1.00  0.00            
ATOM    145  H68 BCD     1      22.550  14.930  23.900  1.00  0.00            
ATOM    146  H69 BCD     1      23.940  15.690  23.050  1.00  0.00            
ATOM    147  H70 BCD     1      22.560  16.760  25.170  1.00  0.00            
ATOM    148  C1  CH4     2      22.200  21.220  26.150  1.00  0.00            
ATOM    149  C2  CH4     2      21.510  20.820  24.870  1.00  0.00            
ATOM    150  C3  CH4     2      20.900  22.120  24.310  1.00  0.00            
ATOM    151  C4  CH4     2      20.380  19.830  25.120  1.00  0.00            
ATOM    152  O1  CH4     2      19.440  20.020  25.930  1.00  0.00            
ATOM    153  N1  CH4     2      20.380  18.580  24.450  1.00  0.00            
ATOM    154  C5  CH4     2      19.310  17.620  24.500  1.00  0.00            
ATOM    155  C6  CH4     2      19.360  16.540  25.380  1.00  0.00            
ATOM    156  C7  CH4     2      18.230  15.690  25.480  1.00  0.00            
ATOM    157  C8  CH4     2      17.070  15.900  24.710  1.00  0.00            
ATOM    158  N2  CH4     2      15.940  14.940  24.880  1.00  0.00            
ATOM    159  O2  CH4     2      16.170  13.740  24.580  1.00  0.00            
ATOM    160  O3  CH4     2      14.750  15.310  24.830  1.00  0.00            
ATOM    161  C9  CH4     2      17.120  16.900  23.710  1.00  0.00            
ATOM    162  C10 CH4     2      15.940  17.060  22.760  1.00  0.00            
ATOM    163  F1  CH4     2      15.460  15.920  22.220  1.00  0.00            
ATOM    164  F2  CH4     2      14.970  17.680  23.400  1.00  0.00            
ATOM    165  F3  CH4     2      16.180  17.770  21.650  1.00  0.00            
ATOM    166  C11 CH4     2      18.250  17.770  23.630  1.00  0.00            
ATOM    167  H1  CH4     2      22.920  22.040  26.030  1.00  0.00            
ATOM    168  H2  CH4     2      21.590  21.730  26.910  1.00  0.00            
ATOM    169  H3  CH4     2      22.630  20.290  26.540  1.00  0.00            
ATOM    170  H4  CH4     2      22.180  20.360  24.130  1.00  0.00            
ATOM    171  H5  CH4     2      20.560  21.780  23.330  1.00  0.00            
ATOM    172  H6  CH4     2      20.060  22.450  24.940  1.00  0.00            
ATOM    173  H7  CH4     2      21.500  23.020  24.160  1.00  0.00            
ATOM    174  H8  CH4     2      21.190  18.340  23.890  1.00  0.00            
ATOM    175  H9  CH4     2      20.180  16.360  26.070  1.00  0.00            
ATOM    176  H10 CH4     2      18.260  14.910  26.230  1.00  0.00            
ATOM    177  H11 CH4     2      18.230  18.600  22.920  1.00  0.00            
TER
ENDMDL
MODEL        1
ATOM      1  C1  BCD     1      18.900  15.140  21.810  1.00  0.00            
ATOM      2  O1  BCD     1      18.060  14.840  22.880  1.00  0.00            
ATOM      3  C2  BCD     1      18.620  14.130  20.730  1.00  0.00            
ATOM      4  O2  BCD     1      17.270  14.160  20.370  1.00  0.00            
ATOM      5  C3  BCD     1      19.140  12.670  21.240  1.00  0.00            
ATOM      6  O3  BCD     1      18.910  11.630  20.310  1.00  0.00            
ATOM      7  C4  BCD     1      20.540  12.700  21.740  1.00  0.00            
ATOM      8  C5  BCD     1      20.690  13.880  22.730  1.00  0.00            
ATOM      9  O4  BCD     1      20.250  15.090  22.210  1.00  0.00            
ATOM     10  C6  BCD     1      22.120  14.050  23.170  1.00  0.00            
ATOM     11  O5  BCD     1      23.090  14.050  22.140  1.00  0.00            
ATOM     12  H1  BCD     1      18.840  16.200  21.540  1.00  0.00            
ATOM     13  H2  BCD     1      19.240  14.300  19.830  1.00  0.00            
ATOM     14  H3  BCD     1      17.110  15.090  20.180  1.00  0.00            
ATOM     15  H4  BCD     1      18.500  12.480  22.120  1.00  0.00            
ATOM     16  H5  BCD     1      18.040  11.510  19.930  1.00  0.00            
ATOM     17  H6  BCD     1      21.200  12.790  20.860  1.00  0.00            
ATOM     18  H7  BCD     1      20.030  13.600  23.560  1.00  0.00            
ATOM     19  H8  BCD     1      22.090  14.940  23.810  1.00  0.00            
ATOM     20  H9  BCD     1      22.360  13.220  23.850  1.00  0.00            
ATOM     21  H10 BCD     1      23.700  14.770  22.300  1.00  0.00            
ATOM     22  C7  BCD     1      15.460  16.480  25.550  1.00  0.00            
ATOM     23  O6  BCD     1      14.870  15.190  25.720  1.00  0.00            
ATOM     24  C8  BCD     1      15.250  16.970  24.090  1.00  0.00            
ATOM     25  O7  BCD     1      13.820  17.050  23.890  1.00  0.00            
ATOM     26  C9  BCD     1      15.980  16.020  23.150  1.00  0.00            
ATOM     27  O8  BCD     1      15.800  16.320  21.830  1.00  0.00            
ATOM     28  C10 BCD     1      17.450  15.890  23.620  1.00  0.00            
ATOM     29  C11 BCD     1      17.640  15.500  25.090  1.00  0.00            
ATOM     30  O9  BCD     1      16.840  16.360  25.880  1.00  0.00            
ATOM     31  C12 BCD     1      19.090  15.730  25.560  1.00  0.00            
ATOM     32  O10 BCD     1      19.670  17.030  25.170  1.00  0.00            
ATOM     33  H11 BCD     1      14.940  17.170  26.230  1.00  0.00            
ATOM     34  H12 BCD     1      15.700  17.960  23.920  1.00  0.00            
ATOM     35  H13 BCD     1      13.430  16.200  23.680  1.00  0.00            
ATOM     36  H14 BCD     1      15.450  15.060  23.280  1.00  0.00            
ATOM     37  H15 BCD     1      14.940  15.930  21.620  1.00  0.00            
ATOM     38  H16 BCD     1      18.040  16.790  23.400  1.00  0.00            
ATOM     39  H17 BCD     1      17.320  14.470  25.270  1.00  0.00            
ATOM     40  H18 BCD     1      19.230  15.480  26.620  1.00  0.00            
ATOM     41  H19 BCD     1      19.660  14.920  25.090  1.00  0.00            
ATOM     42  H20 BCD     1      20.580  16.830  24.920  1.00  0.00            
ATOM     43  C13 BCD     1      11.570  13.710  27.700  1.00  0.00            
ATOM     44  O11 BCD     1      12.430  12.640  28.030  1.00  0.00            
ATOM     45  C14 BCD     1      11.450  13.820  26.110  1.00  0.00            
ATOM     46  O12 BCD     1      10.880  12.630  25.560  1.00  0.00            
ATOM     47  C15 BCD     1      12.850  13.990  25.560  1.00  0.00            
ATOM     48  O13 BCD     1      12.950  14.130  24.070  1.00  0.00            
ATOM     49  C16 BCD     1      13.530  15.220  26.170  1.00  0.00            
ATOM     50  C17 BCD     1      13.540  15.060  27.710  1.00  0.00            
ATOM     51  O14 BCD     1      12.170  14.920  28.150  1.00  0.00            
ATOM     52  C18 BCD     1      14.210  16.240  28.410  1.00  0.00            
ATOM     53  O15 BCD     1      13.610  17.490  28.010  1.00  0.00            
ATOM     54  H21 BCD     1      10.630  13.670  28.270  1.00  0.00            
ATOM     55  H22 BCD     1      10.840  14.710  25.910  1.00  0.00            
ATOM     56  H23 BCD     1      11.170  12.540  24.640  1.00  0.00            
ATOM     57  H24 BCD     1      13.410  13.100  25.870  1.00  0.00            
ATOM     58  H25 BCD     1      13.680  13.580  23.780  1.00  0.00            
ATOM     59  H26 BCD     1      13.060  16.150  25.810  1.00  0.00            
ATOM     60  H27 BCD     1      14.200  14.190  27.850  1.00  0.00            
ATOM     61  H28 BCD     1      14.160  16.130  29.510  1.00  0.00            
ATOM     62  H29 BCD     1      15.270  16.210  28.130  1.00  0.00            
ATOM     63  H30 BCD     1      14.210  18.190  28.290  1.00  0.00            
ATOM     64  C19 BCD     1      12.550   8.890  29.780  1.00  0.00            
ATOM     65  O16 BCD     1      13.560   8.570  28.870  1.00  0.00            
ATOM     66  C20 BCD     1      11.190   9.270  29.080  1.00  0.00            
ATOM     67  O17 BCD     1      10.830   8.100  28.260  1.00  0.00            
ATOM     68  C21 BCD     1      11.380  10.510  28.210  1.00  0.00            
ATOM     69  O18 BCD     1      10.190  10.880  27.490  1.00  0.00            
ATOM     70  C22 BCD     1      11.980  11.690  28.980  1.00  0.00            
ATOM     71  C23 BCD     1      13.170  11.260  29.860  1.00  0.00            
ATOM     72  O19 BCD     1      13.010  10.020  30.540  1.00  0.00            
ATOM     73  C24 BCD     1      13.420  12.340  30.860  1.00  0.00            
ATOM     74  O20 BCD     1      12.460  12.360  31.940  1.00  0.00            
ATOM     75  H31 BCD     1      12.440   8.020  30.430  1.00  0.00            
ATOM     76  H32 BCD     1      10.430   9.400  29.860  1.00  0.00            
ATOM     77  H33 BCD     1      11.630   7.650  27.960  1.00  0.00            
ATOM     78  H34 BCD     1      12.230  10.200  27.590  1.00  0.00            
ATOM     79  H35 BCD     1      10.420  11.510  26.800  1.00  0.00            
ATOM     80  H36 BCD     1      11.200  12.100  29.630  1.00  0.00            
ATOM     81  H37 BCD     1      14.100  11.100  29.300  1.00  0.00            
ATOM     82  H38 BCD     1      14.470  12.240  31.170  1.00  0.00            
ATOM     83  H39 BCD     1      13.460  13.340  30.410  1.00  0.00            
ATOM     84  H40 BCD     1      12.750  11.690  32.580  1.00  0.00            
ATOM     85  C25 BCD     1      16.490   5.690  27.990  1.00  0.00            
ATOM     86  O21 BCD     1      17.290   6.570  27.160  1.00  0.00            
ATOM     87  C26 BCD     1      15.080   5.430  27.360  1.00  0.00            
ATOM     88  O22 BCD     1      15.200   5.070  25.980  1.00  0.00            
ATOM     89  C27 BCD     1      14.140   6.660  27.580  1.00  0.00            
ATOM     90  O23 BCD     1      12.820   6.490  27.070  1.00  0.00            
ATOM     91  C28 BCD     1      14.190   7.320  28.960  1.00  0.00            
ATOM     92  C29 BCD     1      15.640   7.440  29.360  1.00  0.00            
ATOM     93  O24 BCD     1      16.360   6.200  29.310  1.00  0.00            
ATOM     94  C30 BCD     1      15.800   7.960  30.760  1.00  0.00            
ATOM     95  O25 BCD     1      15.270   6.890  31.610  1.00  0.00            
ATOM     96  H41 BCD     1      17.050   4.750  28.030  1.00  0.00            
ATOM     97  H42 BCD     1      14.740   4.600  27.980  1.00  0.00            
ATOM     98  H43 BCD     1      16.150   5.080  25.840  1.00  0.00            
ATOM     99  H44 BCD     1      14.600   7.440  26.960  1.00  0.00            
ATOM    100  H45 BCD     1      12.730   6.550  26.120  1.00  0.00            
ATOM    101  H46 BCD     1      13.650   6.650  29.640  1.00  0.00            
ATOM    102  H47 BCD     1      16.150   8.110  28.650  1.00  0.00            
ATOM    103  H48 BCD     1      16.830   8.160  31.080  1.00  0.00            
ATOM    104  H49 BCD     1      15.270   8.920  30.800  1.00  0.00            
ATOM    105  H50 BCD     1      15.750   6.110  31.330  1.00  0.00            
ATOM    106  C31 BCD     1      21.080   6.930  25.620  1.00  0.00            
ATOM    107  O26 BCD     1      20.570   7.960  24.790  1.00  0.00            
ATOM    108  C32 BCD     1      20.360   5.630  25.390  1.00  0.00            
ATOM    109  O27 BCD     1      20.620   5.330  23.990  1.00  0.00            
ATOM    110  C33 BCD     1      18.820   5.720  25.720  1.00  0.00            
ATOM    111  C34 BCD     1      18.690   6.290  27.120  1.00  0.00            
ATOM    112  C35 BCD     1      19.510   7.560  27.320  1.00  0.00            
ATOM    113  O28 BCD     1      20.880   7.220  27.000  1.00  0.00            
ATOM    114  C36 BCD     1      19.520   7.960  28.790  1.00  0.00            
ATOM    115  O29 BCD     1      20.320   9.100  28.910  1.00  0.00            
ATOM    116  O30 BCD     1      18.130   4.470  25.630  1.00  0.00            
ATOM    117  H51 BCD     1      22.160   6.860  25.430  1.00  0.00            
ATOM    118  H52 BCD     1      20.800   4.780  25.920  1.00  0.00            
ATOM    119  H53 BCD     1      20.320   6.100  23.500  1.00  0.00            
ATOM    120  H54 BCD     1      18.350   6.350  24.960  1.00  0.00            
ATOM    121  H55 BCD     1      18.510   3.950  24.920  1.00  0.00            
ATOM    122  H56 BCD     1      18.830   5.530  27.910  1.00  0.00            
ATOM    123  H57 BCD     1      19.220   8.440  26.720  1.00  0.00            
ATOM    124  H58 BCD     1      18.520   8.360  29.020  1.00  0.00            
ATOM    125  H59 BCD     1      19.870   7.160  29.440  1.00  0.00            
ATOM    126  H60 BCD     1      21.220   8.920  28.620  1.00  0.00            
ATOM    127  C37 BCD     1      21.960  10.730  22.160  1.00  0.00            
ATOM    128  O31 BCD     1      20.770  11.490  22.430  1.00  0.00            
ATOM    129  C38 BCD     1      21.650   9.400  21.580  1.00  0.00            
ATOM    130  O32 BCD     1      21.110   9.650  20.270  1.00  0.00            
ATOM    131  C39 BCD     1      20.740   8.570  22.540  1.00  0.00            
ATOM    132  O33 BCD     1      20.420   7.280  21.900  1.00  0.00            
ATOM    133  C40 BCD     1      21.490   8.460  23.860  1.00  0.00            
ATOM    134  C41 BCD     1      22.090   9.750  24.350  1.00  0.00            
ATOM    135  O34 BCD     1      22.750  10.490  23.350  1.00  0.00            
ATOM    136  C42 BCD     1      23.080   9.600  25.480  1.00  0.00            
ATOM    137  O35 BCD     1      24.180   8.740  25.170  1.00  0.00            
ATOM    138  H61 BCD     1      22.520  11.400  21.510  1.00  0.00            
ATOM    139  H62 BCD     1      22.550   8.830  21.290  1.00  0.00            
ATOM    140  H63 BCD     1      20.410  10.290  20.430  1.00  0.00            
ATOM    141  H64 BCD     1      19.830   9.160  22.670  1.00  0.00            
ATOM    142  H65 BCD     1      19.880   7.470  21.120  1.00  0.00            
ATOM    143  H66 BCD     1      22.310   7.760  23.650  1.00  0.00            
ATOM    144  H67 BCD     1      21.280  10.370  24.770  1.00  0.00            
ATOM    145  H68 BCD     1      23.450  10.580  25.820  1.00  0.00            
ATOM    146  H69 BCD     1      22.560   9.230  26.380  1.00  0.00            
ATOM    147  H70 BCD     1      24.690   8.710  25.980  1.00  0.00            
ATOM    148  C1  CH4     2      20.410  13.330  28.940  1.00  0.00            
ATOM    149  C2  CH4     2      20.780  12.380  27.800  1.00  0.00            
ATOM    150  C3  CH4     2      22.030  12.950  26.980  1.00  0.00            
ATOM    151  C4  CH4     2      19.530  12.130  26.900  1.00  0.00            
ATOM    152  O1  CH4     2      19.300  12.850  25.970  1.00  0.00            
ATOM    153  N1  CH4     2      18.720  11.170  27.440  1.00  0.00            
ATOM    154  C5  CH4     2      17.620  10.690  26.790  1.00  0.00            
ATOM    155  C6  CH4     2      16.380  10.900  27.420  1.00  0.00            
ATOM    156  C7  CH4     2      15.230  10.500  26.790  1.00  0.00            
ATOM    157  C8  CH4     2      15.270  10.020  25.460  1.00  0.00            
ATOM    158  N2  CH4     2      14.000   9.440  24.900  1.00  0.00            
ATOM    159  O2  CH4     2      12.990  10.100  24.980  1.00  0.00            
ATOM    160  O3  CH4     2      13.950   8.240  24.590  1.00  0.00            
ATOM    161  C9  CH4     2      16.560   9.880  24.790  1.00  0.00            
ATOM    162  C10 CH4     2      16.700   9.240  23.400  1.00  0.00            
ATOM    163  F1  CH4     2      16.990   7.950  23.470  1.00  0.00            
ATOM    164  F2  CH4     2      15.530   9.370  22.650  1.00  0.00            
ATOM    165  F3  CH4     2      17.700   9.880  22.730  1.00  0.00            
ATOM    166  C11 CH4     2      17.690  10.250  25.490  1.00  0.00            
ATOM    167  H1  CH4     2      21.230  13.490  29.650  1.00  0.00            
ATOM    168  H2  CH4     2      19.950  14.230  28.540  1.00  0.00            
ATOM    169  H3  CH4     2      19.540  12.860  29.420  1.00  0.00            
ATOM    170  H4  CH4     2      21.140  11.410  28.150  1.00  0.00            
ATOM    171  H5  CH4     2      22.160  12.450  26.010  1.00  0.00            
ATOM    172  H6  CH4     2      21.750  14.000  26.800  1.00  0.00            
ATOM    173  H7  CH4     2      22.980  12.800  27.500  1.00  0.00            
ATOM    174  H8  CH4     2      19.000  10.730  28.300  1.00  0.00            
ATOM    175  H9  CH4     2      16.320  11.420  28.380  1.00  0.00            
ATOM    176  H10 CH4     2      14.250  10.570  27.250  1.00  0.00            
ATOM    177  H11 CH4     2      18.700  10.120  25.100  1.00  0.00            
TER
ENDMDL
MODEL        1
ATOM      1  C1  BCD     1      12.390  23.210  26.400  1.00  0.00            
ATOM      2  O1  BCD     1      12.370  22.030  27.260  1.00  0.00            
ATOM      3  C2  BCD     1      11.980  22.840  25.040  1.00  0.00            
ATOM      4  O2  BCD     1      10.620  22.470  25.050  1.00  0.00            
ATOM      5  C3  BCD     1      12.910  21.710  24.520  1.00  0.00            
ATOM      6  O3  BCD     1      12.620  21.260  23.180  1.00  0.00            
ATOM      7  C4  BCD     1      14.420  22.170  24.640  1.00  0.00            
ATOM      8  C5  BCD     1      14.810  22.920  25.960  1.00  0.00            
ATOM      9  O4  BCD     1      13.710  23.770  26.340  1.00  0.00            
ATOM     10  C6  BCD     1      16.090  23.770  25.940  1.00  0.00            
ATOM     11  O5  BCD     1      15.890  24.890  25.130  1.00  0.00            
ATOM     12  H1  BCD     1      11.710  23.960  26.820  1.00  0.00            
ATOM     13  H2  BCD     1      12.150  23.650  24.330  1.00  0.00            
ATOM     14  H3  BCD     1      10.330  21.970  24.280  1.00  0.00            
ATOM     15  H4  BCD     1      12.720  20.840  25.160  1.00  0.00            
ATOM     16  H5  BCD     1      12.050  20.490  23.300  1.00  0.00            
ATOM     17  H6  BCD     1      14.610  22.930  23.870  1.00  0.00            
ATOM     18  H7  BCD     1      14.900  22.110  26.700  1.00  0.00            
ATOM     19  H8  BCD     1      16.320  24.050  26.970  1.00  0.00            
ATOM     20  H9  BCD     1      16.910  23.200  25.490  1.00  0.00            
ATOM     21  H10 BCD     1      15.100  25.300  25.510  1.00  0.00            
ATOM     22  C7  BCD     1      11.360  20.330  30.890  1.00  0.00            
ATOM     23  O6  BCD     1      12.160  19.210  30.470  1.00  0.00            
ATOM     24  C8  BCD     1      10.240  20.470  29.840  1.00  0.00            
ATOM     25  O7  BCD     1       9.340  19.380  29.800  1.00  0.00            
ATOM     26  C9  BCD     1      10.860  20.760  28.480  1.00  0.00            
ATOM     27  O8  BCD     1       9.820  21.060  27.510  1.00  0.00            
ATOM     28  C10 BCD     1      11.710  21.990  28.500  1.00  0.00            
ATOM     29  C11 BCD     1      12.730  21.950  29.640  1.00  0.00            
ATOM     30  O9  BCD     1      12.230  21.500  30.900  1.00  0.00            
ATOM     31  C12 BCD     1      13.490  23.350  29.850  1.00  0.00            
ATOM     32  O10 BCD     1      12.540  24.420  29.990  1.00  0.00            
ATOM     33  H11 BCD     1      10.970  20.020  31.860  1.00  0.00            
ATOM     34  H12 BCD     1       9.740  21.410  30.140  1.00  0.00            
ATOM     35  H13 BCD     1       9.780  18.660  29.340  1.00  0.00            
ATOM     36  H14 BCD     1      11.560  19.960  28.230  1.00  0.00            
ATOM     37  H15 BCD     1      10.210  21.490  26.750  1.00  0.00            
ATOM     38  H16 BCD     1      11.210  22.960  28.640  1.00  0.00            
ATOM     39  H17 BCD     1      13.620  21.330  29.460  1.00  0.00            
ATOM     40  H18 BCD     1      14.280  23.240  30.610  1.00  0.00            
ATOM     41  H19 BCD     1      14.040  23.530  28.920  1.00  0.00            
ATOM     42  H20 BCD     1      12.940  24.900  30.730  1.00  0.00            
ATOM     43  C13 BCD     1      14.000  15.880  31.840  1.00  0.00            
ATOM     44  O11 BCD     1      13.990  15.060  30.650  1.00  0.00            
ATOM     45  C14 BCD     1      12.670  16.190  32.480  1.00  0.00            
ATOM     46  O12 BCD     1      11.970  15.010  32.570  1.00  0.00            
ATOM     47  C15 BCD     1      11.910  17.170  31.620  1.00  0.00            
ATOM     48  O13 BCD     1      10.620  17.530  32.140  1.00  0.00            
ATOM     49  C16 BCD     1      12.750  18.420  31.470  1.00  0.00            
ATOM     50  C17 BCD     1      14.180  18.140  30.970  1.00  0.00            
ATOM     51  O14 BCD     1      14.720  17.090  31.680  1.00  0.00            
ATOM     52  C18 BCD     1      15.220  19.260  31.080  1.00  0.00            
ATOM     53  O15 BCD     1      15.160  19.830  32.380  1.00  0.00            
ATOM     54  H21 BCD     1      14.640  15.280  32.500  1.00  0.00            
ATOM     55  H22 BCD     1      12.910  16.670  33.430  1.00  0.00            
ATOM     56  H23 BCD     1      12.270  14.530  31.800  1.00  0.00            
ATOM     57  H24 BCD     1      11.810  16.710  30.630  1.00  0.00            
ATOM     58  H25 BCD     1      10.100  17.930  31.430  1.00  0.00            
ATOM     59  H26 BCD     1      12.810  18.960  32.420  1.00  0.00            
ATOM     60  H27 BCD     1      14.090  17.860  29.910  1.00  0.00            
ATOM     61  H28 BCD     1      16.220  18.830  30.980  1.00  0.00            
ATOM     62  H29 BCD     1      14.950  20.060  30.380  1.00  0.00            
ATOM     63  H30 BCD     1      15.270  19.100  33.000  1.00  0.00            
ATOM     64  C19 BCD     1      15.860  11.510  29.360  1.00  0.00            
ATOM     65  O16 BCD     1      15.700  11.920  28.000  1.00  0.00            
ATOM     66  C20 BCD     1      14.410  11.460  29.900  1.00  0.00            
ATOM     67  O17 BCD     1      13.620  10.490  29.200  1.00  0.00            
ATOM     68  C21 BCD     1      13.740  12.880  29.790  1.00  0.00            
ATOM     69  O18 BCD     1      12.410  12.910  30.380  1.00  0.00            
ATOM     70  C22 BCD     1      14.580  13.790  30.750  1.00  0.00            
ATOM     71  C23 BCD     1      16.080  13.810  30.270  1.00  0.00            
ATOM     72  O19 BCD     1      16.580  12.460  30.120  1.00  0.00            
ATOM     73  C24 BCD     1      16.950  14.590  31.260  1.00  0.00            
ATOM     74  O20 BCD     1      16.930  13.990  32.580  1.00  0.00            
ATOM     75  H31 BCD     1      16.330  10.520  29.330  1.00  0.00            
ATOM     76  H32 BCD     1      14.380  11.200  30.960  1.00  0.00            
ATOM     77  H33 BCD     1      13.670  10.780  28.290  1.00  0.00            
ATOM     78  H34 BCD     1      13.660  13.210  28.750  1.00  0.00            
ATOM     79  H35 BCD     1      11.940  12.140  30.060  1.00  0.00            
ATOM     80  H36 BCD     1      14.410  13.480  31.790  1.00  0.00            
ATOM     81  H37 BCD     1      16.020  14.260  29.270  1.00  0.00            
ATOM     82  H38 BCD     1      17.960  14.420  30.850  1.00  0.00            
ATOM     83  H39 BCD     1      16.790  15.680  31.250  1.00  0.00            
ATOM     84  H40 BCD     1      17.290  14.560  33.270  1.00  0.00            
ATOM     85  C25 BCD     1      17.040  11.490  24.320  1.00  0.00            
ATOM     86  O21 BCD     1      16.870  12.870  24.390  1.00  0.00            
ATOM     87  C26 BCD     1      15.660  10.830  24.530  1.00  0.00            
ATOM     88  O22 BCD     1      14.830  11.080  23.450  1.00  0.00            
ATOM     89  C27 BCD     1      15.060  11.300  25.870  1.00  0.00            
ATOM     90  O23 BCD     1      13.800  10.630  26.230  1.00  0.00            
ATOM     91  C28 BCD     1      16.070  11.000  26.970  1.00  0.00            
ATOM     92  C29 BCD     1      17.560  11.300  26.630  1.00  0.00            
ATOM     93  O24 BCD     1      17.960  11.060  25.330  1.00  0.00            
ATOM     94  C30 BCD     1      18.530  10.580  27.620  1.00  0.00            
ATOM     95  O25 BCD     1      18.400   9.140  27.540  1.00  0.00            
ATOM     96  H41 BCD     1      17.390  11.180  23.330  1.00  0.00            
ATOM     97  H42 BCD     1      15.820   9.750  24.480  1.00  0.00            
ATOM     98  H43 BCD     1      14.220  10.340  23.390  1.00  0.00            
ATOM     99  H44 BCD     1      14.870  12.380  25.890  1.00  0.00            
ATOM    100  H45 BCD     1      13.200  10.670  25.480  1.00  0.00            
ATOM    101  H46 BCD     1      15.910   9.970  27.310  1.00  0.00            
ATOM    102  H47 BCD     1      17.660  12.380  26.800  1.00  0.00            
ATOM    103  H48 BCD     1      19.510  11.000  27.360  1.00  0.00            
ATOM    104  H49 BCD     1      18.290  10.880  28.650  1.00  0.00            
ATOM    105  H50 BCD     1      18.490   8.830  28.440  1.00  0.00            
ATOM    106  C31 BCD     1      17.960  16.210  22.130  1.00  0.00            
ATOM    107  O26 BCD     1      17.020  17.020  22.920  1.00  0.00            
ATOM    108  C32 BCD     1      17.100  15.180  21.380  1.00  0.00            
ATOM    109  O27 BCD     1      16.050  15.820  20.640  1.00  0.00            
ATOM    110  C33 BCD     1      16.440  14.250  22.410  1.00  0.00            
ATOM    111  C34 BCD     1      17.480  13.620  23.290  1.00  0.00            
ATOM    112  C35 BCD     1      18.380  14.660  23.950  1.00  0.00            
ATOM    113  O28 BCD     1      18.980  15.470  22.880  1.00  0.00            
ATOM    114  C36 BCD     1      19.420  13.960  24.790  1.00  0.00            
ATOM    115  O29 BCD     1      20.320  14.860  25.530  1.00  0.00            
ATOM    116  O30 BCD     1      15.680  13.270  21.720  1.00  0.00            
ATOM    117  H51 BCD     1      18.470  16.990  21.560  1.00  0.00            
ATOM    118  H52 BCD     1      17.800  14.630  20.730  1.00  0.00            
ATOM    119  H53 BCD     1      15.540  15.130  20.210  1.00  0.00            
ATOM    120  H54 BCD     1      15.850  14.790  23.160  1.00  0.00            
ATOM    121  H55 BCD     1      15.140  12.730  22.300  1.00  0.00            
ATOM    122  H56 BCD     1      18.150  12.990  22.690  1.00  0.00            
ATOM    123  H57 BCD     1      17.760  15.250  24.630  1.00  0.00            
ATOM    124  H58 BCD     1      18.860  13.200  25.360  1.00  0.00            
ATOM    125  H59 BCD     1      20.020  13.370  24.090  1.00  0.00            
ATOM    126  H60 BCD     1      21.050  15.120  24.950  1.00  0.00            
ATOM    127  C37 BCD     1      16.490  21.180  23.720  1.00  0.00            
ATOM    128  O31 BCD     1      15.320  21.020  24.560  1.00  0.00            
ATOM    129  C38 BCD     1      16.160  20.650  22.330  1.00  0.00            
ATOM    130  O32 BCD     1      14.990  21.260  21.830  1.00  0.00            
ATOM    131  C39 BCD     1      16.070  19.080  22.280  1.00  0.00            
ATOM    132  O33 BCD     1      15.930  18.560  20.880  1.00  0.00            
ATOM    133  C40 BCD     1      17.240  18.380  22.900  1.00  0.00            
ATOM    134  C41 BCD     1      17.400  18.950  24.300  1.00  0.00            
ATOM    135  O34 BCD     1      17.590  20.390  24.240  1.00  0.00            
ATOM    136  C42 BCD     1      18.540  18.290  25.070  1.00  0.00            
ATOM    137  O35 BCD     1      19.770  18.450  24.380  1.00  0.00            
ATOM    138  H61 BCD     1      16.720  22.250  23.710  1.00  0.00            
ATOM    139  H62 BCD     1      16.890  21.000  21.590  1.00  0.00            
ATOM    140  H63 BCD     1      14.320  21.190  22.530  1.00  0.00            
ATOM    141  H64 BCD     1      15.190  18.800  22.880  1.00  0.00            
ATOM    142  H65 BCD     1      15.750  17.620  20.880  1.00  0.00            
ATOM    143  H66 BCD     1      18.110  18.650  22.270  1.00  0.00            
ATOM    144  H67 BCD     1      16.520  18.790  24.940  1.00  0.00            
ATOM    145  H68 BCD     1      18.630  18.770  26.060  1.00  0.00            
ATOM    146  H69 BCD     1      18.370  17.210  25.160  1.00  0.00            
ATOM    147  H70 BCD     1      20.510  18.400  25.000  1.00  0.00            
ATOM    148  C1  CH4     2      19.280  19.700  32.230  1.00  0.00            
ATOM    149  C2  CH4     2      19.660  18.800  31.090  1.00  0.00            
ATOM    150  C3  CH4     2      21.060  19.160  30.590  1.00  0.00            
ATOM    151  C4  CH4     2      18.610  18.770  29.970  1.00  0.00            
ATOM    152  O1  CH4     2      17.930  19.710  29.630  1.00  0.00            
ATOM    153  N1  CH4     2      18.400  17.570  29.370  1.00  0.00            
ATOM    154  C5  CH4     2      17.480  17.110  28.430  1.00  0.00            
ATOM    155  C6  CH4     2      17.590  15.850  27.750  1.00  0.00            
ATOM    156  C7  CH4     2      16.550  15.420  26.980  1.00  0.00            
ATOM    157  C8  CH4     2      15.310  16.130  26.790  1.00  0.00            
ATOM    158  N2  CH4     2      14.140  15.460  26.160  1.00  0.00            
ATOM    159  O2  CH4     2      14.390  14.550  25.370  1.00  0.00            
ATOM    160  O3  CH4     2      13.170  15.270  26.830  1.00  0.00            
ATOM    161  C9  CH4     2      15.280  17.450  27.340  1.00  0.00            
ATOM    162  C10 CH4     2      14.100  18.400  26.960  1.00  0.00            
ATOM    163  F1  CH4     2      14.260  19.700  27.250  1.00  0.00            
ATOM    164  F2  CH4     2      13.820  18.340  25.680  1.00  0.00            
ATOM    165  F3  CH4     2      13.020  18.040  27.630  1.00  0.00            
ATOM    166  C11 CH4     2      16.350  17.890  28.120  1.00  0.00            
ATOM    167  H1  CH4     2      19.080  20.700  31.840  1.00  0.00            
ATOM    168  H2  CH4     2      18.320  19.390  32.670  1.00  0.00            
ATOM    169  H3  CH4     2      20.020  19.770  33.040  1.00  0.00            
ATOM    170  H4  CH4     2      19.630  17.820  31.580  1.00  0.00            
ATOM    171  H5  CH4     2      21.770  19.360  31.400  1.00  0.00            
ATOM    172  H6  CH4     2      21.470  18.330  29.990  1.00  0.00            
ATOM    173  H7  CH4     2      20.930  19.970  29.860  1.00  0.00            
ATOM    174  H8  CH4     2      19.090  16.870  29.630  1.00  0.00            
ATOM    175  H9  CH4     2      18.460  15.250  28.010  1.00  0.00            
ATOM    176  H10 CH4     2      16.650  14.400  26.600  1.00  0.00            
ATOM    177  H11 CH4     2      16.260  18.930  28.450  1.00  0.00            
TER
ENDMDL
MODEL        1
ATOM      1  C1  BCD     1      18.960  23.180  32.520  1.00  0.00            
ATOM      2  O1  BCD     1      19.620  22.010  32.060  1.00  0.00            
ATOM      3  C2  BCD     1      19.780  24.430  32.400  1.00  0.00            
ATOM      4  O2  BCD     1      20.070  24.620  30.960  1.00  0.00            
ATOM      5  C3  BCD     1      21.050  24.350  33.200  1.00  0.00            
ATOM      6  O3  BCD     1      21.810  25.560  33.130  1.00  0.00            
ATOM      7  C4  BCD     1      20.790  23.970  34.680  1.00  0.00            
ATOM      8  C5  BCD     1      19.660  22.880  34.840  1.00  0.00            
ATOM      9  O4  BCD     1      18.640  23.030  33.930  1.00  0.00            
ATOM     10  C6  BCD     1      19.000  22.910  36.220  1.00  0.00            
ATOM     11  O5  BCD     1      18.040  23.960  36.330  1.00  0.00            
ATOM     12  H1  BCD     1      18.000  23.320  32.020  1.00  0.00            
ATOM     13  H2  BCD     1      19.190  25.240  32.860  1.00  0.00            
ATOM     14  H3  BCD     1      20.850  25.180  30.900  1.00  0.00            
ATOM     15  H4  BCD     1      21.760  23.700  32.680  1.00  0.00            
ATOM     16  H5  BCD     1      22.200  25.610  34.010  1.00  0.00            
ATOM     17  H6  BCD     1      20.440  24.880  35.180  1.00  0.00            
ATOM     18  H7  BCD     1      20.100  21.900  34.630  1.00  0.00            
ATOM     19  H8  BCD     1      18.430  21.980  36.350  1.00  0.00            
ATOM     20  H9  BCD     1      19.880  23.000  36.880  1.00  0.00            
ATOM     21  H10 BCD     1      17.780  24.300  35.470  1.00  0.00            
ATOM     22  C7  BCD     1      19.330  18.640  29.690  1.00  0.00            
ATOM     23  O6  BCD     1      20.670  18.180  30.070  1.00  0.00            
ATOM     24  C8  BCD     1      19.440  20.010  28.960  1.00  0.00            
ATOM     25  O7  BCD     1      20.410  19.840  27.910  1.00  0.00            
ATOM     26  C9  BCD     1      19.750  21.110  29.940  1.00  0.00            
ATOM     27  O8  BCD     1      19.750  22.420  29.380  1.00  0.00            
ATOM     28  C10 BCD     1      18.930  21.160  31.130  1.00  0.00            
ATOM     29  C11 BCD     1      18.920  19.790  31.770  1.00  0.00            
ATOM     30  O9  BCD     1      18.450  18.850  30.780  1.00  0.00            
ATOM     31  C12 BCD     1      17.940  19.750  33.000  1.00  0.00            
ATOM     32  O10 BCD     1      18.020  18.430  33.550  1.00  0.00            
ATOM     33  H11 BCD     1      18.880  17.840  29.090  1.00  0.00            
ATOM     34  H12 BCD     1      18.480  20.200  28.480  1.00  0.00            
ATOM     35  H13 BCD     1      20.480  20.730  27.560  1.00  0.00            
ATOM     36  H14 BCD     1      20.800  20.940  30.230  1.00  0.00            
ATOM     37  H15 BCD     1      20.040  23.100  30.000  1.00  0.00            
ATOM     38  H16 BCD     1      17.930  21.510  30.830  1.00  0.00            
ATOM     39  H17 BCD     1      19.940  19.490  32.030  1.00  0.00            
ATOM     40  H18 BCD     1      18.300  20.440  33.790  1.00  0.00            
ATOM     41  H19 BCD     1      16.950  20.100  32.670  1.00  0.00            
ATOM     42  H20 BCD     1      18.600  18.550  34.310  1.00  0.00            
ATOM     43  C13 BCD     1      22.630  14.570  29.700  1.00  0.00            
ATOM     44  O11 BCD     1      23.860  15.150  29.950  1.00  0.00            
ATOM     45  C14 BCD     1      21.960  15.090  28.450  1.00  0.00            
ATOM     46  O12 BCD     1      22.690  14.650  27.250  1.00  0.00            
ATOM     47  C15 BCD     1      21.640  16.600  28.480  1.00  0.00            
ATOM     48  O13 BCD     1      20.850  17.000  27.350  1.00  0.00            
ATOM     49  C16 BCD     1      20.820  16.780  29.770  1.00  0.00            
ATOM     50  C17 BCD     1      21.440  16.170  31.010  1.00  0.00            
ATOM     51  O14 BCD     1      21.710  14.730  30.790  1.00  0.00            
ATOM     52  C18 BCD     1      20.460  16.150  32.230  1.00  0.00            
ATOM     53  O15 BCD     1      21.050  15.650  33.450  1.00  0.00            
ATOM     54  H21 BCD     1      22.870  13.510  29.600  1.00  0.00            
ATOM     55  H22 BCD     1      20.970  14.600  28.440  1.00  0.00            
ATOM     56  H23 BCD     1      23.630  14.860  27.310  1.00  0.00            
ATOM     57  H24 BCD     1      22.540  17.230  28.530  1.00  0.00            
ATOM     58  H25 BCD     1      20.590  17.890  27.580  1.00  0.00            
ATOM     59  H26 BCD     1      19.840  16.310  29.660  1.00  0.00            
ATOM     60  H27 BCD     1      22.450  16.560  31.230  1.00  0.00            
ATOM     61  H28 BCD     1      20.300  17.230  32.380  1.00  0.00            
ATOM     62  H29 BCD     1      19.540  15.650  31.920  1.00  0.00            
ATOM     63  H30 BCD     1      20.320  15.650  34.080  1.00  0.00            
ATOM     64  C19 BCD     1      27.870  14.720  30.170  1.00  0.00            
ATOM     65  O16 BCD     1      27.690  15.960  30.880  1.00  0.00            
ATOM     66  C20 BCD     1      27.330  14.880  28.790  1.00  0.00            
ATOM     67  O17 BCD     1      28.180  15.730  27.940  1.00  0.00            
ATOM     68  C21 BCD     1      25.900  15.270  28.770  1.00  0.00            
ATOM     69  O18 BCD     1      25.380  15.330  27.460  1.00  0.00            
ATOM     70  C22 BCD     1      25.000  14.350  29.620  1.00  0.00            
ATOM     71  C23 BCD     1      25.690  14.030  30.950  1.00  0.00            
ATOM     72  O19 BCD     1      26.990  13.700  30.750  1.00  0.00            
ATOM     73  C24 BCD     1      24.940  12.870  31.610  1.00  0.00            
ATOM     74  O20 BCD     1      25.190  11.690  30.820  1.00  0.00            
ATOM     75  H31 BCD     1      28.900  14.370  30.320  1.00  0.00            
ATOM     76  H32 BCD     1      27.490  13.880  28.360  1.00  0.00            
ATOM     77  H33 BCD     1      28.390  16.540  28.420  1.00  0.00            
ATOM     78  H34 BCD     1      25.840  16.270  29.220  1.00  0.00            
ATOM     79  H35 BCD     1      25.380  16.250  27.180  1.00  0.00            
ATOM     80  H36 BCD     1      24.820  13.410  29.080  1.00  0.00            
ATOM     81  H37 BCD     1      25.620  14.940  31.560  1.00  0.00            
ATOM     82  H38 BCD     1      25.370  12.760  32.620  1.00  0.00            
ATOM     83  H39 BCD     1      23.860  13.000  31.750  1.00  0.00            
ATOM     84  H40 BCD     1      26.100  11.660  30.520  1.00  0.00            
ATOM     85  C25 BCD     1      29.790  18.790  32.980  1.00  0.00            
ATOM     86  O21 BCD     1      28.590  19.570  33.220  1.00  0.00            
ATOM     87  C26 BCD     1      30.110  18.690  31.460  1.00  0.00            
ATOM     88  O22 BCD     1      30.360  19.950  30.890  1.00  0.00            
ATOM     89  C27 BCD     1      28.970  17.980  30.750  1.00  0.00            
ATOM     90  O23 BCD     1      29.140  17.850  29.270  1.00  0.00            
ATOM     91  C28 BCD     1      28.850  16.580  31.370  1.00  0.00            
ATOM     92  C29 BCD     1      28.610  16.740  32.890  1.00  0.00            
ATOM     93  O24 BCD     1      29.700  17.500  33.550  1.00  0.00            
ATOM     94  C30 BCD     1      28.580  15.380  33.520  1.00  0.00            
ATOM     95  O25 BCD     1      29.890  14.830  33.300  1.00  0.00            
ATOM     96  H41 BCD     1      30.590  19.310  33.520  1.00  0.00            
ATOM     97  H42 BCD     1      31.000  18.050  31.390  1.00  0.00            
ATOM     98  H43 BCD     1      29.530  20.390  31.100  1.00  0.00            
ATOM     99  H44 BCD     1      28.080  18.610  30.870  1.00  0.00            
ATOM    100  H45 BCD     1      29.460  18.670  28.900  1.00  0.00            
ATOM    101  H46 BCD     1      29.780  16.020  31.210  1.00  0.00            
ATOM    102  H47 BCD     1      27.720  17.290  33.220  1.00  0.00            
ATOM    103  H48 BCD     1      28.360  15.490  34.590  1.00  0.00            
ATOM    104  H49 BCD     1      27.720  14.810  33.160  1.00  0.00            
ATOM    105  H50 BCD     1      30.460  15.580  33.480  1.00  0.00            
ATOM    106  C31 BCD     1      27.340  23.180  34.600  1.00  0.00            
ATOM    107  O26 BCD     1      26.010  22.630  34.970  1.00  0.00            
ATOM    108  C32 BCD     1      27.730  23.200  33.140  1.00  0.00            
ATOM    109  O27 BCD     1      26.810  23.930  32.330  1.00  0.00            
ATOM    110  C33 BCD     1      27.810  21.730  32.740  1.00  0.00            
ATOM    111  C34 BCD     1      28.750  20.900  33.650  1.00  0.00            
ATOM    112  C35 BCD     1      28.370  21.040  35.110  1.00  0.00            
ATOM    113  O28 BCD     1      28.240  22.470  35.350  1.00  0.00            
ATOM    114  C36 BCD     1      29.420  20.300  35.990  1.00  0.00            
ATOM    115  O29 BCD     1      30.740  20.620  35.560  1.00  0.00            
ATOM    116  O30 BCD     1      28.260  21.660  31.390  1.00  0.00            
ATOM    117  H51 BCD     1      27.390  24.230  34.910  1.00  0.00            
ATOM    118  H52 BCD     1      28.730  23.600  32.910  1.00  0.00            
ATOM    119  H53 BCD     1      25.920  23.600  32.470  1.00  0.00            
ATOM    120  H54 BCD     1      26.810  21.310  32.900  1.00  0.00            
ATOM    121  H55 BCD     1      27.960  22.410  30.860  1.00  0.00            
ATOM    122  H56 BCD     1      29.780  21.210  33.460  1.00  0.00            
ATOM    123  H57 BCD     1      27.410  20.550  35.320  1.00  0.00            
ATOM    124  H58 BCD     1      29.300  20.620  37.040  1.00  0.00            
ATOM    125  H59 BCD     1      29.320  19.220  35.850  1.00  0.00            
ATOM    126  H60 BCD     1      31.220  19.850  35.860  1.00  0.00            
ATOM    127  C37 BCD     1      22.550  23.900  36.460  1.00  0.00            
ATOM    128  O31 BCD     1      22.030  23.450  35.190  1.00  0.00            
ATOM    129  C38 BCD     1      23.580  24.980  36.280  1.00  0.00            
ATOM    130  O32 BCD     1      22.950  26.130  35.600  1.00  0.00            
ATOM    131  C39 BCD     1      24.730  24.430  35.450  1.00  0.00            
ATOM    132  O33 BCD     1      25.540  25.510  35.120  1.00  0.00            
ATOM    133  C40 BCD     1      25.350  23.170  36.100  1.00  0.00            
ATOM    134  C41 BCD     1      24.320  22.130  36.620  1.00  0.00            
ATOM    135  O34 BCD     1      23.170  22.850  37.190  1.00  0.00            
ATOM    136  C42 BCD     1      24.880  21.110  37.560  1.00  0.00            
ATOM    137  O35 BCD     1      25.010  21.560  38.960  1.00  0.00            
ATOM    138  H61 BCD     1      21.770  24.250  37.160  1.00  0.00            
ATOM    139  H62 BCD     1      23.920  25.230  37.300  1.00  0.00            
ATOM    140  H63 BCD     1      23.650  26.500  35.050  1.00  0.00            
ATOM    141  H64 BCD     1      24.240  24.080  34.540  1.00  0.00            
ATOM    142  H65 BCD     1      26.060  25.840  35.850  1.00  0.00            
ATOM    143  H66 BCD     1      25.990  23.500  36.930  1.00  0.00            
ATOM    144  H67 BCD     1      23.940  21.620  35.720  1.00  0.00            
ATOM    145  H68 BCD     1      24.260  20.210  37.500  1.00  0.00            
ATOM    146  H69 BCD     1      25.890  20.910  37.180  1.00  0.00            
ATOM    147  H70 BCD     1      25.800  21.110  39.270  1.00  0.00            
ATOM    148  C1  CH4     2      22.980  16.060  36.760  1.00  0.00            
ATOM    149  C2  CH4     2      23.870  15.520  35.650  1.00  0.00            
ATOM    150  C3  CH4     2      24.920  14.680  36.280  1.00  0.00            
ATOM    151  C4  CH4     2      24.370  16.590  34.710  1.00  0.00            
ATOM    152  O1  CH4     2      25.350  17.240  35.000  1.00  0.00            
ATOM    153  N1  CH4     2      23.570  16.880  33.630  1.00  0.00            
ATOM    154  C5  CH4     2      23.500  18.080  33.030  1.00  0.00            
ATOM    155  C6  CH4     2      22.830  19.080  33.670  1.00  0.00            
ATOM    156  C7  CH4     2      22.730  20.340  33.060  1.00  0.00            
ATOM    157  C8  CH4     2      23.360  20.650  31.870  1.00  0.00            
ATOM    158  N2  CH4     2      23.540  22.110  31.490  1.00  0.00            
ATOM    159  O2  CH4     2      24.220  22.800  32.190  1.00  0.00            
ATOM    160  O3  CH4     2      22.820  22.430  30.570  1.00  0.00            
ATOM    161  C9  CH4     2      24.040  19.620  31.190  1.00  0.00            
ATOM    162  C10 CH4     2      24.660  20.030  29.850  1.00  0.00            
ATOM    163  F1  CH4     2      25.340  18.970  29.390  1.00  0.00            
ATOM    164  F2  CH4     2      23.750  20.320  28.960  1.00  0.00            
ATOM    165  F3  CH4     2      25.500  21.040  29.940  1.00  0.00            
ATOM    166  C11 CH4     2      24.050  18.290  31.740  1.00  0.00            
ATOM    167  H1  CH4     2      23.620  16.680  37.410  1.00  0.00            
ATOM    168  H2  CH4     2      22.160  16.630  36.300  1.00  0.00            
ATOM    169  H3  CH4     2      22.490  15.270  37.320  1.00  0.00            
ATOM    170  H4  CH4     2      23.300  14.840  35.010  1.00  0.00            
ATOM    171  H5  CH4     2      25.650  14.180  35.630  1.00  0.00            
ATOM    172  H6  CH4     2      25.480  15.300  36.990  1.00  0.00            
ATOM    173  H7  CH4     2      24.420  13.830  36.760  1.00  0.00            
ATOM    174  H8  CH4     2      22.770  16.280  33.490  1.00  0.00            
ATOM    175  H9  CH4     2      22.340  19.030  34.650  1.00  0.00            
ATOM    176  H10 CH4     2      22.250  21.080  33.680  1.00  0.00            
ATOM    177  H11 CH4     2      24.700  17.520  31.330  1.00  0.00            
TER
ENDMDL
MODEL        1
ATOM      1  C1  BCD     1      17.900  21.770  18.470  1.00  0.00            
ATOM      2  O1  BCD     1      17.460  21.260  19.710  1.00  0.00            
ATOM      3  C2  BCD     1      17.840  20.610  17.450  1.00  0.00            
ATOM      4  O2  BCD     1      16.520  20.240  17.150  1.00  0.00            
ATOM      5  C3  BCD     1      18.740  19.490  17.890  1.00  0.00            
ATOM      6  O3  BCD     1      18.770  18.490  16.860  1.00  0.00            
ATOM      7  C4  BCD     1      20.180  19.900  18.180  1.00  0.00            
ATOM      8  C5  BCD     1      20.230  21.180  19.040  1.00  0.00            
ATOM      9  O4  BCD     1      19.250  22.170  18.560  1.00  0.00            
ATOM     10  C6  BCD     1      21.640  21.830  18.980  1.00  0.00            
ATOM     11  O5  BCD     1      22.180  21.880  17.670  1.00  0.00            
ATOM     12  H1  BCD     1      17.290  22.620  18.160  1.00  0.00            
ATOM     13  H2  BCD     1      18.370  20.950  16.550  1.00  0.00            
ATOM     14  H3  BCD     1      16.110  19.870  17.940  1.00  0.00            
ATOM     15  H4  BCD     1      18.240  19.170  18.810  1.00  0.00            
ATOM     16  H5  BCD     1      19.390  17.800  17.110  1.00  0.00            
ATOM     17  H6  BCD     1      20.730  20.070  17.240  1.00  0.00            
ATOM     18  H7  BCD     1      19.940  20.940  20.070  1.00  0.00            
ATOM     19  H8  BCD     1      21.700  22.830  19.430  1.00  0.00            
ATOM     20  H9  BCD     1      22.270  21.220  19.640  1.00  0.00            
ATOM     21  H10 BCD     1      22.790  21.140  17.650  1.00  0.00            
ATOM     22  C7  BCD     1      14.500  21.330  22.500  1.00  0.00            
ATOM     23  O6  BCD     1      15.310  20.770  23.510  1.00  0.00            
ATOM     24  C8  BCD     1      14.320  20.350  21.370  1.00  0.00            
ATOM     25  O7  BCD     1      13.710  19.140  21.750  1.00  0.00            
ATOM     26  C9  BCD     1      15.560  20.110  20.540  1.00  0.00            
ATOM     27  O8  BCD     1      15.230  19.260  19.430  1.00  0.00            
ATOM     28  C10 BCD     1      16.130  21.480  20.100  1.00  0.00            
ATOM     29  C11 BCD     1      16.260  22.410  21.280  1.00  0.00            
ATOM     30  O9  BCD     1      15.010  22.550  22.040  1.00  0.00            
ATOM     31  C12 BCD     1      16.610  23.820  20.950  1.00  0.00            
ATOM     32  O10 BCD     1      15.830  24.350  19.870  1.00  0.00            
ATOM     33  H11 BCD     1      13.530  21.580  22.950  1.00  0.00            
ATOM     34  H12 BCD     1      13.600  20.800  20.660  1.00  0.00            
ATOM     35  H13 BCD     1      14.230  18.460  21.320  1.00  0.00            
ATOM     36  H14 BCD     1      16.360  19.660  21.140  1.00  0.00            
ATOM     37  H15 BCD     1      15.360  18.340  19.680  1.00  0.00            
ATOM     38  H16 BCD     1      15.500  21.910  19.310  1.00  0.00            
ATOM     39  H17 BCD     1      17.040  22.040  21.960  1.00  0.00            
ATOM     40  H18 BCD     1      16.640  24.470  21.830  1.00  0.00            
ATOM     41  H19 BCD     1      17.660  23.760  20.640  1.00  0.00            
ATOM     42  H20 BCD     1      14.920  24.070  19.980  1.00  0.00            
ATOM     43  C13 BCD     1      16.120  19.870  27.430  1.00  0.00            
ATOM     44  O11 BCD     1      17.330  19.270  27.060  1.00  0.00            
ATOM     45  C14 BCD     1      14.850  19.240  26.850  1.00  0.00            
ATOM     46  O12 BCD     1      14.730  17.890  27.270  1.00  0.00            
ATOM     47  C15 BCD     1      14.840  19.350  25.300  1.00  0.00            
ATOM     48  O13 BCD     1      13.610  18.760  24.820  1.00  0.00            
ATOM     49  C16 BCD     1      14.980  20.830  24.830  1.00  0.00            
ATOM     50  C17 BCD     1      16.180  21.470  25.600  1.00  0.00            
ATOM     51  O14 BCD     1      16.120  21.280  27.010  1.00  0.00            
ATOM     52  C18 BCD     1      16.330  22.900  25.240  1.00  0.00            
ATOM     53  O15 BCD     1      17.690  23.120  24.860  1.00  0.00            
ATOM     54  H21 BCD     1      16.100  19.860  28.530  1.00  0.00            
ATOM     55  H22 BCD     1      13.960  19.820  27.110  1.00  0.00            
ATOM     56  H23 BCD     1      13.880  17.630  26.920  1.00  0.00            
ATOM     57  H24 BCD     1      15.760  18.870  24.960  1.00  0.00            
ATOM     58  H25 BCD     1      13.620  18.840  23.860  1.00  0.00            
ATOM     59  H26 BCD     1      14.020  21.350  24.960  1.00  0.00            
ATOM     60  H27 BCD     1      17.060  20.950  25.200  1.00  0.00            
ATOM     61  H28 BCD     1      15.800  23.100  24.300  1.00  0.00            
ATOM     62  H29 BCD     1      16.000  23.620  26.010  1.00  0.00            
ATOM     63  H30 BCD     1      17.780  24.070  24.780  1.00  0.00            
ATOM     64  C19 BCD     1      20.910  18.240  28.980  1.00  0.00            
ATOM     65  O16 BCD     1      21.560  17.510  27.960  1.00  0.00            
ATOM     66  C20 BCD     1      19.610  17.560  29.470  1.00  0.00            
ATOM     67  O17 BCD     1      19.820  16.210  29.730  1.00  0.00            
ATOM     68  C21 BCD     1      18.480  17.680  28.420  1.00  0.00            
ATOM     69  O18 BCD     1      17.270  17.120  28.890  1.00  0.00            
ATOM     70  C22 BCD     1      18.270  19.180  28.090  1.00  0.00            
ATOM     71  C23 BCD     1      19.530  19.800  27.560  1.00  0.00            
ATOM     72  O19 BCD     1      20.620  19.510  28.510  1.00  0.00            
ATOM     73  C24 BCD     1      19.580  21.280  27.240  1.00  0.00            
ATOM     74  O20 BCD     1      20.960  21.640  27.170  1.00  0.00            
ATOM     75  H31 BCD     1      21.630  18.450  29.780  1.00  0.00            
ATOM     76  H32 BCD     1      19.300  18.140  30.350  1.00  0.00            
ATOM     77  H33 BCD     1      19.010  15.980  30.190  1.00  0.00            
ATOM     78  H34 BCD     1      18.750  17.090  27.520  1.00  0.00            
ATOM     79  H35 BCD     1      16.620  17.210  28.190  1.00  0.00            
ATOM     80  H36 BCD     1      17.970  19.560  29.070  1.00  0.00            
ATOM     81  H37 BCD     1      19.720  19.210  26.650  1.00  0.00            
ATOM     82  H38 BCD     1      18.920  21.510  26.390  1.00  0.00            
ATOM     83  H39 BCD     1      19.230  21.740  28.180  1.00  0.00            
ATOM     84  H40 BCD     1      21.430  20.880  27.520  1.00  0.00            
ATOM     85  C25 BCD     1      24.950  15.690  26.760  1.00  0.00            
ATOM     86  O21 BCD     1      24.460  15.940  25.420  1.00  0.00            
ATOM     87  C26 BCD     1      23.960  14.840  27.430  1.00  0.00            
ATOM     88  O22 BCD     1      23.750  13.690  26.630  1.00  0.00            
ATOM     89  C27 BCD     1      22.680  15.590  27.670  1.00  0.00            
ATOM     90  O23 BCD     1      21.810  14.840  28.580  1.00  0.00            
ATOM     91  C28 BCD     1      22.810  17.010  28.230  1.00  0.00            
ATOM     92  C29 BCD     1      23.920  17.710  27.410  1.00  0.00            
ATOM     93  O24 BCD     1      25.040  16.910  27.450  1.00  0.00            
ATOM     94  C30 BCD     1      24.140  19.140  27.810  1.00  0.00            
ATOM     95  O25 BCD     1      24.210  19.330  29.170  1.00  0.00            
ATOM     96  H41 BCD     1      25.970  15.280  26.740  1.00  0.00            
ATOM     97  H42 BCD     1      24.400  14.590  28.400  1.00  0.00            
ATOM     98  H43 BCD     1      23.200  13.210  27.260  1.00  0.00            
ATOM     99  H44 BCD     1      22.080  15.690  26.750  1.00  0.00            
ATOM    100  H45 BCD     1      20.990  15.330  28.720  1.00  0.00            
ATOM    101  H46 BCD     1      23.060  16.960  29.300  1.00  0.00            
ATOM    102  H47 BCD     1      23.530  17.700  26.380  1.00  0.00            
ATOM    103  H48 BCD     1      25.070  19.440  27.320  1.00  0.00            
ATOM    104  H49 BCD     1      23.320  19.750  27.400  1.00  0.00            
ATOM    105  H50 BCD     1      23.690  20.060  29.510  1.00  0.00            
ATOM    106  C31 BCD     1      25.340  16.100  21.490  1.00  0.00            
ATOM    107  O26 BCD     1      24.070  16.540  21.230  1.00  0.00            
ATOM    108  C32 BCD     1      25.200  14.700  22.020  1.00  0.00            
ATOM    109  O27 BCD     1      24.500  13.860  21.130  1.00  0.00            
ATOM    110  C33 BCD     1      24.590  14.680  23.410  1.00  0.00            
ATOM    111  C34 BCD     1      25.330  15.780  24.370  1.00  0.00            
ATOM    112  C35 BCD     1      25.350  17.150  23.650  1.00  0.00            
ATOM    113  O28 BCD     1      26.060  16.950  22.410  1.00  0.00            
ATOM    114  C36 BCD     1      26.200  18.170  24.360  1.00  0.00            
ATOM    115  O29 BCD     1      27.490  17.700  24.760  1.00  0.00            
ATOM    116  O30 BCD     1      24.590  13.470  24.040  1.00  0.00            
ATOM    117  H51 BCD     1      25.960  16.120  20.580  1.00  0.00            
ATOM    118  H52 BCD     1      26.210  14.310  22.190  1.00  0.00            
ATOM    119  H53 BCD     1      23.680  14.290  20.880  1.00  0.00            
ATOM    120  H54 BCD     1      23.530  14.950  23.320  1.00  0.00            
ATOM    121  H55 BCD     1      24.240  13.460  24.930  1.00  0.00            
ATOM    122  H56 BCD     1      26.320  15.380  24.640  1.00  0.00            
ATOM    123  H57 BCD     1      24.320  17.490  23.500  1.00  0.00            
ATOM    124  H58 BCD     1      26.290  19.050  23.720  1.00  0.00            
ATOM    125  H59 BCD     1      25.710  18.350  25.330  1.00  0.00            
ATOM    126  H60 BCD     1      28.170  18.240  24.340  1.00  0.00            
ATOM    127  C37 BCD     1      21.750  18.060  18.120  1.00  0.00            
ATOM    128  O31 BCD     1      20.880  18.860  18.900  1.00  0.00            
ATOM    129  C38 BCD     1      21.680  16.590  18.440  1.00  0.00            
ATOM    130  O32 BCD     1      20.300  16.210  18.200  1.00  0.00            
ATOM    131  C39 BCD     1      22.290  16.270  19.750  1.00  0.00            
ATOM    132  O33 BCD     1      22.150  14.820  19.990  1.00  0.00            
ATOM    133  C40 BCD     1      23.690  16.830  19.920  1.00  0.00            
ATOM    134  C41 BCD     1      23.670  18.320  19.580  1.00  0.00            
ATOM    135  O34 BCD     1      23.150  18.440  18.310  1.00  0.00            
ATOM    136  C42 BCD     1      25.050  18.970  19.630  1.00  0.00            
ATOM    137  O35 BCD     1      25.100  20.200  18.960  1.00  0.00            
ATOM    138  H61 BCD     1      21.560  18.080  17.040  1.00  0.00            
ATOM    139  H62 BCD     1      22.350  16.090  17.720  1.00  0.00            
ATOM    140  H63 BCD     1      20.170  15.330  18.580  1.00  0.00            
ATOM    141  H64 BCD     1      21.660  16.780  20.490  1.00  0.00            
ATOM    142  H65 BCD     1      21.380  14.760  20.560  1.00  0.00            
ATOM    143  H66 BCD     1      24.300  16.280  19.180  1.00  0.00            
ATOM    144  H67 BCD     1      22.960  18.770  20.300  1.00  0.00            
ATOM    145  H68 BCD     1      25.400  19.060  20.670  1.00  0.00            
ATOM    146  H69 BCD     1      25.720  18.250  19.150  1.00  0.00            
ATOM    147  H70 BCD     1      25.070  20.920  19.600  1.00  0.00            
ATOM    148  C1  CH4     2      21.270  24.680  22.270  1.00  0.00            
ATOM    149  C2  CH4     2      20.710  23.720  23.320  1.00  0.00            
ATOM    150  C3  CH4     2      21.070  24.270  24.730  1.00  0.00            
ATOM    151  C4  CH4     2      21.020  22.230  23.200  1.00  0.00            
ATOM    152  O1  CH4     2      21.900  21.820  22.510  1.00  0.00            
ATOM    153  N1  CH4     2      20.100  21.420  23.850  1.00  0.00            
ATOM    154  C5  CH4     2      20.200  20.040  23.960  1.00  0.00            
ATOM    155  C6  CH4     2      21.380  19.440  24.360  1.00  0.00            
ATOM    156  C7  CH4     2      21.490  18.070  24.270  1.00  0.00            
ATOM    157  C8  CH4     2      20.440  17.250  23.860  1.00  0.00            
ATOM    158  N2  CH4     2      20.640  15.790  23.840  1.00  0.00            
ATOM    159  O2  CH4     2      20.780  15.270  22.760  1.00  0.00            
ATOM    160  O3  CH4     2      20.450  15.110  24.820  1.00  0.00            
ATOM    161  C9  CH4     2      19.170  17.840  23.530  1.00  0.00            
ATOM    162  C10 CH4     2      17.920  16.990  23.130  1.00  0.00            
ATOM    163  F1  CH4     2      17.970  16.530  21.870  1.00  0.00            
ATOM    164  F2  CH4     2      17.820  15.930  23.930  1.00  0.00            
ATOM    165  F3  CH4     2      16.750  17.680  23.210  1.00  0.00            
ATOM    166  C11 CH4     2      19.100  19.260  23.540  1.00  0.00            
ATOM    167  H1  CH4     2      21.020  24.260  21.280  1.00  0.00            
ATOM    168  H2  CH4     2      20.810  25.670  22.290  1.00  0.00            
ATOM    169  H3  CH4     2      22.360  24.690  22.260  1.00  0.00            
ATOM    170  H4  CH4     2      19.620  23.900  23.290  1.00  0.00            
ATOM    171  H5  CH4     2      20.510  23.730  25.510  1.00  0.00            
ATOM    172  H6  CH4     2      22.120  24.060  24.960  1.00  0.00            
ATOM    173  H7  CH4     2      20.860  25.350  24.720  1.00  0.00            
ATOM    174  H8  CH4     2      19.310  21.920  24.210  1.00  0.00            
ATOM    175  H9  CH4     2      22.210  20.070  24.680  1.00  0.00            
ATOM    176  H10 CH4     2      22.410  17.520  24.410  1.00  0.00            
ATOM    177  H11 CH4     2      18.210  19.820  23.250  1.00  0.00            
TER
ENDMDL
MODEL        1
ATOM      1  C1  BCD     1      18.920  22.580  20.710  1.00  0.00            
ATOM      2  O1  BCD     1      18.620  22.140  22.070  1.00  0.00            
ATOM      3  C2  BCD     1      18.800  21.370  19.800  1.00  0.00            
ATOM      4  O2  BCD     1      17.480  20.790  20.060  1.00  0.00            
ATOM      5  C3  BCD     1      19.860  20.370  20.210  1.00  0.00            
ATOM      6  O3  BCD     1      19.770  19.160  19.410  1.00  0.00            
ATOM      7  C4  BCD     1      21.280  21.030  20.160  1.00  0.00            
ATOM      8  C5  BCD     1      21.300  22.250  21.090  1.00  0.00            
ATOM      9  O4  BCD     1      20.190  23.100  20.720  1.00  0.00            
ATOM     10  C6  BCD     1      22.640  22.990  20.860  1.00  0.00            
ATOM     11  O5  BCD     1      22.940  23.280  19.520  1.00  0.00            
ATOM     12  H1  BCD     1      18.200  23.320  20.360  1.00  0.00            
ATOM     13  H2  BCD     1      18.940  21.620  18.740  1.00  0.00            
ATOM     14  H3  BCD     1      17.510  19.850  19.830  1.00  0.00            
ATOM     15  H4  BCD     1      19.780  20.180  21.280  1.00  0.00            
ATOM     16  H5  BCD     1      20.710  18.940  19.410  1.00  0.00            
ATOM     17  H6  BCD     1      21.540  21.300  19.130  1.00  0.00            
ATOM     18  H7  BCD     1      21.160  21.940  22.130  1.00  0.00            
ATOM     19  H8  BCD     1      22.570  23.980  21.340  1.00  0.00            
ATOM     20  H9  BCD     1      23.450  22.460  21.360  1.00  0.00            
ATOM     21  H10 BCD     1      22.440  24.060  19.270  1.00  0.00            
ATOM     22  C7  BCD     1      16.360  23.530  25.170  1.00  0.00            
ATOM     23  O6  BCD     1      17.030  22.710  26.130  1.00  0.00            
ATOM     24  C8  BCD     1      15.610  22.670  24.160  1.00  0.00            
ATOM     25  O7  BCD     1      14.750  21.770  24.910  1.00  0.00            
ATOM     26  C9  BCD     1      16.620  21.900  23.330  1.00  0.00            
ATOM     27  O8  BCD     1      16.030  21.100  22.330  1.00  0.00            
ATOM     28  C10 BCD     1      17.640  22.900  22.770  1.00  0.00            
ATOM     29  C11 BCD     1      18.370  23.640  23.840  1.00  0.00            
ATOM     30  O9  BCD     1      17.410  24.330  24.590  1.00  0.00            
ATOM     31  C12 BCD     1      19.400  24.680  23.290  1.00  0.00            
ATOM     32  O10 BCD     1      18.910  25.630  22.370  1.00  0.00            
ATOM     33  H11 BCD     1      15.680  24.200  25.710  1.00  0.00            
ATOM     34  H12 BCD     1      15.090  23.380  23.510  1.00  0.00            
ATOM     35  H13 BCD     1      14.310  21.240  24.240  1.00  0.00            
ATOM     36  H14 BCD     1      17.150  21.220  24.000  1.00  0.00            
ATOM     37  H15 BCD     1      16.570  21.210  21.550  1.00  0.00            
ATOM     38  H16 BCD     1      17.110  23.630  22.140  1.00  0.00            
ATOM     39  H17 BCD     1      18.890  22.950  24.520  1.00  0.00            
ATOM     40  H18 BCD     1      19.800  25.260  24.130  1.00  0.00            
ATOM     41  H19 BCD     1      20.200  24.090  22.830  1.00  0.00            
ATOM     42  H20 BCD     1      18.610  26.420  22.820  1.00  0.00            
ATOM     43  C13 BCD     1      17.540  22.120  30.140  1.00  0.00            
ATOM     44  O11 BCD     1      18.310  21.070  29.750  1.00  0.00            
ATOM     45  C14 BCD     1      16.120  21.950  29.610  1.00  0.00            
ATOM     46  O12 BCD     1      15.460  20.800  30.180  1.00  0.00            
ATOM     47  C15 BCD     1      16.130  21.750  28.110  1.00  0.00            
ATOM     48  O13 BCD     1      14.780  21.760  27.650  1.00  0.00            
ATOM     49  C16 BCD     1      16.840  22.970  27.550  1.00  0.00            
ATOM     50  C17 BCD     1      18.180  23.270  28.190  1.00  0.00            
ATOM     51  O14 BCD     1      18.010  23.330  29.580  1.00  0.00            
ATOM     52  C18 BCD     1      18.700  24.490  27.640  1.00  0.00            
ATOM     53  O15 BCD     1      19.800  24.950  28.410  1.00  0.00            
ATOM     54  H21 BCD     1      17.420  22.270  31.220  1.00  0.00            
ATOM     55  H22 BCD     1      15.570  22.850  29.920  1.00  0.00            
ATOM     56  H23 BCD     1      14.620  20.660  29.750  1.00  0.00            
ATOM     57  H24 BCD     1      16.710  20.830  27.930  1.00  0.00            
ATOM     58  H25 BCD     1      14.780  21.530  26.720  1.00  0.00            
ATOM     59  H26 BCD     1      16.250  23.850  27.830  1.00  0.00            
ATOM     60  H27 BCD     1      18.860  22.460  27.910  1.00  0.00            
ATOM     61  H28 BCD     1      19.000  24.340  26.600  1.00  0.00            
ATOM     62  H29 BCD     1      17.910  25.250  27.660  1.00  0.00            
ATOM     63  H30 BCD     1      19.530  25.840  28.660  1.00  0.00            
ATOM     64  C19 BCD     1      21.430  18.630  30.880  1.00  0.00            
ATOM     65  O16 BCD     1      21.890  18.090  29.590  1.00  0.00            
ATOM     66  C20 BCD     1      19.990  18.120  31.210  1.00  0.00            
ATOM     67  O17 BCD     1      19.730  16.780  30.750  1.00  0.00            
ATOM     68  C21 BCD     1      18.970  19.000  30.500  1.00  0.00            
ATOM     69  O18 BCD     1      17.680  18.700  30.930  1.00  0.00            
ATOM     70  C22 BCD     1      19.210  20.490  30.660  1.00  0.00            
ATOM     71  C23 BCD     1      20.640  20.870  30.290  1.00  0.00            
ATOM     72  O19 BCD     1      21.550  20.010  31.040  1.00  0.00            
ATOM     73  C24 BCD     1      20.950  22.350  30.720  1.00  0.00            
ATOM     74  O20 BCD     1      22.160  22.740  30.050  1.00  0.00            
ATOM     75  H31 BCD     1      22.040  18.160  31.670  1.00  0.00            
ATOM     76  H32 BCD     1      19.890  18.250  32.290  1.00  0.00            
ATOM     77  H33 BCD     1      18.770  16.740  30.820  1.00  0.00            
ATOM     78  H34 BCD     1      19.000  18.740  29.440  1.00  0.00            
ATOM     79  H35 BCD     1      17.090  19.310  30.490  1.00  0.00            
ATOM     80  H36 BCD     1      19.020  20.730  31.710  1.00  0.00            
ATOM     81  H37 BCD     1      20.820  20.740  29.210  1.00  0.00            
ATOM     82  H38 BCD     1      20.070  22.970  30.510  1.00  0.00            
ATOM     83  H39 BCD     1      21.150  22.380  31.800  1.00  0.00            
ATOM     84  H40 BCD     1      22.940  22.370  30.490  1.00  0.00            
ATOM     85  C25 BCD     1      24.740  15.780  27.900  1.00  0.00            
ATOM     86  O21 BCD     1      24.820  16.680  26.770  1.00  0.00            
ATOM     87  C26 BCD     1      23.340  15.060  27.960  1.00  0.00            
ATOM     88  O22 BCD     1      22.920  14.450  26.730  1.00  0.00            
ATOM     89  C27 BCD     1      22.320  16.150  28.270  1.00  0.00            
ATOM     90  O23 BCD     1      20.950  15.660  28.360  1.00  0.00            
ATOM     91  C28 BCD     1      22.670  16.900  29.570  1.00  0.00            
ATOM     92  C29 BCD     1      24.130  17.410  29.530  1.00  0.00            
ATOM     93  O24 BCD     1      25.030  16.450  29.070  1.00  0.00            
ATOM     94  C30 BCD     1      24.630  17.860  30.850  1.00  0.00            
ATOM     95  O25 BCD     1      24.520  16.880  31.920  1.00  0.00            
ATOM     96  H41 BCD     1      25.550  15.050  27.780  1.00  0.00            
ATOM     97  H42 BCD     1      23.360  14.230  28.680  1.00  0.00            
ATOM     98  H43 BCD     1      22.130  14.070  27.110  1.00  0.00            
ATOM     99  H44 BCD     1      22.280  16.880  27.450  1.00  0.00            
ATOM    100  H45 BCD     1      20.410  16.150  28.980  1.00  0.00            
ATOM    101  H46 BCD     1      22.490  16.340  30.500  1.00  0.00            
ATOM    102  H47 BCD     1      24.200  18.210  28.780  1.00  0.00            
ATOM    103  H48 BCD     1      25.610  18.350  30.850  1.00  0.00            
ATOM    104  H49 BCD     1      23.930  18.650  31.130  1.00  0.00            
ATOM    105  H50 BCD     1      25.300  16.320  31.940  1.00  0.00            
ATOM    106  C31 BCD     1      26.310  17.190  22.940  1.00  0.00            
ATOM    107  O26 BCD     1      25.070  17.690  22.560  1.00  0.00            
ATOM    108  C32 BCD     1      26.240  15.720  23.410  1.00  0.00            
ATOM    109  O27 BCD     1      25.930  14.880  22.330  1.00  0.00            
ATOM    110  C33 BCD     1      25.260  15.680  24.590  1.00  0.00            
ATOM    111  C34 BCD     1      25.800  16.560  25.760  1.00  0.00            
ATOM    112  C35 BCD     1      26.170  18.020  25.200  1.00  0.00            
ATOM    113  O28 BCD     1      26.930  17.980  23.990  1.00  0.00            
ATOM    114  C36 BCD     1      26.870  18.990  26.240  1.00  0.00            
ATOM    115  O29 BCD     1      28.170  18.530  26.520  1.00  0.00            
ATOM    116  O30 BCD     1      24.910  14.300  24.920  1.00  0.00            
ATOM    117  H51 BCD     1      26.950  17.190  22.040  1.00  0.00            
ATOM    118  H52 BCD     1      27.190  15.370  23.850  1.00  0.00            
ATOM    119  H53 BCD     1      25.150  15.290  21.950  1.00  0.00            
ATOM    120  H54 BCD     1      24.410  16.260  24.200  1.00  0.00            
ATOM    121  H55 BCD     1      24.140  14.280  25.490  1.00  0.00            
ATOM    122  H56 BCD     1      26.750  16.190  26.160  1.00  0.00            
ATOM    123  H57 BCD     1      25.190  18.470  25.000  1.00  0.00            
ATOM    124  H58 BCD     1      26.950  20.000  25.800  1.00  0.00            
ATOM    125  H59 BCD     1      26.370  19.100  27.210  1.00  0.00            
ATOM    126  H60 BCD     1      28.740  18.960  25.880  1.00  0.00            
ATOM    127  C37 BCD     1      23.300  19.750  19.680  1.00  0.00            
ATOM    128  O31 BCD     1      22.160  20.050  20.530  1.00  0.00            
ATOM    129  C38 BCD     1      23.460  18.310  19.390  1.00  0.00            
ATOM    130  O32 BCD     1      22.180  17.870  18.970  1.00  0.00            
ATOM    131  C39 BCD     1      23.750  17.470  20.610  1.00  0.00            
ATOM    132  O33 BCD     1      24.130  16.120  20.260  1.00  0.00            
ATOM    133  C40 BCD     1      24.980  18.170  21.250  1.00  0.00            
ATOM    134  C41 BCD     1      24.860  19.680  21.410  1.00  0.00            
ATOM    135  O34 BCD     1      24.530  20.240  20.160  1.00  0.00            
ATOM    136  C42 BCD     1      26.130  20.330  21.800  1.00  0.00            
ATOM    137  O35 BCD     1      25.960  21.720  21.950  1.00  0.00            
ATOM    138  H61 BCD     1      23.110  20.200  18.700  1.00  0.00            
ATOM    139  H62 BCD     1      24.170  18.100  18.580  1.00  0.00            
ATOM    140  H63 BCD     1      22.050  16.910  18.950  1.00  0.00            
ATOM    141  H64 BCD     1      22.880  17.530  21.280  1.00  0.00            
ATOM    142  H65 BCD     1      23.420  15.710  19.760  1.00  0.00            
ATOM    143  H66 BCD     1      25.880  17.960  20.660  1.00  0.00            
ATOM    144  H67 BCD     1      24.050  19.870  22.130  1.00  0.00            
ATOM    145  H68 BCD     1      26.460  20.020  22.800  1.00  0.00            
ATOM    146  H69 BCD     1      26.940  20.060  21.110  1.00  0.00            
ATOM    147  H70 BCD     1      25.830  22.080  21.070  1.00  0.00            
ATOM    148  C1  CH4     2      22.180  27.490  27.160  1.00  0.00            
ATOM    149  C2  CH4     2      23.150  26.280  27.440  1.00  0.00            
ATOM    150  C3  CH4     2      24.670  26.730  27.410  1.00  0.00            
ATOM    151  C4  CH4     2      22.810  25.050  26.520  1.00  0.00            
ATOM    152  O1  CH4     2      22.660  25.220  25.310  1.00  0.00            
ATOM    153  N1  CH4     2      22.660  23.800  27.020  1.00  0.00            
ATOM    154  C5  CH4     2      22.600  22.560  26.410  1.00  0.00            
ATOM    155  C6  CH4     2      23.630  22.030  25.600  1.00  0.00            
ATOM    156  C7  CH4     2      23.480  20.820  24.960  1.00  0.00            
ATOM    157  C8  CH4     2      22.330  20.030  25.190  1.00  0.00            
ATOM    158  N2  CH4     2      22.120  18.790  24.420  1.00  0.00            
ATOM    159  O2  CH4     2      21.930  18.990  23.200  1.00  0.00            
ATOM    160  O3  CH4     2      22.310  17.700  24.860  1.00  0.00            
ATOM    161  C9  CH4     2      21.250  20.520  26.050  1.00  0.00            
ATOM    162  C10 CH4     2      20.020  19.700  26.280  1.00  0.00            
ATOM    163  F1  CH4     2      19.110  20.280  27.070  1.00  0.00            
ATOM    164  F2  CH4     2      19.330  19.490  25.150  1.00  0.00            
ATOM    165  F3  CH4     2      20.310  18.480  26.860  1.00  0.00            
ATOM    166  C11 CH4     2      21.460  21.790  26.660  1.00  0.00            
ATOM    167  H1  CH4     2      22.440  28.400  27.710  1.00  0.00            
ATOM    168  H2  CH4     2      22.340  27.780  26.110  1.00  0.00            
ATOM    169  H3  CH4     2      21.130  27.210  27.320  1.00  0.00            
ATOM    170  H4  CH4     2      22.790  26.020  28.450  1.00  0.00            
ATOM    171  H5  CH4     2      25.380  25.970  27.750  1.00  0.00            
ATOM    172  H6  CH4     2      25.050  27.170  26.480  1.00  0.00            
ATOM    173  H7  CH4     2      24.910  27.360  28.280  1.00  0.00            
ATOM    174  H8  CH4     2      22.570  23.800  28.030  1.00  0.00            
ATOM    175  H9  CH4     2      24.530  22.620  25.430  1.00  0.00            
ATOM    176  H10 CH4     2      24.190  20.410  24.250  1.00  0.00            
ATOM    177  H11 CH4     2      20.780  22.270  27.360  1.00  0.00            
TER
ENDMDL
MODEL        1
ATOM      1  C1  BCD     1      24.910  25.350  31.240  1.00  0.00            
ATOM      2  O1  BCD     1      23.670  24.700  31.390  1.00  0.00            
ATOM      3  C2  BCD     1      25.000  25.950  29.810  1.00  0.00            
ATOM      4  O2  BCD     1      23.940  26.920  29.660  1.00  0.00            
ATOM      5  C3  BCD     1      24.890  24.880  28.750  1.00  0.00            
ATOM      6  O3  BCD     1      25.190  25.320  27.390  1.00  0.00            
ATOM      7  C4  BCD     1      25.920  23.740  29.150  1.00  0.00            
ATOM      8  C5  BCD     1      25.830  23.270  30.580  1.00  0.00            
ATOM      9  O4  BCD     1      25.970  24.400  31.480  1.00  0.00            
ATOM     10  C6  BCD     1      26.900  22.200  30.890  1.00  0.00            
ATOM     11  O5  BCD     1      26.850  21.780  32.220  1.00  0.00            
ATOM     12  H1  BCD     1      24.990  26.190  31.940  1.00  0.00            
ATOM     13  H2  BCD     1      26.010  26.380  29.750  1.00  0.00            
ATOM     14  H3  BCD     1      23.830  27.070  28.720  1.00  0.00            
ATOM     15  H4  BCD     1      23.890  24.430  28.700  1.00  0.00            
ATOM     16  H5  BCD     1      25.180  24.450  26.980  1.00  0.00            
ATOM     17  H6  BCD     1      26.940  24.110  28.950  1.00  0.00            
ATOM     18  H7  BCD     1      24.860  22.770  30.700  1.00  0.00            
ATOM     19  H8  BCD     1      26.810  21.390  30.160  1.00  0.00            
ATOM     20  H9  BCD     1      27.910  22.550  30.650  1.00  0.00            
ATOM     21  H10 BCD     1      27.730  21.870  32.610  1.00  0.00            
ATOM     22  C7  BCD     1      20.430  24.620  33.870  1.00  0.00            
ATOM     23  O6  BCD     1      19.790  23.860  32.820  1.00  0.00            
ATOM     24  C8  BCD     1      20.770  26.010  33.380  1.00  0.00            
ATOM     25  O7  BCD     1      19.630  26.810  32.910  1.00  0.00            
ATOM     26  C9  BCD     1      21.810  25.850  32.240  1.00  0.00            
ATOM     27  O8  BCD     1      22.220  27.080  31.730  1.00  0.00            
ATOM     28  C10 BCD     1      22.950  24.980  32.580  1.00  0.00            
ATOM     29  C11 BCD     1      22.550  23.740  33.350  1.00  0.00            
ATOM     30  O9  BCD     1      21.560  23.890  34.300  1.00  0.00            
ATOM     31  C12 BCD     1      23.740  23.150  34.150  1.00  0.00            
ATOM     32  O10 BCD     1      24.160  24.050  35.180  1.00  0.00            
ATOM     33  H11 BCD     1      19.810  24.710  34.770  1.00  0.00            
ATOM     34  H12 BCD     1      21.250  26.470  34.260  1.00  0.00            
ATOM     35  H13 BCD     1      19.000  26.270  32.420  1.00  0.00            
ATOM     36  H14 BCD     1      21.200  25.290  31.520  1.00  0.00            
ATOM     37  H15 BCD     1      22.830  27.040  30.980  1.00  0.00            
ATOM     38  H16 BCD     1      23.660  25.550  33.190  1.00  0.00            
ATOM     39  H17 BCD     1      22.250  23.010  32.590  1.00  0.00            
ATOM     40  H18 BCD     1      23.350  22.200  34.550  1.00  0.00            
ATOM     41  H19 BCD     1      24.600  22.920  33.510  1.00  0.00            
ATOM     42  H20 BCD     1      25.080  24.300  35.040  1.00  0.00            
ATOM     43  C13 BCD     1      16.110  22.280  31.620  1.00  0.00            
ATOM     44  O11 BCD     1      16.700  21.290  30.740  1.00  0.00            
ATOM     45  C14 BCD     1      16.420  23.750  31.200  1.00  0.00            
ATOM     46  O12 BCD     1      16.050  24.100  29.870  1.00  0.00            
ATOM     47  C15 BCD     1      17.940  24.140  31.420  1.00  0.00            
ATOM     48  O13 BCD     1      18.130  25.500  31.070  1.00  0.00            
ATOM     49  C16 BCD     1      18.380  23.820  32.800  1.00  0.00            
ATOM     50  C17 BCD     1      18.040  22.320  33.040  1.00  0.00            
ATOM     51  O14 BCD     1      16.630  22.120  32.910  1.00  0.00            
ATOM     52  C18 BCD     1      18.360  21.730  34.390  1.00  0.00            
ATOM     53  O15 BCD     1      17.740  22.340  35.480  1.00  0.00            
ATOM     54  H21 BCD     1      15.020  22.160  31.630  1.00  0.00            
ATOM     55  H22 BCD     1      15.870  24.430  31.870  1.00  0.00            
ATOM     56  H23 BCD     1      15.140  24.410  29.930  1.00  0.00            
ATOM     57  H24 BCD     1      18.550  23.510  30.770  1.00  0.00            
ATOM     58  H25 BCD     1      17.830  25.520  30.160  1.00  0.00            
ATOM     59  H26 BCD     1      17.980  24.570  33.490  1.00  0.00            
ATOM     60  H27 BCD     1      18.590  21.830  32.230  1.00  0.00            
ATOM     61  H28 BCD     1      17.990  20.700  34.400  1.00  0.00            
ATOM     62  H29 BCD     1      19.440  21.860  34.440  1.00  0.00            
ATOM     63  H30 BCD     1      17.610  21.740  36.220  1.00  0.00            
ATOM     64  C19 BCD     1      15.810  18.460  27.890  1.00  0.00            
ATOM     65  O16 BCD     1      17.100  17.950  27.570  1.00  0.00            
ATOM     66  C20 BCD     1      15.610  19.840  27.470  1.00  0.00            
ATOM     67  O17 BCD     1      15.910  20.070  26.120  1.00  0.00            
ATOM     68  C21 BCD     1      16.170  20.870  28.450  1.00  0.00            
ATOM     69  O18 BCD     1      15.680  22.220  28.160  1.00  0.00            
ATOM     70  C22 BCD     1      15.820  20.560  29.950  1.00  0.00            
ATOM     71  C23 BCD     1      16.110  19.060  30.170  1.00  0.00            
ATOM     72  O19 BCD     1      15.390  18.250  29.200  1.00  0.00            
ATOM     73  C24 BCD     1      15.570  18.660  31.490  1.00  0.00            
ATOM     74  O20 BCD     1      14.180  18.970  31.650  1.00  0.00            
ATOM     75  H31 BCD     1      15.090  17.870  27.310  1.00  0.00            
ATOM     76  H32 BCD     1      14.520  19.990  27.500  1.00  0.00            
ATOM     77  H33 BCD     1      16.870  20.100  26.080  1.00  0.00            
ATOM     78  H34 BCD     1      17.260  20.870  28.400  1.00  0.00            
ATOM     79  H35 BCD     1      15.920  22.890  28.800  1.00  0.00            
ATOM     80  H36 BCD     1      14.770  20.830  30.160  1.00  0.00            
ATOM     81  H37 BCD     1      17.200  18.960  30.040  1.00  0.00            
ATOM     82  H38 BCD     1      15.860  17.610  31.620  1.00  0.00            
ATOM     83  H39 BCD     1      16.080  19.200  32.300  1.00  0.00            
ATOM     84  H40 BCD     1      13.660  18.340  31.140  1.00  0.00            
ATOM     85  C25 BCD     1      19.670  15.030  26.840  1.00  0.00            
ATOM     86  O21 BCD     1      20.410  16.180  26.810  1.00  0.00            
ATOM     87  C26 BCD     1      18.560  15.040  25.810  1.00  0.00            
ATOM     88  O22 BCD     1      19.050  15.040  24.520  1.00  0.00            
ATOM     89  C27 BCD     1      17.760  16.270  26.080  1.00  0.00            
ATOM     90  O23 BCD     1      16.660  16.440  25.170  1.00  0.00            
ATOM     91  C28 BCD     1      17.290  16.560  27.520  1.00  0.00            
ATOM     92  C29 BCD     1      18.310  16.000  28.560  1.00  0.00            
ATOM     93  O24 BCD     1      19.060  14.880  28.090  1.00  0.00            
ATOM     94  C30 BCD     1      17.540  15.650  29.770  1.00  0.00            
ATOM     95  O25 BCD     1      18.350  15.070  30.820  1.00  0.00            
ATOM     96  H41 BCD     1      20.360  14.180  26.750  1.00  0.00            
ATOM     97  H42 BCD     1      17.850  14.220  25.950  1.00  0.00            
ATOM     98  H43 BCD     1      19.510  15.880  24.480  1.00  0.00            
ATOM     99  H44 BCD     1      18.470  17.090  25.870  1.00  0.00            
ATOM    100  H45 BCD     1      17.010  16.960  24.450  1.00  0.00            
ATOM    101  H46 BCD     1      16.350  16.000  27.570  1.00  0.00            
ATOM    102  H47 BCD     1      19.020  16.820  28.750  1.00  0.00            
ATOM    103  H48 BCD     1      17.030  16.560  30.120  1.00  0.00            
ATOM    104  H49 BCD     1      16.800  14.910  29.440  1.00  0.00            
ATOM    105  H50 BCD     1      18.860  14.380  30.380  1.00  0.00            
ATOM    106  C31 BCD     1      24.180  17.570  26.250  1.00  0.00            
ATOM    107  O26 BCD     1      23.990  18.760  26.970  1.00  0.00            
ATOM    108  C32 BCD     1      23.250  17.510  24.990  1.00  0.00            
ATOM    109  O27 BCD     1      23.280  18.640  24.110  1.00  0.00            
ATOM    110  C33 BCD     1      21.790  17.420  25.410  1.00  0.00            
ATOM    111  C34 BCD     1      21.680  16.220  26.330  1.00  0.00            
ATOM    112  C35 BCD     1      22.670  16.190  27.480  1.00  0.00            
ATOM    113  O28 BCD     1      23.950  16.390  26.990  1.00  0.00            
ATOM    114  C36 BCD     1      22.640  14.960  28.320  1.00  0.00            
ATOM    115  O29 BCD     1      23.310  15.290  29.530  1.00  0.00            
ATOM    116  O30 BCD     1      20.870  17.200  24.280  1.00  0.00            
ATOM    117  H51 BCD     1      25.240  17.580  25.960  1.00  0.00            
ATOM    118  H52 BCD     1      23.540  16.570  24.500  1.00  0.00            
ATOM    119  H53 BCD     1      23.870  18.480  23.380  1.00  0.00            
ATOM    120  H54 BCD     1      21.410  18.270  25.990  1.00  0.00            
ATOM    121  H55 BCD     1      20.990  18.020  23.790  1.00  0.00            
ATOM    122  H56 BCD     1      21.930  15.260  25.860  1.00  0.00            
ATOM    123  H57 BCD     1      22.340  17.070  28.040  1.00  0.00            
ATOM    124  H58 BCD     1      21.590  14.670  28.460  1.00  0.00            
ATOM    125  H59 BCD     1      23.070  14.160  27.710  1.00  0.00            
ATOM    126  H60 BCD     1      22.780  15.050  30.290  1.00  0.00            
ATOM    127  C37 BCD     1      26.410  22.110  27.360  1.00  0.00            
ATOM    128  O31 BCD     1      25.560  22.600  28.350  1.00  0.00            
ATOM    129  C38 BCD     1      25.630  21.990  26.110  1.00  0.00            
ATOM    130  O32 BCD     1      25.270  23.310  25.700  1.00  0.00            
ATOM    131  C39 BCD     1      24.440  21.130  26.400  1.00  0.00            
ATOM    132  O33 BCD     1      23.640  21.060  25.190  1.00  0.00            
ATOM    133  C40 BCD     1      25.040  19.720  26.700  1.00  0.00            
ATOM    134  C41 BCD     1      25.890  19.780  27.910  1.00  0.00            
ATOM    135  O34 BCD     1      26.860  20.790  27.750  1.00  0.00            
ATOM    136  C42 BCD     1      26.560  18.460  28.350  1.00  0.00            
ATOM    137  O35 BCD     1      27.350  17.960  27.260  1.00  0.00            
ATOM    138  H61 BCD     1      27.300  22.730  27.190  1.00  0.00            
ATOM    139  H62 BCD     1      26.290  21.610  25.330  1.00  0.00            
ATOM    140  H63 BCD     1      24.630  23.230  24.980  1.00  0.00            
ATOM    141  H64 BCD     1      23.850  21.510  27.250  1.00  0.00            
ATOM    142  H65 BCD     1      23.250  20.180  25.120  1.00  0.00            
ATOM    143  H66 BCD     1      25.710  19.410  25.880  1.00  0.00            
ATOM    144  H67 BCD     1      25.280  20.130  28.760  1.00  0.00            
ATOM    145  H68 BCD     1      27.260  18.760  29.140  1.00  0.00            
ATOM    146  H69 BCD     1      25.880  17.650  28.630  1.00  0.00            
ATOM    147  H70 BCD     1      28.180  18.440  27.240  1.00  0.00            
ATOM    148  C1  CH4     2      22.710  18.030  34.060  1.00  0.00            
ATOM    149  C2  CH4     2      21.860  19.290  34.140  1.00  0.00            
ATOM    150  C3  CH4     2      21.060  19.160  35.400  1.00  0.00            
ATOM    151  C4  CH4     2      20.980  19.510  32.820  1.00  0.00            
ATOM    152  O1  CH4     2      19.880  19.110  32.610  1.00  0.00            
ATOM    153  N1  CH4     2      21.620  20.260  31.860  1.00  0.00            
ATOM    154  C5  CH4     2      21.040  20.440  30.560  1.00  0.00            
ATOM    155  C6  CH4     2      20.650  19.280  29.830  1.00  0.00            
ATOM    156  C7  CH4     2      20.260  19.390  28.500  1.00  0.00            
ATOM    157  C8  CH4     2      20.250  20.670  27.900  1.00  0.00            
ATOM    158  N2  CH4     2      19.770  20.740  26.520  1.00  0.00            
ATOM    159  O2  CH4     2      20.570  20.490  25.620  1.00  0.00            
ATOM    160  O3  CH4     2      18.610  20.430  26.330  1.00  0.00            
ATOM    161  C9  CH4     2      20.620  21.860  28.590  1.00  0.00            
ATOM    162  C10 CH4     2      20.720  23.280  27.850  1.00  0.00            
ATOM    163  F1  CH4     2      19.750  23.530  27.000  1.00  0.00            
ATOM    164  F2  CH4     2      20.650  24.340  28.730  1.00  0.00            
ATOM    165  F3  CH4     2      21.870  23.410  27.120  1.00  0.00            
ATOM    166  C11 CH4     2      20.980  21.710  29.960  1.00  0.00            
ATOM    167  H1  CH4     2      23.350  18.030  33.170  1.00  0.00            
ATOM    168  H2  CH4     2      23.320  17.980  34.970  1.00  0.00            
ATOM    169  H3  CH4     2      22.000  17.200  34.030  1.00  0.00            
ATOM    170  H4  CH4     2      22.570  20.120  34.180  1.00  0.00            
ATOM    171  H5  CH4     2      21.730  18.980  36.250  1.00  0.00            
ATOM    172  H6  CH4     2      20.560  20.110  35.620  1.00  0.00            
ATOM    173  H7  CH4     2      20.250  18.420  35.400  1.00  0.00            
ATOM    174  H8  CH4     2      22.580  20.570  31.970  1.00  0.00            
ATOM    175  H9  CH4     2      20.600  18.340  30.380  1.00  0.00            
ATOM    176  H10 CH4     2      20.010  18.550  27.860  1.00  0.00            
ATOM    177  H11 CH4     2      21.120  22.580  30.590  1.00  0.00            
TER
ENDMDL
MODEL        1
ATOM      1  C1  BCD     1      17.140  19.140  35.400  1.00  0.00            
ATOM      2  O1  BCD     1      15.920  19.750  35.030  1.00  0.00            
ATOM      3  C2  BCD     1      18.310  19.750  34.580  1.00  0.00            
ATOM      4  O2  BCD     1      18.280  21.170  34.770  1.00  0.00            
ATOM      5  C3  BCD     1      18.240  19.260  33.120  1.00  0.00            
ATOM      6  O3  BCD     1      19.410  19.780  32.310  1.00  0.00            
ATOM      7  C4  BCD     1      18.170  17.770  33.120  1.00  0.00            
ATOM      8  C5  BCD     1      16.970  17.300  33.940  1.00  0.00            
ATOM      9  O4  BCD     1      17.130  17.750  35.240  1.00  0.00            
ATOM     10  C6  BCD     1      16.810  15.810  34.030  1.00  0.00            
ATOM     11  O5  BCD     1      15.490  15.540  34.510  1.00  0.00            
ATOM     12  H1  BCD     1      17.320  19.320  36.470  1.00  0.00            
ATOM     13  H2  BCD     1      19.280  19.320  34.870  1.00  0.00            
ATOM     14  H3  BCD     1      17.390  21.520  34.780  1.00  0.00            
ATOM     15  H4  BCD     1      17.320  19.670  32.680  1.00  0.00            
ATOM     16  H5  BCD     1      19.380  20.740  32.340  1.00  0.00            
ATOM     17  H6  BCD     1      19.120  17.400  33.510  1.00  0.00            
ATOM     18  H7  BCD     1      15.990  17.700  33.630  1.00  0.00            
ATOM     19  H8  BCD     1      16.920  15.400  33.010  1.00  0.00            
ATOM     20  H9  BCD     1      17.610  15.350  34.630  1.00  0.00            
ATOM     21  H10 BCD     1      14.990  15.420  33.690  1.00  0.00            
ATOM     22  C7  BCD     1      12.510  21.380  36.540  1.00  0.00            
ATOM     23  O6  BCD     1      12.780  22.310  35.510  1.00  0.00            
ATOM     24  C8  BCD     1      13.620  21.380  37.520  1.00  0.00            
ATOM     25  O7  BCD     1      13.590  22.680  38.220  1.00  0.00            
ATOM     26  C9  BCD     1      14.990  21.110  36.890  1.00  0.00            
ATOM     27  O8  BCD     1      16.080  21.160  37.860  1.00  0.00            
ATOM     28  C10 BCD     1      14.950  19.770  36.080  1.00  0.00            
ATOM     29  C11 BCD     1      13.650  19.610  35.320  1.00  0.00            
ATOM     30  O9  BCD     1      12.500  20.060  36.000  1.00  0.00            
ATOM     31  C12 BCD     1      13.300  18.200  34.900  1.00  0.00            
ATOM     32  O10 BCD     1      13.240  17.380  36.070  1.00  0.00            
ATOM     33  H11 BCD     1      11.560  21.520  37.070  1.00  0.00            
ATOM     34  H12 BCD     1      13.460  20.660  38.340  1.00  0.00            
ATOM     35  H13 BCD     1      13.640  23.380  37.560  1.00  0.00            
ATOM     36  H14 BCD     1      15.220  21.940  36.210  1.00  0.00            
ATOM     37  H15 BCD     1      15.800  21.570  38.680  1.00  0.00            
ATOM     38  H16 BCD     1      15.030  18.920  36.780  1.00  0.00            
ATOM     39  H17 BCD     1      13.770  20.120  34.360  1.00  0.00            
ATOM     40  H18 BCD     1      12.410  18.190  34.260  1.00  0.00            
ATOM     41  H19 BCD     1      14.090  17.960  34.180  1.00  0.00            
ATOM     42  H20 BCD     1      13.260  17.830  36.920  1.00  0.00            
ATOM     43  C13 BCD     1      11.810  25.830  33.660  1.00  0.00            
ATOM     44  O11 BCD     1      12.530  25.230  32.530  1.00  0.00            
ATOM     45  C14 BCD     1      12.810  26.020  34.820  1.00  0.00            
ATOM     46  O12 BCD     1      13.910  26.890  34.380  1.00  0.00            
ATOM     47  C15 BCD     1      13.380  24.640  35.300  1.00  0.00            
ATOM     48  O13 BCD     1      14.010  24.850  36.560  1.00  0.00            
ATOM     49  C16 BCD     1      12.210  23.670  35.590  1.00  0.00            
ATOM     50  C17 BCD     1      11.080  23.770  34.530  1.00  0.00            
ATOM     51  O14 BCD     1      10.730  25.050  34.150  1.00  0.00            
ATOM     52  C18 BCD     1       9.810  22.950  34.950  1.00  0.00            
ATOM     53  O15 BCD     1       9.170  23.320  36.150  1.00  0.00            
ATOM     54  H21 BCD     1      11.290  26.720  33.290  1.00  0.00            
ATOM     55  H22 BCD     1      12.300  26.420  35.720  1.00  0.00            
ATOM     56  H23 BCD     1      14.070  27.640  34.970  1.00  0.00            
ATOM     57  H24 BCD     1      14.090  24.240  34.570  1.00  0.00            
ATOM     58  H25 BCD     1      14.940  25.020  36.380  1.00  0.00            
ATOM     59  H26 BCD     1      11.850  23.830  36.610  1.00  0.00            
ATOM     60  H27 BCD     1      11.410  23.130  33.710  1.00  0.00            
ATOM     61  H28 BCD     1       9.090  23.000  34.120  1.00  0.00            
ATOM     62  H29 BCD     1      10.050  21.870  34.950  1.00  0.00            
ATOM     63  H30 BCD     1       8.220  23.250  36.020  1.00  0.00            
ATOM     64  C19 BCD     1      13.020  25.720  28.370  1.00  0.00            
ATOM     65  O16 BCD     1      13.530  24.380  28.190  1.00  0.00            
ATOM     66  C20 BCD     1      13.970  26.460  29.290  1.00  0.00            
ATOM     67  O17 BCD     1      15.280  26.450  28.660  1.00  0.00            
ATOM     68  C21 BCD     1      13.910  25.970  30.740  1.00  0.00            
ATOM     69  O18 BCD     1      14.760  26.700  31.660  1.00  0.00            
ATOM     70  C22 BCD     1      12.530  25.950  31.310  1.00  0.00            
ATOM     71  C23 BCD     1      11.630  25.220  30.310  1.00  0.00            
ATOM     72  O19 BCD     1      11.730  25.760  29.030  1.00  0.00            
ATOM     73  C24 BCD     1      10.170  25.180  30.720  1.00  0.00            
ATOM     74  O20 BCD     1       9.740  26.490  31.110  1.00  0.00            
ATOM     75  H31 BCD     1      12.970  26.330  27.460  1.00  0.00            
ATOM     76  H32 BCD     1      13.640  27.510  29.300  1.00  0.00            
ATOM     77  H33 BCD     1      15.790  26.900  29.350  1.00  0.00            
ATOM     78  H34 BCD     1      14.270  24.930  30.690  1.00  0.00            
ATOM     79  H35 BCD     1      14.580  26.460  32.570  1.00  0.00            
ATOM     80  H36 BCD     1      12.260  27.010  31.420  1.00  0.00            
ATOM     81  H37 BCD     1      12.000  24.190  30.330  1.00  0.00            
ATOM     82  H38 BCD     1       9.550  24.890  29.860  1.00  0.00            
ATOM     83  H39 BCD     1      10.010  24.470  31.540  1.00  0.00            
ATOM     84  H40 BCD     1       9.330  26.460  31.980  1.00  0.00            
ATOM     85  C25 BCD     1      14.770  22.060  25.060  1.00  0.00            
ATOM     86  O21 BCD     1      15.680  21.350  25.890  1.00  0.00            
ATOM     87  C26 BCD     1      15.250  23.470  24.960  1.00  0.00            
ATOM     88  O22 BCD     1      16.620  23.490  24.540  1.00  0.00            
ATOM     89  C27 BCD     1      15.040  24.100  26.300  1.00  0.00            
ATOM     90  O23 BCD     1      15.560  25.500  26.220  1.00  0.00            
ATOM     91  C28 BCD     1      13.600  23.940  26.870  1.00  0.00            
ATOM     92  C29 BCD     1      13.140  22.490  26.730  1.00  0.00            
ATOM     93  O24 BCD     1      13.440  22.050  25.390  1.00  0.00            
ATOM     94  C30 BCD     1      11.670  22.160  26.940  1.00  0.00            
ATOM     95  O25 BCD     1      11.530  20.790  27.300  1.00  0.00            
ATOM     96  H41 BCD     1      14.740  21.660  24.040  1.00  0.00            
ATOM     97  H42 BCD     1      14.600  23.980  24.240  1.00  0.00            
ATOM     98  H43 BCD     1      16.980  24.350  24.800  1.00  0.00            
ATOM     99  H44 BCD     1      15.700  23.580  27.000  1.00  0.00            
ATOM    100  H45 BCD     1      15.430  25.890  27.090  1.00  0.00            
ATOM    101  H46 BCD     1      12.950  24.540  26.220  1.00  0.00            
ATOM    102  H47 BCD     1      13.620  21.850  27.480  1.00  0.00            
ATOM    103  H48 BCD     1      11.200  22.770  27.720  1.00  0.00            
ATOM    104  H49 BCD     1      11.230  22.300  25.940  1.00  0.00            
ATOM    105  H50 BCD     1      10.660  20.510  27.010  1.00  0.00            
ATOM    106  C31 BCD     1      17.930  17.930  26.030  1.00  0.00            
ATOM    107  O26 BCD     1      17.900  18.160  27.460  1.00  0.00            
ATOM    108  C32 BCD     1      18.610  19.110  25.410  1.00  0.00            
ATOM    109  O27 BCD     1      19.960  19.270  25.890  1.00  0.00            
ATOM    110  C33 BCD     1      17.800  20.410  25.540  1.00  0.00            
ATOM    111  C34 BCD     1      16.350  20.200  25.300  1.00  0.00            
ATOM    112  C35 BCD     1      15.730  18.910  25.860  1.00  0.00            
ATOM    113  O28 BCD     1      16.590  17.780  25.530  1.00  0.00            
ATOM    114  C36 BCD     1      14.270  18.710  25.390  1.00  0.00            
ATOM    115  O29 BCD     1      13.740  17.510  26.060  1.00  0.00            
ATOM    116  O30 BCD     1      18.380  21.380  24.600  1.00  0.00            
ATOM    117  H51 BCD     1      18.510  17.020  25.800  1.00  0.00            
ATOM    118  H52 BCD     1      18.630  18.960  24.320  1.00  0.00            
ATOM    119  H53 BCD     1      19.970  19.390  26.840  1.00  0.00            
ATOM    120  H54 BCD     1      17.920  20.680  26.600  1.00  0.00            
ATOM    121  H55 BCD     1      17.930  22.230  24.650  1.00  0.00            
ATOM    122  H56 BCD     1      16.150  20.080  24.230  1.00  0.00            
ATOM    123  H57 BCD     1      15.750  19.080  26.940  1.00  0.00            
ATOM    124  H58 BCD     1      13.630  19.580  25.630  1.00  0.00            
ATOM    125  H59 BCD     1      14.270  18.520  24.310  1.00  0.00            
ATOM    126  H60 BCD     1      13.810  16.790  25.430  1.00  0.00            
ATOM    127  C37 BCD     1      18.870  16.510  31.100  1.00  0.00            
ATOM    128  O31 BCD     1      17.930  17.330  31.780  1.00  0.00            
ATOM    129  C38 BCD     1      20.020  17.250  30.340  1.00  0.00            
ATOM    130  O32 BCD     1      20.880  18.010  31.120  1.00  0.00            
ATOM    131  C39 BCD     1      19.400  18.220  29.290  1.00  0.00            
ATOM    132  O33 BCD     1      20.450  18.880  28.580  1.00  0.00            
ATOM    133  C40 BCD     1      18.620  17.340  28.370  1.00  0.00            
ATOM    134  C41 BCD     1      17.520  16.490  29.020  1.00  0.00            
ATOM    135  O34 BCD     1      18.170  15.800  30.090  1.00  0.00            
ATOM    136  C42 BCD     1      16.800  15.480  28.080  1.00  0.00            
ATOM    137  O35 BCD     1      17.680  14.690  27.350  1.00  0.00            
ATOM    138  H61 BCD     1      19.160  15.770  31.850  1.00  0.00            
ATOM    139  H62 BCD     1      20.570  16.600  29.650  1.00  0.00            
ATOM    140  H63 BCD     1      20.270  18.600  31.580  1.00  0.00            
ATOM    141  H64 BCD     1      18.720  19.030  29.580  1.00  0.00            
ATOM    142  H65 BCD     1      20.780  19.560  29.180  1.00  0.00            
ATOM    143  H66 BCD     1      19.330  16.680  27.850  1.00  0.00            
ATOM    144  H67 BCD     1      16.700  17.050  29.490  1.00  0.00            
ATOM    145  H68 BCD     1      16.190  14.830  28.730  1.00  0.00            
ATOM    146  H69 BCD     1      16.080  15.960  27.400  1.00  0.00            
ATOM    147  H70 BCD     1      18.330  14.330  27.960  1.00  0.00            
ATOM    148  C1  CH4     2      10.630  17.090  29.690  1.00  0.00            
ATOM    149  C2  CH4     2      12.040  17.300  29.090  1.00  0.00            
ATOM    150  C3  CH4     2      12.670  16.000  28.700  1.00  0.00            
ATOM    151  C4  CH4     2      12.990  18.280  29.910  1.00  0.00            
ATOM    152  O1  CH4     2      13.800  17.840  30.710  1.00  0.00            
ATOM    153  N1  CH4     2      12.820  19.610  29.650  1.00  0.00            
ATOM    154  C5  CH4     2      13.610  20.650  30.280  1.00  0.00            
ATOM    155  C6  CH4     2      13.160  21.210  31.490  1.00  0.00            
ATOM    156  C7  CH4     2      13.950  22.120  32.210  1.00  0.00            
ATOM    157  C8  CH4     2      15.260  22.510  31.770  1.00  0.00            
ATOM    158  N2  CH4     2      16.210  23.310  32.670  1.00  0.00            
ATOM    159  O2  CH4     2      16.310  22.880  33.820  1.00  0.00            
ATOM    160  O3  CH4     2      16.630  24.420  32.330  1.00  0.00            
ATOM    161  C9  CH4     2      15.630  22.100  30.430  1.00  0.00            
ATOM    162  C10 CH4     2      16.870  22.620  29.730  1.00  0.00            
ATOM    163  F1  CH4     2      18.020  22.330  30.410  1.00  0.00            
ATOM    164  F2  CH4     2      17.050  22.120  28.460  1.00  0.00            
ATOM    165  F3  CH4     2      16.900  23.990  29.630  1.00  0.00            
ATOM    166  C11 CH4     2      14.790  21.080  29.750  1.00  0.00            
ATOM    167  H1  CH4     2      10.690  16.820  30.750  1.00  0.00            
ATOM    168  H2  CH4     2      10.110  18.050  29.750  1.00  0.00            
ATOM    169  H3  CH4     2       9.950  16.370  29.230  1.00  0.00            
ATOM    170  H4  CH4     2      11.880  17.880  28.170  1.00  0.00            
ATOM    171  H5  CH4     2      13.740  16.160  28.490  1.00  0.00            
ATOM    172  H6  CH4     2      12.600  15.290  29.530  1.00  0.00            
ATOM    173  H7  CH4     2      12.160  15.470  27.880  1.00  0.00            
ATOM    174  H8  CH4     2      12.220  19.930  28.900  1.00  0.00            
ATOM    175  H9  CH4     2      12.230  20.870  31.930  1.00  0.00            
ATOM    176  H10 CH4     2      13.550  22.480  33.150  1.00  0.00            
ATOM    177  H11 CH4     2      15.040  20.660  28.780  1.00  0.00            
TER
ENDMDL
MODEL        1
ATOM      1  C1  BCD     1      18.250  17.730  25.300  1.00  0.00            
ATOM      2  O1  BCD     1      17.980  17.250  26.600  1.00  0.00            
ATOM      3  C2  BCD     1      19.330  16.890  24.630  1.00  0.00            
ATOM      4  O2  BCD     1      18.900  15.540  24.450  1.00  0.00            
ATOM      5  C3  BCD     1      20.630  17.030  25.390  1.00  0.00            
ATOM      6  O3  BCD     1      21.670  16.330  24.550  1.00  0.00            
ATOM      7  C4  BCD     1      21.030  18.540  25.610  1.00  0.00            
ATOM      8  C5  BCD     1      19.850  19.390  26.040  1.00  0.00            
ATOM      9  O4  BCD     1      18.690  19.090  25.250  1.00  0.00            
ATOM     10  C6  BCD     1      20.210  20.870  25.940  1.00  0.00            
ATOM     11  O5  BCD     1      20.910  21.160  24.760  1.00  0.00            
ATOM     12  H1  BCD     1      17.300  17.690  24.750  1.00  0.00            
ATOM     13  H2  BCD     1      19.510  17.430  23.700  1.00  0.00            
ATOM     14  H3  BCD     1      19.640  15.020  24.130  1.00  0.00            
ATOM     15  H4  BCD     1      20.450  16.590  26.380  1.00  0.00            
ATOM     16  H5  BCD     1      22.530  16.460  24.960  1.00  0.00            
ATOM     17  H6  BCD     1      21.450  18.870  24.650  1.00  0.00            
ATOM     18  H7  BCD     1      19.520  19.210  27.070  1.00  0.00            
ATOM     19  H8  BCD     1      19.310  21.500  25.970  1.00  0.00            
ATOM     20  H9  BCD     1      20.870  21.170  26.770  1.00  0.00            
ATOM     21  H10 BCD     1      20.350  20.920  24.020  1.00  0.00            
ATOM     22  C7  BCD     1      15.010  15.580  28.700  1.00  0.00            
ATOM     23  O6  BCD     1      16.050  15.200  29.590  1.00  0.00            
ATOM     24  C8  BCD     1      15.250  14.920  27.360  1.00  0.00            
ATOM     25  O7  BCD     1      15.140  13.520  27.510  1.00  0.00            
ATOM     26  C9  BCD     1      16.470  15.400  26.670  1.00  0.00            
ATOM     27  O8  BCD     1      16.410  14.980  25.270  1.00  0.00            
ATOM     28  C10 BCD     1      16.630  16.930  26.780  1.00  0.00            
ATOM     29  C11 BCD     1      16.340  17.400  28.120  1.00  0.00            
ATOM     30  O9  BCD     1      15.090  16.940  28.560  1.00  0.00            
ATOM     31  C12 BCD     1      16.360  18.880  28.350  1.00  0.00            
ATOM     32  O10 BCD     1      16.710  19.180  29.730  1.00  0.00            
ATOM     33  H11 BCD     1      14.000  15.300  29.010  1.00  0.00            
ATOM     34  H12 BCD     1      14.480  15.320  26.690  1.00  0.00            
ATOM     35  H13 BCD     1      15.890  13.280  28.060  1.00  0.00            
ATOM     36  H14 BCD     1      17.340  14.980  27.200  1.00  0.00            
ATOM     37  H15 BCD     1      17.160  15.350  24.800  1.00  0.00            
ATOM     38  H16 BCD     1      15.980  17.460  26.070  1.00  0.00            
ATOM     39  H17 BCD     1      17.140  17.030  28.770  1.00  0.00            
ATOM     40  H18 BCD     1      17.170  19.310  27.740  1.00  0.00            
ATOM     41  H19 BCD     1      15.420  19.360  28.050  1.00  0.00            
ATOM     42  H20 BCD     1      17.120  20.040  29.840  1.00  0.00            
ATOM     43  C13 BCD     1      16.280  13.020  33.100  1.00  0.00            
ATOM     44  O11 BCD     1      17.380  13.900  33.520  1.00  0.00            
ATOM     45  C14 BCD     1      16.500  12.260  31.780  1.00  0.00            
ATOM     46  O12 BCD     1      17.500  11.260  31.990  1.00  0.00            
ATOM     47  C15 BCD     1      16.830  13.200  30.600  1.00  0.00            
ATOM     48  O13 BCD     1      16.930  12.600  29.320  1.00  0.00            
ATOM     49  C16 BCD     1      15.660  14.190  30.460  1.00  0.00            
ATOM     50  C17 BCD     1      15.230  14.850  31.780  1.00  0.00            
ATOM     51  O14 BCD     1      15.160  13.970  32.920  1.00  0.00            
ATOM     52  C18 BCD     1      13.850  15.570  31.760  1.00  0.00            
ATOM     53  O15 BCD     1      12.820  14.650  31.510  1.00  0.00            
ATOM     54  H21 BCD     1      16.050  12.280  33.870  1.00  0.00            
ATOM     55  H22 BCD     1      15.560  11.730  31.550  1.00  0.00            
ATOM     56  H23 BCD     1      17.380  10.460  31.470  1.00  0.00            
ATOM     57  H24 BCD     1      17.720  13.810  30.780  1.00  0.00            
ATOM     58  H25 BCD     1      17.740  12.080  29.210  1.00  0.00            
ATOM     59  H26 BCD     1      14.810  13.620  30.060  1.00  0.00            
ATOM     60  H27 BCD     1      15.960  15.590  32.130  1.00  0.00            
ATOM     61  H28 BCD     1      13.730  16.150  32.680  1.00  0.00            
ATOM     62  H29 BCD     1      13.910  16.340  30.990  1.00  0.00            
ATOM     63  H30 BCD     1      12.740  14.140  32.320  1.00  0.00            
ATOM     64  C19 BCD     1      20.060  14.110  36.650  1.00  0.00            
ATOM     65  O16 BCD     1      21.140  14.340  35.690  1.00  0.00            
ATOM     66  C20 BCD     1      19.480  12.690  36.350  1.00  0.00            
ATOM     67  O17 BCD     1      20.540  11.700  36.390  1.00  0.00            
ATOM     68  C21 BCD     1      18.860  12.640  34.950  1.00  0.00            
ATOM     69  O18 BCD     1      18.370  11.380  34.570  1.00  0.00            
ATOM     70  C22 BCD     1      17.850  13.750  34.880  1.00  0.00            
ATOM     71  C23 BCD     1      18.430  15.090  35.290  1.00  0.00            
ATOM     72  O19 BCD     1      18.920  15.090  36.540  1.00  0.00            
ATOM     73  C24 BCD     1      17.470  16.310  35.160  1.00  0.00            
ATOM     74  O20 BCD     1      16.410  16.290  36.080  1.00  0.00            
ATOM     75  H31 BCD     1      20.380  14.140  37.690  1.00  0.00            
ATOM     76  H32 BCD     1      18.750  12.270  37.050  1.00  0.00            
ATOM     77  H33 BCD     1      20.080  10.860  36.310  1.00  0.00            
ATOM     78  H34 BCD     1      19.560  13.000  34.180  1.00  0.00            
ATOM     79  H35 BCD     1      18.400  11.350  33.610  1.00  0.00            
ATOM     80  H36 BCD     1      17.050  13.460  35.560  1.00  0.00            
ATOM     81  H37 BCD     1      19.180  15.340  34.530  1.00  0.00            
ATOM     82  H38 BCD     1      18.030  17.240  35.290  1.00  0.00            
ATOM     83  H39 BCD     1      17.040  16.220  34.160  1.00  0.00            
ATOM     84  H40 BCD     1      15.930  17.110  35.950  1.00  0.00            
ATOM     85  C25 BCD     1      25.090  15.220  35.060  1.00  0.00            
ATOM     86  O21 BCD     1      24.670  15.400  33.740  1.00  0.00            
ATOM     87  C26 BCD     1      24.780  13.770  35.300  1.00  0.00            
ATOM     88  O22 BCD     1      25.650  12.820  34.500  1.00  0.00            
ATOM     89  C27 BCD     1      23.280  13.460  35.110  1.00  0.00            
ATOM     90  O23 BCD     1      23.010  12.080  35.540  1.00  0.00            
ATOM     91  C28 BCD     1      22.470  14.470  36.070  1.00  0.00            
ATOM     92  C29 BCD     1      22.870  15.920  35.750  1.00  0.00            
ATOM     93  O24 BCD     1      24.290  16.030  35.920  1.00  0.00            
ATOM     94  C30 BCD     1      22.210  17.040  36.540  1.00  0.00            
ATOM     95  O25 BCD     1      22.410  16.850  37.910  1.00  0.00            
ATOM     96  H41 BCD     1      26.150  15.370  35.300  1.00  0.00            
ATOM     97  H42 BCD     1      24.980  13.640  36.370  1.00  0.00            
ATOM     98  H43 BCD     1      26.560  12.970  34.740  1.00  0.00            
ATOM     99  H44 BCD     1      22.980  13.670  34.080  1.00  0.00            
ATOM    100  H45 BCD     1      22.090  12.180  35.810  1.00  0.00            
ATOM    101  H46 BCD     1      22.470  14.230  37.140  1.00  0.00            
ATOM    102  H47 BCD     1      22.550  16.190  34.730  1.00  0.00            
ATOM    103  H48 BCD     1      22.530  18.050  36.230  1.00  0.00            
ATOM    104  H49 BCD     1      21.130  16.950  36.330  1.00  0.00            
ATOM    105  H50 BCD     1      21.670  16.400  38.330  1.00  0.00            
ATOM    106  C31 BCD     1      25.980  17.120  30.230  1.00  0.00            
ATOM    107  O26 BCD     1      24.710  17.280  29.640  1.00  0.00            
ATOM    108  C32 BCD     1      26.200  15.650  30.400  1.00  0.00            
ATOM    109  O27 BCD     1      26.160  14.900  29.180  1.00  0.00            
ATOM    110  C33 BCD     1      25.280  15.200  31.540  1.00  0.00            
ATOM    111  C34 BCD     1      25.580  15.960  32.830  1.00  0.00            
ATOM    112  C35 BCD     1      25.330  17.450  32.650  1.00  0.00            
ATOM    113  O28 BCD     1      26.050  17.860  31.490  1.00  0.00            
ATOM    114  C36 BCD     1      25.550  18.310  33.840  1.00  0.00            
ATOM    115  O29 BCD     1      26.920  18.420  34.180  1.00  0.00            
ATOM    116  O30 BCD     1      25.460  13.780  31.720  1.00  0.00            
ATOM    117  H51 BCD     1      26.730  17.490  29.540  1.00  0.00            
ATOM    118  H52 BCD     1      27.250  15.470  30.670  1.00  0.00            
ATOM    119  H53 BCD     1      26.380  14.060  29.590  1.00  0.00            
ATOM    120  H54 BCD     1      24.280  15.300  31.100  1.00  0.00            
ATOM    121  H55 BCD     1      25.190  13.590  32.620  1.00  0.00            
ATOM    122  H56 BCD     1      26.630  15.830  33.120  1.00  0.00            
ATOM    123  H57 BCD     1      24.290  17.580  32.330  1.00  0.00            
ATOM    124  H58 BCD     1      25.280  19.350  33.590  1.00  0.00            
ATOM    125  H59 BCD     1      24.910  17.980  34.660  1.00  0.00            
ATOM    126  H60 BCD     1      26.990  18.610  35.120  1.00  0.00            
ATOM    127  C37 BCD     1      23.170  19.230  26.480  1.00  0.00            
ATOM    128  O31 BCD     1      21.980  18.510  26.640  1.00  0.00            
ATOM    129  C38 BCD     1      24.360  18.410  26.130  1.00  0.00            
ATOM    130  O32 BCD     1      24.160  17.780  24.820  1.00  0.00            
ATOM    131  C39 BCD     1      24.550  17.450  27.280  1.00  0.00            
ATOM    132  O33 BCD     1      25.830  16.780  27.020  1.00  0.00            
ATOM    133  C40 BCD     1      24.710  18.240  28.550  1.00  0.00            
ATOM    134  C41 BCD     1      23.540  19.200  28.830  1.00  0.00            
ATOM    135  O34 BCD     1      23.360  20.010  27.690  1.00  0.00            
ATOM    136  C42 BCD     1      23.760  20.190  30.010  1.00  0.00            
ATOM    137  O35 BCD     1      22.630  20.890  30.330  1.00  0.00            
ATOM    138  H61 BCD     1      23.020  19.950  25.660  1.00  0.00            
ATOM    139  H62 BCD     1      25.160  19.150  26.200  1.00  0.00            
ATOM    140  H63 BCD     1      24.960  17.370  24.490  1.00  0.00            
ATOM    141  H64 BCD     1      23.850  16.610  27.380  1.00  0.00            
ATOM    142  H65 BCD     1      25.980  16.030  27.610  1.00  0.00            
ATOM    143  H66 BCD     1      25.630  18.850  28.570  1.00  0.00            
ATOM    144  H67 BCD     1      22.650  18.580  28.980  1.00  0.00            
ATOM    145  H68 BCD     1      24.030  19.610  30.900  1.00  0.00            
ATOM    146  H69 BCD     1      24.570  20.890  29.750  1.00  0.00            
ATOM    147  H70 BCD     1      21.950  20.910  29.660  1.00  0.00            
ATOM    148  C1  CH4     2      20.080  19.960  35.780  1.00  0.00            
ATOM    149  C2  CH4     2      20.810  20.250  34.460  1.00  0.00            
ATOM    150  C3  CH4     2      20.100  21.410  33.770  1.00  0.00            
ATOM    151  C4  CH4     2      20.880  18.950  33.580  1.00  0.00            
ATOM    152  O1  CH4     2      21.850  18.260  33.670  1.00  0.00            
ATOM    153  N1  CH4     2      19.880  18.590  32.690  1.00  0.00            
ATOM    154  C5  CH4     2      20.000  17.560  31.740  1.00  0.00            
ATOM    155  C6  CH4     2      19.740  17.970  30.420  1.00  0.00            
ATOM    156  C7  CH4     2      20.010  17.040  29.380  1.00  0.00            
ATOM    157  C8  CH4     2      20.440  15.700  29.670  1.00  0.00            
ATOM    158  N2  CH4     2      20.670  14.700  28.510  1.00  0.00            
ATOM    159  O2  CH4     2      21.840  14.740  28.110  1.00  0.00            
ATOM    160  O3  CH4     2      19.750  14.450  27.800  1.00  0.00            
ATOM    161  C9  CH4     2      20.540  15.280  31.030  1.00  0.00            
ATOM    162  C10 CH4     2      21.070  13.890  31.420  1.00  0.00            
ATOM    163  F1  CH4     2      22.360  13.780  31.160  1.00  0.00            
ATOM    164  F2  CH4     2      21.030  13.600  32.760  1.00  0.00            
ATOM    165  F3  CH4     2      20.430  12.930  30.720  1.00  0.00            
ATOM    166  C11 CH4     2      20.430  16.240  32.070  1.00  0.00            
ATOM    167  H1  CH4     2      19.070  19.610  35.540  1.00  0.00            
ATOM    168  H2  CH4     2      20.650  19.210  36.350  1.00  0.00            
ATOM    169  H3  CH4     2      20.080  20.840  36.430  1.00  0.00            
ATOM    170  H4  CH4     2      21.860  20.560  34.580  1.00  0.00            
ATOM    171  H5  CH4     2      20.010  22.290  34.410  1.00  0.00            
ATOM    172  H6  CH4     2      20.630  21.610  32.830  1.00  0.00            
ATOM    173  H7  CH4     2      19.030  21.180  33.600  1.00  0.00            
ATOM    174  H8  CH4     2      19.030  19.120  32.790  1.00  0.00            
ATOM    175  H9  CH4     2      19.540  19.000  30.130  1.00  0.00            
ATOM    176  H10 CH4     2      19.750  17.290  28.350  1.00  0.00            
ATOM    177  H11 CH4     2      20.820  16.070  33.070  1.00  0.00            
TER
ENDMDL
MODEL        1
ATOM      1  C1  BCD     1      28.480  13.300  27.240  1.00  0.00            
ATOM      2  O1  BCD     1      28.150  14.250  28.310  1.00  0.00            
ATOM      3  C2  BCD     1      28.650  11.840  27.750  1.00  0.00            
ATOM      4  O2  BCD     1      27.430  11.450  28.420  1.00  0.00            
ATOM      5  C3  BCD     1      29.850  11.680  28.700  1.00  0.00            
ATOM      6  O3  BCD     1      29.940  10.340  29.160  1.00  0.00            
ATOM      7  C4  BCD     1      31.090  12.240  27.990  1.00  0.00            
ATOM      8  C5  BCD     1      30.810  13.750  27.610  1.00  0.00            
ATOM      9  O4  BCD     1      29.740  13.730  26.680  1.00  0.00            
ATOM     10  C6  BCD     1      32.000  14.410  27.010  1.00  0.00            
ATOM     11  O5  BCD     1      31.820  15.820  26.780  1.00  0.00            
ATOM     12  H1  BCD     1      27.690  13.270  26.480  1.00  0.00            
ATOM     13  H2  BCD     1      28.700  11.210  26.860  1.00  0.00            
ATOM     14  H3  BCD     1      27.600  10.550  28.720  1.00  0.00            
ATOM     15  H4  BCD     1      29.640  12.340  29.550  1.00  0.00            
ATOM     16  H5  BCD     1      29.440   9.750  28.590  1.00  0.00            
ATOM     17  H6  BCD     1      31.340  11.630  27.110  1.00  0.00            
ATOM     18  H7  BCD     1      30.590  14.290  28.540  1.00  0.00            
ATOM     19  H8  BCD     1      32.830  14.230  27.710  1.00  0.00            
ATOM     20  H9  BCD     1      32.270  13.900  26.080  1.00  0.00            
ATOM     21  H10 BCD     1      31.740  16.090  27.690  1.00  0.00            
ATOM     22  C7  BCD     1      25.180  16.630  29.600  1.00  0.00            
ATOM     23  O6  BCD     1      25.740  16.490  30.900  1.00  0.00            
ATOM     24  C8  BCD     1      24.730  15.330  29.080  1.00  0.00            
ATOM     25  O7  BCD     1      23.760  14.790  29.920  1.00  0.00            
ATOM     26  C9  BCD     1      25.870  14.350  28.890  1.00  0.00            
ATOM     27  O8  BCD     1      25.440  13.160  28.280  1.00  0.00            
ATOM     28  C10 BCD     1      26.940  15.050  28.050  1.00  0.00            
ATOM     29  C11 BCD     1      27.240  16.490  28.570  1.00  0.00            
ATOM     30  O9  BCD     1      26.040  17.290  28.770  1.00  0.00            
ATOM     31  C12 BCD     1      28.220  17.230  27.640  1.00  0.00            
ATOM     32  O10 BCD     1      27.770  17.230  26.310  1.00  0.00            
ATOM     33  H11 BCD     1      24.240  17.190  29.660  1.00  0.00            
ATOM     34  H12 BCD     1      24.280  15.530  28.100  1.00  0.00            
ATOM     35  H13 BCD     1      22.990  15.080  29.420  1.00  0.00            
ATOM     36  H14 BCD     1      26.280  14.110  29.880  1.00  0.00            
ATOM     37  H15 BCD     1      26.220  12.610  28.300  1.00  0.00            
ATOM     38  H16 BCD     1      26.640  15.100  27.000  1.00  0.00            
ATOM     39  H17 BCD     1      27.730  16.370  29.550  1.00  0.00            
ATOM     40  H18 BCD     1      28.350  18.280  27.920  1.00  0.00            
ATOM     41  H19 BCD     1      29.210  16.770  27.760  1.00  0.00            
ATOM     42  H20 BCD     1      28.380  17.660  25.710  1.00  0.00            
ATOM     43  C13 BCD     1      25.640  17.740  34.780  1.00  0.00            
ATOM     44  O11 BCD     1      26.790  16.960  35.000  1.00  0.00            
ATOM     45  C14 BCD     1      24.550  16.760  34.340  1.00  0.00            
ATOM     46  O12 BCD     1      24.420  15.720  35.260  1.00  0.00            
ATOM     47  C15 BCD     1      24.980  16.150  33.030  1.00  0.00            
ATOM     48  O13 BCD     1      23.900  15.270  32.620  1.00  0.00            
ATOM     49  C16 BCD     1      25.150  17.180  31.950  1.00  0.00            
ATOM     50  C17 BCD     1      26.210  18.190  32.460  1.00  0.00            
ATOM     51  O14 BCD     1      25.870  18.650  33.730  1.00  0.00            
ATOM     52  C18 BCD     1      26.600  19.260  31.460  1.00  0.00            
ATOM     53  O15 BCD     1      27.930  19.130  31.030  1.00  0.00            
ATOM     54  H21 BCD     1      25.410  18.350  35.660  1.00  0.00            
ATOM     55  H22 BCD     1      23.630  17.340  34.200  1.00  0.00            
ATOM     56  H23 BCD     1      25.300  15.400  35.450  1.00  0.00            
ATOM     57  H24 BCD     1      25.950  15.620  33.020  1.00  0.00            
ATOM     58  H25 BCD     1      23.960  15.050  31.680  1.00  0.00            
ATOM     59  H26 BCD     1      24.210  17.660  31.630  1.00  0.00            
ATOM     60  H27 BCD     1      27.130  17.600  32.570  1.00  0.00            
ATOM     61  H28 BCD     1      25.870  19.160  30.640  1.00  0.00            
ATOM     62  H29 BCD     1      26.400  20.280  31.810  1.00  0.00            
ATOM     63  H30 BCD     1      28.040  19.940  30.520  1.00  0.00            
ATOM     64  C19 BCD     1      29.390  15.770  38.080  1.00  0.00            
ATOM     65  O16 BCD     1      30.420  15.790  37.050  1.00  0.00            
ATOM     66  C20 BCD     1      28.290  14.760  37.670  1.00  0.00            
ATOM     67  O17 BCD     1      28.900  13.440  37.620  1.00  0.00            
ATOM     68  C21 BCD     1      27.630  15.120  36.310  1.00  0.00            
ATOM     69  O18 BCD     1      26.520  14.160  36.130  1.00  0.00            
ATOM     70  C22 BCD     1      27.070  16.540  36.330  1.00  0.00            
ATOM     71  C23 BCD     1      28.170  17.480  36.970  1.00  0.00            
ATOM     72  O19 BCD     1      28.690  16.990  38.230  1.00  0.00            
ATOM     73  C24 BCD     1      27.650  18.880  37.280  1.00  0.00            
ATOM     74  O20 BCD     1      26.610  18.720  38.220  1.00  0.00            
ATOM     75  H31 BCD     1      29.810  15.570  39.070  1.00  0.00            
ATOM     76  H32 BCD     1      27.500  14.780  38.440  1.00  0.00            
ATOM     77  H33 BCD     1      28.310  12.690  37.560  1.00  0.00            
ATOM     78  H34 BCD     1      28.390  15.020  35.530  1.00  0.00            
ATOM     79  H35 BCD     1      26.920  13.310  35.920  1.00  0.00            
ATOM     80  H36 BCD     1      26.140  16.580  36.910  1.00  0.00            
ATOM     81  H37 BCD     1      29.040  17.560  36.310  1.00  0.00            
ATOM     82  H38 BCD     1      28.520  19.450  37.640  1.00  0.00            
ATOM     83  H39 BCD     1      27.250  19.460  36.440  1.00  0.00            
ATOM     84  H40 BCD     1      27.130  18.260  38.890  1.00  0.00            
ATOM     85  C25 BCD     1      34.530  15.080  36.790  1.00  0.00            
ATOM     86  O21 BCD     1      34.510  14.800  35.400  1.00  0.00            
ATOM     87  C26 BCD     1      33.680  14.070  37.580  1.00  0.00            
ATOM     88  O22 BCD     1      34.220  12.680  37.480  1.00  0.00            
ATOM     89  C27 BCD     1      32.210  14.180  37.280  1.00  0.00            
ATOM     90  O23 BCD     1      31.560  13.340  38.190  1.00  0.00            
ATOM     91  C28 BCD     1      31.760  15.610  37.450  1.00  0.00            
ATOM     92  C29 BCD     1      32.610  16.530  36.570  1.00  0.00            
ATOM     93  O24 BCD     1      33.940  16.380  36.990  1.00  0.00            
ATOM     94  C30 BCD     1      32.080  17.970  36.530  1.00  0.00            
ATOM     95  O25 BCD     1      31.980  18.480  37.870  1.00  0.00            
ATOM     96  H41 BCD     1      35.550  15.130  37.180  1.00  0.00            
ATOM     97  H42 BCD     1      33.740  14.430  38.620  1.00  0.00            
ATOM     98  H43 BCD     1      33.740  12.320  38.230  1.00  0.00            
ATOM     99  H44 BCD     1      31.970  13.890  36.250  1.00  0.00            
ATOM    100  H45 BCD     1      30.610  13.410  38.040  1.00  0.00            
ATOM    101  H46 BCD     1      31.860  15.870  38.510  1.00  0.00            
ATOM    102  H47 BCD     1      32.500  16.180  35.530  1.00  0.00            
ATOM    103  H48 BCD     1      32.780  18.640  36.010  1.00  0.00            
ATOM    104  H49 BCD     1      31.170  18.030  35.920  1.00  0.00            
ATOM    105  H50 BCD     1      31.810  19.420  37.850  1.00  0.00            
ATOM    106  C31 BCD     1      36.680  13.270  32.330  1.00  0.00            
ATOM    107  O26 BCD     1      35.400  12.790  31.950  1.00  0.00            
ATOM    108  C32 BCD     1      37.070  12.710  33.750  1.00  0.00            
ATOM    109  O27 BCD     1      37.300  11.320  33.580  1.00  0.00            
ATOM    110  C33 BCD     1      36.030  13.050  34.770  1.00  0.00            
ATOM    111  C34 BCD     1      35.780  14.520  34.780  1.00  0.00            
ATOM    112  C35 BCD     1      35.730  15.090  33.420  1.00  0.00            
ATOM    113  O28 BCD     1      36.700  14.660  32.560  1.00  0.00            
ATOM    114  C36 BCD     1      35.730  16.610  33.390  1.00  0.00            
ATOM    115  O29 BCD     1      35.440  17.230  32.190  1.00  0.00            
ATOM    116  O30 BCD     1      36.450  12.760  36.110  1.00  0.00            
ATOM    117  H51 BCD     1      37.450  12.950  31.630  1.00  0.00            
ATOM    118  H52 BCD     1      37.960  13.220  34.150  1.00  0.00            
ATOM    119  H53 BCD     1      37.620  10.990  34.420  1.00  0.00            
ATOM    120  H54 BCD     1      35.110  12.500  34.590  1.00  0.00            
ATOM    121  H55 BCD     1      35.680  12.760  36.680  1.00  0.00            
ATOM    122  H56 BCD     1      36.540  15.100  35.320  1.00  0.00            
ATOM    123  H57 BCD     1      34.750  14.780  33.030  1.00  0.00            
ATOM    124  H58 BCD     1      34.890  16.880  34.050  1.00  0.00            
ATOM    125  H59 BCD     1      36.700  16.980  33.750  1.00  0.00            
ATOM    126  H60 BCD     1      35.840  18.100  32.130  1.00  0.00            
ATOM    127  C37 BCD     1      33.390  11.580  28.480  1.00  0.00            
ATOM    128  O31 BCD     1      32.160  12.100  28.960  1.00  0.00            
ATOM    129  C38 BCD     1      33.800  10.440  29.380  1.00  0.00            
ATOM    130  O32 BCD     1      32.690   9.430  29.370  1.00  0.00            
ATOM    131  C39 BCD     1      34.230  11.040  30.750  1.00  0.00            
ATOM    132  O33 BCD     1      34.650  10.110  31.770  1.00  0.00            
ATOM    133  C40 BCD     1      35.220  12.200  30.650  1.00  0.00            
ATOM    134  C41 BCD     1      34.610  13.190  29.750  1.00  0.00            
ATOM    135  O34 BCD     1      34.380  12.590  28.470  1.00  0.00            
ATOM    136  C42 BCD     1      35.380  14.520  29.440  1.00  0.00            
ATOM    137  O35 BCD     1      36.650  14.210  28.970  1.00  0.00            
ATOM    138  H61 BCD     1      33.300  11.190  27.460  1.00  0.00            
ATOM    139  H62 BCD     1      34.730  10.010  28.970  1.00  0.00            
ATOM    140  H63 BCD     1      31.880   9.860  29.660  1.00  0.00            
ATOM    141  H64 BCD     1      33.290  11.440  31.170  1.00  0.00            
ATOM    142  H65 BCD     1      34.950  10.630  32.520  1.00  0.00            
ATOM    143  H66 BCD     1      36.160  11.780  30.280  1.00  0.00            
ATOM    144  H67 BCD     1      33.690  13.580  30.210  1.00  0.00            
ATOM    145  H68 BCD     1      34.860  15.100  28.660  1.00  0.00            
ATOM    146  H69 BCD     1      35.420  15.130  30.350  1.00  0.00            
ATOM    147  H70 BCD     1      36.960  15.080  28.700  1.00  0.00            
ATOM    148  C1  CH4     2      32.180  19.710  29.000  1.00  0.00            
ATOM    149  C2  CH4     2      33.000  18.560  29.900  1.00  0.00            
ATOM    150  C3  CH4     2      34.270  17.990  29.150  1.00  0.00            
ATOM    151  C4  CH4     2      32.070  17.370  30.190  1.00  0.00            
ATOM    152  O1  CH4     2      31.790  16.440  29.410  1.00  0.00            
ATOM    153  N1  CH4     2      31.630  17.290  31.430  1.00  0.00            
ATOM    154  C5  CH4     2      30.810  16.150  31.800  1.00  0.00            
ATOM    155  C6  CH4     2      29.520  16.070  31.380  1.00  0.00            
ATOM    156  C7  CH4     2      28.740  14.940  31.670  1.00  0.00            
ATOM    157  C8  CH4     2      29.260  13.790  32.270  1.00  0.00            
ATOM    158  N2  CH4     2      28.430  12.560  32.450  1.00  0.00            
ATOM    159  O2  CH4     2      28.260  12.120  33.560  1.00  0.00            
ATOM    160  O3  CH4     2      27.650  12.270  31.550  1.00  0.00            
ATOM    161  C9  CH4     2      30.620  13.850  32.720  1.00  0.00            
ATOM    162  C10 CH4     2      31.230  12.550  33.350  1.00  0.00            
ATOM    163  F1  CH4     2      32.570  12.630  33.250  1.00  0.00            
ATOM    164  F2  CH4     2      30.930  12.350  34.690  1.00  0.00            
ATOM    165  F3  CH4     2      30.890  11.410  32.640  1.00  0.00            
ATOM    166  C11 CH4     2      31.390  15.030  32.420  1.00  0.00            
ATOM    167  H1  CH4     2      32.100  19.240  28.020  1.00  0.00            
ATOM    168  H2  CH4     2      31.200  19.950  29.430  1.00  0.00            
ATOM    169  H3  CH4     2      32.800  20.620  29.080  1.00  0.00            
ATOM    170  H4  CH4     2      33.270  19.070  30.840  1.00  0.00            
ATOM    171  H5  CH4     2      34.050  17.370  28.280  1.00  0.00            
ATOM    172  H6  CH4     2      34.790  18.890  28.800  1.00  0.00            
ATOM    173  H7  CH4     2      35.000  17.610  29.880  1.00  0.00            
ATOM    174  H8  CH4     2      32.010  17.890  32.160  1.00  0.00            
ATOM    175  H9  CH4     2      29.190  17.010  30.940  1.00  0.00            
ATOM    176  H10 CH4     2      27.750  14.890  31.230  1.00  0.00            
ATOM    177  H11 CH4     2      32.440  15.130  32.680  1.00  0.00            
TER
ENDMDL
MODEL        1
ATOM      1  C1  BCD     1      10.650  11.100  26.960  1.00  0.00            
ATOM      2  O1  BCD     1      10.010  11.560  25.710  1.00  0.00            
ATOM      3  C2  BCD     1      10.460  12.080  28.010  1.00  0.00            
ATOM      4  O2  BCD     1       9.060  12.050  28.210  1.00  0.00            
ATOM      5  C3  BCD     1      11.040  13.430  27.650  1.00  0.00            
ATOM      6  O3  BCD     1      10.950  14.310  28.810  1.00  0.00            
ATOM      7  C4  BCD     1      12.440  13.320  27.230  1.00  0.00            
ATOM      8  C5  BCD     1      12.740  12.090  26.360  1.00  0.00            
ATOM      9  O4  BCD     1      12.010  10.920  26.820  1.00  0.00            
ATOM     10  C6  BCD     1      14.230  11.740  26.350  1.00  0.00            
ATOM     11  O5  BCD     1      14.620  11.030  25.190  1.00  0.00            
ATOM     12  H1  BCD     1      10.200  10.210  27.410  1.00  0.00            
ATOM     13  H2  BCD     1      11.040  11.780  28.900  1.00  0.00            
ATOM     14  H3  BCD     1       8.640  11.980  27.350  1.00  0.00            
ATOM     15  H4  BCD     1      10.450  13.820  26.810  1.00  0.00            
ATOM     16  H5  BCD     1      10.110  14.770  28.780  1.00  0.00            
ATOM     17  H6  BCD     1      13.020  13.260  28.170  1.00  0.00            
ATOM     18  H7  BCD     1      12.450  12.150  25.300  1.00  0.00            
ATOM     19  H8  BCD     1      14.970  12.540  26.500  1.00  0.00            
ATOM     20  H9  BCD     1      14.320  11.160  27.270  1.00  0.00            
ATOM     21  H10 BCD     1      14.100  10.280  24.910  1.00  0.00            
ATOM     22  C7  BCD     1       8.130   9.870  22.380  1.00  0.00            
ATOM     23  O6  BCD     1       8.340  10.980  21.610  1.00  0.00            
ATOM     24  C8  BCD     1       7.250  10.140  23.600  1.00  0.00            
ATOM     25  O7  BCD     1       5.930  10.660  23.230  1.00  0.00            
ATOM     26  C9  BCD     1       7.920  11.090  24.570  1.00  0.00            
ATOM     27  O8  BCD     1       7.170  11.440  25.730  1.00  0.00            
ATOM     28  C10 BCD     1       9.310  10.570  24.910  1.00  0.00            
ATOM     29  C11 BCD     1      10.100  10.130  23.660  1.00  0.00            
ATOM     30  O9  BCD     1       9.370   9.390  22.750  1.00  0.00            
ATOM     31  C12 BCD     1      11.410   9.470  24.010  1.00  0.00            
ATOM     32  O10 BCD     1      11.270   8.320  24.800  1.00  0.00            
ATOM     33  H11 BCD     1       7.610   9.090  21.810  1.00  0.00            
ATOM     34  H12 BCD     1       7.200   9.200  24.160  1.00  0.00            
ATOM     35  H13 BCD     1       6.040  11.530  22.820  1.00  0.00            
ATOM     36  H14 BCD     1       8.130  11.940  23.910  1.00  0.00            
ATOM     37  H15 BCD     1       6.740  10.690  26.140  1.00  0.00            
ATOM     38  H16 BCD     1       9.150   9.620  25.440  1.00  0.00            
ATOM     39  H17 BCD     1      10.330  11.090  23.200  1.00  0.00            
ATOM     40  H18 BCD     1      11.960   9.120  23.130  1.00  0.00            
ATOM     41  H19 BCD     1      12.010  10.230  24.540  1.00  0.00            
ATOM     42  H20 BCD     1      12.020   8.310  25.400  1.00  0.00            
ATOM     43  C13 BCD     1       6.700  12.620  18.120  1.00  0.00            
ATOM     44  O11 BCD     1       7.840  13.450  17.900  1.00  0.00            
ATOM     45  C14 BCD     1       6.160  13.000  19.510  1.00  0.00            
ATOM     46  O12 BCD     1       5.760  14.330  19.580  1.00  0.00            
ATOM     47  C15 BCD     1       7.070  12.720  20.690  1.00  0.00            
ATOM     48  O13 BCD     1       6.500  13.040  22.020  1.00  0.00            
ATOM     49  C16 BCD     1       7.350  11.280  20.620  1.00  0.00            
ATOM     50  C17 BCD     1       7.970  10.820  19.220  1.00  0.00            
ATOM     51  O14 BCD     1       7.080  11.240  18.130  1.00  0.00            
ATOM     52  C18 BCD     1       8.280   9.320  19.120  1.00  0.00            
ATOM     53  O15 BCD     1       7.170   8.520  19.570  1.00  0.00            
ATOM     54  H21 BCD     1       5.920  12.710  17.350  1.00  0.00            
ATOM     55  H22 BCD     1       5.300  12.360  19.730  1.00  0.00            
ATOM     56  H23 BCD     1       5.310  14.450  20.420  1.00  0.00            
ATOM     57  H24 BCD     1       7.980  13.330  20.560  1.00  0.00            
ATOM     58  H25 BCD     1       6.320  13.980  22.050  1.00  0.00            
ATOM     59  H26 BCD     1       6.390  10.770  20.760  1.00  0.00            
ATOM     60  H27 BCD     1       8.940  11.340  19.170  1.00  0.00            
ATOM     61  H28 BCD     1       8.590   9.060  18.100  1.00  0.00            
ATOM     62  H29 BCD     1       9.120   9.040  19.770  1.00  0.00            
ATOM     63  H30 BCD     1       7.480   7.650  19.820  1.00  0.00            
ATOM     64  C19 BCD     1       9.460  16.490  15.660  1.00  0.00            
ATOM     65  O16 BCD     1      10.480  16.640  16.680  1.00  0.00            
ATOM     66  C20 BCD     1       8.060  16.770  16.230  1.00  0.00            
ATOM     67  O17 BCD     1       7.980  18.100  16.710  1.00  0.00            
ATOM     68  C21 BCD     1       7.710  15.820  17.380  1.00  0.00            
ATOM     69  O18 BCD     1       6.440  16.100  17.890  1.00  0.00            
ATOM     70  C22 BCD     1       7.780  14.360  16.840  1.00  0.00            
ATOM     71  C23 BCD     1       9.150  14.100  16.100  1.00  0.00            
ATOM     72  O19 BCD     1       9.500  15.130  15.140  1.00  0.00            
ATOM     73  C24 BCD     1       9.220  12.760  15.400  1.00  0.00            
ATOM     74  O20 BCD     1       8.130  12.450  14.400  1.00  0.00            
ATOM     75  H31 BCD     1       9.630  17.250  14.890  1.00  0.00            
ATOM     76  H32 BCD     1       7.370  16.660  15.380  1.00  0.00            
ATOM     77  H33 BCD     1       7.200  18.150  17.270  1.00  0.00            
ATOM     78  H34 BCD     1       8.410  15.760  18.230  1.00  0.00            
ATOM     79  H35 BCD     1       6.320  15.520  18.650  1.00  0.00            
ATOM     80  H36 BCD     1       6.930  14.150  16.190  1.00  0.00            
ATOM     81  H37 BCD     1       9.870  14.150  16.930  1.00  0.00            
ATOM     82  H38 BCD     1      10.200  12.710  14.910  1.00  0.00            
ATOM     83  H39 BCD     1       9.200  11.920  16.110  1.00  0.00            
ATOM     84  H40 BCD     1       7.750  11.620  14.690  1.00  0.00            
ATOM     85  C25 BCD     1      13.680  18.740  17.870  1.00  0.00            
ATOM     86  O21 BCD     1      13.650  17.850  19.050  1.00  0.00            
ATOM     87  C26 BCD     1      12.430  19.670  17.750  1.00  0.00            
ATOM     88  O22 BCD     1      12.450  20.450  18.890  1.00  0.00            
ATOM     89  C27 BCD     1      11.220  18.760  17.680  1.00  0.00            
ATOM     90  O23 BCD     1      10.020  19.550  17.380  1.00  0.00            
ATOM     91  C28 BCD     1      11.420  17.740  16.490  1.00  0.00            
ATOM     92  C29 BCD     1      12.770  17.000  16.550  1.00  0.00            
ATOM     93  O24 BCD     1      13.740  17.990  16.680  1.00  0.00            
ATOM     94  C30 BCD     1      13.160  16.160  15.320  1.00  0.00            
ATOM     95  O25 BCD     1      12.930  16.870  14.140  1.00  0.00            
ATOM     96  H41 BCD     1      14.480  19.480  17.970  1.00  0.00            
ATOM     97  H42 BCD     1      12.480  20.310  16.870  1.00  0.00            
ATOM     98  H43 BCD     1      11.680  20.270  19.430  1.00  0.00            
ATOM     99  H44 BCD     1      10.990  18.260  18.620  1.00  0.00            
ATOM    100  H45 BCD     1       9.300  18.930  17.320  1.00  0.00            
ATOM    101  H46 BCD     1      11.340  18.230  15.510  1.00  0.00            
ATOM    102  H47 BCD     1      12.760  16.310  17.400  1.00  0.00            
ATOM    103  H48 BCD     1      14.190  15.770  15.310  1.00  0.00            
ATOM    104  H49 BCD     1      12.430  15.350  15.360  1.00  0.00            
ATOM    105  H50 BCD     1      12.350  16.310  13.620  1.00  0.00            
ATOM    106  C31 BCD     1      15.570  17.210  22.580  1.00  0.00            
ATOM    107  O26 BCD     1      14.320  16.700  23.160  1.00  0.00            
ATOM    108  C32 BCD     1      15.380  18.700  22.180  1.00  0.00            
ATOM    109  O27 BCD     1      15.040  19.570  23.240  1.00  0.00            
ATOM    110  C33 BCD     1      14.420  18.880  21.070  1.00  0.00            
ATOM    111  C34 BCD     1      14.760  17.870  19.920  1.00  0.00            
ATOM    112  C35 BCD     1      15.100  16.410  20.390  1.00  0.00            
ATOM    113  O28 BCD     1      16.090  16.540  21.450  1.00  0.00            
ATOM    114  C36 BCD     1      15.570  15.550  19.200  1.00  0.00            
ATOM    115  O29 BCD     1      16.060  14.280  19.670  1.00  0.00            
ATOM    116  O30 BCD     1      14.470  20.250  20.600  1.00  0.00            
ATOM    117  H51 BCD     1      16.380  17.260  23.320  1.00  0.00            
ATOM    118  H52 BCD     1      16.270  19.100  21.680  1.00  0.00            
ATOM    119  H53 BCD     1      15.410  20.390  22.920  1.00  0.00            
ATOM    120  H54 BCD     1      13.420  18.660  21.480  1.00  0.00            
ATOM    121  H55 BCD     1      13.640  20.390  20.130  1.00  0.00            
ATOM    122  H56 BCD     1      15.660  18.300  19.460  1.00  0.00            
ATOM    123  H57 BCD     1      14.180  16.070  20.890  1.00  0.00            
ATOM    124  H58 BCD     1      14.790  15.360  18.450  1.00  0.00            
ATOM    125  H59 BCD     1      16.440  16.100  18.820  1.00  0.00            
ATOM    126  H60 BCD     1      16.340  13.790  18.890  1.00  0.00            
ATOM    127  C37 BCD     1      13.510  15.510  26.940  1.00  0.00            
ATOM    128  O31 BCD     1      12.570  14.540  26.450  1.00  0.00            
ATOM    129  C38 BCD     1      13.080  16.940  26.720  1.00  0.00            
ATOM    130  O32 BCD     1      11.880  17.280  27.360  1.00  0.00            
ATOM    131  C39 BCD     1      13.050  17.110  25.170  1.00  0.00            
ATOM    132  O33 BCD     1      12.850  18.480  24.870  1.00  0.00            
ATOM    133  C40 BCD     1      14.400  16.630  24.570  1.00  0.00            
ATOM    134  C41 BCD     1      14.800  15.240  24.990  1.00  0.00            
ATOM    135  O34 BCD     1      14.820  15.280  26.460  1.00  0.00            
ATOM    136  C42 BCD     1      16.220  14.800  24.540  1.00  0.00            
ATOM    137  O35 BCD     1      17.200  15.640  25.130  1.00  0.00            
ATOM    138  H61 BCD     1      13.570  15.370  28.020  1.00  0.00            
ATOM    139  H62 BCD     1      13.900  17.610  27.020  1.00  0.00            
ATOM    140  H63 BCD     1      11.940  16.810  28.190  1.00  0.00            
ATOM    141  H64 BCD     1      12.190  16.540  24.800  1.00  0.00            
ATOM    142  H65 BCD     1      13.490  18.710  24.200  1.00  0.00            
ATOM    143  H66 BCD     1      15.130  17.340  24.970  1.00  0.00            
ATOM    144  H67 BCD     1      14.020  14.550  24.650  1.00  0.00            
ATOM    145  H68 BCD     1      16.370  13.780  24.900  1.00  0.00            
ATOM    146  H69 BCD     1      16.250  14.810  23.440  1.00  0.00            
ATOM    147  H70 BCD     1      17.210  15.460  26.070  1.00  0.00            
ATOM    148  C1  CH4     2      15.040  10.760  20.000  1.00  0.00            
ATOM    149  C2  CH4     2      15.210  11.470  21.360  1.00  0.00            
ATOM    150  C3  CH4     2      15.850  10.510  22.440  1.00  0.00            
ATOM    151  C4  CH4     2      13.890  12.070  21.870  1.00  0.00            
ATOM    152  O1  CH4     2      12.990  11.450  22.480  1.00  0.00            
ATOM    153  N1  CH4     2      13.680  13.360  21.430  1.00  0.00            
ATOM    154  C5  CH4     2      12.460  14.070  21.270  1.00  0.00            
ATOM    155  C6  CH4     2      12.110  14.500  19.990  1.00  0.00            
ATOM    156  C7  CH4     2      10.980  15.320  19.830  1.00  0.00            
ATOM    157  C8  CH4     2      10.180  15.530  21.030  1.00  0.00            
ATOM    158  N2  CH4     2       8.980  16.350  20.880  1.00  0.00            
ATOM    159  O2  CH4     2       9.240  17.500  20.500  1.00  0.00            
ATOM    160  O3  CH4     2       7.890  15.840  20.900  1.00  0.00            
ATOM    161  C9  CH4     2      10.510  14.990  22.310  1.00  0.00            
ATOM    162  C10 CH4     2       9.590  15.200  23.550  1.00  0.00            
ATOM    163  F1  CH4     2       9.530  16.530  23.860  1.00  0.00            
ATOM    164  F2  CH4     2       8.270  14.760  23.360  1.00  0.00            
ATOM    165  F3  CH4     2      10.040  14.520  24.620  1.00  0.00            
ATOM    166  C11 CH4     2      11.730  14.330  22.430  1.00  0.00            
ATOM    167  H1  CH4     2      14.400   9.890  20.130  1.00  0.00            
ATOM    168  H2  CH4     2      14.580  11.480  19.320  1.00  0.00            
ATOM    169  H3  CH4     2      16.020  10.540  19.550  1.00  0.00            
ATOM    170  H4  CH4     2      16.000  12.220  21.230  1.00  0.00            
ATOM    171  H5  CH4     2      16.390  11.090  23.200  1.00  0.00            
ATOM    172  H6  CH4     2      15.070   9.930  22.950  1.00  0.00            
ATOM    173  H7  CH4     2      16.530   9.770  22.000  1.00  0.00            
ATOM    174  H8  CH4     2      14.360  13.620  20.720  1.00  0.00            
ATOM    175  H9  CH4     2      12.770  14.280  19.160  1.00  0.00            
ATOM    176  H10 CH4     2      10.780  15.830  18.900  1.00  0.00            
ATOM    177  H11 CH4     2      12.180  14.130  23.400  1.00  0.00            
TER
ENDMDL
MODEL        1
ATOM      1  C1  BCD     1      23.140   6.660  21.130  1.00  0.00            
ATOM      2  O1  BCD     1      22.360   7.240  22.150  1.00  0.00            
ATOM      3  C2  BCD     1      24.590   6.750  21.600  1.00  0.00            
ATOM      4  O2  BCD     1      24.700   5.810  22.690  1.00  0.00            
ATOM      5  C3  BCD     1      24.980   8.210  21.880  1.00  0.00            
ATOM      6  O3  BCD     1      26.340   8.310  22.450  1.00  0.00            
ATOM      7  C4  BCD     1      24.840   8.990  20.590  1.00  0.00            
ATOM      8  C5  BCD     1      23.440   8.870  20.000  1.00  0.00            
ATOM      9  O4  BCD     1      23.060   7.510  19.910  1.00  0.00            
ATOM     10  C6  BCD     1      23.320   9.330  18.570  1.00  0.00            
ATOM     11  O5  BCD     1      21.910   9.380  18.270  1.00  0.00            
ATOM     12  H1  BCD     1      22.870   5.620  20.910  1.00  0.00            
ATOM     13  H2  BCD     1      25.270   6.400  20.820  1.00  0.00            
ATOM     14  H3  BCD     1      25.620   5.540  22.650  1.00  0.00            
ATOM     15  H4  BCD     1      24.220   8.660  22.530  1.00  0.00            
ATOM     16  H5  BCD     1      26.990   8.480  21.760  1.00  0.00            
ATOM     17  H6  BCD     1      25.510   8.500  19.870  1.00  0.00            
ATOM     18  H7  BCD     1      22.740   9.460  20.620  1.00  0.00            
ATOM     19  H8  BCD     1      23.850  10.290  18.490  1.00  0.00            
ATOM     20  H9  BCD     1      23.890   8.640  17.930  1.00  0.00            
ATOM     21  H10 BCD     1      21.610   8.490  18.100  1.00  0.00            
ATOM     22  C7  BCD     1      18.870   6.300  23.960  1.00  0.00            
ATOM     23  O6  BCD     1      19.090   7.190  25.090  1.00  0.00            
ATOM     24  C8  BCD     1      19.910   5.140  23.920  1.00  0.00            
ATOM     25  O7  BCD     1      20.030   4.470  25.190  1.00  0.00            
ATOM     26  C9  BCD     1      21.230   5.740  23.580  1.00  0.00            
ATOM     27  O8  BCD     1      22.140   4.630  23.370  1.00  0.00            
ATOM     28  C10 BCD     1      21.140   6.620  22.320  1.00  0.00            
ATOM     29  C11 BCD     1      20.050   7.700  22.420  1.00  0.00            
ATOM     30  O9  BCD     1      18.860   7.000  22.700  1.00  0.00            
ATOM     31  C12 BCD     1      19.810   8.620  21.160  1.00  0.00            
ATOM     32  O10 BCD     1      18.990   9.780  21.370  1.00  0.00            
ATOM     33  H11 BCD     1      17.910   5.780  24.030  1.00  0.00            
ATOM     34  H12 BCD     1      19.750   4.470  23.070  1.00  0.00            
ATOM     35  H13 BCD     1      20.260   3.550  25.010  1.00  0.00            
ATOM     36  H14 BCD     1      21.500   6.510  24.310  1.00  0.00            
ATOM     37  H15 BCD     1      22.960   5.140  23.370  1.00  0.00            
ATOM     38  H16 BCD     1      20.880   6.060  21.410  1.00  0.00            
ATOM     39  H17 BCD     1      20.290   8.400  23.230  1.00  0.00            
ATOM     40  H18 BCD     1      20.760   9.040  20.800  1.00  0.00            
ATOM     41  H19 BCD     1      19.310   8.130  20.320  1.00  0.00            
ATOM     42  H20 BCD     1      18.850  10.110  20.480  1.00  0.00            
ATOM     43  C13 BCD     1      17.420   9.080  28.270  1.00  0.00            
ATOM     44  O11 BCD     1      18.620   9.750  28.240  1.00  0.00            
ATOM     45  C14 BCD     1      17.570   7.620  28.530  1.00  0.00            
ATOM     46  O12 BCD     1      18.210   7.410  29.750  1.00  0.00            
ATOM     47  C15 BCD     1      18.520   7.000  27.380  1.00  0.00            
ATOM     48  O13 BCD     1      18.710   5.560  27.570  1.00  0.00            
ATOM     49  C16 BCD     1      17.990   7.370  26.000  1.00  0.00            
ATOM     50  C17 BCD     1      17.560   8.840  25.890  1.00  0.00            
ATOM     51  O14 BCD     1      16.820   9.300  26.990  1.00  0.00            
ATOM     52  C18 BCD     1      16.910   9.170  24.600  1.00  0.00            
ATOM     53  O15 BCD     1      15.790   8.310  24.300  1.00  0.00            
ATOM     54  H21 BCD     1      16.750   9.530  29.020  1.00  0.00            
ATOM     55  H22 BCD     1      16.580   7.160  28.510  1.00  0.00            
ATOM     56  H23 BCD     1      18.630   6.550  29.620  1.00  0.00            
ATOM     57  H24 BCD     1      19.490   7.490  27.580  1.00  0.00            
ATOM     58  H25 BCD     1      19.030   5.240  26.730  1.00  0.00            
ATOM     59  H26 BCD     1      17.190   6.650  25.810  1.00  0.00            
ATOM     60  H27 BCD     1      18.440   9.500  25.880  1.00  0.00            
ATOM     61  H28 BCD     1      16.630  10.230  24.570  1.00  0.00            
ATOM     62  H29 BCD     1      17.620   9.130  23.770  1.00  0.00            
ATOM     63  H30 BCD     1      14.960   8.640  24.670  1.00  0.00            
ATOM     64  C19 BCD     1      20.320  12.980  30.100  1.00  0.00            
ATOM     65  O16 BCD     1      21.340  12.880  29.110  1.00  0.00            
ATOM     66  C20 BCD     1      20.210  11.740  30.930  1.00  0.00            
ATOM     67  O17 BCD     1      21.430  11.640  31.710  1.00  0.00            
ATOM     68  C21 BCD     1      19.810  10.480  30.160  1.00  0.00            
ATOM     69  O18 BCD     1      19.470   9.510  31.090  1.00  0.00            
ATOM     70  C22 BCD     1      18.660  10.760  29.280  1.00  0.00            
ATOM     71  C23 BCD     1      18.760  12.090  28.500  1.00  0.00            
ATOM     72  O19 BCD     1      18.990  13.090  29.490  1.00  0.00            
ATOM     73  C24 BCD     1      17.550  12.570  27.690  1.00  0.00            
ATOM     74  O20 BCD     1      16.450  12.810  28.470  1.00  0.00            
ATOM     75  H31 BCD     1      20.470  13.840  30.760  1.00  0.00            
ATOM     76  H32 BCD     1      19.390  11.800  31.660  1.00  0.00            
ATOM     77  H33 BCD     1      22.070  11.790  31.010  1.00  0.00            
ATOM     78  H34 BCD     1      20.680  10.170  29.570  1.00  0.00            
ATOM     79  H35 BCD     1      19.110   8.860  30.480  1.00  0.00            
ATOM     80  H36 BCD     1      17.760  10.830  29.910  1.00  0.00            
ATOM     81  H37 BCD     1      19.610  11.990  27.800  1.00  0.00            
ATOM     82  H38 BCD     1      17.840  13.480  27.170  1.00  0.00            
ATOM     83  H39 BCD     1      17.260  11.830  26.930  1.00  0.00            
ATOM     84  H40 BCD     1      16.730  13.570  29.000  1.00  0.00            
ATOM     85  C25 BCD     1      24.650  14.990  27.880  1.00  0.00            
ATOM     86  O21 BCD     1      24.850  14.380  26.640  1.00  0.00            
ATOM     87  C26 BCD     1      24.840  13.990  29.010  1.00  0.00            
ATOM     88  O22 BCD     1      26.110  13.450  28.900  1.00  0.00            
ATOM     89  C27 BCD     1      23.670  13.010  29.060  1.00  0.00            
ATOM     90  O23 BCD     1      23.810  12.080  30.120  1.00  0.00            
ATOM     91  C28 BCD     1      22.410  13.830  29.210  1.00  0.00            
ATOM     92  C29 BCD     1      22.230  14.860  28.090  1.00  0.00            
ATOM     93  O24 BCD     1      23.380  15.670  28.100  1.00  0.00            
ATOM     94  C30 BCD     1      20.840  15.620  28.270  1.00  0.00            
ATOM     95  O25 BCD     1      20.610  16.170  29.570  1.00  0.00            
ATOM     96  H41 BCD     1      25.320  15.860  27.980  1.00  0.00            
ATOM     97  H42 BCD     1      24.850  14.530  29.960  1.00  0.00            
ATOM     98  H43 BCD     1      26.650  14.020  28.360  1.00  0.00            
ATOM     99  H44 BCD     1      23.550  12.470  28.110  1.00  0.00            
ATOM    100  H45 BCD     1      24.560  11.500  29.970  1.00  0.00            
ATOM    101  H46 BCD     1      22.350  14.300  30.200  1.00  0.00            
ATOM    102  H47 BCD     1      22.240  14.320  27.130  1.00  0.00            
ATOM    103  H48 BCD     1      20.840  16.430  27.530  1.00  0.00            
ATOM    104  H49 BCD     1      20.100  14.880  27.930  1.00  0.00            
ATOM    105  H50 BCD     1      21.330  16.780  29.720  1.00  0.00            
ATOM    106  C31 BCD     1      27.060  14.980  23.210  1.00  0.00            
ATOM    107  O26 BCD     1      26.920  13.510  22.880  1.00  0.00            
ATOM    108  C32 BCD     1      27.810  15.030  24.570  1.00  0.00            
ATOM    109  O27 BCD     1      29.060  14.420  24.510  1.00  0.00            
ATOM    110  C33 BCD     1      26.990  14.500  25.710  1.00  0.00            
ATOM    111  C34 BCD     1      25.600  15.140  25.720  1.00  0.00            
ATOM    112  C35 BCD     1      24.890  15.150  24.370  1.00  0.00            
ATOM    113  O28 BCD     1      25.790  15.660  23.400  1.00  0.00            
ATOM    114  C36 BCD     1      23.660  15.960  24.320  1.00  0.00            
ATOM    115  O29 BCD     1      22.940  15.700  23.110  1.00  0.00            
ATOM    116  O30 BCD     1      27.660  14.750  26.970  1.00  0.00            
ATOM    117  H51 BCD     1      27.570  15.460  22.370  1.00  0.00            
ATOM    118  H52 BCD     1      27.970  16.060  24.890  1.00  0.00            
ATOM    119  H53 BCD     1      28.930  13.490  24.300  1.00  0.00            
ATOM    120  H54 BCD     1      26.820  13.420  25.710  1.00  0.00            
ATOM    121  H55 BCD     1      28.390  14.140  27.080  1.00  0.00            
ATOM    122  H56 BCD     1      25.670  16.190  26.030  1.00  0.00            
ATOM    123  H57 BCD     1      24.630  14.140  24.020  1.00  0.00            
ATOM    124  H58 BCD     1      23.020  15.660  25.160  1.00  0.00            
ATOM    125  H59 BCD     1      23.920  17.020  24.350  1.00  0.00            
ATOM    126  H60 BCD     1      22.040  16.030  23.230  1.00  0.00            
ATOM    127  C37 BCD     1      25.920  11.050  19.830  1.00  0.00            
ATOM    128  O31 BCD     1      25.120  10.390  20.810  1.00  0.00            
ATOM    129  C38 BCD     1      27.370  10.940  20.300  1.00  0.00            
ATOM    130  O32 BCD     1      27.740   9.570  20.480  1.00  0.00            
ATOM    131  C39 BCD     1      27.510  11.740  21.570  1.00  0.00            
ATOM    132  O33 BCD     1      28.820  11.900  22.200  1.00  0.00            
ATOM    133  C40 BCD     1      26.960  13.130  21.480  1.00  0.00            
ATOM    134  C41 BCD     1      25.580  13.230  20.870  1.00  0.00            
ATOM    135  O34 BCD     1      25.580  12.380  19.710  1.00  0.00            
ATOM    136  C42 BCD     1      25.500  14.760  20.370  1.00  0.00            
ATOM    137  O35 BCD     1      26.620  15.330  19.650  1.00  0.00            
ATOM    138  H61 BCD     1      25.740  10.540  18.880  1.00  0.00            
ATOM    139  H62 BCD     1      28.080  11.450  19.630  1.00  0.00            
ATOM    140  H63 BCD     1      28.690   9.720  20.460  1.00  0.00            
ATOM    141  H64 BCD     1      26.780  11.260  22.230  1.00  0.00            
ATOM    142  H65 BCD     1      28.700  11.760  23.140  1.00  0.00            
ATOM    143  H66 BCD     1      27.700  13.790  21.000  1.00  0.00            
ATOM    144  H67 BCD     1      24.790  12.950  21.570  1.00  0.00            
ATOM    145  H68 BCD     1      24.560  14.820  19.810  1.00  0.00            
ATOM    146  H69 BCD     1      25.310  15.370  21.260  1.00  0.00            
ATOM    147  H70 BCD     1      26.210  15.990  19.070  1.00  0.00            
ATOM    148  C1  CH4     2      18.400  15.150  22.820  1.00  0.00            
ATOM    149  C2  CH4     2      18.830  13.670  22.680  1.00  0.00            
ATOM    150  C3  CH4     2      17.570  12.780  22.690  1.00  0.00            
ATOM    151  C4  CH4     2      20.030  13.220  23.640  1.00  0.00            
ATOM    152  O1  CH4     2      20.620  13.930  24.440  1.00  0.00            
ATOM    153  N1  CH4     2      20.320  11.860  23.610  1.00  0.00            
ATOM    154  C5  CH4     2      21.510  11.270  24.110  1.00  0.00            
ATOM    155  C6  CH4     2      22.720  11.660  23.700  1.00  0.00            
ATOM    156  C7  CH4     2      23.900  11.160  24.230  1.00  0.00            
ATOM    157  C8  CH4     2      23.900  10.180  25.260  1.00  0.00            
ATOM    158  N2  CH4     2      25.310   9.840  25.760  1.00  0.00            
ATOM    159  O2  CH4     2      25.520   8.640  26.100  1.00  0.00            
ATOM    160  O3  CH4     2      26.220  10.540  25.350  1.00  0.00            
ATOM    161  C9  CH4     2      22.660   9.730  25.780  1.00  0.00            
ATOM    162  C10 CH4     2      22.580   8.840  27.050  1.00  0.00            
ATOM    163  F1  CH4     2      23.560   9.100  27.980  1.00  0.00            
ATOM    164  F2  CH4     2      21.410   8.840  27.700  1.00  0.00            
ATOM    165  F3  CH4     2      22.770   7.560  26.700  1.00  0.00            
ATOM    166  C11 CH4     2      21.460  10.330  25.170  1.00  0.00            
ATOM    167  H1  CH4     2      17.350  15.260  22.520  1.00  0.00            
ATOM    168  H2  CH4     2      18.470  15.480  23.860  1.00  0.00            
ATOM    169  H3  CH4     2      19.150  15.740  22.290  1.00  0.00            
ATOM    170  H4  CH4     2      19.260  13.610  21.670  1.00  0.00            
ATOM    171  H5  CH4     2      16.890  13.020  23.510  1.00  0.00            
ATOM    172  H6  CH4     2      17.070  13.100  21.770  1.00  0.00            
ATOM    173  H7  CH4     2      17.680  11.690  22.650  1.00  0.00            
ATOM    174  H8  CH4     2      19.890  11.310  22.870  1.00  0.00            
ATOM    175  H9  CH4     2      22.800  12.380  22.890  1.00  0.00            
ATOM    176  H10 CH4     2      24.780  11.680  23.860  1.00  0.00            
ATOM    177  H11 CH4     2      20.540  10.330  25.750  1.00  0.00            
TER
ENDMDL
MODEL        1
ATOM      1  C1  BCD     1      28.770  24.990  29.850  1.00  0.00            
ATOM      2  O1  BCD     1      27.440  24.430  29.870  1.00  0.00            
ATOM      3  C2  BCD     1      28.780  26.400  29.390  1.00  0.00            
ATOM      4  O2  BCD     1      28.010  27.200  30.240  1.00  0.00            
ATOM      5  C3  BCD     1      28.260  26.490  27.910  1.00  0.00            
ATOM      6  O3  BCD     1      28.290  27.820  27.510  1.00  0.00            
ATOM      7  C4  BCD     1      29.240  25.630  27.130  1.00  0.00            
ATOM      8  C5  BCD     1      29.180  24.210  27.700  1.00  0.00            
ATOM      9  O4  BCD     1      29.600  24.200  29.030  1.00  0.00            
ATOM     10  C6  BCD     1      30.180  23.400  26.910  1.00  0.00            
ATOM     11  O5  BCD     1      29.970  21.970  26.890  1.00  0.00            
ATOM     12  H1  BCD     1      29.160  24.970  30.870  1.00  0.00            
ATOM     13  H2  BCD     1      29.810  26.780  29.390  1.00  0.00            
ATOM     14  H3  BCD     1      28.400  28.080  30.300  1.00  0.00            
ATOM     15  H4  BCD     1      27.250  26.080  27.860  1.00  0.00            
ATOM     16  H5  BCD     1      28.470  27.790  26.570  1.00  0.00            
ATOM     17  H6  BCD     1      30.240  26.060  27.280  1.00  0.00            
ATOM     18  H7  BCD     1      28.180  23.760  27.630  1.00  0.00            
ATOM     19  H8  BCD     1      30.260  23.850  25.910  1.00  0.00            
ATOM     20  H9  BCD     1      31.130  23.710  27.350  1.00  0.00            
ATOM     21  H10 BCD     1      30.810  21.520  26.980  1.00  0.00            
ATOM     22  C7  BCD     1      24.710  22.790  32.350  1.00  0.00            
ATOM     23  O6  BCD     1      23.840  22.910  31.210  1.00  0.00            
ATOM     24  C8  BCD     1      25.300  24.120  32.840  1.00  0.00            
ATOM     25  O7  BCD     1      24.150  24.930  33.140  1.00  0.00            
ATOM     26  C9  BCD     1      26.020  24.820  31.730  1.00  0.00            
ATOM     27  O8  BCD     1      26.550  26.040  32.270  1.00  0.00            
ATOM     28  C10 BCD     1      27.050  23.940  31.130  1.00  0.00            
ATOM     29  C11 BCD     1      26.550  22.540  30.780  1.00  0.00            
ATOM     30  O9  BCD     1      25.860  21.990  31.920  1.00  0.00            
ATOM     31  C12 BCD     1      27.650  21.580  30.330  1.00  0.00            
ATOM     32  O10 BCD     1      27.190  20.270  30.370  1.00  0.00            
ATOM     33  H11 BCD     1      24.240  22.240  33.170  1.00  0.00            
ATOM     34  H12 BCD     1      25.970  23.930  33.690  1.00  0.00            
ATOM     35  H13 BCD     1      23.490  24.890  32.440  1.00  0.00            
ATOM     36  H14 BCD     1      25.270  25.010  30.950  1.00  0.00            
ATOM     37  H15 BCD     1      27.100  26.490  31.610  1.00  0.00            
ATOM     38  H16 BCD     1      27.880  23.800  31.840  1.00  0.00            
ATOM     39  H17 BCD     1      25.800  22.730  30.000  1.00  0.00            
ATOM     40  H18 BCD     1      28.040  21.890  29.350  1.00  0.00            
ATOM     41  H19 BCD     1      28.510  21.640  31.010  1.00  0.00            
ATOM     42  H20 BCD     1      26.240  20.320  30.500  1.00  0.00            
ATOM     43  C13 BCD     1      19.910  22.190  30.190  1.00  0.00            
ATOM     44  O11 BCD     1      20.290  22.240  28.830  1.00  0.00            
ATOM     45  C14 BCD     1      20.240  23.480  30.820  1.00  0.00            
ATOM     46  O12 BCD     1      19.410  24.430  30.250  1.00  0.00            
ATOM     47  C15 BCD     1      21.770  23.800  30.880  1.00  0.00            
ATOM     48  O13 BCD     1      22.050  24.960  31.590  1.00  0.00            
ATOM     49  C16 BCD     1      22.490  22.640  31.490  1.00  0.00            
ATOM     50  C17 BCD     1      22.090  21.260  31.030  1.00  0.00            
ATOM     51  O14 BCD     1      20.680  21.140  30.840  1.00  0.00            
ATOM     52  C18 BCD     1      22.550  20.160  32.020  1.00  0.00            
ATOM     53  O15 BCD     1      21.880  20.280  33.250  1.00  0.00            
ATOM     54  H21 BCD     1      18.840  22.020  30.320  1.00  0.00            
ATOM     55  H22 BCD     1      19.830  23.420  31.830  1.00  0.00            
ATOM     56  H23 BCD     1      19.600  25.280  30.650  1.00  0.00            
ATOM     57  H24 BCD     1      22.070  23.940  29.830  1.00  0.00            
ATOM     58  H25 BCD     1      21.420  25.660  31.380  1.00  0.00            
ATOM     59  H26 BCD     1      22.460  22.720  32.580  1.00  0.00            
ATOM     60  H27 BCD     1      22.600  21.090  30.070  1.00  0.00            
ATOM     61  H28 BCD     1      22.410  19.160  31.580  1.00  0.00            
ATOM     62  H29 BCD     1      23.630  20.260  32.200  1.00  0.00            
ATOM     63  H30 BCD     1      21.010  20.640  33.040  1.00  0.00            
ATOM     64  C19 BCD     1      19.300  21.420  24.900  1.00  0.00            
ATOM     65  O16 BCD     1      20.650  21.690  24.430  1.00  0.00            
ATOM     66  C20 BCD     1      18.730  22.730  25.490  1.00  0.00            
ATOM     67  O17 BCD     1      18.810  23.800  24.470  1.00  0.00            
ATOM     68  C21 BCD     1      19.470  23.070  26.780  1.00  0.00            
ATOM     69  O18 BCD     1      19.090  24.370  27.280  1.00  0.00            
ATOM     70  C22 BCD     1      19.340  21.960  27.810  1.00  0.00            
ATOM     71  C23 BCD     1      19.780  20.620  27.120  1.00  0.00            
ATOM     72  O19 BCD     1      19.190  20.330  25.830  1.00  0.00            
ATOM     73  C24 BCD     1      19.680  19.440  28.040  1.00  0.00            
ATOM     74  O20 BCD     1      18.350  19.240  28.570  1.00  0.00            
ATOM     75  H31 BCD     1      18.760  21.070  24.020  1.00  0.00            
ATOM     76  H32 BCD     1      17.700  22.560  25.840  1.00  0.00            
ATOM     77  H33 BCD     1      18.610  24.600  24.970  1.00  0.00            
ATOM     78  H34 BCD     1      20.530  23.130  26.470  1.00  0.00            
ATOM     79  H35 BCD     1      19.350  24.370  28.200  1.00  0.00            
ATOM     80  H36 BCD     1      18.320  21.940  28.210  1.00  0.00            
ATOM     81  H37 BCD     1      20.850  20.750  26.960  1.00  0.00            
ATOM     82  H38 BCD     1      20.080  18.590  27.470  1.00  0.00            
ATOM     83  H39 BCD     1      20.340  19.510  28.910  1.00  0.00            
ATOM     84  H40 BCD     1      18.430  18.420  29.060  1.00  0.00            
ATOM     85  C25 BCD     1      22.810  21.320  20.980  1.00  0.00            
ATOM     86  O21 BCD     1      23.710  22.270  21.450  1.00  0.00            
ATOM     87  C26 BCD     1      21.470  21.970  20.820  1.00  0.00            
ATOM     88  O22 BCD     1      21.440  23.030  19.880  1.00  0.00            
ATOM     89  C27 BCD     1      20.960  22.370  22.160  1.00  0.00            
ATOM     90  O23 BCD     1      19.590  22.890  22.060  1.00  0.00            
ATOM     91  C28 BCD     1      21.000  21.200  23.140  1.00  0.00            
ATOM     92  C29 BCD     1      22.360  20.520  23.140  1.00  0.00            
ATOM     93  O24 BCD     1      22.750  20.170  21.840  1.00  0.00            
ATOM     94  C30 BCD     1      22.350  19.230  23.980  1.00  0.00            
ATOM     95  O25 BCD     1      23.650  18.700  24.340  1.00  0.00            
ATOM     96  H41 BCD     1      23.090  20.950  19.980  1.00  0.00            
ATOM     97  H42 BCD     1      20.820  21.180  20.410  1.00  0.00            
ATOM     98  H43 BCD     1      20.650  23.570  20.020  1.00  0.00            
ATOM     99  H44 BCD     1      21.640  23.160  22.490  1.00  0.00            
ATOM    100  H45 BCD     1      19.370  23.260  22.920  1.00  0.00            
ATOM    101  H46 BCD     1      20.220  20.480  22.860  1.00  0.00            
ATOM    102  H47 BCD     1      23.090  21.210  23.580  1.00  0.00            
ATOM    103  H48 BCD     1      21.830  19.390  24.930  1.00  0.00            
ATOM    104  H49 BCD     1      21.750  18.560  23.360  1.00  0.00            
ATOM    105  H50 BCD     1      24.280  19.400  24.570  1.00  0.00            
ATOM    106  C31 BCD     1      27.500  23.980  20.570  1.00  0.00            
ATOM    107  O26 BCD     1      27.430  24.980  21.600  1.00  0.00            
ATOM    108  C32 BCD     1      26.400  24.010  19.550  1.00  0.00            
ATOM    109  O27 BCD     1      26.510  25.190  18.790  1.00  0.00            
ATOM    110  C33 BCD     1      24.980  23.910  20.180  1.00  0.00            
ATOM    111  C34 BCD     1      24.960  22.460  20.670  1.00  0.00            
ATOM    112  C35 BCD     1      26.090  22.310  21.750  1.00  0.00            
ATOM    113  O28 BCD     1      27.380  22.640  21.160  1.00  0.00            
ATOM    114  C36 BCD     1      26.140  20.940  22.490  1.00  0.00            
ATOM    115  O29 BCD     1      26.450  19.950  21.480  1.00  0.00            
ATOM    116  O30 BCD     1      23.990  23.970  19.150  1.00  0.00            
ATOM    117  H51 BCD     1      28.450  24.120  20.050  1.00  0.00            
ATOM    118  H52 BCD     1      26.530  23.180  18.840  1.00  0.00            
ATOM    119  H53 BCD     1      25.710  25.270  18.260  1.00  0.00            
ATOM    120  H54 BCD     1      24.870  24.660  20.970  1.00  0.00            
ATOM    121  H55 BCD     1      23.140  23.780  19.540  1.00  0.00            
ATOM    122  H56 BCD     1      25.100  21.800  19.800  1.00  0.00            
ATOM    123  H57 BCD     1      25.920  23.060  22.540  1.00  0.00            
ATOM    124  H58 BCD     1      26.920  20.980  23.260  1.00  0.00            
ATOM    125  H59 BCD     1      25.140  20.820  22.940  1.00  0.00            
ATOM    126  H60 BCD     1      26.090  19.100  21.760  1.00  0.00            
ATOM    127  C37 BCD     1      29.840  26.130  24.800  1.00  0.00            
ATOM    128  O31 BCD     1      28.870  25.610  25.750  1.00  0.00            
ATOM    129  C38 BCD     1      29.340  27.230  23.900  1.00  0.00            
ATOM    130  O32 BCD     1      28.960  28.340  24.690  1.00  0.00            
ATOM    131  C39 BCD     1      28.200  26.670  22.980  1.00  0.00            
ATOM    132  O33 BCD     1      27.720  27.760  22.160  1.00  0.00            
ATOM    133  C40 BCD     1      28.650  25.480  22.130  1.00  0.00            
ATOM    134  C41 BCD     1      29.310  24.470  23.120  1.00  0.00            
ATOM    135  O34 BCD     1      30.260  25.100  23.920  1.00  0.00            
ATOM    136  C42 BCD     1      30.050  23.320  22.450  1.00  0.00            
ATOM    137  O35 BCD     1      30.780  23.910  21.320  1.00  0.00            
ATOM    138  H61 BCD     1      30.760  26.420  25.320  1.00  0.00            
ATOM    139  H62 BCD     1      30.260  27.610  23.420  1.00  0.00            
ATOM    140  H63 BCD     1      28.740  29.020  24.040  1.00  0.00            
ATOM    141  H64 BCD     1      27.450  26.320  23.700  1.00  0.00            
ATOM    142  H65 BCD     1      27.730  27.510  21.240  1.00  0.00            
ATOM    143  H66 BCD     1      29.340  25.780  21.340  1.00  0.00            
ATOM    144  H67 BCD     1      28.590  24.070  23.850  1.00  0.00            
ATOM    145  H68 BCD     1      30.770  22.900  23.160  1.00  0.00            
ATOM    146  H69 BCD     1      29.360  22.510  22.170  1.00  0.00            
ATOM    147  H70 BCD     1      31.260  23.170  20.920  1.00  0.00            
ATOM    148  C1  CH4     2      27.760  18.160  24.630  1.00  0.00            
ATOM    149  C2  CH4     2      27.920  19.210  25.680  1.00  0.00            
ATOM    150  C3  CH4     2      27.950  18.520  27.070  1.00  0.00            
ATOM    151  C4  CH4     2      26.830  20.260  25.760  1.00  0.00            
ATOM    152  O1  CH4     2      25.710  19.920  25.460  1.00  0.00            
ATOM    153  N1  CH4     2      27.080  21.560  26.180  1.00  0.00            
ATOM    154  C5  CH4     2      26.100  22.540  26.420  1.00  0.00            
ATOM    155  C6  CH4     2      25.320  22.390  27.520  1.00  0.00            
ATOM    156  C7  CH4     2      24.320  23.350  27.770  1.00  0.00            
ATOM    157  C8  CH4     2      24.000  24.390  26.850  1.00  0.00            
ATOM    158  N2  CH4     2      22.890  25.330  27.170  1.00  0.00            
ATOM    159  O2  CH4     2      22.670  25.740  28.310  1.00  0.00            
ATOM    160  O3  CH4     2      22.060  25.560  26.290  1.00  0.00            
ATOM    161  C9  CH4     2      24.720  24.430  25.560  1.00  0.00            
ATOM    162  C10 CH4     2      24.260  25.310  24.360  1.00  0.00            
ATOM    163  F1  CH4     2      25.140  25.360  23.330  1.00  0.00            
ATOM    164  F2  CH4     2      23.100  24.790  23.810  1.00  0.00            
ATOM    165  F3  CH4     2      24.060  26.540  24.780  1.00  0.00            
ATOM    166  C11 CH4     2      25.860  23.550  25.490  1.00  0.00            
ATOM    167  H1  CH4     2      28.080  18.550  23.660  1.00  0.00            
ATOM    168  H2  CH4     2      28.550  17.450  24.910  1.00  0.00            
ATOM    169  H3  CH4     2      26.780  17.670  24.580  1.00  0.00            
ATOM    170  H4  CH4     2      28.850  19.720  25.390  1.00  0.00            
ATOM    171  H5  CH4     2      28.760  17.780  27.080  1.00  0.00            
ATOM    172  H6  CH4     2      28.050  19.310  27.830  1.00  0.00            
ATOM    173  H7  CH4     2      27.040  17.970  27.340  1.00  0.00            
ATOM    174  H8  CH4     2      28.020  21.770  26.500  1.00  0.00            
ATOM    175  H9  CH4     2      25.540  21.570  28.200  1.00  0.00            
ATOM    176  H10 CH4     2      23.750  23.340  28.700  1.00  0.00            
ATOM    177  H11 CH4     2      26.500  23.510  24.610  1.00  0.00            
TER
ENDMDL
MODEL        1
ATOM      1  C1  BCD     1       9.820  24.480  27.700  1.00  0.00            
ATOM      2  O1  BCD     1       9.640  23.100  28.170  1.00  0.00            
ATOM      3  C2  BCD     1      10.660  24.270  26.440  1.00  0.00            
ATOM      4  O2  BCD     1      10.020  23.460  25.510  1.00  0.00            
ATOM      5  C3  BCD     1      12.130  23.860  26.830  1.00  0.00            
ATOM      6  O3  BCD     1      13.000  23.760  25.660  1.00  0.00            
ATOM      7  C4  BCD     1      12.650  24.730  27.980  1.00  0.00            
ATOM      8  C5  BCD     1      11.740  25.040  29.090  1.00  0.00            
ATOM      9  O4  BCD     1      10.400  25.370  28.640  1.00  0.00            
ATOM     10  C6  BCD     1      12.250  26.160  30.050  1.00  0.00            
ATOM     11  O5  BCD     1      11.520  26.200  31.280  1.00  0.00            
ATOM     12  H1  BCD     1       8.850  24.910  27.430  1.00  0.00            
ATOM     13  H2  BCD     1      10.720  25.280  26.010  1.00  0.00            
ATOM     14  H3  BCD     1      10.630  23.140  24.830  1.00  0.00            
ATOM     15  H4  BCD     1      11.990  22.840  27.220  1.00  0.00            
ATOM     16  H5  BCD     1      13.890  23.670  26.000  1.00  0.00            
ATOM     17  H6  BCD     1      12.940  25.670  27.500  1.00  0.00            
ATOM     18  H7  BCD     1      11.580  24.180  29.760  1.00  0.00            
ATOM     19  H8  BCD     1      13.300  25.900  30.200  1.00  0.00            
ATOM     20  H9  BCD     1      12.060  27.120  29.550  1.00  0.00            
ATOM     21  H10 BCD     1      12.030  26.760  31.870  1.00  0.00            
ATOM     22  C7  BCD     1       6.180  20.980  29.220  1.00  0.00            
ATOM     23  O6  BCD     1       6.760  19.800  29.880  1.00  0.00            
ATOM     24  C8  BCD     1       6.520  21.010  27.780  1.00  0.00            
ATOM     25  O7  BCD     1       6.170  19.770  27.190  1.00  0.00            
ATOM     26  C9  BCD     1       8.020  21.410  27.590  1.00  0.00            
ATOM     27  O8  BCD     1       8.330  21.430  26.200  1.00  0.00            
ATOM     28  C10 BCD     1       8.240  22.720  28.290  1.00  0.00            
ATOM     29  C11 BCD     1       7.910  22.640  29.760  1.00  0.00            
ATOM     30  O9  BCD     1       6.580  22.220  29.850  1.00  0.00            
ATOM     31  C12 BCD     1       8.190  23.900  30.630  1.00  0.00            
ATOM     32  O10 BCD     1       7.690  24.970  29.900  1.00  0.00            
ATOM     33  H11 BCD     1       5.090  20.930  29.300  1.00  0.00            
ATOM     34  H12 BCD     1       5.920  21.840  27.370  1.00  0.00            
ATOM     35  H13 BCD     1       6.370  19.860  26.250  1.00  0.00            
ATOM     36  H14 BCD     1       8.670  20.690  28.100  1.00  0.00            
ATOM     37  H15 BCD     1       8.890  22.200  26.100  1.00  0.00            
ATOM     38  H16 BCD     1       7.560  23.440  27.830  1.00  0.00            
ATOM     39  H17 BCD     1       8.390  21.740  30.170  1.00  0.00            
ATOM     40  H18 BCD     1       7.860  23.880  31.670  1.00  0.00            
ATOM     41  H19 BCD     1       9.280  23.990  30.710  1.00  0.00            
ATOM     42  H20 BCD     1       8.060  25.750  30.330  1.00  0.00            
ATOM     43  C13 BCD     1       5.380  16.540  32.110  1.00  0.00            
ATOM     44  O11 BCD     1       6.500  15.710  31.800  1.00  0.00            
ATOM     45  C14 BCD     1       4.540  16.940  30.850  1.00  0.00            
ATOM     46  O12 BCD     1       4.060  15.830  30.080  1.00  0.00            
ATOM     47  C15 BCD     1       5.350  17.890  30.000  1.00  0.00            
ATOM     48  O13 BCD     1       4.470  18.320  28.870  1.00  0.00            
ATOM     49  C16 BCD     1       5.870  19.110  30.800  1.00  0.00            
ATOM     50  C17 BCD     1       6.650  18.700  32.000  1.00  0.00            
ATOM     51  O14 BCD     1       5.910  17.740  32.780  1.00  0.00            
ATOM     52  C18 BCD     1       7.050  19.930  32.830  1.00  0.00            
ATOM     53  O15 BCD     1       8.040  19.640  33.770  1.00  0.00            
ATOM     54  H21 BCD     1       4.740  15.970  32.790  1.00  0.00            
ATOM     55  H22 BCD     1       3.750  17.580  31.260  1.00  0.00            
ATOM     56  H23 BCD     1       4.820  15.250  29.960  1.00  0.00            
ATOM     57  H24 BCD     1       6.230  17.400  29.560  1.00  0.00            
ATOM     58  H25 BCD     1       5.000  18.880  28.300  1.00  0.00            
ATOM     59  H26 BCD     1       4.930  19.650  30.980  1.00  0.00            
ATOM     60  H27 BCD     1       7.610  18.230  31.770  1.00  0.00            
ATOM     61  H28 BCD     1       7.460  20.740  32.230  1.00  0.00            
ATOM     62  H29 BCD     1       6.190  20.360  33.350  1.00  0.00            
ATOM     63  H30 BCD     1       7.790  19.990  34.630  1.00  0.00            
ATOM     64  C19 BCD     1       9.510  14.230  34.000  1.00  0.00            
ATOM     65  O16 BCD     1      10.260  15.360  33.580  1.00  0.00            
ATOM     66  C20 BCD     1       9.080  13.360  32.790  1.00  0.00            
ATOM     67  O17 BCD     1      10.220  12.840  32.110  1.00  0.00            
ATOM     68  C21 BCD     1       8.210  14.210  31.900  1.00  0.00            
ATOM     69  O18 BCD     1       7.860  13.340  30.700  1.00  0.00            
ATOM     70  C22 BCD     1       6.970  14.760  32.690  1.00  0.00            
ATOM     71  C23 BCD     1       7.360  15.440  34.010  1.00  0.00            
ATOM     72  O19 BCD     1       8.370  14.720  34.700  1.00  0.00            
ATOM     73  C24 BCD     1       6.270  15.780  35.050  1.00  0.00            
ATOM     74  O20 BCD     1       5.320  14.770  35.270  1.00  0.00            
ATOM     75  H31 BCD     1      10.010  13.560  34.710  1.00  0.00            
ATOM     76  H32 BCD     1       8.480  12.500  33.100  1.00  0.00            
ATOM     77  H33 BCD     1       9.910  12.010  31.730  1.00  0.00            
ATOM     78  H34 BCD     1       8.780  15.090  31.580  1.00  0.00            
ATOM     79  H35 BCD     1       7.110  13.730  30.230  1.00  0.00            
ATOM     80  H36 BCD     1       6.230  13.950  32.780  1.00  0.00            
ATOM     81  H37 BCD     1       7.820  16.370  33.640  1.00  0.00            
ATOM     82  H38 BCD     1       6.830  15.980  35.980  1.00  0.00            
ATOM     83  H39 BCD     1       5.750  16.720  34.820  1.00  0.00            
ATOM     84  H40 BCD     1       4.430  15.130  35.330  1.00  0.00            
ATOM     85  C25 BCD     1      13.900  17.280  34.520  1.00  0.00            
ATOM     86  O21 BCD     1      13.950  18.130  33.340  1.00  0.00            
ATOM     87  C26 BCD     1      13.950  15.780  34.190  1.00  0.00            
ATOM     88  O22 BCD     1      14.980  15.490  33.230  1.00  0.00            
ATOM     89  C27 BCD     1      12.650  15.250  33.470  1.00  0.00            
ATOM     90  O23 BCD     1      12.600  13.820  33.260  1.00  0.00            
ATOM     91  C28 BCD     1      11.450  15.660  34.240  1.00  0.00            
ATOM     92  C29 BCD     1      11.510  17.150  34.500  1.00  0.00            
ATOM     93  O24 BCD     1      12.690  17.540  35.260  1.00  0.00            
ATOM     94  C30 BCD     1      10.270  17.650  35.220  1.00  0.00            
ATOM     95  O25 BCD     1      10.030  17.100  36.530  1.00  0.00            
ATOM     96  H41 BCD     1      14.710  17.530  35.210  1.00  0.00            
ATOM     97  H42 BCD     1      14.050  15.190  35.110  1.00  0.00            
ATOM     98  H43 BCD     1      14.810  15.780  32.340  1.00  0.00            
ATOM     99  H44 BCD     1      12.640  15.700  32.470  1.00  0.00            
ATOM    100  H45 BCD     1      11.730  13.600  32.920  1.00  0.00            
ATOM    101  H46 BCD     1      11.620  15.180  35.210  1.00  0.00            
ATOM    102  H47 BCD     1      11.580  17.760  33.580  1.00  0.00            
ATOM    103  H48 BCD     1      10.360  18.740  35.390  1.00  0.00            
ATOM    104  H49 BCD     1       9.430  17.420  34.560  1.00  0.00            
ATOM    105  H50 BCD     1       9.690  16.200  36.470  1.00  0.00            
ATOM    106  C31 BCD     1      16.750  20.370  31.140  1.00  0.00            
ATOM    107  O26 BCD     1      15.750  21.260  30.670  1.00  0.00            
ATOM    108  C32 BCD     1      16.470  18.950  30.700  1.00  0.00            
ATOM    109  O27 BCD     1      16.620  18.860  29.210  1.00  0.00            
ATOM    110  C33 BCD     1      15.150  18.330  31.280  1.00  0.00            
ATOM    111  C34 BCD     1      15.260  18.500  32.800  1.00  0.00            
ATOM    112  C35 BCD     1      15.640  19.910  33.220  1.00  0.00            
ATOM    113  O28 BCD     1      16.740  20.410  32.560  1.00  0.00            
ATOM    114  C36 BCD     1      15.890  19.950  34.720  1.00  0.00            
ATOM    115  O29 BCD     1      16.880  18.980  35.110  1.00  0.00            
ATOM    116  O30 BCD     1      14.970  16.950  30.910  1.00  0.00            
ATOM    117  H51 BCD     1      17.740  20.620  30.730  1.00  0.00            
ATOM    118  H52 BCD     1      17.290  18.360  31.130  1.00  0.00            
ATOM    119  H53 BCD     1      17.140  19.610  28.920  1.00  0.00            
ATOM    120  H54 BCD     1      14.310  18.970  30.980  1.00  0.00            
ATOM    121  H55 BCD     1      15.040  16.840  29.960  1.00  0.00            
ATOM    122  H56 BCD     1      16.070  17.830  33.110  1.00  0.00            
ATOM    123  H57 BCD     1      14.850  20.650  33.050  1.00  0.00            
ATOM    124  H58 BCD     1      16.130  20.980  35.030  1.00  0.00            
ATOM    125  H59 BCD     1      14.940  19.720  35.210  1.00  0.00            
ATOM    126  H60 BCD     1      16.790  18.670  36.020  1.00  0.00            
ATOM    127  C37 BCD     1      15.030  24.660  28.450  1.00  0.00            
ATOM    128  O31 BCD     1      13.770  24.080  28.490  1.00  0.00            
ATOM    129  C38 BCD     1      15.980  23.660  27.850  1.00  0.00            
ATOM    130  O32 BCD     1      15.670  23.510  26.470  1.00  0.00            
ATOM    131  C39 BCD     1      16.060  22.310  28.530  1.00  0.00            
ATOM    132  O33 BCD     1      17.150  21.460  28.060  1.00  0.00            
ATOM    133  C40 BCD     1      16.220  22.500  30.050  1.00  0.00            
ATOM    134  C41 BCD     1      15.470  23.710  30.660  1.00  0.00            
ATOM    135  O34 BCD     1      15.440  24.880  29.770  1.00  0.00            
ATOM    136  C42 BCD     1      16.050  24.000  32.020  1.00  0.00            
ATOM    137  O35 BCD     1      17.500  24.210  32.110  1.00  0.00            
ATOM    138  H61 BCD     1      14.990  25.630  27.950  1.00  0.00            
ATOM    139  H62 BCD     1      16.970  24.150  27.880  1.00  0.00            
ATOM    140  H63 BCD     1      16.520  23.430  26.010  1.00  0.00            
ATOM    141  H64 BCD     1      15.090  21.850  28.270  1.00  0.00            
ATOM    142  H65 BCD     1      16.880  20.980  27.270  1.00  0.00            
ATOM    143  H66 BCD     1      17.260  22.760  30.260  1.00  0.00            
ATOM    144  H67 BCD     1      14.440  23.400  30.880  1.00  0.00            
ATOM    145  H68 BCD     1      15.510  24.820  32.510  1.00  0.00            
ATOM    146  H69 BCD     1      15.750  23.120  32.610  1.00  0.00            
ATOM    147  H70 BCD     1      17.640  24.060  33.050  1.00  0.00            
ATOM    148  C1  CH4     2      10.710  23.100  36.270  1.00  0.00            
ATOM    149  C2  CH4     2      10.900  21.610  35.770  1.00  0.00            
ATOM    150  C3  CH4     2      11.610  20.820  36.920  1.00  0.00            
ATOM    151  C4  CH4     2      11.550  21.570  34.370  1.00  0.00            
ATOM    152  O1  CH4     2      12.770  21.700  34.170  1.00  0.00            
ATOM    153  N1  CH4     2      10.620  21.400  33.370  1.00  0.00            
ATOM    154  C5  CH4     2      10.990  21.110  32.060  1.00  0.00            
ATOM    155  C6  CH4     2      11.790  21.960  31.240  1.00  0.00            
ATOM    156  C7  CH4     2      12.200  21.560  29.950  1.00  0.00            
ATOM    157  C8  CH4     2      11.780  20.310  29.430  1.00  0.00            
ATOM    158  N2  CH4     2      12.120  19.990  28.060  1.00  0.00            
ATOM    159  O2  CH4     2      13.290  20.260  27.660  1.00  0.00            
ATOM    160  O3  CH4     2      11.290  19.410  27.370  1.00  0.00            
ATOM    161  C9  CH4     2      11.080  19.360  30.250  1.00  0.00            
ATOM    162  C10 CH4     2      10.620  17.950  29.760  1.00  0.00            
ATOM    163  F1  CH4     2       9.590  18.110  28.850  1.00  0.00            
ATOM    164  F2  CH4     2      11.630  17.210  29.220  1.00  0.00            
ATOM    165  F3  CH4     2      10.140  17.280  30.840  1.00  0.00            
ATOM    166  C11 CH4     2      10.660  19.790  31.560  1.00  0.00            
ATOM    167  H1  CH4     2       9.900  23.520  35.650  1.00  0.00            
ATOM    168  H2  CH4     2      10.350  23.070  37.310  1.00  0.00            
ATOM    169  H3  CH4     2      11.640  23.680  36.220  1.00  0.00            
ATOM    170  H4  CH4     2       9.910  21.160  35.670  1.00  0.00            
ATOM    171  H5  CH4     2      10.930  20.640  37.770  1.00  0.00            
ATOM    172  H6  CH4     2      11.930  19.810  36.660  1.00  0.00            
ATOM    173  H7  CH4     2      12.530  21.320  37.240  1.00  0.00            
ATOM    174  H8  CH4     2       9.740  20.990  33.660  1.00  0.00            
ATOM    175  H9  CH4     2      12.010  22.960  31.620  1.00  0.00            
ATOM    176  H10 CH4     2      12.890  22.110  29.330  1.00  0.00            
ATOM    177  H11 CH4     2      10.260  19.060  32.260  1.00  0.00            
TER
ENDMDL
MODEL        1
ATOM      1  C1  BCD     1      24.930  31.310  15.960  1.00  0.00            
ATOM      2  O1  BCD     1      25.420  30.550  17.100  1.00  0.00            
ATOM      3  C2  BCD     1      23.660  32.010  16.230  1.00  0.00            
ATOM      4  O2  BCD     1      23.820  32.900  17.320  1.00  0.00            
ATOM      5  C3  BCD     1      22.560  31.020  16.410  1.00  0.00            
ATOM      6  O3  BCD     1      21.390  31.710  16.710  1.00  0.00            
ATOM      7  C4  BCD     1      22.450  30.180  15.120  1.00  0.00            
ATOM      8  C5  BCD     1      23.750  29.450  14.880  1.00  0.00            
ATOM      9  O4  BCD     1      24.780  30.470  14.820  1.00  0.00            
ATOM     10  C6  BCD     1      23.740  28.740  13.530  1.00  0.00            
ATOM     11  O5  BCD     1      24.970  28.200  13.260  1.00  0.00            
ATOM     12  H1  BCD     1      25.660  32.100  15.760  1.00  0.00            
ATOM     13  H2  BCD     1      23.490  32.580  15.300  1.00  0.00            
ATOM     14  H3  BCD     1      23.000  32.700  17.760  1.00  0.00            
ATOM     15  H4  BCD     1      22.830  30.330  17.210  1.00  0.00            
ATOM     16  H5  BCD     1      20.690  31.060  16.780  1.00  0.00            
ATOM     17  H6  BCD     1      22.150  30.860  14.310  1.00  0.00            
ATOM     18  H7  BCD     1      23.930  28.740  15.690  1.00  0.00            
ATOM     19  H8  BCD     1      22.990  27.960  13.700  1.00  0.00            
ATOM     20  H9  BCD     1      23.440  29.370  12.680  1.00  0.00            
ATOM     21  H10 BCD     1      25.500  28.970  13.010  1.00  0.00            
ATOM     22  C7  BCD     1      28.730  30.390  19.500  1.00  0.00            
ATOM     23  O6  BCD     1      28.660  28.970  19.400  1.00  0.00            
ATOM     24  C8  BCD     1      27.490  31.050  20.110  1.00  0.00            
ATOM     25  O7  BCD     1      27.410  30.720  21.500  1.00  0.00            
ATOM     26  C9  BCD     1      26.340  30.650  19.320  1.00  0.00            
ATOM     27  O8  BCD     1      25.260  31.410  19.950  1.00  0.00            
ATOM     28  C10 BCD     1      26.520  31.110  17.840  1.00  0.00            
ATOM     29  C11 BCD     1      27.870  30.710  17.260  1.00  0.00            
ATOM     30  O9  BCD     1      28.920  31.000  18.230  1.00  0.00            
ATOM     31  C12 BCD     1      28.090  31.270  15.900  1.00  0.00            
ATOM     32  O10 BCD     1      28.230  32.700  15.960  1.00  0.00            
ATOM     33  H11 BCD     1      29.560  30.750  20.110  1.00  0.00            
ATOM     34  H12 BCD     1      27.670  32.120  19.910  1.00  0.00            
ATOM     35  H13 BCD     1      26.570  31.060  21.830  1.00  0.00            
ATOM     36  H14 BCD     1      26.180  29.560  19.300  1.00  0.00            
ATOM     37  H15 BCD     1      24.430  31.450  19.460  1.00  0.00            
ATOM     38  H16 BCD     1      26.460  32.210  17.920  1.00  0.00            
ATOM     39  H17 BCD     1      27.980  29.620  17.140  1.00  0.00            
ATOM     40  H18 BCD     1      29.050  30.830  15.610  1.00  0.00            
ATOM     41  H19 BCD     1      27.270  31.060  15.200  1.00  0.00            
ATOM     42  H20 BCD     1      28.770  32.930  16.720  1.00  0.00            
ATOM     43  C13 BCD     1      29.720  25.380  20.860  1.00  0.00            
ATOM     44  O11 BCD     1      28.340  24.890  20.430  1.00  0.00            
ATOM     45  C14 BCD     1      29.580  26.470  21.940  1.00  0.00            
ATOM     46  O12 BCD     1      28.900  26.050  23.090  1.00  0.00            
ATOM     47  C15 BCD     1      28.900  27.670  21.330  1.00  0.00            
ATOM     48  O13 BCD     1      28.800  28.690  22.340  1.00  0.00            
ATOM     49  C16 BCD     1      29.620  28.210  20.080  1.00  0.00            
ATOM     50  C17 BCD     1      29.890  26.990  19.090  1.00  0.00            
ATOM     51  O14 BCD     1      30.370  25.770  19.750  1.00  0.00            
ATOM     52  C18 BCD     1      30.910  27.310  18.000  1.00  0.00            
ATOM     53  O15 BCD     1      32.080  27.850  18.530  1.00  0.00            
ATOM     54  H21 BCD     1      30.410  24.640  21.290  1.00  0.00            
ATOM     55  H22 BCD     1      30.600  26.820  22.100  1.00  0.00            
ATOM     56  H23 BCD     1      28.560  26.890  23.410  1.00  0.00            
ATOM     57  H24 BCD     1      27.890  27.380  21.000  1.00  0.00            
ATOM     58  H25 BCD     1      28.200  29.380  22.040  1.00  0.00            
ATOM     59  H26 BCD     1      30.510  28.790  20.340  1.00  0.00            
ATOM     60  H27 BCD     1      29.000  26.620  18.560  1.00  0.00            
ATOM     61  H28 BCD     1      31.100  26.320  17.550  1.00  0.00            
ATOM     62  H29 BCD     1      30.480  27.910  17.190  1.00  0.00            
ATOM     63  H30 BCD     1      32.520  27.210  19.100  1.00  0.00            
ATOM     64  C19 BCD     1      26.360  21.410  19.730  1.00  0.00            
ATOM     65  O16 BCD     1      25.370  22.020  18.860  1.00  0.00            
ATOM     66  C20 BCD     1      26.320  21.920  21.090  1.00  0.00            
ATOM     67  O17 BCD     1      24.980  21.860  21.620  1.00  0.00            
ATOM     68  C21 BCD     1      26.800  23.370  21.140  1.00  0.00            
ATOM     69  O18 BCD     1      26.830  23.890  22.490  1.00  0.00            
ATOM     70  C22 BCD     1      28.140  23.520  20.510  1.00  0.00            
ATOM     71  C23 BCD     1      28.140  22.850  19.160  1.00  0.00            
ATOM     72  O19 BCD     1      27.670  21.520  19.160  1.00  0.00            
ATOM     73  C24 BCD     1      29.590  22.930  18.440  1.00  0.00            
ATOM     74  O20 BCD     1      30.590  22.360  19.360  1.00  0.00            
ATOM     75  H31 BCD     1      26.130  20.340  19.860  1.00  0.00            
ATOM     76  H32 BCD     1      26.960  21.260  21.690  1.00  0.00            
ATOM     77  H33 BCD     1      24.990  22.390  22.420  1.00  0.00            
ATOM     78  H34 BCD     1      26.010  23.930  20.620  1.00  0.00            
ATOM     79  H35 BCD     1      27.420  24.650  22.450  1.00  0.00            
ATOM     80  H36 BCD     1      28.960  23.030  21.070  1.00  0.00            
ATOM     81  H37 BCD     1      27.450  23.430  18.540  1.00  0.00            
ATOM     82  H38 BCD     1      29.700  22.390  17.490  1.00  0.00            
ATOM     83  H39 BCD     1      29.810  23.970  18.200  1.00  0.00            
ATOM     84  H40 BCD     1      30.600  21.400  19.350  1.00  0.00            
ATOM     85  C25 BCD     1      22.050  20.930  16.660  1.00  0.00            
ATOM     86  O21 BCD     1      21.450  22.190  16.820  1.00  0.00            
ATOM     87  C26 BCD     1      22.180  20.250  18.020  1.00  0.00            
ATOM     88  O22 BCD     1      20.950  20.090  18.740  1.00  0.00            
ATOM     89  C27 BCD     1      23.280  20.990  18.870  1.00  0.00            
ATOM     90  O23 BCD     1      23.630  20.200  20.050  1.00  0.00            
ATOM     91  C28 BCD     1      24.580  21.150  18.060  1.00  0.00            
ATOM     92  C29 BCD     1      24.270  21.760  16.710  1.00  0.00            
ATOM     93  O24 BCD     1      23.320  21.040  16.030  1.00  0.00            
ATOM     94  C30 BCD     1      25.530  21.910  15.840  1.00  0.00            
ATOM     95  O25 BCD     1      25.510  23.220  15.260  1.00  0.00            
ATOM     96  H41 BCD     1      21.290  20.390  16.090  1.00  0.00            
ATOM     97  H42 BCD     1      22.640  19.280  17.810  1.00  0.00            
ATOM     98  H43 BCD     1      20.560  20.970  18.820  1.00  0.00            
ATOM     99  H44 BCD     1      23.010  22.010  19.200  1.00  0.00            
ATOM    100  H45 BCD     1      24.210  20.790  20.540  1.00  0.00            
ATOM    101  H46 BCD     1      25.060  20.200  17.790  1.00  0.00            
ATOM    102  H47 BCD     1      23.820  22.710  17.010  1.00  0.00            
ATOM    103  H48 BCD     1      26.390  21.910  16.540  1.00  0.00            
ATOM    104  H49 BCD     1      25.620  21.040  15.170  1.00  0.00            
ATOM    105  H50 BCD     1      26.180  23.790  15.650  1.00  0.00            
ATOM    106  C31 BCD     1      18.370  24.490  15.900  1.00  0.00            
ATOM    107  O26 BCD     1      19.450  25.490  15.810  1.00  0.00            
ATOM    108  C32 BCD     1      18.260  23.920  17.340  1.00  0.00            
ATOM    109  O27 BCD     1      17.840  25.050  18.140  1.00  0.00            
ATOM    110  C33 BCD     1      19.620  23.360  17.660  1.00  0.00            
ATOM    111  C34 BCD     1      20.070  22.360  16.530  1.00  0.00            
ATOM    112  C35 BCD     1      19.840  22.760  15.080  1.00  0.00            
ATOM    113  O28 BCD     1      18.580  23.430  14.970  1.00  0.00            
ATOM    114  C36 BCD     1      19.790  21.640  14.040  1.00  0.00            
ATOM    115  O29 BCD     1      18.800  20.600  14.250  1.00  0.00            
ATOM    116  O30 BCD     1      19.640  22.570  18.940  1.00  0.00            
ATOM    117  H51 BCD     1      17.420  25.000  15.690  1.00  0.00            
ATOM    118  H52 BCD     1      17.490  23.140  17.290  1.00  0.00            
ATOM    119  H53 BCD     1      17.570  24.670  18.990  1.00  0.00            
ATOM    120  H54 BCD     1      20.260  24.240  17.570  1.00  0.00            
ATOM    121  H55 BCD     1      18.990  23.010  19.490  1.00  0.00            
ATOM    122  H56 BCD     1      19.470  21.470  16.760  1.00  0.00            
ATOM    123  H57 BCD     1      20.580  23.470  14.700  1.00  0.00            
ATOM    124  H58 BCD     1      19.570  22.050  13.040  1.00  0.00            
ATOM    125  H59 BCD     1      20.760  21.140  13.940  1.00  0.00            
ATOM    126  H60 BCD     1      18.010  20.890  13.780  1.00  0.00            
ATOM    127  C37 BCD     1      20.230  29.350  14.670  1.00  0.00            
ATOM    128  O31 BCD     1      21.470  29.180  15.370  1.00  0.00            
ATOM    129  C38 BCD     1      19.090  29.190  15.670  1.00  0.00            
ATOM    130  O32 BCD     1      19.250  30.180  16.660  1.00  0.00            
ATOM    131  C39 BCD     1      19.040  27.770  16.290  1.00  0.00            
ATOM    132  O33 BCD     1      17.990  27.600  17.300  1.00  0.00            
ATOM    133  C40 BCD     1      19.110  26.750  15.190  1.00  0.00            
ATOM    134  C41 BCD     1      20.270  27.060  14.140  1.00  0.00            
ATOM    135  O34 BCD     1      20.040  28.390  13.670  1.00  0.00            
ATOM    136  C42 BCD     1      20.010  26.200  12.960  1.00  0.00            
ATOM    137  O35 BCD     1      21.030  26.330  12.030  1.00  0.00            
ATOM    138  H61 BCD     1      20.270  30.340  14.200  1.00  0.00            
ATOM    139  H62 BCD     1      18.170  29.410  15.110  1.00  0.00            
ATOM    140  H63 BCD     1      18.410  30.310  17.120  1.00  0.00            
ATOM    141  H64 BCD     1      19.990  27.670  16.840  1.00  0.00            
ATOM    142  H65 BCD     1      18.060  26.740  17.730  1.00  0.00            
ATOM    143  H66 BCD     1      18.160  26.690  14.640  1.00  0.00            
ATOM    144  H67 BCD     1      21.240  26.950  14.650  1.00  0.00            
ATOM    145  H68 BCD     1      19.970  25.130  13.180  1.00  0.00            
ATOM    146  H69 BCD     1      19.070  26.470  12.460  1.00  0.00            
ATOM    147  H70 BCD     1      21.100  27.280  11.880  1.00  0.00            
ATOM    148  C1  CH4     2      29.080  25.670  14.230  1.00  0.00            
ATOM    149  C2  CH4     2      27.880  26.620  14.410  1.00  0.00            
ATOM    150  C3  CH4     2      28.350  28.020  14.450  1.00  0.00            
ATOM    151  C4  CH4     2      26.980  26.140  15.600  1.00  0.00            
ATOM    152  O1  CH4     2      27.310  25.180  16.270  1.00  0.00            
ATOM    153  N1  CH4     2      25.820  26.810  15.750  1.00  0.00            
ATOM    154  C5  CH4     2      24.860  26.480  16.730  1.00  0.00            
ATOM    155  C6  CH4     2      23.600  26.020  16.260  1.00  0.00            
ATOM    156  C7  CH4     2      22.550  25.810  17.160  1.00  0.00            
ATOM    157  C8  CH4     2      22.670  26.080  18.560  1.00  0.00            
ATOM    158  N2  CH4     2      21.500  25.710  19.410  1.00  0.00            
ATOM    159  O2  CH4     2      21.590  25.030  20.400  1.00  0.00            
ATOM    160  O3  CH4     2      20.450  26.360  19.240  1.00  0.00            
ATOM    161  C9  CH4     2      23.890  26.590  19.050  1.00  0.00            
ATOM    162  C10 CH4     2      23.970  27.180  20.440  1.00  0.00            
ATOM    163  F1  CH4     2      23.860  26.270  21.420  1.00  0.00            
ATOM    164  F2  CH4     2      25.140  27.780  20.700  1.00  0.00            
ATOM    165  F3  CH4     2      23.010  28.150  20.740  1.00  0.00            
ATOM    166  C11 CH4     2      24.970  26.770  18.130  1.00  0.00            
ATOM    167  H1  CH4     2      28.890  24.610  14.010  1.00  0.00            
ATOM    168  H2  CH4     2      29.660  26.030  13.380  1.00  0.00            
ATOM    169  H3  CH4     2      29.700  25.670  15.140  1.00  0.00            
ATOM    170  H4  CH4     2      27.340  26.620  13.450  1.00  0.00            
ATOM    171  H5  CH4     2      28.760  28.270  15.430  1.00  0.00            
ATOM    172  H6  CH4     2      29.170  28.230  13.750  1.00  0.00            
ATOM    173  H7  CH4     2      27.480  28.630  14.170  1.00  0.00            
ATOM    174  H8  CH4     2      25.580  27.420  14.980  1.00  0.00            
ATOM    175  H9  CH4     2      23.480  25.790  15.200  1.00  0.00            
ATOM    176  H10 CH4     2      21.650  25.350  16.770  1.00  0.00            
ATOM    177  H11 CH4     2      25.910  27.230  18.420  1.00  0.00            
TER
ENDMDL
MODEL        1
ATOM      1  C1  BCD     1      17.050  17.860  30.720  1.00  0.00            
ATOM      2  O1  BCD     1      16.970  16.880  31.770  1.00  0.00            
ATOM      3  C2  BCD     1      18.150  17.440  29.750  1.00  0.00            
ATOM      4  O2  BCD     1      17.810  16.190  29.140  1.00  0.00            
ATOM      5  C3  BCD     1      19.440  17.220  30.390  1.00  0.00            
ATOM      6  O3  BCD     1      20.430  16.880  29.460  1.00  0.00            
ATOM      7  C4  BCD     1      19.800  18.530  31.090  1.00  0.00            
ATOM      8  C5  BCD     1      18.650  19.110  31.990  1.00  0.00            
ATOM      9  O4  BCD     1      17.430  19.060  31.250  1.00  0.00            
ATOM     10  C6  BCD     1      18.960  20.510  32.450  1.00  0.00            
ATOM     11  O5  BCD     1      17.920  21.100  33.310  1.00  0.00            
ATOM     12  H1  BCD     1      16.100  17.930  30.180  1.00  0.00            
ATOM     13  H2  BCD     1      18.400  18.150  28.950  1.00  0.00            
ATOM     14  H3  BCD     1      18.520  15.780  28.630  1.00  0.00            
ATOM     15  H4  BCD     1      19.430  16.450  31.170  1.00  0.00            
ATOM     16  H5  BCD     1      21.190  17.430  29.640  1.00  0.00            
ATOM     17  H6  BCD     1      20.070  19.330  30.390  1.00  0.00            
ATOM     18  H7  BCD     1      18.530  18.620  32.970  1.00  0.00            
ATOM     19  H8  BCD     1      19.920  20.530  32.970  1.00  0.00            
ATOM     20  H9  BCD     1      19.070  21.070  31.510  1.00  0.00            
ATOM     21  H10 BCD     1      17.370  21.650  32.750  1.00  0.00            
ATOM     22  C7  BCD     1      14.810  14.770  34.420  1.00  0.00            
ATOM     23  O6  BCD     1      15.950  14.290  35.050  1.00  0.00            
ATOM     24  C8  BCD     1      14.770  14.370  32.930  1.00  0.00            
ATOM     25  O7  BCD     1      14.860  12.950  32.750  1.00  0.00            
ATOM     26  C9  BCD     1      15.930  15.090  32.240  1.00  0.00            
ATOM     27  O8  BCD     1      15.840  14.750  30.810  1.00  0.00            
ATOM     28  C10 BCD     1      15.710  16.550  32.420  1.00  0.00            
ATOM     29  C11 BCD     1      15.660  16.980  33.910  1.00  0.00            
ATOM     30  O9  BCD     1      14.670  16.180  34.580  1.00  0.00            
ATOM     31  C12 BCD     1      15.300  18.480  33.860  1.00  0.00            
ATOM     32  O10 BCD     1      15.170  19.010  35.150  1.00  0.00            
ATOM     33  H11 BCD     1      14.010  14.260  34.970  1.00  0.00            
ATOM     34  H12 BCD     1      13.850  14.750  32.470  1.00  0.00            
ATOM     35  H13 BCD     1      14.890  12.940  31.790  1.00  0.00            
ATOM     36  H14 BCD     1      16.930  14.840  32.630  1.00  0.00            
ATOM     37  H15 BCD     1      16.560  15.200  30.350  1.00  0.00            
ATOM     38  H16 BCD     1      14.830  16.870  31.840  1.00  0.00            
ATOM     39  H17 BCD     1      16.700  16.890  34.260  1.00  0.00            
ATOM     40  H18 BCD     1      16.140  18.950  33.330  1.00  0.00            
ATOM     41  H19 BCD     1      14.330  18.510  33.350  1.00  0.00            
ATOM     42  H20 BCD     1      14.670  19.830  35.110  1.00  0.00            
ATOM     43  C13 BCD     1      16.800  11.900  38.360  1.00  0.00            
ATOM     44  O11 BCD     1      18.240  11.720  38.300  1.00  0.00            
ATOM     45  C14 BCD     1      16.150  11.200  37.190  1.00  0.00            
ATOM     46  O12 BCD     1      16.830   9.890  37.090  1.00  0.00            
ATOM     47  C15 BCD     1      16.240  12.000  35.850  1.00  0.00            
ATOM     48  O13 BCD     1      15.310  11.490  34.800  1.00  0.00            
ATOM     49  C16 BCD     1      15.800  13.440  36.200  1.00  0.00            
ATOM     50  C17 BCD     1      16.690  14.050  37.250  1.00  0.00            
ATOM     51  O14 BCD     1      16.420  13.280  38.410  1.00  0.00            
ATOM     52  C18 BCD     1      16.390  15.500  37.530  1.00  0.00            
ATOM     53  O15 BCD     1      15.150  15.770  38.200  1.00  0.00            
ATOM     54  H21 BCD     1      16.470  11.360  39.260  1.00  0.00            
ATOM     55  H22 BCD     1      15.070  11.100  37.360  1.00  0.00            
ATOM     56  H23 BCD     1      16.220   9.200  37.360  1.00  0.00            
ATOM     57  H24 BCD     1      17.310  12.040  35.580  1.00  0.00            
ATOM     58  H25 BCD     1      15.260  12.160  34.110  1.00  0.00            
ATOM     59  H26 BCD     1      14.800  13.520  36.660  1.00  0.00            
ATOM     60  H27 BCD     1      17.710  13.990  36.860  1.00  0.00            
ATOM     61  H28 BCD     1      17.220  15.760  38.200  1.00  0.00            
ATOM     62  H29 BCD     1      16.420  16.080  36.600  1.00  0.00            
ATOM     63  H30 BCD     1      14.360  15.730  37.660  1.00  0.00            
ATOM     64  C19 BCD     1      21.350  11.110  40.900  1.00  0.00            
ATOM     65  O16 BCD     1      22.180  11.550  39.840  1.00  0.00            
ATOM     66  C20 BCD     1      20.690   9.810  40.450  1.00  0.00            
ATOM     67  O17 BCD     1      21.620   8.860  39.930  1.00  0.00            
ATOM     68  C21 BCD     1      19.700  10.150  39.250  1.00  0.00            
ATOM     69  O18 BCD     1      18.850   8.950  38.850  1.00  0.00            
ATOM     70  C22 BCD     1      18.840  11.400  39.560  1.00  0.00            
ATOM     71  C23 BCD     1      19.610  12.610  40.070  1.00  0.00            
ATOM     72  O19 BCD     1      20.360  12.140  41.190  1.00  0.00            
ATOM     73  C24 BCD     1      18.840  13.760  40.500  1.00  0.00            
ATOM     74  O20 BCD     1      17.740  13.280  41.320  1.00  0.00            
ATOM     75  H31 BCD     1      21.930  10.980  41.820  1.00  0.00            
ATOM     76  H32 BCD     1      20.080   9.430  41.270  1.00  0.00            
ATOM     77  H33 BCD     1      22.180   8.620  40.680  1.00  0.00            
ATOM     78  H34 BCD     1      20.400  10.340  38.420  1.00  0.00            
ATOM     79  H35 BCD     1      18.320   9.190  38.090  1.00  0.00            
ATOM     80  H36 BCD     1      18.080  11.030  40.270  1.00  0.00            
ATOM     81  H37 BCD     1      20.280  12.940  39.270  1.00  0.00            
ATOM     82  H38 BCD     1      19.530  14.530  40.890  1.00  0.00            
ATOM     83  H39 BCD     1      18.350  14.170  39.610  1.00  0.00            
ATOM     84  H40 BCD     1      17.020  13.270  40.690  1.00  0.00            
ATOM     85  C25 BCD     1      25.610  13.210  38.630  1.00  0.00            
ATOM     86  O21 BCD     1      24.850  13.700  37.520  1.00  0.00            
ATOM     87  C26 BCD     1      25.570  11.680  38.640  1.00  0.00            
ATOM     88  O22 BCD     1      26.080  11.230  37.340  1.00  0.00            
ATOM     89  C27 BCD     1      24.170  11.260  38.810  1.00  0.00            
ATOM     90  O23 BCD     1      24.150   9.870  38.800  1.00  0.00            
ATOM     91  C28 BCD     1      23.540  11.950  40.000  1.00  0.00            
ATOM     92  C29 BCD     1      23.730  13.460  40.020  1.00  0.00            
ATOM     93  O24 BCD     1      25.150  13.680  39.900  1.00  0.00            
ATOM     94  C30 BCD     1      23.220  14.060  41.340  1.00  0.00            
ATOM     95  O25 BCD     1      23.970  13.500  42.420  1.00  0.00            
ATOM     96  H41 BCD     1      26.680  13.440  38.620  1.00  0.00            
ATOM     97  H42 BCD     1      26.240  11.390  39.460  1.00  0.00            
ATOM     98  H43 BCD     1      25.610  10.400  37.240  1.00  0.00            
ATOM     99  H44 BCD     1      23.580  11.700  38.000  1.00  0.00            
ATOM    100  H45 BCD     1      23.270   9.590  39.060  1.00  0.00            
ATOM    101  H46 BCD     1      23.780  11.380  40.910  1.00  0.00            
ATOM    102  H47 BCD     1      23.130  13.860  39.190  1.00  0.00            
ATOM    103  H48 BCD     1      23.530  15.110  41.320  1.00  0.00            
ATOM    104  H49 BCD     1      22.140  13.870  41.380  1.00  0.00            
ATOM    105  H50 BCD     1      24.860  13.550  42.070  1.00  0.00            
ATOM    106  C31 BCD     1      25.730  16.640  34.640  1.00  0.00            
ATOM    107  O26 BCD     1      24.370  16.640  34.140  1.00  0.00            
ATOM    108  C32 BCD     1      26.310  15.230  34.410  1.00  0.00            
ATOM    109  O27 BCD     1      26.250  14.960  33.000  1.00  0.00            
ATOM    110  C33 BCD     1      25.560  14.210  35.290  1.00  0.00            
ATOM    111  C34 BCD     1      25.580  14.620  36.740  1.00  0.00            
ATOM    112  C35 BCD     1      24.930  16.080  36.820  1.00  0.00            
ATOM    113  O28 BCD     1      25.860  16.900  36.060  1.00  0.00            
ATOM    114  C36 BCD     1      24.800  16.660  38.190  1.00  0.00            
ATOM    115  O29 BCD     1      26.060  16.850  38.850  1.00  0.00            
ATOM    116  O30 BCD     1      26.230  12.970  35.210  1.00  0.00            
ATOM    117  H51 BCD     1      26.270  17.440  34.110  1.00  0.00            
ATOM    118  H52 BCD     1      27.380  15.360  34.640  1.00  0.00            
ATOM    119  H53 BCD     1      26.930  14.280  32.950  1.00  0.00            
ATOM    120  H54 BCD     1      24.510  14.120  35.000  1.00  0.00            
ATOM    121  H55 BCD     1      26.040  12.340  35.910  1.00  0.00            
ATOM    122  H56 BCD     1      26.630  14.730  37.030  1.00  0.00            
ATOM    123  H57 BCD     1      23.950  16.080  36.320  1.00  0.00            
ATOM    124  H58 BCD     1      24.310  17.650  38.220  1.00  0.00            
ATOM    125  H59 BCD     1      24.070  16.100  38.790  1.00  0.00            
ATOM    126  H60 BCD     1      26.600  17.360  38.240  1.00  0.00            
ATOM    127  C37 BCD     1      22.110  19.240  31.860  1.00  0.00            
ATOM    128  O31 BCD     1      20.940  18.320  31.930  1.00  0.00            
ATOM    129  C38 BCD     1      23.290  18.600  31.130  1.00  0.00            
ATOM    130  O32 BCD     1      22.930  18.170  29.850  1.00  0.00            
ATOM    131  C39 BCD     1      23.700  17.370  32.000  1.00  0.00            
ATOM    132  O33 BCD     1      24.850  16.820  31.450  1.00  0.00            
ATOM    133  C40 BCD     1      24.050  17.830  33.390  1.00  0.00            
ATOM    134  C41 BCD     1      22.830  18.590  34.000  1.00  0.00            
ATOM    135  O34 BCD     1      22.460  19.650  33.130  1.00  0.00            
ATOM    136  C42 BCD     1      23.220  19.170  35.380  1.00  0.00            
ATOM    137  O35 BCD     1      24.420  19.960  35.360  1.00  0.00            
ATOM    138  H61 BCD     1      21.820  20.180  31.370  1.00  0.00            
ATOM    139  H62 BCD     1      24.100  19.340  31.050  1.00  0.00            
ATOM    140  H63 BCD     1      23.550  18.440  29.170  1.00  0.00            
ATOM    141  H64 BCD     1      22.930  16.600  32.000  1.00  0.00            
ATOM    142  H65 BCD     1      25.250  16.310  32.160  1.00  0.00            
ATOM    143  H66 BCD     1      24.930  18.480  33.330  1.00  0.00            
ATOM    144  H67 BCD     1      21.950  17.960  34.200  1.00  0.00            
ATOM    145  H68 BCD     1      22.410  19.750  35.850  1.00  0.00            
ATOM    146  H69 BCD     1      23.380  18.330  36.060  1.00  0.00            
ATOM    147  H70 BCD     1      24.560  20.300  36.250  1.00  0.00            
ATOM    148  C1  CH4     2      21.860  20.110  39.280  1.00  0.00            
ATOM    149  C2  CH4     2      20.500  19.520  39.120  1.00  0.00            
ATOM    150  C3  CH4     2      19.710  19.610  40.410  1.00  0.00            
ATOM    151  C4  CH4     2      20.590  18.060  38.480  1.00  0.00            
ATOM    152  O1  CH4     2      21.590  17.380  38.540  1.00  0.00            
ATOM    153  N1  CH4     2      19.520  17.620  37.760  1.00  0.00            
ATOM    154  C5  CH4     2      19.530  16.740  36.700  1.00  0.00            
ATOM    155  C6  CH4     2      19.260  17.120  35.390  1.00  0.00            
ATOM    156  C7  CH4     2      19.330  16.220  34.310  1.00  0.00            
ATOM    157  C8  CH4     2      19.840  14.910  34.510  1.00  0.00            
ATOM    158  N2  CH4     2      20.120  14.100  33.350  1.00  0.00            
ATOM    159  O2  CH4     2      19.380  13.160  33.140  1.00  0.00            
ATOM    160  O3  CH4     2      20.900  14.540  32.520  1.00  0.00            
ATOM    161  C9  CH4     2      20.190  14.520  35.850  1.00  0.00            
ATOM    162  C10 CH4     2      20.840  13.150  36.130  1.00  0.00            
ATOM    163  F1  CH4     2      21.920  12.910  35.260  1.00  0.00            
ATOM    164  F2  CH4     2      21.440  13.090  37.330  1.00  0.00            
ATOM    165  F3  CH4     2      19.970  12.080  36.000  1.00  0.00            
ATOM    166  C11 CH4     2      20.000  15.470  36.910  1.00  0.00            
ATOM    167  H1  CH4     2      21.840  20.980  39.950  1.00  0.00            
ATOM    168  H2  CH4     2      22.530  19.310  39.630  1.00  0.00            
ATOM    169  H3  CH4     2      22.220  20.490  38.310  1.00  0.00            
ATOM    170  H4  CH4     2      19.960  20.170  38.420  1.00  0.00            
ATOM    171  H5  CH4     2      20.330  19.210  41.220  1.00  0.00            
ATOM    172  H6  CH4     2      19.370  20.630  40.620  1.00  0.00            
ATOM    173  H7  CH4     2      18.820  18.980  40.270  1.00  0.00            
ATOM    174  H8  CH4     2      18.680  18.190  37.750  1.00  0.00            
ATOM    175  H9  CH4     2      19.150  18.180  35.190  1.00  0.00            
ATOM    176  H10 CH4     2      19.100  16.620  33.330  1.00  0.00            
ATOM    177  H11 CH4     2      20.340  15.250  37.910  1.00  0.00            
TER
ENDMDL
MODEL        1
ATOM      1  C1  BCD     1      16.190   9.250  27.600  1.00  0.00            
ATOM      2  O1  BCD     1      16.620  10.530  27.050  1.00  0.00            
ATOM      3  C2  BCD     1      17.170   8.710  28.660  1.00  0.00            
ATOM      4  O2  BCD     1      17.520   9.670  29.630  1.00  0.00            
ATOM      5  C3  BCD     1      18.480   8.290  27.980  1.00  0.00            
ATOM      6  O3  BCD     1      19.410   7.810  28.940  1.00  0.00            
ATOM      7  C4  BCD     1      18.120   7.240  26.830  1.00  0.00            
ATOM      8  C5  BCD     1      17.210   8.060  25.790  1.00  0.00            
ATOM      9  O4  BCD     1      16.000   8.360  26.520  1.00  0.00            
ATOM     10  C6  BCD     1      16.970   7.200  24.450  1.00  0.00            
ATOM     11  O5  BCD     1      16.510   8.060  23.370  1.00  0.00            
ATOM     12  H1  BCD     1      15.300   9.420  28.210  1.00  0.00            
ATOM     13  H2  BCD     1      16.710   7.820  29.090  1.00  0.00            
ATOM     14  H3  BCD     1      18.390   9.430  29.980  1.00  0.00            
ATOM     15  H4  BCD     1      19.000   9.170  27.570  1.00  0.00            
ATOM     16  H5  BCD     1      20.210   7.370  28.640  1.00  0.00            
ATOM     17  H6  BCD     1      17.440   6.540  27.340  1.00  0.00            
ATOM     18  H7  BCD     1      17.750   8.990  25.570  1.00  0.00            
ATOM     19  H8  BCD     1      17.820   6.630  24.060  1.00  0.00            
ATOM     20  H9  BCD     1      16.220   6.450  24.700  1.00  0.00            
ATOM     21  H10 BCD     1      17.240   8.080  22.750  1.00  0.00            
ATOM     22  C7  BCD     1      15.110  14.420  27.140  1.00  0.00            
ATOM     23  O6  BCD     1      16.450  14.870  26.870  1.00  0.00            
ATOM     24  C8  BCD     1      15.160  13.770  28.460  1.00  0.00            
ATOM     25  O7  BCD     1      15.770  14.670  29.490  1.00  0.00            
ATOM     26  C9  BCD     1      15.950  12.490  28.500  1.00  0.00            
ATOM     27  O8  BCD     1      15.750  11.710  29.710  1.00  0.00            
ATOM     28  C10 BCD     1      15.660  11.640  27.220  1.00  0.00            
ATOM     29  C11 BCD     1      15.660  12.430  25.950  1.00  0.00            
ATOM     30  O9  BCD     1      14.700  13.470  26.130  1.00  0.00            
ATOM     31  C12 BCD     1      15.270  11.610  24.780  1.00  0.00            
ATOM     32  O10 BCD     1      15.740  12.200  23.530  1.00  0.00            
ATOM     33  H11 BCD     1      14.430  15.280  27.090  1.00  0.00            
ATOM     34  H12 BCD     1      14.130  13.500  28.730  1.00  0.00            
ATOM     35  H13 BCD     1      16.520  15.030  28.990  1.00  0.00            
ATOM     36  H14 BCD     1      16.990  12.830  28.490  1.00  0.00            
ATOM     37  H15 BCD     1      16.340  10.960  29.800  1.00  0.00            
ATOM     38  H16 BCD     1      14.650  11.230  27.380  1.00  0.00            
ATOM     39  H17 BCD     1      16.660  12.850  25.760  1.00  0.00            
ATOM     40  H18 BCD     1      15.720  10.620  24.930  1.00  0.00            
ATOM     41  H19 BCD     1      14.180  11.470  24.820  1.00  0.00            
ATOM     42  H20 BCD     1      14.970  12.640  23.170  1.00  0.00            
ATOM     43  C13 BCD     1      18.770  17.890  25.530  1.00  0.00            
ATOM     44  O11 BCD     1      19.600  16.760  25.260  1.00  0.00            
ATOM     45  C14 BCD     1      18.530  17.850  27.010  1.00  0.00            
ATOM     46  O12 BCD     1      19.670  18.150  27.730  1.00  0.00            
ATOM     47  C15 BCD     1      17.960  16.570  27.490  1.00  0.00            
ATOM     48  O13 BCD     1      17.790  16.480  28.910  1.00  0.00            
ATOM     49  C16 BCD     1      16.670  16.260  26.660  1.00  0.00            
ATOM     50  C17 BCD     1      16.930  16.410  25.190  1.00  0.00            
ATOM     51  O14 BCD     1      17.540  17.720  24.870  1.00  0.00            
ATOM     52  C18 BCD     1      15.740  16.310  24.330  1.00  0.00            
ATOM     53  O15 BCD     1      14.730  17.320  24.540  1.00  0.00            
ATOM     54  H21 BCD     1      19.180  18.870  25.260  1.00  0.00            
ATOM     55  H22 BCD     1      17.790  18.640  27.190  1.00  0.00            
ATOM     56  H23 BCD     1      19.740  19.070  27.480  1.00  0.00            
ATOM     57  H24 BCD     1      18.660  15.800  27.160  1.00  0.00            
ATOM     58  H25 BCD     1      18.550  16.980  29.210  1.00  0.00            
ATOM     59  H26 BCD     1      15.780  16.880  26.850  1.00  0.00            
ATOM     60  H27 BCD     1      17.590  15.600  24.860  1.00  0.00            
ATOM     61  H28 BCD     1      16.050  16.540  23.300  1.00  0.00            
ATOM     62  H29 BCD     1      15.350  15.290  24.220  1.00  0.00            
ATOM     63  H30 BCD     1      14.170  17.180  23.770  1.00  0.00            
ATOM     64  C19 BCD     1      23.110  15.390  23.780  1.00  0.00            
ATOM     65  O16 BCD     1      22.410  14.200  23.450  1.00  0.00            
ATOM     66  C20 BCD     1      23.170  15.710  25.260  1.00  0.00            
ATOM     67  O17 BCD     1      23.870  14.650  25.870  1.00  0.00            
ATOM     68  C21 BCD     1      21.760  16.040  25.800  1.00  0.00            
ATOM     69  O18 BCD     1      21.940  16.520  27.130  1.00  0.00            
ATOM     70  C22 BCD     1      20.940  17.020  24.940  1.00  0.00            
ATOM     71  C23 BCD     1      21.080  16.640  23.420  1.00  0.00            
ATOM     72  O19 BCD     1      22.510  16.460  23.100  1.00  0.00            
ATOM     73  C24 BCD     1      20.580  17.660  22.430  1.00  0.00            
ATOM     74  O20 BCD     1      20.820  17.280  21.090  1.00  0.00            
ATOM     75  H31 BCD     1      24.100  15.250  23.320  1.00  0.00            
ATOM     76  H32 BCD     1      23.760  16.630  25.360  1.00  0.00            
ATOM     77  H33 BCD     1      23.300  14.080  26.400  1.00  0.00            
ATOM     78  H34 BCD     1      21.300  15.050  25.850  1.00  0.00            
ATOM     79  H35 BCD     1      21.160  16.920  27.510  1.00  0.00            
ATOM     80  H36 BCD     1      21.240  18.070  25.030  1.00  0.00            
ATOM     81  H37 BCD     1      20.490  15.740  23.200  1.00  0.00            
ATOM     82  H38 BCD     1      19.500  17.820  22.570  1.00  0.00            
ATOM     83  H39 BCD     1      21.070  18.620  22.650  1.00  0.00            
ATOM     84  H40 BCD     1      20.830  18.120  20.620  1.00  0.00            
ATOM     85  C25 BCD     1      23.390  10.930  21.040  1.00  0.00            
ATOM     86  O21 BCD     1      22.570   9.940  21.710  1.00  0.00            
ATOM     87  C26 BCD     1      24.510  11.540  22.000  1.00  0.00            
ATOM     88  O22 BCD     1      25.170  10.450  22.710  1.00  0.00            
ATOM     89  C27 BCD     1      23.920  12.530  23.040  1.00  0.00            
ATOM     90  O23 BCD     1      24.950  13.090  23.780  1.00  0.00            
ATOM     91  C28 BCD     1      23.030  13.470  22.410  1.00  0.00            
ATOM     92  C29 BCD     1      21.950  12.870  21.530  1.00  0.00            
ATOM     93  O24 BCD     1      22.560  12.010  20.520  1.00  0.00            
ATOM     94  C30 BCD     1      21.120  13.960  20.750  1.00  0.00            
ATOM     95  O25 BCD     1      21.980  14.850  19.950  1.00  0.00            
ATOM     96  H41 BCD     1      23.830  10.400  20.190  1.00  0.00            
ATOM     97  H42 BCD     1      25.290  12.070  21.440  1.00  0.00            
ATOM     98  H43 BCD     1      25.810  10.850  23.320  1.00  0.00            
ATOM     99  H44 BCD     1      23.250  11.900  23.650  1.00  0.00            
ATOM    100  H45 BCD     1      24.640  13.630  24.510  1.00  0.00            
ATOM    101  H46 BCD     1      23.610  14.090  21.730  1.00  0.00            
ATOM    102  H47 BCD     1      21.200  12.300  22.090  1.00  0.00            
ATOM    103  H48 BCD     1      20.480  13.420  20.040  1.00  0.00            
ATOM    104  H49 BCD     1      20.370  14.460  21.380  1.00  0.00            
ATOM    105  H50 BCD     1      21.450  15.640  19.830  1.00  0.00            
ATOM    106  C31 BCD     1      22.340   5.930  22.150  1.00  0.00            
ATOM    107  O26 BCD     1      22.450   5.950  23.490  1.00  0.00            
ATOM    108  C32 BCD     1      23.560   6.400  21.390  1.00  0.00            
ATOM    109  O27 BCD     1      24.670   5.570  21.750  1.00  0.00            
ATOM    110  C33 BCD     1      23.770   7.930  21.610  1.00  0.00            
ATOM    111  C34 BCD     1      22.460   8.650  21.210  1.00  0.00            
ATOM    112  C35 BCD     1      21.200   8.030  21.780  1.00  0.00            
ATOM    113  O28 BCD     1      21.270   6.650  21.580  1.00  0.00            
ATOM    114  C36 BCD     1      19.900   8.480  21.180  1.00  0.00            
ATOM    115  O29 BCD     1      18.700   7.990  21.800  1.00  0.00            
ATOM    116  O30 BCD     1      24.990   8.460  20.980  1.00  0.00            
ATOM    117  H51 BCD     1      22.220   4.900  21.800  1.00  0.00            
ATOM    118  H52 BCD     1      23.410   6.250  20.310  1.00  0.00            
ATOM    119  H53 BCD     1      25.350   5.700  21.090  1.00  0.00            
ATOM    120  H54 BCD     1      23.730   8.080  22.700  1.00  0.00            
ATOM    121  H55 BCD     1      25.110   9.260  21.490  1.00  0.00            
ATOM    122  H56 BCD     1      22.350   8.750  20.120  1.00  0.00            
ATOM    123  H57 BCD     1      21.140   8.140  22.870  1.00  0.00            
ATOM    124  H58 BCD     1      19.900   9.580  21.210  1.00  0.00            
ATOM    125  H59 BCD     1      19.930   8.240  20.100  1.00  0.00            
ATOM    126  H60 BCD     1      18.710   7.080  21.520  1.00  0.00            
ATOM    127  C37 BCD     1      19.670   5.450  26.420  1.00  0.00            
ATOM    128  O31 BCD     1      19.360   6.830  26.240  1.00  0.00            
ATOM    129  C38 BCD     1      21.140   5.220  26.850  1.00  0.00            
ATOM    130  O32 BCD     1      21.490   6.010  28.060  1.00  0.00            
ATOM    131  C39 BCD     1      22.120   5.650  25.690  1.00  0.00            
ATOM    132  O33 BCD     1      23.470   5.310  26.060  1.00  0.00            
ATOM    133  C40 BCD     1      21.700   5.060  24.310  1.00  0.00            
ATOM    134  C41 BCD     1      20.150   5.060  24.050  1.00  0.00            
ATOM    135  O34 BCD     1      19.370   4.720  25.200  1.00  0.00            
ATOM    136  C42 BCD     1      19.700   4.040  23.020  1.00  0.00            
ATOM    137  O35 BCD     1      19.990   2.750  23.430  1.00  0.00            
ATOM    138  H61 BCD     1      19.020   5.050  27.200  1.00  0.00            
ATOM    139  H62 BCD     1      21.260   4.140  27.020  1.00  0.00            
ATOM    140  H63 BCD     1      22.420   5.770  28.090  1.00  0.00            
ATOM    141  H64 BCD     1      22.030   6.740  25.760  1.00  0.00            
ATOM    142  H65 BCD     1      23.970   5.650  25.310  1.00  0.00            
ATOM    143  H66 BCD     1      22.150   4.060  24.340  1.00  0.00            
ATOM    144  H67 BCD     1      19.960   6.090  23.730  1.00  0.00            
ATOM    145  H68 BCD     1      18.610   4.160  22.940  1.00  0.00            
ATOM    146  H69 BCD     1      20.130   4.200  22.020  1.00  0.00            
ATOM    147  H70 BCD     1      19.620   2.150  22.770  1.00  0.00            
ATOM    148  C1  CH4     2      17.230  10.160  19.350  1.00  0.00            
ATOM    149  C2  CH4     2      16.730  11.100  20.540  1.00  0.00            
ATOM    150  C3  CH4     2      15.610  11.960  19.940  1.00  0.00            
ATOM    151  C4  CH4     2      17.820  11.820  21.390  1.00  0.00            
ATOM    152  O1  CH4     2      18.190  12.950  21.210  1.00  0.00            
ATOM    153  N1  CH4     2      18.430  11.070  22.370  1.00  0.00            
ATOM    154  C5  CH4     2      19.040  11.540  23.540  1.00  0.00            
ATOM    155  C6  CH4     2      18.650  12.720  24.110  1.00  0.00            
ATOM    156  C7  CH4     2      19.190  13.180  25.340  1.00  0.00            
ATOM    157  C8  CH4     2      20.080  12.320  26.050  1.00  0.00            
ATOM    158  N2  CH4     2      20.650  12.790  27.330  1.00  0.00            
ATOM    159  O2  CH4     2      19.860  12.930  28.230  1.00  0.00            
ATOM    160  O3  CH4     2      21.770  13.310  27.330  1.00  0.00            
ATOM    161  C9  CH4     2      20.540  11.120  25.420  1.00  0.00            
ATOM    162  C10 CH4     2      21.620  10.280  26.150  1.00  0.00            
ATOM    163  F1  CH4     2      21.900   9.160  25.550  1.00  0.00            
ATOM    164  F2  CH4     2      22.780  10.930  26.130  1.00  0.00            
ATOM    165  F3  CH4     2      21.240   9.980  27.470  1.00  0.00            
ATOM    166  C11 CH4     2      20.000  10.720  24.170  1.00  0.00            
ATOM    167  H1  CH4     2      17.700  10.740  18.550  1.00  0.00            
ATOM    168  H2  CH4     2      18.020   9.410  19.540  1.00  0.00            
ATOM    169  H3  CH4     2      16.350   9.630  18.960  1.00  0.00            
ATOM    170  H4  CH4     2      16.230  10.470  21.290  1.00  0.00            
ATOM    171  H5  CH4     2      15.160  12.730  20.590  1.00  0.00            
ATOM    172  H6  CH4     2      16.080  12.580  19.160  1.00  0.00            
ATOM    173  H7  CH4     2      14.850  11.250  19.600  1.00  0.00            
ATOM    174  H8  CH4     2      18.380  10.060  22.380  1.00  0.00            
ATOM    175  H9  CH4     2      17.940  13.340  23.580  1.00  0.00            
ATOM    176  H10 CH4     2      18.720  14.030  25.830  1.00  0.00            
ATOM    177  H11 CH4     2      20.320   9.780  23.740  1.00  0.00            
TER
ENDMDL
MODEL        1
ATOM      1  C1  BCD     1       7.310  25.310  25.380  1.00  0.00            
ATOM      2  O1  BCD     1       6.890  23.950  25.460  1.00  0.00            
ATOM      3  C2  BCD     1       8.710  25.390  24.780  1.00  0.00            
ATOM      4  O2  BCD     1       8.710  24.570  23.580  1.00  0.00            
ATOM      5  C3  BCD     1       9.750  24.940  25.820  1.00  0.00            
ATOM      6  O3  BCD     1      11.080  25.180  25.290  1.00  0.00            
ATOM      7  C4  BCD     1       9.500  25.670  27.170  1.00  0.00            
ATOM      8  C5  BCD     1       8.090  25.640  27.650  1.00  0.00            
ATOM      9  O4  BCD     1       7.220  26.000  26.620  1.00  0.00            
ATOM     10  C6  BCD     1       7.780  26.410  28.930  1.00  0.00            
ATOM     11  O5  BCD     1       6.380  26.380  29.380  1.00  0.00            
ATOM     12  H1  BCD     1       6.620  25.830  24.700  1.00  0.00            
ATOM     13  H2  BCD     1       8.710  26.430  24.440  1.00  0.00            
ATOM     14  H3  BCD     1       9.600  24.250  23.450  1.00  0.00            
ATOM     15  H4  BCD     1       9.600  23.880  26.030  1.00  0.00            
ATOM     16  H5  BCD     1      11.730  24.880  25.930  1.00  0.00            
ATOM     17  H6  BCD     1       9.680  26.750  27.030  1.00  0.00            
ATOM     18  H7  BCD     1       7.780  24.620  27.910  1.00  0.00            
ATOM     19  H8  BCD     1       8.460  26.130  29.750  1.00  0.00            
ATOM     20  H9  BCD     1       8.200  27.420  28.820  1.00  0.00            
ATOM     21  H10 BCD     1       6.140  27.260  29.670  1.00  0.00            
ATOM     22  C7  BCD     1       3.770  21.420  25.480  1.00  0.00            
ATOM     23  O6  BCD     1       4.210  21.190  26.840  1.00  0.00            
ATOM     24  C8  BCD     1       4.840  21.140  24.400  1.00  0.00            
ATOM     25  O7  BCD     1       5.120  19.730  24.280  1.00  0.00            
ATOM     26  C9  BCD     1       6.090  21.880  24.760  1.00  0.00            
ATOM     27  O8  BCD     1       7.110  21.730  23.730  1.00  0.00            
ATOM     28  C10 BCD     1       5.760  23.390  24.810  1.00  0.00            
ATOM     29  C11 BCD     1       4.470  23.690  25.560  1.00  0.00            
ATOM     30  O9  BCD     1       3.380  22.770  25.380  1.00  0.00            
ATOM     31  C12 BCD     1       4.000  25.110  25.270  1.00  0.00            
ATOM     32  O10 BCD     1       3.790  25.360  23.840  1.00  0.00            
ATOM     33  H11 BCD     1       2.910  20.780  25.250  1.00  0.00            
ATOM     34  H12 BCD     1       4.510  21.490  23.420  1.00  0.00            
ATOM     35  H13 BCD     1       5.910  19.500  23.780  1.00  0.00            
ATOM     36  H14 BCD     1       6.400  21.610  25.780  1.00  0.00            
ATOM     37  H15 BCD     1       7.870  22.290  23.920  1.00  0.00            
ATOM     38  H16 BCD     1       5.630  23.780  23.790  1.00  0.00            
ATOM     39  H17 BCD     1       4.720  23.640  26.620  1.00  0.00            
ATOM     40  H18 BCD     1       3.060  25.140  25.840  1.00  0.00            
ATOM     41  H19 BCD     1       4.750  25.820  25.630  1.00  0.00            
ATOM     42  H20 BCD     1       2.870  25.600  23.720  1.00  0.00            
ATOM     43  C13 BCD     1       3.170  18.760  30.100  1.00  0.00            
ATOM     44  O11 BCD     1       4.430  19.170  30.730  1.00  0.00            
ATOM     45  C14 BCD     1       3.440  18.060  28.780  1.00  0.00            
ATOM     46  O12 BCD     1       4.120  16.810  29.030  1.00  0.00            
ATOM     47  C15 BCD     1       4.150  18.940  27.800  1.00  0.00            
ATOM     48  O13 BCD     1       4.410  18.360  26.480  1.00  0.00            
ATOM     49  C16 BCD     1       3.430  20.250  27.600  1.00  0.00            
ATOM     50  C17 BCD     1       3.160  20.900  29.020  1.00  0.00            
ATOM     51  O14 BCD     1       2.430  19.900  29.750  1.00  0.00            
ATOM     52  C18 BCD     1       2.300  22.130  28.900  1.00  0.00            
ATOM     53  O15 BCD     1       1.750  22.490  30.210  1.00  0.00            
ATOM     54  H21 BCD     1       2.660  18.090  30.800  1.00  0.00            
ATOM     55  H22 BCD     1       2.500  17.770  28.300  1.00  0.00            
ATOM     56  H23 BCD     1       4.220  16.390  28.170  1.00  0.00            
ATOM     57  H24 BCD     1       5.100  19.170  28.290  1.00  0.00            
ATOM     58  H25 BCD     1       4.700  18.990  25.820  1.00  0.00            
ATOM     59  H26 BCD     1       2.420  20.170  27.180  1.00  0.00            
ATOM     60  H27 BCD     1       4.120  21.140  29.510  1.00  0.00            
ATOM     61  H28 BCD     1       2.870  22.970  28.500  1.00  0.00            
ATOM     62  H29 BCD     1       1.450  21.870  28.250  1.00  0.00            
ATOM     63  H30 BCD     1       1.470  21.680  30.650  1.00  0.00            
ATOM     64  C19 BCD     1       6.180  18.240  34.290  1.00  0.00            
ATOM     65  O16 BCD     1       7.050  19.400  34.300  1.00  0.00            
ATOM     66  C20 BCD     1       6.620  17.350  33.110  1.00  0.00            
ATOM     67  O17 BCD     1       7.920  16.840  33.320  1.00  0.00            
ATOM     68  C21 BCD     1       6.230  18.020  31.720  1.00  0.00            
ATOM     69  O18 BCD     1       6.480  17.140  30.590  1.00  0.00            
ATOM     70  C22 BCD     1       4.720  18.450  31.850  1.00  0.00            
ATOM     71  C23 BCD     1       4.510  19.400  33.050  1.00  0.00            
ATOM     72  O19 BCD     1       4.780  18.670  34.270  1.00  0.00            
ATOM     73  C24 BCD     1       3.160  20.020  33.140  1.00  0.00            
ATOM     74  O20 BCD     1       2.180  19.110  33.630  1.00  0.00            
ATOM     75  H31 BCD     1       6.360  17.720  35.240  1.00  0.00            
ATOM     76  H32 BCD     1       5.860  16.560  33.200  1.00  0.00            
ATOM     77  H33 BCD     1       7.950  16.150  32.650  1.00  0.00            
ATOM     78  H34 BCD     1       6.910  18.890  31.640  1.00  0.00            
ATOM     79  H35 BCD     1       5.620  16.910  30.230  1.00  0.00            
ATOM     80  H36 BCD     1       4.080  17.570  31.970  1.00  0.00            
ATOM     81  H37 BCD     1       5.220  20.220  32.890  1.00  0.00            
ATOM     82  H38 BCD     1       3.290  20.900  33.780  1.00  0.00            
ATOM     83  H39 BCD     1       2.850  20.600  32.270  1.00  0.00            
ATOM     84  H40 BCD     1       2.750  18.450  34.040  1.00  0.00            
ATOM     85  C25 BCD     1       9.840  21.370  36.430  1.00  0.00            
ATOM     86  O21 BCD     1      10.400  21.660  35.100  1.00  0.00            
ATOM     87  C26 BCD     1       9.900  19.820  36.610  1.00  0.00            
ATOM     88  O22 BCD     1      11.300  19.460  36.690  1.00  0.00            
ATOM     89  C27 BCD     1       9.130  19.120  35.470  1.00  0.00            
ATOM     90  O23 BCD     1       9.030  17.700  35.520  1.00  0.00            
ATOM     91  C28 BCD     1       7.700  19.730  35.510  1.00  0.00            
ATOM     92  C29 BCD     1       7.600  21.280  35.500  1.00  0.00            
ATOM     93  O24 BCD     1       8.470  21.780  36.570  1.00  0.00            
ATOM     94  C30 BCD     1       6.180  21.760  35.730  1.00  0.00            
ATOM     95  O25 BCD     1       5.580  21.120  36.890  1.00  0.00            
ATOM     96  H41 BCD     1      10.460  21.900  37.160  1.00  0.00            
ATOM     97  H42 BCD     1       9.390  19.580  37.550  1.00  0.00            
ATOM     98  H43 BCD     1      11.760  19.650  35.870  1.00  0.00            
ATOM     99  H44 BCD     1       9.540  19.340  34.470  1.00  0.00            
ATOM    100  H45 BCD     1       8.580  17.450  34.700  1.00  0.00            
ATOM    101  H46 BCD     1       7.220  19.330  36.410  1.00  0.00            
ATOM    102  H47 BCD     1       7.910  21.720  34.540  1.00  0.00            
ATOM    103  H48 BCD     1       6.260  22.820  36.000  1.00  0.00            
ATOM    104  H49 BCD     1       5.650  21.660  34.780  1.00  0.00            
ATOM    105  H50 BCD     1       4.690  20.860  36.630  1.00  0.00            
ATOM    106  C31 BCD     1      13.300  23.810  33.130  1.00  0.00            
ATOM    107  O26 BCD     1      12.410  23.690  32.040  1.00  0.00            
ATOM    108  C32 BCD     1      13.730  22.430  33.560  1.00  0.00            
ATOM    109  O27 BCD     1      14.530  21.870  32.550  1.00  0.00            
ATOM    110  C33 BCD     1      12.500  21.550  33.950  1.00  0.00            
ATOM    111  C34 BCD     1      11.630  22.310  35.000  1.00  0.00            
ATOM    112  C35 BCD     1      11.410  23.740  34.510  1.00  0.00            
ATOM    113  O28 BCD     1      12.580  24.410  34.200  1.00  0.00            
ATOM    114  C36 BCD     1      10.690  24.600  35.490  1.00  0.00            
ATOM    115  O29 BCD     1      11.320  24.600  36.780  1.00  0.00            
ATOM    116  O30 BCD     1      12.960  20.250  34.520  1.00  0.00            
ATOM    117  H51 BCD     1      14.190  24.400  32.880  1.00  0.00            
ATOM    118  H52 BCD     1      14.380  22.670  34.410  1.00  0.00            
ATOM    119  H53 BCD     1      15.210  22.520  32.350  1.00  0.00            
ATOM    120  H54 BCD     1      11.900  21.370  33.050  1.00  0.00            
ATOM    121  H55 BCD     1      13.760  19.940  34.100  1.00  0.00            
ATOM    122  H56 BCD     1      12.000  22.310  36.030  1.00  0.00            
ATOM    123  H57 BCD     1      10.700  23.690  33.670  1.00  0.00            
ATOM    124  H58 BCD     1      10.550  25.600  35.070  1.00  0.00            
ATOM    125  H59 BCD     1       9.670  24.190  35.570  1.00  0.00            
ATOM    126  H60 BCD     1      10.700  25.050  37.360  1.00  0.00            
ATOM    127  C37 BCD     1      11.400  25.860  28.570  1.00  0.00            
ATOM    128  O31 BCD     1      10.300  25.120  28.230  1.00  0.00            
ATOM    129  C38 BCD     1      12.770  25.150  28.570  1.00  0.00            
ATOM    130  O32 BCD     1      13.050  24.560  27.280  1.00  0.00            
ATOM    131  C39 BCD     1      12.710  24.070  29.640  1.00  0.00            
ATOM    132  O33 BCD     1      14.000  23.350  29.680  1.00  0.00            
ATOM    133  C40 BCD     1      12.510  24.680  31.000  1.00  0.00            
ATOM    134  C41 BCD     1      11.230  25.540  30.970  1.00  0.00            
ATOM    135  O34 BCD     1      11.250  26.450  29.850  1.00  0.00            
ATOM    136  C42 BCD     1      11.010  26.450  32.170  1.00  0.00            
ATOM    137  O35 BCD     1      12.140  27.400  32.450  1.00  0.00            
ATOM    138  H61 BCD     1      11.430  26.750  27.930  1.00  0.00            
ATOM    139  H62 BCD     1      13.590  25.860  28.720  1.00  0.00            
ATOM    140  H63 BCD     1      13.830  24.000  27.380  1.00  0.00            
ATOM    141  H64 BCD     1      12.000  23.260  29.420  1.00  0.00            
ATOM    142  H65 BCD     1      14.090  22.800  30.460  1.00  0.00            
ATOM    143  H66 BCD     1      13.280  25.420  31.250  1.00  0.00            
ATOM    144  H67 BCD     1      10.300  24.950  30.870  1.00  0.00            
ATOM    145  H68 BCD     1      10.130  27.060  31.940  1.00  0.00            
ATOM    146  H69 BCD     1      10.910  25.770  33.020  1.00  0.00            
ATOM    147  H70 BCD     1      11.760  28.190  32.840  1.00  0.00            
ATOM    148  C1  CH4     2       5.380  26.530  32.970  1.00  0.00            
ATOM    149  C2  CH4     2       6.030  25.340  33.680  1.00  0.00            
ATOM    150  C3  CH4     2       6.570  25.900  35.030  1.00  0.00            
ATOM    151  C4  CH4     2       7.120  24.570  32.900  1.00  0.00            
ATOM    152  O1  CH4     2       8.290  24.860  32.900  1.00  0.00            
ATOM    153  N1  CH4     2       6.630  23.460  32.290  1.00  0.00            
ATOM    154  C5  CH4     2       7.200  22.740  31.300  1.00  0.00            
ATOM    155  C6  CH4     2       6.580  22.590  30.080  1.00  0.00            
ATOM    156  C7  CH4     2       7.060  21.770  29.030  1.00  0.00            
ATOM    157  C8  CH4     2       8.340  21.110  29.170  1.00  0.00            
ATOM    158  N2  CH4     2       8.850  20.340  28.050  1.00  0.00            
ATOM    159  O2  CH4     2       9.980  20.590  27.680  1.00  0.00            
ATOM    160  O3  CH4     2       8.090  19.420  27.650  1.00  0.00            
ATOM    161  C9  CH4     2       8.950  21.150  30.430  1.00  0.00            
ATOM    162  C10 CH4     2      10.020  20.080  30.750  1.00  0.00            
ATOM    163  F1  CH4     2       9.690  18.840  30.370  1.00  0.00            
ATOM    164  F2  CH4     2      11.210  20.400  30.360  1.00  0.00            
ATOM    165  F3  CH4     2      10.070  19.950  32.070  1.00  0.00            
ATOM    166  C11 CH4     2       8.430  22.040  31.470  1.00  0.00            
ATOM    167  H1  CH4     2       4.890  26.260  32.030  1.00  0.00            
ATOM    168  H2  CH4     2       4.640  26.960  33.660  1.00  0.00            
ATOM    169  H3  CH4     2       6.180  27.280  32.860  1.00  0.00            
ATOM    170  H4  CH4     2       5.260  24.610  33.950  1.00  0.00            
ATOM    171  H5  CH4     2       7.520  26.460  35.050  1.00  0.00            
ATOM    172  H6  CH4     2       5.880  26.470  35.660  1.00  0.00            
ATOM    173  H7  CH4     2       6.800  25.010  35.630  1.00  0.00            
ATOM    174  H8  CH4     2       5.630  23.390  32.390  1.00  0.00            
ATOM    175  H9  CH4     2       5.640  23.130  29.950  1.00  0.00            
ATOM    176  H10 CH4     2       6.480  21.680  28.120  1.00  0.00            
ATOM    177  H11 CH4     2       8.940  22.060  32.420  1.00  0.00            
TER
ENDMDL
MODEL        1
ATOM      1  C1  BCD     1      17.980  20.160  30.070  1.00  0.00            
ATOM      2  O1  BCD     1      18.230  19.110  31.000  1.00  0.00            
ATOM      3  C2  BCD     1      18.590  19.820  28.690  1.00  0.00            
ATOM      4  O2  BCD     1      18.010  18.580  28.260  1.00  0.00            
ATOM      5  C3  BCD     1      20.080  19.600  28.840  1.00  0.00            
ATOM      6  O3  BCD     1      20.680  19.150  27.600  1.00  0.00            
ATOM      7  C4  BCD     1      20.740  20.900  29.340  1.00  0.00            
ATOM      8  C5  BCD     1      20.040  21.350  30.610  1.00  0.00            
ATOM      9  O4  BCD     1      18.590  21.380  30.470  1.00  0.00            
ATOM     10  C6  BCD     1      20.550  22.790  30.890  1.00  0.00            
ATOM     11  O5  BCD     1      20.380  23.070  32.300  1.00  0.00            
ATOM     12  H1  BCD     1      16.900  20.330  29.980  1.00  0.00            
ATOM     13  H2  BCD     1      18.480  20.590  27.920  1.00  0.00            
ATOM     14  H3  BCD     1      17.960  18.030  29.040  1.00  0.00            
ATOM     15  H4  BCD     1      20.210  18.830  29.610  1.00  0.00            
ATOM     16  H5  BCD     1      21.630  19.330  27.630  1.00  0.00            
ATOM     17  H6  BCD     1      20.560  21.600  28.510  1.00  0.00            
ATOM     18  H7  BCD     1      20.250  20.700  31.470  1.00  0.00            
ATOM     19  H8  BCD     1      21.590  23.000  30.620  1.00  0.00            
ATOM     20  H9  BCD     1      19.940  23.510  30.330  1.00  0.00            
ATOM     21  H10 BCD     1      19.430  23.160  32.420  1.00  0.00            
ATOM     22  C7  BCD     1      17.000  16.900  34.160  1.00  0.00            
ATOM     23  O6  BCD     1      18.310  16.750  34.650  1.00  0.00            
ATOM     24  C8  BCD     1      16.850  16.340  32.750  1.00  0.00            
ATOM     25  O7  BCD     1      17.130  14.890  32.690  1.00  0.00            
ATOM     26  C9  BCD     1      17.600  17.140  31.620  1.00  0.00            
ATOM     27  O8  BCD     1      17.270  16.770  30.240  1.00  0.00            
ATOM     28  C10 BCD     1      17.220  18.560  31.820  1.00  0.00            
ATOM     29  C11 BCD     1      17.170  19.110  33.190  1.00  0.00            
ATOM     30  O9  BCD     1      16.530  18.210  34.160  1.00  0.00            
ATOM     31  C12 BCD     1      16.420  20.420  33.270  1.00  0.00            
ATOM     32  O10 BCD     1      16.390  20.800  34.680  1.00  0.00            
ATOM     33  H11 BCD     1      16.360  16.340  34.860  1.00  0.00            
ATOM     34  H12 BCD     1      15.780  16.440  32.510  1.00  0.00            
ATOM     35  H13 BCD     1      16.900  14.460  31.860  1.00  0.00            
ATOM     36  H14 BCD     1      18.670  16.890  31.750  1.00  0.00            
ATOM     37  H15 BCD     1      17.570  15.860  30.150  1.00  0.00            
ATOM     38  H16 BCD     1      16.260  18.660  31.310  1.00  0.00            
ATOM     39  H17 BCD     1      18.220  19.240  33.490  1.00  0.00            
ATOM     40  H18 BCD     1      17.060  21.100  32.690  1.00  0.00            
ATOM     41  H19 BCD     1      15.440  20.340  32.800  1.00  0.00            
ATOM     42  H20 BCD     1      17.140  21.370  34.870  1.00  0.00            
ATOM     43  C13 BCD     1      20.350  16.490  38.320  1.00  0.00            
ATOM     44  O11 BCD     1      21.570  15.970  37.700  1.00  0.00            
ATOM     45  C14 BCD     1      19.160  15.540  38.060  1.00  0.00            
ATOM     46  O12 BCD     1      19.300  14.310  38.740  1.00  0.00            
ATOM     47  C15 BCD     1      18.810  15.400  36.540  1.00  0.00            
ATOM     48  O13 BCD     1      17.690  14.500  36.310  1.00  0.00            
ATOM     49  C16 BCD     1      18.520  16.780  36.040  1.00  0.00            
ATOM     50  C17 BCD     1      19.560  17.860  36.400  1.00  0.00            
ATOM     51  O14 BCD     1      19.920  17.710  37.790  1.00  0.00            
ATOM     52  C18 BCD     1      19.080  19.280  36.140  1.00  0.00            
ATOM     53  O15 BCD     1      17.710  19.510  36.640  1.00  0.00            
ATOM     54  H21 BCD     1      20.480  16.580  39.400  1.00  0.00            
ATOM     55  H22 BCD     1      18.330  16.030  38.580  1.00  0.00            
ATOM     56  H23 BCD     1      19.240  14.470  39.690  1.00  0.00            
ATOM     57  H24 BCD     1      19.690  14.980  36.040  1.00  0.00            
ATOM     58  H25 BCD     1      17.620  13.900  37.060  1.00  0.00            
ATOM     59  H26 BCD     1      17.630  17.090  36.600  1.00  0.00            
ATOM     60  H27 BCD     1      20.450  17.660  35.800  1.00  0.00            
ATOM     61  H28 BCD     1      19.790  19.870  36.740  1.00  0.00            
ATOM     62  H29 BCD     1      19.200  19.510  35.080  1.00  0.00            
ATOM     63  H30 BCD     1      17.230  19.800  35.860  1.00  0.00            
ATOM     64  C19 BCD     1      25.520  15.030  38.890  1.00  0.00            
ATOM     65  O16 BCD     1      25.800  15.740  37.680  1.00  0.00            
ATOM     66  C20 BCD     1      24.610  13.860  38.620  1.00  0.00            
ATOM     67  O17 BCD     1      25.380  13.020  37.810  1.00  0.00            
ATOM     68  C21 BCD     1      23.250  14.250  37.920  1.00  0.00            
ATOM     69  O18 BCD     1      22.300  13.160  37.690  1.00  0.00            
ATOM     70  C22 BCD     1      22.550  15.400  38.660  1.00  0.00            
ATOM     71  C23 BCD     1      23.550  16.470  39.180  1.00  0.00            
ATOM     72  O19 BCD     1      24.760  15.920  39.710  1.00  0.00            
ATOM     73  C24 BCD     1      23.040  17.500  40.120  1.00  0.00            
ATOM     74  O20 BCD     1      22.770  17.060  41.480  1.00  0.00            
ATOM     75  H31 BCD     1      26.440  14.780  39.440  1.00  0.00            
ATOM     76  H32 BCD     1      24.420  13.340  39.570  1.00  0.00            
ATOM     77  H33 BCD     1      25.090  12.130  38.040  1.00  0.00            
ATOM     78  H34 BCD     1      23.570  14.580  36.930  1.00  0.00            
ATOM     79  H35 BCD     1      21.540  13.470  37.180  1.00  0.00            
ATOM     80  H36 BCD     1      21.990  15.000  39.520  1.00  0.00            
ATOM     81  H37 BCD     1      23.800  17.040  38.270  1.00  0.00            
ATOM     82  H38 BCD     1      23.710  18.360  40.250  1.00  0.00            
ATOM     83  H39 BCD     1      22.120  17.960  39.740  1.00  0.00            
ATOM     84  H40 BCD     1      22.220  17.720  41.930  1.00  0.00            
ATOM     85  C25 BCD     1      28.760  17.170  35.390  1.00  0.00            
ATOM     86  O21 BCD     1      27.720  17.480  34.520  1.00  0.00            
ATOM     87  C26 BCD     1      28.850  15.700  35.550  1.00  0.00            
ATOM     88  O22 BCD     1      28.930  15.060  34.250  1.00  0.00            
ATOM     89  C27 BCD     1      27.590  15.110  36.220  1.00  0.00            
ATOM     90  O23 BCD     1      27.820  13.720  36.580  1.00  0.00            
ATOM     91  C28 BCD     1      27.230  15.980  37.460  1.00  0.00            
ATOM     92  C29 BCD     1      27.360  17.490  37.310  1.00  0.00            
ATOM     93  O24 BCD     1      28.540  17.810  36.640  1.00  0.00            
ATOM     94  C30 BCD     1      27.390  18.190  38.630  1.00  0.00            
ATOM     95  O25 BCD     1      28.610  17.920  39.370  1.00  0.00            
ATOM     96  H41 BCD     1      29.750  17.490  35.040  1.00  0.00            
ATOM     97  H42 BCD     1      29.660  15.510  36.260  1.00  0.00            
ATOM     98  H43 BCD     1      28.940  14.110  34.440  1.00  0.00            
ATOM     99  H44 BCD     1      26.800  15.120  35.450  1.00  0.00            
ATOM    100  H45 BCD     1      27.050  13.350  37.030  1.00  0.00            
ATOM    101  H46 BCD     1      27.810  15.620  38.320  1.00  0.00            
ATOM    102  H47 BCD     1      26.390  17.750  36.850  1.00  0.00            
ATOM    103  H48 BCD     1      27.310  19.270  38.460  1.00  0.00            
ATOM    104  H49 BCD     1      26.510  17.870  39.190  1.00  0.00            
ATOM    105  H50 BCD     1      28.310  17.550  40.200  1.00  0.00            
ATOM    106  C31 BCD     1      27.570  18.950  30.610  1.00  0.00            
ATOM    107  O26 BCD     1      26.240  19.470  30.870  1.00  0.00            
ATOM    108  C32 BCD     1      27.630  17.450  30.810  1.00  0.00            
ATOM    109  O27 BCD     1      26.890  16.810  29.740  1.00  0.00            
ATOM    110  C33 BCD     1      27.160  17.140  32.190  1.00  0.00            
ATOM    111  C34 BCD     1      28.110  17.790  33.180  1.00  0.00            
ATOM    112  C35 BCD     1      28.050  19.290  32.980  1.00  0.00            
ATOM    113  O28 BCD     1      28.360  19.630  31.630  1.00  0.00            
ATOM    114  C36 BCD     1      29.070  19.970  33.960  1.00  0.00            
ATOM    115  O29 BCD     1      30.430  19.560  33.690  1.00  0.00            
ATOM    116  O30 BCD     1      27.140  15.710  32.330  1.00  0.00            
ATOM    117  H51 BCD     1      27.890  19.190  29.590  1.00  0.00            
ATOM    118  H52 BCD     1      28.640  17.040  30.720  1.00  0.00            
ATOM    119  H53 BCD     1      27.330  15.980  29.510  1.00  0.00            
ATOM    120  H54 BCD     1      26.190  17.640  32.280  1.00  0.00            
ATOM    121  H55 BCD     1      27.510  15.530  33.200  1.00  0.00            
ATOM    122  H56 BCD     1      29.130  17.490  32.920  1.00  0.00            
ATOM    123  H57 BCD     1      27.040  19.590  33.280  1.00  0.00            
ATOM    124  H58 BCD     1      29.010  21.050  33.800  1.00  0.00            
ATOM    125  H59 BCD     1      28.780  19.790  35.010  1.00  0.00            
ATOM    126  H60 BCD     1      30.690  19.670  32.770  1.00  0.00            
ATOM    127  C37 BCD     1      23.160  21.270  28.820  1.00  0.00            
ATOM    128  O31 BCD     1      22.140  20.580  29.560  1.00  0.00            
ATOM    129  C38 BCD     1      24.040  20.320  27.970  1.00  0.00            
ATOM    130  O32 BCD     1      23.370  19.420  27.100  1.00  0.00            
ATOM    131  C39 BCD     1      24.880  19.430  28.940  1.00  0.00            
ATOM    132  O33 BCD     1      25.730  18.490  28.160  1.00  0.00            
ATOM    133  C40 BCD     1      25.670  20.300  29.850  1.00  0.00            
ATOM    134  C41 BCD     1      24.770  21.250  30.610  1.00  0.00            
ATOM    135  O34 BCD     1      23.990  22.000  29.690  1.00  0.00            
ATOM    136  C42 BCD     1      25.490  22.330  31.410  1.00  0.00            
ATOM    137  O35 BCD     1      26.330  23.090  30.600  1.00  0.00            
ATOM    138  H61 BCD     1      22.620  21.820  28.040  1.00  0.00            
ATOM    139  H62 BCD     1      24.700  20.940  27.350  1.00  0.00            
ATOM    140  H63 BCD     1      24.100  18.850  26.840  1.00  0.00            
ATOM    141  H64 BCD     1      24.150  18.870  29.540  1.00  0.00            
ATOM    142  H65 BCD     1      26.050  17.840  28.800  1.00  0.00            
ATOM    143  H66 BCD     1      26.430  20.830  29.260  1.00  0.00            
ATOM    144  H67 BCD     1      24.190  20.680  31.350  1.00  0.00            
ATOM    145  H68 BCD     1      24.700  22.900  31.930  1.00  0.00            
ATOM    146  H69 BCD     1      26.240  21.920  32.100  1.00  0.00            
ATOM    147  H70 BCD     1      25.920  23.070  29.730  1.00  0.00            
ATOM    148  C1  CH4     2      26.940  23.680  37.190  1.00  0.00            
ATOM    149  C2  CH4     2      26.780  22.190  36.790  1.00  0.00            
ATOM    150  C3  CH4     2      28.200  21.560  37.000  1.00  0.00            
ATOM    151  C4  CH4     2      26.200  21.700  35.480  1.00  0.00            
ATOM    152  O1  CH4     2      26.320  22.280  34.400  1.00  0.00            
ATOM    153  N1  CH4     2      25.670  20.440  35.540  1.00  0.00            
ATOM    154  C5  CH4     2      24.700  19.960  34.710  1.00  0.00            
ATOM    155  C6  CH4     2      23.630  20.750  34.260  1.00  0.00            
ATOM    156  C7  CH4     2      22.610  20.180  33.450  1.00  0.00            
ATOM    157  C8  CH4     2      22.510  18.800  33.240  1.00  0.00            
ATOM    158  N2  CH4     2      21.490  18.250  32.320  1.00  0.00            
ATOM    159  O2  CH4     2      20.380  18.120  32.820  1.00  0.00            
ATOM    160  O3  CH4     2      21.800  17.780  31.270  1.00  0.00            
ATOM    161  C9  CH4     2      23.510  17.990  33.850  1.00  0.00            
ATOM    162  C10 CH4     2      23.520  16.520  33.780  1.00  0.00            
ATOM    163  F1  CH4     2      24.260  15.930  34.740  1.00  0.00            
ATOM    164  F2  CH4     2      22.270  15.990  34.040  1.00  0.00            
ATOM    165  F3  CH4     2      24.000  16.030  32.600  1.00  0.00            
ATOM    166  C11 CH4     2      24.590  18.590  34.600  1.00  0.00            
ATOM    167  H1  CH4     2      25.980  24.200  37.360  1.00  0.00            
ATOM    168  H2  CH4     2      27.480  23.780  38.140  1.00  0.00            
ATOM    169  H3  CH4     2      27.500  24.200  36.410  1.00  0.00            
ATOM    170  H4  CH4     2      26.100  21.740  37.520  1.00  0.00            
ATOM    171  H5  CH4     2      28.970  21.920  36.300  1.00  0.00            
ATOM    172  H6  CH4     2      28.520  21.760  38.020  1.00  0.00            
ATOM    173  H7  CH4     2      28.180  20.470  36.920  1.00  0.00            
ATOM    174  H8  CH4     2      25.530  20.030  36.460  1.00  0.00            
ATOM    175  H9  CH4     2      23.630  21.830  34.420  1.00  0.00            
ATOM    176  H10 CH4     2      21.930  20.880  32.970  1.00  0.00            
ATOM    177  H11 CH4     2      25.360  18.000  35.080  1.00  0.00            
TER
ENDMDL
MODEL        1
ATOM      1  C1  BCD     1      21.930  20.240  29.580  1.00  0.00            
ATOM      2  O1  BCD     1      21.800  19.390  30.750  1.00  0.00            
ATOM      3  C2  BCD     1      22.660  19.560  28.480  1.00  0.00            
ATOM      4  O2  BCD     1      22.080  18.350  28.040  1.00  0.00            
ATOM      5  C3  BCD     1      24.130  19.310  28.790  1.00  0.00            
ATOM      6  O3  BCD     1      24.810  18.810  27.630  1.00  0.00            
ATOM      7  C4  BCD     1      24.770  20.610  29.360  1.00  0.00            
ATOM      8  C5  BCD     1      23.970  21.230  30.460  1.00  0.00            
ATOM      9  O4  BCD     1      22.630  21.430  29.920  1.00  0.00            
ATOM     10  C6  BCD     1      24.440  22.660  30.950  1.00  0.00            
ATOM     11  O5  BCD     1      23.380  23.310  31.690  1.00  0.00            
ATOM     12  H1  BCD     1      20.890  20.490  29.320  1.00  0.00            
ATOM     13  H2  BCD     1      22.600  20.280  27.640  1.00  0.00            
ATOM     14  H3  BCD     1      22.540  17.660  28.530  1.00  0.00            
ATOM     15  H4  BCD     1      24.120  18.550  29.590  1.00  0.00            
ATOM     16  H5  BCD     1      24.270  18.620  26.850  1.00  0.00            
ATOM     17  H6  BCD     1      24.920  21.300  28.520  1.00  0.00            
ATOM     18  H7  BCD     1      23.970  20.570  31.340  1.00  0.00            
ATOM     19  H8  BCD     1      25.330  22.500  31.570  1.00  0.00            
ATOM     20  H9  BCD     1      24.600  23.320  30.090  1.00  0.00            
ATOM     21  H10 BCD     1      22.640  23.400  31.080  1.00  0.00            
ATOM     22  C7  BCD     1      19.440  18.010  33.790  1.00  0.00            
ATOM     23  O6  BCD     1      20.460  17.110  34.220  1.00  0.00            
ATOM     24  C8  BCD     1      18.960  17.610  32.440  1.00  0.00            
ATOM     25  O7  BCD     1      18.710  16.220  32.380  1.00  0.00            
ATOM     26  C9  BCD     1      20.170  17.830  31.420  1.00  0.00            
ATOM     27  O8  BCD     1      19.890  17.290  30.080  1.00  0.00            
ATOM     28  C10 BCD     1      20.570  19.260  31.360  1.00  0.00            
ATOM     29  C11 BCD     1      20.850  19.760  32.870  1.00  0.00            
ATOM     30  O9  BCD     1      19.740  19.390  33.780  1.00  0.00            
ATOM     31  C12 BCD     1      20.990  21.230  32.890  1.00  0.00            
ATOM     32  O10 BCD     1      21.050  21.510  34.370  1.00  0.00            
ATOM     33  H11 BCD     1      18.600  17.930  34.480  1.00  0.00            
ATOM     34  H12 BCD     1      18.180  18.290  32.070  1.00  0.00            
ATOM     35  H13 BCD     1      18.800  16.050  31.440  1.00  0.00            
ATOM     36  H14 BCD     1      21.030  17.230  31.760  1.00  0.00            
ATOM     37  H15 BCD     1      20.590  17.460  29.440  1.00  0.00            
ATOM     38  H16 BCD     1      19.780  19.880  30.910  1.00  0.00            
ATOM     39  H17 BCD     1      21.770  19.270  33.230  1.00  0.00            
ATOM     40  H18 BCD     1      21.940  21.490  32.410  1.00  0.00            
ATOM     41  H19 BCD     1      20.130  21.750  32.470  1.00  0.00            
ATOM     42  H20 BCD     1      20.560  20.730  34.650  1.00  0.00            
ATOM     43  C13 BCD     1      21.260  14.990  37.710  1.00  0.00            
ATOM     44  O11 BCD     1      22.480  14.420  37.210  1.00  0.00            
ATOM     45  C14 BCD     1      20.060  14.510  36.880  1.00  0.00            
ATOM     46  O12 BCD     1      20.030  13.090  36.760  1.00  0.00            
ATOM     47  C15 BCD     1      20.050  15.120  35.490  1.00  0.00            
ATOM     48  O13 BCD     1      18.930  14.840  34.680  1.00  0.00            
ATOM     49  C16 BCD     1      20.200  16.630  35.550  1.00  0.00            
ATOM     50  C17 BCD     1      21.530  16.980  36.360  1.00  0.00            
ATOM     51  O14 BCD     1      21.380  16.360  37.650  1.00  0.00            
ATOM     52  C18 BCD     1      21.690  18.510  36.470  1.00  0.00            
ATOM     53  O15 BCD     1      20.580  19.070  37.050  1.00  0.00            
ATOM     54  H21 BCD     1      21.040  14.720  38.750  1.00  0.00            
ATOM     55  H22 BCD     1      19.140  14.860  37.370  1.00  0.00            
ATOM     56  H23 BCD     1      19.230  12.910  36.250  1.00  0.00            
ATOM     57  H24 BCD     1      20.950  14.730  35.000  1.00  0.00            
ATOM     58  H25 BCD     1      18.930  15.490  33.980  1.00  0.00            
ATOM     59  H26 BCD     1      19.350  17.100  36.070  1.00  0.00            
ATOM     60  H27 BCD     1      22.420  16.540  35.880  1.00  0.00            
ATOM     61  H28 BCD     1      22.570  18.680  37.110  1.00  0.00            
ATOM     62  H29 BCD     1      22.010  18.910  35.500  1.00  0.00            
ATOM     63  H30 BCD     1      20.850  19.920  37.410  1.00  0.00            
ATOM     64  C19 BCD     1      25.620  12.120  38.290  1.00  0.00            
ATOM     65  O16 BCD     1      26.340  12.710  37.250  1.00  0.00            
ATOM     66  C20 BCD     1      24.410  11.320  37.760  1.00  0.00            
ATOM     67  O17 BCD     1      24.860  10.360  36.850  1.00  0.00            
ATOM     68  C21 BCD     1      23.420  12.310  37.120  1.00  0.00            
ATOM     69  O18 BCD     1      22.260  11.600  36.730  1.00  0.00            
ATOM     70  C22 BCD     1      23.070  13.420  38.050  1.00  0.00            
ATOM     71  C23 BCD     1      24.310  14.060  38.670  1.00  0.00            
ATOM     72  O19 BCD     1      25.120  13.010  39.270  1.00  0.00            
ATOM     73  C24 BCD     1      24.010  15.200  39.690  1.00  0.00            
ATOM     74  O20 BCD     1      23.100  14.850  40.630  1.00  0.00            
ATOM     75  H31 BCD     1      26.350  11.500  38.820  1.00  0.00            
ATOM     76  H32 BCD     1      23.950  10.840  38.640  1.00  0.00            
ATOM     77  H33 BCD     1      25.510  10.670  36.210  1.00  0.00            
ATOM     78  H34 BCD     1      23.820  12.810  36.230  1.00  0.00            
ATOM     79  H35 BCD     1      21.550  12.230  36.890  1.00  0.00            
ATOM     80  H36 BCD     1      22.470  13.050  38.900  1.00  0.00            
ATOM     81  H37 BCD     1      24.810  14.580  37.850  1.00  0.00            
ATOM     82  H38 BCD     1      24.990  15.320  40.180  1.00  0.00            
ATOM     83  H39 BCD     1      23.720  16.140  39.220  1.00  0.00            
ATOM     84  H40 BCD     1      22.470  15.560  40.810  1.00  0.00            
ATOM     85  C25 BCD     1      30.010  14.510  36.250  1.00  0.00            
ATOM     86  O21 BCD     1      29.360  15.400  35.320  1.00  0.00            
ATOM     87  C26 BCD     1      29.750  13.100  35.840  1.00  0.00            
ATOM     88  O22 BCD     1      30.500  12.640  34.750  1.00  0.00            
ATOM     89  C27 BCD     1      28.250  12.730  35.910  1.00  0.00            
ATOM     90  O23 BCD     1      27.970  11.410  35.390  1.00  0.00            
ATOM     91  C28 BCD     1      27.800  12.840  37.370  1.00  0.00            
ATOM     92  C29 BCD     1      28.080  14.270  37.850  1.00  0.00            
ATOM     93  O24 BCD     1      29.490  14.630  37.590  1.00  0.00            
ATOM     94  C30 BCD     1      27.870  14.570  39.280  1.00  0.00            
ATOM     95  O25 BCD     1      28.200  15.940  39.510  1.00  0.00            
ATOM     96  H41 BCD     1      31.070  14.790  36.220  1.00  0.00            
ATOM     97  H42 BCD     1      30.100  12.440  36.640  1.00  0.00            
ATOM     98  H43 BCD     1      30.220  13.150  33.980  1.00  0.00            
ATOM     99  H44 BCD     1      27.680  13.500  35.360  1.00  0.00            
ATOM    100  H45 BCD     1      27.120  11.510  34.950  1.00  0.00            
ATOM    101  H46 BCD     1      28.190  12.130  38.120  1.00  0.00            
ATOM    102  H47 BCD     1      27.360  14.860  37.270  1.00  0.00            
ATOM    103  H48 BCD     1      26.860  14.400  39.660  1.00  0.00            
ATOM    104  H49 BCD     1      28.610  13.930  39.780  1.00  0.00            
ATOM    105  H50 BCD     1      29.160  15.980  39.620  1.00  0.00            
ATOM    106  C31 BCD     1      30.600  17.790  32.080  1.00  0.00            
ATOM    107  O26 BCD     1      29.380  18.510  31.970  1.00  0.00            
ATOM    108  C32 BCD     1      30.330  16.350  31.890  1.00  0.00            
ATOM    109  O27 BCD     1      29.690  16.150  30.630  1.00  0.00            
ATOM    110  C33 BCD     1      29.540  15.800  33.010  1.00  0.00            
ATOM    111  C34 BCD     1      30.190  16.010  34.310  1.00  0.00            
ATOM    112  C35 BCD     1      30.360  17.540  34.470  1.00  0.00            
ATOM    113  O28 BCD     1      31.100  18.040  33.400  1.00  0.00            
ATOM    114  C36 BCD     1      31.100  17.930  35.710  1.00  0.00            
ATOM    115  O29 BCD     1      32.460  17.440  35.680  1.00  0.00            
ATOM    116  O30 BCD     1      29.420  14.320  32.840  1.00  0.00            
ATOM    117  H51 BCD     1      31.270  18.170  31.310  1.00  0.00            
ATOM    118  H52 BCD     1      31.280  15.790  31.900  1.00  0.00            
ATOM    119  H53 BCD     1      29.840  15.210  30.450  1.00  0.00            
ATOM    120  H54 BCD     1      28.590  16.330  32.940  1.00  0.00            
ATOM    121  H55 BCD     1      29.370  14.100  31.910  1.00  0.00            
ATOM    122  H56 BCD     1      31.180  15.530  34.270  1.00  0.00            
ATOM    123  H57 BCD     1      29.350  17.990  34.450  1.00  0.00            
ATOM    124  H58 BCD     1      31.120  19.030  35.690  1.00  0.00            
ATOM    125  H59 BCD     1      30.540  17.620  36.600  1.00  0.00            
ATOM    126  H60 BCD     1      32.970  18.240  35.530  1.00  0.00            
ATOM    127  C37 BCD     1      27.240  21.130  29.530  1.00  0.00            
ATOM    128  O31 BCD     1      26.080  20.330  29.840  1.00  0.00            
ATOM    129  C38 BCD     1      28.230  20.200  28.850  1.00  0.00            
ATOM    130  O32 BCD     1      27.740  19.770  27.620  1.00  0.00            
ATOM    131  C39 BCD     1      28.800  19.090  29.720  1.00  0.00            
ATOM    132  O33 BCD     1      29.900  18.360  29.060  1.00  0.00            
ATOM    133  C40 BCD     1      29.260  19.660  31.090  1.00  0.00            
ATOM    134  C41 BCD     1      28.200  20.590  31.600  1.00  0.00            
ATOM    135  O34 BCD     1      27.820  21.640  30.730  1.00  0.00            
ATOM    136  C42 BCD     1      28.620  21.140  32.960  1.00  0.00            
ATOM    137  O35 BCD     1      29.870  21.850  32.820  1.00  0.00            
ATOM    138  H61 BCD     1      27.040  21.940  28.820  1.00  0.00            
ATOM    139  H62 BCD     1      29.140  20.780  28.640  1.00  0.00            
ATOM    140  H63 BCD     1      27.030  19.160  27.840  1.00  0.00            
ATOM    141  H64 BCD     1      27.980  18.430  30.010  1.00  0.00            
ATOM    142  H65 BCD     1      29.940  17.550  29.560  1.00  0.00            
ATOM    143  H66 BCD     1      30.250  20.100  30.940  1.00  0.00            
ATOM    144  H67 BCD     1      27.340  19.930  31.750  1.00  0.00            
ATOM    145  H68 BCD     1      27.860  21.830  33.360  1.00  0.00            
ATOM    146  H69 BCD     1      28.730  20.250  33.600  1.00  0.00            
ATOM    147  H70 BCD     1      30.150  22.240  33.660  1.00  0.00            
ATOM    148  C1  CH4     2      28.940  21.340  39.250  1.00  0.00            
ATOM    149  C2  CH4     2      29.030  19.890  38.770  1.00  0.00            
ATOM    150  C3  CH4     2      30.560  19.520  38.860  1.00  0.00            
ATOM    151  C4  CH4     2      28.300  19.760  37.350  1.00  0.00            
ATOM    152  O1  CH4     2      28.900  20.110  36.340  1.00  0.00            
ATOM    153  N1  CH4     2      27.010  19.350  37.360  1.00  0.00            
ATOM    154  C5  CH4     2      26.380  18.960  36.140  1.00  0.00            
ATOM    155  C6  CH4     2      26.010  19.920  35.170  1.00  0.00            
ATOM    156  C7  CH4     2      25.430  19.410  33.980  1.00  0.00            
ATOM    157  C8  CH4     2      25.090  18.060  33.760  1.00  0.00            
ATOM    158  N2  CH4     2      24.540  17.660  32.430  1.00  0.00            
ATOM    159  O2  CH4     2      23.340  17.480  32.300  1.00  0.00            
ATOM    160  O3  CH4     2      25.320  17.750  31.480  1.00  0.00            
ATOM    161  C9  CH4     2      25.310  17.110  34.810  1.00  0.00            
ATOM    162  C10 CH4     2      24.930  15.650  34.570  1.00  0.00            
ATOM    163  F1  CH4     2      23.670  15.300  34.520  1.00  0.00            
ATOM    164  F2  CH4     2      25.410  15.190  33.430  1.00  0.00            
ATOM    165  F3  CH4     2      25.430  14.850  35.540  1.00  0.00            
ATOM    166  C11 CH4     2      25.970  17.590  35.990  1.00  0.00            
ATOM    167  H1  CH4     2      29.000  21.360  40.340  1.00  0.00            
ATOM    168  H2  CH4     2      29.650  22.040  38.780  1.00  0.00            
ATOM    169  H3  CH4     2      27.920  21.680  39.040  1.00  0.00            
ATOM    170  H4  CH4     2      28.470  19.320  39.530  1.00  0.00            
ATOM    171  H5  CH4     2      30.700  18.450  38.700  1.00  0.00            
ATOM    172  H6  CH4     2      31.140  19.970  38.040  1.00  0.00            
ATOM    173  H7  CH4     2      31.000  19.820  39.810  1.00  0.00            
ATOM    174  H8  CH4     2      26.600  19.140  38.250  1.00  0.00            
ATOM    175  H9  CH4     2      26.160  20.980  35.350  1.00  0.00            
ATOM    176  H10 CH4     2      25.230  20.200  33.260  1.00  0.00            
ATOM    177  H11 CH4     2      26.220  16.920  36.810  1.00  0.00            
TER
ENDMDL
MODEL        1
ATOM      1  C1  BCD     1      11.920  11.100  32.420  1.00  0.00            
ATOM      2  O1  BCD     1      12.530  12.360  32.720  1.00  0.00            
ATOM      3  C2  BCD     1      12.670   9.970  33.160  1.00  0.00            
ATOM      4  O2  BCD     1      12.640  10.370  34.500  1.00  0.00            
ATOM      5  C3  BCD     1      14.090   9.770  32.700  1.00  0.00            
ATOM      6  O3  BCD     1      14.800   8.640  33.230  1.00  0.00            
ATOM      7  C4  BCD     1      14.110   9.670  31.130  1.00  0.00            
ATOM      8  C5  BCD     1      13.110  10.600  30.380  1.00  0.00            
ATOM      9  O4  BCD     1      11.830  10.730  31.020  1.00  0.00            
ATOM     10  C6  BCD     1      12.850  10.130  29.010  1.00  0.00            
ATOM     11  O5  BCD     1      12.060   8.940  28.950  1.00  0.00            
ATOM     12  H1  BCD     1      10.910  11.170  32.850  1.00  0.00            
ATOM     13  H2  BCD     1      12.150   9.050  32.890  1.00  0.00            
ATOM     14  H3  BCD     1      12.610   9.610  35.090  1.00  0.00            
ATOM     15  H4  BCD     1      14.630  10.720  32.800  1.00  0.00            
ATOM     16  H5  BCD     1      15.630   8.610  32.740  1.00  0.00            
ATOM     17  H6  BCD     1      13.900   8.640  30.820  1.00  0.00            
ATOM     18  H7  BCD     1      13.580  11.590  30.340  1.00  0.00            
ATOM     19  H8  BCD     1      12.260  10.940  28.550  1.00  0.00            
ATOM     20  H9  BCD     1      13.810   9.870  28.540  1.00  0.00            
ATOM     21  H10 BCD     1      11.130   9.160  29.070  1.00  0.00            
ATOM     22  C7  BCD     1      10.650  16.090  33.460  1.00  0.00            
ATOM     23  O6  BCD     1      11.770  16.980  33.720  1.00  0.00            
ATOM     24  C8  BCD     1      10.460  14.970  34.440  1.00  0.00            
ATOM     25  O7  BCD     1      10.490  15.380  35.820  1.00  0.00            
ATOM     26  C9  BCD     1      11.560  13.940  34.270  1.00  0.00            
ATOM     27  O8  BCD     1      11.490  12.860  35.180  1.00  0.00            
ATOM     28  C10 BCD     1      11.510  13.410  32.820  1.00  0.00            
ATOM     29  C11 BCD     1      11.750  14.640  31.900  1.00  0.00            
ATOM     30  O9  BCD     1      10.680  15.580  32.140  1.00  0.00            
ATOM     31  C12 BCD     1      11.790  14.260  30.400  1.00  0.00            
ATOM     32  O10 BCD     1      12.260  15.330  29.600  1.00  0.00            
ATOM     33  H11 BCD     1       9.740  16.700  33.480  1.00  0.00            
ATOM     34  H12 BCD     1       9.510  14.490  34.160  1.00  0.00            
ATOM     35  H13 BCD     1      10.650  14.530  36.240  1.00  0.00            
ATOM     36  H14 BCD     1      12.540  14.430  34.380  1.00  0.00            
ATOM     37  H15 BCD     1      12.070  12.150  34.880  1.00  0.00            
ATOM     38  H16 BCD     1      10.510  13.020  32.580  1.00  0.00            
ATOM     39  H17 BCD     1      12.680  15.080  32.260  1.00  0.00            
ATOM     40  H18 BCD     1      12.520  13.460  30.210  1.00  0.00            
ATOM     41  H19 BCD     1      10.780  13.900  30.180  1.00  0.00            
ATOM     42  H20 BCD     1      11.580  16.000  29.530  1.00  0.00            
ATOM     43  C13 BCD     1      12.640  20.810  34.670  1.00  0.00            
ATOM     44  O11 BCD     1      13.850  20.380  35.320  1.00  0.00            
ATOM     45  C14 BCD     1      11.470  20.260  35.390  1.00  0.00            
ATOM     46  O12 BCD     1      11.430  20.590  36.810  1.00  0.00            
ATOM     47  C15 BCD     1      11.300  18.760  35.240  1.00  0.00            
ATOM     48  O13 BCD     1      10.010  18.260  35.720  1.00  0.00            
ATOM     49  C16 BCD     1      11.510  18.370  33.810  1.00  0.00            
ATOM     50  C17 BCD     1      12.680  19.050  33.100  1.00  0.00            
ATOM     51  O14 BCD     1      12.520  20.460  33.320  1.00  0.00            
ATOM     52  C18 BCD     1      12.570  18.850  31.640  1.00  0.00            
ATOM     53  O15 BCD     1      13.750  19.170  30.870  1.00  0.00            
ATOM     54  H21 BCD     1      12.480  21.890  34.770  1.00  0.00            
ATOM     55  H22 BCD     1      10.580  20.730  34.940  1.00  0.00            
ATOM     56  H23 BCD     1      12.300  20.240  37.030  1.00  0.00            
ATOM     57  H24 BCD     1      12.000  18.170  35.840  1.00  0.00            
ATOM     58  H25 BCD     1      10.020  17.330  35.470  1.00  0.00            
ATOM     59  H26 BCD     1      10.600  18.590  33.240  1.00  0.00            
ATOM     60  H27 BCD     1      13.650  18.680  33.460  1.00  0.00            
ATOM     61  H28 BCD     1      12.250  17.840  31.360  1.00  0.00            
ATOM     62  H29 BCD     1      11.680  19.410  31.310  1.00  0.00            
ATOM     63  H30 BCD     1      13.580  19.920  30.290  1.00  0.00            
ATOM     64  C19 BCD     1      17.890  20.860  34.530  1.00  0.00            
ATOM     65  O16 BCD     1      17.700  19.700  33.770  1.00  0.00            
ATOM     66  C20 BCD     1      17.520  20.750  36.000  1.00  0.00            
ATOM     67  O17 BCD     1      18.380  19.990  36.780  1.00  0.00            
ATOM     68  C21 BCD     1      16.040  20.310  36.120  1.00  0.00            
ATOM     69  O18 BCD     1      15.590  20.380  37.480  1.00  0.00            
ATOM     70  C22 BCD     1      15.090  21.120  35.220  1.00  0.00            
ATOM     71  C23 BCD     1      15.610  21.480  33.770  1.00  0.00            
ATOM     72  O19 BCD     1      16.980  21.860  33.950  1.00  0.00            
ATOM     73  C24 BCD     1      14.910  22.580  33.000  1.00  0.00            
ATOM     74  O20 BCD     1      14.570  23.750  33.720  1.00  0.00            
ATOM     75  H31 BCD     1      18.910  21.250  34.520  1.00  0.00            
ATOM     76  H32 BCD     1      17.550  21.750  36.450  1.00  0.00            
ATOM     77  H33 BCD     1      18.200  20.110  37.720  1.00  0.00            
ATOM     78  H34 BCD     1      16.130  19.290  35.740  1.00  0.00            
ATOM     79  H35 BCD     1      14.730  19.950  37.450  1.00  0.00            
ATOM     80  H36 BCD     1      14.980  22.110  35.700  1.00  0.00            
ATOM     81  H37 BCD     1      15.530  20.580  33.140  1.00  0.00            
ATOM     82  H38 BCD     1      15.540  22.790  32.130  1.00  0.00            
ATOM     83  H39 BCD     1      13.980  22.090  32.680  1.00  0.00            
ATOM     84  H40 BCD     1      13.670  23.620  34.030  1.00  0.00            
ATOM     85  C25 BCD     1      20.380  17.530  31.350  1.00  0.00            
ATOM     86  O21 BCD     1      19.570  16.360  31.250  1.00  0.00            
ATOM     87  C26 BCD     1      20.750  17.890  32.830  1.00  0.00            
ATOM     88  O22 BCD     1      21.510  16.850  33.380  1.00  0.00            
ATOM     89  C27 BCD     1      19.500  18.190  33.670  1.00  0.00            
ATOM     90  O23 BCD     1      19.890  18.530  35.020  1.00  0.00            
ATOM     91  C28 BCD     1      18.850  19.380  33.040  1.00  0.00            
ATOM     92  C29 BCD     1      18.430  18.940  31.580  1.00  0.00            
ATOM     93  O24 BCD     1      19.590  18.640  30.840  1.00  0.00            
ATOM     94  C30 BCD     1      17.820  20.100  30.900  1.00  0.00            
ATOM     95  O25 BCD     1      17.550  19.940  29.520  1.00  0.00            
ATOM     96  H41 BCD     1      21.220  17.440  30.650  1.00  0.00            
ATOM     97  H42 BCD     1      21.460  18.730  32.710  1.00  0.00            
ATOM     98  H43 BCD     1      22.290  16.760  32.820  1.00  0.00            
ATOM     99  H44 BCD     1      18.780  17.370  33.710  1.00  0.00            
ATOM    100  H45 BCD     1      19.140  18.890  35.500  1.00  0.00            
ATOM    101  H46 BCD     1      19.480  20.280  32.980  1.00  0.00            
ATOM    102  H47 BCD     1      17.690  18.130  31.580  1.00  0.00            
ATOM    103  H48 BCD     1      16.880  20.360  31.410  1.00  0.00            
ATOM    104  H49 BCD     1      18.580  20.870  31.080  1.00  0.00            
ATOM    105  H50 BCD     1      18.340  19.710  29.020  1.00  0.00            
ATOM    106  C31 BCD     1      20.250  12.410  30.100  1.00  0.00            
ATOM    107  O26 BCD     1      18.950  12.010  30.250  1.00  0.00            
ATOM    108  C32 BCD     1      20.860  12.910  31.450  1.00  0.00            
ATOM    109  O27 BCD     1      20.880  11.960  32.520  1.00  0.00            
ATOM    110  C33 BCD     1      20.060  14.120  31.940  1.00  0.00            
ATOM    111  C34 BCD     1      20.270  15.270  30.890  1.00  0.00            
ATOM    112  C35 BCD     1      19.810  14.780  29.530  1.00  0.00            
ATOM    113  O28 BCD     1      20.340  13.520  29.180  1.00  0.00            
ATOM    114  C36 BCD     1      20.060  15.700  28.340  1.00  0.00            
ATOM    115  O29 BCD     1      19.220  15.390  27.180  1.00  0.00            
ATOM    116  O30 BCD     1      20.390  14.410  33.290  1.00  0.00            
ATOM    117  H51 BCD     1      20.780  11.530  29.720  1.00  0.00            
ATOM    118  H52 BCD     1      21.900  13.180  31.220  1.00  0.00            
ATOM    119  H53 BCD     1      20.980  12.540  33.280  1.00  0.00            
ATOM    120  H54 BCD     1      19.030  13.770  31.990  1.00  0.00            
ATOM    121  H55 BCD     1      20.840  15.260  33.210  1.00  0.00            
ATOM    122  H56 BCD     1      21.350  15.460  30.920  1.00  0.00            
ATOM    123  H57 BCD     1      18.720  14.670  29.560  1.00  0.00            
ATOM    124  H58 BCD     1      19.930  16.750  28.640  1.00  0.00            
ATOM    125  H59 BCD     1      21.120  15.630  28.060  1.00  0.00            
ATOM    126  H60 BCD     1      18.440  14.970  27.540  1.00  0.00            
ATOM    127  C37 BCD     1      16.140   9.110  29.980  1.00  0.00            
ATOM    128  O31 BCD     1      15.450   9.990  30.790  1.00  0.00            
ATOM    129  C38 BCD     1      17.380   8.690  30.720  1.00  0.00            
ATOM    130  O32 BCD     1      17.010   7.850  31.880  1.00  0.00            
ATOM    131  C39 BCD     1      18.100  10.020  31.080  1.00  0.00            
ATOM    132  O33 BCD     1      19.330   9.700  31.780  1.00  0.00            
ATOM    133  C40 BCD     1      18.520  10.750  29.750  1.00  0.00            
ATOM    134  C41 BCD     1      17.310  10.960  28.840  1.00  0.00            
ATOM    135  O34 BCD     1      16.480   9.740  28.710  1.00  0.00            
ATOM    136  C42 BCD     1      17.680  11.570  27.470  1.00  0.00            
ATOM    137  O35 BCD     1      18.940  11.040  26.970  1.00  0.00            
ATOM    138  H61 BCD     1      15.530   8.260  29.650  1.00  0.00            
ATOM    139  H62 BCD     1      18.020   8.150  30.000  1.00  0.00            
ATOM    140  H63 BCD     1      17.770   7.760  32.460  1.00  0.00            
ATOM    141  H64 BCD     1      17.420  10.630  31.700  1.00  0.00            
ATOM    142  H65 BCD     1      19.720  10.520  32.080  1.00  0.00            
ATOM    143  H66 BCD     1      19.260  10.180  29.170  1.00  0.00            
ATOM    144  H67 BCD     1      16.690  11.790  29.230  1.00  0.00            
ATOM    145  H68 BCD     1      16.850  11.420  26.780  1.00  0.00            
ATOM    146  H69 BCD     1      17.810  12.650  27.580  1.00  0.00            
ATOM    147  H70 BCD     1      18.770  10.340  26.340  1.00  0.00            
ATOM    148  C1  CH4     2      13.720  18.040  27.500  1.00  0.00            
ATOM    149  C2  CH4     2      15.160  18.320  27.900  1.00  0.00            
ATOM    150  C3  CH4     2      15.970  18.630  26.570  1.00  0.00            
ATOM    151  C4  CH4     2      15.810  17.100  28.700  1.00  0.00            
ATOM    152  O1  CH4     2      16.450  16.190  28.200  1.00  0.00            
ATOM    153  N1  CH4     2      15.490  17.010  30.040  1.00  0.00            
ATOM    154  C5  CH4     2      15.510  15.980  30.980  1.00  0.00            
ATOM    155  C6  CH4     2      15.490  14.660  30.620  1.00  0.00            
ATOM    156  C7  CH4     2      15.510  13.680  31.620  1.00  0.00            
ATOM    157  C8  CH4     2      15.820  13.990  32.960  1.00  0.00            
ATOM    158  N2  CH4     2      16.060  12.920  34.000  1.00  0.00            
ATOM    159  O2  CH4     2      16.900  12.060  33.690  1.00  0.00            
ATOM    160  O3  CH4     2      15.180  12.650  34.810  1.00  0.00            
ATOM    161  C9  CH4     2      15.920  15.340  33.310  1.00  0.00            
ATOM    162  C10 CH4     2      16.170  15.800  34.740  1.00  0.00            
ATOM    163  F1  CH4     2      15.220  15.450  35.630  1.00  0.00            
ATOM    164  F2  CH4     2      17.430  15.470  35.120  1.00  0.00            
ATOM    165  F3  CH4     2      16.220  17.130  34.740  1.00  0.00            
ATOM    166  C11 CH4     2      15.600  16.330  32.310  1.00  0.00            
ATOM    167  H1  CH4     2      13.050  17.780  28.330  1.00  0.00            
ATOM    168  H2  CH4     2      13.280  18.920  27.010  1.00  0.00            
ATOM    169  H3  CH4     2      13.660  17.210  26.790  1.00  0.00            
ATOM    170  H4  CH4     2      15.080  19.270  28.440  1.00  0.00            
ATOM    171  H5  CH4     2      15.250  19.060  25.860  1.00  0.00            
ATOM    172  H6  CH4     2      16.730  19.380  26.790  1.00  0.00            
ATOM    173  H7  CH4     2      16.480  17.760  26.150  1.00  0.00            
ATOM    174  H8  CH4     2      14.740  17.650  30.290  1.00  0.00            
ATOM    175  H9  CH4     2      15.370  14.450  29.560  1.00  0.00            
ATOM    176  H10 CH4     2      15.420  12.640  31.310  1.00  0.00            
ATOM    177  H11 CH4     2      15.430  17.360  32.610  1.00  0.00            
TER
ENDMDL
MODEL        1
ATOM      1  C1  BCD     1      31.910  18.780  35.410  1.00  0.00            
ATOM      2  O1  BCD     1      30.810  18.170  36.020  1.00  0.00            
ATOM      3  C2  BCD     1      31.500  19.900  34.530  1.00  0.00            
ATOM      4  O2  BCD     1      30.690  20.880  35.260  1.00  0.00            
ATOM      5  C3  BCD     1      30.720  19.420  33.310  1.00  0.00            
ATOM      6  O3  BCD     1      30.370  20.480  32.440  1.00  0.00            
ATOM      7  C4  BCD     1      31.530  18.280  32.590  1.00  0.00            
ATOM      8  C5  BCD     1      32.200  17.280  33.470  1.00  0.00            
ATOM      9  O4  BCD     1      32.710  17.830  34.690  1.00  0.00            
ATOM     10  C6  BCD     1      33.310  16.560  32.740  1.00  0.00            
ATOM     11  O5  BCD     1      34.170  17.330  31.870  1.00  0.00            
ATOM     12  H1  BCD     1      32.370  19.300  36.260  1.00  0.00            
ATOM     13  H2  BCD     1      32.420  20.360  34.150  1.00  0.00            
ATOM     14  H3  BCD     1      30.150  20.430  35.920  1.00  0.00            
ATOM     15  H4  BCD     1      29.810  18.920  33.670  1.00  0.00            
ATOM     16  H5  BCD     1      29.900  21.120  32.990  1.00  0.00            
ATOM     17  H6  BCD     1      32.220  18.820  31.930  1.00  0.00            
ATOM     18  H7  BCD     1      31.490  16.540  33.840  1.00  0.00            
ATOM     19  H8  BCD     1      33.940  16.030  33.480  1.00  0.00            
ATOM     20  H9  BCD     1      32.870  15.810  32.070  1.00  0.00            
ATOM     21  H10 BCD     1      34.890  17.770  32.330  1.00  0.00            
ATOM     22  C7  BCD     1      29.320  16.720  39.600  1.00  0.00            
ATOM     23  O6  BCD     1      28.160  16.210  38.840  1.00  0.00            
ATOM     24  C8  BCD     1      29.330  18.270  39.480  1.00  0.00            
ATOM     25  O7  BCD     1      28.170  18.860  40.000  1.00  0.00            
ATOM     26  C9  BCD     1      29.630  18.620  37.980  1.00  0.00            
ATOM     27  O8  BCD     1      29.740  20.090  37.780  1.00  0.00            
ATOM     28  C10 BCD     1      30.830  17.930  37.410  1.00  0.00            
ATOM     29  C11 BCD     1      30.760  16.430  37.680  1.00  0.00            
ATOM     30  O9  BCD     1      30.570  16.160  39.090  1.00  0.00            
ATOM     31  C12 BCD     1      31.990  15.690  37.190  1.00  0.00            
ATOM     32  O10 BCD     1      33.170  16.240  37.840  1.00  0.00            
ATOM     33  H11 BCD     1      29.310  16.420  40.650  1.00  0.00            
ATOM     34  H12 BCD     1      30.180  18.570  40.110  1.00  0.00            
ATOM     35  H13 BCD     1      27.400  18.650  39.460  1.00  0.00            
ATOM     36  H14 BCD     1      28.740  18.280  37.430  1.00  0.00            
ATOM     37  H15 BCD     1      28.880  20.430  38.030  1.00  0.00            
ATOM     38  H16 BCD     1      31.720  18.300  37.940  1.00  0.00            
ATOM     39  H17 BCD     1      29.920  16.030  37.090  1.00  0.00            
ATOM     40  H18 BCD     1      31.850  14.620  37.390  1.00  0.00            
ATOM     41  H19 BCD     1      32.070  15.790  36.100  1.00  0.00            
ATOM     42  H20 BCD     1      33.960  15.720  37.630  1.00  0.00            
ATOM     43  C13 BCD     1      24.330  14.710  39.130  1.00  0.00            
ATOM     44  O11 BCD     1      24.270  14.290  37.790  1.00  0.00            
ATOM     45  C14 BCD     1      24.500  16.180  39.210  1.00  0.00            
ATOM     46  O12 BCD     1      23.430  16.840  38.520  1.00  0.00            
ATOM     47  C15 BCD     1      25.850  16.690  38.720  1.00  0.00            
ATOM     48  O13 BCD     1      26.030  18.150  38.870  1.00  0.00            
ATOM     49  C16 BCD     1      26.890  16.000  39.550  1.00  0.00            
ATOM     50  C17 BCD     1      26.670  14.460  39.600  1.00  0.00            
ATOM     51  O14 BCD     1      25.310  14.160  39.940  1.00  0.00            
ATOM     52  C18 BCD     1      27.650  13.680  40.430  1.00  0.00            
ATOM     53  O15 BCD     1      27.660  14.130  41.750  1.00  0.00            
ATOM     54  H21 BCD     1      23.320  14.460  39.470  1.00  0.00            
ATOM     55  H22 BCD     1      24.530  16.380  40.290  1.00  0.00            
ATOM     56  H23 BCD     1      23.570  16.670  37.590  1.00  0.00            
ATOM     57  H24 BCD     1      25.850  16.270  37.700  1.00  0.00            
ATOM     58  H25 BCD     1      25.530  18.580  38.180  1.00  0.00            
ATOM     59  H26 BCD     1      27.020  16.520  40.510  1.00  0.00            
ATOM     60  H27 BCD     1      26.840  14.190  38.550  1.00  0.00            
ATOM     61  H28 BCD     1      27.350  12.630  40.440  1.00  0.00            
ATOM     62  H29 BCD     1      28.670  13.850  40.070  1.00  0.00            
ATOM     63  H30 BCD     1      28.360  13.690  42.240  1.00  0.00            
ATOM     64  C19 BCD     1      22.510  11.670  35.280  1.00  0.00            
ATOM     65  O16 BCD     1      22.860  12.440  34.130  1.00  0.00            
ATOM     66  C20 BCD     1      21.610  12.450  36.220  1.00  0.00            
ATOM     67  O17 BCD     1      20.440  13.050  35.520  1.00  0.00            
ATOM     68  C21 BCD     1      22.320  13.540  37.020  1.00  0.00            
ATOM     69  O18 BCD     1      21.470  14.080  38.040  1.00  0.00            
ATOM     70  C22 BCD     1      23.670  13.020  37.590  1.00  0.00            
ATOM     71  C23 BCD     1      24.540  12.190  36.580  1.00  0.00            
ATOM     72  O19 BCD     1      23.700  11.180  35.970  1.00  0.00            
ATOM     73  C24 BCD     1      25.760  11.500  37.270  1.00  0.00            
ATOM     74  O20 BCD     1      26.480  10.690  36.360  1.00  0.00            
ATOM     75  H31 BCD     1      21.860  10.840  34.990  1.00  0.00            
ATOM     76  H32 BCD     1      21.270  11.700  36.960  1.00  0.00            
ATOM     77  H33 BCD     1      19.780  12.340  35.540  1.00  0.00            
ATOM     78  H34 BCD     1      22.630  14.250  36.240  1.00  0.00            
ATOM     79  H35 BCD     1      21.210  13.310  38.540  1.00  0.00            
ATOM     80  H36 BCD     1      23.490  12.450  38.510  1.00  0.00            
ATOM     81  H37 BCD     1      24.820  12.890  35.780  1.00  0.00            
ATOM     82  H38 BCD     1      26.460  12.210  37.730  1.00  0.00            
ATOM     83  H39 BCD     1      25.370  10.800  38.020  1.00  0.00            
ATOM     84  H40 BCD     1      26.520   9.860  36.840  1.00  0.00            
ATOM     85  C25 BCD     1      22.860  12.090  29.960  1.00  0.00            
ATOM     86  O21 BCD     1      24.020  12.840  29.960  1.00  0.00            
ATOM     87  C26 BCD     1      21.790  12.990  30.600  1.00  0.00            
ATOM     88  O22 BCD     1      21.490  14.120  29.780  1.00  0.00            
ATOM     89  C27 BCD     1      22.060  13.310  32.040  1.00  0.00            
ATOM     90  O23 BCD     1      21.020  13.930  32.800  1.00  0.00            
ATOM     91  C28 BCD     1      22.410  12.020  32.830  1.00  0.00            
ATOM     92  C29 BCD     1      23.450  11.170  32.100  1.00  0.00            
ATOM     93  O24 BCD     1      22.970  10.920  30.770  1.00  0.00            
ATOM     94  C30 BCD     1      23.700   9.810  32.710  1.00  0.00            
ATOM     95  O25 BCD     1      22.610   9.060  32.760  1.00  0.00            
ATOM     96  H41 BCD     1      22.600  11.840  28.930  1.00  0.00            
ATOM     97  H42 BCD     1      20.840  12.420  30.660  1.00  0.00            
ATOM     98  H43 BCD     1      20.590  14.030  29.450  1.00  0.00            
ATOM     99  H44 BCD     1      22.950  13.940  31.990  1.00  0.00            
ATOM    100  H45 BCD     1      21.040  13.710  33.730  1.00  0.00            
ATOM    101  H46 BCD     1      21.470  11.450  32.790  1.00  0.00            
ATOM    102  H47 BCD     1      24.400  11.720  32.120  1.00  0.00            
ATOM    103  H48 BCD     1      24.530   9.310  32.190  1.00  0.00            
ATOM    104  H49 BCD     1      24.140   9.970  33.700  1.00  0.00            
ATOM    105  H50 BCD     1      22.820   8.210  33.170  1.00  0.00            
ATOM    106  C31 BCD     1      27.180  14.450  27.820  1.00  0.00            
ATOM    107  O26 BCD     1      27.680  14.890  29.040  1.00  0.00            
ATOM    108  C32 BCD     1      25.820  15.020  27.480  1.00  0.00            
ATOM    109  O27 BCD     1      25.920  16.480  27.410  1.00  0.00            
ATOM    110  C33 BCD     1      24.780  14.590  28.540  1.00  0.00            
ATOM    111  C34 BCD     1      24.790  13.050  28.730  1.00  0.00            
ATOM    112  C35 BCD     1      26.220  12.570  28.840  1.00  0.00            
ATOM    113  O28 BCD     1      27.070  13.040  27.790  1.00  0.00            
ATOM    114  C36 BCD     1      26.250  11.100  28.900  1.00  0.00            
ATOM    115  O29 BCD     1      27.520  10.660  29.360  1.00  0.00            
ATOM    116  O30 BCD     1      23.420  14.960  28.140  1.00  0.00            
ATOM    117  H51 BCD     1      27.890  14.740  27.040  1.00  0.00            
ATOM    118  H52 BCD     1      25.450  14.530  26.570  1.00  0.00            
ATOM    119  H53 BCD     1      25.030  16.790  27.220  1.00  0.00            
ATOM    120  H54 BCD     1      25.030  15.010  29.520  1.00  0.00            
ATOM    121  H55 BCD     1      22.830  14.640  28.820  1.00  0.00            
ATOM    122  H56 BCD     1      24.260  12.600  27.880  1.00  0.00            
ATOM    123  H57 BCD     1      26.590  12.880  29.830  1.00  0.00            
ATOM    124  H58 BCD     1      25.440  10.740  29.560  1.00  0.00            
ATOM    125  H59 BCD     1      26.090  10.730  27.880  1.00  0.00            
ATOM    126  H60 BCD     1      27.450  10.190  30.200  1.00  0.00            
ATOM    127  C37 BCD     1      31.020  16.910  30.550  1.00  0.00            
ATOM    128  O31 BCD     1      30.650  17.430  31.860  1.00  0.00            
ATOM    129  C38 BCD     1      30.300  17.480  29.310  1.00  0.00            
ATOM    130  O32 BCD     1      30.180  18.870  29.580  1.00  0.00            
ATOM    131  C39 BCD     1      28.960  16.840  28.900  1.00  0.00            
ATOM    132  O33 BCD     1      28.510  17.170  27.540  1.00  0.00            
ATOM    133  C40 BCD     1      29.020  15.380  29.170  1.00  0.00            
ATOM    134  C41 BCD     1      29.690  15.090  30.530  1.00  0.00            
ATOM    135  O34 BCD     1      31.020  15.520  30.530  1.00  0.00            
ATOM    136  C42 BCD     1      29.770  13.570  30.880  1.00  0.00            
ATOM    137  O35 BCD     1      29.840  13.440  32.270  1.00  0.00            
ATOM    138  H61 BCD     1      32.090  17.140  30.530  1.00  0.00            
ATOM    139  H62 BCD     1      31.030  17.300  28.510  1.00  0.00            
ATOM    140  H63 BCD     1      30.280  18.890  30.530  1.00  0.00            
ATOM    141  H64 BCD     1      28.260  17.200  29.670  1.00  0.00            
ATOM    142  H65 BCD     1      27.610  16.840  27.590  1.00  0.00            
ATOM    143  H66 BCD     1      29.660  14.980  28.370  1.00  0.00            
ATOM    144  H67 BCD     1      29.090  15.570  31.310  1.00  0.00            
ATOM    145  H68 BCD     1      28.830  13.110  30.560  1.00  0.00            
ATOM    146  H69 BCD     1      30.590  13.130  30.300  1.00  0.00            
ATOM    147  H70 BCD     1      30.720  13.680  32.590  1.00  0.00            
ATOM    148  C1  CH4     2      29.430  11.860  38.210  1.00  0.00            
ATOM    149  C2  CH4     2      29.880  11.790  36.730  1.00  0.00            
ATOM    150  C3  CH4     2      31.410  11.590  36.610  1.00  0.00            
ATOM    151  C4  CH4     2      29.360  12.990  35.890  1.00  0.00            
ATOM    152  O1  CH4     2      30.040  13.920  35.530  1.00  0.00            
ATOM    153  N1  CH4     2      27.990  12.890  35.510  1.00  0.00            
ATOM    154  C5  CH4     2      27.430  13.780  34.610  1.00  0.00            
ATOM    155  C6  CH4     2      26.620  13.230  33.630  1.00  0.00            
ATOM    156  C7  CH4     2      25.990  14.020  32.680  1.00  0.00            
ATOM    157  C8  CH4     2      25.980  15.430  32.800  1.00  0.00            
ATOM    158  N2  CH4     2      25.270  16.300  31.840  1.00  0.00            
ATOM    159  O2  CH4     2      24.120  16.050  31.540  1.00  0.00            
ATOM    160  O3  CH4     2      25.990  16.920  31.110  1.00  0.00            
ATOM    161  C9  CH4     2      26.640  16.000  33.950  1.00  0.00            
ATOM    162  C10 CH4     2      26.640  17.540  34.170  1.00  0.00            
ATOM    163  F1  CH4     2      26.820  17.900  35.460  1.00  0.00            
ATOM    164  F2  CH4     2      27.660  18.130  33.450  1.00  0.00            
ATOM    165  F3  CH4     2      25.510  18.250  33.770  1.00  0.00            
ATOM    166  C11 CH4     2      27.440  15.160  34.790  1.00  0.00            
ATOM    167  H1  CH4     2      28.350  12.050  38.260  1.00  0.00            
ATOM    168  H2  CH4     2      29.630  10.920  38.730  1.00  0.00            
ATOM    169  H3  CH4     2      29.910  12.670  38.770  1.00  0.00            
ATOM    170  H4  CH4     2      29.440  10.900  36.260  1.00  0.00            
ATOM    171  H5  CH4     2      31.930  12.550  36.760  1.00  0.00            
ATOM    172  H6  CH4     2      31.740  10.780  37.280  1.00  0.00            
ATOM    173  H7  CH4     2      31.540  11.280  35.570  1.00  0.00            
ATOM    174  H8  CH4     2      27.360  12.180  35.860  1.00  0.00            
ATOM    175  H9  CH4     2      26.640  12.160  33.470  1.00  0.00            
ATOM    176  H10 CH4     2      25.420  13.590  31.860  1.00  0.00            
ATOM    177  H11 CH4     2      28.020  15.630  35.590  1.00  0.00            
TER
ENDMDL
MODEL        1
ATOM      1  C1  BCD     1      11.610  14.100  31.870  1.00  0.00            
ATOM      2  O1  BCD     1      12.190  15.230  32.420  1.00  0.00            
ATOM      3  C2  BCD     1      12.170  12.770  32.370  1.00  0.00            
ATOM      4  O2  BCD     1      11.830  12.670  33.770  1.00  0.00            
ATOM      5  C3  BCD     1      13.710  12.770  32.030  1.00  0.00            
ATOM      6  O3  BCD     1      14.230  11.470  32.470  1.00  0.00            
ATOM      7  C4  BCD     1      13.980  13.060  30.560  1.00  0.00            
ATOM      8  C5  BCD     1      13.210  14.260  30.100  1.00  0.00            
ATOM      9  O4  BCD     1      11.820  14.200  30.490  1.00  0.00            
ATOM     10  C6  BCD     1      13.290  14.430  28.580  1.00  0.00            
ATOM     11  O5  BCD     1      12.770  13.370  27.810  1.00  0.00            
ATOM     12  H1  BCD     1      10.540  14.170  32.080  1.00  0.00            
ATOM     13  H2  BCD     1      11.700  11.950  31.810  1.00  0.00            
ATOM     14  H3  BCD     1      12.170  11.800  34.000  1.00  0.00            
ATOM     15  H4  BCD     1      14.160  13.610  32.570  1.00  0.00            
ATOM     16  H5  BCD     1      15.090  11.370  32.050  1.00  0.00            
ATOM     17  H6  BCD     1      13.600  12.270  29.890  1.00  0.00            
ATOM     18  H7  BCD     1      13.660  15.110  30.630  1.00  0.00            
ATOM     19  H8  BCD     1      12.740  15.340  28.320  1.00  0.00            
ATOM     20  H9  BCD     1      14.320  14.660  28.290  1.00  0.00            
ATOM     21  H10 BCD     1      11.940  13.050  28.180  1.00  0.00            
ATOM     22  C7  BCD     1      11.020  18.550  34.590  1.00  0.00            
ATOM     23  O6  BCD     1      12.180  19.330  34.460  1.00  0.00            
ATOM     24  C8  BCD     1      11.250  17.290  35.420  1.00  0.00            
ATOM     25  O7  BCD     1      11.770  17.720  36.730  1.00  0.00            
ATOM     26  C9  BCD     1      12.050  16.250  34.680  1.00  0.00            
ATOM     27  O8  BCD     1      12.050  14.990  35.410  1.00  0.00            
ATOM     28  C10 BCD     1      11.390  16.060  33.250  1.00  0.00            
ATOM     29  C11 BCD     1      11.220  17.390  32.540  1.00  0.00            
ATOM     30  O9  BCD     1      10.480  18.330  33.290  1.00  0.00            
ATOM     31  C12 BCD     1      10.450  17.210  31.200  1.00  0.00            
ATOM     32  O10 BCD     1      10.330  18.500  30.580  1.00  0.00            
ATOM     33  H11 BCD     1      10.370  19.210  35.180  1.00  0.00            
ATOM     34  H12 BCD     1      10.270  16.810  35.490  1.00  0.00            
ATOM     35  H13 BCD     1      12.300  16.940  36.940  1.00  0.00            
ATOM     36  H14 BCD     1      13.090  16.540  34.460  1.00  0.00            
ATOM     37  H15 BCD     1      11.870  14.230  34.860  1.00  0.00            
ATOM     38  H16 BCD     1      10.430  15.580  33.520  1.00  0.00            
ATOM     39  H17 BCD     1      12.150  17.810  32.140  1.00  0.00            
ATOM     40  H18 BCD     1      11.090  16.630  30.530  1.00  0.00            
ATOM     41  H19 BCD     1       9.460  16.760  31.340  1.00  0.00            
ATOM     42  H20 BCD     1      10.210  19.130  31.290  1.00  0.00            
ATOM     43  C13 BCD     1      13.400  23.160  35.250  1.00  0.00            
ATOM     44  O11 BCD     1      14.720  22.720  35.460  1.00  0.00            
ATOM     45  C14 BCD     1      12.490  22.550  36.300  1.00  0.00            
ATOM     46  O12 BCD     1      12.800  23.040  37.640  1.00  0.00            
ATOM     47  C15 BCD     1      12.280  21.060  36.120  1.00  0.00            
ATOM     48  O13 BCD     1      11.370  20.520  37.070  1.00  0.00            
ATOM     49  C16 BCD     1      11.960  20.750  34.650  1.00  0.00            
ATOM     50  C17 BCD     1      12.930  21.400  33.610  1.00  0.00            
ATOM     51  O14 BCD     1      12.990  22.800  33.950  1.00  0.00            
ATOM     52  C18 BCD     1      12.280  21.380  32.220  1.00  0.00            
ATOM     53  O15 BCD     1      13.300  21.560  31.200  1.00  0.00            
ATOM     54  H21 BCD     1      13.340  24.250  35.320  1.00  0.00            
ATOM     55  H22 BCD     1      11.500  23.010  36.140  1.00  0.00            
ATOM     56  H23 BCD     1      12.460  22.380  38.260  1.00  0.00            
ATOM     57  H24 BCD     1      13.240  20.580  36.320  1.00  0.00            
ATOM     58  H25 BCD     1      11.480  19.570  36.990  1.00  0.00            
ATOM     59  H26 BCD     1      10.940  21.080  34.420  1.00  0.00            
ATOM     60  H27 BCD     1      13.920  20.970  33.430  1.00  0.00            
ATOM     61  H28 BCD     1      11.870  20.410  31.900  1.00  0.00            
ATOM     62  H29 BCD     1      11.480  22.130  32.160  1.00  0.00            
ATOM     63  H30 BCD     1      12.880  21.840  30.380  1.00  0.00            
ATOM     64  C19 BCD     1      18.550  23.830  34.540  1.00  0.00            
ATOM     65  O16 BCD     1      18.700  22.500  34.220  1.00  0.00            
ATOM     66  C20 BCD     1      18.140  23.940  36.000  1.00  0.00            
ATOM     67  O17 BCD     1      19.280  23.380  36.740  1.00  0.00            
ATOM     68  C21 BCD     1      16.880  23.180  36.220  1.00  0.00            
ATOM     69  O18 BCD     1      16.600  23.120  37.600  1.00  0.00            
ATOM     70  C22 BCD     1      15.770  23.740  35.400  1.00  0.00            
ATOM     71  C23 BCD     1      16.240  23.850  33.880  1.00  0.00            
ATOM     72  O19 BCD     1      17.540  24.500  33.820  1.00  0.00            
ATOM     73  C24 BCD     1      15.370  24.680  33.080  1.00  0.00            
ATOM     74  O20 BCD     1      15.060  25.890  33.600  1.00  0.00            
ATOM     75  H31 BCD     1      19.490  24.380  34.390  1.00  0.00            
ATOM     76  H32 BCD     1      18.110  24.980  36.330  1.00  0.00            
ATOM     77  H33 BCD     1      19.120  23.560  37.680  1.00  0.00            
ATOM     78  H34 BCD     1      17.060  22.130  35.970  1.00  0.00            
ATOM     79  H35 BCD     1      15.670  22.930  37.760  1.00  0.00            
ATOM     80  H36 BCD     1      15.560  24.730  35.820  1.00  0.00            
ATOM     81  H37 BCD     1      16.300  22.830  33.470  1.00  0.00            
ATOM     82  H38 BCD     1      15.800  24.980  32.120  1.00  0.00            
ATOM     83  H39 BCD     1      14.490  24.090  32.820  1.00  0.00            
ATOM     84  H40 BCD     1      15.710  26.140  34.260  1.00  0.00            
ATOM     85  C25 BCD     1      21.550  19.790  32.840  1.00  0.00            
ATOM     86  O21 BCD     1      20.530  18.870  32.400  1.00  0.00            
ATOM     87  C26 BCD     1      21.580  20.030  34.310  1.00  0.00            
ATOM     88  O22 BCD     1      21.560  18.820  35.080  1.00  0.00            
ATOM     89  C27 BCD     1      20.320  20.760  34.730  1.00  0.00            
ATOM     90  O23 BCD     1      20.500  20.990  36.120  1.00  0.00            
ATOM     91  C28 BCD     1      20.110  22.090  33.990  1.00  0.00            
ATOM     92  C29 BCD     1      20.240  21.870  32.490  1.00  0.00            
ATOM     93  O24 BCD     1      21.410  21.080  32.180  1.00  0.00            
ATOM     94  C30 BCD     1      20.200  23.150  31.660  1.00  0.00            
ATOM     95  O25 BCD     1      20.210  22.960  30.290  1.00  0.00            
ATOM     96  H41 BCD     1      22.530  19.330  32.710  1.00  0.00            
ATOM     97  H42 BCD     1      22.390  20.720  34.570  1.00  0.00            
ATOM     98  H43 BCD     1      21.550  19.170  35.970  1.00  0.00            
ATOM     99  H44 BCD     1      19.400  20.210  34.470  1.00  0.00            
ATOM    100  H45 BCD     1      19.790  21.530  36.500  1.00  0.00            
ATOM    101  H46 BCD     1      20.820  22.830  34.390  1.00  0.00            
ATOM    102  H47 BCD     1      19.350  21.370  32.090  1.00  0.00            
ATOM    103  H48 BCD     1      19.460  23.900  31.970  1.00  0.00            
ATOM    104  H49 BCD     1      21.130  23.680  31.870  1.00  0.00            
ATOM    105  H50 BCD     1      20.980  22.470  30.010  1.00  0.00            
ATOM    106  C31 BCD     1      20.640  15.240  30.300  1.00  0.00            
ATOM    107  O26 BCD     1      19.320  14.800  30.620  1.00  0.00            
ATOM    108  C32 BCD     1      21.490  15.300  31.560  1.00  0.00            
ATOM    109  O27 BCD     1      21.390  14.100  32.330  1.00  0.00            
ATOM    110  C33 BCD     1      21.050  16.490  32.450  1.00  0.00            
ATOM    111  C34 BCD     1      21.000  17.770  31.650  1.00  0.00            
ATOM    112  C35 BCD     1      20.120  17.630  30.360  1.00  0.00            
ATOM    113  O28 BCD     1      20.560  16.450  29.620  1.00  0.00            
ATOM    114  C36 BCD     1      20.330  18.920  29.520  1.00  0.00            
ATOM    115  O29 BCD     1      19.580  19.110  28.360  1.00  0.00            
ATOM    116  O30 BCD     1      21.940  16.620  33.590  1.00  0.00            
ATOM    117  H51 BCD     1      21.100  14.480  29.660  1.00  0.00            
ATOM    118  H52 BCD     1      22.520  15.420  31.190  1.00  0.00            
ATOM    119  H53 BCD     1      21.780  14.260  33.200  1.00  0.00            
ATOM    120  H54 BCD     1      19.990  16.280  32.660  1.00  0.00            
ATOM    121  H55 BCD     1      21.630  17.390  34.070  1.00  0.00            
ATOM    122  H56 BCD     1      22.000  18.010  31.260  1.00  0.00            
ATOM    123  H57 BCD     1      19.080  17.470  30.700  1.00  0.00            
ATOM    124  H58 BCD     1      20.180  19.680  30.290  1.00  0.00            
ATOM    125  H59 BCD     1      21.390  19.010  29.250  1.00  0.00            
ATOM    126  H60 BCD     1      18.650  19.160  28.620  1.00  0.00            
ATOM    127  C37 BCD     1      16.180  12.380  29.720  1.00  0.00            
ATOM    128  O31 BCD     1      15.370  13.360  30.370  1.00  0.00            
ATOM    129  C38 BCD     1      17.290  11.780  30.520  1.00  0.00            
ATOM    130  O32 BCD     1      16.770  11.080  31.630  1.00  0.00            
ATOM    131  C39 BCD     1      18.290  12.840  30.980  1.00  0.00            
ATOM    132  O33 BCD     1      19.330  12.250  31.720  1.00  0.00            
ATOM    133  C40 BCD     1      18.780  13.680  29.860  1.00  0.00            
ATOM    134  C41 BCD     1      17.650  14.120  28.890  1.00  0.00            
ATOM    135  O34 BCD     1      16.720  13.090  28.660  1.00  0.00            
ATOM    136  C42 BCD     1      18.310  14.620  27.590  1.00  0.00            
ATOM    137  O35 BCD     1      18.900  13.550  26.820  1.00  0.00            
ATOM    138  H61 BCD     1      15.590  11.580  29.250  1.00  0.00            
ATOM    139  H62 BCD     1      17.770  11.070  29.830  1.00  0.00            
ATOM    140  H63 BCD     1      17.600  11.020  32.110  1.00  0.00            
ATOM    141  H64 BCD     1      17.650  13.480  31.600  1.00  0.00            
ATOM    142  H65 BCD     1      20.040  12.890  31.780  1.00  0.00            
ATOM    143  H66 BCD     1      19.600  13.120  29.390  1.00  0.00            
ATOM    144  H67 BCD     1      17.170  15.020  29.310  1.00  0.00            
ATOM    145  H68 BCD     1      17.470  15.050  27.020  1.00  0.00            
ATOM    146  H69 BCD     1      19.040  15.410  27.810  1.00  0.00            
ATOM    147  H70 BCD     1      18.260  13.060  26.290  1.00  0.00            
ATOM    148  C1  CH4     2      17.060  21.970  27.650  1.00  0.00            
ATOM    149  C2  CH4     2      16.100  21.570  28.860  1.00  0.00            
ATOM    150  C3  CH4     2      16.220  22.760  29.890  1.00  0.00            
ATOM    151  C4  CH4     2      16.360  20.180  29.510  1.00  0.00            
ATOM    152  O1  CH4     2      17.250  19.410  29.210  1.00  0.00            
ATOM    153  N1  CH4     2      15.500  19.870  30.530  1.00  0.00            
ATOM    154  C5  CH4     2      15.580  18.890  31.580  1.00  0.00            
ATOM    155  C6  CH4     2      15.510  17.460  31.250  1.00  0.00            
ATOM    156  C7  CH4     2      15.710  16.480  32.270  1.00  0.00            
ATOM    157  C8  CH4     2      15.970  16.870  33.620  1.00  0.00            
ATOM    158  N2  CH4     2      16.450  15.840  34.480  1.00  0.00            
ATOM    159  O2  CH4     2      17.610  16.010  34.870  1.00  0.00            
ATOM    160  O3  CH4     2      15.710  14.870  34.750  1.00  0.00            
ATOM    161  C9  CH4     2      15.950  18.290  33.870  1.00  0.00            
ATOM    162  C10 CH4     2      16.010  18.730  35.320  1.00  0.00            
ATOM    163  F1  CH4     2      15.180  17.980  36.040  1.00  0.00            
ATOM    164  F2  CH4     2      17.290  18.710  35.760  1.00  0.00            
ATOM    165  F3  CH4     2      15.610  20.000  35.570  1.00  0.00            
ATOM    166  C11 CH4     2      15.790  19.260  32.880  1.00  0.00            
ATOM    167  H1  CH4     2      17.330  21.040  27.130  1.00  0.00            
ATOM    168  H2  CH4     2      16.560  22.560  26.880  1.00  0.00            
ATOM    169  H3  CH4     2      17.980  22.410  28.060  1.00  0.00            
ATOM    170  H4  CH4     2      15.090  21.620  28.450  1.00  0.00            
ATOM    171  H5  CH4     2      15.500  22.610  30.700  1.00  0.00            
ATOM    172  H6  CH4     2      17.180  22.640  30.380  1.00  0.00            
ATOM    173  H7  CH4     2      16.100  23.780  29.480  1.00  0.00            
ATOM    174  H8  CH4     2      14.810  20.570  30.770  1.00  0.00            
ATOM    175  H9  CH4     2      15.400  17.150  30.210  1.00  0.00            
ATOM    176  H10 CH4     2      15.780  15.420  32.050  1.00  0.00            
ATOM    177  H11 CH4     2      15.830  20.310  33.150  1.00  0.00            
TER
ENDMDL
MODEL        1
ATOM      1  C1  BCD     1      33.510  33.500  26.340  1.00  0.00            
ATOM      2  O1  BCD     1      32.920  33.310  27.580  1.00  0.00            
ATOM      3  C2  BCD     1      32.470  33.560  25.180  1.00  0.00            
ATOM      4  O2  BCD     1      31.540  34.650  25.310  1.00  0.00            
ATOM      5  C3  BCD     1      31.710  32.260  25.150  1.00  0.00            
ATOM      6  O3  BCD     1      30.860  32.200  24.030  1.00  0.00            
ATOM      7  C4  BCD     1      32.690  31.080  25.200  1.00  0.00            
ATOM      8  C5  BCD     1      33.870  31.150  26.180  1.00  0.00            
ATOM      9  O4  BCD     1      34.420  32.470  26.010  1.00  0.00            
ATOM     10  C6  BCD     1      34.870  30.040  25.810  1.00  0.00            
ATOM     11  O5  BCD     1      35.490  30.290  24.580  1.00  0.00            
ATOM     12  H1  BCD     1      34.120  34.410  26.370  1.00  0.00            
ATOM     13  H2  BCD     1      32.980  33.720  24.220  1.00  0.00            
ATOM     14  H3  BCD     1      32.130  35.350  25.040  1.00  0.00            
ATOM     15  H4  BCD     1      31.080  32.060  26.040  1.00  0.00            
ATOM     16  H5  BCD     1      30.430  33.050  23.990  1.00  0.00            
ATOM     17  H6  BCD     1      33.010  30.750  24.200  1.00  0.00            
ATOM     18  H7  BCD     1      33.580  30.970  27.220  1.00  0.00            
ATOM     19  H8  BCD     1      35.550  30.010  26.670  1.00  0.00            
ATOM     20  H9  BCD     1      34.490  29.010  25.890  1.00  0.00            
ATOM     21  H10 BCD     1      35.700  29.460  24.140  1.00  0.00            
ATOM     22  C7  BCD     1      33.370  35.210  31.270  1.00  0.00            
ATOM     23  O6  BCD     1      32.030  35.240  31.620  1.00  0.00            
ATOM     24  C8  BCD     1      33.810  36.060  30.090  1.00  0.00            
ATOM     25  O7  BCD     1      33.450  37.440  30.210  1.00  0.00            
ATOM     26  C9  BCD     1      33.250  35.490  28.790  1.00  0.00            
ATOM     27  O8  BCD     1      33.530  36.350  27.720  1.00  0.00            
ATOM     28  C10 BCD     1      33.660  33.920  28.670  1.00  0.00            
ATOM     29  C11 BCD     1      33.370  33.160  30.020  1.00  0.00            
ATOM     30  O9  BCD     1      33.860  33.860  31.110  1.00  0.00            
ATOM     31  C12 BCD     1      33.960  31.820  30.060  1.00  0.00            
ATOM     32  O10 BCD     1      35.260  31.940  29.690  1.00  0.00            
ATOM     33  H11 BCD     1      33.900  35.580  32.150  1.00  0.00            
ATOM     34  H12 BCD     1      34.910  36.030  30.060  1.00  0.00            
ATOM     35  H13 BCD     1      33.860  37.970  29.530  1.00  0.00            
ATOM     36  H14 BCD     1      32.160  35.520  28.960  1.00  0.00            
ATOM     37  H15 BCD     1      32.790  36.960  27.740  1.00  0.00            
ATOM     38  H16 BCD     1      34.710  33.820  28.380  1.00  0.00            
ATOM     39  H17 BCD     1      32.290  33.010  30.130  1.00  0.00            
ATOM     40  H18 BCD     1      33.850  31.470  31.090  1.00  0.00            
ATOM     41  H19 BCD     1      33.400  31.120  29.420  1.00  0.00            
ATOM     42  H20 BCD     1      35.530  31.050  29.440  1.00  0.00            
ATOM     43  C13 BCD     1      29.470  36.960  34.580  1.00  0.00            
ATOM     44  O11 BCD     1      28.480  36.030  34.170  1.00  0.00            
ATOM     45  C14 BCD     1      29.750  37.860  33.420  1.00  0.00            
ATOM     46  O12 BCD     1      28.570  38.610  33.070  1.00  0.00            
ATOM     47  C15 BCD     1      30.340  36.970  32.240  1.00  0.00            
ATOM     48  O13 BCD     1      30.760  37.760  31.170  1.00  0.00            
ATOM     49  C16 BCD     1      31.610  36.140  32.650  1.00  0.00            
ATOM     50  C17 BCD     1      31.260  35.330  33.950  1.00  0.00            
ATOM     51  O14 BCD     1      30.640  36.200  34.990  1.00  0.00            
ATOM     52  C18 BCD     1      32.360  34.500  34.570  1.00  0.00            
ATOM     53  O15 BCD     1      33.490  35.300  34.580  1.00  0.00            
ATOM     54  H21 BCD     1      29.050  37.530  35.410  1.00  0.00            
ATOM     55  H22 BCD     1      30.400  38.650  33.800  1.00  0.00            
ATOM     56  H23 BCD     1      27.940  38.140  32.510  1.00  0.00            
ATOM     57  H24 BCD     1      29.590  36.290  31.790  1.00  0.00            
ATOM     58  H25 BCD     1      31.680  37.580  30.940  1.00  0.00            
ATOM     59  H26 BCD     1      32.460  36.780  32.910  1.00  0.00            
ATOM     60  H27 BCD     1      30.530  34.560  33.670  1.00  0.00            
ATOM     61  H28 BCD     1      32.030  34.210  35.580  1.00  0.00            
ATOM     62  H29 BCD     1      32.570  33.650  33.910  1.00  0.00            
ATOM     63  H30 BCD     1      34.140  34.620  34.370  1.00  0.00            
ATOM     64  C19 BCD     1      25.420  33.710  35.150  1.00  0.00            
ATOM     65  O16 BCD     1      25.960  32.910  34.100  1.00  0.00            
ATOM     66  C20 BCD     1      25.010  35.160  34.850  1.00  0.00            
ATOM     67  O17 BCD     1      23.950  34.950  33.940  1.00  0.00            
ATOM     68  C21 BCD     1      26.220  35.800  34.210  1.00  0.00            
ATOM     69  O18 BCD     1      25.870  37.180  33.800  1.00  0.00            
ATOM     70  C22 BCD     1      27.460  35.840  35.100  1.00  0.00            
ATOM     71  C23 BCD     1      27.690  34.510  35.820  1.00  0.00            
ATOM     72  O19 BCD     1      26.470  33.840  36.090  1.00  0.00            
ATOM     73  C24 BCD     1      28.420  34.680  37.140  1.00  0.00            
ATOM     74  O20 BCD     1      27.850  35.640  38.060  1.00  0.00            
ATOM     75  H31 BCD     1      24.640  33.140  35.640  1.00  0.00            
ATOM     76  H32 BCD     1      24.770  35.610  35.820  1.00  0.00            
ATOM     77  H33 BCD     1      23.170  34.700  34.420  1.00  0.00            
ATOM     78  H34 BCD     1      26.500  35.150  33.370  1.00  0.00            
ATOM     79  H35 BCD     1      26.050  37.330  32.870  1.00  0.00            
ATOM     80  H36 BCD     1      27.340  36.680  35.790  1.00  0.00            
ATOM     81  H37 BCD     1      28.280  33.820  35.200  1.00  0.00            
ATOM     82  H38 BCD     1      28.350  33.680  37.590  1.00  0.00            
ATOM     83  H39 BCD     1      29.480  34.900  36.950  1.00  0.00            
ATOM     84  H40 BCD     1      28.380  35.710  38.870  1.00  0.00            
ATOM     85  C25 BCD     1      25.150  29.580  31.750  1.00  0.00            
ATOM     86  O21 BCD     1      26.330  29.640  30.910  1.00  0.00            
ATOM     87  C26 BCD     1      24.250  30.870  31.590  1.00  0.00            
ATOM     88  O22 BCD     1      23.630  31.040  30.310  1.00  0.00            
ATOM     89  C27 BCD     1      25.010  32.080  32.070  1.00  0.00            
ATOM     90  O23 BCD     1      24.140  33.230  31.890  1.00  0.00            
ATOM     91  C28 BCD     1      25.250  31.790  33.600  1.00  0.00            
ATOM     92  C29 BCD     1      26.180  30.550  33.670  1.00  0.00            
ATOM     93  O24 BCD     1      25.500  29.420  33.120  1.00  0.00            
ATOM     94  C30 BCD     1      26.500  30.270  35.150  1.00  0.00            
ATOM     95  O25 BCD     1      25.270  30.240  35.940  1.00  0.00            
ATOM     96  H41 BCD     1      24.570  28.660  31.570  1.00  0.00            
ATOM     97  H42 BCD     1      23.440  30.850  32.330  1.00  0.00            
ATOM     98  H43 BCD     1      23.040  31.790  30.380  1.00  0.00            
ATOM     99  H44 BCD     1      25.980  32.110  31.550  1.00  0.00            
ATOM    100  H45 BCD     1      24.400  33.970  32.450  1.00  0.00            
ATOM    101  H46 BCD     1      24.280  31.740  34.100  1.00  0.00            
ATOM    102  H47 BCD     1      27.150  30.660  33.180  1.00  0.00            
ATOM    103  H48 BCD     1      27.080  29.340  35.250  1.00  0.00            
ATOM    104  H49 BCD     1      27.100  31.100  35.540  1.00  0.00            
ATOM    105  H50 BCD     1      25.500  29.890  36.800  1.00  0.00            
ATOM    106  C31 BCD     1      27.730  27.110  27.960  1.00  0.00            
ATOM    107  O26 BCD     1      28.530  28.090  27.370  1.00  0.00            
ATOM    108  C32 BCD     1      26.190  27.390  27.970  1.00  0.00            
ATOM    109  O27 BCD     1      25.720  27.530  26.640  1.00  0.00            
ATOM    110  C33 BCD     1      25.840  28.650  28.800  1.00  0.00            
ATOM    111  C34 BCD     1      26.400  28.440  30.210  1.00  0.00            
ATOM    112  C35 BCD     1      27.900  28.030  30.200  1.00  0.00            
ATOM    113  O28 BCD     1      28.180  26.980  29.270  1.00  0.00            
ATOM    114  C36 BCD     1      28.490  27.770  31.620  1.00  0.00            
ATOM    115  O29 BCD     1      28.140  26.400  32.010  1.00  0.00            
ATOM    116  O30 BCD     1      24.440  28.940  28.710  1.00  0.00            
ATOM    117  H51 BCD     1      27.900  26.160  27.460  1.00  0.00            
ATOM    118  H52 BCD     1      25.820  26.510  28.500  1.00  0.00            
ATOM    119  H53 BCD     1      25.530  28.470  26.550  1.00  0.00            
ATOM    120  H54 BCD     1      26.440  29.460  28.380  1.00  0.00            
ATOM    121  H55 BCD     1      24.300  29.740  29.230  1.00  0.00            
ATOM    122  H56 BCD     1      25.860  27.580  30.620  1.00  0.00            
ATOM    123  H57 BCD     1      28.330  28.960  29.810  1.00  0.00            
ATOM    124  H58 BCD     1      29.580  27.790  31.500  1.00  0.00            
ATOM    125  H59 BCD     1      28.170  28.490  32.370  1.00  0.00            
ATOM    126  H60 BCD     1      28.230  26.270  32.960  1.00  0.00            
ATOM    127  C37 BCD     1      31.850  28.710  25.040  1.00  0.00            
ATOM    128  O31 BCD     1      31.900  30.030  25.740  1.00  0.00            
ATOM    129  C38 BCD     1      30.550  28.690  24.350  1.00  0.00            
ATOM    130  O32 BCD     1      30.400  29.790  23.380  1.00  0.00            
ATOM    131  C39 BCD     1      29.350  28.680  25.260  1.00  0.00            
ATOM    132  O33 BCD     1      28.090  28.590  24.650  1.00  0.00            
ATOM    133  C40 BCD     1      29.480  27.630  26.370  1.00  0.00            
ATOM    134  C41 BCD     1      30.900  27.590  26.960  1.00  0.00            
ATOM    135  O34 BCD     1      31.970  27.660  25.980  1.00  0.00            
ATOM    136  C42 BCD     1      31.070  26.290  27.750  1.00  0.00            
ATOM    137  O35 BCD     1      32.140  26.350  28.710  1.00  0.00            
ATOM    138  H61 BCD     1      32.720  28.630  24.380  1.00  0.00            
ATOM    139  H62 BCD     1      30.560  27.740  23.800  1.00  0.00            
ATOM    140  H63 BCD     1      30.630  30.630  23.780  1.00  0.00            
ATOM    141  H64 BCD     1      29.470  29.630  25.780  1.00  0.00            
ATOM    142  H65 BCD     1      27.370  28.920  25.200  1.00  0.00            
ATOM    143  H66 BCD     1      29.190  26.680  25.900  1.00  0.00            
ATOM    144  H67 BCD     1      30.870  28.440  27.650  1.00  0.00            
ATOM    145  H68 BCD     1      30.130  26.100  28.280  1.00  0.00            
ATOM    146  H69 BCD     1      31.250  25.500  27.010  1.00  0.00            
ATOM    147  H70 BCD     1      31.970  25.620  29.320  1.00  0.00            
ATOM    148  C1  CH4     2      31.120  26.420  33.830  1.00  0.00            
ATOM    149  C2  CH4     2      31.670  27.770  34.360  1.00  0.00            
ATOM    150  C3  CH4     2      32.000  27.570  35.850  1.00  0.00            
ATOM    151  C4  CH4     2      30.820  29.020  34.040  1.00  0.00            
ATOM    152  O1  CH4     2      29.820  29.350  34.700  1.00  0.00            
ATOM    153  N1  CH4     2      31.160  29.710  32.940  1.00  0.00            
ATOM    154  C5  CH4     2      30.400  30.700  32.360  1.00  0.00            
ATOM    155  C6  CH4     2      29.690  31.700  33.030  1.00  0.00            
ATOM    156  C7  CH4     2      29.030  32.750  32.390  1.00  0.00            
ATOM    157  C8  CH4     2      29.030  32.800  30.970  1.00  0.00            
ATOM    158  N2  CH4     2      28.190  33.710  30.210  1.00  0.00            
ATOM    159  O2  CH4     2      27.970  34.730  30.900  1.00  0.00            
ATOM    160  O3  CH4     2      27.380  33.180  29.480  1.00  0.00            
ATOM    161  C9  CH4     2      29.710  31.740  30.260  1.00  0.00            
ATOM    162  C10 CH4     2      29.740  31.630  28.730  1.00  0.00            
ATOM    163  F1  CH4     2      30.810  30.970  28.290  1.00  0.00            
ATOM    164  F2  CH4     2      28.670  30.940  28.190  1.00  0.00            
ATOM    165  F3  CH4     2      29.830  32.850  28.050  1.00  0.00            
ATOM    166  C11 CH4     2      30.460  30.760  30.940  1.00  0.00            
ATOM    167  H1  CH4     2      31.190  26.570  32.750  1.00  0.00            
ATOM    168  H2  CH4     2      31.800  25.600  34.100  1.00  0.00            
ATOM    169  H3  CH4     2      30.080  26.220  34.090  1.00  0.00            
ATOM    170  H4  CH4     2      32.620  27.850  33.810  1.00  0.00            
ATOM    171  H5  CH4     2      31.130  27.420  36.490  1.00  0.00            
ATOM    172  H6  CH4     2      32.660  26.700  35.980  1.00  0.00            
ATOM    173  H7  CH4     2      32.510  28.460  36.250  1.00  0.00            
ATOM    174  H8  CH4     2      31.850  29.350  32.290  1.00  0.00            
ATOM    175  H9  CH4     2      29.510  31.540  34.080  1.00  0.00            
ATOM    176  H10 CH4     2      28.330  33.380  32.940  1.00  0.00            
ATOM    177  H11 CH4     2      30.990  29.990  30.400  1.00  0.00            
TER
ENDMDL
MODEL        1
ATOM      1  C1  BCD     1      35.960  34.820  24.520  1.00  0.00            
ATOM      2  O1  BCD     1      35.130  35.290  25.530  1.00  0.00            
ATOM      3  C2  BCD     1      35.170  34.560  23.230  1.00  0.00            
ATOM      4  O2  BCD     1      34.580  35.900  22.840  1.00  0.00            
ATOM      5  C3  BCD     1      34.000  33.560  23.480  1.00  0.00            
ATOM      6  O3  BCD     1      33.400  33.240  22.200  1.00  0.00            
ATOM      7  C4  BCD     1      34.630  32.280  24.030  1.00  0.00            
ATOM      8  C5  BCD     1      35.540  32.550  25.250  1.00  0.00            
ATOM      9  O4  BCD     1      36.510  33.560  24.920  1.00  0.00            
ATOM     10  C6  BCD     1      36.250  31.250  25.630  1.00  0.00            
ATOM     11  O5  BCD     1      36.830  30.590  24.440  1.00  0.00            
ATOM     12  H1  BCD     1      36.810  35.480  24.340  1.00  0.00            
ATOM     13  H2  BCD     1      35.890  34.280  22.450  1.00  0.00            
ATOM     14  H3  BCD     1      33.810  35.830  22.270  1.00  0.00            
ATOM     15  H4  BCD     1      33.320  34.050  24.180  1.00  0.00            
ATOM     16  H5  BCD     1      33.140  33.980  21.660  1.00  0.00            
ATOM     17  H6  BCD     1      35.230  31.800  23.250  1.00  0.00            
ATOM     18  H7  BCD     1      34.980  32.980  26.080  1.00  0.00            
ATOM     19  H8  BCD     1      36.910  31.490  26.470  1.00  0.00            
ATOM     20  H9  BCD     1      35.510  30.610  26.120  1.00  0.00            
ATOM     21  H10 BCD     1      36.950  29.680  24.750  1.00  0.00            
ATOM     22  C7  BCD     1      35.550  38.560  28.170  1.00  0.00            
ATOM     23  O6  BCD     1      34.180  38.790  28.550  1.00  0.00            
ATOM     24  C8  BCD     1      35.730  38.880  26.670  1.00  0.00            
ATOM     25  O7  BCD     1      35.170  40.170  26.320  1.00  0.00            
ATOM     26  C9  BCD     1      35.100  37.730  25.810  1.00  0.00            
ATOM     27  O8  BCD     1      35.470  37.880  24.430  1.00  0.00            
ATOM     28  C10 BCD     1      35.640  36.360  26.300  1.00  0.00            
ATOM     29  C11 BCD     1      35.290  36.190  27.750  1.00  0.00            
ATOM     30  O9  BCD     1      35.910  37.270  28.490  1.00  0.00            
ATOM     31  C12 BCD     1      35.580  34.850  28.410  1.00  0.00            
ATOM     32  O10 BCD     1      36.960  34.500  28.390  1.00  0.00            
ATOM     33  H11 BCD     1      36.300  39.080  28.770  1.00  0.00            
ATOM     34  H12 BCD     1      36.820  38.880  26.510  1.00  0.00            
ATOM     35  H13 BCD     1      34.920  40.590  27.150  1.00  0.00            
ATOM     36  H14 BCD     1      34.020  37.860  25.940  1.00  0.00            
ATOM     37  H15 BCD     1      35.060  37.160  23.940  1.00  0.00            
ATOM     38  H16 BCD     1      36.740  36.380  26.260  1.00  0.00            
ATOM     39  H17 BCD     1      34.190  36.300  27.800  1.00  0.00            
ATOM     40  H18 BCD     1      35.240  34.880  29.450  1.00  0.00            
ATOM     41  H19 BCD     1      34.960  34.070  27.940  1.00  0.00            
ATOM     42  H20 BCD     1      37.290  34.080  27.600  1.00  0.00            
ATOM     43  C13 BCD     1      32.290  39.990  31.990  1.00  0.00            
ATOM     44  O11 BCD     1      31.520  38.970  31.500  1.00  0.00            
ATOM     45  C14 BCD     1      32.370  41.120  30.950  1.00  0.00            
ATOM     46  O12 BCD     1      31.070  41.730  30.900  1.00  0.00            
ATOM     47  C15 BCD     1      32.850  40.530  29.620  1.00  0.00            
ATOM     48  O13 BCD     1      33.080  41.550  28.610  1.00  0.00            
ATOM     49  C16 BCD     1      34.090  39.650  29.740  1.00  0.00            
ATOM     50  C17 BCD     1      34.200  38.790  31.030  1.00  0.00            
ATOM     51  O14 BCD     1      33.640  39.550  32.140  1.00  0.00            
ATOM     52  C18 BCD     1      35.670  38.520  31.360  1.00  0.00            
ATOM     53  O15 BCD     1      36.550  39.670  31.510  1.00  0.00            
ATOM     54  H21 BCD     1      32.010  40.350  32.980  1.00  0.00            
ATOM     55  H22 BCD     1      33.040  41.840  31.430  1.00  0.00            
ATOM     56  H23 BCD     1      30.360  41.090  30.760  1.00  0.00            
ATOM     57  H24 BCD     1      32.030  39.860  29.320  1.00  0.00            
ATOM     58  H25 BCD     1      32.260  41.980  28.380  1.00  0.00            
ATOM     59  H26 BCD     1      34.900  40.390  29.780  1.00  0.00            
ATOM     60  H27 BCD     1      33.790  37.790  30.860  1.00  0.00            
ATOM     61  H28 BCD     1      35.790  37.930  32.290  1.00  0.00            
ATOM     62  H29 BCD     1      36.150  37.850  30.640  1.00  0.00            
ATOM     63  H30 BCD     1      35.980  40.420  31.700  1.00  0.00            
ATOM     64  C19 BCD     1      28.070  36.990  32.210  1.00  0.00            
ATOM     65  O16 BCD     1      28.520  35.940  31.380  1.00  0.00            
ATOM     66  C20 BCD     1      27.910  38.350  31.500  1.00  0.00            
ATOM     67  O17 BCD     1      26.960  38.230  30.380  1.00  0.00            
ATOM     68  C21 BCD     1      29.240  38.700  30.960  1.00  0.00            
ATOM     69  O18 BCD     1      29.200  39.980  30.220  1.00  0.00            
ATOM     70  C22 BCD     1      30.260  38.780  32.040  1.00  0.00            
ATOM     71  C23 BCD     1      30.290  37.560  32.960  1.00  0.00            
ATOM     72  O19 BCD     1      28.960  37.140  33.290  1.00  0.00            
ATOM     73  C24 BCD     1      31.140  37.760  34.200  1.00  0.00            
ATOM     74  O20 BCD     1      30.610  38.810  35.020  1.00  0.00            
ATOM     75  H31 BCD     1      27.160  36.760  32.770  1.00  0.00            
ATOM     76  H32 BCD     1      27.610  39.100  32.240  1.00  0.00            
ATOM     77  H33 BCD     1      27.030  39.070  29.920  1.00  0.00            
ATOM     78  H34 BCD     1      29.560  37.860  30.330  1.00  0.00            
ATOM     79  H35 BCD     1      28.710  39.770  29.420  1.00  0.00            
ATOM     80  H36 BCD     1      29.950  39.700  32.570  1.00  0.00            
ATOM     81  H37 BCD     1      30.600  36.660  32.420  1.00  0.00            
ATOM     82  H38 BCD     1      31.110  36.840  34.790  1.00  0.00            
ATOM     83  H39 BCD     1      32.190  37.900  33.890  1.00  0.00            
ATOM     84  H40 BCD     1      31.360  39.360  35.270  1.00  0.00            
ATOM     85  C25 BCD     1      27.110  32.260  30.160  1.00  0.00            
ATOM     86  O21 BCD     1      28.200  31.790  29.420  1.00  0.00            
ATOM     87  C26 BCD     1      26.440  33.460  29.520  1.00  0.00            
ATOM     88  O22 BCD     1      26.210  33.290  28.130  1.00  0.00            
ATOM     89  C27 BCD     1      27.240  34.730  29.810  1.00  0.00            
ATOM     90  O23 BCD     1      26.510  35.880  29.360  1.00  0.00            
ATOM     91  C28 BCD     1      27.600  34.850  31.280  1.00  0.00            
ATOM     92  C29 BCD     1      28.360  33.570  31.750  1.00  0.00            
ATOM     93  O24 BCD     1      27.570  32.480  31.460  1.00  0.00            
ATOM     94  C30 BCD     1      28.690  33.630  33.230  1.00  0.00            
ATOM     95  O25 BCD     1      27.530  33.680  33.960  1.00  0.00            
ATOM     96  H41 BCD     1      26.360  31.460  30.180  1.00  0.00            
ATOM     97  H42 BCD     1      25.460  33.590  30.010  1.00  0.00            
ATOM     98  H43 BCD     1      25.860  34.150  27.890  1.00  0.00            
ATOM     99  H44 BCD     1      28.160  34.690  29.210  1.00  0.00            
ATOM    100  H45 BCD     1      26.910  36.670  29.750  1.00  0.00            
ATOM    101  H46 BCD     1      26.680  35.110  31.810  1.00  0.00            
ATOM    102  H47 BCD     1      29.340  33.540  31.250  1.00  0.00            
ATOM    103  H48 BCD     1      29.290  32.770  33.560  1.00  0.00            
ATOM    104  H49 BCD     1      29.180  34.600  33.400  1.00  0.00            
ATOM    105  H50 BCD     1      26.830  33.110  33.650  1.00  0.00            
ATOM    106  C31 BCD     1      29.610  28.620  27.350  1.00  0.00            
ATOM    107  O26 BCD     1      30.520  29.610  26.780  1.00  0.00            
ATOM    108  C32 BCD     1      28.200  29.030  27.070  1.00  0.00            
ATOM    109  O27 BCD     1      27.950  29.030  25.660  1.00  0.00            
ATOM    110  C33 BCD     1      27.850  30.330  27.670  1.00  0.00            
ATOM    111  C34 BCD     1      28.260  30.410  29.120  1.00  0.00            
ATOM    112  C35 BCD     1      29.710  29.930  29.350  1.00  0.00            
ATOM    113  O28 BCD     1      29.790  28.620  28.790  1.00  0.00            
ATOM    114  C36 BCD     1      30.200  30.080  30.800  1.00  0.00            
ATOM    115  O29 BCD     1      29.600  29.020  31.540  1.00  0.00            
ATOM    116  O30 BCD     1      26.410  30.660  27.540  1.00  0.00            
ATOM    117  H51 BCD     1      29.660  27.590  26.970  1.00  0.00            
ATOM    118  H52 BCD     1      27.550  28.240  27.480  1.00  0.00            
ATOM    119  H53 BCD     1      27.050  28.720  25.540  1.00  0.00            
ATOM    120  H54 BCD     1      28.410  31.090  27.110  1.00  0.00            
ATOM    121  H55 BCD     1      26.280  31.600  27.610  1.00  0.00            
ATOM    122  H56 BCD     1      27.520  29.930  29.780  1.00  0.00            
ATOM    123  H57 BCD     1      30.390  30.610  28.820  1.00  0.00            
ATOM    124  H58 BCD     1      31.290  30.030  30.990  1.00  0.00            
ATOM    125  H59 BCD     1      29.910  31.070  31.150  1.00  0.00            
ATOM    126  H60 BCD     1      29.690  28.370  30.840  1.00  0.00            
ATOM    127  C37 BCD     1      33.560  30.090  24.040  1.00  0.00            
ATOM    128  O31 BCD     1      33.530  31.460  24.430  1.00  0.00            
ATOM    129  C38 BCD     1      32.220  29.780  23.430  1.00  0.00            
ATOM    130  O32 BCD     1      32.020  30.600  22.190  1.00  0.00            
ATOM    131  C39 BCD     1      31.030  29.850  24.430  1.00  0.00            
ATOM    132  O33 BCD     1      29.870  29.200  23.880  1.00  0.00            
ATOM    133  C40 BCD     1      31.430  29.190  25.770  1.00  0.00            
ATOM    134  C41 BCD     1      32.870  29.470  26.280  1.00  0.00            
ATOM    135  O34 BCD     1      33.740  29.280  25.180  1.00  0.00            
ATOM    136  C42 BCD     1      33.260  28.560  27.380  1.00  0.00            
ATOM    137  O35 BCD     1      34.550  29.170  27.870  1.00  0.00            
ATOM    138  H61 BCD     1      34.390  29.880  23.360  1.00  0.00            
ATOM    139  H62 BCD     1      32.230  28.730  23.120  1.00  0.00            
ATOM    140  H63 BCD     1      32.450  31.430  22.400  1.00  0.00            
ATOM    141  H64 BCD     1      30.710  30.870  24.690  1.00  0.00            
ATOM    142  H65 BCD     1      29.260  29.090  24.610  1.00  0.00            
ATOM    143  H66 BCD     1      31.290  28.130  25.550  1.00  0.00            
ATOM    144  H67 BCD     1      33.010  30.510  26.610  1.00  0.00            
ATOM    145  H68 BCD     1      32.520  28.570  28.190  1.00  0.00            
ATOM    146  H69 BCD     1      33.450  27.530  27.040  1.00  0.00            
ATOM    147  H70 BCD     1      35.250  29.010  27.220  1.00  0.00            
ATOM    148  C1  CH4     2      32.110  31.170  34.460  1.00  0.00            
ATOM    149  C2  CH4     2      32.880  31.680  33.170  1.00  0.00            
ATOM    150  C3  CH4     2      34.320  31.850  33.740  1.00  0.00            
ATOM    151  C4  CH4     2      32.310  33.030  32.510  1.00  0.00            
ATOM    152  O1  CH4     2      31.840  33.980  33.100  1.00  0.00            
ATOM    153  N1  CH4     2      32.470  33.150  31.170  1.00  0.00            
ATOM    154  C5  CH4     2      31.960  34.060  30.270  1.00  0.00            
ATOM    155  C6  CH4     2      32.240  35.450  30.480  1.00  0.00            
ATOM    156  C7  CH4     2      31.910  36.330  29.500  1.00  0.00            
ATOM    157  C8  CH4     2      31.260  35.880  28.280  1.00  0.00            
ATOM    158  N2  CH4     2      30.860  36.910  27.290  1.00  0.00            
ATOM    159  O2  CH4     2      31.480  37.920  27.100  1.00  0.00            
ATOM    160  O3  CH4     2      29.670  36.820  26.980  1.00  0.00            
ATOM    161  C9  CH4     2      31.070  34.500  28.040  1.00  0.00            
ATOM    162  C10 CH4     2      30.740  33.870  26.680  1.00  0.00            
ATOM    163  F1  CH4     2      31.360  32.660  26.520  1.00  0.00            
ATOM    164  F2  CH4     2      29.360  33.790  26.470  1.00  0.00            
ATOM    165  F3  CH4     2      31.220  34.610  25.680  1.00  0.00            
ATOM    166  C11 CH4     2      31.470  33.630  29.060  1.00  0.00            
ATOM    167  H1  CH4     2      31.050  31.130  34.180  1.00  0.00            
ATOM    168  H2  CH4     2      32.390  30.140  34.710  1.00  0.00            
ATOM    169  H3  CH4     2      32.320  31.900  35.250  1.00  0.00            
ATOM    170  H4  CH4     2      32.850  30.950  32.350  1.00  0.00            
ATOM    171  H5  CH4     2      34.950  32.230  32.920  1.00  0.00            
ATOM    172  H6  CH4     2      34.330  32.710  34.420  1.00  0.00            
ATOM    173  H7  CH4     2      34.800  30.970  34.180  1.00  0.00            
ATOM    174  H8  CH4     2      32.930  32.310  30.830  1.00  0.00            
ATOM    175  H9  CH4     2      32.770  35.750  31.380  1.00  0.00            
ATOM    176  H10 CH4     2      32.160  37.370  29.680  1.00  0.00            
ATOM    177  H11 CH4     2      31.330  32.560  29.020  1.00  0.00            
TER
ENDMDL
MODEL        1
ATOM      1  C1  BCD     1      27.610   6.290  34.760  1.00  0.00            
ATOM      2  O1  BCD     1      27.070   7.310  33.950  1.00  0.00            
ATOM      3  C2  BCD     1      26.890   4.990  34.600  1.00  0.00            
ATOM      4  O2  BCD     1      27.030   4.540  33.220  1.00  0.00            
ATOM      5  C3  BCD     1      25.440   5.090  35.070  1.00  0.00            
ATOM      6  O3  BCD     1      24.840   3.820  34.960  1.00  0.00            
ATOM      7  C4  BCD     1      25.430   5.560  36.540  1.00  0.00            
ATOM      8  C5  BCD     1      26.210   6.890  36.570  1.00  0.00            
ATOM      9  O4  BCD     1      27.510   6.670  36.080  1.00  0.00            
ATOM     10  C6  BCD     1      26.290   7.500  38.000  1.00  0.00            
ATOM     11  O5  BCD     1      26.870   8.810  37.850  1.00  0.00            
ATOM     12  H1  BCD     1      28.680   6.110  34.600  1.00  0.00            
ATOM     13  H2  BCD     1      27.390   4.300  35.300  1.00  0.00            
ATOM     14  H3  BCD     1      26.220   4.040  33.090  1.00  0.00            
ATOM     15  H4  BCD     1      24.880   5.870  34.550  1.00  0.00            
ATOM     16  H5  BCD     1      24.210   3.780  35.690  1.00  0.00            
ATOM     17  H6  BCD     1      25.990   4.850  37.170  1.00  0.00            
ATOM     18  H7  BCD     1      25.710   7.570  35.870  1.00  0.00            
ATOM     19  H8  BCD     1      25.290   7.760  38.350  1.00  0.00            
ATOM     20  H9  BCD     1      26.640   6.830  38.800  1.00  0.00            
ATOM     21  H10 BCD     1      26.330   9.300  37.220  1.00  0.00            
ATOM     22  C7  BCD     1      27.740  10.320  31.380  1.00  0.00            
ATOM     23  O6  BCD     1      26.330  10.440  31.610  1.00  0.00            
ATOM     24  C8  BCD     1      28.040   8.910  30.830  1.00  0.00            
ATOM     25  O7  BCD     1      27.410   8.930  29.530  1.00  0.00            
ATOM     26  C9  BCD     1      27.590   7.760  31.760  1.00  0.00            
ATOM     27  O8  BCD     1      28.070   6.460  31.260  1.00  0.00            
ATOM     28  C10 BCD     1      28.030   8.000  33.150  1.00  0.00            
ATOM     29  C11 BCD     1      28.010   9.430  33.620  1.00  0.00            
ATOM     30  O9  BCD     1      28.410  10.360  32.640  1.00  0.00            
ATOM     31  C12 BCD     1      28.780   9.710  34.880  1.00  0.00            
ATOM     32  O10 BCD     1      30.100   9.260  34.870  1.00  0.00            
ATOM     33  H11 BCD     1      28.150  11.060  30.690  1.00  0.00            
ATOM     34  H12 BCD     1      29.130   8.890  30.690  1.00  0.00            
ATOM     35  H13 BCD     1      26.460   8.990  29.610  1.00  0.00            
ATOM     36  H14 BCD     1      26.500   7.630  31.790  1.00  0.00            
ATOM     37  H15 BCD     1      27.390   5.810  31.440  1.00  0.00            
ATOM     38  H16 BCD     1      29.090   7.730  33.230  1.00  0.00            
ATOM     39  H17 BCD     1      27.000   9.780  33.870  1.00  0.00            
ATOM     40  H18 BCD     1      28.890  10.780  35.100  1.00  0.00            
ATOM     41  H19 BCD     1      28.250   9.300  35.750  1.00  0.00            
ATOM     42  H20 BCD     1      30.370   9.320  35.790  1.00  0.00            
ATOM     43  C13 BCD     1      23.050  12.670  30.130  1.00  0.00            
ATOM     44  O11 BCD     1      22.370  12.390  31.290  1.00  0.00            
ATOM     45  C14 BCD     1      23.370  11.330  29.470  1.00  0.00            
ATOM     46  O12 BCD     1      22.180  10.670  29.200  1.00  0.00            
ATOM     47  C15 BCD     1      24.400  10.490  30.300  1.00  0.00            
ATOM     48  O13 BCD     1      24.770   9.280  29.620  1.00  0.00            
ATOM     49  C16 BCD     1      25.590  11.270  30.730  1.00  0.00            
ATOM     50  C17 BCD     1      25.140  12.640  31.240  1.00  0.00            
ATOM     51  O14 BCD     1      24.330  13.320  30.310  1.00  0.00            
ATOM     52  C18 BCD     1      26.340  13.460  31.610  1.00  0.00            
ATOM     53  O15 BCD     1      27.250  13.660  30.610  1.00  0.00            
ATOM     54  H21 BCD     1      22.480  13.210  29.380  1.00  0.00            
ATOM     55  H22 BCD     1      23.730  11.630  28.480  1.00  0.00            
ATOM     56  H23 BCD     1      21.580  10.860  29.920  1.00  0.00            
ATOM     57  H24 BCD     1      23.860  10.210  31.210  1.00  0.00            
ATOM     58  H25 BCD     1      24.020   8.760  29.340  1.00  0.00            
ATOM     59  H26 BCD     1      26.100  11.320  29.750  1.00  0.00            
ATOM     60  H27 BCD     1      24.490  12.490  32.110  1.00  0.00            
ATOM     61  H28 BCD     1      25.960  14.400  32.020  1.00  0.00            
ATOM     62  H29 BCD     1      26.950  12.980  32.400  1.00  0.00            
ATOM     63  H30 BCD     1      26.800  13.660  29.760  1.00  0.00            
ATOM     64  C19 BCD     1      18.880  13.670  33.270  1.00  0.00            
ATOM     65  O16 BCD     1      18.580  12.440  33.970  1.00  0.00            
ATOM     66  C20 BCD     1      18.750  13.530  31.780  1.00  0.00            
ATOM     67  O17 BCD     1      17.510  12.900  31.460  1.00  0.00            
ATOM     68  C21 BCD     1      19.960  12.800  31.160  1.00  0.00            
ATOM     69  O18 BCD     1      19.890  12.800  29.770  1.00  0.00            
ATOM     70  C22 BCD     1      21.320  13.370  31.580  1.00  0.00            
ATOM     71  C23 BCD     1      21.310  13.440  33.100  1.00  0.00            
ATOM     72  O19 BCD     1      20.170  14.190  33.580  1.00  0.00            
ATOM     73  C24 BCD     1      22.550  14.210  33.630  1.00  0.00            
ATOM     74  O20 BCD     1      22.590  14.130  35.070  1.00  0.00            
ATOM     75  H31 BCD     1      18.180  14.420  33.620  1.00  0.00            
ATOM     76  H32 BCD     1      18.710  14.590  31.500  1.00  0.00            
ATOM     77  H33 BCD     1      17.400  12.070  31.920  1.00  0.00            
ATOM     78  H34 BCD     1      19.920  11.750  31.480  1.00  0.00            
ATOM     79  H35 BCD     1      19.310  12.080  29.510  1.00  0.00            
ATOM     80  H36 BCD     1      21.520  14.330  31.100  1.00  0.00            
ATOM     81  H37 BCD     1      21.330  12.410  33.470  1.00  0.00            
ATOM     82  H38 BCD     1      23.510  13.830  33.270  1.00  0.00            
ATOM     83  H39 BCD     1      22.260  15.250  33.430  1.00  0.00            
ATOM     84  H40 BCD     1      22.290  14.950  35.480  1.00  0.00            
ATOM     85  C25 BCD     1      16.540  11.150  37.190  1.00  0.00            
ATOM     86  O21 BCD     1      17.560  10.110  37.210  1.00  0.00            
ATOM     87  C26 BCD     1      15.700  11.140  35.810  1.00  0.00            
ATOM     88  O22 BCD     1      14.960   9.910  35.660  1.00  0.00            
ATOM     89  C27 BCD     1      16.770  11.290  34.690  1.00  0.00            
ATOM     90  O23 BCD     1      16.110  11.380  33.370  1.00  0.00            
ATOM     91  C28 BCD     1      17.600  12.480  34.980  1.00  0.00            
ATOM     92  C29 BCD     1      18.240  12.690  36.360  1.00  0.00            
ATOM     93  O24 BCD     1      17.210  12.380  37.350  1.00  0.00            
ATOM     94  C30 BCD     1      18.870  14.040  36.630  1.00  0.00            
ATOM     95  O25 BCD     1      19.320  13.970  37.970  1.00  0.00            
ATOM     96  H41 BCD     1      15.940  10.940  38.080  1.00  0.00            
ATOM     97  H42 BCD     1      14.990  11.980  35.800  1.00  0.00
[truncated: 1,701,421 more chars]
