# Supplementary material for: Achieving Chemical Accuracy in Cyclodextrin Host–Guest Binding via Integrative Atomistic Modelling
Source: Adv Sci (Weinh). 2025 Dec 14;13(10):e19782. doi: 10.1002/advs.202519782 (PMC12915143; doi:10.1002/advs.202519782)
Supplement: Supplementary file 1 — Supporting Information [file ADVS-13-e19782-s003.zip › all_poses/BCD.CM7.pdb]

MODEL        1
ATOM      1  C1  BCD     1       7.100  32.010  27.040  1.00  0.00            
ATOM      2  O1  BCD     1       7.960  31.090  27.780  1.00  0.00            
ATOM      3  C2  BCD     1       6.620  31.220  25.880  1.00  0.00            
ATOM      4  O2  BCD     1       6.050  30.020  26.300  1.00  0.00            
ATOM      5  C3  BCD     1       7.730  30.930  24.870  1.00  0.00            
ATOM      6  O3  BCD     1       7.170  30.460  23.670  1.00  0.00            
ATOM      7  C4  BCD     1       8.620  32.110  24.570  1.00  0.00            
ATOM      8  C5  BCD     1       9.090  32.750  25.840  1.00  0.00            
ATOM      9  O4  BCD     1       7.960  33.140  26.640  1.00  0.00            
ATOM     10  C6  BCD     1      10.010  33.960  25.730  1.00  0.00            
ATOM     11  O5  BCD     1       9.550  34.800  24.710  1.00  0.00            
ATOM     12  H1  BCD     1       6.370  32.450  27.730  1.00  0.00            
ATOM     13  H2  BCD     1       5.840  31.770  25.340  1.00  0.00            
ATOM     14  H3  BCD     1       5.500  29.760  25.550  1.00  0.00            
ATOM     15  H4  BCD     1       8.390  30.120  25.220  1.00  0.00            
ATOM     16  H5  BCD     1       7.880  30.110  23.130  1.00  0.00            
ATOM     17  H6  BCD     1       7.980  32.840  24.040  1.00  0.00            
ATOM     18  H7  BCD     1       9.550  32.010  26.510  1.00  0.00            
ATOM     19  H8  BCD     1      10.130  34.490  26.690  1.00  0.00            
ATOM     20  H9  BCD     1      10.990  33.590  25.410  1.00  0.00            
ATOM     21  H10 BCD     1      10.070  35.610  24.690  1.00  0.00            
ATOM     22  C7  BCD     1       8.920  29.680  31.660  1.00  0.00            
ATOM     23  O6  BCD     1       9.630  28.580  31.020  1.00  0.00            
ATOM     24  C8  BCD     1       7.420  29.640  31.190  1.00  0.00            
ATOM     25  O7  BCD     1       6.940  28.310  31.510  1.00  0.00            
ATOM     26  C9  BCD     1       7.300  29.800  29.680  1.00  0.00            
ATOM     27  O8  BCD     1       5.890  29.770  29.260  1.00  0.00            
ATOM     28  C10 BCD     1       7.970  31.100  29.240  1.00  0.00            
ATOM     29  C11 BCD     1       9.410  31.100  29.740  1.00  0.00            
ATOM     30  O9  BCD     1       9.460  30.950  31.120  1.00  0.00            
ATOM     31  C12 BCD     1      10.050  32.450  29.370  1.00  0.00            
ATOM     32  O10 BCD     1       9.360  33.600  29.880  1.00  0.00            
ATOM     33  H11 BCD     1       8.970  29.610  32.750  1.00  0.00            
ATOM     34  H12 BCD     1       6.790  30.350  31.740  1.00  0.00            
ATOM     35  H13 BCD     1       6.440  28.450  32.310  1.00  0.00            
ATOM     36  H14 BCD     1       7.850  29.010  29.160  1.00  0.00            
ATOM     37  H15 BCD     1       5.930  29.780  28.300  1.00  0.00            
ATOM     38  H16 BCD     1       7.370  31.960  29.560  1.00  0.00            
ATOM     39  H17 BCD     1      10.040  30.280  29.390  1.00  0.00            
ATOM     40  H18 BCD     1      11.040  32.350  29.830  1.00  0.00            
ATOM     41  H19 BCD     1      10.210  32.470  28.290  1.00  0.00            
ATOM     42  H20 BCD     1       9.880  34.330  29.540  1.00  0.00            
ATOM     43  C13 BCD     1      12.030  25.590  32.140  1.00  0.00            
ATOM     44  O11 BCD     1      12.760  25.720  30.910  1.00  0.00            
ATOM     45  C14 BCD     1      10.580  25.170  31.880  1.00  0.00            
ATOM     46  O12 BCD     1      10.570  23.990  30.980  1.00  0.00            
ATOM     47  C15 BCD     1       9.730  26.270  31.330  1.00  0.00            
ATOM     48  O13 BCD     1       8.390  26.040  31.670  1.00  0.00            
ATOM     49  C16 BCD     1      10.090  27.620  31.970  1.00  0.00            
ATOM     50  C17 BCD     1      11.570  27.930  32.240  1.00  0.00            
ATOM     51  O14 BCD     1      12.090  26.790  32.880  1.00  0.00            
ATOM     52  C18 BCD     1      11.890  29.170  32.980  1.00  0.00            
ATOM     53  O15 BCD     1      11.140  29.330  34.170  1.00  0.00            
ATOM     54  H21 BCD     1      12.600  24.930  32.810  1.00  0.00            
ATOM     55  H22 BCD     1      10.080  24.700  32.740  1.00  0.00            
ATOM     56  H23 BCD     1      10.220  23.270  31.510  1.00  0.00            
ATOM     57  H24 BCD     1      10.060  26.340  30.290  1.00  0.00            
ATOM     58  H25 BCD     1       7.940  26.850  31.420  1.00  0.00            
ATOM     59  H26 BCD     1       9.590  27.720  32.940  1.00  0.00            
ATOM     60  H27 BCD     1      12.010  28.020  31.230  1.00  0.00            
ATOM     61  H28 BCD     1      12.920  29.140  33.340  1.00  0.00            
ATOM     62  H29 BCD     1      11.700  30.050  32.360  1.00  0.00            
ATOM     63  H30 BCD     1      11.210  30.280  34.290  1.00  0.00            
ATOM     64  C19 BCD     1      16.520  25.190  29.300  1.00  0.00            
ATOM     65  O16 BCD     1      16.080  25.970  28.100  1.00  0.00            
ATOM     66  C20 BCD     1      15.680  23.970  29.520  1.00  0.00            
ATOM     67  O17 BCD     1      15.920  23.140  28.390  1.00  0.00            
ATOM     68  C21 BCD     1      14.240  24.320  29.730  1.00  0.00            
ATOM     69  O18 BCD     1      13.320  23.240  29.950  1.00  0.00            
ATOM     70  C22 BCD     1      14.100  25.320  30.890  1.00  0.00            
ATOM     71  C23 BCD     1      15.170  26.480  30.820  1.00  0.00            
ATOM     72  O19 BCD     1      16.510  26.070  30.440  1.00  0.00            
ATOM     73  C24 BCD     1      15.270  27.290  32.100  1.00  0.00            
ATOM     74  O20 BCD     1      15.900  26.470  33.090  1.00  0.00            
ATOM     75  H31 BCD     1      17.550  24.840  29.190  1.00  0.00            
ATOM     76  H32 BCD     1      15.910  23.330  30.390  1.00  0.00            
ATOM     77  H33 BCD     1      15.560  23.620  27.640  1.00  0.00            
ATOM     78  H34 BCD     1      13.910  24.870  28.840  1.00  0.00            
ATOM     79  H35 BCD     1      12.510  23.600  30.320  1.00  0.00            
ATOM     80  H36 BCD     1      14.270  24.800  31.840  1.00  0.00            
ATOM     81  H37 BCD     1      14.820  27.220  30.090  1.00  0.00            
ATOM     82  H38 BCD     1      15.940  28.150  32.000  1.00  0.00            
ATOM     83  H39 BCD     1      14.250  27.550  32.420  1.00  0.00            
ATOM     84  H40 BCD     1      16.810  26.360  32.780  1.00  0.00            
ATOM     85  C25 BCD     1      17.340  27.140  24.260  1.00  0.00            
ATOM     86  O21 BCD     1      16.430  28.200  24.180  1.00  0.00            
ATOM     87  C26 BCD     1      16.610  25.760  24.410  1.00  0.00            
ATOM     88  O22 BCD     1      15.760  25.590  23.250  1.00  0.00            
ATOM     89  C27 BCD     1      15.820  25.650  25.770  1.00  0.00            
ATOM     90  O23 BCD     1      15.060  24.380  25.870  1.00  0.00            
ATOM     91  C28 BCD     1      16.810  25.930  26.910  1.00  0.00            
ATOM     92  C29 BCD     1      17.450  27.320  26.680  1.00  0.00            
ATOM     93  O24 BCD     1      18.180  27.240  25.430  1.00  0.00            
ATOM     94  C30 BCD     1      18.540  27.650  27.650  1.00  0.00            
ATOM     95  O25 BCD     1      19.720  26.740  27.650  1.00  0.00            
ATOM     96  H41 BCD     1      17.970  27.210  23.370  1.00  0.00            
ATOM     97  H42 BCD     1      17.350  24.960  24.330  1.00  0.00            
ATOM     98  H43 BCD     1      15.570  26.440  22.850  1.00  0.00            
ATOM     99  H44 BCD     1      15.180  26.550  25.750  1.00  0.00            
ATOM    100  H45 BCD     1      14.400  24.350  25.180  1.00  0.00            
ATOM    101  H46 BCD     1      17.460  25.050  26.920  1.00  0.00            
ATOM    102  H47 BCD     1      16.770  28.180  26.770  1.00  0.00            
ATOM    103  H48 BCD     1      18.750  28.720  27.540  1.00  0.00            
ATOM    104  H49 BCD     1      18.040  27.450  28.610  1.00  0.00            
ATOM    105  H50 BCD     1      20.550  27.100  27.340  1.00  0.00            
ATOM    106  C31 BCD     1      14.950  31.190  21.730  1.00  0.00            
ATOM    107  O26 BCD     1      13.810  31.060  22.580  1.00  0.00            
ATOM    108  C32 BCD     1      15.230  29.850  21.110  1.00  0.00            
ATOM    109  O27 BCD     1      14.250  29.570  20.130  1.00  0.00            
ATOM    110  C33 BCD     1      15.360  28.660  22.100  1.00  0.00            
ATOM    111  C34 BCD     1      16.480  29.070  23.070  1.00  0.00            
ATOM    112  C35 BCD     1      16.370  30.530  23.570  1.00  0.00            
ATOM    113  O28 BCD     1      16.010  31.490  22.550  1.00  0.00            
ATOM    114  C36 BCD     1      17.650  30.930  24.290  1.00  0.00            
ATOM    115  O29 BCD     1      18.730  30.970  23.390  1.00  0.00            
ATOM    116  O30 BCD     1      15.710  27.410  21.400  1.00  0.00            
ATOM    117  H51 BCD     1      14.820  32.010  21.010  1.00  0.00            
ATOM    118  H52 BCD     1      16.190  30.010  20.600  1.00  0.00            
ATOM    119  H53 BCD     1      14.760  29.070  19.490  1.00  0.00            
ATOM    120  H54 BCD     1      14.460  28.560  22.720  1.00  0.00            
ATOM    121  H55 BCD     1      15.040  27.380  20.700  1.00  0.00            
ATOM    122  H56 BCD     1      17.450  29.080  22.560  1.00  0.00            
ATOM    123  H57 BCD     1      15.580  30.560  24.330  1.00  0.00            
ATOM    124  H58 BCD     1      17.490  31.850  24.870  1.00  0.00            
ATOM    125  H59 BCD     1      17.960  30.210  25.070  1.00  0.00            
ATOM    126  H60 BCD     1      19.550  31.310  23.740  1.00  0.00            
ATOM    127  C37 BCD     1       9.780  31.930  22.480  1.00  0.00            
ATOM    128  O31 BCD     1       9.780  31.750  23.860  1.00  0.00            
ATOM    129  C38 BCD     1      10.160  30.640  21.840  1.00  0.00            
ATOM    130  O32 BCD     1       9.190  29.580  22.130  1.00  0.00            
ATOM    131  C39 BCD     1      11.570  30.280  22.260  1.00  0.00            
ATOM    132  O33 BCD     1      12.040  29.000  21.660  1.00  0.00            
ATOM    133  C40 BCD     1      12.580  31.400  21.910  1.00  0.00            
ATOM    134  C41 BCD     1      12.120  32.710  22.490  1.00  0.00            
ATOM    135  O34 BCD     1      10.730  32.950  22.140  1.00  0.00            
ATOM    136  C42 BCD     1      12.990  33.890  22.180  1.00  0.00            
ATOM    137  O35 BCD     1      13.040  34.100  20.810  1.00  0.00            
ATOM    138  H61 BCD     1       8.840  32.300  22.070  1.00  0.00            
ATOM    139  H62 BCD     1      10.080  30.870  20.770  1.00  0.00            
ATOM    140  H63 BCD     1       9.480  28.730  21.780  1.00  0.00            
ATOM    141  H64 BCD     1      11.550  30.320  23.360  1.00  0.00            
ATOM    142  H65 BCD     1      12.860  29.260  21.230  1.00  0.00            
ATOM    143  H66 BCD     1      12.690  31.530  20.830  1.00  0.00            
ATOM    144  H67 BCD     1      12.160  32.560  23.570  1.00  0.00            
ATOM    145  H68 BCD     1      12.530  34.800  22.590  1.00  0.00            
ATOM    146  H69 BCD     1      13.990  33.760  22.610  1.00  0.00            
ATOM    147  H70 BCD     1      12.650  34.970  20.730  1.00  0.00            
ATOM    148  C1  CM7     2      10.940  22.710  24.140  1.00  0.00            
ATOM    149  C2  CM7     2      10.410  24.090  24.380  1.00  0.00            
ATOM    150  C3  CM7     2      11.470  25.140  24.950  1.00  0.00            
ATOM    151  O1  CM7     2      12.620  25.020  24.570  1.00  0.00            
ATOM    152  N1  CM7     2      11.090  26.070  25.920  1.00  0.00            
ATOM    153  C4  CM7     2       9.830  26.040  26.620  1.00  0.00            
ATOM    154  C5  CM7     2       9.590  25.300  27.780  1.00  0.00            
ATOM    155  C6  CM7     2       8.340  25.390  28.420  1.00  0.00            
ATOM    156  C7  CM7     2       7.310  26.230  27.960  1.00  0.00            
ATOM    157  C8  CM7     2       7.520  26.930  26.780  1.00  0.00            
ATOM    158  C9  CM7     2       8.800  26.880  26.130  1.00  0.00            
ATOM    159  C10 CM7     2      12.180  26.970  26.330  1.00  0.00            
ATOM    160  C11 CM7     2      12.110  28.130  25.290  1.00  0.00            
ATOM    161  C12 CM7     2      13.230  29.140  25.550  1.00  0.00            
ATOM    162  N2  CM7     2      12.970  29.670  26.890  1.00  0.00            
ATOM    163  C13 CM7     2      13.770  30.910  27.260  1.00  0.00            
ATOM    164  C14 CM7     2      13.250  32.160  26.570  1.00  0.00            
ATOM    165  C15 CM7     2      14.170  33.380  26.900  1.00  0.00            
ATOM    166  C16 CM7     2      14.000  34.080  28.090  1.00  0.00            
ATOM    167  C17 CM7     2      14.900  35.070  28.400  1.00  0.00            
ATOM    168  C18 CM7     2      16.050  35.330  27.620  1.00  0.00            
ATOM    169  C19 CM7     2      16.240  34.630  26.460  1.00  0.00            
ATOM    170  C20 CM7     2      15.320  33.600  26.160  1.00  0.00            
ATOM    171  C21 CM7     2      13.050  28.600  27.960  1.00  0.00            
ATOM    172  C22 CM7     2      11.980  27.610  27.680  1.00  0.00            
ATOM    173  H1  CM7     2      11.990  22.630  23.850  1.00  0.00            
ATOM    174  H2  CM7     2      10.850  22.250  25.130  1.00  0.00            
ATOM    175  H3  CM7     2      10.310  22.190  23.390  1.00  0.00            
ATOM    176  H4  CM7     2       9.500  23.980  24.980  1.00  0.00            
ATOM    177  H5  CM7     2      10.070  24.520  23.420  1.00  0.00            
ATOM    178  H6  CM7     2      10.390  24.650  28.140  1.00  0.00            
ATOM    179  H7  CM7     2       8.130  24.730  29.260  1.00  0.00            
ATOM    180  H8  CM7     2       6.410  26.480  28.510  1.00  0.00            
ATOM    181  H9  CM7     2       6.800  27.660  26.420  1.00  0.00            
ATOM    182  H10 CM7     2       9.000  27.520  25.280  1.00  0.00            
ATOM    183  H11 CM7     2      13.170  26.510  26.250  1.00  0.00            
ATOM    184  H12 CM7     2      11.160  28.680  25.370  1.00  0.00            
ATOM    185  H13 CM7     2      12.240  27.750  24.280  1.00  0.00            
ATOM    186  H14 CM7     2      13.290  29.900  24.760  1.00  0.00            
ATOM    187  H15 CM7     2      14.160  28.580  25.580  1.00  0.00            
ATOM    188  H16 CM7     2      14.780  30.600  26.960  1.00  0.00            
ATOM    189  H17 CM7     2      13.600  31.050  28.340  1.00  0.00            
ATOM    190  H18 CM7     2      12.250  32.450  26.910  1.00  0.00            
ATOM    191  H19 CM7     2      13.300  32.030  25.480  1.00  0.00            
ATOM    192  H20 CM7     2      13.250  33.830  28.830  1.00  0.00            
ATOM    193  H21 CM7     2      14.630  35.690  29.250  1.00  0.00            
ATOM    194  H22 CM7     2      16.720  36.170  27.810  1.00  0.00            
ATOM    195  H23 CM7     2      17.110  34.760  25.830  1.00  0.00            
ATOM    196  H24 CM7     2      15.320  33.120  25.180  1.00  0.00            
ATOM    197  H25 CM7     2      12.900  29.060  28.940  1.00  0.00            
ATOM    198  H26 CM7     2      14.050  28.170  27.980  1.00  0.00            
ATOM    199  H27 CM7     2      11.870  26.860  28.470  1.00  0.00            
ATOM    200  H28 CM7     2      11.050  28.200  27.740  1.00  0.00            
TER
ENDMDL
MODEL        1
ATOM      1  C1  BCD     1       9.250  29.780  28.940  1.00  0.00            
ATOM      2  O1  BCD     1      10.360  29.070  28.320  1.00  0.00            
ATOM      3  C2  BCD     1       8.070  29.790  27.980  1.00  0.00            
ATOM      4  O2  BCD     1       7.750  28.470  27.670  1.00  0.00            
ATOM      5  C3  BCD     1       8.340  30.510  26.570  1.00  0.00            
ATOM      6  O3  BCD     1       7.150  30.510  25.800  1.00  0.00            
ATOM      7  C4  BCD     1       8.930  31.840  26.900  1.00  0.00            
ATOM      8  C5  BCD     1      10.050  31.740  27.920  1.00  0.00            
ATOM      9  O4  BCD     1       9.640  31.200  29.100  1.00  0.00            
ATOM     10  C6  BCD     1      10.520  33.160  28.280  1.00  0.00            
ATOM     11  O5  BCD     1       9.400  33.920  28.730  1.00  0.00            
ATOM     12  H1  BCD     1       8.990  29.330  29.900  1.00  0.00            
ATOM     13  H2  BCD     1       7.270  30.280  28.540  1.00  0.00            
ATOM     14  H3  BCD     1       7.480  28.530  26.750  1.00  0.00            
ATOM     15  H4  BCD     1       9.180  30.050  26.030  1.00  0.00            
ATOM     16  H5  BCD     1       7.200  30.910  24.930  1.00  0.00            
ATOM     17  H6  BCD     1       8.140  32.500  27.270  1.00  0.00            
ATOM     18  H7  BCD     1      10.860  31.190  27.430  1.00  0.00            
ATOM     19  H8  BCD     1      11.260  33.150  29.090  1.00  0.00            
ATOM     20  H9  BCD     1      11.020  33.600  27.410  1.00  0.00            
ATOM     21  H10 BCD     1       9.050  33.380  29.450  1.00  0.00            
ATOM     22  C7  BCD     1      12.960  25.950  28.750  1.00  0.00            
ATOM     23  O6  BCD     1      13.280  26.080  27.360  1.00  0.00            
ATOM     24  C8  BCD     1      11.510  25.590  28.900  1.00  0.00            
ATOM     25  O7  BCD     1      11.200  24.410  28.100  1.00  0.00            
ATOM     26  C9  BCD     1      10.650  26.700  28.430  1.00  0.00            
ATOM     27  O8  BCD     1       9.300  26.550  28.660  1.00  0.00            
ATOM     28  C10 BCD     1      11.010  28.010  29.110  1.00  0.00            
ATOM     29  C11 BCD     1      12.560  28.250  29.020  1.00  0.00            
ATOM     30  O9  BCD     1      13.250  27.110  29.490  1.00  0.00            
ATOM     31  C12 BCD     1      12.890  29.540  29.770  1.00  0.00            
ATOM     32  O10 BCD     1      12.680  29.310  31.130  1.00  0.00            
ATOM     33  H11 BCD     1      13.540  25.160  29.230  1.00  0.00            
ATOM     34  H12 BCD     1      11.320  25.460  29.970  1.00  0.00            
ATOM     35  H13 BCD     1      10.270  24.360  27.880  1.00  0.00            
ATOM     36  H14 BCD     1      10.840  26.900  27.360  1.00  0.00            
ATOM     37  H15 BCD     1       8.780  27.090  28.060  1.00  0.00            
ATOM     38  H16 BCD     1      10.710  27.980  30.170  1.00  0.00            
ATOM     39  H17 BCD     1      12.780  28.390  27.960  1.00  0.00            
ATOM     40  H18 BCD     1      13.930  29.750  29.480  1.00  0.00            
ATOM     41  H19 BCD     1      12.350  30.410  29.370  1.00  0.00            
ATOM     42  H20 BCD     1      13.270  29.860  31.650  1.00  0.00            
ATOM     43  C13 BCD     1      15.860  24.420  24.610  1.00  0.00            
ATOM     44  O11 BCD     1      16.100  25.710  24.030  1.00  0.00            
ATOM     45  C14 BCD     1      14.460  23.880  24.480  1.00  0.00            
ATOM     46  O12 BCD     1      13.980  23.920  23.160  1.00  0.00            
ATOM     47  C15 BCD     1      13.500  24.740  25.350  1.00  0.00            
ATOM     48  O13 BCD     1      12.140  24.180  25.410  1.00  0.00            
ATOM     49  C16 BCD     1      14.060  25.030  26.820  1.00  0.00            
ATOM     50  C17 BCD     1      15.530  25.440  26.850  1.00  0.00            
ATOM     51  O14 BCD     1      16.280  24.510  25.950  1.00  0.00            
ATOM     52  C18 BCD     1      16.130  25.400  28.230  1.00  0.00            
ATOM     53  O15 BCD     1      17.570  25.430  28.050  1.00  0.00            
ATOM     54  H21 BCD     1      16.500  23.690  24.120  1.00  0.00            
ATOM     55  H22 BCD     1      14.370  22.850  24.830  1.00  0.00            
ATOM     56  H23 BCD     1      13.080  23.620  23.300  1.00  0.00            
ATOM     57  H24 BCD     1      13.450  25.710  24.850  1.00  0.00            
ATOM     58  H25 BCD     1      11.720  24.790  26.030  1.00  0.00            
ATOM     59  H26 BCD     1      13.910  24.160  27.460  1.00  0.00            
ATOM     60  H27 BCD     1      15.580  26.450  26.420  1.00  0.00            
ATOM     61  H28 BCD     1      15.760  26.190  28.900  1.00  0.00            
ATOM     62  H29 BCD     1      15.950  24.430  28.700  1.00  0.00            
ATOM     63  H30 BCD     1      17.730  25.230  27.120  1.00  0.00            
ATOM     64  C19 BCD     1      18.520  27.950  21.460  1.00  0.00            
ATOM     65  O16 BCD     1      17.630  28.970  21.610  1.00  0.00            
ATOM     66  C20 BCD     1      17.880  26.700  20.900  1.00  0.00            
ATOM     67  O17 BCD     1      17.490  27.080  19.630  1.00  0.00            
ATOM     68  C21 BCD     1      16.730  26.220  21.790  1.00  0.00            
ATOM     69  O18 BCD     1      16.100  25.090  21.200  1.00  0.00            
ATOM     70  C22 BCD     1      17.190  25.980  23.210  1.00  0.00            
ATOM     71  C23 BCD     1      18.030  27.160  23.810  1.00  0.00            
ATOM     72  O19 BCD     1      18.950  27.560  22.810  1.00  0.00            
ATOM     73  C24 BCD     1      18.760  26.730  25.120  1.00  0.00            
ATOM     74  O20 BCD     1      19.610  25.590  24.840  1.00  0.00            
ATOM     75  H31 BCD     1      19.430  28.250  20.930  1.00  0.00            
ATOM     76  H32 BCD     1      18.570  25.860  20.790  1.00  0.00            
ATOM     77  H33 BCD     1      17.090  26.350  19.150  1.00  0.00            
ATOM     78  H34 BCD     1      16.000  27.040  21.850  1.00  0.00            
ATOM     79  H35 BCD     1      15.420  24.850  21.830  1.00  0.00            
ATOM     80  H36 BCD     1      17.790  25.070  23.200  1.00  0.00            
ATOM     81  H37 BCD     1      17.260  27.920  23.980  1.00  0.00            
ATOM     82  H38 BCD     1      19.390  27.560  25.470  1.00  0.00            
ATOM     83  H39 BCD     1      18.050  26.410  25.880  1.00  0.00            
ATOM     84  H40 BCD     1      20.110  25.390  25.630  1.00  0.00            
ATOM     85  C25 BCD     1      17.150  33.000  20.740  1.00  0.00            
ATOM     86  O21 BCD     1      15.800  33.060  20.920  1.00  0.00            
ATOM     87  C26 BCD     1      17.480  32.030  19.570  1.00  0.00            
ATOM     88  O22 BCD     1      16.840  32.530  18.370  1.00  0.00            
ATOM     89  C27 BCD     1      17.130  30.620  19.970  1.00  0.00            
ATOM     90  O23 BCD     1      17.390  29.750  18.870  1.00  0.00            
ATOM     91  C28 BCD     1      17.930  30.280  21.200  1.00  0.00            
ATOM     92  C29 BCD     1      17.680  31.340  22.340  1.00  0.00            
ATOM     93  O24 BCD     1      17.920  32.650  21.880  1.00  0.00            
ATOM     94  C30 BCD     1      18.410  30.960  23.640  1.00  0.00            
ATOM     95  O25 BCD     1      18.060  31.800  24.740  1.00  0.00            
ATOM     96  H41 BCD     1      17.520  34.010  20.530  1.00  0.00            
ATOM     97  H42 BCD     1      18.550  32.120  19.340  1.00  0.00            
ATOM     98  H43 BCD     1      17.220  32.080  17.610  1.00  0.00            
ATOM     99  H44 BCD     1      16.080  30.550  20.300  1.00  0.00            
ATOM    100  H45 BCD     1      17.130  28.850  19.040  1.00  0.00            
ATOM    101  H46 BCD     1      18.980  30.470  20.950  1.00  0.00            
ATOM    102  H47 BCD     1      16.630  31.340  22.640  1.00  0.00            
ATOM    103  H48 BCD     1      18.090  29.930  23.840  1.00  0.00            
ATOM    104  H49 BCD     1      19.500  30.970  23.460  1.00  0.00            
ATOM    105  H50 BCD     1      17.790  31.220  25.460  1.00  0.00            
ATOM    106  C31 BCD     1      12.480  35.430  21.860  1.00  0.00            
ATOM    107  O26 BCD     1      11.900  34.270  22.490  1.00  0.00            
ATOM    108  C32 BCD     1      12.610  35.060  20.350  1.00  0.00            
ATOM    109  O27 BCD     1      11.290  34.780  19.770  1.00  0.00            
ATOM    110  C33 BCD     1      13.640  33.900  20.250  1.00  0.00            
ATOM    111  C34 BCD     1      15.020  34.230  20.920  1.00  0.00            
ATOM    112  C35 BCD     1      14.820  34.700  22.400  1.00  0.00            
ATOM    113  O28 BCD     1      13.790  35.710  22.470  1.00  0.00            
ATOM    114  C36 BCD     1      16.150  35.190  23.080  1.00  0.00            
ATOM    115  O29 BCD     1      16.800  36.190  22.290  1.00  0.00            
ATOM    116  O30 BCD     1      13.800  33.510  18.870  1.00  0.00            
ATOM    117  H51 BCD     1      11.860  36.320  22.020  1.00  0.00            
ATOM    118  H52 BCD     1      13.020  35.980  19.930  1.00  0.00            
ATOM    119  H53 BCD     1      10.920  35.570  19.360  1.00  0.00            
ATOM    120  H54 BCD     1      13.140  33.050  20.730  1.00  0.00            
ATOM    121  H55 BCD     1      14.740  33.410  18.690  1.00  0.00            
ATOM    122  H56 BCD     1      15.510  34.960  20.260  1.00  0.00            
ATOM    123  H57 BCD     1      14.400  33.860  22.970  1.00  0.00            
ATOM    124  H58 BCD     1      15.870  35.550  24.080  1.00  0.00            
ATOM    125  H59 BCD     1      16.840  34.370  23.310  1.00  0.00            
ATOM    126  H60 BCD     1      17.750  36.040  22.350  1.00  0.00            
ATOM    127  C37 BCD     1       8.680  33.370  25.030  1.00  0.00            
ATOM    128  O31 BCD     1       9.470  32.290  25.660  1.00  0.00            
ATOM    129  C38 BCD     1       8.420  33.140  23.520  1.00  0.00            
ATOM    130  O32 BCD     1       7.770  31.890  23.330  1.00  0.00            
ATOM    131  C39 BCD     1       9.770  33.130  22.690  1.00  0.00            
ATOM    132  O33 BCD     1       9.570  32.980  21.280  1.00  0.00            
ATOM    133  C40 BCD     1      10.570  34.400  23.000  1.00  0.00            
ATOM    134  C41 BCD     1      10.620  34.710  24.500  1.00  0.00            
ATOM    135  O34 BCD     1       9.320  34.660  25.090  1.00  0.00            
ATOM    136  C42 BCD     1      11.220  36.080  24.780  1.00  0.00            
ATOM    137  O35 BCD     1      10.420  37.090  24.170  1.00  0.00            
ATOM    138  H61 BCD     1       7.670  33.460  25.440  1.00  0.00            
ATOM    139  H62 BCD     1       7.830  33.960  23.090  1.00  0.00            
ATOM    140  H63 BCD     1       7.250  31.970  22.530  1.00  0.00            
ATOM    141  H64 BCD     1      10.350  32.280  23.080  1.00  0.00            
ATOM    142  H65 BCD     1      10.400  33.280  20.910  1.00  0.00            
ATOM    143  H66 BCD     1      10.060  35.210  22.460  1.00  0.00            
ATOM    144  H67 BCD     1      11.250  34.030  25.090  1.00  0.00            
ATOM    145  H68 BCD     1      11.220  36.240  25.870  1.00  0.00            
ATOM    146  H69 BCD     1      12.250  36.160  24.420  1.00  0.00            
ATOM    147  H70 BCD     1       9.550  37.210  24.560  1.00  0.00            
ATOM    148  C1  CM7     2      10.830  25.140  19.360  1.00  0.00            
ATOM    149  C2  CM7     2      11.590  25.190  20.720  1.00  0.00            
ATOM    150  C3  CM7     2      12.380  26.530  20.850  1.00  0.00            
ATOM    151  O1  CM7     2      13.390  26.680  20.190  1.00  0.00            
ATOM    152  N1  CM7     2      11.920  27.390  21.770  1.00  0.00            
ATOM    153  C4  CM7     2      10.680  27.270  22.440  1.00  0.00            
ATOM    154  C5  CM7     2      10.590  26.670  23.730  1.00  0.00            
ATOM    155  C6  CM7     2       9.390  26.670  24.430  1.00  0.00            
ATOM    156  C7  CM7     2       8.210  27.250  23.830  1.00  0.00            
ATOM    157  C8  CM7     2       8.340  27.850  22.520  1.00  0.00            
ATOM    158  C9  CM7     2       9.600  27.880  21.890  1.00  0.00            
ATOM    159  C10 CM7     2      12.860  28.440  22.240  1.00  0.00            
ATOM    160  C11 CM7     2      12.230  29.770  22.500  1.00  0.00            
ATOM    161  C12 CM7     2      13.260  30.820  22.990  1.00  0.00            
ATOM    162  N2  CM7     2      13.860  30.260  24.230  1.00  0.00            
ATOM    163  C13 CM7     2      14.570  31.230  25.070  1.00  0.00            
ATOM    164  C14 CM7     2      13.680  31.820  26.160  1.00  0.00            
ATOM    165  C15 CM7     2      14.630  32.630  27.030  1.00  0.00            
ATOM    166  C16 CM7     2      14.560  34.010  26.970  1.00  0.00            
ATOM    167  C17 CM7     2      15.470  34.870  27.620  1.00  0.00            
ATOM    168  C18 CM7     2      16.480  34.170  28.320  1.00  0.00            
ATOM    169  C19 CM7     2      16.500  32.780  28.610  1.00  0.00            
ATOM    170  C20 CM7     2      15.560  32.000  27.900  1.00  0.00            
ATOM    171  C21 CM7     2      14.620  29.020  23.970  1.00  0.00            
ATOM    172  C22 CM7     2      13.660  27.970  23.450  1.00  0.00            
ATOM    173  H1  CM7     2      11.470  25.220  18.480  1.00  0.00            
ATOM    174  H2  CM7     2      10.380  24.150  19.270  1.00  0.00            
ATOM    175  H3  CM7     2      10.090  25.960  19.330  1.00  0.00            
ATOM    176  H4  CM7     2      12.350  24.410  20.630  1.00  0.00            
ATOM    177  H5  CM7     2      10.880  25.090  21.550  1.00  0.00            
ATOM    178  H6  CM7     2      11.490  26.290  24.210  1.00  0.00            
ATOM    179  H7  CM7     2       9.310  26.330  25.460  1.00  0.00            
ATOM    180  H8  CM7     2       7.290  27.220  24.400  1.00  0.00            
ATOM    181  H9  CM7     2       7.520  28.330  22.000  1.00  0.00            
ATOM    182  H10 CM7     2       9.650  28.420  20.950  1.00  0.00            
ATOM    183  H11 CM7     2      13.570  28.710  21.450  1.00  0.00            
ATOM    184  H12 CM7     2      11.460  29.670  23.280  1.00  0.00            
ATOM    185  H13 CM7     2      11.820  30.240  21.600  1.00  0.00            
ATOM    186  H14 CM7     2      12.650  31.700  23.260  1.00  0.00            
ATOM    187  H15 CM7     2      13.940  31.100  22.180  1.00  0.00            
ATOM    188  H16 CM7     2      15.010  31.960  24.380  1.00  0.00            
ATOM    189  H17 CM7     2      15.460  30.690  25.430  1.00  0.00            
ATOM    190  H18 CM7     2      13.210  31.050  26.790  1.00  0.00            
ATOM    191  H19 CM7     2      12.860  32.360  25.670  1.00  0.00            
ATOM    192  H20 CM7     2      13.900  34.460  26.230  1.00  0.00            
ATOM    193  H21 CM7     2      15.410  35.960  27.590  1.00  0.00            
ATOM    194  H22 CM7     2      17.320  34.770  28.650  1.00  0.00            
ATOM    195  H23 CM7     2      17.130  32.320  29.360  1.00  0.00            
ATOM    196  H24 CM7     2      15.670  30.920  27.870  1.00  0.00            
ATOM    197  H25 CM7     2      15.000  28.650  24.930  1.00  0.00            
ATOM    198  H26 CM7     2      15.510  29.020  23.330  1.00  0.00            
ATOM    199  H27 CM7     2      14.220  27.040  23.300  1.00  0.00            
ATOM    200  H28 CM7     2      13.030  27.850  24.330  1.00  0.00            
TER
ENDMDL
MODEL        1
ATOM      1  C1  BCD     1      10.540  37.010  30.950  1.00  0.00            
ATOM      2  O1  BCD     1      10.130  35.720  31.220  1.00  0.00            
ATOM      3  C2  BCD     1       9.370  37.870  30.320  1.00  0.00            
ATOM      4  O2  BCD     1       8.280  38.110  31.240  1.00  0.00            
ATOM      5  C3  BCD     1       9.010  37.170  29.050  1.00  0.00            
ATOM      6  O3  BCD     1       8.220  37.930  28.190  1.00  0.00            
ATOM      7  C4  BCD     1      10.290  37.040  28.150  1.00  0.00            
ATOM      8  C5  BCD     1      11.480  36.380  28.850  1.00  0.00            
ATOM      9  O4  BCD     1      11.660  37.000  30.080  1.00  0.00            
ATOM     10  C6  BCD     1      12.800  36.440  28.070  1.00  0.00            
ATOM     11  O5  BCD     1      13.100  37.790  27.660  1.00  0.00            
ATOM     12  H1  BCD     1      10.870  37.590  31.820  1.00  0.00            
ATOM     13  H2  BCD     1       9.790  38.850  30.090  1.00  0.00            
ATOM     14  H3  BCD     1       7.830  38.830  30.800  1.00  0.00            
ATOM     15  H4  BCD     1       8.650  36.140  29.160  1.00  0.00            
ATOM     16  H5  BCD     1       7.980  37.460  27.390  1.00  0.00            
ATOM     17  H6  BCD     1      10.540  38.070  27.860  1.00  0.00            
ATOM     18  H7  BCD     1      11.390  35.290  28.890  1.00  0.00            
ATOM     19  H8  BCD     1      13.550  36.080  28.770  1.00  0.00            
ATOM     20  H9  BCD     1      12.780  35.830  27.160  1.00  0.00            
ATOM     21  H10 BCD     1      14.050  37.910  27.650  1.00  0.00            
ATOM     22  C7  BCD     1       9.890  32.850  34.080  1.00  0.00            
ATOM     23  O6  BCD     1       9.010  31.980  33.350  1.00  0.00            
ATOM     24  C8  BCD     1       9.090  34.180  34.350  1.00  0.00            
ATOM     25  O7  BCD     1       7.790  33.780  34.860  1.00  0.00            
ATOM     26  C9  BCD     1       8.910  35.060  33.110  1.00  0.00            
ATOM     27  O8  BCD     1       8.360  36.340  33.360  1.00  0.00            
ATOM     28  C10 BCD     1      10.290  35.260  32.520  1.00  0.00            
ATOM     29  C11 BCD     1      11.100  33.940  32.340  1.00  0.00            
ATOM     30  O9  BCD     1      11.130  33.130  33.460  1.00  0.00            
ATOM     31  C12 BCD     1      12.580  34.080  31.840  1.00  0.00            
ATOM     32  O10 BCD     1      13.320  35.010  32.590  1.00  0.00            
ATOM     33  H11 BCD     1      10.040  32.290  35.010  1.00  0.00            
ATOM     34  H12 BCD     1       9.720  34.780  35.010  1.00  0.00            
ATOM     35  H13 BCD     1       7.320  34.580  35.120  1.00  0.00            
ATOM     36  H14 BCD     1       8.300  34.510  32.370  1.00  0.00            
ATOM     37  H15 BCD     1       8.440  36.860  32.560  1.00  0.00            
ATOM     38  H16 BCD     1      10.880  35.980  33.100  1.00  0.00            
ATOM     39  H17 BCD     1      10.610  33.410  31.510  1.00  0.00            
ATOM     40  H18 BCD     1      13.030  33.090  31.960  1.00  0.00            
ATOM     41  H19 BCD     1      12.620  34.360  30.780  1.00  0.00            
ATOM     42  H20 BCD     1      13.910  35.510  32.010  1.00  0.00            
ATOM     43  C13 BCD     1       8.470  27.950  33.220  1.00  0.00            
ATOM     44  O11 BCD     1       8.660  27.850  31.880  1.00  0.00            
ATOM     45  C14 BCD     1       7.310  28.810  33.570  1.00  0.00            
ATOM     46  O12 BCD     1       6.210  28.390  32.840  1.00  0.00            
ATOM     47  C15 BCD     1       7.600  30.240  33.260  1.00  0.00            
ATOM     48  O13 BCD     1       6.480  31.060  33.530  1.00  0.00            
ATOM     49  C16 BCD     1       8.810  30.720  33.920  1.00  0.00            
ATOM     50  C17 BCD     1       9.990  29.780  33.620  1.00  0.00            
ATOM     51  O14 BCD     1       9.550  28.470  33.990  1.00  0.00            
ATOM     52  C18 BCD     1      11.290  30.030  34.300  1.00  0.00            
ATOM     53  O15 BCD     1      11.110  30.440  35.650  1.00  0.00            
ATOM     54  H21 BCD     1       8.350  26.940  33.640  1.00  0.00            
ATOM     55  H22 BCD     1       7.180  28.750  34.660  1.00  0.00            
ATOM     56  H23 BCD     1       5.910  29.290  32.660  1.00  0.00            
ATOM     57  H24 BCD     1       7.780  30.270  32.180  1.00  0.00            
ATOM     58  H25 BCD     1       6.890  31.910  33.720  1.00  0.00            
ATOM     59  H26 BCD     1       8.630  30.850  35.000  1.00  0.00            
ATOM     60  H27 BCD     1      10.140  29.930  32.540  1.00  0.00            
ATOM     61  H28 BCD     1      12.000  29.190  34.230  1.00  0.00            
ATOM     62  H29 BCD     1      11.730  30.910  33.830  1.00  0.00            
ATOM     63  H30 BCD     1      10.560  29.770  36.070  1.00  0.00            
ATOM     64  C19 BCD     1       9.690  25.440  28.630  1.00  0.00            
ATOM     65  O16 BCD     1       9.910  26.590  27.810  1.00  0.00            
ATOM     66  C20 BCD     1       8.240  25.310  29.090  1.00  0.00            
ATOM     67  O17 BCD     1       7.330  25.340  28.000  1.00  0.00            
ATOM     68  C21 BCD     1       7.920  26.510  30.090  1.00  0.00            
ATOM     69  O18 BCD     1       6.640  26.280  30.790  1.00  0.00            
ATOM     70  C22 BCD     1       8.940  26.570  31.190  1.00  0.00            
ATOM     71  C23 BCD     1      10.400  26.600  30.710  1.00  0.00            
ATOM     72  O19 BCD     1      10.590  25.520  29.800  1.00  0.00            
ATOM     73  C24 BCD     1      11.460  26.600  31.770  1.00  0.00            
ATOM     74  O20 BCD     1      11.320  25.380  32.460  1.00  0.00            
ATOM     75  H31 BCD     1       9.930  24.560  28.030  1.00  0.00            
ATOM     76  H32 BCD     1       8.140  24.380  29.660  1.00  0.00            
ATOM     77  H33 BCD     1       6.880  24.510  27.790  1.00  0.00            
ATOM     78  H34 BCD     1       8.020  27.500  29.630  1.00  0.00            
ATOM     79  H35 BCD     1       6.230  27.000  31.280  1.00  0.00            
ATOM     80  H36 BCD     1       8.840  25.670  31.810  1.00  0.00            
ATOM     81  H37 BCD     1      10.580  27.520  30.140  1.00  0.00            
ATOM     82  H38 BCD     1      12.470  26.830  31.390  1.00  0.00            
ATOM     83  H39 BCD     1      11.260  27.420  32.470  1.00  0.00            
ATOM     84  H40 BCD     1      11.430  24.710  31.780  1.00  0.00            
ATOM     85  C25 BCD     1      11.200  28.040  24.280  1.00  0.00            
ATOM     86  O21 BCD     1      10.580  29.300  24.650  1.00  0.00            
ATOM     87  C26 BCD     1      10.210  26.890  24.150  1.00  0.00            
ATOM     88  O22 BCD     1       9.390  27.300  23.050  1.00  0.00            
ATOM     89  C27 BCD     1       9.500  26.660  25.550  1.00  0.00            
ATOM     90  O23 BCD     1       8.580  25.540  25.470  1.00  0.00            
ATOM     91  C28 BCD     1      10.620  26.490  26.630  1.00  0.00            
ATOM     92  C29 BCD     1      11.710  27.590  26.520  1.00  0.00            
ATOM     93  O24 BCD     1      12.190  27.580  25.200  1.00  0.00            
ATOM     94  C30 BCD     1      12.800  27.170  27.450  1.00  0.00            
ATOM     95  O25 BCD     1      13.730  28.190  27.740  1.00  0.00            
ATOM     96  H41 BCD     1      11.670  28.160  23.290  1.00  0.00            
ATOM     97  H42 BCD     1      10.760  25.970  23.920  1.00  0.00            
ATOM     98  H43 BCD     1       8.970  28.130  23.290  1.00  0.00            
ATOM     99  H44 BCD     1       8.990  27.590  25.830  1.00  0.00            
ATOM    100  H45 BCD     1       8.080  25.670  26.280  1.00  0.00            
ATOM    101  H46 BCD     1      11.070  25.520  26.400  1.00  0.00            
ATOM    102  H47 BCD     1      11.340  28.570  26.850  1.00  0.00            
ATOM    103  H48 BCD     1      12.270  27.080  28.410  1.00  0.00            
ATOM    104  H49 BCD     1      13.240  26.210  27.130  1.00  0.00            
ATOM    105  H50 BCD     1      14.150  27.990  28.590  1.00  0.00            
ATOM    106  C31 BCD     1      10.230  32.900  22.620  1.00  0.00            
ATOM    107  O26 BCD     1      10.010  33.420  23.940  1.00  0.00            
ATOM    108  C32 BCD     1       9.130  31.890  22.360  1.00  0.00            
ATOM    109  O27 BCD     1       7.850  32.430  22.240  1.00  0.00            
ATOM    110  C33 BCD     1       9.170  30.830  23.460  1.00  0.00            
ATOM    111  C34 BCD     1      10.540  30.180  23.550  1.00  0.00            
ATOM    112  C35 BCD     1      11.600  31.180  23.710  1.00  0.00            
ATOM    113  O28 BCD     1      11.450  32.120  22.620  1.00  0.00            
ATOM    114  C36 BCD     1      13.030  30.680  23.760  1.00  0.00            
ATOM    115  O29 BCD     1      13.270  29.670  22.820  1.00  0.00            
ATOM    116  O30 BCD     1       8.210  29.770  23.300  1.00  0.00            
ATOM    117  H51 BCD     1      10.220  33.630  21.800  1.00  0.00            
ATOM    118  H52 BCD     1       9.420  31.370  21.430  1.00  0.00            
ATOM    119  H53 BCD     1       7.560  32.140  21.370  1.00  0.00            
ATOM    120  H54 BCD     1       8.990  31.340  24.420  1.00  0.00            
ATOM    121  H55 BCD     1       7.340  30.180  23.340  1.00  0.00            
ATOM    122  H56 BCD     1      10.670  29.650  22.600  1.00  0.00            
ATOM    123  H57 BCD     1      11.450  31.690  24.670  1.00  0.00            
ATOM    124  H58 BCD     1      13.620  31.590  23.590  1.00  0.00            
ATOM    125  H59 BCD     1      13.250  30.390  24.790  1.00  0.00            
ATOM    126  H60 BCD     1      14.200  29.870  22.680  1.00  0.00            
ATOM    127  C37 BCD     1       9.860  37.070  25.790  1.00  0.00            
ATOM    128  O31 BCD     1       9.920  36.310  27.030  1.00  0.00            
ATOM    129  C38 BCD     1       8.540  36.610  25.110  1.00  0.00            
ATOM    130  O32 BCD     1       7.380  36.800  25.940  1.00  0.00            
ATOM    131  C39 BCD     1       8.640  35.090  24.800  1.00  0.00            
ATOM    132  O33 BCD     1       7.510  34.660  24.030  1.00  0.00            
ATOM    133  C40 BCD     1       9.870  34.820  23.950  1.00  0.00            
ATOM    134  C41 BCD     1      11.170  35.540  24.420  1.00  0.00            
ATOM    135  O34 BCD     1      10.960  36.880  24.970  1.00  0.00            
ATOM    136  C42 BCD     1      12.180  35.610  23.280  1.00  0.00            
ATOM    137  O35 BCD     1      11.620  36.190  22.130  1.00  0.00            
ATOM    138  H61 BCD     1       9.730  38.140  25.920  1.00  0.00            
ATOM    139  H62 BCD     1       8.380  37.100  24.140  1.00  0.00            
ATOM    140  H63 BCD     1       6.600  36.800  25.380  1.00  0.00            
ATOM    141  H64 BCD     1       8.740  34.480  25.710  1.00  0.00            
ATOM    142  H65 BCD     1       7.710  33.950  23.410  1.00  0.00            
ATOM    143  H66 BCD     1       9.630  35.170  22.940  1.00  0.00            
ATOM    144  H67 BCD     1      11.610  34.940  25.220  1.00  0.00            
ATOM    145  H68 BCD     1      13.000  36.230  23.680  1.00  0.00            
ATOM    146  H69 BCD     1      12.580  34.600  23.110  1.00  0.00            
ATOM    147  H70 BCD     1      11.690  35.600  21.370  1.00  0.00            
ATOM    148  C1  CM7     2       4.560  30.600  27.430  1.00  0.00            
ATOM    149  C2  CM7     2       5.680  30.040  28.340  1.00  0.00            
ATOM    150  C3  CM7     2       7.150  30.240  27.860  1.00  0.00            
ATOM    151  O1  CM7     2       7.680  29.390  27.190  1.00  0.00            
ATOM    152  N1  CM7     2       7.920  31.260  28.440  1.00  0.00            
ATOM    153  C4  CM7     2       7.340  32.570  28.760  1.00  0.00            
ATOM    154  C5  CM7     2       7.070  32.980  30.060  1.00  0.00            
ATOM    155  C6  CM7     2       6.550  34.190  30.330  1.00  0.00            
ATOM    156  C7  CM7     2       6.090  35.010  29.290  1.00  0.00            
ATOM    157  C8  CM7     2       6.180  34.590  27.970  1.00  0.00            
ATOM    158  C9  CM7     2       6.850  33.410  27.720  1.00  0.00            
ATOM    159  C10 CM7     2       9.430  31.090  28.280  1.00  0.00            
ATOM    160  C11 CM7     2      10.200  32.220  27.570  1.00  0.00            
ATOM    161  C12 CM7     2      11.680  32.070  27.810  1.00  0.00            
ATOM    162  N2  CM7     2      12.160  31.810  29.220  1.00  0.00            
ATOM    163  C13 CM7     2      13.640  31.540  29.400  1.00  0.00            
ATOM    164  C14 CM7     2      14.530  32.620  28.810  1.00  0.00            
ATOM    165  C15 CM7     2      15.950  32.300  29.190  1.00  0.00            
ATOM    166  C16 CM7     2      16.810  31.440  28.430  1.00  0.00            
ATOM    167  C17 CM7     2      18.130  31.140  28.840  1.00  0.00            
ATOM    168  C18 CM7     2      18.660  31.790  29.960  1.00  0.00            
ATOM    169  C19 CM7     2      17.830  32.650  30.700  1.00  0.00            
ATOM    170  C20 CM7     2      16.490  32.860  30.390  1.00  0.00            
ATOM    171  C21 CM7     2      11.390  30.660  29.880  1.00  0.00            
ATOM    172  C22 CM7     2       9.890  30.880  29.720  1.00  0.00            
ATOM    173  H1  CM7     2       4.410  30.040  26.500  1.00  0.00            
ATOM    174  H2  CM7     2       3.620  30.630  27.990  1.00  0.00            
ATOM    175  H3  CM7     2       4.750  31.650  27.220  1.00  0.00            
ATOM    176  H4  CM7     2       5.490  28.960  28.330  1.00  0.00            
ATOM    177  H5  CM7     2       5.590  30.490  29.340  1.00  0.00            
ATOM    178  H6  CM7     2       7.370  32.270  30.830  1.00  0.00            
ATOM    179  H7  CM7     2       6.390  34.430  31.380  1.00  0.00            
ATOM    180  H8  CM7     2       5.590  35.960  29.470  1.00  0.00            
ATOM    181  H9  CM7     2       5.830  35.260  27.190  1.00  0.00            
ATOM    182  H10 CM7     2       6.960  33.080  26.690  1.00  0.00            
ATOM    183  H11 CM7     2       9.620  30.160  27.730  1.00  0.00            
ATOM    184  H12 CM7     2       9.870  33.160  28.040  1.00  0.00            
ATOM    185  H13 CM7     2       9.930  32.190  26.510  1.00  0.00            
ATOM    186  H14 CM7     2      12.210  32.930  27.370  1.00  0.00            
ATOM    187  H15 CM7     2      12.000  31.150  27.310  1.00  0.00            
ATOM    188  H16 CM7     2      14.000  30.640  28.890  1.00  0.00            
ATOM    189  H17 CM7     2      13.870  31.420  30.470  1.00  0.00            
ATOM    190  H18 CM7     2      14.230  33.630  29.140  1.00  0.00            
ATOM    191  H19 CM7     2      14.490  32.610  27.720  1.00  0.00            
ATOM    192  H20 CM7     2      16.390  30.860  27.620  1.00  0.00            
ATOM    193  H21 CM7     2      18.690  30.340  28.360  1.00  0.00            
ATOM    194  H22 CM7     2      19.690  31.630  30.280  1.00  0.00            
ATOM    195  H23 CM7     2      18.230  32.960  31.660  1.00  0.00            
ATOM    196  H24 CM7     2      15.990  33.520  31.100  1.00  0.00            
ATOM    197  H25 CM7     2      11.590  30.420  30.930  1.00  0.00            
ATOM    198  H26 CM7     2      11.550  29.720  29.350  1.00  0.00            
ATOM    199  H27 CM7     2       9.270  30.040  30.060  1.00  0.00            
ATOM    200  H28 CM7     2       9.720  31.770  30.330  1.00  0.00            
TER
ENDMDL
MODEL        1
ATOM      1  C1  BCD     1       9.290  37.180  29.340  1.00  0.00            
ATOM      2  O1  BCD     1      10.370  36.300  29.420  1.00  0.00            
ATOM      3  C2  BCD     1       8.100  36.720  28.500  1.00  0.00            
ATOM      4  O2  BCD     1       7.670  35.370  29.000  1.00  0.00            
ATOM      5  C3  BCD     1       8.520  36.630  27.080  1.00  0.00            
ATOM      6  O3  BCD     1       7.490  36.110  26.160  1.00  0.00            
ATOM      7  C4  BCD     1       9.030  37.970  26.590  1.00  0.00            
ATOM      8  C5  BCD     1      10.050  38.600  27.590  1.00  0.00            
ATOM      9  O4  BCD     1       9.700  38.430  28.960  1.00  0.00            
ATOM     10  C6  BCD     1      10.190  40.010  27.380  1.00  0.00            
ATOM     11  O5  BCD     1       8.970  40.700  27.480  1.00  0.00            
ATOM     12  H1  BCD     1       8.920  37.240  30.370  1.00  0.00            
ATOM     13  H2  BCD     1       7.220  37.380  28.470  1.00  0.00            
ATOM     14  H3  BCD     1       6.830  35.200  28.570  1.00  0.00            
ATOM     15  H4  BCD     1       9.350  35.910  27.160  1.00  0.00            
ATOM     16  H5  BCD     1       7.800  36.280  25.270  1.00  0.00            
ATOM     17  H6  BCD     1       8.100  38.550  26.530  1.00  0.00            
ATOM     18  H7  BCD     1      11.010  38.100  27.370  1.00  0.00            
ATOM     19  H8  BCD     1      10.910  40.270  28.170  1.00  0.00            
ATOM     20  H9  BCD     1      10.710  40.170  26.420  1.00  0.00            
ATOM     21  H10 BCD     1       8.740  40.700  28.410  1.00  0.00            
ATOM     22  C7  BCD     1      12.640  34.320  32.150  1.00  0.00            
ATOM     23  O6  BCD     1      12.940  33.180  31.410  1.00  0.00            
ATOM     24  C8  BCD     1      11.130  34.380  32.500  1.00  0.00            
ATOM     25  O7  BCD     1      10.710  33.170  32.960  1.00  0.00            
ATOM     26  C9  BCD     1      10.340  34.850  31.280  1.00  0.00            
ATOM     27  O8  BCD     1       8.950  35.030  31.500  1.00  0.00            
ATOM     28  C10 BCD     1      10.950  36.180  30.630  1.00  0.00            
ATOM     29  C11 BCD     1      12.450  35.930  30.360  1.00  0.00            
ATOM     30  O9  BCD     1      13.070  35.550  31.550  1.00  0.00            
ATOM     31  C12 BCD     1      13.200  37.100  29.790  1.00  0.00            
ATOM     32  O10 BCD     1      13.100  38.170  30.670  1.00  0.00            
ATOM     33  H11 BCD     1      13.210  34.330  33.080  1.00  0.00            
ATOM     34  H12 BCD     1      11.030  35.080  33.330  1.00  0.00            
ATOM     35  H13 BCD     1       9.750  33.200  33.060  1.00  0.00            
ATOM     36  H14 BCD     1      10.490  34.030  30.570  1.00  0.00            
ATOM     37  H15 BCD     1       8.530  35.040  30.640  1.00  0.00            
ATOM     38  H16 BCD     1      10.820  37.120  31.190  1.00  0.00            
ATOM     39  H17 BCD     1      12.430  35.190  29.560  1.00  0.00            
ATOM     40  H18 BCD     1      14.230  36.760  29.600  1.00  0.00            
ATOM     41  H19 BCD     1      12.780  37.410  28.830  1.00  0.00            
ATOM     42  H20 BCD     1      13.480  38.850  30.100  1.00  0.00            
ATOM     43  C13 BCD     1      15.380  29.990  30.880  1.00  0.00            
ATOM     44  O11 BCD     1      15.090  30.070  29.510  1.00  0.00            
ATOM     45  C14 BCD     1      14.160  29.740  31.740  1.00  0.00            
ATOM     46  O12 BCD     1      13.640  28.460  31.220  1.00  0.00            
ATOM     47  C15 BCD     1      13.180  30.970  31.700  1.00  0.00            
ATOM     48  O13 BCD     1      12.140  30.960  32.730  1.00  0.00            
ATOM     49  C16 BCD     1      13.950  32.230  31.970  1.00  0.00            
ATOM     50  C17 BCD     1      15.250  32.370  31.220  1.00  0.00            
ATOM     51  O14 BCD     1      16.060  31.190  31.360  1.00  0.00            
ATOM     52  C18 BCD     1      16.070  33.650  31.710  1.00  0.00            
ATOM     53  O15 BCD     1      16.190  33.640  33.140  1.00  0.00            
ATOM     54  H21 BCD     1      16.130  29.200  31.040  1.00  0.00            
ATOM     55  H22 BCD     1      14.460  29.600  32.790  1.00  0.00            
ATOM     56  H23 BCD     1      14.190  27.850  31.710  1.00  0.00            
ATOM     57  H24 BCD     1      12.870  31.030  30.650  1.00  0.00            
ATOM     58  H25 BCD     1      11.670  31.800  32.750  1.00  0.00            
ATOM     59  H26 BCD     1      14.120  32.250  33.050  1.00  0.00            
ATOM     60  H27 BCD     1      15.060  32.440  30.140  1.00  0.00            
ATOM     61  H28 BCD     1      17.070  33.700  31.260  1.00  0.00            
ATOM     62  H29 BCD     1      15.550  34.560  31.400  1.00  0.00            
ATOM     63  H30 BCD     1      16.630  34.460  33.380  1.00  0.00            
ATOM     64  C19 BCD     1      16.330  29.250  25.860  1.00  0.00            
ATOM     65  O16 BCD     1      15.910  30.490  25.390  1.00  0.00            
ATOM     66  C20 BCD     1      15.110  28.390  26.330  1.00  0.00            
ATOM     67  O17 BCD     1      14.150  28.410  25.290  1.00  0.00            
ATOM     68  C21 BCD     1      14.510  28.970  27.620  1.00  0.00            
ATOM     69  O18 BCD     1      13.530  28.170  28.210  1.00  0.00            
ATOM     70  C22 BCD     1      15.650  29.200  28.610  1.00  0.00            
ATOM     71  C23 BCD     1      16.950  29.910  28.060  1.00  0.00            
ATOM     72  O19 BCD     1      17.280  29.300  26.830  1.00  0.00            
ATOM     73  C24 BCD     1      18.200  29.800  28.950  1.00  0.00            
ATOM     74  O20 BCD     1      18.520  28.510  29.200  1.00  0.00            
ATOM     75  H31 BCD     1      16.780  28.780  24.980  1.00  0.00            
ATOM     76  H32 BCD     1      15.340  27.330  26.500  1.00  0.00            
ATOM     77  H33 BCD     1      14.130  29.290  24.890  1.00  0.00            
ATOM     78  H34 BCD     1      14.140  29.970  27.370  1.00  0.00            
ATOM     79  H35 BCD     1      13.210  28.610  29.000  1.00  0.00            
ATOM     80  H36 BCD     1      15.900  28.250  29.090  1.00  0.00            
ATOM     81  H37 BCD     1      16.730  30.960  27.820  1.00  0.00            
ATOM     82  H38 BCD     1      19.010  30.240  28.350  1.00  0.00            
ATOM     83  H39 BCD     1      18.060  30.360  29.890  1.00  0.00            
ATOM     84  H40 BCD     1      19.440  28.550  29.470  1.00  0.00            
ATOM     85  C25 BCD     1      16.260  33.050  22.330  1.00  0.00            
ATOM     86  O21 BCD     1      14.960  33.650  22.480  1.00  0.00            
ATOM     87  C26 BCD     1      16.200  31.630  21.940  1.00  0.00            
ATOM     88  O22 BCD     1      15.460  31.510  20.760  1.00  0.00            
ATOM     89  C27 BCD     1      15.690  30.760  23.090  1.00  0.00            
ATOM     90  O23 BCD     1      15.740  29.340  22.730  1.00  0.00            
ATOM     91  C28 BCD     1      16.540  31.130  24.350  1.00  0.00            
ATOM     92  C29 BCD     1      16.610  32.650  24.580  1.00  0.00            
ATOM     93  O24 BCD     1      17.140  33.290  23.420  1.00  0.00            
ATOM     94  C30 BCD     1      17.590  32.950  25.610  1.00  0.00            
ATOM     95  O25 BCD     1      17.710  34.340  26.040  1.00  0.00            
ATOM     96  H41 BCD     1      16.700  33.670  21.530  1.00  0.00            
ATOM     97  H42 BCD     1      17.210  31.210  21.840  1.00  0.00            
ATOM     98  H43 BCD     1      14.540  31.660  20.980  1.00  0.00            
ATOM     99  H44 BCD     1      14.680  31.130  23.320  1.00  0.00            
ATOM    100  H45 BCD     1      15.080  29.300  22.040  1.00  0.00            
ATOM    101  H46 BCD     1      17.540  30.700  24.240  1.00  0.00            
ATOM    102  H47 BCD     1      15.610  33.050  24.790  1.00  0.00            
ATOM    103  H48 BCD     1      17.220  32.460  26.510  1.00  0.00            
ATOM    104  H49 BCD     1      18.620  32.580  25.470  1.00  0.00            
ATOM    105  H50 BCD     1      18.050  34.380  26.930  1.00  0.00            
ATOM    106  C31 BCD     1      12.320  36.200  20.610  1.00  0.00            
ATOM    107  O26 BCD     1      11.920  36.530  21.950  1.00  0.00            
ATOM    108  C32 BCD     1      12.110  34.620  20.390  1.00  0.00            
ATOM    109  O27 BCD     1      10.710  34.320  20.380  1.00  0.00            
ATOM    110  C33 BCD     1      12.860  33.820  21.430  1.00  0.00            
ATOM    111  C34 BCD     1      14.330  34.160  21.330  1.00  0.00            
ATOM    112  C35 BCD     1      14.550  35.670  21.400  1.00  0.00            
ATOM    113  O28 BCD     1      13.690  36.440  20.430  1.00  0.00            
ATOM    114  C36 BCD     1      15.900  36.200  21.150  1.00  0.00            
ATOM    115  O29 BCD     1      16.470  35.740  19.950  1.00  0.00            
ATOM    116  O30 BCD     1      12.730  32.370  21.170  1.00  0.00            
ATOM    117  H51 BCD     1      11.650  36.730  19.920  1.00  0.00            
ATOM    118  H52 BCD     1      12.530  34.430  19.390  1.00  0.00            
ATOM    119  H53 BCD     1      10.490  33.470  20.000  1.00  0.00            
ATOM    120  H54 BCD     1      12.530  34.140  22.430  1.00  0.00            
ATOM    121  H55 BCD     1      11.870  32.230  20.750  1.00  0.00            
ATOM    122  H56 BCD     1      14.700  33.740  20.380  1.00  0.00            
ATOM    123  H57 BCD     1      14.270  35.960  22.420  1.00  0.00            
ATOM    124  H58 BCD     1      15.910  37.290  21.130  1.00  0.00            
ATOM    125  H59 BCD     1      16.570  35.830  21.950  1.00  0.00            
ATOM    126  H60 BCD     1      17.340  35.350  20.060  1.00  0.00            
ATOM    127  C37 BCD     1       9.190  38.410  24.210  1.00  0.00            
ATOM    128  O31 BCD     1       9.640  37.610  25.300  1.00  0.00            
ATOM    129  C38 BCD     1       8.610  37.630  23.060  1.00  0.00            
ATOM    130  O32 BCD     1       7.570  36.940  23.650  1.00  0.00            
ATOM    131  C39 BCD     1       9.660  36.760  22.430  1.00  0.00            
ATOM    132  O33 BCD     1       9.180  36.190  21.150  1.00  0.00            
ATOM    133  C40 BCD     1      10.980  37.570  22.180  1.00  0.00            
ATOM    134  C41 BCD     1      11.440  38.510  23.240  1.00  0.00            
ATOM    135  O34 BCD     1      10.300  39.250  23.750  1.00  0.00            
ATOM    136  C42 BCD     1      12.550  39.480  22.770  1.00  0.00            
ATOM    137  O35 BCD     1      12.100  40.550  21.960  1.00  0.00            
ATOM    138  H61 BCD     1       8.440  39.110  24.570  1.00  0.00            
ATOM    139  H62 BCD     1       8.290  38.350  22.300  1.00  0.00            
ATOM    140  H63 BCD     1       7.310  36.330  22.950  1.00  0.00            
ATOM    141  H64 BCD     1       9.880  35.980  23.170  1.00  0.00            
ATOM    142  H65 BCD     1       9.760  35.450  20.960  1.00  0.00            
ATOM    143  H66 BCD     1      10.860  38.120  21.240  1.00  0.00            
ATOM    144  H67 BCD     1      11.880  37.950  24.060  1.00  0.00            
ATOM    145  H68 BCD     1      13.160  39.810  23.630  1.00  0.00            
ATOM    146  H69 BCD     1      13.330  39.000  22.160  1.00  0.00            
ATOM    147  H70 BCD     1      11.240  40.790  22.320  1.00  0.00            
ATOM    148  C1  CM7     2       9.940  29.830  23.450  1.00  0.00            
ATOM    149  C2  CM7     2      10.040  30.730  24.650  1.00  0.00            
ATOM    150  C3  CM7     2      11.520  31.120  24.980  1.00  0.00            
ATOM    151  O1  CM7     2      12.400  30.790  24.170  1.00  0.00            
ATOM    152  N1  CM7     2      11.750  31.950  26.040  1.00  0.00            
ATOM    153  C4  CM7     2      10.880  31.790  27.170  1.00  0.00            
ATOM    154  C5  CM7     2      11.080  30.610  27.930  1.00  0.00            
ATOM    155  C6  CM7     2      10.190  30.280  28.890  1.00  0.00            
ATOM    156  C7  CM7     2       9.110  31.190  29.120  1.00  0.00            
ATOM    157  C8  CM7     2       8.840  32.300  28.320  1.00  0.00            
ATOM    158  C9  CM7     2       9.780  32.660  27.330  1.00  0.00            
ATOM    159  C10 CM7     2      12.880  32.880  26.010  1.00  0.00            
ATOM    160  C11 CM7     2      12.320  34.190  25.470  1.00  0.00            
ATOM    161  C12 CM7     2      13.390  35.240  25.390  1.00  0.00            
ATOM    162  N2  CM7     2      14.150  35.440  26.630  1.00  0.00            
ATOM    163  C13 CM7     2      15.290  36.360  26.490  1.00  0.00            
ATOM    164  C14 CM7     2      14.940  37.820  26.290  1.00  0.00            
ATOM    165  C15 CM7     2      16.110  38.680  25.750  1.00  0.00            
ATOM    166  C16 CM7     2      16.910  39.560  26.490  1.00  0.00            
ATOM    167  C17 CM7     2      17.900  40.290  25.930  1.00  0.00            
ATOM    168  C18 CM7     2      18.170  40.130  24.610  1.00  0.00            
ATOM    169  C19 CM7     2      17.380  39.260  23.770  1.00  0.00            
ATOM    170  C20 CM7     2      16.380  38.500  24.370  1.00  0.00            
ATOM    171  C21 CM7     2      14.610  34.240  27.370  1.00  0.00            
ATOM    172  C22 CM7     2      13.560  33.080  27.380  1.00  0.00            
ATOM    173  H1  CM7     2      10.680  29.020  23.390  1.00  0.00            
ATOM    174  H2  CM7     2       8.940  29.390  23.340  1.00  0.00            
ATOM    175  H3  CM7     2       9.980  30.380  22.500  1.00  0.00            
ATOM    176  H4  CM7     2       9.660  30.190  25.520  1.00  0.00            
ATOM    177  H5  CM7     2       9.360  31.590  24.540  1.00  0.00            
ATOM    178  H6  CM7     2      11.940  29.980  27.730  1.00  0.00            
ATOM    179  H7  CM7     2      10.190  29.370  29.470  1.00  0.00            
ATOM    180  H8  CM7     2       8.420  30.810  29.860  1.00  0.00            
ATOM    181  H9  CM7     2       7.950  32.900  28.480  1.00  0.00            
ATOM    182  H10 CM7     2       9.520  33.600  26.850  1.00  0.00            
ATOM    183  H11 CM7     2      13.670  32.620  25.300  1.00  0.00            
ATOM    184  H12 CM7     2      11.520  34.580  26.110  1.00  0.00            
ATOM    185  H13 CM7     2      11.790  34.000  24.530  1.00  0.00            
ATOM    186  H14 CM7     2      12.870  36.140  25.060  1.00  0.00            
ATOM    187  H15 CM7     2      14.130  34.990  24.620  1.00  0.00            
ATOM    188  H16 CM7     2      15.940  35.980  25.690  1.00  0.00            
ATOM    189  H17 CM7     2      15.910  36.410  27.390  1.00  0.00            
ATOM    190  H18 CM7     2      14.640  38.120  27.300  1.00  0.00            
ATOM    191  H19 CM7     2      14.020  38.050  25.750  1.00  0.00            
ATOM    192  H20 CM7     2      16.630  39.740  27.530  1.00  0.00            
ATOM    193  H21 CM7     2      18.600  40.820  26.570  1.00  0.00            
ATOM    194  H22 CM7     2      19.020  40.650  24.180  1.00  0.00            
ATOM    195  H23 CM7     2      17.680  39.100  22.740  1.00  0.00            
ATOM    196  H24 CM7     2      15.750  37.860  23.760  1.00  0.00            
ATOM    197  H25 CM7     2      14.990  34.470  28.370  1.00  0.00            
ATOM    198  H26 CM7     2      15.490  33.830  26.850  1.00  0.00            
ATOM    199  H27 CM7     2      13.990  32.120  27.680  1.00  0.00            
ATOM    200  H28 CM7     2      12.780  33.370  28.100  1.00  0.00            
TER
ENDMDL
MODEL        1
ATOM      1  C1  BCD     1      11.900  40.040  26.660  1.00  0.00            
ATOM      2  O1  BCD     1      12.460  38.740  26.920  1.00  0.00            
ATOM      3  C2  BCD     1      10.400  39.930  26.420  1.00  0.00            
ATOM      4  O2  BCD     1       9.780  39.300  27.520  1.00  0.00            
ATOM      5  C3  BCD     1      10.060  39.140  25.160  1.00  0.00            
ATOM      6  O3  BCD     1       8.620  39.190  24.940  1.00  0.00            
ATOM      7  C4  BCD     1      10.850  39.570  23.980  1.00  0.00            
ATOM      8  C5  BCD     1      12.320  39.830  24.300  1.00  0.00            
ATOM      9  O4  BCD     1      12.460  40.590  25.460  1.00  0.00            
ATOM     10  C6  BCD     1      12.930  40.680  23.190  1.00  0.00            
ATOM     11  O5  BCD     1      12.250  41.930  23.120  1.00  0.00            
ATOM     12  H1  BCD     1      12.100  40.700  27.510  1.00  0.00            
ATOM     13  H2  BCD     1      10.010  40.950  26.330  1.00  0.00            
ATOM     14  H3  BCD     1       8.890  39.070  27.230  1.00  0.00            
ATOM     15  H4  BCD     1      10.370  38.100  25.350  1.00  0.00            
ATOM     16  H5  BCD     1       8.480  38.490  24.300  1.00  0.00            
ATOM     17  H6  BCD     1      10.300  40.460  23.670  1.00  0.00            
ATOM     18  H7  BCD     1      12.870  38.880  24.390  1.00  0.00            
ATOM     19  H8  BCD     1      13.970  40.990  23.330  1.00  0.00            
ATOM     20  H9  BCD     1      12.950  40.160  22.230  1.00  0.00            
ATOM     21  H10 BCD     1      12.150  42.320  24.000  1.00  0.00            
ATOM     22  C7  BCD     1      14.930  37.070  29.810  1.00  0.00            
ATOM     23  O6  BCD     1      14.800  35.760  29.240  1.00  0.00            
ATOM     24  C8  BCD     1      13.570  37.550  30.280  1.00  0.00            
ATOM     25  O7  BCD     1      12.870  36.530  30.990  1.00  0.00            
ATOM     26  C9  BCD     1      12.690  37.890  29.130  1.00  0.00            
ATOM     27  O8  BCD     1      11.620  38.680  29.610  1.00  0.00            
ATOM     28  C10 BCD     1      13.370  38.720  28.020  1.00  0.00            
ATOM     29  C11 BCD     1      14.710  38.150  27.690  1.00  0.00            
ATOM     30  O9  BCD     1      15.490  38.020  28.900  1.00  0.00            
ATOM     31  C12 BCD     1      15.460  38.830  26.570  1.00  0.00            
ATOM     32  O10 BCD     1      15.620  40.200  27.020  1.00  0.00            
ATOM     33  H11 BCD     1      15.670  37.120  30.620  1.00  0.00            
ATOM     34  H12 BCD     1      13.660  38.420  30.930  1.00  0.00            
ATOM     35  H13 BCD     1      12.000  36.910  31.140  1.00  0.00            
ATOM     36  H14 BCD     1      12.260  36.970  28.710  1.00  0.00            
ATOM     37  H15 BCD     1      11.190  38.950  28.790  1.00  0.00            
ATOM     38  H16 BCD     1      13.500  39.740  28.400  1.00  0.00            
ATOM     39  H17 BCD     1      14.520  37.140  27.280  1.00  0.00            
ATOM     40  H18 BCD     1      16.440  38.360  26.440  1.00  0.00            
ATOM     41  H19 BCD     1      14.790  38.690  25.710  1.00  0.00            
ATOM     42  H20 BCD     1      16.280  40.170  27.710  1.00  0.00            
ATOM     43  C13 BCD     1      16.410  31.990  29.350  1.00  0.00            
ATOM     44  O11 BCD     1      15.970  31.790  28.050  1.00  0.00            
ATOM     45  C14 BCD     1      15.190  32.150  30.290  1.00  0.00            
ATOM     46  O12 BCD     1      14.330  31.030  30.150  1.00  0.00            
ATOM     47  C15 BCD     1      14.460  33.480  30.030  1.00  0.00            
ATOM     48  O13 BCD     1      13.460  33.760  31.080  1.00  0.00            
ATOM     49  C16 BCD     1      15.500  34.700  29.930  1.00  0.00            
ATOM     50  C17 BCD     1      16.800  34.370  29.110  1.00  0.00            
ATOM     51  O14 BCD     1      17.350  33.130  29.500  1.00  0.00            
ATOM     52  C18 BCD     1      17.930  35.370  29.150  1.00  0.00            
ATOM     53  O15 BCD     1      18.100  35.750  30.560  1.00  0.00            
ATOM     54  H21 BCD     1      16.850  31.030  29.660  1.00  0.00            
ATOM     55  H22 BCD     1      15.590  32.290  31.310  1.00  0.00            
ATOM     56  H23 BCD     1      13.790  30.910  30.940  1.00  0.00            
ATOM     57  H24 BCD     1      13.990  33.410  29.050  1.00  0.00            
ATOM     58  H25 BCD     1      13.070  34.640  31.010  1.00  0.00            
ATOM     59  H26 BCD     1      15.750  34.990  30.960  1.00  0.00            
ATOM     60  H27 BCD     1      16.470  34.440  28.070  1.00  0.00            
ATOM     61  H28 BCD     1      18.890  34.890  28.900  1.00  0.00            
ATOM     62  H29 BCD     1      17.800  36.180  28.420  1.00  0.00            
ATOM     63  H30 BCD     1      18.230  36.700  30.650  1.00  0.00            
ATOM     64  C19 BCD     1      16.340  29.600  24.670  1.00  0.00            
ATOM     65  O16 BCD     1      16.000  30.810  23.970  1.00  0.00            
ATOM     66  C20 BCD     1      15.270  29.080  25.650  1.00  0.00            
ATOM     67  O17 BCD     1      14.080  28.660  24.960  1.00  0.00            
ATOM     68  C21 BCD     1      14.940  30.230  26.600  1.00  0.00            
ATOM     69  O18 BCD     1      13.860  29.960  27.570  1.00  0.00            
ATOM     70  C22 BCD     1      16.310  30.550  27.350  1.00  0.00            
ATOM     71  C23 BCD     1      17.520  30.760  26.360  1.00  0.00            
ATOM     72  O19 BCD     1      17.570  29.720  25.410  1.00  0.00            
ATOM     73  C24 BCD     1      18.850  30.860  27.210  1.00  0.00            
ATOM     74  O20 BCD     1      18.940  29.680  28.010  1.00  0.00            
ATOM     75  H31 BCD     1      16.470  28.780  23.960  1.00  0.00            
ATOM     76  H32 BCD     1      15.620  28.260  26.290  1.00  0.00            
ATOM     77  H33 BCD     1      13.350  28.590  25.580  1.00  0.00            
ATOM     78  H34 BCD     1      14.660  31.090  25.980  1.00  0.00            
ATOM     79  H35 BCD     1      13.860  30.590  28.300  1.00  0.00            
ATOM     80  H36 BCD     1      16.370  29.690  28.040  1.00  0.00            
ATOM     81  H37 BCD     1      17.430  31.740  25.870  1.00  0.00            
ATOM     82  H38 BCD     1      19.750  30.980  26.600  1.00  0.00            
ATOM     83  H39 BCD     1      18.770  31.750  27.850  1.00  0.00            
ATOM     84  H40 BCD     1      19.650  29.120  27.680  1.00  0.00            
ATOM     85  C25 BCD     1      15.440  31.670  19.900  1.00  0.00            
ATOM     86  O21 BCD     1      14.420  32.570  20.210  1.00  0.00            
ATOM     87  C26 BCD     1      15.120  30.280  20.460  1.00  0.00            
ATOM     88  O22 BCD     1      13.970  29.810  19.760  1.00  0.00            
ATOM     89  C27 BCD     1      14.860  30.260  21.900  1.00  0.00            
ATOM     90  O23 BCD     1      14.420  28.930  22.360  1.00  0.00            
ATOM     91  C28 BCD     1      16.170  30.730  22.530  1.00  0.00            
ATOM     92  C29 BCD     1      16.590  32.180  22.010  1.00  0.00            
ATOM     93  O24 BCD     1      16.580  32.130  20.560  1.00  0.00            
ATOM     94  C30 BCD     1      18.020  32.470  22.440  1.00  0.00            
ATOM     95  O25 BCD     1      18.200  33.850  22.670  1.00  0.00            
ATOM     96  H41 BCD     1      15.740  31.780  18.850  1.00  0.00            
ATOM     97  H42 BCD     1      15.950  29.620  20.190  1.00  0.00            
ATOM     98  H43 BCD     1      13.240  30.240  20.220  1.00  0.00            
ATOM     99  H44 BCD     1      14.170  31.050  22.220  1.00  0.00            
ATOM    100  H45 BCD     1      14.330  28.890  23.320  1.00  0.00            
ATOM    101  H46 BCD     1      16.990  30.030  22.340  1.00  0.00            
ATOM    102  H47 BCD     1      15.880  32.870  22.490  1.00  0.00            
ATOM    103  H48 BCD     1      18.150  31.890  23.350  1.00  0.00            
ATOM    104  H49 BCD     1      18.800  32.020  21.810  1.00  0.00            
ATOM    105  H50 BCD     1      18.080  34.100  23.590  1.00  0.00            
ATOM    106  C31 BCD     1      11.010  34.440  18.910  1.00  0.00            
ATOM    107  O26 BCD     1      11.110  35.220  20.090  1.00  0.00            
ATOM    108  C32 BCD     1      10.800  32.970  19.430  1.00  0.00            
ATOM    109  O27 BCD     1       9.540  32.970  20.200  1.00  0.00            
ATOM    110  C33 BCD     1      12.000  32.540  20.260  1.00  0.00            
ATOM    111  C34 BCD     1      13.300  32.660  19.340  1.00  0.00            
ATOM    112  C35 BCD     1      13.380  34.050  18.680  1.00  0.00            
ATOM    113  O28 BCD     1      12.140  34.420  18.030  1.00  0.00            
ATOM    114  C36 BCD     1      14.470  34.230  17.630  1.00  0.00            
ATOM    115  O29 BCD     1      14.340  33.180  16.670  1.00  0.00            
ATOM    116  O30 BCD     1      11.830  31.230  20.850  1.00  0.00            
ATOM    117  H51 BCD     1      10.120  34.800  18.390  1.00  0.00            
ATOM    118  H52 BCD     1      10.760  32.360  18.510  1.00  0.00            
ATOM    119  H53 BCD     1       9.430  32.100  20.600  1.00  0.00            
ATOM    120  H54 BCD     1      11.980  33.300  21.060  1.00  0.00            
ATOM    121  H55 BCD     1      11.930  31.260  21.800  1.00  0.00            
ATOM    122  H56 BCD     1      13.320  31.840  18.610  1.00  0.00            
ATOM    123  H57 BCD     1      13.590  34.830  19.430  1.00  0.00            
ATOM    124  H58 BCD     1      14.370  35.230  17.180  1.00  0.00            
ATOM    125  H59 BCD     1      15.490  34.350  18.020  1.00  0.00            
ATOM    126  H60 BCD     1      15.080  33.220  16.050  1.00  0.00            
ATOM    127  C37 BCD     1       9.960  38.790  21.910  1.00  0.00            
ATOM    128  O31 BCD     1      10.790  38.560  23.000  1.00  0.00            
ATOM    129  C38 BCD     1       8.860  37.730  21.740  1.00  0.00            
ATOM    130  O32 BCD     1       8.110  37.660  22.940  1.00  0.00            
ATOM    131  C39 BCD     1       9.460  36.350  21.420  1.00  0.00            
ATOM    132  O33 BCD     1       8.380  35.430  21.080  1.00  0.00            
ATOM    133  C40 BCD     1      10.380  36.490  20.260  1.00  0.00            
ATOM    134  C41 BCD     1      11.450  37.600  20.390  1.00  0.00            
ATOM    135  O34 BCD     1      10.810  38.780  20.770  1.00  0.00            
ATOM    136  C42 BCD     1      12.250  37.750  19.120  1.00  0.00            
ATOM    137  O35 BCD     1      11.450  38.170  18.040  1.00  0.00            
ATOM    138  H61 BCD     1       9.540  39.800  21.890  1.00  0.00            
ATOM    139  H62 BCD     1       8.160  38.160  21.010  1.00  0.00            
ATOM    140  H63 BCD     1       7.420  37.000  22.810  1.00  0.00            
ATOM    141  H64 BCD     1       9.930  35.880  22.290  1.00  0.00            
ATOM    142  H65 BCD     1       8.850  34.640  20.800  1.00  0.00            
ATOM    143  H66 BCD     1       9.780  36.700  19.360  1.00  0.00            
ATOM    144  H67 BCD     1      12.180  37.190  21.100  1.00  0.00            
ATOM    145  H68 BCD     1      13.040  38.490  19.300  1.00  0.00            
ATOM    146  H69 BCD     1      12.710  36.790  18.860  1.00  0.00            
ATOM    147  H70 BCD     1      11.370  39.130  18.090  1.00  0.00            
ATOM    148  C1  CM7     2       9.190  32.320  24.770  1.00  0.00            
ATOM    149  C2  CM7     2      10.530  31.550  24.930  1.00  0.00            
ATOM    150  C3  CM7     2      11.780  32.290  24.410  1.00  0.00            
ATOM    151  O1  CM7     2      12.300  31.860  23.400  1.00  0.00            
ATOM    152  N1  CM7     2      12.080  33.460  25.000  1.00  0.00            
ATOM    153  C4  CM7     2      11.340  34.020  26.030  1.00  0.00            
ATOM    154  C5  CM7     2      11.500  33.610  27.360  1.00  0.00            
ATOM    155  C6  CM7     2      10.780  34.240  28.390  1.00  0.00            
ATOM    156  C7  CM7     2       9.850  35.280  28.160  1.00  0.00            
ATOM    157  C8  CM7     2       9.720  35.780  26.880  1.00  0.00            
ATOM    158  C9  CM7     2      10.440  35.150  25.810  1.00  0.00            
ATOM    159  C10 CM7     2      13.230  34.250  24.460  1.00  0.00            
ATOM    160  C11 CM7     2      12.900  35.460  23.590  1.00  0.00            
ATOM    161  C12 CM7     2      14.240  36.060  23.020  1.00  0.00            
ATOM    162  N2  CM7     2      15.180  36.400  24.110  1.00  0.00            
ATOM    163  C13 CM7     2      16.460  37.060  23.730  1.00  0.00            
ATOM    164  C14 CM7     2      16.480  38.280  22.800  1.00  0.00            
ATOM    165  C15 CM7     2      17.890  38.790  22.470  1.00  0.00            
ATOM    166  C16 CM7     2      18.710  39.330  23.420  1.00  0.00            
ATOM    167  C17 CM7     2      20.060  39.670  23.150  1.00  0.00            
ATOM    168  C18 CM7     2      20.460  39.600  21.800  1.00  0.00            
ATOM    169  C19 CM7     2      19.600  39.220  20.750  1.00  0.00            
ATOM    170  C20 CM7     2      18.320  38.720  21.080  1.00  0.00            
ATOM    171  C21 CM7     2      15.400  35.330  25.080  1.00  0.00            
ATOM    172  C22 CM7     2      14.090  34.730  25.600  1.00  0.00            
ATOM    173  H1  CM7     2       8.930  32.940  25.630  1.00  0.00            
ATOM    174  H2  CM7     2       9.220  33.020  23.920  1.00  0.00            
ATOM    175  H3  CM7     2       8.370  31.610  24.590  1.00  0.00            
ATOM    176  H4  CM7     2      10.480  30.570  24.450  1.00  0.00            
ATOM    177  H5  CM7     2      10.750  31.290  25.970  1.00  0.00            
ATOM    178  H6  CM7     2      12.260  32.860  27.550  1.00  0.00            
ATOM    179  H7  CM7     2      10.880  33.870  29.400  1.00  0.00            
ATOM    180  H8  CM7     2       9.260  35.710  28.960  1.00  0.00            
ATOM    181  H9  CM7     2       9.130  36.660  26.640  1.00  0.00            
ATOM    182  H10 CM7     2      10.310  35.460  24.780  1.00  0.00            
ATOM    183  H11 CM7     2      13.870  33.590  23.860  1.00  0.00            
ATOM    184  H12 CM7     2      12.350  36.220  24.160  1.00  0.00            
ATOM    185  H13 CM7     2      12.110  35.130  22.900  1.00  0.00            
ATOM    186  H14 CM7     2      14.000  36.970  22.460  1.00  0.00            
ATOM    187  H15 CM7     2      14.630  35.280  22.350  1.00  0.00            
ATOM    188  H16 CM7     2      17.140  36.330  23.280  1.00  0.00            
ATOM    189  H17 CM7     2      16.960  37.390  24.640  1.00  0.00            
ATOM    190  H18 CM7     2      15.910  39.100  23.270  1.00  0.00            
ATOM    191  H19 CM7     2      15.910  38.090  21.890  1.00  0.00            
ATOM    192  H20 CM7     2      18.330  39.250  24.430  1.00  0.00            
ATOM    193  H21 CM7     2      20.750  39.960  23.940  1.00  0.00            
ATOM    194  H22 CM7     2      21.500  39.840  21.630  1.00  0.00            
ATOM    195  H23 CM7     2      19.970  39.130  19.730  1.00  0.00            
ATOM    196  H24 CM7     2      17.760  38.270  20.260  1.00  0.00            
ATOM    197  H25 CM7     2      15.920  35.700  25.970  1.00  0.00            
ATOM    198  H26 CM7     2      16.040  34.600  24.570  1.00  0.00            
ATOM    199  H27 CM7     2      14.340  33.890  26.260  1.00  0.00            
ATOM    200  H28 CM7     2      13.410  35.410  26.120  1.00  0.00            
TER
ENDMDL
MODEL        1
ATOM      1  C1  BCD     1      10.890  29.680  27.490  1.00  0.00            
ATOM      2  O1  BCD     1      12.060  29.360  28.200  1.00  0.00            
ATOM      3  C2  BCD     1      10.030  28.460  27.190  1.00  0.00            
ATOM      4  O2  BCD     1       9.690  27.770  28.460  1.00  0.00            
ATOM      5  C3  BCD     1      10.760  27.560  26.250  1.00  0.00            
ATOM      6  O3  BCD     1       9.840  26.620  25.790  1.00  0.00            
ATOM      7  C4  BCD     1      11.300  28.260  25.000  1.00  0.00            
ATOM      8  C5  BCD     1      12.110  29.510  25.410  1.00  0.00            
ATOM      9  O4  BCD     1      11.340  30.290  26.290  1.00  0.00            
ATOM     10  C6  BCD     1      12.520  30.470  24.230  1.00  0.00            
ATOM     11  O5  BCD     1      13.000  31.720  24.710  1.00  0.00            
ATOM     12  H1  BCD     1      10.250  30.350  28.070  1.00  0.00            
ATOM     13  H2  BCD     1       9.120  28.820  26.680  1.00  0.00            
ATOM     14  H3  BCD     1       9.120  27.020  28.260  1.00  0.00            
ATOM     15  H4  BCD     1      11.640  27.130  26.740  1.00  0.00            
ATOM     16  H5  BCD     1       9.510  26.120  26.540  1.00  0.00            
ATOM     17  H6  BCD     1      10.490  28.570  24.330  1.00  0.00            
ATOM     18  H7  BCD     1      13.080  29.160  25.790  1.00  0.00            
ATOM     19  H8  BCD     1      13.260  29.900  23.650  1.00  0.00            
ATOM     20  H9  BCD     1      11.610  30.630  23.630  1.00  0.00            
ATOM     21  H10 BCD     1      12.530  31.900  25.530  1.00  0.00            
ATOM     22  C7  BCD     1      14.140  30.420  31.690  1.00  0.00            
ATOM     23  O6  BCD     1      14.970  29.240  31.520  1.00  0.00            
ATOM     24  C8  BCD     1      12.670  29.930  31.860  1.00  0.00            
ATOM     25  O7  BCD     1      12.600  29.130  33.090  1.00  0.00            
ATOM     26  C9  BCD     1      12.090  29.320  30.560  1.00  0.00            
ATOM     27  O8  BCD     1      10.740  29.140  30.630  1.00  0.00            
ATOM     28  C10 BCD     1      12.320  30.160  29.380  1.00  0.00            
ATOM     29  C11 BCD     1      13.800  30.600  29.280  1.00  0.00            
ATOM     30  O9  BCD     1      14.140  31.160  30.530  1.00  0.00            
ATOM     31  C12 BCD     1      13.910  31.720  28.280  1.00  0.00            
ATOM     32  O10 BCD     1      12.910  32.780  28.480  1.00  0.00            
ATOM     33  H11 BCD     1      14.460  31.130  32.460  1.00  0.00            
ATOM     34  H12 BCD     1      12.060  30.780  32.190  1.00  0.00            
ATOM     35  H13 BCD     1      11.660  29.070  33.270  1.00  0.00            
ATOM     36  H14 BCD     1      12.600  28.350  30.420  1.00  0.00            
ATOM     37  H15 BCD     1      10.490  28.590  29.890  1.00  0.00            
ATOM     38  H16 BCD     1      11.620  31.000  29.480  1.00  0.00            
ATOM     39  H17 BCD     1      14.490  29.790  28.990  1.00  0.00            
ATOM     40  H18 BCD     1      14.950  32.070  28.240  1.00  0.00            
ATOM     41  H19 BCD     1      13.800  31.310  27.260  1.00  0.00            
ATOM     42  H20 BCD     1      13.050  33.230  29.310  1.00  0.00            
ATOM     43  C13 BCD     1      18.400  27.810  33.310  1.00  0.00            
ATOM     44  O11 BCD     1      18.590  26.900  32.190  1.00  0.00            
ATOM     45  C14 BCD     1      17.090  27.570  34.100  1.00  0.00            
ATOM     46  O12 BCD     1      17.120  26.270  34.620  1.00  0.00            
ATOM     47  C15 BCD     1      15.940  27.780  33.110  1.00  0.00            
ATOM     48  O13 BCD     1      14.750  27.820  33.890  1.00  0.00            
ATOM     49  C16 BCD     1      16.050  29.200  32.500  1.00  0.00            
ATOM     50  C17 BCD     1      17.420  29.380  31.810  1.00  0.00            
ATOM     51  O14 BCD     1      18.360  29.140  32.840  1.00  0.00            
ATOM     52  C18 BCD     1      17.630  30.840  31.270  1.00  0.00            
ATOM     53  O15 BCD     1      18.780  31.020  30.430  1.00  0.00            
ATOM     54  H21 BCD     1      19.290  27.760  33.950  1.00  0.00            
ATOM     55  H22 BCD     1      17.020  28.390  34.820  1.00  0.00            
ATOM     56  H23 BCD     1      16.390  26.210  35.250  1.00  0.00            
ATOM     57  H24 BCD     1      15.900  26.990  32.350  1.00  0.00            
ATOM     58  H25 BCD     1      14.000  28.010  33.310  1.00  0.00            
ATOM     59  H26 BCD     1      15.850  29.960  33.270  1.00  0.00            
ATOM     60  H27 BCD     1      17.470  28.740  30.920  1.00  0.00            
ATOM     61  H28 BCD     1      16.750  31.070  30.650  1.00  0.00            
ATOM     62  H29 BCD     1      17.640  31.640  32.020  1.00  0.00            
ATOM     63  H30 BCD     1      19.160  31.900  30.460  1.00  0.00            
ATOM     64  C19 BCD     1      20.940  23.860  30.910  1.00  0.00            
ATOM     65  O16 BCD     1      20.280  24.340  29.700  1.00  0.00            
ATOM     66  C20 BCD     1      19.900  23.420  31.920  1.00  0.00            
ATOM     67  O17 BCD     1      19.340  22.240  31.350  1.00  0.00            
ATOM     68  C21 BCD     1      18.830  24.450  32.240  1.00  0.00            
ATOM     69  O18 BCD     1      17.990  24.060  33.310  1.00  0.00            
ATOM     70  C22 BCD     1      19.460  25.800  32.520  1.00  0.00            
ATOM     71  C23 BCD     1      20.760  26.100  31.690  1.00  0.00            
ATOM     72  O19 BCD     1      21.580  24.920  31.560  1.00  0.00            
ATOM     73  C24 BCD     1      21.650  27.160  32.240  1.00  0.00            
ATOM     74  O20 BCD     1      22.060  26.750  33.540  1.00  0.00            
ATOM     75  H31 BCD     1      21.650  23.060  30.650  1.00  0.00            
ATOM     76  H32 BCD     1      20.500  23.110  32.790  1.00  0.00            
ATOM     77  H33 BCD     1      19.480  21.570  32.030  1.00  0.00            
ATOM     78  H34 BCD     1      18.180  24.610  31.360  1.00  0.00            
ATOM     79  H35 BCD     1      17.590  24.870  33.640  1.00  0.00            
ATOM     80  H36 BCD     1      19.670  25.790  33.600  1.00  0.00            
ATOM     81  H37 BCD     1      20.550  26.470  30.680  1.00  0.00            
ATOM     82  H38 BCD     1      22.500  27.100  31.550  1.00  0.00            
ATOM     83  H39 BCD     1      21.280  28.190  32.140  1.00  0.00            
ATOM     84  H40 BCD     1      22.340  25.840  33.430  1.00  0.00            
ATOM     85  C25 BCD     1      20.680  23.990  25.550  1.00  0.00            
ATOM     86  O21 BCD     1      19.490  24.650  25.200  1.00  0.00            
ATOM     87  C26 BCD     1      20.570  22.710  26.270  1.00  0.00            
ATOM     88  O22 BCD     1      19.730  21.810  25.480  1.00  0.00            
ATOM     89  C27 BCD     1      19.950  23.050  27.650  1.00  0.00            
ATOM     90  O23 BCD     1      19.910  21.850  28.360  1.00  0.00            
ATOM     91  C28 BCD     1      20.900  24.000  28.430  1.00  0.00            
ATOM     92  C29 BCD     1      21.050  25.250  27.590  1.00  0.00            
ATOM     93  O24 BCD     1      21.500  24.880  26.270  1.00  0.00            
ATOM     94  C30 BCD     1      22.020  26.330  28.170  1.00  0.00            
ATOM     95  O25 BCD     1      23.260  25.810  28.610  1.00  0.00            
ATOM     96  H41 BCD     1      21.200  23.810  24.600  1.00  0.00            
ATOM     97  H42 BCD     1      21.590  22.340  26.450  1.00  0.00            
ATOM     98  H43 BCD     1      19.790  20.920  25.840  1.00  0.00            
ATOM     99  H44 BCD     1      18.960  23.520  27.620  1.00  0.00            
ATOM    100  H45 BCD     1      19.710  21.990  29.290  1.00  0.00            
ATOM    101  H46 BCD     1      21.910  23.570  28.490  1.00  0.00            
ATOM    102  H47 BCD     1      20.030  25.660  27.530  1.00  0.00            
ATOM    103  H48 BCD     1      22.130  27.040  27.340  1.00  0.00            
ATOM    104  H49 BCD     1      21.440  26.780  28.990  1.00  0.00            
ATOM    105  H50 BCD     1      23.790  26.540  28.940  1.00  0.00            
ATOM    106  C31 BCD     1      17.380  26.340  22.090  1.00  0.00            
ATOM    107  O26 BCD     1      16.280  26.320  23.070  1.00  0.00            
ATOM    108  C32 BCD     1      17.840  24.900  21.840  1.00  0.00            
ATOM    109  O27 BCD     1      16.810  24.120  21.310  1.00  0.00            
ATOM    110  C33 BCD     1      18.330  24.230  23.170  1.00  0.00            
ATOM    111  C34 BCD     1      19.380  25.050  23.860  1.00  0.00            
ATOM    112  C35 BCD     1      19.000  26.560  23.970  1.00  0.00            
ATOM    113  O28 BCD     1      18.490  27.000  22.690  1.00  0.00            
ATOM    114  C36 BCD     1      20.190  27.370  24.430  1.00  0.00            
ATOM    115  O29 BCD     1      21.280  27.370  23.490  1.00  0.00            
ATOM    116  O30 BCD     1      18.900  22.910  22.990  1.00  0.00            
ATOM    117  H51 BCD     1      17.060  26.920  21.220  1.00  0.00            
ATOM    118  H52 BCD     1      18.760  24.940  21.240  1.00  0.00            
ATOM    119  H53 BCD     1      16.140  24.020  21.990  1.00  0.00            
ATOM    120  H54 BCD     1      17.420  24.130  23.770  1.00  0.00            
ATOM    121  H55 BCD     1      19.190  22.660  23.860  1.00  0.00            
ATOM    122  H56 BCD     1      20.270  24.990  23.230  1.00  0.00            
ATOM    123  H57 BCD     1      18.160  26.580  24.670  1.00  0.00            
ATOM    124  H58 BCD     1      19.940  28.440  24.510  1.00  0.00            
ATOM    125  H59 BCD     1      20.540  27.150  25.450  1.00  0.00            
ATOM    126  H60 BCD     1      22.090  27.140  23.960  1.00  0.00            
ATOM    127  C37 BCD     1      12.140  26.990  23.090  1.00  0.00            
ATOM    128  O31 BCD     1      12.210  27.320  24.460  1.00  0.00            
ATOM    129  C38 BCD     1      12.560  25.570  22.810  1.00  0.00            
ATOM    130  O32 BCD     1      11.660  24.740  23.500  1.00  0.00            
ATOM    131  C39 BCD     1      14.060  25.390  23.230  1.00  0.00            
ATOM    132  O33 BCD     1      14.420  23.990  23.040  1.00  0.00            
ATOM    133  C40 BCD     1      15.010  26.340  22.520  1.00  0.00            
ATOM    134  C41 BCD     1      14.470  27.710  22.720  1.00  0.00            
ATOM    135  O34 BCD     1      13.070  27.820  22.300  1.00  0.00            
ATOM    136  C42 BCD     1      15.260  28.850  21.890  1.00  0.00            
ATOM    137  O35 BCD     1      15.270  28.530  20.520  1.00  0.00            
ATOM    138  H61 BCD     1      11.180  27.340  22.700  1.00  0.00            
ATOM    139  H62 BCD     1      12.540  25.400  21.730  1.00  0.00            
ATOM    140  H63 BCD     1      11.650  25.150  24.370  1.00  0.00            
ATOM    141  H64 BCD     1      14.120  25.580  24.310  1.00  0.00            
ATOM    142  H65 BCD     1      13.710  23.520  23.480  1.00  0.00            
ATOM    143  H66 BCD     1      15.020  26.060  21.450  1.00  0.00            
ATOM    144  H67 BCD     1      14.620  28.040  23.760  1.00  0.00            
ATOM    145  H68 BCD     1      14.850  29.860  22.030  1.00  0.00            
ATOM    146  H69 BCD     1      16.300  28.820  22.230  1.00  0.00            
ATOM    147  H70 BCD     1      15.350  29.370  20.060  1.00  0.00            
ATOM    148  C1  CM7     2      12.050  21.430  28.090  1.00  0.00            
ATOM    149  C2  CM7     2      12.920  22.380  29.010  1.00  0.00            
ATOM    150  C3  CM7     2      14.020  23.170  28.330  1.00  0.00            
ATOM    151  O1  CM7     2      14.410  22.930  27.190  1.00  0.00            
ATOM    152  N1  CM7     2      14.470  24.320  29.030  1.00  0.00            
ATOM    153  C4  CM7     2      14.200  24.490  30.410  1.00  0.00            
ATOM    154  C5  CM7     2      14.900  23.790  31.400  1.00  0.00            
ATOM    155  C6  CM7     2      14.580  23.980  32.780  1.00  0.00            
ATOM    156  C7  CM7     2      13.590  24.890  33.170  1.00  0.00            
ATOM    157  C8  CM7     2      12.920  25.550  32.180  1.00  0.00            
ATOM    158  C9  CM7     2      13.230  25.400  30.850  1.00  0.00            
ATOM    159  C10 CM7     2      15.390  25.240  28.310  1.00  0.00            
ATOM    160  C11 CM7     2      14.520  26.100  27.380  1.00  0.00            
ATOM    161  C12 CM7     2      15.350  26.960  26.450  1.00  0.00            
ATOM    162  N2  CM7     2      16.270  27.820  27.180  1.00  0.00            
ATOM    163  C13 CM7     2      17.130  28.730  26.400  1.00  0.00            
ATOM    164  C14 CM7     2      16.270  29.960  26.160  1.00  0.00            
ATOM    165  C15 CM7     2      17.030  31.200  25.710  1.00  0.00            
ATOM    166  C16 CM7     2      17.960  31.710  26.570  1.00  0.00            
ATOM    167  C17 CM7     2      18.650  32.850  26.190  1.00  0.00            
ATOM    168  C18 CM7     2      18.410  33.490  24.970  1.00  0.00            
ATOM    169  C19 CM7     2      17.520  32.930  24.070  1.00  0.00            
ATOM    170  C20 CM7     2      16.800  31.800  24.490  1.00  0.00            
ATOM    171  C21 CM7     2      17.000  27.210  28.280  1.00  0.00            
ATOM    172  C22 CM7     2      16.160  26.200  29.200  1.00  0.00            
ATOM    173  H1  CM7     2      11.360  20.760  28.620  1.00  0.00            
ATOM    174  H2  CM7     2      11.380  21.980  27.410  1.00  0.00            
ATOM    175  H3  CM7     2      12.700  20.840  27.440  1.00  0.00            
ATOM    176  H4  CM7     2      13.500  21.820  29.750  1.00  0.00            
ATOM    177  H5  CM7     2      12.270  23.000  29.650  1.00  0.00            
ATOM    178  H6  CM7     2      15.690  23.070  31.200  1.00  0.00            
ATOM    179  H7  CM7     2      15.220  23.490  33.510  1.00  0.00            
ATOM    180  H8  CM7     2      13.420  25.090  34.230  1.00  0.00            
ATOM    181  H9  CM7     2      12.190  26.310  32.430  1.00  0.00            
ATOM    182  H10 CM7     2      12.740  26.030  30.110  1.00  0.00            
ATOM    183  H11 CM7     2      16.120  24.690  27.710  1.00  0.00            
ATOM    184  H12 CM7     2      13.870  26.770  27.960  1.00  0.00            
ATOM    185  H13 CM7     2      13.780  25.450  26.890  1.00  0.00            
ATOM    186  H14 CM7     2      14.800  27.560  25.720  1.00  0.00            
ATOM    187  H15 CM7     2      15.940  26.310  25.790  1.00  0.00            
ATOM    188  H16 CM7     2      17.400  28.230  25.460  1.00  0.00            
ATOM    189  H17 CM7     2      18.020  29.050  26.960  1.00  0.00            
ATOM    190  H18 CM7     2      15.850  30.250  27.130  1.00  0.00            
ATOM    191  H19 CM7     2      15.470  29.770  25.430  1.00  0.00            
ATOM    192  H20 CM7     2      18.150  31.140  27.480  1.00  0.00            
ATOM    193  H21 CM7     2      19.400  33.210  26.900  1.00  0.00            
ATOM    194  H22 CM7     2      18.840  34.430  24.660  1.00  0.00            
ATOM    195  H23 CM7     2      17.380  33.350  23.080  1.00  0.00            
ATOM    196  H24 CM7     2      16.060  31.460  23.770  1.00  0.00            
ATOM    197  H25 CM7     2      17.500  27.980  28.880  1.00  0.00            
ATOM    198  H26 CM7     2      17.840  26.680  27.810  1.00  0.00            
ATOM    199  H27 CM7     2      16.830  25.580  29.810  1.00  0.00            
ATOM    200  H28 CM7     2      15.570  26.810  29.900  1.00  0.00            
TER
ENDMDL
MODEL        1
ATOM      1  C1  BCD     1      11.020  30.690  28.350  1.00  0.00            
ATOM      2  O1  BCD     1      10.940  29.850  29.500  1.00  0.00            
ATOM      3  C2  BCD     1       9.940  30.370  27.390  1.00  0.00            
ATOM      4  O2  BCD     1       8.660  30.560  28.030  1.00  0.00            
ATOM      5  C3  BCD     1      10.120  28.900  26.840  1.00  0.00            
ATOM      6  O3  BCD     1       9.180  28.560  25.900  1.00  0.00            
ATOM      7  C4  BCD     1      11.490  28.800  26.110  1.00  0.00            
ATOM      8  C5  BCD     1      12.560  29.140  27.190  1.00  0.00            
ATOM      9  O4  BCD     1      12.320  30.520  27.700  1.00  0.00            
ATOM     10  C6  BCD     1      13.970  29.200  26.700  1.00  0.00            
ATOM     11  O5  BCD     1      14.940  29.280  27.680  1.00  0.00            
ATOM     12  H1  BCD     1      11.020  31.780  28.480  1.00  0.00            
ATOM     13  H2  BCD     1       9.970  31.040  26.520  1.00  0.00            
ATOM     14  H3  BCD     1       8.010  29.980  27.630  1.00  0.00            
ATOM     15  H4  BCD     1      10.050  28.260  27.740  1.00  0.00            
ATOM     16  H5  BCD     1       9.200  27.600  25.890  1.00  0.00            
ATOM     17  H6  BCD     1      11.630  29.540  25.310  1.00  0.00            
ATOM     18  H7  BCD     1      12.520  28.460  28.050  1.00  0.00            
ATOM     19  H8  BCD     1      14.160  28.340  26.030  1.00  0.00            
ATOM     20  H9  BCD     1      14.170  30.030  26.010  1.00  0.00            
ATOM     21  H10 BCD     1      15.070  28.360  27.900  1.00  0.00            
ATOM     22  C7  BCD     1      10.780  29.710  33.660  1.00  0.00            
ATOM     23  O6  BCD     1      10.350  28.380  33.520  1.00  0.00            
ATOM     24  C8  BCD     1       9.760  30.690  32.990  1.00  0.00            
ATOM     25  O7  BCD     1       8.530  30.700  33.770  1.00  0.00            
ATOM     26  C9  BCD     1       9.720  30.270  31.540  1.00  0.00            
ATOM     27  O8  BCD     1       8.700  30.950  30.830  1.00  0.00            
ATOM     28  C10 BCD     1      11.030  30.470  30.820  1.00  0.00            
ATOM     29  C11 BCD     1      12.130  29.690  31.620  1.00  0.00            
ATOM     30  O9  BCD     1      12.000  29.970  33.010  1.00  0.00            
ATOM     31  C12 BCD     1      13.510  29.940  31.020  1.00  0.00            
ATOM     32  O10 BCD     1      13.870  31.310  30.960  1.00  0.00            
ATOM     33  H11 BCD     1      10.850  29.870  34.740  1.00  0.00            
ATOM     34  H12 BCD     1      10.130  31.720  33.000  1.00  0.00            
ATOM     35  H13 BCD     1       8.080  29.890  33.500  1.00  0.00            
ATOM     36  H14 BCD     1       9.500  29.190  31.510  1.00  0.00            
ATOM     37  H15 BCD     1       8.680  30.570  29.950  1.00  0.00            
ATOM     38  H16 BCD     1      11.190  31.540  30.680  1.00  0.00            
ATOM     39  H17 BCD     1      11.910  28.610  31.620  1.00  0.00            
ATOM     40  H18 BCD     1      14.230  29.350  31.590  1.00  0.00            
ATOM     41  H19 BCD     1      13.620  29.400  30.070  1.00  0.00            
ATOM     42  H20 BCD     1      14.770  31.330  30.630  1.00  0.00            
ATOM     43  C13 BCD     1       8.430  25.490  35.510  1.00  0.00            
ATOM     44  O11 BCD     1       8.970  24.490  34.680  1.00  0.00            
ATOM     45  C14 BCD     1       7.620  26.470  34.690  1.00  0.00            
ATOM     46  O12 BCD     1       6.560  25.670  34.100  1.00  0.00            
ATOM     47  C15 BCD     1       8.410  27.270  33.660  1.00  0.00            
ATOM     48  O13 BCD     1       7.530  28.330  33.090  1.00  0.00            
ATOM     49  C16 BCD     1       9.490  27.900  34.470  1.00  0.00            
ATOM     50  C17 BCD     1      10.340  26.970  35.260  1.00  0.00            
ATOM     51  O14 BCD     1       9.390  26.320  36.190  1.00  0.00            
ATOM     52  C18 BCD     1      11.340  27.690  36.090  1.00  0.00            
ATOM     53  O15 BCD     1      10.720  28.720  36.840  1.00  0.00            
ATOM     54  H21 BCD     1       7.750  25.020  36.220  1.00  0.00            
ATOM     55  H22 BCD     1       7.190  27.180  35.400  1.00  0.00            
ATOM     56  H23 BCD     1       5.990  26.230  33.580  1.00  0.00            
ATOM     57  H24 BCD     1       8.730  26.530  32.910  1.00  0.00            
ATOM     58  H25 BCD     1       6.720  27.950  32.750  1.00  0.00            
ATOM     59  H26 BCD     1       9.080  28.690  35.120  1.00  0.00            
ATOM     60  H27 BCD     1      10.890  26.270  34.610  1.00  0.00            
ATOM     61  H28 BCD     1      11.970  27.030  36.690  1.00  0.00            
ATOM     62  H29 BCD     1      12.010  28.240  35.420  1.00  0.00            
ATOM     63  H30 BCD     1      10.140  28.330  37.510  1.00  0.00            
ATOM     64  C19 BCD     1       9.740  20.660  34.090  1.00  0.00            
ATOM     65  O16 BCD     1      10.570  21.090  32.950  1.00  0.00            
ATOM     66  C20 BCD     1       8.290  21.000  33.940  1.00  0.00            
ATOM     67  O17 BCD     1       7.760  20.450  32.760  1.00  0.00            
ATOM     68  C21 BCD     1       8.140  22.490  33.900  1.00  0.00            
ATOM     69  O18 BCD     1       6.730  22.860  33.810  1.00  0.00            
ATOM     70  C22 BCD     1       8.820  23.160  35.040  1.00  0.00            
ATOM     71  C23 BCD     1      10.230  22.690  35.230  1.00  0.00            
ATOM     72  O19 BCD     1      10.220  21.290  35.280  1.00  0.00            
ATOM     73  C24 BCD     1      10.910  23.240  36.520  1.00  0.00            
ATOM     74  O20 BCD     1      10.190  22.920  37.700  1.00  0.00            
ATOM     75  H31 BCD     1       9.760  19.580  34.310  1.00  0.00            
ATOM     76  H32 BCD     1       7.690  20.600  34.770  1.00  0.00            
ATOM     77  H33 BCD     1       6.810  20.600  32.750  1.00  0.00            
ATOM     78  H34 BCD     1       8.710  22.920  33.070  1.00  0.00            
ATOM     79  H35 BCD     1       6.680  23.810  33.950  1.00  0.00            
ATOM     80  H36 BCD     1       8.310  23.040  36.000  1.00  0.00            
ATOM     81  H37 BCD     1      10.830  23.060  34.390  1.00  0.00            
ATOM     82  H38 BCD     1      11.950  22.920  36.630  1.00  0.00            
ATOM     83  H39 BCD     1      10.960  24.330  36.460  1.00  0.00            
ATOM     84  H40 BCD     1      10.200  23.730  38.210  1.00  0.00            
ATOM     85  C25 BCD     1      13.030  19.630  29.940  1.00  0.00            
ATOM     86  O21 BCD     1      12.940  20.800  29.140  1.00  0.00            
ATOM     87  C26 BCD     1      11.720  18.990  30.060  1.00  0.00            
ATOM     88  O22 BCD     1      11.060  18.630  28.860  1.00  0.00            
ATOM     89  C27 BCD     1      10.820  19.850  30.900  1.00  0.00            
ATOM     90  O23 BCD     1       9.540  19.160  31.110  1.00  0.00            
ATOM     91  C28 BCD     1      11.390  20.140  32.250  1.00  0.00            
ATOM     92  C29 BCD     1      12.760  20.720  32.140  1.00  0.00            
ATOM     93  O24 BCD     1      13.560  19.850  31.290  1.00  0.00            
ATOM     94  C30 BCD     1      13.430  20.880  33.480  1.00  0.00            
ATOM     95  O25 BCD     1      14.530  21.800  33.360  1.00  0.00            
ATOM     96  H41 BCD     1      13.730  18.950  29.450  1.00  0.00            
ATOM     97  H42 BCD     1      11.910  18.080  30.650  1.00  0.00            
ATOM     98  H43 BCD     1      10.160  18.600  29.170  1.00  0.00            
ATOM     99  H44 BCD     1      10.630  20.800  30.390  1.00  0.00            
ATOM    100  H45 BCD     1       8.870  19.650  31.580  1.00  0.00            
ATOM    101  H46 BCD     1      11.500  19.210  32.830  1.00  0.00            
ATOM    102  H47 BCD     1      12.750  21.720  31.700  1.00  0.00            
ATOM    103  H48 BCD     1      12.730  21.250  34.250  1.00  0.00            
ATOM    104  H49 BCD     1      13.770  19.930  33.910  1.00  0.00            
ATOM    105  H50 BCD     1      15.160  21.470  32.710  1.00  0.00            
ATOM    106  C31 BCD     1      14.530  22.780  25.850  1.00  0.00            
ATOM    107  O26 BCD     1      13.580  23.740  26.020  1.00  0.00            
ATOM    108  C32 BCD     1      13.840  21.450  25.600  1.00  0.00            
ATOM    109  O27 BCD     1      13.030  21.410  24.440  1.00  0.00            
ATOM    110  C33 BCD     1      13.040  21.030  26.800  1.00  0.00            
ATOM    111  C34 BCD     1      13.850  21.010  28.060  1.00  0.00            
ATOM    112  C35 BCD     1      14.490  22.420  28.220  1.00  0.00            
ATOM    113  O28 BCD     1      15.300  22.730  27.070  1.00  0.00            
ATOM    114  C36 BCD     1      15.210  22.510  29.580  1.00  0.00            
ATOM    115  O29 BCD     1      16.470  21.950  29.470  1.00  0.00            
ATOM    116  O30 BCD     1      12.310  19.780  26.690  1.00  0.00            
ATOM    117  H51 BCD     1      15.130  23.010  24.970  1.00  0.00            
ATOM    118  H52 BCD     1      14.670  20.750  25.450  1.00  0.00            
ATOM    119  H53 BCD     1      12.440  22.170  24.460  1.00  0.00            
ATOM    120  H54 BCD     1      12.300  21.830  26.970  1.00  0.00            
ATOM    121  H55 BCD     1      11.850  19.440  27.460  1.00  0.00            
ATOM    122  H56 BCD     1      14.560  20.180  27.930  1.00  0.00            
ATOM    123  H57 BCD     1      13.750  23.230  28.310  1.00  0.00            
ATOM    124  H58 BCD     1      15.370  23.570  29.820  1.00  0.00            
ATOM    125  H59 BCD     1      14.630  22.120  30.420  1.00  0.00            
ATOM    126  H60 BCD     1      16.360  21.010  29.310  1.00  0.00            
ATOM    127  C37 BCD     1      11.960  27.070  24.280  1.00  0.00            
ATOM    128  O31 BCD     1      11.670  27.420  25.630  1.00  0.00            
ATOM    129  C38 BCD     1      11.210  25.740  23.990  1.00  0.00            
ATOM    130  O32 BCD     1       9.810  25.950  24.010  1.00  0.00            
ATOM    131  C39 BCD     1      11.680  24.620  24.910  1.00  0.00            
ATOM    132  O33 BCD     1      11.040  23.350  24.670  1.00  0.00            
ATOM    133  C40 BCD     1      13.200  24.550  24.900  1.00  0.00            
ATOM    134  C41 BCD     1      13.910  25.850  25.000  1.00  0.00            
ATOM    135  O34 BCD     1      13.340  26.830  24.160  1.00  0.00            
ATOM    136  C42 BCD     1      15.370  25.750  24.680  1.00  0.00            
ATOM    137  O35 BCD     1      15.440  25.430  23.320  1.00  0.00            
ATOM    138  H61 BCD     1      11.600  27.950  23.730  1.00  0.00            
ATOM    139  H62 BCD     1      11.340  25.550  22.920  1.00  0.00            
ATOM    140  H63 BCD     1       9.620  26.470  23.220  1.00  0.00            
ATOM    141  H64 BCD     1      11.400  24.910  25.920  1.00  0.00            
ATOM    142  H65 BCD     1      10.130  23.400  24.370  1.00  0.00            
ATOM    143  H66 BCD     1      13.510  24.200  23.910  1.00  0.00            
ATOM    144  H67 BCD     1      13.850  26.140  26.060  1.00  0.00            
ATOM    145  H68 BCD     1      15.840  26.730  24.830  1.00  0.00            
ATOM    146  H69 BCD     1      15.860  24.930  25.210  1.00  0.00            
ATOM    147  H70 BCD     1      14.760  25.940  22.870  1.00  0.00            
ATOM    148  C1  CM7     2       6.110  26.160  26.210  1.00  0.00            
ATOM    149  C2  CM7     2       7.050  25.120  26.840  1.00  0.00            
ATOM    150  C3  CM7     2       7.940  25.650  27.980  1.00  0.00            
ATOM    151  O1  CM7     2       7.950  26.880  28.250  1.00  0.00            
ATOM    152  N1  CM7     2       8.650  24.750  28.730  1.00  0.00            
ATOM    153  C4  CM7     2       8.470  23.350  28.620  1.00  0.00            
ATOM    154  C5  CM7     2       9.360  22.540  27.900  1.00  0.00            
ATOM    155  C6  CM7     2       9.080  21.180  27.630  1.00  0.00            
ATOM    156  C7  CM7     2       7.980  20.630  28.270  1.00  0.00            
ATOM    157  C8  CM7     2       7.150  21.360  29.140  1.00  0.00            
ATOM    158  C9  CM7     2       7.430  22.740  29.260  1.00  0.00            
ATOM    159  C10 CM7     2       9.750  25.210  29.590  1.00  0.00            
ATOM    160  C11 CM7     2      10.240  24.220  30.730  1.00  0.00            
ATOM    161  C12 CM7     2      11.330  24.920  31.590  1.00  0.00            
ATOM    162  N2  CM7     2      12.480  25.450  30.810  1.00  0.00            
ATOM    163  C13 CM7     2      13.490  26.070  31.720  1.00  0.00            
ATOM    164  C14 CM7     2      14.360  25.010  32.500  1.00  0.00            
ATOM    165  C15 CM7     2      15.660  25.500  33.120  1.00  0.00            
ATOM    166  C16 CM7     2      16.740  24.590  33.180  1.00  0.00            
ATOM    167  C17 CM7     2      17.880  24.850  33.950  1.00  0.00            
ATOM    168  C18 CM7     2      18.030  26.060  34.680  1.00  0.00            
ATOM    169  C19 CM7     2      17.020  27.030  34.580  1.00  0.00            
ATOM    170  C20 CM7     2      15.860  26.770  33.760  1.00  0.00            
ATOM    171  C21 CM7     2      12.080  26.240  29.580  1.00  0.00            
ATOM    172  C22 CM7     2      11.020  25.570  28.750  1.00  0.00            
ATOM    173  H1  CM7     2       5.730  26.780  27.040  1.00  0.00            
ATOM    174  H2  CM7     2       6.760  26.830  25.630  1.00  0.00            
ATOM    175  H3  CM7     2       5.380  25.690  25.550  1.00  0.00            
ATOM    176  H4  CM7     2       7.700  24.590  26.130  1.00  0.00            
ATOM    177  H5  CM7     2       6.300  24.440  27.270  1.00  0.00            
ATOM    178  H6  CM7     2      10.170  22.990  27.340  1.00  0.00            
ATOM    179  H7  CM7     2       9.640  20.550  26.940  1.00  0.00            
ATOM    180  H8  CM7     2       7.780  19.560  28.200  1.00  0.00            
ATOM    181  H9  CM7     2       6.280  20.920  29.620  1.00  0.00            
ATOM    182  H10 CM7     2       6.780  23.410  29.830  1.00  0.00            
ATOM    183  H11 CM7     2       9.330  26.050  30.150  1.00  0.00            
ATOM    184  H12 CM7     2      10.700  23.280  30.400  1.00  0.00            
ATOM    185  H13 CM7     2       9.340  23.950  31.290  1.00  0.00            
ATOM    186  H14 CM7     2      11.740  24.170  32.270  1.00  0.00            
ATOM    187  H15 CM7     2      10.860  25.740  32.150  1.00  0.00            
ATOM    188  H16 CM7     2      12.970  26.760  32.390  1.00  0.00            
ATOM    189  H17 CM7     2      14.210  26.600  31.080  1.00  0.00            
ATOM    190  H18 CM7     2      14.490  24.100  31.910  1.00  0.00            
ATOM    191  H19 CM7     2      13.810  24.510  33.310  1.00  0.00            
ATOM    192  H20 CM7     2      16.640  23.620  32.700  1.00  0.00            
ATOM    193  H21 CM7     2      18.710  24.150  33.960  1.00  0.00            
ATOM    194  H22 CM7     2      18.970  26.190  35.200  1.00  0.00            
ATOM    195  H23 CM7     2      17.210  28.000  35.020  1.00  0.00            
ATOM    196  H24 CM7     2      15.060  27.490  33.590  1.00  0.00            
ATOM    197  H25 CM7     2      12.940  26.470  28.940  1.00  0.00            
ATOM    198  H26 CM7     2      11.710  27.200  29.960  1.00  0.00            
ATOM    199  H27 CM7     2      10.640  26.250  27.970  1.00  0.00            
ATOM    200  H28 CM7     2      11.430  24.680  28.260  1.00  0.00            
TER
ENDMDL
MODEL        1
ATOM      1  C1  BCD     1       2.540  37.470  27.170  1.00  0.00            
ATOM      2  O1  BCD     1       3.110  36.300  27.560  1.00  0.00            
ATOM      3  C2  BCD     1       3.290  37.940  25.920  1.00  0.00            
ATOM      4  O2  BCD     1       3.080  37.020  24.830  1.00  0.00            
ATOM      5  C3  BCD     1       4.690  38.250  26.230  1.00  0.00            
ATOM      6  O3  BCD     1       5.500  38.810  25.200  1.00  0.00            
ATOM      7  C4  BCD     1       4.700  39.220  27.420  1.00  0.00            
ATOM      8  C5  BCD     1       3.890  38.720  28.690  1.00  0.00            
ATOM      9  O4  BCD     1       2.630  38.440  28.150  1.00  0.00            
ATOM     10  C6  BCD     1       3.730  39.850  29.700  1.00  0.00            
ATOM     11  O5  BCD     1       3.220  41.020  29.060  1.00  0.00            
ATOM     12  H1  BCD     1       1.500  37.340  26.870  1.00  0.00            
ATOM     13  H2  BCD     1       2.820  38.890  25.620  1.00  0.00            
ATOM     14  H3  BCD     1       3.630  37.430  24.150  1.00  0.00            
ATOM     15  H4  BCD     1       5.130  37.280  26.510  1.00  0.00            
ATOM     16  H5  BCD     1       6.100  39.510  25.480  1.00  0.00            
ATOM     17  H6  BCD     1       4.310  40.140  26.970  1.00  0.00            
ATOM     18  H7  BCD     1       4.400  37.870  29.170  1.00  0.00            
ATOM     19  H8  BCD     1       2.970  39.630  30.450  1.00  0.00            
ATOM     20  H9  BCD     1       4.690  40.100  30.180  1.00  0.00            
ATOM     21  H10 BCD     1       3.280  41.730  29.700  1.00  0.00            
ATOM     22  C7  BCD     1       1.940  32.350  28.360  1.00  0.00            
ATOM     23  O6  BCD     1       3.130  32.230  29.040  1.00  0.00            
ATOM     24  C8  BCD     1       2.160  32.700  26.900  1.00  0.00            
ATOM     25  O7  BCD     1       2.820  31.630  26.270  1.00  0.00            
ATOM     26  C9  BCD     1       2.880  34.020  26.820  1.00  0.00            
ATOM     27  O8  BCD     1       3.030  34.350  25.440  1.00  0.00            
ATOM     28  C10 BCD     1       2.190  35.160  27.560  1.00  0.00            
ATOM     29  C11 BCD     1       1.840  34.710  28.940  1.00  0.00            
ATOM     30  O9  BCD     1       1.180  33.470  28.900  1.00  0.00            
ATOM     31  C12 BCD     1       0.970  35.720  29.720  1.00  0.00            
ATOM     32  O10 BCD     1       0.700  35.310  31.020  1.00  0.00            
ATOM     33  H11 BCD     1       1.330  31.460  28.510  1.00  0.00            
ATOM     34  H12 BCD     1       1.160  32.760  26.440  1.00  0.00            
ATOM     35  H13 BCD     1       3.160  31.970  25.430  1.00  0.00            
ATOM     36  H14 BCD     1       3.840  33.800  27.300  1.00  0.00            
ATOM     37  H15 BCD     1       2.810  35.280  25.300  1.00  0.00            
ATOM     38  H16 BCD     1       1.280  35.370  26.990  1.00  0.00            
ATOM     39  H17 BCD     1       2.830  34.700  29.430  1.00  0.00            
ATOM     40  H18 BCD     1       1.420  36.720  29.690  1.00  0.00            
ATOM     41  H19 BCD     1       0.000  35.680  29.210  1.00  0.00            
ATOM     42  H20 BCD     1       0.200  34.490  30.950  1.00  0.00            
ATOM     43  C13 BCD     1       5.160  29.670  31.340  1.00  0.00            
ATOM     44  O11 BCD     1       6.350  30.300  30.880  1.00  0.00            
ATOM     45  C14 BCD     1       4.420  29.010  30.210  1.00  0.00            
ATOM     46  O12 BCD     1       5.240  27.950  29.690  1.00  0.00            
ATOM     47  C15 BCD     1       3.980  30.080  29.260  1.00  0.00            
ATOM     48  O13 BCD     1       3.300  29.650  28.050  1.00  0.00            
ATOM     49  C16 BCD     1       3.160  31.200  29.930  1.00  0.00            
ATOM     50  C17 BCD     1       3.890  31.750  31.160  1.00  0.00            
ATOM     51  O14 BCD     1       4.270  30.590  31.880  1.00  0.00            
ATOM     52  C18 BCD     1       3.080  32.660  32.020  1.00  0.00            
ATOM     53  O15 BCD     1       1.860  32.080  32.480  1.00  0.00            
ATOM     54  H21 BCD     1       5.420  28.900  32.070  1.00  0.00            
ATOM     55  H22 BCD     1       3.520  28.530  30.620  1.00  0.00            
ATOM     56  H23 BCD     1       4.770  27.620  28.920  1.00  0.00            
ATOM     57  H24 BCD     1       4.940  30.500  28.920  1.00  0.00            
ATOM     58  H25 BCD     1       3.150  30.460  27.560  1.00  0.00            
ATOM     59  H26 BCD     1       2.130  30.950  30.230  1.00  0.00            
ATOM     60  H27 BCD     1       4.780  32.290  30.810  1.00  0.00            
ATOM     61  H28 BCD     1       3.690  32.830  32.910  1.00  0.00            
ATOM     62  H29 BCD     1       2.890  33.530  31.380  1.00  0.00            
ATOM     63  H30 BCD     1       1.110  32.690  32.500  1.00  0.00            
ATOM     64  C19 BCD     1      10.550  30.290  31.590  1.00  0.00            
ATOM     65  O16 BCD     1      10.630  31.600  31.040  1.00  0.00            
ATOM     66  C20 BCD     1       9.990  29.310  30.560  1.00  0.00            
ATOM     67  O17 BCD     1      10.810  29.270  29.380  1.00  0.00            
ATOM     68  C21 BCD     1       8.540  29.650  30.220  1.00  0.00            
ATOM     69  O18 BCD     1       7.970  28.670  29.330  1.00  0.00            
ATOM     70  C22 BCD     1       7.570  29.830  31.430  1.00  0.00            
ATOM     71  C23 BCD     1       8.190  30.860  32.260  1.00  0.00            
ATOM     72  O19 BCD     1       9.580  30.450  32.600  1.00  0.00            
ATOM     73  C24 BCD     1       7.320  31.130  33.530  1.00  0.00            
ATOM     74  O20 BCD     1       7.320  30.040  34.440  1.00  0.00            
ATOM     75  H31 BCD     1      11.530  30.050  32.020  1.00  0.00            
ATOM     76  H32 BCD     1      10.040  28.370  31.130  1.00  0.00            
ATOM     77  H33 BCD     1      10.150  29.060  28.710  1.00  0.00            
ATOM     78  H34 BCD     1       8.620  30.660  29.800  1.00  0.00            
ATOM     79  H35 BCD     1       7.020  28.580  29.440  1.00  0.00            
ATOM     80  H36 BCD     1       7.510  28.870  31.960  1.00  0.00            
ATOM     81  H37 BCD     1       8.210  31.780  31.670  1.00  0.00            
ATOM     82  H38 BCD     1       7.720  32.060  33.960  1.00  0.00            
ATOM     83  H39 BCD     1       6.280  31.350  33.270  1.00  0.00            
ATOM     84  H40 BCD     1       8.240  29.800  34.560  1.00  0.00            
ATOM     85  C25 BCD     1      13.130  34.890  30.810  1.00  0.00            
ATOM     86  O21 BCD     1      12.240  35.820  30.170  1.00  0.00            
ATOM     87  C26 BCD     1      13.470  33.730  29.900  1.00  0.00            
ATOM     88  O22 BCD     1      13.820  34.310  28.610  1.00  0.00            
ATOM     89  C27 BCD     1      12.340  32.720  29.830  1.00  0.00            
ATOM     90  O23 BCD     1      12.670  31.530  29.110  1.00  0.00            
ATOM     91  C28 BCD     1      11.880  32.330  31.220  1.00  0.00            
ATOM     92  C29 BCD     1      11.540  33.600  31.950  1.00  0.00            
ATOM     93  O24 BCD     1      12.650  34.560  32.060  1.00  0.00            
ATOM     94  C30 BCD     1      11.220  33.240  33.420  1.00  0.00            
ATOM     95  O25 BCD     1      10.850  34.380  34.170  1.00  0.00            
ATOM     96  H41 BCD     1      14.090  35.400  30.970  1.00  0.00            
ATOM     97  H42 BCD     1      14.430  33.310  30.240  1.00  0.00            
ATOM     98  H43 BCD     1      14.360  33.610  28.230  1.00  0.00            
ATOM     99  H44 BCD     1      11.500  33.250  29.360  1.00  0.00            
ATOM    100  H45 BCD     1      12.060  30.790  29.120  1.00  0.00            
ATOM    101  H46 BCD     1      12.640  31.750  31.760  1.00  0.00            
ATOM    102  H47 BCD     1      10.700  34.150  31.510  1.00  0.00            
ATOM    103  H48 BCD     1      10.450  32.470  33.520  1.00  0.00            
ATOM    104  H49 BCD     1      12.150  32.860  33.870  1.00  0.00            
ATOM    105  H50 BCD     1      11.670  34.760  34.490  1.00  0.00            
ATOM    106  C31 BCD     1      11.440  39.880  29.550  1.00  0.00            
ATOM    107  O26 BCD     1      10.130  39.480  29.150  1.00  0.00            
ATOM    108  C32 BCD     1      12.570  39.280  28.700  1.00  0.00            
ATOM    109  O27 BCD     1      12.330  39.650  27.280  1.00  0.00            
ATOM    110  C33 BCD     1      12.510  37.740  28.750  1.00  0.00            
ATOM    111  C34 BCD     1      12.550  37.200  30.230  1.00  0.00            
ATOM    112  C35 BCD     1      11.410  37.880  31.040  1.00  0.00            
ATOM    113  O28 BCD     1      11.570  39.340  30.880  1.00  0.00            
ATOM    114  C36 BCD     1      11.470  37.550  32.520  1.00  0.00            
ATOM    115  O29 BCD     1      12.710  37.900  33.160  1.00  0.00            
ATOM    116  O30 BCD     1      13.510  37.070  27.920  1.00  0.00            
ATOM    117  H51 BCD     1      11.470  40.980  29.570  1.00  0.00            
ATOM    118  H52 BCD     1      13.560  39.580  29.060  1.00  0.00            
ATOM    119  H53 BCD     1      13.140  39.330  26.880  1.00  0.00            
ATOM    120  H54 BCD     1      11.540  37.390  28.360  1.00  0.00            
ATOM    121  H55 BCD     1      13.530  36.120  28.050  1.00  0.00            
ATOM    122  H56 BCD     1      13.510  37.390  30.710  1.00  0.00            
ATOM    123  H57 BCD     1      10.420  37.620  30.660  1.00  0.00            
ATOM    124  H58 BCD     1      10.580  38.070  32.920  1.00  0.00            
ATOM    125  H59 BCD     1      11.130  36.520  32.660  1.00  0.00            
ATOM    126  H60 BCD     1      13.030  38.690  32.740  1.00  0.00            
ATOM    127  C37 BCD     1       6.430  40.660  28.160  1.00  0.00            
ATOM    128  O31 BCD     1       6.040  39.360  27.850  1.00  0.00            
ATOM    129  C38 BCD     1       7.480  41.140  27.180  1.00  0.00            
ATOM    130  O32 BCD     1       7.110  40.940  25.790  1.00  0.00            
ATOM    131  C39 BCD     1       8.820  40.430  27.440  1.00  0.00            
ATOM    132  O33 BCD     1       9.990  40.920  26.750  1.00  0.00            
ATOM    133  C40 BCD     1       9.180  40.440  28.940  1.00  0.00            
ATOM    134  C41 BCD     1       7.980  40.060  29.830  1.00  0.00            
ATOM    135  O34 BCD     1       6.950  40.890  29.470  1.00  0.00            
ATOM    136  C42 BCD     1       8.250  40.230  31.300  1.00  0.00            
ATOM    137  O35 BCD     1       7.350  39.530  32.210  1.00  0.00            
ATOM    138  H61 BCD     1       5.490  41.210  28.090  1.00  0.00            
ATOM    139  H62 BCD     1       7.670  42.210  27.340  1.00  0.00            
ATOM    140  H63 BCD     1       7.910  40.960  25.260  1.00  0.00            
ATOM    141  H64 BCD     1       8.570  39.380  27.250  1.00  0.00            
ATOM    142  H65 BCD     1      10.780  40.480  27.070  1.00  0.00            
ATOM    143  H66 BCD     1       9.510  41.470  29.110  1.00  0.00            
ATOM    144  H67 BCD     1       7.760  38.990  29.690  1.00  0.00            
ATOM    145  H68 BCD     1       9.280  39.900  31.510  1.00  0.00            
ATOM    146  H69 BCD     1       8.290  41.300  31.530  1.00  0.00            
ATOM    147  H70 BCD     1       7.730  39.280  33.050  1.00  0.00            
ATOM    148  C1  CM7     2       9.790  30.500  26.050  1.00  0.00            
ATOM    149  C2  CM7     2       9.280  31.660  26.850  1.00  0.00            
ATOM    150  C3  CM7     2       9.560  33.050  26.230  1.00  0.00            
ATOM    151  O1  CM7     2       9.850  33.100  25.030  1.00  0.00            
ATOM    152  N1  CM7     2       9.270  34.210  26.940  1.00  0.00            
ATOM    153  C4  CM7     2       9.560  35.460  26.280  1.00  0.00            
ATOM    154  C5  CM7     2       8.620  36.420  25.880  1.00  0.00            
ATOM    155  C6  CM7     2       9.020  37.600  25.230  1.00  0.00            
ATOM    156  C7  CM7     2      10.370  37.870  25.010  1.00  0.00            
ATOM    157  C8  CM7     2      11.350  36.950  25.410  1.00  0.00            
ATOM    158  C9  CM7     2      10.920  35.750  26.090  1.00  0.00            
ATOM    159  C10 CM7     2       8.530  34.170  28.240  1.00  0.00            
ATOM    160  C11 CM7     2       8.950  35.330  29.190  1.00  0.00            
ATOM    161  C12 CM7     2       8.100  35.230  30.510  1.00  0.00            
ATOM    162  N2  CM7     2       6.630  35.070  30.180  1.00  0.00            
ATOM    163  C13 CM7     2       5.830  34.920  31.450  1.00  0.00            
ATOM    164  C14 CM7     2       5.700  36.190  32.330  1.00  0.00            
ATOM    165  C15 CM7     2       4.610  35.980  33.400  1.00  0.00            
ATOM    166  C16 CM7     2       5.040  35.930  34.720  1.00  0.00            
ATOM    167  C17 CM7     2       4.160  35.780  35.750  1.00  0.00            
ATOM    168  C18 CM7     2       2.770  35.960  35.530  1.00  0.00            
ATOM    169  C19 CM7     2       2.350  35.970  34.180  1.00  0.00            
ATOM    170  C20 CM7     2       3.230  36.030  33.130  1.00  0.00            
ATOM    171  C21 CM7     2       6.270  34.020  29.310  1.00  0.00            
ATOM    172  C22 CM7     2       7.010  34.280  27.980  1.00  0.00            
ATOM    173  H1  CM7     2      10.860  30.610  25.840  1.00  0.00            
ATOM    174  H2  CM7     2       9.790  29.510  26.520  1.00  0.00            
ATOM    175  H3  CM7     2       9.140  30.500  25.170  1.00  0.00            
ATOM    176  H4  CM7     2       9.890  31.750  27.760  1.00  0.00            
ATOM    177  H5  CM7     2       8.240  31.490  27.160  1.00  0.00            
ATOM    178  H6  CM7     2       7.540  36.370  26.010  1.00  0.00            
ATOM    179  H7  CM7     2       8.260  38.280  24.860  1.00  0.00            
ATOM    180  H8  CM7     2      10.670  38.820  24.580  1.00  0.00            
ATOM    181  H9  CM7     2      12.400  37.250  25.480  1.00  0.00            
ATOM    182  H10 CM7     2      11.620  35.020  26.480  1.00  0.00            
ATOM    183  H11 CM7     2       8.700  33.200  28.710  1.00  0.00            
ATOM    184  H12 CM7     2       8.900  36.330  28.760  1.00  0.00            
ATOM    185  H13 CM7     2      10.030  35.180  29.370  1.00  0.00            
ATOM    186  H14 CM7     2       8.300  36.030  31.220  1.00  0.00            
ATOM    187  H15 CM7     2       8.370  34.440  31.220  1.00  0.00            
ATOM    188  H16 CM7     2       6.230  34.080  32.030  1.00  0.00            
ATOM    189  H17 CM7     2       4.810  34.630  31.190  1.00  0.00            
ATOM    190  H18 CM7     2       5.630  37.090  31.710  1.00  0.00            
ATOM    191  H19 CM7     2       6.660  36.330  32.850  1.00  0.00            
ATOM    192  H20 CM7     2       6.110  35.840  34.890  1.00  0.00            
ATOM    193  H21 CM7     2       4.560  35.710  36.760  1.00  0.00            
ATOM    194  H22 CM7     2       2.050  35.990  36.350  1.00  0.00            
ATOM    195  H23 CM7     2       1.300  35.900  33.900  1.00  0.00            
ATOM    196  H24 CM7     2       2.870  36.030  32.110  1.00  0.00            
ATOM    197  H25 CM7     2       5.190  34.060  29.110  1.00  0.00            
ATOM    198  H26 CM7     2       6.570  33.050  29.740  1.00  0.00            
ATOM    199  H27 CM7     2       6.710  33.590  27.180  1.00  0.00            
ATOM    200  H28 CM7     2       6.800  35.320  27.680  1.00  0.00            
TER
ENDMDL
MODEL        1
ATOM      1  C1  BCD     1       9.600  31.680  25.000  1.00  0.00            
ATOM      2  O1  BCD     1       9.650  30.700  26.040  1.00  0.00            
ATOM      3  C2  BCD     1       8.290  31.680  24.340  1.00  0.00            
ATOM      4  O2  BCD     1       7.200  32.100  25.190  1.00  0.00            
ATOM      5  C3  BCD     1       8.000  30.290  23.590  1.00  0.00            
ATOM      6  O3  BCD     1       6.790  30.470  22.840  1.00  0.00            
ATOM      7  C4  BCD     1       9.130  29.800  22.700  1.00  0.00            
ATOM      8  C5  BCD     1      10.540  30.050  23.370  1.00  0.00            
ATOM      9  O4  BCD     1      10.580  31.350  24.010  1.00  0.00            
ATOM     10  C6  BCD     1      11.670  29.940  22.390  1.00  0.00            
ATOM     11  O5  BCD     1      11.470  30.840  21.230  1.00  0.00            
ATOM     12  H1  BCD     1       9.860  32.680  25.340  1.00  0.00            
ATOM     13  H2  BCD     1       8.340  32.450  23.560  1.00  0.00            
ATOM     14  H3  BCD     1       7.150  31.490  25.930  1.00  0.00            
ATOM     15  H4  BCD     1       7.890  29.470  24.310  1.00  0.00            
ATOM     16  H5  BCD     1       6.000  30.400  23.390  1.00  0.00            
ATOM     17  H6  BCD     1       9.070  30.400  21.790  1.00  0.00            
ATOM     18  H7  BCD     1      10.560  29.340  24.200  1.00  0.00            
ATOM     19  H8  BCD     1      12.610  30.150  22.920  1.00  0.00            
ATOM     20  H9  BCD     1      11.760  28.900  22.050  1.00  0.00            
ATOM     21  H10 BCD     1      12.060  30.490  20.560  1.00  0.00            
ATOM     22  C7  BCD     1       9.180  30.260  30.090  1.00  0.00            
ATOM     23  O6  BCD     1       9.780  28.960  29.980  1.00  0.00            
ATOM     24  C8  BCD     1       7.870  30.160  29.350  1.00  0.00            
ATOM     25  O7  BCD     1       7.170  29.010  29.850  1.00  0.00            
ATOM     26  C9  BCD     1       8.210  30.040  27.820  1.00  0.00            
ATOM     27  O8  BCD     1       7.060  30.160  27.020  1.00  0.00            
ATOM     28  C10 BCD     1       9.220  31.150  27.350  1.00  0.00            
ATOM     29  C11 BCD     1      10.420  31.160  28.260  1.00  0.00            
ATOM     30  O9  BCD     1       9.960  31.310  29.610  1.00  0.00            
ATOM     31  C12 BCD     1      11.310  32.300  27.830  1.00  0.00            
ATOM     32  O10 BCD     1      10.680  33.560  27.790  1.00  0.00            
ATOM     33  H11 BCD     1       8.920  30.460  31.130  1.00  0.00            
ATOM     34  H12 BCD     1       7.210  31.020  29.530  1.00  0.00            
ATOM     35  H13 BCD     1       6.420  28.810  29.280  1.00  0.00            
ATOM     36  H14 BCD     1       8.730  29.090  27.690  1.00  0.00            
ATOM     37  H15 BCD     1       6.620  29.310  27.090  1.00  0.00            
ATOM     38  H16 BCD     1       8.810  32.170  27.300  1.00  0.00            
ATOM     39  H17 BCD     1      10.990  30.220  28.190  1.00  0.00            
ATOM     40  H18 BCD     1      12.010  32.300  28.680  1.00  0.00            
ATOM     41  H19 BCD     1      11.700  32.200  26.800  1.00  0.00            
ATOM     42  H20 BCD     1      10.590  33.770  28.720  1.00  0.00            
ATOM     43  C13 BCD     1      11.940  26.500  32.450  1.00  0.00            
ATOM     44  O11 BCD     1      11.830  25.370  31.570  1.00  0.00            
ATOM     45  C14 BCD     1      10.600  26.950  32.880  1.00  0.00            
ATOM     46  O12 BCD     1      10.010  25.860  33.630  1.00  0.00            
ATOM     47  C15 BCD     1       9.760  27.410  31.690  1.00  0.00            
ATOM     48  O13 BCD     1       8.460  27.810  32.160  1.00  0.00            
ATOM     49  C16 BCD     1      10.550  28.580  31.120  1.00  0.00            
ATOM     50  C17 BCD     1      12.020  28.360  30.740  1.00  0.00            
ATOM     51  O14 BCD     1      12.620  27.640  31.850  1.00  0.00            
ATOM     52  C18 BCD     1      12.870  29.590  30.390  1.00  0.00            
ATOM     53  O15 BCD     1      12.760  30.550  31.450  1.00  0.00            
ATOM     54  H21 BCD     1      12.480  26.140  33.330  1.00  0.00            
ATOM     55  H22 BCD     1      10.710  27.820  33.540  1.00  0.00            
ATOM     56  H23 BCD     1      10.020  25.090  33.050  1.00  0.00            
ATOM     57  H24 BCD     1       9.640  26.650  30.920  1.00  0.00            
ATOM     58  H25 BCD     1       8.020  28.050  31.340  1.00  0.00            
ATOM     59  H26 BCD     1      10.450  29.420  31.820  1.00  0.00            
ATOM     60  H27 BCD     1      12.020  27.650  29.900  1.00  0.00            
ATOM     61  H28 BCD     1      13.920  29.310  30.230  1.00  0.00            
ATOM     62  H29 BCD     1      12.510  30.020  29.450  1.00  0.00            
ATOM     63  H30 BCD     1      13.250  31.340  31.190  1.00  0.00            
ATOM     64  C19 BCD     1      13.730  21.980  30.270  1.00  0.00            
ATOM     65  O16 BCD     1      12.800  21.920  29.180  1.00  0.00            
ATOM     66  C20 BCD     1      12.930  21.820  31.570  1.00  0.00            
ATOM     67  O17 BCD     1      12.250  20.560  31.590  1.00  0.00            
ATOM     68  C21 BCD     1      11.960  23.000  31.650  1.00  0.00            
ATOM     69  O18 BCD     1      11.230  22.870  32.890  1.00  0.00            
ATOM     70  C22 BCD     1      12.780  24.320  31.630  1.00  0.00            
ATOM     71  C23 BCD     1      13.840  24.390  30.450  1.00  0.00            
ATOM     72  O19 BCD     1      14.570  23.170  30.380  1.00  0.00            
ATOM     73  C24 BCD     1      14.820  25.590  30.490  1.00  0.00            
ATOM     74  O20 BCD     1      15.420  25.680  31.790  1.00  0.00            
ATOM     75  H31 BCD     1      14.420  21.130  30.300  1.00  0.00            
ATOM     76  H32 BCD     1      13.560  22.080  32.430  1.00  0.00            
ATOM     77  H33 BCD     1      11.670  20.560  30.820  1.00  0.00            
ATOM     78  H34 BCD     1      11.220  23.120  30.850  1.00  0.00            
ATOM     79  H35 BCD     1      10.730  22.070  32.730  1.00  0.00            
ATOM     80  H36 BCD     1      13.440  24.350  32.510  1.00  0.00            
ATOM     81  H37 BCD     1      13.250  24.370  29.520  1.00  0.00            
ATOM     82  H38 BCD     1      15.610  25.570  29.740  1.00  0.00            
ATOM     83  H39 BCD     1      14.170  26.420  30.200  1.00  0.00            
ATOM     84  H40 BCD     1      15.900  26.500  31.910  1.00  0.00            
ATOM     85  C25 BCD     1      11.890  19.690  25.810  1.00  0.00            
ATOM     86  O21 BCD     1      11.290  20.890  25.350  1.00  0.00            
ATOM     87  C26 BCD     1      11.170  19.270  27.070  1.00  0.00            
ATOM     88  O22 BCD     1       9.780  19.100  26.660  1.00  0.00            
ATOM     89  C27 BCD     1      11.300  20.430  28.160  1.00  0.00            
ATOM     90  O23 BCD     1      10.650  19.980  29.440  1.00  0.00            
ATOM     91  C28 BCD     1      12.720  20.740  28.400  1.00  0.00            
ATOM     92  C29 BCD     1      13.450  21.010  27.100  1.00  0.00            
ATOM     93  O24 BCD     1      13.250  19.930  26.160  1.00  0.00            
ATOM     94  C30 BCD     1      14.920  21.290  27.360  1.00  0.00            
ATOM     95  O25 BCD     1      15.500  20.160  27.940  1.00  0.00            
ATOM     96  H41 BCD     1      11.790  18.870  25.090  1.00  0.00            
ATOM     97  H42 BCD     1      11.610  18.350  27.460  1.00  0.00            
ATOM     98  H43 BCD     1       9.790  18.390  26.000  1.00  0.00            
ATOM     99  H44 BCD     1      10.800  21.370  27.890  1.00  0.00            
ATOM    100  H45 BCD     1       9.720  19.780  29.310  1.00  0.00            
ATOM    101  H46 BCD     1      13.220  19.920  28.920  1.00  0.00            
ATOM    102  H47 BCD     1      13.070  21.920  26.610  1.00  0.00            
ATOM    103  H48 BCD     1      15.340  21.270  26.350  1.00  0.00            
ATOM    104  H49 BCD     1      15.160  22.230  27.870  1.00  0.00            
ATOM    105  H50 BCD     1      15.320  19.320  27.500  1.00  0.00            
ATOM    106  C31 BCD     1      10.000  22.630  21.680  1.00  0.00            
ATOM    107  O26 BCD     1       9.870  23.950  22.360  1.00  0.00            
ATOM    108  C32 BCD     1       9.030  21.640  22.450  1.00  0.00            
ATOM    109  O27 BCD     1       7.650  22.030  22.420  1.00  0.00            
ATOM    110  C33 BCD     1       9.460  21.310  23.910  1.00  0.00            
ATOM    111  C34 BCD     1      10.940  20.910  24.000  1.00  0.00            
ATOM    112  C35 BCD     1      11.720  21.950  23.220  1.00  0.00            
ATOM    113  O28 BCD     1      11.320  22.070  21.820  1.00  0.00            
ATOM    114  C36 BCD     1      13.200  21.730  23.190  1.00  0.00            
ATOM    115  O29 BCD     1      13.790  23.040  22.840  1.00  0.00            
ATOM    116  O30 BCD     1       8.520  20.380  24.460  1.00  0.00            
ATOM    117  H51 BCD     1       9.710  22.650  20.620  1.00  0.00            
ATOM    118  H52 BCD     1       9.130  20.710  21.880  1.00  0.00            
ATOM    119  H53 BCD     1       7.240  21.660  23.210  1.00  0.00            
ATOM    120  H54 BCD     1       9.480  22.210  24.530  1.00  0.00            
ATOM    121  H55 BCD     1       8.880  20.150  25.320  1.00  0.00            
ATOM    122  H56 BCD     1      11.140  19.960  23.490  1.00  0.00            
ATOM    123  H57 BCD     1      11.710  22.790  23.930  1.00  0.00            
ATOM    124  H58 BCD     1      13.610  21.580  24.200  1.00  0.00            
ATOM    125  H59 BCD     1      13.430  20.870  22.550  1.00  0.00            
ATOM    126  H60 BCD     1      14.030  23.430  23.690  1.00  0.00            
ATOM    127  C37 BCD     1       9.140  27.840  21.120  1.00  0.00            
ATOM    128  O31 BCD     1       8.930  28.390  22.460  1.00  0.00            
ATOM    129  C38 BCD     1       8.050  26.800  20.880  1.00  0.00            
ATOM    130  O32 BCD     1       6.810  27.380  21.190  1.00  0.00            
ATOM    131  C39 BCD     1       8.250  25.500  21.670  1.00  0.00            
ATOM    132  O33 BCD     1       7.260  24.500  21.330  1.00  0.00            
ATOM    133  C40 BCD     1       9.640  25.040  21.510  1.00  0.00            
ATOM    134  C41 BCD     1      10.650  26.140  21.800  1.00  0.00            
ATOM    135  O34 BCD     1      10.400  27.240  20.960  1.00  0.00            
ATOM    136  C42 BCD     1      12.120  25.770  21.760  1.00  0.00            
ATOM    137  O35 BCD     1      12.490  25.160  20.590  1.00  0.00            
ATOM    138  H61 BCD     1       9.030  28.590  20.330  1.00  0.00            
ATOM    139  H62 BCD     1       8.000  26.570  19.810  1.00  0.00            
ATOM    140  H63 BCD     1       6.930  27.740  22.070  1.00  0.00            
ATOM    141  H64 BCD     1       8.150  25.730  22.730  1.00  0.00            
ATOM    142  H65 BCD     1       7.420  23.640  21.730  1.00  0.00            
ATOM    143  H66 BCD     1       9.860  24.780  20.470  1.00  0.00            
ATOM    144  H67 BCD     1      10.410  26.470  22.820  1.00  0.00            
ATOM    145  H68 BCD     1      12.690  26.700  21.910  1.00  0.00            
ATOM    146  H69 BCD     1      12.330  25.030  22.540  1.00  0.00            
ATOM    147  H70 BCD     1      13.380  24.820  20.740  1.00  0.00            
ATOM    148  C1  CM7     2       4.220  21.220  27.210  1.00  0.00            
ATOM    149  C2  CM7     2       5.060  22.300  27.810  1.00  0.00            
ATOM    150  C3  CM7     2       6.310  22.850  27.000  1.00  0.00            
ATOM    151  O1  CM7     2       6.470  22.520  25.840  1.00  0.00            
ATOM    152  N1  CM7     2       7.260  23.740  27.620  1.00  0.00            
ATOM    153  C4  CM7     2       7.080  24.240  28.980  1.00  0.00            
ATOM    154  C5  CM7     2       7.790  23.550  30.030  1.00  0.00            
ATOM    155  C6  CM7     2       7.600  23.930  31.350  1.00  0.00            
ATOM    156  C7  CM7     2       6.710  25.000  31.660  1.00  0.00            
ATOM    157  C8  CM7     2       6.010  25.670  30.680  1.00  0.00            
ATOM    158  C9  CM7     2       6.190  25.310  29.340  1.00  0.00            
ATOM    159  C10 CM7     2       8.280  24.390  26.770  1.00  0.00            
ATOM    160  C11 CM7     2       8.080  25.900  26.710  1.00  0.00            
ATOM    161  C12 CM7     2       9.110  26.570  25.910  1.00  0.00            
ATOM    162  N2  CM7     2      10.470  26.290  26.420  1.00  0.00            
ATOM    163  C13 CM7     2      11.450  27.200  25.780  1.00  0.00            
ATOM    164  C14 CM7     2      12.800  27.210  26.480  1.00  0.00            
ATOM    165  C15 CM7     2      13.840  28.210  25.890  1.00  0.00            
ATOM    166  C16 CM7     2      14.150  29.340  26.530  1.00  0.00            
ATOM    167  C17 CM7     2      15.250  30.160  26.070  1.00  0.00            
ATOM    168  C18 CM7     2      15.840  29.940  24.810  1.00  0.00            
ATOM    169  C19 CM7     2      15.430  28.810  24.050  1.00  0.00            
ATOM    170  C20 CM7     2      14.410  28.000  24.590  1.00  0.00            
ATOM    171  C21 CM7     2      10.790  24.830  26.300  1.00  0.00            
ATOM    172  C22 CM7     2       9.690  24.010  27.180  1.00  0.00            
ATOM    173  H1  CM7     2       4.910  20.390  26.990  1.00  0.00            
ATOM    174  H2  CM7     2       3.350  20.930  27.810  1.00  0.00            
ATOM    175  H3  CM7     2       3.830  21.660  26.280  1.00  0.00            
ATOM    176  H4  CM7     2       5.320  21.930  28.810  1.00  0.00            
ATOM    177  H5  CM7     2       4.360  23.140  27.920  1.00  0.00            
ATOM    178  H6  CM7     2       8.430  22.700  29.820  1.00  0.00            
ATOM    179  H7  CM7     2       8.010  23.400  32.210  1.00  0.00            
ATOM    180  H8  CM7     2       6.590  25.290  32.700  1.00  0.00            
ATOM    181  H9  CM7     2       5.380  26.490  31.000  1.00  0.00            
ATOM    182  H10 CM7     2       5.670  25.880  28.580  1.00  0.00            
ATOM    183  H11 CM7     2       8.150  24.070  25.730  1.00  0.00            
ATOM    184  H12 CM7     2       8.010  26.460  27.650  1.00  0.00            
ATOM    185  H13 CM7     2       7.140  26.120  26.180  1.00  0.00            
ATOM    186  H14 CM7     2       8.900  27.640  25.960  1.00  0.00            
ATOM    187  H15 CM7     2       8.990  26.250  24.870  1.00  0.00            
ATOM    188  H16 CM7     2      11.160  28.260  25.810  1.00  0.00            
ATOM    189  H17 CM7     2      11.570  26.970  24.720  1.00  0.00            
ATOM    190  H18 CM7     2      13.210  26.200  26.410  1.00  0.00            
ATOM    191  H19 CM7     2      12.540  27.440  27.520  1.00  0.00            
ATOM    192  H20 CM7     2      13.640  29.680  27.420  1.00  0.00            
ATOM    193  H21 CM7     2      15.420  31.060  26.650  1.00  0.00            
ATOM    194  H22 CM7     2      16.600  30.630  24.460  1.00  0.00            
ATOM    195  H23 CM7     2      15.840  28.650  23.060  1.00  0.00            
ATOM    196  H24 CM7     2      14.050  27.160  24.000  1.00  0.00            
ATOM    197  H25 CM7     2      11.790  24.590  26.680  1.00  0.00            
ATOM    198  H26 CM7     2      10.980  24.430  25.300  1.00  0.00            
ATOM    199  H27 CM7     2       9.920  22.940  27.190  1.00  0.00            
ATOM    200  H28 CM7     2       9.920  24.410  28.170  1.00  0.00            
TER
ENDMDL
MODEL        1
ATOM      1  C1  BCD     1      14.120  34.270  27.450  1.00  0.00            
ATOM      2  O1  BCD     1      15.380  33.780  27.770  1.00  0.00            
ATOM      3  C2  BCD     1      13.070  33.370  28.000  1.00  0.00            
ATOM      4  O2  BCD     1      13.160  33.260  29.390  1.00  0.00            
ATOM      5  C3  BCD     1      13.170  32.020  27.230  1.00  0.00            
ATOM      6  O3  BCD     1      12.080  31.240  27.670  1.00  0.00            
ATOM      7  C4  BCD     1      13.040  32.320  25.720  1.00  0.00            
ATOM      8  C5  BCD     1      13.950  33.370  25.210  1.00  0.00            
ATOM      9  O4  BCD     1      13.940  34.500  26.050  1.00  0.00            
ATOM     10  C6  BCD     1      13.520  33.830  23.830  1.00  0.00            
ATOM     11  O5  BCD     1      12.140  34.110  23.760  1.00  0.00            
ATOM     12  H1  BCD     1      13.970  35.290  27.840  1.00  0.00            
ATOM     13  H2  BCD     1      12.150  33.880  27.690  1.00  0.00            
ATOM     14  H3  BCD     1      12.340  32.840  29.660  1.00  0.00            
ATOM     15  H4  BCD     1      14.170  31.640  27.510  1.00  0.00            
ATOM     16  H5  BCD     1      12.110  30.390  27.220  1.00  0.00            
ATOM     17  H6  BCD     1      12.000  32.610  25.530  1.00  0.00            
ATOM     18  H7  BCD     1      14.910  32.850  25.240  1.00  0.00            
ATOM     19  H8  BCD     1      14.110  34.720  23.600  1.00  0.00            
ATOM     20  H9  BCD     1      13.730  33.050  23.080  1.00  0.00            
ATOM     21  H10 BCD     1      12.010  34.750  24.460  1.00  0.00            
ATOM     22  C7  BCD     1      18.620  35.200  30.050  1.00  0.00            
ATOM     23  O6  BCD     1      19.140  33.870  30.020  1.00  0.00            
ATOM     24  C8  BCD     1      17.320  35.220  30.840  1.00  0.00            
ATOM     25  O7  BCD     1      17.460  34.590  32.120  1.00  0.00            
ATOM     26  C9  BCD     1      16.420  34.320  30.040  1.00  0.00            
ATOM     27  O8  BCD     1      15.130  34.470  30.730  1.00  0.00            
ATOM     28  C10 BCD     1      16.190  34.730  28.590  1.00  0.00            
ATOM     29  C11 BCD     1      17.480  34.830  27.850  1.00  0.00            
ATOM     30  O9  BCD     1      18.390  35.650  28.670  1.00  0.00            
ATOM     31  C12 BCD     1      17.460  35.470  26.500  1.00  0.00            
ATOM     32  O10 BCD     1      16.870  36.730  26.640  1.00  0.00            
ATOM     33  H11 BCD     1      19.380  35.900  30.410  1.00  0.00            
ATOM     34  H12 BCD     1      16.990  36.260  30.870  1.00  0.00            
ATOM     35  H13 BCD     1      16.570  34.510  32.460  1.00  0.00            
ATOM     36  H14 BCD     1      16.740  33.280  30.150  1.00  0.00            
ATOM     37  H15 BCD     1      14.480  33.900  30.300  1.00  0.00            
ATOM     38  H16 BCD     1      15.700  35.710  28.540  1.00  0.00            
ATOM     39  H17 BCD     1      17.810  33.780  27.800  1.00  0.00            
ATOM     40  H18 BCD     1      18.490  35.460  26.140  1.00  0.00            
ATOM     41  H19 BCD     1      16.850  34.810  25.870  1.00  0.00            
ATOM     42  H20 BCD     1      16.580  36.970  25.750  1.00  0.00            
ATOM     43  C13 BCD     1      22.520  31.520  30.550  1.00  0.00            
ATOM     44  O11 BCD     1      21.670  30.500  30.020  1.00  0.00            
ATOM     45  C14 BCD     1      21.900  32.050  31.870  1.00  0.00            
ATOM     46  O12 BCD     1      21.650  30.960  32.780  1.00  0.00            
ATOM     47  C15 BCD     1      20.500  32.640  31.590  1.00  0.00            
ATOM     48  O13 BCD     1      19.960  33.250  32.790  1.00  0.00            
ATOM     49  C16 BCD     1      20.480  33.620  30.410  1.00  0.00            
ATOM     50  C17 BCD     1      21.310  33.230  29.220  1.00  0.00            
ATOM     51  O14 BCD     1      22.530  32.670  29.610  1.00  0.00            
ATOM     52  C18 BCD     1      21.610  34.390  28.260  1.00  0.00            
ATOM     53  O15 BCD     1      22.360  35.480  28.780  1.00  0.00            
ATOM     54  H21 BCD     1      23.570  31.200  30.570  1.00  0.00            
ATOM     55  H22 BCD     1      22.540  32.850  32.280  1.00  0.00            
ATOM     56  H23 BCD     1      20.990  31.230  33.420  1.00  0.00            
ATOM     57  H24 BCD     1      19.830  31.830  31.250  1.00  0.00            
ATOM     58  H25 BCD     1      19.180  33.700  32.460  1.00  0.00            
ATOM     59  H26 BCD     1      21.000  34.550  30.660  1.00  0.00            
ATOM     60  H27 BCD     1      20.730  32.460  28.680  1.00  0.00            
ATOM     61  H28 BCD     1      22.050  33.940  27.360  1.00  0.00            
ATOM     62  H29 BCD     1      20.640  34.810  27.970  1.00  0.00            
ATOM     63  H30 BCD     1      22.510  36.140  28.100  1.00  0.00            
ATOM     64  C19 BCD     1      22.020  26.730  28.320  1.00  0.00            
ATOM     65  O16 BCD     1      21.030  26.840  27.310  1.00  0.00            
ATOM     66  C20 BCD     1      21.490  26.740  29.810  1.00  0.00            
ATOM     67  O17 BCD     1      20.410  25.860  29.940  1.00  0.00            
ATOM     68  C21 BCD     1      21.230  28.190  30.250  1.00  0.00            
ATOM     69  O18 BCD     1      21.230  28.250  31.730  1.00  0.00            
ATOM     70  C22 BCD     1      22.290  29.210  29.800  1.00  0.00            
ATOM     71  C23 BCD     1      22.610  29.090  28.340  1.00  0.00            
ATOM     72  O19 BCD     1      23.000  27.730  28.170  1.00  0.00            
ATOM     73  C24 BCD     1      23.740  30.010  27.900  1.00  0.00            
ATOM     74  O20 BCD     1      24.720  29.880  28.930  1.00  0.00            
ATOM     75  H31 BCD     1      22.530  25.770  28.250  1.00  0.00            
ATOM     76  H32 BCD     1      22.310  26.390  30.440  1.00  0.00            
ATOM     77  H33 BCD     1      20.000  26.020  29.080  1.00  0.00            
ATOM     78  H34 BCD     1      20.230  28.350  29.840  1.00  0.00            
ATOM     79  H35 BCD     1      21.310  29.180  31.980  1.00  0.00            
ATOM     80  H36 BCD     1      23.120  29.100  30.510  1.00  0.00            
ATOM     81  H37 BCD     1      21.680  29.390  27.820  1.00  0.00            
ATOM     82  H38 BCD     1      24.220  29.720  26.950  1.00  0.00            
ATOM     83  H39 BCD     1      23.480  31.080  27.920  1.00  0.00            
ATOM     84  H40 BCD     1      25.230  29.070  28.810  1.00  0.00            
ATOM     85  C25 BCD     1      20.300  25.800  23.350  1.00  0.00            
ATOM     86  O21 BCD     1      18.930  26.200  23.550  1.00  0.00            
ATOM     87  C26 BCD     1      20.570  24.670  24.330  1.00  0.00            
ATOM     88  O22 BCD     1      19.900  23.470  23.920  1.00  0.00            
ATOM     89  C27 BCD     1      20.380  25.220  25.740  1.00  0.00            
ATOM     90  O23 BCD     1      20.640  24.150  26.590  1.00  0.00            
ATOM     91  C28 BCD     1      21.290  26.410  25.980  1.00  0.00            
ATOM     92  C29 BCD     1      20.980  27.460  24.920  1.00  0.00            
ATOM     93  O24 BCD     1      21.130  26.910  23.630  1.00  0.00            
ATOM     94  C30 BCD     1      22.070  28.530  25.020  1.00  0.00            
ATOM     95  O25 BCD     1      21.630  29.890  25.110  1.00  0.00            
ATOM     96  H41 BCD     1      20.450  25.540  22.300  1.00  0.00            
ATOM     97  H42 BCD     1      21.670  24.580  24.350  1.00  0.00            
ATOM     98  H43 BCD     1      18.950  23.590  23.910  1.00  0.00            
ATOM     99  H44 BCD     1      19.340  25.550  25.850  1.00  0.00            
ATOM    100  H45 BCD     1      21.370  23.560  26.370  1.00  0.00            
ATOM    101  H46 BCD     1      22.350  26.170  25.810  1.00  0.00            
ATOM    102  H47 BCD     1      19.990  27.920  25.050  1.00  0.00            
ATOM    103  H48 BCD     1      22.680  28.400  25.920  1.00  0.00            
ATOM    104  H49 BCD     1      22.720  28.520  24.140  1.00  0.00            
ATOM    105  H50 BCD     1      22.450  30.400  25.120  1.00  0.00            
ATOM    106  C31 BCD     1      15.500  27.300  21.450  1.00  0.00            
ATOM    107  O26 BCD     1      15.160  28.170  22.530  1.00  0.00            
ATOM    108  C32 BCD     1      15.660  25.810  21.860  1.00  0.00            
ATOM    109  O27 BCD     1      14.330  25.370  22.190  1.00  0.00            
ATOM    110  C33 BCD     1      16.680  25.640  23.000  1.00  0.00            
ATOM    111  C34 BCD     1      18.030  26.190  22.400  1.00  0.00            
ATOM    112  C35 BCD     1      17.820  27.660  21.870  1.00  0.00            
ATOM    113  O28 BCD     1      16.750  27.830  20.970  1.00  0.00            
ATOM    114  C36 BCD     1      19.070  28.290  21.380  1.00  0.00            
ATOM    115  O29 BCD     1      19.750  27.530  20.410  1.00  0.00            
ATOM    116  O30 BCD     1      16.800  24.290  23.490  1.00  0.00            
ATOM    117  H51 BCD     1      14.710  27.300  20.690  1.00  0.00            
ATOM    118  H52 BCD     1      15.990  25.060  21.130  1.00  0.00            
ATOM    119  H53 BCD     1      14.290  24.510  22.620  1.00  0.00            
ATOM    120  H54 BCD     1      16.410  26.260  23.870  1.00  0.00            
ATOM    121  H55 BCD     1      15.960  23.850  23.660  1.00  0.00            
ATOM    122  H56 BCD     1      18.340  25.560  21.550  1.00  0.00            
ATOM    123  H57 BCD     1      17.450  28.190  22.760  1.00  0.00            
ATOM    124  H58 BCD     1      18.750  29.250  20.960  1.00  0.00            
ATOM    125  H59 BCD     1      19.740  28.590  22.200  1.00  0.00            
ATOM    126  H60 BCD     1      20.540  28.070  20.320  1.00  0.00            
ATOM    127  C37 BCD     1      12.290  30.490  24.260  1.00  0.00            
ATOM    128  O31 BCD     1      13.320  31.170  25.040  1.00  0.00            
ATOM    129  C38 BCD     1      12.270  29.120  24.670  1.00  0.00            
ATOM    130  O32 BCD     1      12.140  28.920  26.090  1.00  0.00            
ATOM    131  C39 BCD     1      13.530  28.350  24.230  1.00  0.00            
ATOM    132  O33 BCD     1      13.560  26.910  24.580  1.00  0.00            
ATOM    133  C40 BCD     1      13.750  28.470  22.710  1.00  0.00            
ATOM    134  C41 BCD     1      13.680  29.970  22.320  1.00  0.00            
ATOM    135  O34 BCD     1      12.470  30.530  22.800  1.00  0.00            
ATOM    136  C42 BCD     1      13.710  30.200  20.830  1.00  0.00            
ATOM    137  O35 BCD     1      12.640  29.440  20.270  1.00  0.00            
ATOM    138  H61 BCD     1      11.320  30.910  24.570  1.00  0.00            
ATOM    139  H62 BCD     1      11.340  28.700  24.260  1.00  0.00            
ATOM    140  H63 BCD     1      12.400  28.050  26.400  1.00  0.00            
ATOM    141  H64 BCD     1      14.420  28.840  24.620  1.00  0.00            
ATOM    142  H65 BCD     1      13.860  26.340  23.860  1.00  0.00            
ATOM    143  H66 BCD     1      13.080  27.840  22.110  1.00  0.00            
ATOM    144  H67 BCD     1      14.600  30.440  22.700  1.00  0.00            
ATOM    145  H68 BCD     1      13.590  31.270  20.590  1.00  0.00            
ATOM    146  H69 BCD     1      14.610  29.720  20.440  1.00  0.00            
ATOM    147  H70 BCD     1      11.770  29.670  20.590  1.00  0.00            
ATOM    148  C1  CM7     2      15.430  26.650  30.600  1.00  0.00            
ATOM    149  C2  CM7     2      16.980  26.800  30.620  1.00  0.00            
ATOM    150  C3  CM7     2      17.510  27.370  29.330  1.00  0.00            
ATOM    151  O1  CM7     2      18.030  26.670  28.480  1.00  0.00            
ATOM    152  N1  CM7     2      17.460  28.710  29.160  1.00  0.00            
ATOM    153  C4  CM7     2      16.910  29.580  30.150  1.00  0.00            
ATOM    154  C5  CM7     2      17.630  30.150  31.180  1.00  0.00            
ATOM    155  C6  CM7     2      16.970  31.120  31.990  1.00  0.00            
ATOM    156  C7  CM7     2      15.740  31.530  31.800  1.00  0.00            
ATOM    157  C8  CM7     2      15.060  31.030  30.730  1.00  0.00            
ATOM    158  C9  CM7     2      15.650  30.060  29.860  1.00  0.00            
ATOM    159  C10 CM7     2      17.900  29.310  27.880  1.00  0.00            
ATOM    160  C11 CM7     2      16.880  29.110  26.750  1.00  0.00            
ATOM    161  C12 CM7     2      17.380  29.590  25.340  1.00  0.00            
ATOM    162  N2  CM7     2      17.770  31.010  25.470  1.00  0.00            
ATOM    163  C13 CM7     2      18.060  31.590  24.170  1.00  0.00            
ATOM    164  C14 CM7     2      16.920  31.650  23.120  1.00  0.00            
ATOM    165  C15 CM7     2      17.150  32.850  22.130  1.00  0.00            
ATOM    166  C16 CM7     2      17.760  32.610  20.880  1.00  0.00            
ATOM    167  C17 CM7     2      18.130  33.670  20.040  1.00  0.00            
ATOM    168  C18 CM7     2      17.880  35.020  20.500  1.00  0.00            
ATOM    169  C19 CM7     2      17.380  35.270  21.800  1.00  0.00            
ATOM    170  C20 CM7     2      16.910  34.140  22.570  1.00  0.00            
ATOM    171  C21 CM7     2      18.810  31.300  26.490  1.00  0.00            
ATOM    172  C22 CM7     2      18.370  30.820  27.930  1.00  0.00            
ATOM    173  H1  CM7     2      15.050  25.840  29.970  1.00  0.00            
ATOM    174  H2  CM7     2      15.190  26.290  31.610  1.00  0.00            
ATOM    175  H3  CM7     2      14.860  27.580  30.500  1.00  0.00            
ATOM    176  H4  CM7     2      17.470  25.840  30.810  1.00  0.00            
ATOM    177  H5  CM7     2      17.290  27.530  31.380  1.00  0.00            
ATOM    178  H6  CM7     2      18.640  29.790  31.340  1.00  0.00            
ATOM    179  H7  CM7     2      17.520  31.540  32.830  1.00  0.00            
ATOM    180  H8  CM7     2      15.340  32.260  32.500  1.00  0.00            
ATOM    181  H9  CM7     2      14.080  31.430  30.490  1.00  0.00            
ATOM    182  H10 CM7     2      15.090  29.760  28.980  1.00  0.00            
ATOM    183  H11 CM7     2      18.770  28.720  27.560  1.00  0.00            
ATOM    184  H12 CM7     2      15.950  29.610  27.050  1.00  0.00            
ATOM    185  H13 CM7     2      16.610  28.050  26.660  1.00  0.00            
ATOM    186  H14 CM7     2      16.530  29.480  24.650  1.00  0.00            
ATOM    187  H15 CM7     2      18.220  28.960  25.030  1.00  0.00            
ATOM    188  H16 CM7     2      18.980  31.140  23.770  1.00  0.00            
ATOM    189  H17 CM7     2      18.360  32.620  24.420  1.00  0.00            
ATOM    190  H18 CM7     2      15.990  31.710  23.700  1.00  0.00            
ATOM    191  H19 CM7     2      16.920  30.690  22.580  1.00  0.00            
ATOM    192  H20 CM7     2      18.020  31.600  20.590  1.00  0.00            
ATOM    193  H21 CM7     2      18.590  33.480  19.070  1.00  0.00            
ATOM    194  H22 CM7     2      18.130  35.860  19.860  1.00  0.00            
ATOM    195  H23 CM7     2      17.300  36.300  22.130  1.00  0.00            
ATOM    196  H24 CM7     2      16.500  34.340  23.560  1.00  0.00            
ATOM    197  H25 CM7     2      18.850  32.400  26.540  1.00  0.00            
ATOM    198  H26 CM7     2      19.770  30.850  26.210  1.00  0.00            
ATOM    199  H27 CM7     2      19.160  30.850  28.690  1.00  0.00            
ATOM    200  H28 CM7     2      17.530  31.440  28.260  1.00  0.00            
TER
ENDMDL
MODEL        1
ATOM      1  C1  BCD     1      11.600  30.560  26.220  1.00  0.00            
ATOM      2  O1  BCD     1      12.860  29.930  26.310  1.00  0.00            
ATOM      3  C2  BCD     1      10.850  30.200  24.940  1.00  0.00            
ATOM      4  O2  BCD     1      10.720  28.790  24.830  1.00  0.00            
ATOM      5  C3  BCD     1      11.620  30.750  23.740  1.00  0.00            
ATOM      6  O3  BCD     1      10.960  30.470  22.480  1.00  0.00            
ATOM      7  C4  BCD     1      11.810  32.290  23.890  1.00  0.00            
ATOM      8  C5  BCD     1      12.470  32.550  25.240  1.00  0.00            
ATOM      9  O4  BCD     1      11.790  31.950  26.370  1.00  0.00            
ATOM     10  C6  BCD     1      12.550  34.060  25.500  1.00  0.00            
ATOM     11  O5  BCD     1      13.140  34.320  26.790  1.00  0.00            
ATOM     12  H1  BCD     1      10.960  30.260  27.060  1.00  0.00            
ATOM     13  H2  BCD     1       9.900  30.760  24.940  1.00  0.00            
ATOM     14  H3  BCD     1      10.510  28.560  23.920  1.00  0.00            
ATOM     15  H4  BCD     1      12.540  30.160  23.810  1.00  0.00            
ATOM     16  H5  BCD     1      11.250  31.130  21.850  1.00  0.00            
ATOM     17  H6  BCD     1      10.870  32.850  23.760  1.00  0.00            
ATOM     18  H7  BCD     1      13.510  32.200  25.270  1.00  0.00            
ATOM     19  H8  BCD     1      13.150  34.490  24.690  1.00  0.00            
ATOM     20  H9  BCD     1      11.550  34.520  25.500  1.00  0.00            
ATOM     21  H10 BCD     1      12.470  34.110  27.450  1.00  0.00            
ATOM     22  C7  BCD     1      14.870  27.720  29.140  1.00  0.00            
ATOM     23  O6  BCD     1      15.810  27.360  28.080  1.00  0.00            
ATOM     24  C8  BCD     1      13.490  27.210  28.790  1.00  0.00            
ATOM     25  O7  BCD     1      13.470  25.810  28.630  1.00  0.00            
ATOM     26  C9  BCD     1      13.030  27.820  27.470  1.00  0.00            
ATOM     27  O8  BCD     1      11.690  27.440  27.150  1.00  0.00            
ATOM     28  C10 BCD     1      13.110  29.340  27.600  1.00  0.00            
ATOM     29  C11 BCD     1      14.450  29.850  28.140  1.00  0.00            
ATOM     30  O9  BCD     1      14.790  29.120  29.350  1.00  0.00            
ATOM     31  C12 BCD     1      14.490  31.340  28.260  1.00  0.00            
ATOM     32  O10 BCD     1      13.470  31.920  28.970  1.00  0.00            
ATOM     33  H11 BCD     1      15.160  27.250  30.090  1.00  0.00            
ATOM     34  H12 BCD     1      12.820  27.650  29.550  1.00  0.00            
ATOM     35  H13 BCD     1      12.650  25.540  28.220  1.00  0.00            
ATOM     36  H14 BCD     1      13.720  27.530  26.670  1.00  0.00            
ATOM     37  H15 BCD     1      11.540  27.840  26.290  1.00  0.00            
ATOM     38  H16 BCD     1      12.340  29.660  28.310  1.00  0.00            
ATOM     39  H17 BCD     1      15.170  29.630  27.340  1.00  0.00            
ATOM     40  H18 BCD     1      15.430  31.700  28.690  1.00  0.00            
ATOM     41  H19 BCD     1      14.530  31.730  27.230  1.00  0.00            
ATOM     42  H20 BCD     1      13.790  32.610  29.570  1.00  0.00            
ATOM     43  C13 BCD     1      19.510  25.610  27.470  1.00  0.00            
ATOM     44  O11 BCD     1      19.310  25.640  26.070  1.00  0.00            
ATOM     45  C14 BCD     1      18.450  24.780  28.180  1.00  0.00            
ATOM     46  O12 BCD     1      18.580  23.340  27.720  1.00  0.00            
ATOM     47  C15 BCD     1      17.050  25.310  27.880  1.00  0.00            
ATOM     48  O13 BCD     1      16.050  24.540  28.460  1.00  0.00            
ATOM     49  C16 BCD     1      17.020  26.800  28.400  1.00  0.00            
ATOM     50  C17 BCD     1      18.130  27.630  27.740  1.00  0.00            
ATOM     51  O14 BCD     1      19.420  26.960  28.000  1.00  0.00            
ATOM     52  C18 BCD     1      18.190  29.100  28.140  1.00  0.00            
ATOM     53  O15 BCD     1      18.560  29.330  29.530  1.00  0.00            
ATOM     54  H21 BCD     1      20.460  25.120  27.720  1.00  0.00            
ATOM     55  H22 BCD     1      18.600  24.770  29.270  1.00  0.00            
ATOM     56  H23 BCD     1      18.040  22.950  28.410  1.00  0.00            
ATOM     57  H24 BCD     1      16.870  25.320  26.800  1.00  0.00            
ATOM     58  H25 BCD     1      15.190  24.950  28.370  1.00  0.00            
ATOM     59  H26 BCD     1      17.200  26.910  29.480  1.00  0.00            
ATOM     60  H27 BCD     1      17.910  27.470  26.680  1.00  0.00            
ATOM     61  H28 BCD     1      18.970  29.600  27.550  1.00  0.00            
ATOM     62  H29 BCD     1      17.230  29.560  27.900  1.00  0.00            
ATOM     63  H30 BCD     1      19.520  29.320  29.510  1.00  0.00            
ATOM     64  C19 BCD     1      21.080  24.990  22.430  1.00  0.00            
ATOM     65  O16 BCD     1      19.940  25.720  21.960  1.00  0.00            
ATOM     66  C20 BCD     1      20.690  23.710  23.180  1.00  0.00            
ATOM     67  O17 BCD     1      20.130  22.860  22.240  1.00  0.00            
ATOM     68  C21 BCD     1      19.800  24.030  24.370  1.00  0.00            
ATOM     69  O18 BCD     1      19.390  22.880  25.190  1.00  0.00            
ATOM     70  C22 BCD     1      20.390  25.110  25.260  1.00  0.00            
ATOM     71  C23 BCD     1      21.090  26.220  24.490  1.00  0.00            
ATOM     72  O19 BCD     1      21.860  25.690  23.460  1.00  0.00            
ATOM     73  C24 BCD     1      22.060  26.980  25.350  1.00  0.00            
ATOM     74  O20 BCD     1      23.010  26.190  26.070  1.00  0.00            
ATOM     75  H31 BCD     1      21.800  24.850  21.610  1.00  0.00            
ATOM     76  H32 BCD     1      21.690  23.330  23.420  1.00  0.00            
ATOM     77  H33 BCD     1      20.020  22.030  22.710  1.00  0.00            
ATOM     78  H34 BCD     1      18.870  24.370  23.900  1.00  0.00            
ATOM     79  H35 BCD     1      19.030  23.220  26.010  1.00  0.00            
ATOM     80  H36 BCD     1      21.150  24.600  25.880  1.00  0.00            
ATOM     81  H37 BCD     1      20.300  26.890  24.120  1.00  0.00            
ATOM     82  H38 BCD     1      22.600  27.700  24.720  1.00  0.00            
ATOM     83  H39 BCD     1      21.490  27.560  26.080  1.00  0.00            
ATOM     84  H40 BCD     1      23.500  25.770  25.360  1.00  0.00            
ATOM     85  C25 BCD     1      19.300  27.950  18.500  1.00  0.00            
ATOM     86  O21 BCD     1      18.660  29.000  19.270  1.00  0.00            
ATOM     87  C26 BCD     1      18.500  26.600  18.720  1.00  0.00            
ATOM     88  O22 BCD     1      17.160  26.800  18.340  1.00  0.00            
ATOM     89  C27 BCD     1      18.530  26.140  20.110  1.00  0.00            
ATOM     90  O23 BCD     1      17.800  24.900  20.270  1.00  0.00            
ATOM     91  C28 BCD     1      19.940  26.050  20.630  1.00  0.00            
ATOM     92  C29 BCD     1      20.760  27.350  20.350  1.00  0.00            
ATOM     93  O24 BCD     1      20.620  27.810  19.010  1.00  0.00            
ATOM     94  C30 BCD     1      22.260  27.390  20.630  1.00  0.00            
ATOM     95  O25 BCD     1      23.040  26.440  19.930  1.00  0.00            
ATOM     96  H41 BCD     1      19.350  28.260  17.450  1.00  0.00            
ATOM     97  H42 BCD     1      19.000  25.870  18.070  1.00  0.00            
ATOM     98  H43 BCD     1      16.930  27.630  18.750  1.00  0.00            
ATOM     99  H44 BCD     1      18.020  26.930  20.680  1.00  0.00            
ATOM    100  H45 BCD     1      16.890  25.040  20.020  1.00  0.00            
ATOM    101  H46 BCD     1      20.410  25.180  20.150  1.00  0.00            
ATOM    102  H47 BCD     1      20.270  28.070  21.020  1.00  0.00            
ATOM    103  H48 BCD     1      22.660  28.370  20.330  1.00  0.00            
ATOM    104  H49 BCD     1      22.400  27.250  21.710  1.00  0.00            
ATOM    105  H50 BCD     1      23.740  26.150  20.520  1.00  0.00            
ATOM    106  C31 BCD     1      16.770  32.720  18.860  1.00  0.00            
ATOM    107  O26 BCD     1      15.920  32.180  19.890  1.00  0.00            
ATOM    108  C32 BCD     1      16.730  31.790  17.600  1.00  0.00            
ATOM    109  O27 BCD     1      15.430  31.800  17.000  1.00  0.00            
ATOM    110  C33 BCD     1      17.080  30.340  17.920  1.00  0.00            
ATOM    111  C34 BCD     1      18.450  30.260  18.640  1.00  0.00            
ATOM    112  C35 BCD     1      18.580  31.410  19.700  1.00  0.00            
ATOM    113  O28 BCD     1      18.170  32.710  19.290  1.00  0.00            
ATOM    114  C36 BCD     1      19.990  31.460  20.150  1.00  0.00            
ATOM    115  O29 BCD     1      20.910  31.860  19.150  1.00  0.00            
ATOM    116  O30 BCD     1      17.150  29.540  16.730  1.00  0.00            
ATOM    117  H51 BCD     1      16.610  33.790  18.720  1.00  0.00            
ATOM    118  H52 BCD     1      17.380  32.140  16.790  1.00  0.00            
ATOM    119  H53 BCD     1      15.530  31.880  16.050  1.00  0.00            
ATOM    120  H54 BCD     1      16.340  29.940  18.640  1.00  0.00            
ATOM    121  H55 BCD     1      16.290  29.150  16.540  1.00  0.00            
ATOM    122  H56 BCD     1      19.230  30.440  17.890  1.00  0.00            
ATOM    123  H57 BCD     1      18.010  31.050  20.570  1.00  0.00            
ATOM    124  H58 BCD     1      20.100  32.250  20.910  1.00  0.00            
ATOM    125  H59 BCD     1      20.320  30.540  20.640  1.00  0.00            
ATOM    126  H60 BCD     1      20.580  32.710  18.850  1.00  0.00            
ATOM    127  C37 BCD     1      12.590  33.650  21.940  1.00  0.00            
ATOM    128  O31 BCD     1      12.770  32.620  22.840  1.00  0.00            
ATOM    129  C38 BCD     1      12.350  33.020  20.580  1.00  0.00            
ATOM    130  O32 BCD     1      11.090  32.310  20.510  1.00  0.00            
ATOM    131  C39 BCD     1      13.560  32.150  20.180  1.00  0.00            
ATOM    132  O33 BCD     1      13.330  31.620  18.810  1.00  0.00            
ATOM    133  C40 BCD     1      14.810  33.020  20.130  1.00  0.00            
ATOM    134  C41 BCD     1      14.960  33.660  21.480  1.00  0.00            
ATOM    135  O34 BCD     1      13.740  34.360  21.810  1.00  0.00            
ATOM    136  C42 BCD     1      15.990  34.820  21.530  1.00  0.00            
ATOM    137  O35 BCD     1      15.870  35.950  20.630  1.00  0.00            
ATOM    138  H61 BCD     1      11.730  34.300  22.160  1.00  0.00            
ATOM    139  H62 BCD     1      12.250  33.780  19.790  1.00  0.00            
ATOM    140  H63 BCD     1      10.720  32.600  19.670  1.00  0.00            
ATOM    141  H64 BCD     1      13.800  31.360  20.900  1.00  0.00            
ATOM    142  H65 BCD     1      14.230  31.550  18.470  1.00  0.00            
ATOM    143  H66 BCD     1      14.690  33.820  19.390  1.00  0.00            
ATOM    144  H67 BCD     1      15.170  32.890  22.220  1.00  0.00            
ATOM    145  H68 BCD     1      16.010  35.220  22.560  1.00  0.00            
ATOM    146  H69 BCD     1      16.970  34.360  21.380  1.00  0.00            
ATOM    147  H70 BCD     1      16.750  36.300  20.450  1.00  0.00            
ATOM    148  C1  CM7     2      13.340  25.050  19.500  1.00  0.00            
ATOM    149  C2  CM7     2      13.690  25.500  20.900  1.00  0.00            
ATOM    150  C3  CM7     2      14.630  26.730  21.020  1.00  0.00            
ATOM    151  O1  CM7     2      14.700  27.630  20.180  1.00  0.00            
ATOM    152  N1  CM7     2      15.270  26.800  22.280  1.00  0.00            
ATOM    153  C4  CM7     2      15.100  25.920  23.390  1.00  0.00            
ATOM    154  C5  CM7     2      16.000  24.810  23.630  1.00  0.00            
ATOM    155  C6  CM7     2      15.750  23.960  24.710  1.00  0.00            
ATOM    156  C7  CM7     2      14.650  24.110  25.580  1.00  0.00            
ATOM    157  C8  CM7     2      13.790  25.220  25.360  1.00  0.00            
ATOM    158  C9  CM7     2      13.990  26.090  24.250  1.00  0.00            
ATOM    159  C10 CM7     2      15.950  28.080  22.620  1.00  0.00            
ATOM    160  C11 CM7     2      15.050  29.150  23.380  1.00  0.00            
ATOM    161  C12 CM7     2      15.860  30.460  23.540  1.00  0.00            
ATOM    162  N2  CM7     2      17.160  30.270  24.180  1.00  0.00            
ATOM    163  C13 CM7     2      17.910  31.510  24.480  1.00  0.00            
ATOM    164  C14 CM7     2      17.200  32.450  25.310  1.00  0.00            
ATOM    165  C15 CM7     2      18.120  33.550  25.900  1.00  0.00            
ATOM    166  C16 CM7     2      19.100  33.250  26.870  1.00  0.00            
ATOM    167  C17 CM7     2      19.940  34.210  27.440  1.00  0.00            
ATOM    168  C18 CM7     2      19.940  35.460  26.910  1.00  0.00            
ATOM    169  C19 CM7     2      18.890  35.830  25.970  1.00  0.00            
ATOM    170  C20 CM7     2      18.040  34.870  25.460  1.00  0.00            
ATOM    171  C21 CM7     2      17.990  29.250  23.530  1.00  0.00            
ATOM    172  C22 CM7     2      17.290  27.890  23.330  1.00  0.00            
ATOM    173  H1  CM7     2      13.070  23.990  19.480  1.00  0.00            
ATOM    174  H2  CM7     2      12.580  25.690  19.050  1.00  0.00            
ATOM    175  H3  CM7     2      14.230  25.050  18.860  1.00  0.00            
ATOM    176  H4  CM7     2      14.280  24.670  21.310  1.00  0.00            
ATOM    177  H5  CM7     2      12.870  25.700  21.600  1.00  0.00            
ATOM    178  H6  CM7     2      16.850  24.710  22.960  1.00  0.00            
ATOM    179  H7  CM7     2      16.640  23.390  24.920  1.00  0.00            
ATOM    180  H8  CM7     2      14.530  23.380  26.380  1.00  0.00            
ATOM    181  H9  CM7     2      12.960  25.400  26.040  1.00  0.00            
ATOM    182  H10 CM7     2      13.360  26.930  23.990  1.00  0.00            
ATOM    183  H11 CM7     2      16.300  28.500  21.660  1.00  0.00            
ATOM    184  H12 CM7     2      14.750  28.870  24.390  1.00  0.00            
ATOM    185  H13 CM7     2      14.110  29.340  22.840  1.00  0.00            
ATOM    186  H14 CM7     2      15.250  31.110  24.190  1.00  0.00            
ATOM    187  H15 CM7     2      16.080  31.060  22.650  1.00  0.00            
ATOM    188  H16 CM7     2      18.150  31.980  23.510  1.00  0.00            
ATOM    189  H17 CM7     2      18.830  31.280  25.040  1.00  0.00            
ATOM    190  H18 CM7     2      16.730  31.910  26.150  1.00  0.00            
ATOM    191  H19 CM7     2      16.330  32.930  24.840  1.00  0.00            
ATOM    192  H20 CM7     2      19.240  32.200  27.120  1.00  0.00            
ATOM    193  H21 CM7     2      20.610  33.950  28.260  1.00  0.00            
ATOM    194  H22 CM7     2      20.700  36.190  27.190  1.00  0.00            
ATOM    195  H23 CM7     2      19.050  36.770  25.450  1.00  0.00            
ATOM    196  H24 CM7     2      17.290  35.170  24.740  1.00  0.00            
ATOM    197  H25 CM7     2      18.930  29.140  24.080  1.00  0.00            
ATOM    198  H26 CM7     2      18.240  29.610  22.520  1.00  0.00            
ATOM    199  H27 CM7     2      17.980  27.210  22.810  1.00  0.00            
ATOM    200  H28 CM7     2      17.120  27.430  24.310  1.00  0.00            
TER
ENDMDL
MODEL        1
ATOM      1  C1  BCD     1      14.490  30.490  27.650  1.00  0.00            
ATOM      2  O1  BCD     1      15.420  29.390  27.680  1.00  0.00            
ATOM      3  C2  BCD     1      13.560  30.340  26.410  1.00  0.00            
ATOM      4  O2  BCD     1      12.860  29.120  26.500  1.00  0.00            
ATOM      5  C3  BCD     1      14.360  30.390  25.110  1.00  0.00            
ATOM      6  O3  BCD     1      13.470  30.320  23.960  1.00  0.00            
ATOM      7  C4  BCD     1      15.200  31.690  25.140  1.00  0.00            
ATOM      8  C5  BCD     1      16.050  31.830  26.400  1.00  0.00            
ATOM      9  O4  BCD     1      15.130  31.800  27.480  1.00  0.00            
ATOM     10  C6  BCD     1      16.890  33.110  26.400  1.00  0.00            
ATOM     11  O5  BCD     1      17.770  33.170  27.470  1.00  0.00            
ATOM     12  H1  BCD     1      13.890  30.550  28.570  1.00  0.00            
ATOM     13  H2  BCD     1      12.810  31.140  26.330  1.00  0.00            
ATOM     14  H3  BCD     1      11.940  29.380  26.380  1.00  0.00            
ATOM     15  H4  BCD     1      15.060  29.540  25.130  1.00  0.00            
ATOM     16  H5  BCD     1      12.970  29.510  23.980  1.00  0.00            
ATOM     17  H6  BCD     1      14.520  32.550  25.070  1.00  0.00            
ATOM     18  H7  BCD     1      16.700  30.950  26.430  1.00  0.00            
ATOM     19  H8  BCD     1      17.460  33.280  25.470  1.00  0.00            
ATOM     20  H9  BCD     1      16.140  33.900  26.300  1.00  0.00            
ATOM     21  H10 BCD     1      18.460  33.800  27.250  1.00  0.00            
ATOM     22  C7  BCD     1      16.940  26.530  30.100  1.00  0.00            
ATOM     23  O6  BCD     1      17.600  25.930  29.010  1.00  0.00            
ATOM     24  C8  BCD     1      15.460  26.420  29.950  1.00  0.00            
ATOM     25  O7  BCD     1      14.960  25.080  29.850  1.00  0.00            
ATOM     26  C9  BCD     1      15.180  27.260  28.730  1.00  0.00            
ATOM     27  O8  BCD     1      13.800  27.370  28.430  1.00  0.00            
ATOM     28  C10 BCD     1      15.660  28.640  28.880  1.00  0.00            
ATOM     29  C11 BCD     1      17.090  28.650  29.140  1.00  0.00            
ATOM     30  O9  BCD     1      17.330  27.850  30.310  1.00  0.00            
ATOM     31  C12 BCD     1      17.510  30.060  29.510  1.00  0.00            
ATOM     32  O10 BCD     1      16.890  30.520  30.750  1.00  0.00            
ATOM     33  H11 BCD     1      17.180  26.020  31.040  1.00  0.00            
ATOM     34  H12 BCD     1      14.890  26.860  30.780  1.00  0.00            
ATOM     35  H13 BCD     1      15.730  24.590  29.530  1.00  0.00            
ATOM     36  H14 BCD     1      15.740  26.820  27.890  1.00  0.00            
ATOM     37  H15 BCD     1      13.620  28.120  27.840  1.00  0.00            
ATOM     38  H16 BCD     1      15.100  29.120  29.700  1.00  0.00            
ATOM     39  H17 BCD     1      17.750  28.280  28.350  1.00  0.00            
ATOM     40  H18 BCD     1      18.580  30.080  29.740  1.00  0.00            
ATOM     41  H19 BCD     1      17.350  30.760  28.690  1.00  0.00            
ATOM     42  H20 BCD     1      16.890  29.770  31.340  1.00  0.00            
ATOM     43  C13 BCD     1      20.490  23.150  28.080  1.00  0.00            
ATOM     44  O11 BCD     1      20.140  23.300  26.700  1.00  0.00            
ATOM     45  C14 BCD     1      19.260  22.630  28.890  1.00  0.00            
ATOM     46  O12 BCD     1      18.800  21.400  28.410  1.00  0.00            
ATOM     47  C15 BCD     1      18.110  23.670  28.760  1.00  0.00            
ATOM     48  O13 BCD     1      17.090  23.270  29.680  1.00  0.00            
ATOM     49  C16 BCD     1      18.660  25.060  29.200  1.00  0.00            
ATOM     50  C17 BCD     1      19.850  25.460  28.400  1.00  0.00            
ATOM     51  O14 BCD     1      20.850  24.480  28.490  1.00  0.00            
ATOM     52  C18 BCD     1      20.450  26.790  28.740  1.00  0.00            
ATOM     53  O15 BCD     1      20.820  26.710  30.170  1.00  0.00            
ATOM     54  H21 BCD     1      21.340  22.490  28.330  1.00  0.00            
ATOM     55  H22 BCD     1      19.610  22.570  29.930  1.00  0.00            
ATOM     56  H23 BCD     1      18.760  21.470  27.450  1.00  0.00            
ATOM     57  H24 BCD     1      17.730  23.770  27.740  1.00  0.00            
ATOM     58  H25 BCD     1      16.880  22.360  29.470  1.00  0.00            
ATOM     59  H26 BCD     1      18.920  24.980  30.260  1.00  0.00            
ATOM     60  H27 BCD     1      19.600  25.580  27.330  1.00  0.00            
ATOM     61  H28 BCD     1      21.390  26.860  28.170  1.00  0.00            
ATOM     62  H29 BCD     1      19.680  27.550  28.590  1.00  0.00            
ATOM     63  H30 BCD     1      21.270  25.860  30.210  1.00  0.00            
ATOM     64  C19 BCD     1      21.810  22.000  23.220  1.00  0.00            
ATOM     65  O16 BCD     1      21.120  22.970  22.420  1.00  0.00            
ATOM     66  C20 BCD     1      20.870  21.020  23.930  1.00  0.00            
ATOM     67  O17 BCD     1      19.950  20.440  22.950  1.00  0.00            
ATOM     68  C21 BCD     1      20.070  21.720  24.920  1.00  0.00            
ATOM     69  O18 BCD     1      19.160  20.830  25.720  1.00  0.00            
ATOM     70  C22 BCD     1      21.020  22.540  25.850  1.00  0.00            
ATOM     71  C23 BCD     1      21.890  23.580  25.120  1.00  0.00            
ATOM     72  O19 BCD     1      22.640  22.750  24.150  1.00  0.00            
ATOM     73  C24 BCD     1      22.850  24.340  25.930  1.00  0.00            
ATOM     74  O20 BCD     1      23.600  23.540  26.810  1.00  0.00            
ATOM     75  H31 BCD     1      22.570  21.540  22.580  1.00  0.00            
ATOM     76  H32 BCD     1      21.530  20.270  24.390  1.00  0.00            
ATOM     77  H33 BCD     1      19.290  20.140  23.590  1.00  0.00            
ATOM     78  H34 BCD     1      19.500  22.420  24.300  1.00  0.00            
ATOM     79  H35 BCD     1      18.470  20.330  25.280  1.00  0.00            
ATOM     80  H36 BCD     1      21.680  21.850  26.390  1.00  0.00            
ATOM     81  H37 BCD     1      21.250  24.310  24.590  1.00  0.00            
ATOM     82  H38 BCD     1      23.500  24.840  25.200  1.00  0.00            
ATOM     83  H39 BCD     1      22.300  25.040  26.570  1.00  0.00            
ATOM     84  H40 BCD     1      24.100  24.080  27.430  1.00  0.00            
ATOM     85  C25 BCD     1      20.730  24.800  18.870  1.00  0.00            
ATOM     86  O21 BCD     1      20.020  25.780  19.670  1.00  0.00            
ATOM     87  C26 BCD     1      20.080  23.410  18.870  1.00  0.00            
ATOM     88  O22 BCD     1      18.750  23.520  18.320  1.00  0.00            
ATOM     89  C27 BCD     1      20.070  22.870  20.290  1.00  0.00            
ATOM     90  O23 BCD     1      19.630  21.470  20.380  1.00  0.00            
ATOM     91  C28 BCD     1      21.350  23.010  21.030  1.00  0.00            
ATOM     92  C29 BCD     1      22.180  24.260  20.770  1.00  0.00            
ATOM     93  O24 BCD     1      22.020  24.790  19.400  1.00  0.00            
ATOM     94  C30 BCD     1      23.680  24.200  21.090  1.00  0.00            
ATOM     95  O25 BCD     1      24.360  23.140  20.350  1.00  0.00            
ATOM     96  H41 BCD     1      20.750  25.210  17.850  1.00  0.00            
ATOM     97  H42 BCD     1      20.630  22.780  18.160  1.00  0.00            
ATOM     98  H43 BCD     1      18.240  24.100  18.900  1.00  0.00            
ATOM     99  H44 BCD     1      19.400  23.560  20.830  1.00  0.00            
ATOM    100  H45 BCD     1      19.600  21.220  21.300  1.00  0.00            
ATOM    101  H46 BCD     1      22.000  22.180  20.710  1.00  0.00            
ATOM    102  H47 BCD     1      21.720  24.990  21.450  1.00  0.00            
ATOM    103  H48 BCD     1      24.220  25.150  21.100  1.00  0.00            
ATOM    104  H49 BCD     1      23.820  23.820  22.120  1.00  0.00            
ATOM    105  H50 BCD     1      25.290  23.360  20.380  1.00  0.00            
ATOM    106  C31 BCD     1      18.040  29.430  19.000  1.00  0.00            
ATOM    107  O26 BCD     1      17.950  29.760  20.390  1.00  0.00            
ATOM    108  C32 BCD     1      17.370  28.100  18.640  1.00  0.00            
ATOM    109  O27 BCD     1      15.950  28.190  18.750  1.00  0.00            
ATOM    110  C33 BCD     1      17.960  26.900  19.310  1.00  0.00            
ATOM    111  C34 BCD     1      19.420  26.810  18.930  1.00  0.00            
ATOM    112  C35 BCD     1      20.170  28.140  19.220  1.00  0.00            
ATOM    113  O28 BCD     1      19.430  29.270  18.660  1.00  0.00            
ATOM    114  C36 BCD     1      21.610  28.160  18.660  1.00  0.00            
ATOM    115  O29 BCD     1      21.630  27.870  17.220  1.00  0.00            
ATOM    116  O30 BCD     1      17.230  25.700  19.080  1.00  0.00            
ATOM    117  H51 BCD     1      17.650  30.270  18.410  1.00  0.00            
ATOM    118  H52 BCD     1      17.600  27.950  17.580  1.00  0.00            
ATOM    119  H53 BCD     1      15.520  27.390  18.440  1.00  0.00            
ATOM    120  H54 BCD     1      17.900  26.950  20.400  1.00  0.00            
ATOM    121  H55 BCD     1      16.700  25.480  19.850  1.00  0.00            
ATOM    122  H56 BCD     1      19.500  26.740  17.840  1.00  0.00            
ATOM    123  H57 BCD     1      20.260  28.150  20.320  1.00  0.00            
ATOM    124  H58 BCD     1      22.210  29.070  18.760  1.00  0.00            
ATOM    125  H59 BCD     1      22.190  27.390  19.200  1.00  0.00            
ATOM    126  H60 BCD     1      22.470  27.740  16.770  1.00  0.00            
ATOM    127  C37 BCD     1      16.190  32.510  23.020  1.00  0.00            
ATOM    128  O31 BCD     1      16.040  31.490  23.990  1.00  0.00            
ATOM    129  C38 BCD     1      15.360  32.130  21.790  1.00  0.00            
ATOM    130  O32 BCD     1      13.970  32.100  22.110  1.00  0.00            
ATOM    131  C39 BCD     1      15.890  30.890  21.130  1.00  0.00            
ATOM    132  O33 BCD     1      15.180  30.570  19.930  1.00  0.00            
ATOM    133  C40 BCD     1      17.400  31.090  20.810  1.00  0.00            
ATOM    134  C41 BCD     1      18.190  31.440  22.080  1.00  0.00            
ATOM    135  O34 BCD     1      17.570  32.550  22.680  1.00  0.00            
ATOM    136  C42 BCD     1      19.570  31.820  21.740  1.00  0.00            
ATOM    137  O35 BCD     1      19.600  33.060  21.020  1.00  0.00            
ATOM    138  H61 BCD     1      15.910  33.510  23.360  1.00  0.00            
ATOM    139  H62 BCD     1      15.550  32.840  20.980  1.00  0.00            
ATOM    140  H63 BCD     1      13.750  31.390  22.710  1.00  0.00            
ATOM    141  H64 BCD     1      15.860  30.100  21.890  1.00  0.00            
ATOM    142  H65 BCD     1      15.470  29.680  19.680  1.00  0.00            
ATOM    143  H66 BCD     1      17.660  31.810  20.020  1.00  0.00            
ATOM    144  H67 BCD     1      18.120  30.600  22.790  1.00  0.00            
ATOM    145  H68 BCD     1      20.100  31.960  22.690  1.00  0.00            
ATOM    146  H69 BCD     1      20.040  31.000  21.190  1.00  0.00            
ATOM    147  H70 BCD     1      18.840  33.550  21.350  1.00  0.00            
ATOM    148  C1  CM7     2      12.840  24.850  22.000  1.00  0.00            
ATOM    149  C2  CM7     2      14.110  23.900  22.170  1.00  0.00            
ATOM    150  C3  CM7     2      15.430  24.640  22.150  1.00  0.00            
ATOM    151  O1  CM7     2      15.770  25.210  21.140  1.00  0.00            
ATOM    152  N1  CM7     2      16.060  24.940  23.350  1.00  0.00            
ATOM    153  C4  CM7     2      15.740  24.230  24.490  1.00  0.00            
ATOM    154  C5  CM7     2      16.390  22.980  24.780  1.00  0.00            
ATOM    155  C6  CM7     2      15.940  22.220  25.890  1.00  0.00            
ATOM    156  C7  CM7     2      14.800  22.570  26.590  1.00  0.00            
ATOM    157  C8  CM7     2      14.170  23.810  26.330  1.00  0.00            
ATOM    158  C9  CM7     2      14.650  24.660  25.310  1.00  0.00            
ATOM    159  C10 CM7     2      17.100  26.050  23.410  1.00  0.00            
ATOM    160  C11 CM7     2      16.650  27.120  24.400  1.00  0.00            
ATOM    161  C12 CM7     2      17.540  28.360  24.360  1.00  0.00            
ATOM    162  N2  CM7     2      19.000  27.880  24.570  1.00  0.00            
ATOM    163  C13 CM7     2      19.970  29.010  24.600  1.00  0.00            
ATOM    164  C14 CM7     2      19.610  30.070  25.620  1.00  0.00            
ATOM    165  C15 CM7     2      20.780  30.960  26.050  1.00  0.00            
ATOM    166  C16 CM7     2      21.960  30.310  26.420  1.00  0.00            
ATOM    167  C17 CM7     2      23.100  31.050  26.760  1.00  0.00            
ATOM    168  C18 CM7     2      23.080  32.420  26.800  1.00  0.00            
ATOM    169  C19 CM7     2      21.910  33.060  26.380  1.00  0.00            
ATOM    170  C20 CM7     2      20.710  32.330  26.100  1.00  0.00            
ATOM    171  C21 CM7     2      19.530  26.730  23.740  1.00  0.00            
ATOM    172  C22 CM7     2      18.490  25.550  23.670  1.00  0.00            
ATOM    173  H1  CM7     2      12.040  24.320  21.460  1.00  0.00            
ATOM    174  H2  CM7     2      12.450  25.220  22.960  1.00  0.00            
ATOM    175  H3  CM7     2      13.160  25.690  21.370  1.00  0.00            
ATOM    176  H4  CM7     2      14.060  23.270  21.270  1.00  0.00            
ATOM    177  H5  CM7     2      14.100  23.120  22.940  1.00  0.00            
ATOM    178  H6  CM7     2      17.140  22.640  24.070  1.00  0.00            
ATOM    179  H7  CM7     2      16.520  21.320  25.990  1.00  0.00            
ATOM    180  H8  CM7     2      14.410  21.840  27.290  1.00  0.00            
ATOM    181  H9  CM7     2      13.360  24.180  26.950  1.00  0.00            
ATOM    182  H10 CM7     2      14.210  25.610  25.040  1.00  0.00            
ATOM    183  H11 CM7     2      17.230  26.560  22.440  1.00  0.00            
ATOM    184  H12 CM7     2      16.550  26.800  25.450  1.00  0.00            
ATOM    185  H13 CM7     2      15.620  27.410  24.130  1.00  0.00            
ATOM    186  H14 CM7     2      17.180  28.970  25.190  1.00  0.00            
ATOM    187  H15 CM7     2      17.540  28.810  23.360  1.00  0.00            
ATOM    188  H16 CM7     2      20.120  29.420  23.590  1.00  0.00            
ATOM    189  H17 CM7     2      20.970  28.650  24.890  1.00  0.00            
ATOM    190  H18 CM7     2      19.250  29.570  26.530  1.00  0.00            
ATOM    191  H19 CM7     2      18.750  30.610  25.200  1.00  0.00            
ATOM    192  H20 CM7     2      22.040  29.230  26.390  1.00  0.00            
ATOM    193  H21 CM7     2      23.980  30.530  27.110  1.00  0.00            
ATOM    194  H22 CM7     2      23.990  32.990  27.010  1.00  0.00            
ATOM    195  H23 CM7     2      21.910  34.140  26.400  1.00  0.00            
ATOM    196  H24 CM7     2      19.790  32.860  25.900  1.00  0.00            
ATOM    197  H25 CM7     2      20.470  26.320  24.150  1.00  0.00            
ATOM    198  H26 CM7     2      19.650  27.130  22.730  1.00  0.00            
ATOM    199  H27 CM7     2      18.780  24.820  22.910  1.00  0.00            
ATOM    200  H28 CM7     2      18.650  25.020  24.620  1.00  0.00            
TER
ENDMDL
MODEL        1
ATOM      1  C1  BCD     1       4.600  22.510  21.680  1.00  0.00            
ATOM      2  O1  BCD     1       6.060  22.490  21.570  1.00  0.00            
ATOM      3  C2  BCD     1       4.020  22.070  20.400  1.00  0.00            
ATOM      4  O2  BCD     1       4.470  20.750  20.110  1.00  0.00            
ATOM      5  C3  BCD     1       4.330  22.960  19.210  1.00  0.00            
ATOM      6  O3  BCD     1       3.620  22.550  17.990  1.00  0.00            
ATOM      7  C4  BCD     1       3.970  24.370  19.610  1.00  0.00            
ATOM      8  C5  BCD     1       4.460  24.830  20.970  1.00  0.00            
ATOM      9  O4  BCD     1       4.130  23.890  21.960  1.00  0.00            
ATOM     10  C6  BCD     1       3.860  26.200  21.370  1.00  0.00            
ATOM     11  O5  BCD     1       2.430  26.140  21.530  1.00  0.00            
ATOM     12  H1  BCD     1       4.330  21.860  22.520  1.00  0.00            
ATOM     13  H2  BCD     1       2.930  22.130  20.570  1.00  0.00            
ATOM     14  H3  BCD     1       3.730  20.210  19.810  1.00  0.00            
ATOM     15  H4  BCD     1       5.420  22.910  19.030  1.00  0.00            
ATOM     16  H5  BCD     1       3.930  21.680  17.740  1.00  0.00            
ATOM     17  H6  BCD     1       2.880  24.480  19.480  1.00  0.00            
ATOM     18  H7  BCD     1       5.550  24.980  20.970  1.00  0.00            
ATOM     19  H8  BCD     1       4.380  26.590  22.260  1.00  0.00            
ATOM     20  H9  BCD     1       4.030  26.910  20.550  1.00  0.00            
ATOM     21  H10 BCD     1       2.150  26.760  22.210  1.00  0.00            
ATOM     22  C7  BCD     1       9.240  20.880  23.550  1.00  0.00            
ATOM     23  O6  BCD     1      10.210  21.220  22.500  1.00  0.00            
ATOM     24  C8  BCD     1       8.220  19.950  23.180  1.00  0.00            
ATOM     25  O7  BCD     1       8.870  18.700  22.780  1.00  0.00            
ATOM     26  C9  BCD     1       7.310  20.550  22.130  1.00  0.00            
ATOM     27  O8  BCD     1       6.300  19.610  21.800  1.00  0.00            
ATOM     28  C10 BCD     1       6.760  21.900  22.630  1.00  0.00            
ATOM     29  C11 BCD     1       7.880  22.850  23.100  1.00  0.00            
ATOM     30  O9  BCD     1       8.650  22.080  24.000  1.00  0.00            
ATOM     31  C12 BCD     1       7.370  24.120  23.730  1.00  0.00            
ATOM     32  O10 BCD     1       8.410  25.050  23.990  1.00  0.00            
ATOM     33  H11 BCD     1       9.850  20.520  24.390  1.00  0.00            
ATOM     34  H12 BCD     1       7.620  19.750  24.080  1.00  0.00            
ATOM     35  H13 BCD     1       8.490  17.930  23.210  1.00  0.00            
ATOM     36  H14 BCD     1       7.950  20.700  21.260  1.00  0.00            
ATOM     37  H15 BCD     1       5.870  19.940  21.010  1.00  0.00            
ATOM     38  H16 BCD     1       6.030  21.700  23.430  1.00  0.00            
ATOM     39  H17 BCD     1       8.600  23.010  22.290  1.00  0.00            
ATOM     40  H18 BCD     1       6.610  24.630  23.120  1.00  0.00            
ATOM     41  H19 BCD     1       6.910  23.810  24.680  1.00  0.00            
ATOM     42  H20 BCD     1       9.060  24.620  24.550  1.00  0.00            
ATOM     43  C13 BCD     1      14.260  21.160  21.630  1.00  0.00            
ATOM     44  O11 BCD     1      14.160  21.560  20.260  1.00  0.00            
ATOM     45  C14 BCD     1      13.630  19.890  21.830  1.00  0.00            
ATOM     46  O12 BCD     1      14.150  18.840  20.940  1.00  0.00            
ATOM     47  C15 BCD     1      12.090  19.990  21.840  1.00  0.00            
ATOM     48  O13 BCD     1      11.530  18.690  22.190  1.00  0.00            
ATOM     49  C16 BCD     1      11.560  21.050  22.840  1.00  0.00            
ATOM     50  C17 BCD     1      12.260  22.330  22.400  1.00  0.00            
ATOM     51  O14 BCD     1      13.700  22.180  22.520  1.00  0.00            
ATOM     52  C18 BCD     1      11.810  23.570  23.180  1.00  0.00            
ATOM     53  O15 BCD     1      11.880  23.350  24.590  1.00  0.00            
ATOM     54  H21 BCD     1      15.320  21.030  21.850  1.00  0.00            
ATOM     55  H22 BCD     1      13.870  19.710  22.890  1.00  0.00            
ATOM     56  H23 BCD     1      13.670  18.890  20.110  1.00  0.00            
ATOM     57  H24 BCD     1      11.850  20.190  20.790  1.00  0.00            
ATOM     58  H25 BCD     1      10.580  18.750  22.280  1.00  0.00            
ATOM     59  H26 BCD     1      11.760  20.790  23.880  1.00  0.00            
ATOM     60  H27 BCD     1      11.960  22.520  21.360  1.00  0.00            
ATOM     61  H28 BCD     1      12.350  24.490  22.910  1.00  0.00            
ATOM     62  H29 BCD     1      10.750  23.690  22.940  1.00  0.00            
ATOM     63  H30 BCD     1      11.040  23.580  25.000  1.00  0.00            
ATOM     64  C19 BCD     1      16.010  23.890  17.360  1.00  0.00            
ATOM     65  O16 BCD     1      14.730  24.530  17.210  1.00  0.00            
ATOM     66  C20 BCD     1      15.950  22.390  17.000  1.00  0.00            
ATOM     67  O17 BCD     1      15.490  22.280  15.620  1.00  0.00            
ATOM     68  C21 BCD     1      14.980  21.690  17.980  1.00  0.00            
ATOM     69  O18 BCD     1      15.040  20.300  17.650  1.00  0.00            
ATOM     70  C22 BCD     1      15.290  22.000  19.480  1.00  0.00            
ATOM     71  C23 BCD     1      15.610  23.560  19.740  1.00  0.00            
ATOM     72  O19 BCD     1      16.450  24.010  18.680  1.00  0.00            
ATOM     73  C24 BCD     1      16.290  23.930  21.100  1.00  0.00            
ATOM     74  O20 BCD     1      17.320  23.000  21.410  1.00  0.00            
ATOM     75  H31 BCD     1      16.810  24.320  16.750  1.00  0.00            
ATOM     76  H32 BCD     1      16.950  21.970  17.200  1.00  0.00            
ATOM     77  H33 BCD     1      15.350  21.330  15.550  1.00  0.00            
ATOM     78  H34 BCD     1      13.940  22.030  17.840  1.00  0.00            
ATOM     79  H35 BCD     1      14.200  19.940  17.960  1.00  0.00            
ATOM     80  H36 BCD     1      16.180  21.470  19.840  1.00  0.00            
ATOM     81  H37 BCD     1      14.590  23.940  19.670  1.00  0.00            
ATOM     82  H38 BCD     1      16.670  24.950  20.950  1.00  0.00            
ATOM     83  H39 BCD     1      15.610  23.910  21.960  1.00  0.00            
ATOM     84  H40 BCD     1      17.960  23.160  20.710  1.00  0.00            
ATOM     85  C25 BCD     1      13.160  28.000  15.850  1.00  0.00            
ATOM     86  O21 BCD     1      11.850  27.550  16.200  1.00  0.00            
ATOM     87  C26 BCD     1      13.780  27.100  14.800  1.00  0.00            
ATOM     88  O22 BCD     1      13.040  27.090  13.540  1.00  0.00            
ATOM     89  C27 BCD     1      13.850  25.660  15.390  1.00  0.00            
ATOM     90  O23 BCD     1      14.460  24.710  14.450  1.00  0.00            
ATOM     91  C28 BCD     1      14.770  25.790  16.590  1.00  0.00            
ATOM     92  C29 BCD     1      14.250  26.830  17.600  1.00  0.00            
ATOM     93  O24 BCD     1      13.970  28.070  17.040  1.00  0.00            
ATOM     94  C30 BCD     1      15.230  27.030  18.780  1.00  0.00            
ATOM     95  O25 BCD     1      16.510  27.570  18.360  1.00  0.00            
ATOM     96  H41 BCD     1      13.210  28.990  15.390  1.00  0.00            
ATOM     97  H42 BCD     1      14.810  27.400  14.550  1.00  0.00            
ATOM     98  H43 BCD     1      12.100  27.120  13.760  1.00  0.00            
ATOM     99  H44 BCD     1      12.830  25.330  15.650  1.00  0.00            
ATOM    100  H45 BCD     1      14.680  23.840  14.790  1.00  0.00            
ATOM    101  H46 BCD     1      15.790  26.060  16.280  1.00  0.00            
ATOM    102  H47 BCD     1      13.380  26.420  18.110  1.00  0.00            
ATOM    103  H48 BCD     1      14.630  27.670  19.430  1.00  0.00            
ATOM    104  H49 BCD     1      15.360  26.050  19.250  1.00  0.00            
ATOM    105  H50 BCD     1      16.290  27.980  17.520  1.00  0.00            
ATOM    106  C31 BCD     1       7.980  29.060  16.190  1.00  0.00            
ATOM    107  O26 BCD     1       7.430  27.830  16.760  1.00  0.00            
ATOM    108  C32 BCD     1       8.590  28.720  14.820  1.00  0.00            
ATOM    109  O27 BCD     1       7.590  28.150  13.950  1.00  0.00            
ATOM    110  C33 BCD     1       9.780  27.710  15.000  1.00  0.00            
ATOM    111  C34 BCD     1      10.790  28.400  15.890  1.00  0.00            
ATOM    112  C35 BCD     1      10.100  28.770  17.170  1.00  0.00            
ATOM    113  O28 BCD     1       8.930  29.600  17.050  1.00  0.00            
ATOM    114  C36 BCD     1      11.020  29.630  18.100  1.00  0.00            
ATOM    115  O29 BCD     1      11.390  30.920  17.740  1.00  0.00            
ATOM    116  O30 BCD     1      10.390  27.500  13.710  1.00  0.00            
ATOM    117  H51 BCD     1       7.150  29.780  16.210  1.00  0.00            
ATOM    118  H52 BCD     1       8.980  29.660  14.400  1.00  0.00            
ATOM    119  H53 BCD     1       7.330  27.290  14.290  1.00  0.00            
ATOM    120  H54 BCD     1       9.480  26.780  15.510  1.00  0.00            
ATOM    121  H55 BCD     1       9.730  27.030  13.190  1.00  0.00            
ATOM    122  H56 BCD     1      11.140  29.320  15.390  1.00  0.00            
ATOM    123  H57 BCD     1       9.740  27.830  17.590  1.00  0.00            
ATOM    124  H58 BCD     1      10.410  29.720  19.010  1.00  0.00            
ATOM    125  H59 BCD     1      11.930  29.050  18.320  1.00  0.00            
ATOM    126  H60 BCD     1      10.800  31.260  17.060  1.00  0.00            
ATOM    127  C37 BCD     1       4.010  25.850  17.650  1.00  0.00            
ATOM    128  O31 BCD     1       4.720  25.120  18.670  1.00  0.00            
ATOM    129  C38 BCD     1       4.600  25.580  16.200  1.00  0.00            
ATOM    130  O32 BCD     1       4.550  24.170  15.870  1.00  0.00            
ATOM    131  C39 BCD     1       6.010  26.030  16.120  1.00  0.00            
ATOM    132  O33 BCD     1       6.580  25.820  14.820  1.00  0.00            
ATOM    133  C40 BCD     1       6.070  27.520  16.540  1.00  0.00            
ATOM    134  C41 BCD     1       5.390  27.770  17.900  1.00  0.00            
ATOM    135  O34 BCD     1       4.020  27.250  17.880  1.00  0.00            
ATOM    136  C42 BCD     1       5.240  29.210  18.400  1.00  0.00            
ATOM    137  O35 BCD     1       4.600  29.920  17.400  1.00  0.00            
ATOM    138  H61 BCD     1       2.950  25.590  17.780  1.00  0.00            
ATOM    139  H62 BCD     1       3.950  26.150  15.510  1.00  0.00            
ATOM    140  H63 BCD     1       4.340  23.640  16.640  1.00  0.00            
ATOM    141  H64 BCD     1       6.630  25.580  16.900  1.00  0.00            
ATOM    142  H65 BCD     1       6.420  24.920  14.530  1.00  0.00            
ATOM    143  H66 BCD     1       5.630  28.200  15.800  1.00  0.00            
ATOM    144  H67 BCD     1       5.920  27.200  18.670  1.00  0.00            
ATOM    145  H68 BCD     1       4.640  29.140  19.320  1.00  0.00            
ATOM    146  H69 BCD     1       6.250  29.590  18.540  1.00  0.00            
ATOM    147  H70 BCD     1       3.770  29.470  17.210  1.00  0.00            
ATOM    148  C1  CM7     2      11.110  23.760  13.960  1.00  0.00            
ATOM    149  C2  CM7     2      10.210  23.980  15.210  1.00  0.00            
ATOM    150  C3  CM7     2       9.650  22.690  15.820  1.00  0.00            
ATOM    151  O1  CM7     2       9.420  21.720  15.120  1.00  0.00            
ATOM    152  N1  CM7     2       9.490  22.730  17.230  1.00  0.00            
ATOM    153  C4  CM7     2       9.100  21.510  17.860  1.00  0.00            
ATOM    154  C5  CM7     2      10.010  20.710  18.550  1.00  0.00            
ATOM    155  C6  CM7     2       9.590  19.470  19.050  1.00  0.00            
ATOM    156  C7  CM7     2       8.200  19.090  18.930  1.00  0.00            
ATOM    157  C8  CM7     2       7.370  19.950  18.240  1.00  0.00            
ATOM    158  C9  CM7     2       7.810  21.140  17.670  1.00  0.00            
ATOM    159  C10 CM7     2       9.600  24.010  18.010  1.00  0.00            
ATOM    160  C11 CM7     2       8.550  24.030  19.120  1.00  0.00            
ATOM    161  C12 CM7     2       8.610  25.370  19.880  1.00  0.00            
ATOM    162  N2  CM7     2      10.000  25.670  20.300  1.00  0.00            
ATOM    163  C13 CM7     2       9.990  26.810  21.250  1.00  0.00            
ATOM    164  C14 CM7     2      11.430  27.270  21.630  1.00  0.00            
ATOM    165  C15 CM7     2      11.390  28.370  22.610  1.00  0.00            
ATOM    166  C16 CM7     2      12.110  28.210  23.800  1.00  0.00            
ATOM    167  C17 CM7     2      12.300  29.250  24.730  1.00  0.00            
ATOM    168  C18 CM7     2      11.870  30.540  24.380  1.00  0.00            
ATOM    169  C19 CM7     2      11.140  30.710  23.170  1.00  0.00            
ATOM    170  C20 CM7     2      10.840  29.620  22.320  1.00  0.00            
ATOM    171  C21 CM7     2      11.070  25.600  19.300  1.00  0.00            
ATOM    172  C22 CM7     2      11.020  24.250  18.550  1.00  0.00            
ATOM    173  H1  CM7     2      11.960  23.100  14.150  1.00  0.00            
ATOM    174  H2  CM7     2      10.510  23.160  13.260  1.00  0.00            
ATOM    175  H3  CM7     2      11.500  24.620  13.410  1.00  0.00            
ATOM    176  H4  CM7     2       9.360  24.690  15.200  1.00  0.00            
ATOM    177  H5  CM7     2      10.930  24.360  15.950  1.00  0.00            
ATOM    178  H6  CM7     2      11.040  21.060  18.590  1.00  0.00            
ATOM    179  H7  CM7     2      10.330  18.880  19.580  1.00  0.00            
ATOM    180  H8  CM7     2       7.850  18.180  19.410  1.00  0.00            
ATOM    181  H9  CM7     2       6.300  19.810  18.130  1.00  0.00            
ATOM    182  H10 CM7     2       7.160  21.890  17.240  1.00  0.00            
ATOM    183  H11 CM7     2       9.320  24.890  17.420  1.00  0.00            
ATOM    184  H12 CM7     2       8.840  23.340  19.930  1.00  0.00            
ATOM    185  H13 CM7     2       7.530  23.820  18.780  1.00  0.00            
ATOM    186  H14 CM7     2       7.920  25.370  20.730  1.00  0.00            
ATOM    187  H15 CM7     2       8.290  26.210  19.260  1.00  0.00            
ATOM    188  H16 CM7     2       9.390  26.440  22.090  1.00  0.00            
ATOM    189  H17 CM7     2       9.420  27.680  20.870  1.00  0.00            
ATOM    190  H18 CM7     2      11.940  27.720  20.770  1.00  0.00            
ATOM    191  H19 CM7     2      12.120  26.450  21.900  1.00  0.00            
ATOM    192  H20 CM7     2      12.390  27.180  24.020  1.00  0.00            
ATOM    193  H21 CM7     2      12.830  29.030  25.650  1.00  0.00            
ATOM    194  H22 CM7     2      12.010  31.430  24.980  1.00  0.00            
ATOM    195  H23 CM7     2      10.650  31.650  22.940  1.00  0.00            
ATOM    196  H24 CM7     2      10.270  29.780  21.410  1.00  0.00            
ATOM    197  H25 CM7     2      12.070  25.650  19.750  1.00  0.00            
ATOM    198  H26 CM7     2      10.950  26.350  18.500  1.00  0.00            
ATOM    199  H27 CM7     2      11.820  24.090  17.820  1.00  0.00            
ATOM    200  H28 CM7     2      11.120  23.460  19.300  1.00  0.00            
TER
ENDMDL
MODEL        1
ATOM      1  C1  BCD     1       7.120  20.540  22.980  1.00  0.00            
ATOM      2  O1  BCD     1       8.370  20.350  22.290  1.00  0.00            
ATOM      3  C2  BCD     1       6.080  20.570  21.980  1.00  0.00            
ATOM      4  O2  BCD     1       5.910  19.250  21.460  1.00  0.00            
ATOM      5  C3  BCD     1       6.300  21.560  20.910  1.00  0.00            
ATOM      6  O3  BCD     1       5.260  21.540  19.850  1.00  0.00            
ATOM      7  C4  BCD     1       6.370  22.960  21.540  1.00  0.00            
ATOM      8  C5  BCD     1       7.390  22.910  22.660  1.00  0.00            
ATOM      9  O4  BCD     1       6.990  21.820  23.570  1.00  0.00            
ATOM     10  C6  BCD     1       7.400  24.180  23.470  1.00  0.00            
ATOM     11  O5  BCD     1       6.270  24.380  24.310  1.00  0.00            
ATOM     12  H1  BCD     1       6.810  19.780  23.700  1.00  0.00            
ATOM     13  H2  BCD     1       5.150  20.750  22.540  1.00  0.00            
ATOM     14  H3  BCD     1       5.140  19.130  20.900  1.00  0.00            
ATOM     15  H4  BCD     1       7.280  21.410  20.440  1.00  0.00            
ATOM     16  H5  BCD     1       4.950  20.660  19.620  1.00  0.00            
ATOM     17  H6  BCD     1       5.390  23.300  21.900  1.00  0.00            
ATOM     18  H7  BCD     1       8.380  22.760  22.210  1.00  0.00            
ATOM     19  H8  BCD     1       8.320  24.250  24.060  1.00  0.00            
ATOM     20  H9  BCD     1       7.380  25.060  22.820  1.00  0.00            
ATOM     21  H10 BCD     1       6.070  23.500  24.630  1.00  0.00            
ATOM     22  C7  BCD     1      11.900  18.210  22.310  1.00  0.00            
ATOM     23  O6  BCD     1      12.210  18.980  21.140  1.00  0.00            
ATOM     24  C8  BCD     1      10.580  17.410  21.970  1.00  0.00            
ATOM     25  O7  BCD     1      10.830  16.560  20.850  1.00  0.00            
ATOM     26  C9  BCD     1       9.320  18.340  21.750  1.00  0.00            
ATOM     27  O8  BCD     1       8.120  17.590  21.650  1.00  0.00            
ATOM     28  C10 BCD     1       9.240  19.370  22.880  1.00  0.00            
ATOM     29  C11 BCD     1      10.590  20.060  23.150  1.00  0.00            
ATOM     30  O9  BCD     1      11.620  19.080  23.390  1.00  0.00            
ATOM     31  C12 BCD     1      10.500  21.010  24.420  1.00  0.00            
ATOM     32  O10 BCD     1      11.710  21.750  24.530  1.00  0.00            
ATOM     33  H11 BCD     1      12.750  17.580  22.580  1.00  0.00            
ATOM     34  H12 BCD     1      10.500  16.760  22.860  1.00  0.00            
ATOM     35  H13 BCD     1      10.120  15.960  20.630  1.00  0.00            
ATOM     36  H14 BCD     1       9.500  18.870  20.810  1.00  0.00            
ATOM     37  H15 BCD     1       7.370  18.170  21.510  1.00  0.00            
ATOM     38  H16 BCD     1       8.900  18.950  23.830  1.00  0.00            
ATOM     39  H17 BCD     1      10.800  20.610  22.230  1.00  0.00            
ATOM     40  H18 BCD     1       9.690  21.750  24.320  1.00  0.00            
ATOM     41  H19 BCD     1      10.190  20.420  25.290  1.00  0.00            
ATOM     42  H20 BCD     1      12.370  21.100  24.810  1.00  0.00            
ATOM     43  C13 BCD     1      15.690  19.710  19.010  1.00  0.00            
ATOM     44  O11 BCD     1      15.030  20.480  17.980  1.00  0.00            
ATOM     45  C14 BCD     1      15.110  18.290  19.050  1.00  0.00            
ATOM     46  O12 BCD     1      15.220  17.620  17.850  1.00  0.00            
ATOM     47  C15 BCD     1      13.650  18.310  19.450  1.00  0.00            
ATOM     48  O13 BCD     1      13.010  17.100  19.440  1.00  0.00            
ATOM     49  C16 BCD     1      13.620  18.950  20.800  1.00  0.00            
ATOM     50  C17 BCD     1      14.170  20.360  20.840  1.00  0.00            
ATOM     51  O14 BCD     1      15.440  20.320  20.270  1.00  0.00            
ATOM     52  C18 BCD     1      14.170  21.020  22.180  1.00  0.00            
ATOM     53  O15 BCD     1      15.050  20.460  23.140  1.00  0.00            
ATOM     54  H21 BCD     1      16.780  19.740  18.920  1.00  0.00            
ATOM     55  H22 BCD     1      15.750  17.860  19.830  1.00  0.00            
ATOM     56  H23 BCD     1      14.330  17.280  17.720  1.00  0.00            
ATOM     57  H24 BCD     1      13.110  19.000  18.790  1.00  0.00            
ATOM     58  H25 BCD     1      12.250  17.140  20.030  1.00  0.00            
ATOM     59  H26 BCD     1      14.140  18.360  21.570  1.00  0.00            
ATOM     60  H27 BCD     1      13.530  20.960  20.180  1.00  0.00            
ATOM     61  H28 BCD     1      14.590  22.030  22.040  1.00  0.00            
ATOM     62  H29 BCD     1      13.170  21.060  22.620  1.00  0.00            
ATOM     63  H30 BCD     1      15.900  20.790  22.840  1.00  0.00            
ATOM     64  C19 BCD     1      15.950  22.880  14.890  1.00  0.00            
ATOM     65  O16 BCD     1      14.820  23.740  15.310  1.00  0.00            
ATOM     66  C20 BCD     1      15.710  21.440  14.460  1.00  0.00            
ATOM     67  O17 BCD     1      14.880  21.310  13.320  1.00  0.00            
ATOM     68  C21 BCD     1      15.080  20.690  15.630  1.00  0.00            
ATOM     69  O18 BCD     1      14.890  19.290  15.330  1.00  0.00            
ATOM     70  C22 BCD     1      15.920  20.850  16.920  1.00  0.00            
ATOM     71  C23 BCD     1      16.410  22.220  17.220  1.00  0.00            
ATOM     72  O19 BCD     1      16.900  22.770  15.990  1.00  0.00            
ATOM     73  C24 BCD     1      17.570  22.340  18.160  1.00  0.00            
ATOM     74  O20 BCD     1      18.840  21.910  17.710  1.00  0.00            
ATOM     75  H31 BCD     1      16.550  23.370  14.110  1.00  0.00            
ATOM     76  H32 BCD     1      16.700  21.040  14.230  1.00  0.00            
ATOM     77  H33 BCD     1      14.110  20.740  13.390  1.00  0.00            
ATOM     78  H34 BCD     1      14.110  21.160  15.840  1.00  0.00            
ATOM     79  H35 BCD     1      14.060  18.930  15.670  1.00  0.00            
ATOM     80  H36 BCD     1      16.820  20.220  16.880  1.00  0.00            
ATOM     81  H37 BCD     1      15.570  22.860  17.530  1.00  0.00            
ATOM     82  H38 BCD     1      17.670  23.340  18.590  1.00  0.00            
ATOM     83  H39 BCD     1      17.350  21.830  19.110  1.00  0.00            
ATOM     84  H40 BCD     1      18.970  22.370  16.880  1.00  0.00            
ATOM     85  C25 BCD     1      13.120  27.440  14.420  1.00  0.00            
ATOM     86  O21 BCD     1      12.110  27.200  15.380  1.00  0.00            
ATOM     87  C26 BCD     1      13.040  26.380  13.270  1.00  0.00            
ATOM     88  O22 BCD     1      11.770  26.450  12.640  1.00  0.00            
ATOM     89  C27 BCD     1      13.330  24.950  13.830  1.00  0.00            
ATOM     90  O23 BCD     1      13.270  23.940  12.770  1.00  0.00            
ATOM     91  C28 BCD     1      14.670  24.960  14.530  1.00  0.00            
ATOM     92  C29 BCD     1      14.710  26.120  15.560  1.00  0.00            
ATOM     93  O24 BCD     1      14.440  27.420  14.990  1.00  0.00            
ATOM     94  C30 BCD     1      16.150  26.100  16.210  1.00  0.00            
ATOM     95  O25 BCD     1      17.250  26.370  15.390  1.00  0.00            
ATOM     96  H41 BCD     1      12.980  28.440  14.000  1.00  0.00            
ATOM     97  H42 BCD     1      13.850  26.620  12.570  1.00  0.00            
ATOM     98  H43 BCD     1      11.050  26.650  13.250  1.00  0.00            
ATOM     99  H44 BCD     1      12.590  24.830  14.630  1.00  0.00            
ATOM    100  H45 BCD     1      13.050  23.100  13.190  1.00  0.00            
ATOM    101  H46 BCD     1      15.460  25.110  13.780  1.00  0.00            
ATOM    102  H47 BCD     1      13.890  25.950  16.260  1.00  0.00            
ATOM    103  H48 BCD     1      16.040  26.760  17.080  1.00  0.00            
ATOM    104  H49 BCD     1      16.360  25.140  16.710  1.00  0.00            
ATOM    105  H50 BCD     1      18.130  26.380  15.780  1.00  0.00            
ATOM    106  C31 BCD     1       9.100  28.590  17.820  1.00  0.00            
ATOM    107  O26 BCD     1       8.880  27.290  18.280  1.00  0.00            
ATOM    108  C32 BCD     1       8.960  28.880  16.350  1.00  0.00            
ATOM    109  O27 BCD     1       7.610  28.590  15.900  1.00  0.00            
ATOM    110  C33 BCD     1       9.920  28.090  15.490  1.00  0.00            
ATOM    111  C34 BCD     1      11.380  28.250  15.950  1.00  0.00            
ATOM    112  C35 BCD     1      11.420  28.020  17.440  1.00  0.00            
ATOM    113  O28 BCD     1      10.450  28.840  18.110  1.00  0.00            
ATOM    114  C36 BCD     1      12.770  28.260  18.120  1.00  0.00            
ATOM    115  O29 BCD     1      13.010  29.630  18.390  1.00  0.00            
ATOM    116  O30 BCD     1       9.840  28.520  14.090  1.00  0.00            
ATOM    117  H51 BCD     1       8.560  29.300  18.460  1.00  0.00            
ATOM    118  H52 BCD     1       9.240  29.950  16.340  1.00  0.00            
ATOM    119  H53 BCD     1       7.440  27.670  16.110  1.00  0.00            
ATOM    120  H54 BCD     1       9.720  27.040  15.710  1.00  0.00            
ATOM    121  H55 BCD     1       8.960  28.450  13.710  1.00  0.00            
ATOM    122  H56 BCD     1      11.680  29.270  15.700  1.00  0.00            
ATOM    123  H57 BCD     1      11.180  26.960  17.600  1.00  0.00            
ATOM    124  H58 BCD     1      12.790  27.730  19.080  1.00  0.00            
ATOM    125  H59 BCD     1      13.600  27.860  17.510  1.00  0.00            
ATOM    126  H60 BCD     1      12.390  29.890  19.080  1.00  0.00            
ATOM    127  C37 BCD     1       5.970  25.040  20.390  1.00  0.00            
ATOM    128  O31 BCD     1       6.810  23.880  20.560  1.00  0.00            
ATOM    129  C38 BCD     1       5.720  25.270  18.870  1.00  0.00            
ATOM    130  O32 BCD     1       5.110  24.000  18.430  1.00  0.00            
ATOM    131  C39 BCD     1       7.090  25.550  18.170  1.00  0.00            
ATOM    132  O33 BCD     1       6.870  25.740  16.760  1.00  0.00            
ATOM    133  C40 BCD     1       7.610  26.900  18.890  1.00  0.00            
ATOM    134  C41 BCD     1       7.760  26.750  20.390  1.00  0.00            
ATOM    135  O34 BCD     1       6.520  26.300  20.900  1.00  0.00            
ATOM    136  C42 BCD     1       8.190  28.120  21.000  1.00  0.00            
ATOM    137  O35 BCD     1       7.240  29.140  20.790  1.00  0.00            
ATOM    138  H61 BCD     1       5.010  24.910  20.910  1.00  0.00            
ATOM    139  H62 BCD     1       4.990  26.070  18.710  1.00  0.00            
ATOM    140  H63 BCD     1       5.480  23.310  18.990  1.00  0.00            
ATOM    141  H64 BCD     1       7.740  24.670  18.270  1.00  0.00            
ATOM    142  H65 BCD     1       6.090  25.260  16.480  1.00  0.00            
ATOM    143  H66 BCD     1       6.840  27.660  18.690  1.00  0.00            
ATOM    144  H67 BCD     1       8.550  26.010  20.570  1.00  0.00            
ATOM    145  H68 BCD     1       8.410  27.930  22.060  1.00  0.00            
ATOM    146  H69 BCD     1       9.200  28.340  20.620  1.00  0.00            
ATOM    147  H70 BCD     1       7.670  29.990  20.700  1.00  0.00            
ATOM    148  C1  CM7     2       8.840  24.040  14.180  1.00  0.00            
ATOM    149  C2  CM7     2       9.520  23.690  15.530  1.00  0.00            
ATOM    150  C3  CM7     2       9.370  22.160  15.890  1.00  0.00            
ATOM    151  O1  CM7     2       8.900  21.250  15.150  1.00  0.00            
ATOM    152  N1  CM7     2       9.750  21.880  17.230  1.00  0.00            
ATOM    153  C4  CM7     2       9.220  20.650  17.730  1.00  0.00            
ATOM    154  C5  CM7     2      10.130  19.630  18.000  1.00  0.00            
ATOM    155  C6  CM7     2       9.700  18.400  18.450  1.00  0.00            
ATOM    156  C7  CM7     2       8.290  18.180  18.720  1.00  0.00            
ATOM    157  C8  CM7     2       7.360  19.210  18.460  1.00  0.00            
ATOM    158  C9  CM7     2       7.840  20.420  17.800  1.00  0.00            
ATOM    159  C10 CM7     2      10.470  22.850  18.140  1.00  0.00            
ATOM    160  C11 CM7     2      10.470  22.410  19.650  1.00  0.00            
ATOM    161  C12 CM7     2      11.110  23.530  20.520  1.00  0.00            
ATOM    162  N2  CM7     2      12.530  23.720  20.120  1.00  0.00            
ATOM    163  C13 CM7     2      13.300  24.630  21.070  1.00  0.00            
ATOM    164  C14 CM7     2      14.770  24.890  20.670  1.00  0.00            
ATOM    165  C15 CM7     2      15.390  25.750  21.730  1.00  0.00            
ATOM    166  C16 CM7     2      16.080  25.190  22.800  1.00  0.00            
ATOM    167  C17 CM7     2      16.650  26.010  23.750  1.00  0.00            
ATOM    168  C18 CM7     2      16.610  27.450  23.660  1.00  0.00            
ATOM    169  C19 CM7     2      15.910  28.010  22.540  1.00  0.00            
ATOM    170  C20 CM7     2      15.230  27.150  21.690  1.00  0.00            
ATOM    171  C21 CM7     2      12.750  23.850  18.680  1.00  0.00            
ATOM    172  C22 CM7     2      11.950  22.860  17.790  1.00  0.00            
ATOM    173  H1  CM7     2       9.320  23.620  13.290  1.00  0.00            
ATOM    174  H2  CM7     2       7.900  23.490  14.310  1.00  0.00            
ATOM    175  H3  CM7     2       8.580  25.090  14.010  1.00  0.00            
ATOM    176  H4  CM7     2       9.020  24.250  16.340  1.00  0.00            
ATOM    177  H5  CM7     2      10.570  23.980  15.400  1.00  0.00            
ATOM    178  H6  CM7     2      11.210  19.730  17.930  1.00  0.00            
ATOM    179  H7  CM7     2      10.450  17.660  18.710  1.00  0.00            
ATOM    180  H8  CM7     2       7.940  17.200  19.030  1.00  0.00            
ATOM    181  H9  CM7     2       6.320  18.910  18.550  1.00  0.00            
ATOM    182  H10 CM7     2       7.160  21.150  17.380  1.00  0.00            
ATOM    183  H11 CM7     2      10.050  23.850  18.000  1.00  0.00            
ATOM    184  H12 CM7     2      10.900  21.400  19.710  1.00  0.00            
ATOM    185  H13 CM7     2       9.420  22.380  19.960  1.00  0.00            
ATOM    186  H14 CM7     2      11.020  23.190  21.560  1.00  0.00            
ATOM    187  H15 CM7     2      10.500  24.420  20.340  1.00  0.00            
ATOM    188  H16 CM7     2      13.060  24.340  22.100  1.00  0.00            
ATOM    189  H17 CM7     2      12.840  25.620  21.080  1.00  0.00            
ATOM    190  H18 CM7     2      14.760  25.380  19.690  1.00  0.00            
ATOM    191  H19 CM7     2      15.280  23.930  20.560  1.00  0.00            
ATOM    192  H20 CM7     2      16.120  24.110  22.890  1.00  0.00            
ATOM    193  H21 CM7     2      17.120  25.450  24.550  1.00  0.00            
ATOM    194  H22 CM7     2      17.050  28.090  24.420  1.00  0.00            
ATOM    195  H23 CM7     2      15.760  29.080  22.450  1.00  0.00            
ATOM    196  H24 CM7     2      14.640  27.670  20.940  1.00  0.00            
ATOM    197  H25 CM7     2      13.820  23.610  18.570  1.00  0.00            
ATOM    198  H26 CM7     2      12.530  24.880  18.370  1.00  0.00            
ATOM    199  H27 CM7     2      12.220  23.080  16.750  1.00  0.00            
ATOM    200  H28 CM7     2      12.380  21.860  17.940  1.00  0.00            
TER
ENDMDL
MODEL        1
ATOM      1  C1  BCD     1       6.740  35.570  31.220  1.00  0.00            
ATOM      2  O1  BCD     1       6.440  34.530  32.130  1.00  0.00            
ATOM      3  C2  BCD     1       7.370  35.160  29.900  1.00  0.00            
ATOM      4  O2  BCD     1       6.530  34.260  29.230  1.00  0.00            
ATOM      5  C3  BCD     1       8.780  34.560  30.090  1.00  0.00            
ATOM      6  O3  BCD     1       9.430  34.380  28.850  1.00  0.00            
ATOM      7  C4  BCD     1       9.600  35.540  31.000  1.00  0.00            
ATOM      8  C5  BCD     1       8.880  35.900  32.350  1.00  0.00            
ATOM      9  O4  BCD     1       7.590  36.450  31.990  1.00  0.00            
ATOM     10  C6  BCD     1       9.500  37.010  33.130  1.00  0.00            
ATOM     11  O5  BCD     1       9.490  38.370  32.520  1.00  0.00            
ATOM     12  H1  BCD     1       5.780  36.070  31.000  1.00  0.00            
ATOM     13  H2  BCD     1       7.320  36.050  29.250  1.00  0.00            
ATOM     14  H3  BCD     1       6.550  34.500  28.300  1.00  0.00            
ATOM     15  H4  BCD     1       8.670  33.650  30.690  1.00  0.00            
ATOM     16  H5  BCD     1       9.080  33.580  28.460  1.00  0.00            
ATOM     17  H6  BCD     1       9.850  36.400  30.360  1.00  0.00            
ATOM     18  H7  BCD     1       8.690  35.010  32.960  1.00  0.00            
ATOM     19  H8  BCD     1       9.020  37.000  34.120  1.00  0.00            
ATOM     20  H9  BCD     1      10.550  36.760  33.320  1.00  0.00            
ATOM     21  H10 BCD     1       8.570  38.600  32.710  1.00  0.00            
ATOM     22  C7  BCD     1       3.460  33.060  34.700  1.00  0.00            
ATOM     23  O6  BCD     1       4.230  31.810  34.870  1.00  0.00            
ATOM     24  C8  BCD     1       3.110  33.180  33.230  1.00  0.00            
ATOM     25  O7  BCD     1       2.320  32.100  32.770  1.00  0.00            
ATOM     26  C9  BCD     1       4.420  33.340  32.370  1.00  0.00            
ATOM     27  O8  BCD     1       3.990  33.440  30.960  1.00  0.00            
ATOM     28  C10 BCD     1       5.220  34.550  32.890  1.00  0.00            
ATOM     29  C11 BCD     1       5.460  34.470  34.390  1.00  0.00            
ATOM     30  O9  BCD     1       4.200  34.220  35.070  1.00  0.00            
ATOM     31  C12 BCD     1       6.060  35.710  35.010  1.00  0.00            
ATOM     32  O10 BCD     1       6.360  35.530  36.390  1.00  0.00            
ATOM     33  H11 BCD     1       2.450  33.000  35.140  1.00  0.00            
ATOM     34  H12 BCD     1       2.610  34.150  33.120  1.00  0.00            
ATOM     35  H13 BCD     1       2.580  31.940  31.860  1.00  0.00            
ATOM     36  H14 BCD     1       5.000  32.420  32.540  1.00  0.00            
ATOM     37  H15 BCD     1       4.740  33.590  30.380  1.00  0.00            
ATOM     38  H16 BCD     1       4.660  35.460  32.650  1.00  0.00            
ATOM     39  H17 BCD     1       6.150  33.630  34.530  1.00  0.00            
ATOM     40  H18 BCD     1       7.040  35.810  34.510  1.00  0.00            
ATOM     41  H19 BCD     1       5.400  36.560  34.780  1.00  0.00            
ATOM     42  H20 BCD     1       5.550  35.490  36.900  1.00  0.00            
ATOM     43  C13 BCD     1       4.270  28.450  37.290  1.00  0.00            
ATOM     44  O11 BCD     1       5.640  28.190  36.960  1.00  0.00            
ATOM     45  C14 BCD     1       3.330  28.380  36.090  1.00  0.00            
ATOM     46  O12 BCD     1       3.340  27.160  35.390  1.00  0.00            
ATOM     47  C15 BCD     1       3.610  29.580  35.140  1.00  0.00            
ATOM     48  O13 BCD     1       2.590  29.620  34.140  1.00  0.00            
ATOM     49  C16 BCD     1       3.810  30.890  35.910  1.00  0.00            
ATOM     50  C17 BCD     1       4.750  30.750  37.110  1.00  0.00            
ATOM     51  O14 BCD     1       4.270  29.730  37.950  1.00  0.00            
ATOM     52  C18 BCD     1       4.860  32.080  37.880  1.00  0.00            
ATOM     53  O15 BCD     1       3.730  32.300  38.650  1.00  0.00            
ATOM     54  H21 BCD     1       3.900  27.740  38.030  1.00  0.00            
ATOM     55  H22 BCD     1       2.310  28.570  36.430  1.00  0.00            
ATOM     56  H23 BCD     1       2.540  27.270  34.870  1.00  0.00            
ATOM     57  H24 BCD     1       4.590  29.200  34.790  1.00  0.00            
ATOM     58  H25 BCD     1       2.570  30.490  33.720  1.00  0.00            
ATOM     59  H26 BCD     1       2.820  31.170  36.280  1.00  0.00            
ATOM     60  H27 BCD     1       5.770  30.470  36.830  1.00  0.00            
ATOM     61  H28 BCD     1       5.710  31.820  38.540  1.00  0.00            
ATOM     62  H29 BCD     1       5.120  32.930  37.240  1.00  0.00            
ATOM     63  H30 BCD     1       3.570  31.510  39.170  1.00  0.00            
ATOM     64  C19 BCD     1       8.610  25.580  37.430  1.00  0.00            
ATOM     65  O16 BCD     1       9.440  26.630  36.960  1.00  0.00            
ATOM     66  C20 BCD     1       7.640  25.180  36.320  1.00  0.00            
ATOM     67  O17 BCD     1       8.230  24.620  35.210  1.00  0.00            
ATOM     68  C21 BCD     1       6.820  26.410  35.980  1.00  0.00            
ATOM     69  O18 BCD     1       5.750  26.050  35.050  1.00  0.00            
ATOM     70  C22 BCD     1       6.130  26.880  37.260  1.00  0.00            
ATOM     71  C23 BCD     1       7.080  27.060  38.450  1.00  0.00            
ATOM     72  O19 BCD     1       7.940  25.930  38.590  1.00  0.00            
ATOM     73  C24 BCD     1       6.370  27.360  39.750  1.00  0.00            
ATOM     74  O20 BCD     1       5.230  26.510  39.950  1.00  0.00            
ATOM     75  H31 BCD     1       9.170  24.650  37.550  1.00  0.00            
ATOM     76  H32 BCD     1       7.000  24.460  36.850  1.00  0.00            
ATOM     77  H33 BCD     1       7.470  24.260  34.760  1.00  0.00            
ATOM     78  H34 BCD     1       7.490  27.200  35.620  1.00  0.00            
ATOM     79  H35 BCD     1       4.910  26.490  35.170  1.00  0.00            
ATOM     80  H36 BCD     1       5.250  26.260  37.460  1.00  0.00            
ATOM     81  H37 BCD     1       7.760  27.910  38.300  1.00  0.00            
ATOM     82  H38 BCD     1       7.040  27.330  40.620  1.00  0.00            
ATOM     83  H39 BCD     1       6.000  28.390  39.750  1.00  0.00            
ATOM     84  H40 BCD     1       4.810  26.800  40.770  1.00  0.00            
ATOM     85  C25 BCD     1      13.480  27.660  36.620  1.00  0.00            
ATOM     86  O21 BCD     1      13.050  28.790  35.870  1.00  0.00            
ATOM     87  C26 BCD     1      13.040  26.400  35.900  1.00  0.00            
ATOM     88  O22 BCD     1      13.480  26.290  34.560  1.00  0.00            
ATOM     89  C27 BCD     1      11.500  26.330  35.880  1.00  0.00            
ATOM     90  O23 BCD     1      10.950  25.170  35.220  1.00  0.00            
ATOM     91  C28 BCD     1      10.850  26.510  37.180  1.00  0.00            
ATOM     92  C29 BCD     1      11.350  27.750  37.930  1.00  0.00            
ATOM     93  O24 BCD     1      12.900  27.660  37.920  1.00  0.00            
ATOM     94  C30 BCD     1      10.840  27.790  39.410  1.00  0.00            
ATOM     95  O25 BCD     1      11.370  26.620  40.040  1.00  0.00            
ATOM     96  H41 BCD     1      14.540  27.680  36.880  1.00  0.00            
ATOM     97  H42 BCD     1      13.500  25.560  36.440  1.00  0.00            
ATOM     98  H43 BCD     1      12.940  25.590  34.190  1.00  0.00            
ATOM     99  H44 BCD     1      11.160  27.150  35.230  1.00  0.00            
ATOM    100  H45 BCD     1      10.000  25.210  35.060  1.00  0.00            
ATOM    101  H46 BCD     1      11.040  25.640  37.820  1.00  0.00            
ATOM    102  H47 BCD     1      11.000  28.710  37.540  1.00  0.00            
ATOM    103  H48 BCD     1      11.150  28.680  39.970  1.00  0.00            
ATOM    104  H49 BCD     1       9.760  27.690  39.530  1.00  0.00            
ATOM    105  H50 BCD     1      12.050  26.900  40.660  1.00  0.00            
ATOM    106  C31 BCD     1      14.690  32.290  34.300  1.00  0.00            
ATOM    107  O26 BCD     1      13.620  32.560  33.470  1.00  0.00            
ATOM    108  C32 BCD     1      15.450  31.000  34.040  1.00  0.00            
ATOM    109  O27 BCD     1      15.810  30.870  32.640  1.00  0.00            
ATOM    110  C33 BCD     1      14.590  29.850  34.440  1.00  0.00            
ATOM    111  C34 BCD     1      13.970  29.860  35.860  1.00  0.00            
ATOM    112  C35 BCD     1      13.330  31.220  36.050  1.00  0.00            
ATOM    113  O28 BCD     1      14.270  32.250  35.650  1.00  0.00            
ATOM    114  C36 BCD     1      12.970  31.560  37.550  1.00  0.00            
ATOM    115  O29 BCD     1      14.150  31.590  38.370  1.00  0.00            
ATOM    116  O30 BCD     1      15.370  28.590  34.280  1.00  0.00            
ATOM    117  H51 BCD     1      15.520  32.980  34.100  1.00  0.00            
ATOM    118  H52 BCD     1      16.420  31.040  34.550  1.00  0.00            
ATOM    119  H53 BCD     1      15.980  29.930  32.530  1.00  0.00            
ATOM    120  H54 BCD     1      13.730  29.880  33.760  1.00  0.00            
ATOM    121  H55 BCD     1      14.780  27.840  34.210  1.00  0.00            
ATOM    122  H56 BCD     1      14.700  29.750  36.670  1.00  0.00            
ATOM    123  H57 BCD     1      12.460  31.220  35.380  1.00  0.00            
ATOM    124  H58 BCD     1      12.450  32.530  37.600  1.00  0.00            
ATOM    125  H59 BCD     1      12.170  30.890  37.910  1.00  0.00            
ATOM    126  H60 BCD     1      14.860  31.720  37.740  1.00  0.00            
ATOM    127  C37 BCD     1      12.060  35.420  30.990  1.00  0.00            
ATOM    128  O31 BCD     1      10.760  34.830  31.330  1.00  0.00            
ATOM    129  C38 BCD     1      12.900  34.380  30.260  1.00  0.00            
ATOM    130  O32 BCD     1      12.290  33.890  29.100  1.00  0.00            
ATOM    131  C39 BCD     1      13.190  33.220  31.260  1.00  0.00            
ATOM    132  O33 BCD     1      14.160  32.190  30.720  1.00  0.00            
ATOM    133  C40 BCD     1      13.790  33.700  32.610  1.00  0.00            
ATOM    134  C41 BCD     1      12.950  34.900  33.150  1.00  0.00            
ATOM    135  O34 BCD     1      12.780  35.900  32.140  1.00  0.00            
ATOM    136  C42 BCD     1      13.590  35.360  34.480  1.00  0.00            
ATOM    137  O35 BCD     1      15.000  35.560  34.450  1.00  0.00            
ATOM    138  H61 BCD     1      11.890  36.260  30.320  1.00  0.00            
ATOM    139  H62 BCD     1      13.870  34.800  29.970  1.00  0.00            
ATOM    140  H63 BCD     1      11.350  34.010  29.300  1.00  0.00            
ATOM    141  H64 BCD     1      12.280  32.650  31.490  1.00  0.00            
ATOM    142  H65 BCD     1      14.470  31.760  31.530  1.00  0.00            
ATOM    143  H66 BCD     1      14.850  33.950  32.480  1.00  0.00            
ATOM    144  H67 BCD     1      11.920  34.640  33.430  1.00  0.00            
ATOM    145  H68 BCD     1      13.220  36.380  34.620  1.00  0.00            
ATOM    146  H69 BCD     1      13.330  34.670  35.290  1.00  0.00            
ATOM    147  H70 BCD     1      15.380  34.860  35.000  1.00  0.00            
ATOM    148  C1  CM7     2      10.730  27.390  30.090  1.00  0.00            
ATOM    149  C2  CM7     2       9.630  28.000  31.000  1.00  0.00            
ATOM    150  C3  CM7     2      10.080  29.240  31.850  1.00  0.00            
ATOM    151  O1  CM7     2      11.250  29.290  32.210  1.00  0.00            
ATOM    152  N1  CM7     2       9.140  30.090  32.380  1.00  0.00            
ATOM    153  C4  CM7     2       7.780  30.070  31.980  1.00  0.00            
ATOM    154  C5  CM7     2       6.820  29.230  32.620  1.00  0.00            
ATOM    155  C6  CM7     2       5.490  29.330  32.250  1.00  0.00            
ATOM    156  C7  CM7     2       5.080  30.220  31.180  1.00  0.00            
ATOM    157  C8  CM7     2       6.040  30.840  30.450  1.00  0.00            
ATOM    158  C9  CM7     2       7.410  30.870  30.880  1.00  0.00            
ATOM    159  C10 CM7     2       9.410  30.880  33.650  1.00  0.00            
ATOM    160  C11 CM7     2       9.270  32.380  33.480  1.00  0.00            
ATOM    161  C12 CM7     2       9.770  33.190  34.680  1.00  0.00            
ATOM    162  N2  CM7     2       9.000  32.700  35.860  1.00  0.00            
ATOM    163  C13 CM7     2       9.540  33.400  37.050  1.00  0.00            
ATOM    164  C14 CM7     2       8.680  33.210  38.350  1.00  0.00            
ATOM    165  C15 CM7     2       9.150  32.140  39.410  1.00  0.00            
ATOM    166  C16 CM7     2       8.460  30.880  39.660  1.00  0.00            
ATOM    167  C17 CM7     2       8.950  30.090  40.720  1.00  0.00            
ATOM    168  C18 CM7     2      10.210  30.350  41.360  1.00  0.00            
ATOM    169  C19 CM7     2      10.860  31.590  41.030  1.00  0.00            
ATOM    170  C20 CM7     2      10.400  32.400  40.010  1.00  0.00            
ATOM    171  C21 CM7     2       9.130  31.190  36.100  1.00  0.00            
ATOM    172  C22 CM7     2       8.610  30.440  34.900  1.00  0.00            
ATOM    173  H1  CM7     2      10.740  28.050  29.210  1.00  0.00            
ATOM    174  H2  CM7     2      11.680  27.600  30.590  1.00  0.00            
ATOM    175  H3  CM7     2      10.590  26.350  29.790  1.00  0.00            
ATOM    176  H4  CM7     2       9.240  27.240  31.690  1.00  0.00            
ATOM    177  H5  CM7     2       8.790  28.230  30.340  1.00  0.00            
ATOM    178  H6  CM7     2       7.090  28.580  33.450  1.00  0.00            
ATOM    179  H7  CM7     2       4.770  28.670  32.720  1.00  0.00            
ATOM    180  H8  CM7     2       4.070  30.180  30.780  1.00  0.00            
ATOM    181  H9  CM7     2       5.810  31.430  29.570  1.00  0.00            
ATOM    182  H10 CM7     2       8.160  31.430  30.320  1.00  0.00            
ATOM    183  H11 CM7     2      10.480  30.750  33.880  1.00  0.00            
ATOM    184  H12 CM7     2       8.220  32.610  33.270  1.00  0.00            
ATOM    185  H13 CM7     2       9.840  32.510  32.550  1.00  0.00            
ATOM    186  H14 CM7     2       9.640  34.280  34.580  1.00  0.00            
ATOM    187  H15 CM7     2      10.810  32.950  34.910  1.00  0.00            
ATOM    188  H16 CM7     2       9.640  34.470  36.860  1.00  0.00            
ATOM    189  H17 CM7     2      10.570  33.080  37.260  1.00  0.00            
ATOM    190  H18 CM7     2       7.650  32.870  38.180  1.00  0.00            
ATOM    191  H19 CM7     2       8.630  34.070  39.030  1.00  0.00            
ATOM    192  H20 CM7     2       7.490  30.600  39.250  1.00  0.00            
ATOM    193  H21 CM7     2       8.370  29.220  41.040  1.00  0.00            
ATOM    194  H22 CM7     2      10.540  29.660  42.130  1.00  0.00            
ATOM    195  H23 CM7     2      11.740  31.970  41.540  1.00  0.00            
ATOM    196  H24 CM7     2      11.010  33.230  39.690  1.00  0.00            
ATOM    197  H25 CM7     2       8.550  30.960  37.000  1.00  0.00            
ATOM    198  H26 CM7     2      10.110  30.810  36.400  1.00  0.00            
ATOM    199  H27 CM7     2       8.590  29.360  35.070  1.00  0.00            
ATOM    200  H28 CM7     2       7.550  30.700  34.760  1.00  0.00            
TER
ENDMDL
MODEL        1
ATOM      1  C1  BCD     1       6.730  36.280  30.980  1.00  0.00            
ATOM      2  O1  BCD     1       6.610  35.220  31.940  1.00  0.00            
ATOM      3  C2  BCD     1       7.520  35.920  29.730  1.00  0.00            
ATOM      4  O2  BCD     1       7.050  34.680  29.110  1.00  0.00            
ATOM      5  C3  BCD     1       9.020  35.790  29.990  1.00  0.00            
ATOM      6  O3  BCD     1       9.830  35.700  28.820  1.00  0.00            
ATOM      7  C4  BCD     1       9.540  37.010  30.750  1.00  0.00            
ATOM      8  C5  BCD     1       8.690  37.420  31.940  1.00  0.00            
ATOM      9  O4  BCD     1       7.360  37.430  31.560  1.00  0.00            
ATOM     10  C6  BCD     1       8.970  38.790  32.560  1.00  0.00            
ATOM     11  O5  BCD     1       9.000  39.820  31.630  1.00  0.00            
ATOM     12  H1  BCD     1       5.740  36.560  30.620  1.00  0.00            
ATOM     13  H2  BCD     1       7.300  36.760  29.070  1.00  0.00            
ATOM     14  H3  BCD     1       7.710  34.460  28.460  1.00  0.00            
ATOM     15  H4  BCD     1       9.000  34.960  30.700  1.00  0.00            
ATOM     16  H5  BCD     1      10.670  36.040  29.160  1.00  0.00            
ATOM     17  H6  BCD     1       9.700  37.870  30.080  1.00  0.00            
ATOM     18  H7  BCD     1       8.760  36.730  32.790  1.00  0.00            
ATOM     19  H8  BCD     1       8.250  39.020  33.360  1.00  0.00            
ATOM     20  H9  BCD     1       9.970  38.760  33.030  1.00  0.00            
ATOM     21  H10 BCD     1       8.150  39.700  31.190  1.00  0.00            
ATOM     22  C7  BCD     1       3.880  33.220  34.070  1.00  0.00            
ATOM     23  O6  BCD     1       4.830  32.140  34.320  1.00  0.00            
ATOM     24  C8  BCD     1       3.510  33.380  32.620  1.00  0.00            
ATOM     25  O7  BCD     1       2.910  32.150  32.130  1.00  0.00            
ATOM     26  C9  BCD     1       4.780  33.720  31.880  1.00  0.00            
ATOM     27  O8  BCD     1       4.580  33.820  30.450  1.00  0.00            
ATOM     28  C10 BCD     1       5.400  34.960  32.540  1.00  0.00            
ATOM     29  C11 BCD     1       5.600  34.800  34.030  1.00  0.00            
ATOM     30  O9  BCD     1       4.380  34.510  34.590  1.00  0.00            
ATOM     31  C12 BCD     1       6.130  36.120  34.650  1.00  0.00            
ATOM     32  O10 BCD     1       6.450  36.040  36.090  1.00  0.00            
ATOM     33  H11 BCD     1       2.960  32.910  34.580  1.00  0.00            
ATOM     34  H12 BCD     1       2.820  34.230  32.510  1.00  0.00            
ATOM     35  H13 BCD     1       3.440  31.450  32.520  1.00  0.00            
ATOM     36  H14 BCD     1       5.520  32.940  32.110  1.00  0.00            
ATOM     37  H15 BCD     1       5.450  34.060  30.100  1.00  0.00            
ATOM     38  H16 BCD     1       4.650  35.740  32.380  1.00  0.00            
ATOM     39  H17 BCD     1       6.410  34.060  34.120  1.00  0.00            
ATOM     40  H18 BCD     1       7.010  36.420  34.060  1.00  0.00            
ATOM     41  H19 BCD     1       5.380  36.910  34.520  1.00  0.00            
ATOM     42  H20 BCD     1       5.840  35.420  36.490  1.00  0.00            
ATOM     43  C13 BCD     1       5.470  28.570  36.320  1.00  0.00            
ATOM     44  O11 BCD     1       6.830  28.530  35.810  1.00  0.00            
ATOM     45  C14 BCD     1       4.410  28.520  35.220  1.00  0.00            
ATOM     46  O12 BCD     1       4.610  27.330  34.490  1.00  0.00            
ATOM     47  C15 BCD     1       4.560  29.770  34.340  1.00  0.00            
ATOM     48  O13 BCD     1       3.650  29.850  33.270  1.00  0.00            
ATOM     49  C16 BCD     1       4.510  31.060  35.180  1.00  0.00            
ATOM     50  C17 BCD     1       5.400  31.030  36.370  1.00  0.00            
ATOM     51  O14 BCD     1       5.200  29.730  36.980  1.00  0.00            
ATOM     52  C18 BCD     1       5.160  32.120  37.430  1.00  0.00            
ATOM     53  O15 BCD     1       3.790  32.290  37.770  1.00  0.00            
ATOM     54  H21 BCD     1       5.260  27.800  37.080  1.00  0.00            
ATOM     55  H22 BCD     1       3.400  28.630  35.640  1.00  0.00            
ATOM     56  H23 BCD     1       3.760  26.890  34.400  1.00  0.00            
ATOM     57  H24 BCD     1       5.560  29.720  33.880  1.00  0.00            
ATOM     58  H25 BCD     1       2.850  29.380  33.530  1.00  0.00            
ATOM     59  H26 BCD     1       3.460  31.140  35.480  1.00  0.00            
ATOM     60  H27 BCD     1       6.450  31.190  36.090  1.00  0.00            
ATOM     61  H28 BCD     1       5.770  31.940  38.330  1.00  0.00            
ATOM     62  H29 BCD     1       5.530  33.070  37.040  1.00  0.00            
ATOM     63  H30 BCD     1       3.290  31.470  37.830  1.00  0.00            
ATOM     64  C19 BCD     1      10.130  26.330  35.620  1.00  0.00            
ATOM     65  O16 BCD     1      10.690  27.520  35.230  1.00  0.00            
ATOM     66  C20 BCD     1       9.100  25.960  34.610  1.00  0.00            
ATOM     67  O17 BCD     1       9.690  25.550  33.400  1.00  0.00            
ATOM     68  C21 BCD     1       8.080  27.120  34.470  1.00  0.00            
ATOM     69  O18 BCD     1       7.080  26.950  33.540  1.00  0.00            
ATOM     70  C22 BCD     1       7.450  27.310  35.870  1.00  0.00            
ATOM     71  C23 BCD     1       8.510  27.360  37.030  1.00  0.00            
ATOM     72  O19 BCD     1       9.520  26.340  36.890  1.00  0.00            
ATOM     73  C24 BCD     1       7.920  27.170  38.380  1.00  0.00            
ATOM     74  O20 BCD     1       7.310  25.940  38.480  1.00  0.00            
ATOM     75  H31 BCD     1      10.840  25.490  35.610  1.00  0.00            
ATOM     76  H32 BCD     1       8.640  25.090  35.100  1.00  0.00            
ATOM     77  H33 BCD     1       8.980  25.650  32.750  1.00  0.00            
ATOM     78  H34 BCD     1       8.690  27.990  34.200  1.00  0.00            
ATOM     79  H35 BCD     1       6.270  27.280  33.940  1.00  0.00            
ATOM     80  H36 BCD     1       6.760  26.470  36.020  1.00  0.00            
ATOM     81  H37 BCD     1       9.060  28.310  37.120  1.00  0.00            
ATOM     82  H38 BCD     1       8.630  27.380  39.190  1.00  0.00            
ATOM     83  H39 BCD     1       7.170  27.950  38.590  1.00  0.00            
ATOM     84  H40 BCD     1       7.660  25.340  37.820  1.00  0.00            
ATOM     85  C25 BCD     1      14.360  29.250  34.870  1.00  0.00            
ATOM     86  O21 BCD     1      13.930  30.550  34.410  1.00  0.00            
ATOM     87  C26 BCD     1      14.140  28.130  33.890  1.00  0.00            
ATOM     88  O22 BCD     1      14.520  28.530  32.580  1.00  0.00            
ATOM     89  C27 BCD     1      12.660  27.670  33.950  1.00  0.00            
ATOM     90  O23 BCD     1      12.480  26.500  33.180  1.00  0.00            
ATOM     91  C28 BCD     1      12.110  27.550  35.350  1.00  0.00            
ATOM     92  C29 BCD     1      12.460  28.710  36.250  1.00  0.00            
ATOM     93  O24 BCD     1      13.860  29.000  36.170  1.00  0.00            
ATOM     94  C30 BCD     1      12.210  28.510  37.770  1.00  0.00            
ATOM     95  O25 BCD     1      12.930  27.340  38.200  1.00  0.00            
ATOM     96  H41 BCD     1      15.440  29.430  34.880  1.00  0.00            
ATOM     97  H42 BCD     1      14.830  27.310  34.130  1.00  0.00            
ATOM     98  H43 BCD     1      13.710  28.900  32.240  1.00  0.00            
ATOM     99  H44 BCD     1      11.980  28.420  33.530  1.00  0.00            
ATOM    100  H45 BCD     1      11.620  26.120  33.340  1.00  0.00            
ATOM    101  H46 BCD     1      12.480  26.600  35.760  1.00  0.00            
ATOM    102  H47 BCD     1      11.910  29.600  35.910  1.00  0.00            
ATOM    103  H48 BCD     1      12.510  29.450  38.230  1.00  0.00            
ATOM    104  H49 BCD     1      11.130  28.310  37.800  1.00  0.00            
ATOM    105  H50 BCD     1      13.870  27.450  38.020  1.00  0.00            
ATOM    106  C31 BCD     1      15.220  34.500  34.270  1.00  0.00            
ATOM    107  O26 BCD     1      14.130  34.650  33.450  1.00  0.00            
ATOM    108  C32 BCD     1      16.210  33.510  33.630  1.00  0.00            
ATOM    109  O27 BCD     1      16.700  33.990  32.380  1.00  0.00            
ATOM    110  C33 BCD     1      15.510  32.170  33.410  1.00  0.00            
ATOM    111  C34 BCD     1      14.860  31.690  34.720  1.00  0.00            
ATOM    112  C35 BCD     1      14.100  32.740  35.500  1.00  0.00            
ATOM    113  O28 BCD     1      14.790  34.010  35.550  1.00  0.00            
ATOM    114  C36 BCD     1      13.960  32.320  36.950  1.00  0.00            
ATOM    115  O29 BCD     1      15.240  32.390  37.540  1.00  0.00            
ATOM    116  O30 BCD     1      16.420  31.190  32.790  1.00  0.00            
ATOM    117  H51 BCD     1      15.670  35.490  34.470  1.00  0.00            
ATOM    118  H52 BCD     1      16.990  33.360  34.380  1.00  0.00            
ATOM    119  H53 BCD     1      17.590  33.630  32.270  1.00  0.00            
ATOM    120  H54 BCD     1      14.680  32.420  32.740  1.00  0.00            
ATOM    121  H55 BCD     1      15.920  30.390  32.580  1.00  0.00            
ATOM    122  H56 BCD     1      15.720  31.380  35.320  1.00  0.00            
ATOM    123  H57 BCD     1      13.120  32.900  35.030  1.00  0.00            
ATOM    124  H58 BCD     1      13.240  32.970  37.450  1.00  0.00            
ATOM    125  H59 BCD     1      13.570  31.290  36.880  1.00  0.00            
ATOM    126  H60 BCD     1      15.700  33.170  37.210  1.00  0.00            
ATOM    127  C37 BCD     1      11.840  37.330  31.400  1.00  0.00            
ATOM    128  O31 BCD     1      10.720  36.490  31.340  1.00  0.00            
ATOM    129  C38 BCD     1      12.980  36.710  30.630  1.00  0.00            
ATOM    130  O32 BCD     1      12.440  36.310  29.320  1.00  0.00            
ATOM    131  C39 BCD     1      13.630  35.500  31.410  1.00  0.00            
ATOM    132  O33 BCD     1      14.790  35.040  30.780  1.00  0.00            
ATOM    133  C40 BCD     1      13.870  35.890  32.860  1.00  0.00            
ATOM    134  C41 BCD     1      12.650  36.540  33.480  1.00  0.00            
ATOM    135  O34 BCD     1      12.220  37.660  32.760  1.00  0.00            
ATOM    136  C42 BCD     1      12.910  36.970  34.860  1.00  0.00            
ATOM    137  O35 BCD     1      14.080  37.820  34.910  1.00  0.00            
ATOM    138  H61 BCD     1      11.480  38.240  30.910  1.00  0.00            
ATOM    139  H62 BCD     1      13.810  37.420  30.480  1.00  0.00            
ATOM    140  H63 BCD     1      13.250  36.110  28.830  1.00  0.00            
ATOM    141  H64 BCD     1      12.810  34.780  31.440  1.00  0.00            
ATOM    142  H65 BCD     1      15.450  34.710  31.400  1.00  0.00            
ATOM    143  H66 BCD     1      14.670  36.640  32.900  1.00  0.00            
ATOM    144  H67 BCD     1      11.780  35.880  33.510  1.00  0.00            
ATOM    145  H68 BCD     1      12.050  37.610  35.100  1.00  0.00            
ATOM    146  H69 BCD     1      12.960  36.120  35.550  1.00  0.00            
ATOM    147  H70 BCD     1      13.800  38.730  34.770  1.00  0.00            
ATOM    148  C1  CM7     2      12.030  28.150  28.920  1.00  0.00            
ATOM    149  C2  CM7     2      10.900  28.910  29.660  1.00  0.00            
ATOM    150  C3  CM7     2      11.260  29.690  30.920  1.00  0.00            
ATOM    151  O1  CM7     2      12.370  29.710  31.450  1.00  0.00            
ATOM    152  N1  CM7     2      10.230  30.450  31.450  1.00  0.00            
ATOM    153  C4  CM7     2       8.900  30.380  30.970  1.00  0.00            
ATOM    154  C5  CM7     2       8.020  29.390  31.520  1.00  0.00            
ATOM    155  C6  CM7     2       6.650  29.430  31.140  1.00  0.00            
ATOM    156  C7  CM7     2       6.120  30.470  30.330  1.00  0.00            
ATOM    157  C8  CM7     2       6.990  31.370  29.730  1.00  0.00            
ATOM    158  C9  CM7     2       8.370  31.280  30.020  1.00  0.00            
ATOM    159  C10 CM7     2      10.410  31.310  32.670  1.00  0.00            
ATOM    160  C11 CM7     2      10.040  32.830  32.430  1.00  0.00            
ATOM    161  C12 CM7     2      10.270  33.710  33.660  1.00  0.00            
ATOM    162  N2  CM7     2       9.400  33.260  34.780  1.00  0.00            
ATOM    163  C13 CM7     2       9.540  34.170  35.900  1.00  0.00            
ATOM    164  C14 CM7     2       8.640  33.700  37.120  1.00  0.00            
ATOM    165  C15 CM7     2       9.200  32.720  38.180  1.00  0.00            
ATOM    166  C16 CM7     2       8.730  31.420  38.490  1.00  0.00            
ATOM    167  C17 CM7     2       9.370  30.680  39.570  1.00  0.00            
ATOM    168  C18 CM7     2      10.320  31.270  40.380  1.00  0.00            
ATOM    169  C19 CM7     2      10.750  32.490  40.080  1.00  0.00            
ATOM    170  C20 CM7     2      10.230  33.230  38.980  1.00  0.00            
ATOM    171  C21 CM7     2       9.780  31.860  35.140  1.00  0.00            
ATOM    172  C22 CM7     2       9.650  30.910  33.950  1.00  0.00            
ATOM    173  H1  CM7     2      11.550  27.600  28.100  1.00  0.00            
ATOM    174  H2  CM7     2      12.720  28.870  28.460  1.00  0.00            
ATOM    175  H3  CM7     2      12.600  27.540  29.630  1.00  0.00            
ATOM    176  H4  CM7     2      10.090  28.220  29.950  1.00  0.00            
ATOM    177  H5  CM7     2      10.370  29.520  28.910  1.00  0.00            
ATOM    178  H6  CM7     2       8.350  28.720  32.310  1.00  0.00            
ATOM    179  H7  CM7     2       5.950  28.700  31.550  1.00  0.00            
ATOM    180  H8  CM7     2       5.070  30.440  30.060  1.00  0.00            
ATOM    181  H9  CM7     2       6.500  31.970  28.970  1.00  0.00            
ATOM    182  H10 CM7     2       9.020  32.060  29.630  1.00  0.00            
ATOM    183  H11 CM7     2      11.470  31.420  32.920  1.00  0.00            
ATOM    184  H12 CM7     2       8.980  32.910  32.190  1.00  0.00            
ATOM    185  H13 CM7     2      10.680  33.200  31.620  1.00  0.00            
ATOM    186  H14 CM7     2      10.070  34.770  33.430  1.00  0.00            
ATOM    187  H15 CM7     2      11.340  33.750  33.870  1.00  0.00            
ATOM    188  H16 CM7     2       9.200  35.140  35.530  1.00  0.00            
ATOM    189  H17 CM7     2      10.530  34.080  36.360  1.00  0.00            
ATOM    190  H18 CM7     2       7.710  33.340  36.670  1.00  0.00            
ATOM    191  H19 CM7     2       8.450  34.670  37.590  1.00  0.00            
ATOM    192  H20 CM7     2       7.940  30.990  37.870  1.00  0.00            
ATOM    193  H21 CM7     2       9.070  29.650  39.760  1.00  0.00            
ATOM    194  H22 CM7     2      10.770  30.780  41.240  1.00  0.00            
ATOM    195  H23 CM7     2      11.470  32.870  40.800  1.00  0.00            
ATOM    196  H24 CM7     2      10.630  34.200  38.710  1.00  0.00            
ATOM    197  H25 CM7     2       9.270  31.530  36.060  1.00  0.00            
ATOM    198  H26 CM7     2      10.830  32.010  35.410  1.00  0.00            
ATOM    199  H27 CM7     2       9.870  29.880  34.250  1.00  0.00            
ATOM    200  H28 CM7     2       8.580  30.850  33.730  1.00  0.00            
TER
ENDMDL
MODEL        1
ATOM      1  C1  BCD     1       6.420  25.010  26.840  1.00  0.00            
ATOM      2  O1  BCD     1       7.760  24.870  27.240  1.00  0.00            
ATOM      3  C2  BCD     1       5.580  23.660  26.810  1.00  0.00            
ATOM      4  O2  BCD     1       5.560  23.040  28.060  1.00  0.00            
ATOM      5  C3  BCD     1       6.090  22.690  25.720  1.00  0.00            
ATOM      6  O3  BCD     1       5.230  21.500  25.530  1.00  0.00            
ATOM      7  C4  BCD     1       6.160  23.360  24.430  1.00  0.00            
ATOM      8  C5  BCD     1       6.890  24.650  24.480  1.00  0.00            
ATOM      9  O4  BCD     1       6.330  25.480  25.480  1.00  0.00            
ATOM     10  C6  BCD     1       6.920  25.470  23.200  1.00  0.00            
ATOM     11  O5  BCD     1       7.840  26.570  23.220  1.00  0.00            
ATOM     12  H1  BCD     1       5.940  25.770  27.470  1.00  0.00            
ATOM     13  H2  BCD     1       4.560  23.990  26.580  1.00  0.00            
ATOM     14  H3  BCD     1       5.350  22.110  28.010  1.00  0.00            
ATOM     15  H4  BCD     1       7.110  22.390  26.010  1.00  0.00            
ATOM     16  H5  BCD     1       5.690  20.890  24.950  1.00  0.00            
ATOM     17  H6  BCD     1       5.120  23.550  24.140  1.00  0.00            
ATOM     18  H7  BCD     1       7.920  24.430  24.800  1.00  0.00            
ATOM     19  H8  BCD     1       7.100  24.800  22.360  1.00  0.00            
ATOM     20  H9  BCD     1       5.880  25.830  23.090  1.00  0.00            
ATOM     21  H10 BCD     1       7.490  27.290  23.750  1.00  0.00            
ATOM     22  C7  BCD     1      10.560  26.010  30.130  1.00  0.00            
ATOM     23  O6  BCD     1      11.450  25.040  29.630  1.00  0.00            
ATOM     24  C8  BCD     1       9.370  25.100  30.590  1.00  0.00            
ATOM     25  O7  BCD     1       9.720  24.130  31.610  1.00  0.00            
ATOM     26  C9  BCD     1       8.620  24.480  29.390  1.00  0.00            
ATOM     27  O8  BCD     1       7.410  23.890  29.860  1.00  0.00            
ATOM     28  C10 BCD     1       8.310  25.570  28.340  1.00  0.00            
ATOM     29  C11 BCD     1       9.630  26.260  27.890  1.00  0.00            
ATOM     30  O9  BCD     1      10.220  26.880  29.040  1.00  0.00            
ATOM     31  C12 BCD     1       9.360  27.350  26.850  1.00  0.00            
ATOM     32  O10 BCD     1       8.360  28.250  27.240  1.00  0.00            
ATOM     33  H11 BCD     1      11.000  26.640  30.910  1.00  0.00            
ATOM     34  H12 BCD     1       8.640  25.780  31.040  1.00  0.00            
ATOM     35  H13 BCD     1       9.000  23.490  31.560  1.00  0.00            
ATOM     36  H14 BCD     1       9.300  23.740  28.940  1.00  0.00            
ATOM     37  H15 BCD     1       6.970  23.450  29.130  1.00  0.00            
ATOM     38  H16 BCD     1       7.610  26.310  28.760  1.00  0.00            
ATOM     39  H17 BCD     1      10.310  25.580  27.380  1.00  0.00            
ATOM     40  H18 BCD     1      10.360  27.770  26.650  1.00  0.00            
ATOM     41  H19 BCD     1       8.990  26.870  25.940  1.00  0.00            
ATOM     42  H20 BCD     1       8.730  29.090  27.550  1.00  0.00            
ATOM     43  C13 BCD     1      15.270  23.900  29.710  1.00  0.00            
ATOM     44  O11 BCD     1      14.880  23.210  28.510  1.00  0.00            
ATOM     45  C14 BCD     1      14.530  23.470  30.960  1.00  0.00            
ATOM     46  O12 BCD     1      14.780  22.090  31.360  1.00  0.00            
ATOM     47  C15 BCD     1      13.020  23.780  30.660  1.00  0.00            
ATOM     48  O13 BCD     1      12.210  23.430  31.770  1.00  0.00            
ATOM     49  C16 BCD     1      12.740  25.180  30.270  1.00  0.00            
ATOM     50  C17 BCD     1      13.750  25.720  29.240  1.00  0.00            
ATOM     51  O14 BCD     1      15.060  25.290  29.440  1.00  0.00            
ATOM     52  C18 BCD     1      13.720  27.180  29.160  1.00  0.00            
ATOM     53  O15 BCD     1      14.180  27.860  30.340  1.00  0.00            
ATOM     54  H21 BCD     1      16.350  23.750  29.790  1.00  0.00            
ATOM     55  H22 BCD     1      14.820  24.060  31.840  1.00  0.00            
ATOM     56  H23 BCD     1      14.430  21.450  30.730  1.00  0.00            
ATOM     57  H24 BCD     1      12.660  23.160  29.820  1.00  0.00            
ATOM     58  H25 BCD     1      11.350  23.800  31.550  1.00  0.00            
ATOM     59  H26 BCD     1      12.640  25.810  31.160  1.00  0.00            
ATOM     60  H27 BCD     1      13.370  25.300  28.300  1.00  0.00            
ATOM     61  H28 BCD     1      14.510  27.330  28.410  1.00  0.00            
ATOM     62  H29 BCD     1      12.750  27.530  28.790  1.00  0.00            
ATOM     63  H30 BCD     1      15.120  27.670  30.420  1.00  0.00            
ATOM     64  C19 BCD     1      15.950  19.780  26.410  1.00  0.00            
ATOM     65  O16 BCD     1      15.340  20.360  25.210  1.00  0.00            
ATOM     66  C20 BCD     1      14.910  19.660  27.530  1.00  0.00            
ATOM     67  O17 BCD     1      13.740  18.920  27.040  1.00  0.00            
ATOM     68  C21 BCD     1      14.420  21.010  28.070  1.00  0.00            
ATOM     69  O18 BCD     1      13.580  20.920  29.140  1.00  0.00            
ATOM     70  C22 BCD     1      15.560  21.960  28.290  1.00  0.00            
ATOM     71  C23 BCD     1      16.510  22.020  27.050  1.00  0.00            
ATOM     72  O19 BCD     1      16.960  20.650  26.760  1.00  0.00            
ATOM     73  C24 BCD     1      17.660  22.890  27.320  1.00  0.00            
ATOM     74  O20 BCD     1      18.560  22.450  28.300  1.00  0.00            
ATOM     75  H31 BCD     1      16.370  18.790  26.210  1.00  0.00            
ATOM     76  H32 BCD     1      15.460  19.180  28.360  1.00  0.00            
ATOM     77  H33 BCD     1      13.160  18.750  27.790  1.00  0.00            
ATOM     78  H34 BCD     1      13.820  21.290  27.190  1.00  0.00            
ATOM     79  H35 BCD     1      12.840  20.340  28.930  1.00  0.00            
ATOM     80  H36 BCD     1      15.980  21.490  29.190  1.00  0.00            
ATOM     81  H37 BCD     1      15.950  22.460  26.210  1.00  0.00            
ATOM     82  H38 BCD     1      18.180  23.090  26.370  1.00  0.00            
ATOM     83  H39 BCD     1      17.330  23.870  27.700  1.00  0.00            
ATOM     84  H40 BCD     1      18.790  21.560  28.020  1.00  0.00            
ATOM     85  C25 BCD     1      14.890  19.280  21.230  1.00  0.00            
ATOM     86  O21 BCD     1      13.550  19.860  21.260  1.00  0.00            
ATOM     87  C26 BCD     1      14.940  18.140  22.280  1.00  0.00            
ATOM     88  O22 BCD     1      13.960  17.160  21.980  1.00  0.00            
ATOM     89  C27 BCD     1      14.710  18.640  23.690  1.00  0.00            
ATOM     90  O23 BCD     1      14.770  17.520  24.590  1.00  0.00            
ATOM     91  C28 BCD     1      15.700  19.810  23.980  1.00  0.00            
ATOM     92  C29 BCD     1      15.450  20.870  22.900  1.00  0.00            
ATOM     93  O24 BCD     1      15.690  20.330  21.610  1.00  0.00            
ATOM     94  C30 BCD     1      16.340  22.130  23.160  1.00  0.00            
ATOM     95  O25 BCD     1      17.630  21.750  23.530  1.00  0.00            
ATOM     96  H41 BCD     1      15.090  18.980  20.190  1.00  0.00            
ATOM     97  H42 BCD     1      15.920  17.660  22.170  1.00  0.00            
ATOM     98  H43 BCD     1      13.910  16.570  22.730  1.00  0.00            
ATOM     99  H44 BCD     1      13.700  19.040  23.810  1.00  0.00            
ATOM    100  H45 BCD     1      14.360  17.880  25.380  1.00  0.00            
ATOM    101  H46 BCD     1      16.700  19.360  23.940  1.00  0.00            
ATOM    102  H47 BCD     1      14.400  21.190  22.960  1.00  0.00            
ATOM    103  H48 BCD     1      16.390  22.730  22.230  1.00  0.00            
ATOM    104  H49 BCD     1      15.800  22.690  23.930  1.00  0.00            
ATOM    105  H50 BCD     1      18.100  21.230  22.870  1.00  0.00            
ATOM    106  C31 BCD     1      10.090  20.750  19.370  1.00  0.00            
ATOM    107  O26 BCD     1       9.470  20.870  20.640  1.00  0.00            
ATOM    108  C32 BCD     1      10.600  19.340  19.200  1.00  0.00            
ATOM    109  O27 BCD     1       9.610  18.330  19.300  1.00  0.00            
ATOM    110  C33 BCD     1      11.620  19.010  20.230  1.00  0.00            
ATOM    111  C34 BCD     1      12.680  20.080  20.130  1.00  0.00            
ATOM    112  C35 BCD     1      12.140  21.550  20.200  1.00  0.00            
ATOM    113  O28 BCD     1      11.110  21.620  19.250  1.00  0.00            
ATOM    114  C36 BCD     1      13.270  22.490  19.840  1.00  0.00            
ATOM    115  O29 BCD     1      12.940  23.780  20.260  1.00  0.00            
ATOM    116  O30 BCD     1      12.120  17.660  20.130  1.00  0.00            
ATOM    117  H51 BCD     1       9.330  20.950  18.600  1.00  0.00            
ATOM    118  H52 BCD     1      11.220  19.270  18.290  1.00  0.00            
ATOM    119  H53 BCD     1      10.150  17.530  19.300  1.00  0.00            
ATOM    120  H54 BCD     1      11.040  19.130  21.160  1.00  0.00            
ATOM    121  H55 BCD     1      12.830  17.550  20.770  1.00  0.00            
ATOM    122  H56 BCD     1      13.170  19.760  19.200  1.00  0.00            
ATOM    123  H57 BCD     1      11.850  21.830  21.220  1.00  0.00            
ATOM    124  H58 BCD     1      14.210  22.160  20.290  1.00  0.00            
ATOM    125  H59 BCD     1      13.390  22.590  18.750  1.00  0.00            
ATOM    126  H60 BCD     1      11.980  23.840  20.350  1.00  0.00            
ATOM    127  C37 BCD     1       6.060  22.040  22.440  1.00  0.00            
ATOM    128  O31 BCD     1       6.780  22.430  23.580  1.00  0.00            
ATOM    129  C38 BCD     1       6.150  20.510  22.210  1.00  0.00            
ATOM    130  O32 BCD     1       5.880  19.810  23.420  1.00  0.00            
ATOM    131  C39 BCD     1       7.510  20.040  21.640  1.00  0.00            
ATOM    132  O33 BCD     1       7.520  18.660  21.220  1.00  0.00            
ATOM    133  C40 BCD     1       8.040  20.940  20.540  1.00  0.00            
ATOM    134  C41 BCD     1       7.850  22.410  21.020  1.00  0.00            
ATOM    135  O34 BCD     1       6.470  22.720  21.300  1.00  0.00            
ATOM    136  C42 BCD     1       8.280  23.400  19.930  1.00  0.00            
ATOM    137  O35 BCD     1       7.430  23.210  18.770  1.00  0.00            
ATOM    138  H61 BCD     1       4.990  22.150  22.620  1.00  0.00            
ATOM    139  H62 BCD     1       5.360  20.300  21.470  1.00  0.00            
ATOM    140  H63 BCD     1       5.900  18.880  23.210  1.00  0.00            
ATOM    141  H64 BCD     1       8.220  20.200  22.460  1.00  0.00            
ATOM    142  H65 BCD     1       8.250  18.510  20.620  1.00  0.00            
ATOM    143  H66 BCD     1       7.530  20.780  19.580  1.00  0.00            
ATOM    144  H67 BCD     1       8.480  22.480  21.920  1.00  0.00            
ATOM    145  H68 BCD     1       8.200  24.440  20.280  1.00  0.00            
ATOM    146  H69 BCD     1       9.330  23.220  19.660  1.00  0.00            
ATOM    147  H70 BCD     1       8.030  23.660  18.170  1.00  0.00            
ATOM    148  C1  CM7     2       7.590  16.920  27.140  1.00  0.00            
ATOM    149  C2  CM7     2       7.510  17.820  25.890  1.00  0.00            
ATOM    150  C3  CM7     2       8.170  19.240  26.110  1.00  0.00            
ATOM    151  O1  CM7     2       7.640  20.020  26.840  1.00  0.00            
ATOM    152  N1  CM7     2       9.350  19.450  25.450  1.00  0.00            
ATOM    153  C4  CM7     2      10.170  18.370  25.040  1.00  0.00            
ATOM    154  C5  CM7     2      10.120  17.920  23.710  1.00  0.00            
ATOM    155  C6  CM7     2      10.990  16.970  23.200  1.00  0.00            
ATOM    156  C7  CM7     2      11.820  16.290  24.060  1.00  0.00            
ATOM    157  C8  CM7     2      11.880  16.680  25.430  1.00  0.00            
ATOM    158  C9  CM7     2      11.100  17.750  25.880  1.00  0.00            
ATOM    159  C10 CM7     2       9.860  20.840  25.230  1.00  0.00            
ATOM    160  C11 CM7     2      10.510  21.230  26.510  1.00  0.00            
ATOM    161  C12 CM7     2      11.100  22.680  26.470  1.00  0.00            
ATOM    162  N2  CM7     2      11.890  22.930  25.250  1.00  0.00            
ATOM    163  C13 CM7     2      12.250  24.340  25.190  1.00  0.00            
ATOM    164  C14 CM7     2      13.700  24.570  24.820  1.00  0.00            
ATOM    165  C15 CM7     2      14.180  26.040  24.880  1.00  0.00            
ATOM    166  C16 CM7     2      13.260  27.150  24.800  1.00  0.00            
ATOM    167  C17 CM7     2      13.730  28.470  24.880  1.00  0.00            
ATOM    168  C18 CM7     2      15.100  28.740  24.990  1.00  0.00            
ATOM    169  C19 CM7     2      16.010  27.720  25.050  1.00  0.00            
ATOM    170  C20 CM7     2      15.560  26.380  24.990  1.00  0.00            
ATOM    171  C21 CM7     2      11.210  22.530  24.030  1.00  0.00            
ATOM    172  C22 CM7     2      10.800  21.030  24.070  1.00  0.00            
ATOM    173  H1  CM7     2       7.240  17.390  28.060  1.00  0.00            
ATOM    174  H2  CM7     2       6.900  16.090  26.940  1.00  0.00            
ATOM    175  H3  CM7     2       8.630  16.660  27.370  1.00  0.00            
ATOM    176  H4  CM7     2       6.430  17.980  25.730  1.00  0.00            
ATOM    177  H5  CM7     2       7.980  17.330  25.030  1.00  0.00            
ATOM    178  H6  CM7     2       9.490  18.410  22.980  1.00  0.00            
ATOM    179  H7  CM7     2      10.970  16.780  22.130  1.00  0.00            
ATOM    180  H8  CM7     2      12.500  15.520  23.700  1.00  0.00            
ATOM    181  H9  CM7     2      12.610  16.190  26.080  1.00  0.00            
ATOM    182  H10 CM7     2      11.200  18.040  26.920  1.00  0.00            
ATOM    183  H11 CM7     2       9.000  21.500  25.110  1.00  0.00            
ATOM    184  H12 CM7     2      11.260  20.460  26.680  1.00  0.00            
ATOM    185  H13 CM7     2       9.810  21.210  27.350  1.00  0.00            
ATOM    186  H14 CM7     2      11.680  22.750  27.400  1.00  0.00            
ATOM    187  H15 CM7     2      10.240  23.350  26.520  1.00  0.00            
ATOM    188  H16 CM7     2      12.350  24.760  26.190  1.00  0.00            
ATOM    189  H17 CM7     2      11.550  25.000  24.660  1.00  0.00            
ATOM    190  H18 CM7     2      13.890  24.160  23.810  1.00  0.00            
ATOM    191  H19 CM7     2      14.290  24.000  25.550  1.00  0.00            
ATOM    192  H20 CM7     2      12.190  27.000  24.680  1.00  0.00            
ATOM    193  H21 CM7     2      13.080  29.340  24.870  1.00  0.00            
ATOM    194  H22 CM7     2      15.350  29.790  24.930  1.00  0.00            
ATOM    195  H23 CM7     2      17.060  27.990  25.100  1.00  0.00            
ATOM    196  H24 CM7     2      16.270  25.560  25.060  1.00  0.00            
ATOM    197  H25 CM7     2      11.880  22.780  23.200  1.00  0.00            
ATOM    198  H26 CM7     2      10.300  23.130  23.920  1.00  0.00            
ATOM    199  H27 CM7     2      10.330  20.730  23.120  1.00  0.00            
ATOM    200  H28 CM7     2      11.710  20.440  24.220  1.00  0.00            
TER
ENDMDL
MODEL        1
ATOM      1  C1  BCD     1       6.520  27.930  20.910  1.00  0.00            
ATOM      2  O1  BCD     1       5.940  26.660  21.130  1.00  0.00            
ATOM      3  C2  BCD     1       7.920  27.830  20.270  1.00  0.00            
ATOM      4  O2  BCD     1       7.720  27.030  19.010  1.00  0.00            
ATOM      5  C3  BCD     1       8.920  27.200  21.220  1.00  0.00            
ATOM      6  O3  BCD     1      10.290  27.260  20.710  1.00  0.00            
ATOM      7  C4  BCD     1       8.810  27.980  22.480  1.00  0.00            
ATOM      8  C5  BCD     1       7.420  28.100  23.080  1.00  0.00            
ATOM      9  O4  BCD     1       6.600  28.710  22.120  1.00  0.00            
ATOM     10  C6  BCD     1       7.470  28.810  24.370  1.00  0.00            
ATOM     11  O5  BCD     1       8.100  30.120  24.400  1.00  0.00            
ATOM     12  H1  BCD     1       5.930  28.560  20.230  1.00  0.00            
ATOM     13  H2  BCD     1       8.380  28.770  19.940  1.00  0.00            
ATOM     14  H3  BCD     1       8.640  26.780  18.870  1.00  0.00            
ATOM     15  H4  BCD     1       8.650  26.180  21.510  1.00  0.00            
ATOM     16  H5  BCD     1      10.900  26.760  21.260  1.00  0.00            
ATOM     17  H6  BCD     1       9.180  29.010  22.330  1.00  0.00            
ATOM     18  H7  BCD     1       7.180  27.060  23.330  1.00  0.00            
ATOM     19  H8  BCD     1       6.420  29.040  24.610  1.00  0.00            
ATOM     20  H9  BCD     1       7.850  28.190  25.190  1.00  0.00            
ATOM     21  H10 BCD     1       7.670  30.620  25.090  1.00  0.00            
ATOM     22  C7  BCD     1       2.500  24.410  20.720  1.00  0.00            
ATOM     23  O6  BCD     1       3.290  23.210  20.990  1.00  0.00            
ATOM     24  C8  BCD     1       3.120  25.040  19.480  1.00  0.00            
ATOM     25  O7  BCD     1       3.080  24.150  18.390  1.00  0.00            
ATOM     26  C9  BCD     1       4.570  25.550  19.680  1.00  0.00            
ATOM     27  O8  BCD     1       5.100  26.180  18.530  1.00  0.00            
ATOM     28  C10 BCD     1       4.540  26.460  20.930  1.00  0.00            
ATOM     29  C11 BCD     1       3.900  25.850  22.110  1.00  0.00            
ATOM     30  O9  BCD     1       2.630  25.320  21.770  1.00  0.00            
ATOM     31  C12 BCD     1       3.720  26.930  23.170  1.00  0.00            
ATOM     32  O10 BCD     1       2.730  27.980  22.830  1.00  0.00            
ATOM     33  H11 BCD     1       1.460  24.080  20.600  1.00  0.00            
ATOM     34  H12 BCD     1       2.530  25.950  19.280  1.00  0.00            
ATOM     35  H13 BCD     1       3.640  24.510  17.700  1.00  0.00            
ATOM     36  H14 BCD     1       5.110  24.640  19.950  1.00  0.00            
ATOM     37  H15 BCD     1       5.960  26.540  18.740  1.00  0.00            
ATOM     38  H16 BCD     1       4.040  27.400  20.670  1.00  0.00            
ATOM     39  H17 BCD     1       4.420  24.940  22.440  1.00  0.00            
ATOM     40  H18 BCD     1       3.370  26.350  24.030  1.00  0.00            
ATOM     41  H19 BCD     1       4.670  27.480  23.270  1.00  0.00            
ATOM     42  H20 BCD     1       1.810  27.700  22.880  1.00  0.00            
ATOM     43  C13 BCD     1       2.770  19.200  21.920  1.00  0.00            
ATOM     44  O11 BCD     1       3.990  19.350  22.610  1.00  0.00            
ATOM     45  C14 BCD     1       3.120  19.560  20.450  1.00  0.00            
ATOM     46  O12 BCD     1       4.170  18.660  19.990  1.00  0.00            
ATOM     47  C15 BCD     1       3.470  21.050  20.240  1.00  0.00            
ATOM     48  O13 BCD     1       3.470  21.470  18.840  1.00  0.00            
ATOM     49  C16 BCD     1       2.540  22.000  20.960  1.00  0.00            
ATOM     50  C17 BCD     1       2.300  21.530  22.450  1.00  0.00            
ATOM     51  O14 BCD     1       1.790  20.190  22.370  1.00  0.00            
ATOM     52  C18 BCD     1       1.130  22.320  23.130  1.00  0.00            
ATOM     53  O15 BCD     1      -0.100  22.410  22.340  1.00  0.00            
ATOM     54  H21 BCD     1       2.270  18.230  21.890  1.00  0.00            
ATOM     55  H22 BCD     1       2.310  19.200  19.810  1.00  0.00            
ATOM     56  H23 BCD     1       4.440  18.920  19.110  1.00  0.00            
ATOM     57  H24 BCD     1       4.430  21.130  20.760  1.00  0.00            
ATOM     58  H25 BCD     1       3.360  22.430  18.830  1.00  0.00            
ATOM     59  H26 BCD     1       1.590  22.000  20.420  1.00  0.00            
ATOM     60  H27 BCD     1       3.260  21.630  22.970  1.00  0.00            
ATOM     61  H28 BCD     1       0.930  21.770  24.050  1.00  0.00            
ATOM     62  H29 BCD     1       1.550  23.310  23.380  1.00  0.00            
ATOM     63  H30 BCD     1      -0.550  21.570  22.230  1.00  0.00            
ATOM     64  C19 BCD     1       6.320  17.680  25.440  1.00  0.00            
ATOM     65  O16 BCD     1       6.960  18.940  25.760  1.00  0.00            
ATOM     66  C20 BCD     1       6.730  17.320  24.060  1.00  0.00            
ATOM     67  O17 BCD     1       8.150  17.450  23.860  1.00  0.00            
ATOM     68  C21 BCD     1       5.980  18.290  23.070  1.00  0.00            
ATOM     69  O18 BCD     1       6.150  17.720  21.700  1.00  0.00            
ATOM     70  C22 BCD     1       4.510  18.270  23.360  1.00  0.00            
ATOM     71  C23 BCD     1       4.190  18.470  24.810  1.00  0.00            
ATOM     72  O19 BCD     1       4.970  17.600  25.640  1.00  0.00            
ATOM     73  C24 BCD     1       2.730  18.320  25.170  1.00  0.00            
ATOM     74  O20 BCD     1       2.400  16.940  24.960  1.00  0.00            
ATOM     75  H31 BCD     1       6.680  16.910  26.130  1.00  0.00            
ATOM     76  H32 BCD     1       6.390  16.310  23.780  1.00  0.00            
ATOM     77  H33 BCD     1       8.360  17.280  22.940  1.00  0.00            
ATOM     78  H34 BCD     1       6.410  19.290  23.180  1.00  0.00            
ATOM     79  H35 BCD     1       5.480  18.110  21.130  1.00  0.00            
ATOM     80  H36 BCD     1       4.130  17.270  23.090  1.00  0.00            
ATOM     81  H37 BCD     1       4.470  19.510  25.040  1.00  0.00            
ATOM     82  H38 BCD     1       2.510  18.530  26.220  1.00  0.00            
ATOM     83  H39 BCD     1       2.170  19.050  24.560  1.00  0.00            
ATOM     84  H40 BCD     1       3.210  16.430  25.060  1.00  0.00            
ATOM     85  C25 BCD     1       9.250  20.560  28.830  1.00  0.00            
ATOM     86  O21 BCD     1       9.580  21.660  28.070  1.00  0.00            
ATOM     87  C26 BCD     1       9.720  19.180  28.300  1.00  0.00            
ATOM     88  O22 BCD     1      11.180  19.200  28.260  1.00  0.00            
ATOM     89  C27 BCD     1       9.120  18.980  26.880  1.00  0.00            
ATOM     90  O23 BCD     1       9.550  17.800  26.190  1.00  0.00            
ATOM     91  C28 BCD     1       7.540  19.060  27.030  1.00  0.00            
ATOM     92  C29 BCD     1       7.070  20.400  27.710  1.00  0.00            
ATOM     93  O24 BCD     1       7.830  20.560  28.950  1.00  0.00            
ATOM     94  C30 BCD     1       5.620  20.370  27.990  1.00  0.00            
ATOM     95  O25 BCD     1       5.140  21.630  28.480  1.00  0.00            
ATOM     96  H41 BCD     1       9.620  20.640  29.860  1.00  0.00            
ATOM     97  H42 BCD     1       9.370  18.350  28.920  1.00  0.00            
ATOM     98  H43 BCD     1      11.590  18.390  28.560  1.00  0.00            
ATOM     99  H44 BCD     1       9.540  19.810  26.300  1.00  0.00            
ATOM    100  H45 BCD     1       9.070  17.690  25.370  1.00  0.00            
ATOM    101  H46 BCD     1       7.200  18.240  27.680  1.00  0.00            
ATOM    102  H47 BCD     1       7.330  21.110  26.910  1.00  0.00            
ATOM    103  H48 BCD     1       4.990  20.250  27.100  1.00  0.00            
ATOM    104  H49 BCD     1       5.250  19.570  28.640  1.00  0.00            
ATOM    105  H50 BCD     1       5.140  21.490  29.430  1.00  0.00            
ATOM    106  C31 BCD     1      11.700  25.000  28.300  1.00  0.00            
ATOM    107  O26 BCD     1      11.060  25.280  27.040  1.00  0.00            
ATOM    108  C32 BCD     1      12.620  23.740  28.090  1.00  0.00            
ATOM    109  O27 BCD     1      13.630  24.030  27.180  1.00  0.00            
ATOM    110  C33 BCD     1      11.750  22.570  27.690  1.00  0.00            
ATOM    111  C34 BCD     1      10.500  22.520  28.630  1.00  0.00            
ATOM    112  C35 BCD     1       9.800  23.870  28.960  1.00  0.00            
ATOM    113  O28 BCD     1      10.740  24.870  29.340  1.00  0.00            
ATOM    114  C36 BCD     1       8.790  23.930  30.030  1.00  0.00            
ATOM    115  O29 BCD     1       9.170  23.240  31.200  1.00  0.00            
ATOM    116  O30 BCD     1      12.560  21.430  27.610  1.00  0.00            
ATOM    117  H51 BCD     1      12.260  25.860  28.700  1.00  0.00            
ATOM    118  H52 BCD     1      13.120  23.610  29.060  1.00  0.00            
ATOM    119  H53 BCD     1      14.250  23.310  27.260  1.00  0.00            
ATOM    120  H54 BCD     1      11.670  22.720  26.610  1.00  0.00            
ATOM    121  H55 BCD     1      12.100  20.620  27.840  1.00  0.00            
ATOM    122  H56 BCD     1      10.960  22.070  29.520  1.00  0.00            
ATOM    123  H57 BCD     1       9.320  24.220  28.030  1.00  0.00            
ATOM    124  H58 BCD     1       8.550  24.960  30.310  1.00  0.00            
ATOM    125  H59 BCD     1       7.810  23.610  29.660  1.00  0.00            
ATOM    126  H60 BCD     1       9.080  23.740  32.020  1.00  0.00            
ATOM    127  C37 BCD     1      10.850  27.910  23.890  1.00  0.00            
ATOM    128  O31 BCD     1       9.600  27.330  23.490  1.00  0.00            
ATOM    129  C38 BCD     1      11.990  26.880  23.700  1.00  0.00            
ATOM    130  O32 BCD     1      12.000  26.320  22.370  1.00  0.00            
ATOM    131  C39 BCD     1      11.890  25.790  24.780  1.00  0.00            
ATOM    132  O33 BCD     1      13.060  24.900  24.810  1.00  0.00            
ATOM    133  C40 BCD     1      11.560  26.310  26.200  1.00  0.00            
ATOM    134  C41 BCD     1      10.480  27.380  26.240  1.00  0.00            
ATOM    135  O34 BCD     1      10.800  28.370  25.260  1.00  0.00            
ATOM    136  C42 BCD     1      10.330  28.130  27.600  1.00  0.00            
ATOM    137  O35 BCD     1      11.550  28.600  28.110  1.00  0.00            
ATOM    138  H61 BCD     1      11.020  28.810  23.300  1.00  0.00            
ATOM    139  H62 BCD     1      12.930  27.410  23.900  1.00  0.00            
ATOM    140  H63 BCD     1      12.840  25.930  22.090  1.00  0.00            
ATOM    141  H64 BCD     1      11.050  25.190  24.430  1.00  0.00            
ATOM    142  H65 BCD     1      13.170  24.780  25.750  1.00  0.00            
ATOM    143  H66 BCD     1      12.500  26.670  26.630  1.00  0.00            
ATOM    144  H67 BCD     1       9.510  26.910  26.040  1.00  0.00            
ATOM    145  H68 BCD     1       9.600  28.940  27.440  1.00  0.00            
ATOM    146  H69 BCD     1       9.920  27.370  28.270  1.00  0.00            
ATOM    147  H70 BCD     1      12.050  28.950  27.370  1.00  0.00            
ATOM    148  C1  CM7     2      11.550  21.040  23.270  1.00  0.00            
ATOM    149  C2  CM7     2      10.220  20.320  23.460  1.00  0.00            
ATOM    150  C3  CM7     2       9.200  20.540  22.290  1.00  0.00            
ATOM    151  O1  CM7     2       8.990  19.710  21.460  1.00  0.00            
ATOM    152  N1  CM7     2       8.580  21.750  22.210  1.00  0.00            
ATOM    153  C4  CM7     2       8.120  22.140  20.970  1.00  0.00            
ATOM    154  C5  CM7     2       7.110  21.520  20.270  1.00  0.00            
ATOM    155  C6  CM7     2       6.760  21.910  18.990  1.00  0.00            
ATOM    156  C7  CM7     2       7.400  22.970  18.400  1.00  0.00            
ATOM    157  C8  CM7     2       8.540  23.520  19.060  1.00  0.00            
ATOM    158  C9  CM7     2       8.870  23.120  20.310  1.00  0.00            
ATOM    159  C10 CM7     2       7.990  22.390  23.360  1.00  0.00            
ATOM    160  C11 CM7     2       8.910  23.510  23.890  1.00  0.00            
ATOM    161  C12 CM7     2       8.210  24.240  25.060  1.00  0.00            
ATOM    162  N2  CM7     2       6.760  24.610  24.860  1.00  0.00            
ATOM    163  C13 CM7     2       6.130  25.480  25.850  1.00  0.00            
ATOM    164  C14 CM7     2       5.970  24.830  27.240  1.00  0.00            
ATOM    165  C15 CM7     2       5.590  25.830  28.310  1.00  0.00            
ATOM    166  C16 CM7     2       4.260  26.110  28.650  1.00  0.00            
ATOM    167  C17 CM7     2       3.980  27.060  29.670  1.00  0.00            
ATOM    168  C18 CM7     2       5.080  27.690  30.370  1.00  0.00            
ATOM    169  C19 CM7     2       6.410  27.470  29.930  1.00  0.00            
ATOM    170  C20 CM7     2       6.640  26.450  29.010  1.00  0.00            
ATOM    171  C21 CM7     2       5.870  23.500  24.430  1.00  0.00            
ATOM    172  C22 CM7     2       6.510  22.880  23.170  1.00  0.00            
ATOM    173  H1  CM7     2      11.360  22.110  23.100  1.00  0.00            
ATOM    174  H2  CM7     2      12.270  20.940  24.100  1.00  0.00            
ATOM    175  H3  CM7     2      11.950  20.500  22.400  1.00  0.00            
ATOM    176  H4  CM7     2       9.950  20.760  24.430  1.00  0.00            
ATOM    177  H5  CM7     2      10.490  19.260  23.420  1.00  0.00            
ATOM    178  H6  CM7     2       6.560  20.750  20.800  1.00  0.00            
ATOM    179  H7  CM7     2       5.940  21.390  18.510  1.00  0.00            
ATOM    180  H8  CM7     2       7.080  23.330  17.430  1.00  0.00            
ATOM    181  H9  CM7     2       9.040  24.400  18.660  1.00  0.00            
ATOM    182  H10 CM7     2       9.740  23.600  20.760  1.00  0.00            
ATOM    183  H11 CM7     2       7.880  21.730  24.220  1.00  0.00            
ATOM    184  H12 CM7     2       9.110  24.280  23.140  1.00  0.00            
ATOM    185  H13 CM7     2       9.890  23.100  24.170  1.00  0.00            
ATOM    186  H14 CM7     2       8.920  24.940  25.510  1.00  0.00            
ATOM    187  H15 CM7     2       8.100  23.480  25.850  1.00  0.00            
ATOM    188  H16 CM7     2       5.140  25.840  25.550  1.00  0.00            
ATOM    189  H17 CM7     2       6.740  26.390  25.900  1.00  0.00            
ATOM    190  H18 CM7     2       6.870  24.280  27.530  1.00  0.00            
ATOM    191  H19 CM7     2       5.180  24.080  27.090  1.00  0.00            
ATOM    192  H20 CM7     2       3.510  25.600  28.060  1.00  0.00            
ATOM    193  H21 CM7     2       2.960  27.310  29.940  1.00  0.00            
ATOM    194  H22 CM7     2       4.970  28.420  31.170  1.00  0.00            
ATOM    195  H23 CM7     2       7.220  27.990  30.430  1.00  0.00            
ATOM    196  H24 CM7     2       7.630  26.090  28.720  1.00  0.00            
ATOM    197  H25 CM7     2       4.830  23.830  24.370  1.00  0.00            
ATOM    198  H26 CM7     2       5.850  22.720  25.200  1.00  0.00            
ATOM    199  H27 CM7     2       5.930  21.980  22.910  1.00  0.00            
ATOM    200  H28 CM7     2       6.430  23.580  22.330  1.00  0.00            
TER
ENDMDL
MODEL        1
ATOM      1  C1  BCD     1      45.520  42.730  41.300  1.00  0.00            
ATOM      2  O1  BCD     1      45.190  42.990  39.930  1.00  0.00            
ATOM      3  C2  BCD     1      46.570  41.660  41.410  1.00  0.00            
ATOM      4  O2  BCD     1      47.740  42.080  40.770  1.00  0.00            
ATOM      5  C3  BCD     1      46.020  40.280  40.970  1.00  0.00            
ATOM      6  O3  BCD     1      46.900  39.170  41.160  1.00  0.00            
ATOM      7  C4  BCD     1      44.640  40.050  41.680  1.00  0.00            
ATOM      8  C5  BCD     1      43.700  41.230  41.790  1.00  0.00            
ATOM      9  O4  BCD     1      44.490  42.400  42.140  1.00  0.00            
ATOM     10  C6  BCD     1      42.640  40.870  42.820  1.00  0.00            
ATOM     11  O5  BCD     1      43.100  40.570  44.110  1.00  0.00            
ATOM     12  H1  BCD     1      45.820  43.680  41.750  1.00  0.00            
ATOM     13  H2  BCD     1      46.790  41.620  42.480  1.00  0.00            
ATOM     14  H3  BCD     1      48.320  41.350  40.520  1.00  0.00            
ATOM     15  H4  BCD     1      45.720  40.340  39.920  1.00  0.00            
ATOM     16  H5  BCD     1      46.340  38.410  40.970  1.00  0.00            
ATOM     17  H6  BCD     1      44.820  39.630  42.680  1.00  0.00            
ATOM     18  H7  BCD     1      43.340  41.500  40.790  1.00  0.00            
ATOM     19  H8  BCD     1      41.990  41.750  42.940  1.00  0.00            
ATOM     20  H9  BCD     1      41.990  40.160  42.290  1.00  0.00            
ATOM     21  H10 BCD     1      42.360  40.190  44.590  1.00  0.00            
ATOM     22  C7  BCD     1      44.990  45.850  37.040  1.00  0.00            
ATOM     23  O6  BCD     1      44.930  44.780  36.090  1.00  0.00            
ATOM     24  C8  BCD     1      46.330  45.740  37.780  1.00  0.00            
ATOM     25  O7  BCD     1      47.370  45.780  36.880  1.00  0.00            
ATOM     26  C9  BCD     1      46.440  44.470  38.640  1.00  0.00            
ATOM     27  O8  BCD     1      47.570  44.550  39.560  1.00  0.00            
ATOM     28  C10 BCD     1      45.150  44.320  39.470  1.00  0.00            
ATOM     29  C11 BCD     1      43.910  44.360  38.640  1.00  0.00            
ATOM     30  O9  BCD     1      43.920  45.620  37.900  1.00  0.00            
ATOM     31  C12 BCD     1      42.620  44.270  39.500  1.00  0.00            
ATOM     32  O10 BCD     1      42.530  45.290  40.400  1.00  0.00            
ATOM     33  H11 BCD     1      44.860  46.810  36.530  1.00  0.00            
ATOM     34  H12 BCD     1      46.470  46.610  38.430  1.00  0.00            
ATOM     35  H13 BCD     1      47.200  45.060  36.280  1.00  0.00            
ATOM     36  H14 BCD     1      46.630  43.700  37.880  1.00  0.00            
ATOM     37  H15 BCD     1      47.540  43.730  40.070  1.00  0.00            
ATOM     38  H16 BCD     1      44.930  45.060  40.250  1.00  0.00            
ATOM     39  H17 BCD     1      43.900  43.420  38.070  1.00  0.00            
ATOM     40  H18 BCD     1      41.720  44.220  38.870  1.00  0.00            
ATOM     41  H19 BCD     1      42.770  43.400  40.150  1.00  0.00            
ATOM     42  H20 BCD     1      41.870  45.160  41.070  1.00  0.00            
ATOM     43  C13 BCD     1      44.240  44.140  32.110  1.00  0.00            
ATOM     44  O11 BCD     1      43.470  42.950  32.320  1.00  0.00            
ATOM     45  C14 BCD     1      45.700  43.910  32.630  1.00  0.00            
ATOM     46  O12 BCD     1      46.300  42.790  32.050  1.00  0.00            
ATOM     47  C15 BCD     1      45.570  43.780  34.110  1.00  0.00            
ATOM     48  O13 BCD     1      46.830  43.550  34.920  1.00  0.00            
ATOM     49  C16 BCD     1      44.890  45.020  34.720  1.00  0.00            
ATOM     50  C17 BCD     1      43.550  45.160  34.120  1.00  0.00            
ATOM     51  O14 BCD     1      43.700  45.310  32.700  1.00  0.00            
ATOM     52  C18 BCD     1      42.810  46.370  34.600  1.00  0.00            
ATOM     53  O15 BCD     1      43.530  47.580  34.230  1.00  0.00            
ATOM     54  H21 BCD     1      44.370  44.480  31.070  1.00  0.00            
ATOM     55  H22 BCD     1      46.270  44.790  32.310  1.00  0.00            
ATOM     56  H23 BCD     1      45.630  42.170  31.740  1.00  0.00            
ATOM     57  H24 BCD     1      44.860  43.000  34.420  1.00  0.00            
ATOM     58  H25 BCD     1      47.460  43.250  34.260  1.00  0.00            
ATOM     59  H26 BCD     1      45.520  45.880  34.450  1.00  0.00            
ATOM     60  H27 BCD     1      42.940  44.260  34.250  1.00  0.00            
ATOM     61  H28 BCD     1      41.780  46.330  34.240  1.00  0.00            
ATOM     62  H29 BCD     1      42.590  46.340  35.670  1.00  0.00            
ATOM     63  H30 BCD     1      43.590  47.650  33.270  1.00  0.00            
ATOM     64  C19 BCD     1      41.090  40.520  30.100  1.00  0.00            
ATOM     65  O16 BCD     1      41.020  39.580  31.190  1.00  0.00            
ATOM     66  C20 BCD     1      42.470  40.630  29.590  1.00  0.00            
ATOM     67  O17 BCD     1      42.870  39.330  29.180  1.00  0.00            
ATOM     68  C21 BCD     1      43.340  41.180  30.740  1.00  0.00            
ATOM     69  O18 BCD     1      44.710  41.430  30.330  1.00  0.00            
ATOM     70  C22 BCD     1      42.760  42.460  31.180  1.00  0.00            
ATOM     71  C23 BCD     1      41.320  42.300  31.680  1.00  0.00            
ATOM     72  O19 BCD     1      40.570  41.760  30.580  1.00  0.00            
ATOM     73  C24 BCD     1      40.800  43.670  32.090  1.00  0.00            
ATOM     74  O20 BCD     1      40.720  44.560  31.100  1.00  0.00            
ATOM     75  H31 BCD     1      40.450  40.130  29.300  1.00  0.00            
ATOM     76  H32 BCD     1      42.590  41.290  28.730  1.00  0.00            
ATOM     77  H33 BCD     1      43.600  39.470  28.570  1.00  0.00            
ATOM     78  H34 BCD     1      43.260  40.440  31.550  1.00  0.00            
ATOM     79  H35 BCD     1      44.730  42.010  29.570  1.00  0.00            
ATOM     80  H36 BCD     1      42.800  43.270  30.450  1.00  0.00            
ATOM     81  H37 BCD     1      41.340  41.530  32.470  1.00  0.00            
ATOM     82  H38 BCD     1      39.770  43.510  32.430  1.00  0.00            
ATOM     83  H39 BCD     1      41.390  44.090  32.920  1.00  0.00            
ATOM     84  H40 BCD     1      40.870  45.470  31.380  1.00  0.00            
ATOM     85  C25 BCD     1      39.070  36.580  32.980  1.00  0.00            
ATOM     86  O21 BCD     1      39.790  37.030  34.140  1.00  0.00            
ATOM     87  C26 BCD     1      40.050  36.210  31.880  1.00  0.00            
ATOM     88  O22 BCD     1      40.880  35.130  32.300  1.00  0.00            
ATOM     89  C27 BCD     1      40.920  37.370  31.500  1.00  0.00            
ATOM     90  O23 BCD     1      41.700  37.010  30.310  1.00  0.00            
ATOM     91  C28 BCD     1      40.100  38.520  31.190  1.00  0.00            
ATOM     92  C29 BCD     1      39.000  38.850  32.180  1.00  0.00            
ATOM     93  O24 BCD     1      38.270  37.650  32.550  1.00  0.00            
ATOM     94  C30 BCD     1      38.000  39.910  31.720  1.00  0.00            
ATOM     95  O25 BCD     1      37.140  39.500  30.650  1.00  0.00            
ATOM     96  H41 BCD     1      38.530  35.680  33.280  1.00  0.00            
ATOM     97  H42 BCD     1      39.410  36.070  31.000  1.00  0.00            
ATOM     98  H43 BCD     1      41.490  35.080  31.560  1.00  0.00            
ATOM     99  H44 BCD     1      41.490  37.650  32.390  1.00  0.00            
ATOM    100  H45 BCD     1      42.170  37.790  29.990  1.00  0.00            
ATOM    101  H46 BCD     1      39.650  38.470  30.200  1.00  0.00            
ATOM    102  H47 BCD     1      39.420  39.370  33.060  1.00  0.00            
ATOM    103  H48 BCD     1      37.400  40.210  32.590  1.00  0.00            
ATOM    104  H49 BCD     1      38.460  40.860  31.400  1.00  0.00            
ATOM    105  H50 BCD     1      36.990  38.580  30.900  1.00  0.00            
ATOM    106  C31 BCD     1      39.880  35.970  38.270  1.00  0.00            
ATOM    107  O26 BCD     1      41.000  36.780  38.630  1.00  0.00            
ATOM    108  C32 BCD     1      40.240  34.860  37.260  1.00  0.00            
ATOM    109  O27 BCD     1      41.390  34.180  37.720  1.00  0.00            
ATOM    110  C33 BCD     1      40.520  35.490  35.870  1.00  0.00            
ATOM    111  C34 BCD     1      39.400  36.370  35.400  1.00  0.00            
ATOM    112  C35 BCD     1      39.210  37.460  36.470  1.00  0.00            
ATOM    113  O28 BCD     1      38.910  36.900  37.710  1.00  0.00            
ATOM    114  C36 BCD     1      38.160  38.470  36.080  1.00  0.00            
ATOM    115  O29 BCD     1      36.920  37.830  36.090  1.00  0.00            
ATOM    116  O30 BCD     1      40.790  34.450  34.940  1.00  0.00            
ATOM    117  H51 BCD     1      39.550  35.550  39.230  1.00  0.00            
ATOM    118  H52 BCD     1      39.370  34.200  37.250  1.00  0.00            
ATOM    119  H53 BCD     1      41.740  33.800  36.910  1.00  0.00            
ATOM    120  H54 BCD     1      41.410  36.120  36.010  1.00  0.00            
ATOM    121  H55 BCD     1      40.810  34.810  34.040  1.00  0.00            
ATOM    122  H56 BCD     1      38.510  35.740  35.250  1.00  0.00            
ATOM    123  H57 BCD     1      40.100  38.100  36.510  1.00  0.00            
ATOM    124  H58 BCD     1      38.170  39.300  36.800  1.00  0.00            
ATOM    125  H59 BCD     1      38.450  38.910  35.120  1.00  0.00            
ATOM    126  H60 BCD     1      36.760  37.740  37.040  1.00  0.00            
ATOM    127  C37 BCD     1      43.710  37.800  41.780  1.00  0.00            
ATOM    128  O31 BCD     1      44.050  39.000  40.950  1.00  0.00            
ATOM    129  C38 BCD     1      44.030  36.650  40.910  1.00  0.00            
ATOM    130  O32 BCD     1      45.420  36.710  40.760  1.00  0.00            
ATOM    131  C39 BCD     1      43.200  36.630  39.630  1.00  0.00            
ATOM    132  O33 BCD     1      43.560  35.520  38.790  1.00  0.00            
ATOM    133  C40 BCD     1      41.710  36.610  39.940  1.00  0.00            
ATOM    134  C41 BCD     1      41.380  37.810  40.830  1.00  0.00            
ATOM    135  O34 BCD     1      42.250  37.730  42.010  1.00  0.00            
ATOM    136  C42 BCD     1      39.940  37.780  41.310  1.00  0.00            
ATOM    137  O35 BCD     1      39.760  39.120  41.780  1.00  0.00            
ATOM    138  H61 BCD     1      44.130  37.780  42.790  1.00  0.00            
ATOM    139  H62 BCD     1      43.800  35.780  41.540  1.00  0.00            
ATOM    140  H63 BCD     1      45.840  36.000  40.270  1.00  0.00            
ATOM    141  H64 BCD     1      43.280  37.580  39.080  1.00  0.00            
ATOM    142  H65 BCD     1      42.800  35.230  38.280  1.00  0.00            
ATOM    143  H66 BCD     1      41.390  35.690  40.460  1.00  0.00            
ATOM    144  H67 BCD     1      41.570  38.780  40.360  1.00  0.00            
ATOM    145  H68 BCD     1      39.240  37.680  40.470  1.00  0.00            
ATOM    146  H69 BCD     1      39.730  37.030  42.080  1.00  0.00            
ATOM    147  H70 BCD     1      38.850  39.400  41.650  1.00  0.00            
ATOM    148  C1  CM7     2      48.170  41.310  37.190  1.00  0.00            
ATOM    149  C2  CM7     2      46.730  40.850  37.140  1.00  0.00            
ATOM    150  C3  CM7     2      46.320  40.050  35.890  1.00  0.00            
ATOM    151  O1  CM7     2      47.220  39.660  35.220  1.00  0.00            
ATOM    152  N1  CM7     2      45.020  39.830  35.500  1.00  0.00            
ATOM    153  C4  CM7     2      44.730  38.960  34.460  1.00  0.00            
ATOM    154  C5  CM7     2      44.180  37.700  34.680  1.00  0.00            
ATOM    155  C6  CM7     2      44.030  36.760  33.590  1.00  0.00            
ATOM    156  C7  CM7     2      44.340  37.110  32.330  1.00  0.00            
ATOM    157  C8  CM7     2      44.870  38.420  32.120  1.00  0.00            
ATOM    158  C9  CM7     2      44.910  39.420  33.160  1.00  0.00            
ATOM    159  C10 CM7     2      43.930  40.550  36.150  1.00  0.00            
ATOM    160  C11 CM7     2      42.880  40.920  35.100  1.00  0.00            
ATOM    161  C12 CM7     2      41.780  41.850  35.710  1.00  0.00            
ATOM    162  N2  CM7     2      41.130  41.120  36.800  1.00  0.00            
ATOM    163  C13 CM7     2      40.010  41.880  37.380  1.00  0.00            
ATOM    164  C14 CM7     2      38.750  42.300  36.520  1.00  0.00            
ATOM    165  C15 CM7     2      38.690  43.660  35.830  1.00  0.00            
ATOM    166  C16 CM7     2      38.080  43.780  34.620  1.00  0.00            
ATOM    167  C17 CM7     2      38.130  45.030  33.920  1.00  0.00            
ATOM    168  C18 CM7     2      38.640  46.160  34.470  1.00  0.00            
ATOM    169  C19 CM7     2      39.230  46.040  35.760  1.00  0.00            
ATOM    170  C20 CM7     2      39.200  44.800  36.470  1.00  0.00            
ATOM    171  C21 CM7     2      42.060  40.640  37.860  1.00  0.00            
ATOM    172  C22 CM7     2      43.290  39.810  37.260  1.00  0.00            
ATOM    173  H1  CM7     2      48.500  41.690  36.210  1.00  0.00            
ATOM    174  H2  CM7     2      48.150  42.180  37.860  1.00  0.00            
ATOM    175  H3  CM7     2      48.870  40.560  37.580  1.00  0.00            
ATOM    176  H4  CM7     2      46.080  41.720  37.300  1.00  0.00            
ATOM    177  H5  CM7     2      46.590  40.220  38.030  1.00  0.00            
ATOM    178  H6  CM7     2      44.060  37.310  35.690  1.00  0.00            
ATOM    179  H7  CM7     2      43.690  35.780  33.910  1.00  0.00            
ATOM    180  H8  CM7     2      44.500  36.400  31.530  1.00  0.00            
ATOM    181  H9  CM7     2      45.060  38.700  31.090  1.00  0.00            
ATOM    182  H10 CM7     2      45.470  40.340  33.020  1.00  0.00            
ATOM    183  H11 CM7     2      44.300  41.470  36.620  1.00  0.00            
ATOM    184  H12 CM7     2      42.350  40.040  34.710  1.00  0.00            
ATOM    185  H13 CM7     2      43.400  41.430  34.280  1.00  0.00            
ATOM    186  H14 CM7     2      40.960  42.130  35.040  1.00  0.00            
ATOM    187  H15 CM7     2      42.240  42.810  35.970  1.00  0.00            
ATOM    188  H16 CM7     2      40.360  42.780  37.880  1.00  0.00            
ATOM    189  H17 CM7     2      39.600  41.330  38.230  1.00  0.00            
ATOM    190  H18 CM7     2      37.910  42.230  37.230  1.00  0.00            
ATOM    191  H19 CM7     2      38.540  41.520  35.780  1.00  0.00            
ATOM    192  H20 CM7     2      37.580  42.950  34.130  1.00  0.00            
ATOM    193  H21 CM7     2      37.620  45.110  32.960  1.00  0.00            
ATOM    194  H22 CM7     2      38.660  47.030  33.820  1.00  0.00            
ATOM    195  H23 CM7     2      39.570  46.930  36.280  1.00  0.00            
ATOM    196  H24 CM7     2      39.600  44.730  37.480  1.00  0.00            
ATOM    197  H25 CM7     2      41.510  40.070  38.620  1.00  0.00            
ATOM    198  H26 CM7     2      42.520  41.470  38.400  1.00  0.00            
ATOM    199  H27 CM7     2      44.070  39.700  38.020  1.00  0.00            
ATOM    200  H28 CM7     2      42.850  38.850  36.970  1.00  0.00            
TER
ENDMDL
MODEL        1
ATOM      1  C1  BCD     1      16.870  26.990  30.660  1.00  0.00            
ATOM      2  O1  BCD     1      15.740  27.850  30.980  1.00  0.00            
ATOM      3  C2  BCD     1      18.250  27.510  31.150  1.00  0.00            
ATOM      4  O2  BCD     1      18.250  27.540  32.570  1.00  0.00            
ATOM      5  C3  BCD     1      18.430  28.970  30.630  1.00  0.00            
ATOM      6  O3  BCD     1      19.700  29.540  31.060  1.00  0.00            
ATOM      7  C4  BCD     1      18.360  28.910  29.080  1.00  0.00            
ATOM      8  C5  BCD     1      17.130  28.170  28.530  1.00  0.00            
ATOM      9  O4  BCD     1      16.880  26.920  29.220  1.00  0.00            
ATOM     10  C6  BCD     1      17.260  27.980  26.970  1.00  0.00            
ATOM     11  O5  BCD     1      16.090  27.410  26.490  1.00  0.00            
ATOM     12  H1  BCD     1      16.640  26.010  31.080  1.00  0.00            
ATOM     13  H2  BCD     1      19.150  26.990  30.790  1.00  0.00            
ATOM     14  H3  BCD     1      19.160  27.710  32.840  1.00  0.00            
ATOM     15  H4  BCD     1      17.600  29.620  30.920  1.00  0.00            
ATOM     16  H5  BCD     1      19.770  29.480  32.010  1.00  0.00            
ATOM     17  H6  BCD     1      19.240  28.300  28.830  1.00  0.00            
ATOM     18  H7  BCD     1      16.260  28.820  28.680  1.00  0.00            
ATOM     19  H8  BCD     1      17.370  28.920  26.430  1.00  0.00            
ATOM     20  H9  BCD     1      18.100  27.290  26.790  1.00  0.00            
ATOM     21  H10 BCD     1      16.150  27.160  25.560  1.00  0.00            
ATOM     22  C7  BCD     1      12.090  27.910  32.890  1.00  0.00            
ATOM     23  O6  BCD     1      11.870  29.180  32.340  1.00  0.00            
ATOM     24  C8  BCD     1      13.290  27.990  33.840  1.00  0.00            
ATOM     25  O7  BCD     1      13.210  28.960  34.920  1.00  0.00            
ATOM     26  C9  BCD     1      14.520  28.330  32.990  1.00  0.00            
ATOM     27  O8  BCD     1      15.630  28.240  33.840  1.00  0.00            
ATOM     28  C10 BCD     1      14.710  27.390  31.870  1.00  0.00            
ATOM     29  C11 BCD     1      13.360  27.290  31.010  1.00  0.00            
ATOM     30  O9  BCD     1      12.310  26.970  31.900  1.00  0.00            
ATOM     31  C12 BCD     1      13.440  26.370  29.770  1.00  0.00            
ATOM     32  O10 BCD     1      13.680  24.980  30.150  1.00  0.00            
ATOM     33  H11 BCD     1      11.180  27.660  33.430  1.00  0.00            
ATOM     34  H12 BCD     1      13.340  27.000  34.300  1.00  0.00            
ATOM     35  H13 BCD     1      14.080  29.050  35.310  1.00  0.00            
ATOM     36  H14 BCD     1      14.320  29.300  32.510  1.00  0.00            
ATOM     37  H15 BCD     1      16.400  28.540  33.340  1.00  0.00            
ATOM     38  H16 BCD     1      14.990  26.380  32.200  1.00  0.00            
ATOM     39  H17 BCD     1      13.220  28.320  30.640  1.00  0.00            
ATOM     40  H18 BCD     1      12.470  26.480  29.290  1.00  0.00            
ATOM     41  H19 BCD     1      14.230  26.720  29.100  1.00  0.00            
ATOM     42  H20 BCD     1      13.270  24.500  29.410  1.00  0.00            
ATOM     43  C13 BCD     1       9.090  32.170  31.750  1.00  0.00            
ATOM     44  O11 BCD     1      10.070  32.800  30.940  1.00  0.00            
ATOM     45  C14 BCD     1       9.570  31.990  33.190  1.00  0.00            
ATOM     46  O12 BCD     1       9.790  33.180  33.900  1.00  0.00            
ATOM     47  C15 BCD     1      10.850  31.080  33.350  1.00  0.00            
ATOM     48  O13 BCD     1      11.260  30.760  34.740  1.00  0.00            
ATOM     49  C16 BCD     1      10.630  29.780  32.630  1.00  0.00            
ATOM     50  C17 BCD     1      10.150  30.040  31.250  1.00  0.00            
ATOM     51  O14 BCD     1       8.940  30.830  31.220  1.00  0.00            
ATOM     52  C18 BCD     1       9.800  28.720  30.520  1.00  0.00            
ATOM     53  O15 BCD     1       8.820  28.030  31.240  1.00  0.00            
ATOM     54  H21 BCD     1       8.110  32.640  31.680  1.00  0.00            
ATOM     55  H22 BCD     1       8.870  31.370  33.760  1.00  0.00            
ATOM     56  H23 BCD     1       9.170  33.240  34.630  1.00  0.00            
ATOM     57  H24 BCD     1      11.690  31.440  32.740  1.00  0.00            
ATOM     58  H25 BCD     1      11.920  30.060  34.680  1.00  0.00            
ATOM     59  H26 BCD     1       9.980  29.050  33.120  1.00  0.00            
ATOM     60  H27 BCD     1      10.990  30.340  30.620  1.00  0.00            
ATOM     61  H28 BCD     1       9.420  28.810  29.490  1.00  0.00            
ATOM     62  H29 BCD     1      10.670  28.050  30.400  1.00  0.00            
ATOM     63  H30 BCD     1       8.800  27.090  31.020  1.00  0.00            
ATOM     64  C19 BCD     1      10.270  36.040  28.510  1.00  0.00            
ATOM     65  O16 BCD     1      11.750  35.960  28.370  1.00  0.00            
ATOM     66  C20 BCD     1       9.810  36.350  29.950  1.00  0.00            
ATOM     67  O17 BCD     1      10.340  37.540  30.550  1.00  0.00            
ATOM     68  C21 BCD     1      10.100  35.130  30.820  1.00  0.00            
ATOM     69  O18 BCD     1       9.670  35.300  32.160  1.00  0.00            
ATOM     70  C22 BCD     1       9.530  33.890  30.230  1.00  0.00            
ATOM     71  C23 BCD     1       9.980  33.700  28.800  1.00  0.00            
ATOM     72  O19 BCD     1       9.610  34.860  28.000  1.00  0.00            
ATOM     73  C24 BCD     1       9.340  32.500  28.120  1.00  0.00            
ATOM     74  O20 BCD     1       7.920  32.650  28.210  1.00  0.00            
ATOM     75  H31 BCD     1       9.890  36.760  27.770  1.00  0.00            
ATOM     76  H32 BCD     1       8.710  36.390  29.930  1.00  0.00            
ATOM     77  H33 BCD     1      10.750  37.280  31.380  1.00  0.00            
ATOM     78  H34 BCD     1      11.190  34.980  30.800  1.00  0.00            
ATOM     79  H35 BCD     1       9.830  34.470  32.620  1.00  0.00            
ATOM     80  H36 BCD     1       8.430  33.850  30.200  1.00  0.00            
ATOM     81  H37 BCD     1      11.070  33.590  28.850  1.00  0.00            
ATOM     82  H38 BCD     1       9.660  32.490  27.070  1.00  0.00            
ATOM     83  H39 BCD     1       9.720  31.680  28.750  1.00  0.00            
ATOM     84  H40 BCD     1       7.670  33.420  27.700  1.00  0.00            
ATOM     85  C25 BCD     1      14.500  37.630  25.840  1.00  0.00            
ATOM     86  O21 BCD     1      15.400  36.620  26.190  1.00  0.00            
ATOM     87  C26 BCD     1      14.160  38.470  27.070  1.00  0.00            
ATOM     88  O22 BCD     1      15.420  39.070  27.590  1.00  0.00            
ATOM     89  C27 BCD     1      13.480  37.610  28.140  1.00  0.00            
ATOM     90  O23 BCD     1      13.070  38.380  29.330  1.00  0.00            
ATOM     91  C28 BCD     1      12.310  36.890  27.490  1.00  0.00            
ATOM     92  C29 BCD     1      12.660  36.120  26.170  1.00  0.00            
ATOM     93  O24 BCD     1      13.320  37.060  25.250  1.00  0.00            
ATOM     94  C30 BCD     1      11.450  35.410  25.410  1.00  0.00            
ATOM     95  O25 BCD     1      10.440  36.350  25.120  1.00  0.00            
ATOM     96  H41 BCD     1      15.050  38.190  25.090  1.00  0.00            
ATOM     97  H42 BCD     1      13.490  39.290  26.810  1.00  0.00            
ATOM     98  H43 BCD     1      15.230  39.640  28.340  1.00  0.00            
ATOM     99  H44 BCD     1      14.120  36.750  28.400  1.00  0.00            
ATOM    100  H45 BCD     1      12.120  38.380  29.390  1.00  0.00            
ATOM    101  H46 BCD     1      11.610  37.670  27.150  1.00  0.00            
ATOM    102  H47 BCD     1      13.400  35.340  26.400  1.00  0.00            
ATOM    103  H48 BCD     1      11.780  35.070  24.420  1.00  0.00            
ATOM    104  H49 BCD     1      11.020  34.530  25.910  1.00  0.00            
ATOM    105  H50 BCD     1      10.850  37.200  25.320  1.00  0.00            
ATOM    106  C31 BCD     1      18.860  34.850  25.170  1.00  0.00            
ATOM    107  O26 BCD     1      18.380  33.750  25.960  1.00  0.00            
ATOM    108  C32 BCD     1      19.120  36.170  25.880  1.00  0.00            
ATOM    109  O27 BCD     1      20.150  36.050  26.910  1.00  0.00            
ATOM    110  C33 BCD     1      17.760  36.500  26.520  1.00  0.00            
ATOM    111  C34 BCD     1      16.690  36.650  25.470  1.00  0.00            
ATOM    112  C35 BCD     1      16.590  35.560  24.350  1.00  0.00            
ATOM    113  O28 BCD     1      17.970  35.100  24.090  1.00  0.00            
ATOM    114  C36 BCD     1      15.940  36.020  23.040  1.00  0.00            
ATOM    115  O29 BCD     1      16.620  37.090  22.420  1.00  0.00            
ATOM    116  O30 BCD     1      17.810  37.750  27.260  1.00  0.00            
ATOM    117  H51 BCD     1      19.770  34.470  24.690  1.00  0.00            
ATOM    118  H52 BCD     1      19.430  36.890  25.110  1.00  0.00            
ATOM    119  H53 BCD     1      19.870  35.380  27.540  1.00  0.00            
ATOM    120  H54 BCD     1      17.530  35.730  27.270  1.00  0.00            
ATOM    121  H55 BCD     1      16.940  37.940  27.610  1.00  0.00            
ATOM    122  H56 BCD     1      16.860  37.630  25.000  1.00  0.00            
ATOM    123  H57 BCD     1      16.040  34.710  24.770  1.00  0.00            
ATOM    124  H58 BCD     1      15.860  35.120  22.410  1.00  0.00            
ATOM    125  H59 BCD     1      14.950  36.410  23.330  1.00  0.00            
ATOM    126  H60 BCD     1      16.130  37.150  21.600  1.00  0.00            
ATOM    127  C37 BCD     1      19.830  30.780  28.410  1.00  0.00            
ATOM    128  O31 BCD     1      18.550  30.140  28.530  1.00  0.00            
ATOM    129  C38 BCD     1      19.860  32.220  28.990  1.00  0.00            
ATOM    130  O32 BCD     1      19.360  32.180  30.340  1.00  0.00            
ATOM    131  C39 BCD     1      18.980  33.150  28.140  1.00  0.00            
ATOM    132  O33 BCD     1      19.060  34.500  28.630  1.00  0.00            
ATOM    133  C40 BCD     1      19.400  33.090  26.680  1.00  0.00            
ATOM    134  C41 BCD     1      19.460  31.650  26.270  1.00  0.00            
ATOM    135  O34 BCD     1      20.300  30.880  27.120  1.00  0.00            
ATOM    136  C42 BCD     1      20.020  31.510  24.900  1.00  0.00            
ATOM    137  O35 BCD     1      21.240  32.170  24.660  1.00  0.00            
ATOM    138  H61 BCD     1      20.470  30.170  29.060  1.00  0.00            
ATOM    139  H62 BCD     1      20.910  32.500  28.900  1.00  0.00            
ATOM    140  H63 BCD     1      19.530  31.300  30.670  1.00  0.00            
ATOM    141  H64 BCD     1      17.940  32.850  28.300  1.00  0.00            
ATOM    142  H65 BCD     1      19.060  34.490  29.600  1.00  0.00            
ATOM    143  H66 BCD     1      20.360  33.620  26.550  1.00  0.00            
ATOM    144  H67 BCD     1      18.450  31.230  26.160  1.00  0.00            
ATOM    145  H68 BCD     1      20.120  30.440  24.690  1.00  0.00            
ATOM    146  H69 BCD     1      19.250  31.860  24.200  1.00  0.00            
ATOM    147  H70 BCD     1      21.080  32.630  23.840  1.00  0.00            
ATOM    148  C1  CM7     2      14.160  34.980  35.160  1.00  0.00            
ATOM    149  C2  CM7     2      14.940  35.550  34.000  1.00  0.00            
ATOM    150  C3  CM7     2      14.440  35.070  32.630  1.00  0.00            
ATOM    151  O1  CM7     2      13.790  35.790  31.880  1.00  0.00            
ATOM    152  N1  CM7     2      14.820  33.770  32.210  1.00  0.00            
ATOM    153  C4  CM7     2      15.740  32.900  32.920  1.00  0.00            
ATOM    154  C5  CM7     2      15.220  31.990  33.840  1.00  0.00            
ATOM    155  C6  CM7     2      16.130  31.210  34.580  1.00  0.00            
ATOM    156  C7  CM7     2      17.440  31.180  34.280  1.00  0.00            
ATOM    157  C8  CM7     2      17.970  32.080  33.300  1.00  0.00            
ATOM    158  C9  CM7     2      17.110  32.940  32.650  1.00  0.00            
ATOM    159  C10 CM7     2      14.420  33.320  30.830  1.00  0.00            
ATOM    160  C11 CM7     2      15.550  33.820  29.820  1.00  0.00            
ATOM    161  C12 CM7     2      15.170  33.590  28.320  1.00  0.00            
ATOM    162  N2  CM7     2      14.970  32.150  28.130  1.00  0.00            
ATOM    163  C13 CM7     2      14.920  31.650  26.730  1.00  0.00            
ATOM    164  C14 CM7     2      13.490  31.730  26.050  1.00  0.00            
ATOM    165  C15 CM7     2      13.570  31.380  24.570  1.00  0.00            
ATOM    166  C16 CM7     2      14.060  30.070  24.220  1.00  0.00            
ATOM    167  C17 CM7     2      14.280  29.700  22.910  1.00  0.00            
ATOM    168  C18 CM7     2      13.870  30.550  21.890  1.00  0.00            
ATOM    169  C19 CM7     2      13.270  31.780  22.220  1.00  0.00            
ATOM    170  C20 CM7     2      13.150  32.190  23.560  1.00  0.00            
ATOM    171  C21 CM7     2      13.980  31.530  29.000  1.00  0.00            
ATOM    172  C22 CM7     2      14.220  31.850  30.500  1.00  0.00            
ATOM    173  H1  CM7     2      13.110  35.310  35.190  1.00  0.00            
ATOM    174  H2  CM7     2      14.140  33.890  35.210  1.00  0.00            
ATOM    175  H3  CM7     2      14.650  35.350  36.070  1.00  0.00            
ATOM    176  H4  CM7     2      16.010  35.320  34.100  1.00  0.00            
ATOM    177  H5  CM7     2      14.900  36.640  34.160  1.00  0.00            
ATOM    178  H6  CM7     2      14.170  32.070  34.120  1.00  0.00            
ATOM    179  H7  CM7     2      15.820  30.540  35.380  1.00  0.00            
ATOM    180  H8  CM7     2      18.030  30.500  34.890  1.00  0.00            
ATOM    181  H9  CM7     2      19.030  31.990  33.060  1.00  0.00            
ATOM    182  H10 CM7     2      17.570  33.560  31.880  1.00  0.00            
ATOM    183  H11 CM7     2      13.490  33.830  30.530  1.00  0.00            
ATOM    184  H12 CM7     2      16.510  33.380  30.100  1.00  0.00            
ATOM    185  H13 CM7     2      15.650  34.900  30.000  1.00  0.00            
ATOM    186  H14 CM7     2      15.970  34.000  27.680  1.00  0.00            
ATOM    187  H15 CM7     2      14.220  34.070  28.060  1.00  0.00            
ATOM    188  H16 CM7     2      15.370  30.660  26.570  1.00  0.00            
ATOM    189  H17 CM7     2      15.620  32.320  26.220  1.00  0.00            
ATOM    190  H18 CM7     2      13.260  32.790  26.160  1.00  0.00            
ATOM    191  H19 CM7     2      12.760  31.120  26.600  1.00  0.00            
ATOM    192  H20 CM7     2      14.350  29.410  25.030  1.00  0.00            
ATOM    193  H21 CM7     2      14.620  28.710  22.660  1.00  0.00            
ATOM    194  H22 CM7     2      13.850  30.280  20.840  1.00  0.00            
ATOM    195  H23 CM7     2      12.930  32.470  21.460  1.00  0.00            
ATOM    196  H24 CM7     2      12.650  33.130  23.790  1.00  0.00            
ATOM    197  H25 CM7     2      13.920  30.460  28.810  1.00  0.00            
ATOM    198  H26 CM7     2      13.050  32.000  28.660  1.00  0.00            
ATOM    199  H27 CM7     2      13.450  31.360  31.110  1.00  0.00            
ATOM    200  H28 CM7     2      15.170  31.390  30.800  1.00  0.00            
TER
ENDMDL
MODEL        1
ATOM      1  C1  BCD     1       6.110  45.470  39.140  1.00  0.00            
ATOM      2  O1  BCD     1       5.530  45.090  37.890  1.00  0.00            
ATOM      3  C2  BCD     1       7.560  45.100  39.050  1.00  0.00            
ATOM      4  O2  BCD     1       8.310  45.770  37.970  1.00  0.00            
ATOM      5  C3  BCD     1       7.780  43.550  39.040  1.00  0.00            
ATOM      6  O3  BCD     1       9.190  43.210  39.140  1.00  0.00            
ATOM      7  C4  BCD     1       7.000  42.950  40.210  1.00  0.00            
ATOM      8  C5  BCD     1       5.570  43.440  40.270  1.00  0.00            
ATOM      9  O4  BCD     1       5.560  44.880  40.260  1.00  0.00            
ATOM     10  C6  BCD     1       4.860  42.910  41.510  1.00  0.00            
ATOM     11  O5  BCD     1       5.470  43.350  42.740  1.00  0.00            
ATOM     12  H1  BCD     1       5.920  46.530  39.300  1.00  0.00            
ATOM     13  H2  BCD     1       7.900  45.530  40.000  1.00  0.00            
ATOM     14  H3  BCD     1       9.210  45.440  38.020  1.00  0.00            
ATOM     15  H4  BCD     1       7.380  43.130  38.110  1.00  0.00            
ATOM     16  H5  BCD     1       9.310  42.260  39.190  1.00  0.00            
ATOM     17  H6  BCD     1       7.540  43.300  41.100  1.00  0.00            
ATOM     18  H7  BCD     1       5.060  43.070  39.370  1.00  0.00            
ATOM     19  H8  BCD     1       3.840  43.280  41.340  1.00  0.00            
ATOM     20  H9  BCD     1       4.840  41.820  41.410  1.00  0.00            
ATOM     21  H10 BCD     1       5.210  42.760  43.450  1.00  0.00            
ATOM     22  C7  BCD     1       3.200  46.490  34.810  1.00  0.00            
ATOM     23  O6  BCD     1       3.530  45.310  34.050  1.00  0.00            
ATOM     24  C8  BCD     1       4.480  47.370  35.190  1.00  0.00            
ATOM     25  O7  BCD     1       5.110  47.730  33.980  1.00  0.00            
ATOM     26  C9  BCD     1       5.400  46.570  36.040  1.00  0.00            
ATOM     27  O8  BCD     1       6.570  47.390  36.490  1.00  0.00            
ATOM     28  C10 BCD     1       4.660  46.030  37.260  1.00  0.00            
ATOM     29  C11 BCD     1       3.370  45.270  36.870  1.00  0.00            
ATOM     30  O9  BCD     1       2.600  46.130  36.010  1.00  0.00            
ATOM     31  C12 BCD     1       2.500  44.900  38.060  1.00  0.00            
ATOM     32  O10 BCD     1       2.340  46.100  38.830  1.00  0.00            
ATOM     33  H11 BCD     1       2.480  47.160  34.320  1.00  0.00            
ATOM     34  H12 BCD     1       4.120  48.210  35.800  1.00  0.00            
ATOM     35  H13 BCD     1       5.340  46.890  33.590  1.00  0.00            
ATOM     36  H14 BCD     1       5.800  45.690  35.510  1.00  0.00            
ATOM     37  H15 BCD     1       7.160  46.780  36.930  1.00  0.00            
ATOM     38  H16 BCD     1       4.420  46.850  37.960  1.00  0.00            
ATOM     39  H17 BCD     1       3.470  44.350  36.280  1.00  0.00            
ATOM     40  H18 BCD     1       1.460  44.700  37.790  1.00  0.00            
ATOM     41  H19 BCD     1       2.800  44.060  38.690  1.00  0.00            
ATOM     42  H20 BCD     1       1.890  45.880  39.650  1.00  0.00            
ATOM     43  C13 BCD     1       2.900  43.610  30.370  1.00  0.00            
ATOM     44  O11 BCD     1       3.060  42.360  31.110  1.00  0.00            
ATOM     45  C14 BCD     1       4.200  44.410  30.490  1.00  0.00            
ATOM     46  O12 BCD     1       5.280  43.780  29.830  1.00  0.00            
ATOM     47  C15 BCD     1       4.570  44.700  31.920  1.00  0.00            
ATOM     48  O13 BCD     1       5.650  45.600  32.120  1.00  0.00            
ATOM     49  C16 BCD     1       3.350  45.240  32.670  1.00  0.00            
ATOM     50  C17 BCD     1       2.010  44.540  32.430  1.00  0.00            
ATOM     51  O14 BCD     1       1.820  44.360  31.040  1.00  0.00            
ATOM     52  C18 BCD     1       0.790  45.220  32.980  1.00  0.00            
ATOM     53  O15 BCD     1       0.660  46.570  32.480  1.00  0.00            
ATOM     54  H21 BCD     1       2.740  43.530  29.290  1.00  0.00            
ATOM     55  H22 BCD     1       4.050  45.380  30.000  1.00  0.00            
ATOM     56  H23 BCD     1       5.970  44.420  29.630  1.00  0.00            
ATOM     57  H24 BCD     1       4.810  43.700  32.300  1.00  0.00            
ATOM     58  H25 BCD     1       6.370  45.460  31.490  1.00  0.00            
ATOM     59  H26 BCD     1       3.240  46.300  32.400  1.00  0.00            
ATOM     60  H27 BCD     1       1.980  43.580  32.970  1.00  0.00            
ATOM     61  H28 BCD     1       0.050  44.550  32.520  1.00  0.00            
ATOM     62  H29 BCD     1       0.620  45.150  34.060  1.00  0.00            
ATOM     63  H30 BCD     1      -0.240  46.840  32.670  1.00  0.00            
ATOM     64  C19 BCD     1       2.800  38.250  30.610  1.00  0.00            
ATOM     65  O16 BCD     1       3.010  38.060  32.040  1.00  0.00            
ATOM     66  C20 BCD     1       3.960  39.000  29.930  1.00  0.00            
ATOM     67  O17 BCD     1       5.240  38.260  29.930  1.00  0.00            
ATOM     68  C21 BCD     1       4.130  40.410  30.420  1.00  0.00            
ATOM     69  O18 BCD     1       5.260  40.970  29.850  1.00  0.00            
ATOM     70  C22 BCD     1       2.820  41.250  30.290  1.00  0.00            
ATOM     71  C23 BCD     1       1.690  40.410  30.900  1.00  0.00            
ATOM     72  O19 BCD     1       1.610  39.030  30.480  1.00  0.00            
ATOM     73  C24 BCD     1       0.410  41.050  30.750  1.00  0.00            
ATOM     74  O20 BCD     1       0.010  41.430  29.460  1.00  0.00            
ATOM     75  H31 BCD     1       2.730  37.260  30.150  1.00  0.00            
ATOM     76  H32 BCD     1       3.710  39.090  28.870  1.00  0.00            
ATOM     77  H33 BCD     1       5.810  38.930  29.540  1.00  0.00            
ATOM     78  H34 BCD     1       4.260  40.210  31.490  1.00  0.00            
ATOM     79  H35 BCD     1       5.160  41.920  29.990  1.00  0.00            
ATOM     80  H36 BCD     1       2.620  41.430  29.230  1.00  0.00            
ATOM     81  H37 BCD     1       1.910  40.440  31.970  1.00  0.00            
ATOM     82  H38 BCD     1      -0.330  40.350  31.170  1.00  0.00            
ATOM     83  H39 BCD     1       0.460  41.930  31.400  1.00  0.00            
ATOM     84  H40 BCD     1      -0.640  42.100  29.680  1.00  0.00            
ATOM     85  C25 BCD     1       3.180  35.110  34.890  1.00  0.00            
ATOM     86  O21 BCD     1       3.820  36.110  35.690  1.00  0.00            
ATOM     87  C26 BCD     1       4.170  34.850  33.640  1.00  0.00            
ATOM     88  O22 BCD     1       5.550  34.490  33.970  1.00  0.00            
ATOM     89  C27 BCD     1       4.260  36.190  32.800  1.00  0.00            
ATOM     90  O23 BCD     1       4.980  35.960  31.620  1.00  0.00            
ATOM     91  C28 BCD     1       2.880  36.720  32.510  1.00  0.00            
ATOM     92  C29 BCD     1       1.970  36.810  33.720  1.00  0.00            
ATOM     93  O24 BCD     1       1.980  35.500  34.430  1.00  0.00            
ATOM     94  C30 BCD     1       0.580  37.150  33.200  1.00  0.00            
ATOM     95  O25 BCD     1       0.030  36.100  32.500  1.00  0.00            
ATOM     96  H41 BCD     1       3.040  34.200  35.480  1.00  0.00            
ATOM     97  H42 BCD     1       3.690  34.050  33.050  1.00  0.00            
ATOM     98  H43 BCD     1       6.070  34.530  33.160  1.00  0.00            
ATOM     99  H44 BCD     1       4.780  36.890  33.470  1.00  0.00            
ATOM    100  H45 BCD     1       5.110  36.820  31.200  1.00  0.00            
ATOM    101  H46 BCD     1       2.410  36.080  31.760  1.00  0.00            
ATOM    102  H47 BCD     1       2.380  37.580  34.380  1.00  0.00            
ATOM    103  H48 BCD     1      -0.050  37.510  34.030  1.00  0.00            
ATOM    104  H49 BCD     1       0.630  38.050  32.580  1.00  0.00            
ATOM    105  H50 BCD     1      -0.100  35.380  33.130  1.00  0.00            
ATOM    106  C31 BCD     1       4.890  36.710  39.630  1.00  0.00            
ATOM    107  O26 BCD     1       5.600  37.890  39.440  1.00  0.00            
ATOM    108  C32 BCD     1       5.540  35.590  38.920  1.00  0.00            
ATOM    109  O27 BCD     1       6.980  35.350  39.360  1.00  0.00            
ATOM    110  C33 BCD     1       5.440  35.760  37.400  1.00  0.00            
ATOM    111  C34 BCD     1       3.950  35.890  37.020  1.00  0.00            
ATOM    112  C35 BCD     1       3.340  37.010  37.770  1.00  0.00            
ATOM    113  O28 BCD     1       3.510  36.830  39.210  1.00  0.00            
ATOM    114  C36 BCD     1       1.880  37.090  37.500  1.00  0.00            
ATOM    115  O29 BCD     1       1.100  36.020  38.030  1.00  0.00            
ATOM    116  O30 BCD     1       6.210  34.710  36.720  1.00  0.00            
ATOM    117  H51 BCD     1       4.800  36.470  40.690  1.00  0.00            
ATOM    118  H52 BCD     1       4.980  34.660  39.090  1.00  0.00            
ATOM    119  H53 BCD     1       7.420  36.160  39.070  1.00  0.00            
ATOM    120  H54 BCD     1       5.930  36.710  37.140  1.00  0.00            
ATOM    121  H55 BCD     1       6.070  34.820  35.770  1.00  0.00            
ATOM    122  H56 BCD     1       3.460  34.980  37.380  1.00  0.00            
ATOM    123  H57 BCD     1       3.800  37.930  37.420  1.00  0.00            
ATOM    124  H58 BCD     1       1.480  37.990  37.960  1.00  0.00            
ATOM    125  H59 BCD     1       1.840  37.140  36.400  1.00  0.00            
ATOM    126  H60 BCD     1       1.220  36.130  38.980  1.00  0.00            
ATOM    127  C37 BCD     1       7.780  40.780  41.020  1.00  0.00            
ATOM    128  O31 BCD     1       6.950  41.520  40.120  1.00  0.00            
ATOM    129  C38 BCD     1       8.660  39.750  40.220  1.00  0.00            
ATOM    130  O32 BCD     1       9.460  40.530  39.310  1.00  0.00            
ATOM    131  C39 BCD     1       7.690  38.850  39.470  1.00  0.00            
ATOM    132  O33 BCD     1       8.280  37.830  38.670  1.00  0.00            
ATOM    133  C40 BCD     1       6.690  38.160  40.330  1.00  0.00            
ATOM    134  C41 BCD     1       6.120  39.090  41.390  1.00  0.00            
ATOM    135  O34 BCD     1       7.070  40.010  41.940  1.00  0.00            
ATOM    136  C42 BCD     1       5.360  38.460  42.570  1.00  0.00            
ATOM    137  O35 BCD     1       5.110  39.490  43.510  1.00  0.00            
ATOM    138  H61 BCD     1       8.430  41.440  41.610  1.00  0.00            
ATOM    139  H62 BCD     1       9.200  39.370  41.090  1.00  0.00            
ATOM    140  H63 BCD     1       9.800  40.010  38.570  1.00  0.00            
ATOM    141  H64 BCD     1       7.110  39.500  38.810  1.00  0.00            
ATOM    142  H65 BCD     1       9.130  38.110  38.300  1.00  0.00            
ATOM    143  H66 BCD     1       7.230  37.330  40.810  1.00  0.00            
ATOM    144  H67 BCD     1       5.390  39.720  40.870  1.00  0.00            
ATOM    145  H68 BCD     1       4.430  38.140  42.080  1.00  0.00            
ATOM    146  H69 BCD     1       5.750  37.550  43.030  1.00  0.00            
ATOM    147  H70 BCD     1       5.790  40.170  43.470  1.00  0.00            
ATOM    148  C1  CM7     2       8.850  44.370  34.760  1.00  0.00            
ATOM    149  C2  CM7     2       7.540  43.540  35.120  1.00  0.00            
ATOM    150  C3  CM7     2       7.870  42.050  35.010  1.00  0.00            
ATOM    151  O1  CM7     2       8.980  41.660  34.660  1.00  0.00            
ATOM    152  N1  CM7     2       6.780  41.060  35.040  1.00  0.00            
ATOM    153  C4  CM7     2       6.980  39.710  34.600  1.00  0.00            
ATOM    154  C5  CM7     2       7.350  38.720  35.500  1.00  0.00            
ATOM    155  C6  CM7     2       7.690  37.450  35.030  1.00  0.00            
ATOM    156  C7  CM7     2       7.620  37.110  33.680  1.00  0.00            
ATOM    157  C8  CM7     2       7.260  38.100  32.770  1.00  0.00            
ATOM    158  C9  CM7     2       6.960  39.450  33.200  1.00  0.00            
ATOM    159  C10 CM7     2       5.460  41.300  35.710  1.00  0.00            
ATOM    160  C11 CM7     2       4.310  40.830  34.820  1.00  0.00            
ATOM    161  C12 CM7     2       2.940  41.110  35.470  1.00  0.00            
ATOM    162  N2  CM7     2       2.820  40.520  36.790  1.00  0.00            
ATOM    163  C13 CM7     2       1.520  40.910  37.380  1.00  0.00            
ATOM    164  C14 CM7     2       0.280  40.310  36.630  1.00  0.00            
ATOM    165  C15 CM7     2      -0.420  41.240  35.610  1.00  0.00            
ATOM    166  C16 CM7     2      -0.900  40.760  34.370  1.00  0.00            
ATOM    167  C17 CM7     2      -1.680  41.610  33.570  1.00  0.00            
ATOM    168  C18 CM7     2      -2.030  42.890  33.940  1.00  0.00            
ATOM    169  C19 CM7     2      -1.560  43.390  35.190  1.00  0.00            
ATOM    170  C20 CM7     2      -0.750  42.550  36.020  1.00  0.00            
ATOM    171  C21 CM7     2       3.910  40.820  37.750  1.00  0.00            
ATOM    172  C22 CM7     2       5.380  40.620  37.110  1.00  0.00            
ATOM    173  H1  CM7     2       8.760  45.470  34.740  1.00  0.00            
ATOM    174  H2  CM7     2       9.670  44.170  35.460  1.00  0.00            
ATOM    175  H3  CM7     2       9.280  44.080  33.800  1.00  0.00            
ATOM    176  H4  CM7     2       6.690  43.710  34.450  1.00  0.00            
ATOM    177  H5  CM7     2       7.140  43.830  36.090  1.00  0.00            
ATOM    178  H6  CM7     2       7.560  38.890  36.550  1.00  0.00            
ATOM    179  H7  CM7     2       7.870  36.620  35.710  1.00  0.00            
ATOM    180  H8  CM7     2       7.830  36.070  33.460  1.00  0.00            
ATOM    181  H9  CM7     2       7.190  37.870  31.710  1.00  0.00            
ATOM    182  H10 CM7     2       6.650  40.220  32.500  1.00  0.00            
ATOM    183  H11 CM7     2       5.320  42.380  35.810  1.00  0.00            
ATOM    184  H12 CM7     2       4.330  39.740  34.730  1.00  0.00            
ATOM    185  H13 CM7     2       4.380  41.310  33.830  1.00  0.00            
ATOM    186  H14 CM7     2       2.120  40.860  34.780  1.00  0.00            
ATOM    187  H15 CM7     2       2.850  42.200  35.560  1.00  0.00            
ATOM    188  H16 CM7     2       1.480  41.980  37.600  1.00  0.00            
ATOM    189  H17 CM7     2       1.370  40.390  38.340  1.00  0.00            
ATOM    190  H18 CM7     2      -0.430  39.980  37.390  1.00  0.00            
ATOM    191  H19 CM7     2       0.550  39.380  36.120  1.00  0.00            
ATOM    192  H20 CM7     2      -0.760  39.720  34.100  1.00  0.00            
ATOM    193  H21 CM7     2      -2.120  41.190  32.670  1.00  0.00            
ATOM    194  H22 CM7     2      -2.690  43.470  33.290  1.00  0.00            
ATOM    195  H23 CM7     2      -1.850  44.400  35.440  1.00  0.00            
ATOM    196  H24 CM7     2      -0.550  42.820  37.050  1.00  0.00            
ATOM    197  H25 CM7     2       3.810  40.250  38.680  1.00  0.00            
ATOM    198  H26 CM7     2       3.850  41.890  38.000  1.00  0.00            
ATOM    199  H27 CM7     2       6.210  40.980  37.730  1.00  0.00            
ATOM    200  H28 CM7     2       5.460  39.530  37.000  1.00  0.00            
TER
ENDMDL
MODEL        1
ATOM      1  C1  BCD     1      11.500  42.520  19.450  1.00  0.00            
ATOM      2  O1  BCD     1      12.530  41.690  18.950  1.00  0.00            
ATOM      3  C2  BCD     1      10.880  41.860  20.650  1.00  0.00            
ATOM      4  O2  BCD     1      11.840  41.690  21.630  1.00  0.00            
ATOM      5  C3  BCD     1      10.240  40.570  20.210  1.00  0.00            
ATOM      6  O3  BCD     1       9.600  39.820  21.270  1.00  0.00            
ATOM      7  C4  BCD     1       9.280  40.800  19.110  1.00  0.00            
ATOM      8  C5  BCD     1       9.880  41.610  17.920  1.00  0.00            
ATOM      9  O4  BCD     1      10.480  42.770  18.540  1.00  0.00            
ATOM     10  C6  BCD     1       8.770  42.040  16.880  1.00  0.00            
ATOM     11  O5  BCD     1       9.380  42.650  15.790  1.00  0.00            
ATOM     12  H1  BCD     1      11.820  43.540  19.700  1.00  0.00            
ATOM     13  H2  BCD     1      10.030  42.450  21.030  1.00  0.00            
ATOM     14  H3  BCD     1      12.580  41.190  21.300  1.00  0.00            
ATOM     15  H4  BCD     1      11.000  39.910  19.770  1.00  0.00            
ATOM     16  H5  BCD     1       9.090  39.100  20.880  1.00  0.00            
ATOM     17  H6  BCD     1       8.520  41.490  19.500  1.00  0.00            
ATOM     18  H7  BCD     1      10.630  40.980  17.420  1.00  0.00            
ATOM     19  H8  BCD     1       8.150  41.230  16.480  1.00  0.00            
ATOM     20  H9  BCD     1       7.980  42.650  17.320  1.00  0.00            
ATOM     21  H10 BCD     1       8.730  43.030  15.200  1.00  0.00            
ATOM     22  C7  BCD     1      16.210  41.800  17.560  1.00  0.00            
ATOM     23  O6  BCD     1      15.860  41.010  16.480  1.00  0.00            
ATOM     24  C8  BCD     1      16.050  41.220  19.000  1.00  0.00            
ATOM     25  O7  BCD     1      16.970  40.130  19.150  1.00  0.00            
ATOM     26  C9  BCD     1      14.620  40.880  19.320  1.00  0.00            
ATOM     27  O8  BCD     1      14.430  40.430  20.670  1.00  0.00            
ATOM     28  C10 BCD     1      13.780  42.160  19.070  1.00  0.00            
ATOM     29  C11 BCD     1      14.140  42.900  17.690  1.00  0.00            
ATOM     30  O9  BCD     1      15.560  43.030  17.520  1.00  0.00            
ATOM     31  C12 BCD     1      13.500  44.290  17.520  1.00  0.00            
ATOM     32  O10 BCD     1      13.420  45.150  18.640  1.00  0.00            
ATOM     33  H11 BCD     1      17.300  41.920  17.550  1.00  0.00            
ATOM     34  H12 BCD     1      16.360  42.060  19.640  1.00  0.00            
ATOM     35  H13 BCD     1      16.870  39.800  20.050  1.00  0.00            
ATOM     36  H14 BCD     1      14.280  40.130  18.580  1.00  0.00            
ATOM     37  H15 BCD     1      14.270  39.490  20.770  1.00  0.00            
ATOM     38  H16 BCD     1      14.010  42.890  19.860  1.00  0.00            
ATOM     39  H17 BCD     1      13.780  42.260  16.870  1.00  0.00            
ATOM     40  H18 BCD     1      14.070  44.860  16.780  1.00  0.00            
ATOM     41  H19 BCD     1      12.450  44.190  17.210  1.00  0.00            
ATOM     42  H20 BCD     1      12.930  45.910  18.320  1.00  0.00            
ATOM     43  C13 BCD     1      17.390  39.220  13.080  1.00  0.00            
ATOM     44  O11 BCD     1      16.240  38.320  13.040  1.00  0.00            
ATOM     45  C14 BCD     1      18.100  38.960  14.320  1.00  0.00            
ATOM     46  O12 BCD     1      18.590  37.660  14.380  1.00  0.00            
ATOM     47  C15 BCD     1      17.180  39.270  15.420  1.00  0.00            
ATOM     48  O13 BCD     1      17.840  39.080  16.630  1.00  0.00            
ATOM     49  C16 BCD     1      16.750  40.740  15.360  1.00  0.00            
ATOM     50  C17 BCD     1      16.180  41.100  14.040  1.00  0.00            
ATOM     51  O14 BCD     1      17.090  40.630  12.930  1.00  0.00            
ATOM     52  C18 BCD     1      15.770  42.520  14.020  1.00  0.00            
ATOM     53  O15 BCD     1      14.970  42.880  12.980  1.00  0.00            
ATOM     54  H21 BCD     1      17.960  38.950  12.180  1.00  0.00            
ATOM     55  H22 BCD     1      19.020  39.540  14.430  1.00  0.00            
ATOM     56  H23 BCD     1      18.980  37.640  15.260  1.00  0.00            
ATOM     57  H24 BCD     1      16.300  38.610  15.450  1.00  0.00            
ATOM     58  H25 BCD     1      17.250  39.360  17.340  1.00  0.00            
ATOM     59  H26 BCD     1      17.630  41.370  15.530  1.00  0.00            
ATOM     60  H27 BCD     1      15.300  40.450  13.940  1.00  0.00            
ATOM     61  H28 BCD     1      15.230  42.920  14.890  1.00  0.00            
ATOM     62  H29 BCD     1      16.660  43.130  13.890  1.00  0.00            
ATOM     63  H30 BCD     1      14.020  42.880  13.170  1.00  0.00            
ATOM     64  C19 BCD     1      13.740  36.440  10.360  1.00  0.00            
ATOM     65  O16 BCD     1      12.940  35.930  11.430  1.00  0.00            
ATOM     66  C20 BCD     1      15.120  35.890  10.510  1.00  0.00            
ATOM     67  O17 BCD     1      15.150  34.480  10.580  1.00  0.00            
ATOM     68  C21 BCD     1      15.780  36.450  11.790  1.00  0.00            
ATOM     69  O18 BCD     1      17.060  36.030  12.020  1.00  0.00            
ATOM     70  C22 BCD     1      15.810  37.960  11.730  1.00  0.00            
ATOM     71  C23 BCD     1      14.430  38.650  11.450  1.00  0.00            
ATOM     72  O19 BCD     1      13.760  37.890  10.370  1.00  0.00            
ATOM     73  C24 BCD     1      14.620  40.040  10.960  1.00  0.00            
ATOM     74  O20 BCD     1      15.200  40.050   9.710  1.00  0.00            
ATOM     75  H31 BCD     1      13.280  36.160   9.410  1.00  0.00            
ATOM     76  H32 BCD     1      15.670  36.270   9.640  1.00  0.00            
ATOM     77  H33 BCD     1      14.840  34.130   9.740  1.00  0.00            
ATOM     78  H34 BCD     1      15.160  36.180  12.650  1.00  0.00            
ATOM     79  H35 BCD     1      17.380  36.240  12.900  1.00  0.00            
ATOM     80  H36 BCD     1      16.610  38.250  11.040  1.00  0.00            
ATOM     81  H37 BCD     1      13.720  38.560  12.280  1.00  0.00            
ATOM     82  H38 BCD     1      13.620  40.500  10.950  1.00  0.00            
ATOM     83  H39 BCD     1      15.160  40.650  11.700  1.00  0.00            
ATOM     84  H40 BCD     1      14.500  39.640   9.200  1.00  0.00            
ATOM     85  C25 BCD     1       9.710  33.500  12.360  1.00  0.00            
ATOM     86  O21 BCD     1       9.460  34.230  13.490  1.00  0.00            
ATOM     87  C26 BCD     1      11.020  32.860  12.310  1.00  0.00            
ATOM     88  O22 BCD     1      10.930  31.970  13.420  1.00  0.00            
ATOM     89  C27 BCD     1      12.180  33.890  12.350  1.00  0.00            
ATOM     90  O23 BCD     1      13.430  33.250  12.430  1.00  0.00            
ATOM     91  C28 BCD     1      12.020  34.850  11.160  1.00  0.00            
ATOM     92  C29 BCD     1      10.670  35.480  11.250  1.00  0.00            
ATOM     93  O24 BCD     1       9.650  34.450  11.250  1.00  0.00            
ATOM     94  C30 BCD     1      10.370  36.560  10.210  1.00  0.00            
ATOM     95  O25 BCD     1      10.400  36.000   8.940  1.00  0.00            
ATOM     96  H41 BCD     1       8.900  32.790  12.160  1.00  0.00            
ATOM     97  H42 BCD     1      11.150  32.210  11.430  1.00  0.00            
ATOM     98  H43 BCD     1      11.850  31.840  13.690  1.00  0.00            
ATOM     99  H44 BCD     1      11.980  34.410  13.290  1.00  0.00            
ATOM    100  H45 BCD     1      14.100  33.890  12.170  1.00  0.00            
ATOM    101  H46 BCD     1      12.290  34.400  10.200  1.00  0.00            
ATOM    102  H47 BCD     1      10.540  35.950  12.230  1.00  0.00            
ATOM    103  H48 BCD     1       9.410  37.040  10.430  1.00  0.00            
ATOM    104  H49 BCD     1      11.080  37.400  10.310  1.00  0.00            
ATOM    105  H50 BCD     1      10.360  36.680   8.270  1.00  0.00            
ATOM    106  C31 BCD     1       6.450  35.230  16.030  1.00  0.00            
ATOM    107  O26 BCD     1       7.300  36.270  16.520  1.00  0.00            
ATOM    108  C32 BCD     1       7.100  33.860  16.260  1.00  0.00            
ATOM    109  O27 BCD     1       7.230  33.670  17.600  1.00  0.00            
ATOM    110  C33 BCD     1       8.370  33.710  15.500  1.00  0.00            
ATOM    111  C34 BCD     1       8.180  34.130  14.060  1.00  0.00            
ATOM    112  C35 BCD     1       7.460  35.450  13.830  1.00  0.00            
ATOM    113  O28 BCD     1       6.240  35.500  14.630  1.00  0.00            
ATOM    114  C36 BCD     1       7.050  35.630  12.320  1.00  0.00            
ATOM    115  O29 BCD     1       6.170  36.690  12.300  1.00  0.00            
ATOM    116  O30 BCD     1       8.990  32.350  15.520  1.00  0.00            
ATOM    117  H51 BCD     1       5.500  35.240  16.570  1.00  0.00            
ATOM    118  H52 BCD     1       6.340  33.190  15.830  1.00  0.00            
ATOM    119  H53 BCD     1       7.280  32.730  17.760  1.00  0.00            
ATOM    120  H54 BCD     1       9.170  34.380  15.850  1.00  0.00            
ATOM    121  H55 BCD     1       9.860  32.410  15.110  1.00  0.00            
ATOM    122  H56 BCD     1       7.570  33.360  13.570  1.00  0.00            
ATOM    123  H57 BCD     1       8.090  36.330  14.030  1.00  0.00            
ATOM    124  H58 BCD     1       7.880  36.000  11.700  1.00  0.00            
ATOM    125  H59 BCD     1       6.590  34.740  11.890  1.00  0.00            
ATOM    126  H60 BCD     1       5.710  36.470  13.110  1.00  0.00            
ATOM    127  C37 BCD     1       7.340  39.550  18.860  1.00  0.00            
ATOM    128  O31 BCD     1       8.750  39.560  18.660  1.00  0.00            
ATOM    129  C38 BCD     1       6.880  38.210  19.540  1.00  0.00            
ATOM    130  O32 BCD     1       7.560  38.050  20.800  1.00  0.00            
ATOM    131  C39 BCD     1       7.160  37.040  18.710  1.00  0.00            
ATOM    132  O33 BCD     1       6.700  35.810  19.300  1.00  0.00            
ATOM    133  C40 BCD     1       6.600  37.220  17.340  1.00  0.00            
ATOM    134  C41 BCD     1       6.840  38.540  16.690  1.00  0.00            
ATOM    135  O34 BCD     1       6.680  39.600  17.620  1.00  0.00            
ATOM    136  C42 BCD     1       5.980  38.790  15.520  1.00  0.00            
ATOM    137  O35 BCD     1       4.640  38.950  15.840  1.00  0.00            
ATOM    138  H61 BCD     1       6.910  40.430  19.330  1.00  0.00            
ATOM    139  H62 BCD     1       5.810  38.200  19.780  1.00  0.00            
ATOM    140  H63 BCD     1       7.300  37.300  21.340  1.00  0.00            
ATOM    141  H64 BCD     1       8.250  36.940  18.680  1.00  0.00            
ATOM    142  H65 BCD     1       7.120  35.080  18.830  1.00  0.00            
ATOM    143  H66 BCD     1       5.540  37.010  17.540  1.00  0.00            
ATOM    144  H67 BCD     1       7.880  38.670  16.370  1.00  0.00            
ATOM    145  H68 BCD     1       6.290  39.800  15.210  1.00  0.00            
ATOM    146  H69 BCD     1       6.000  38.050  14.700  1.00  0.00            
ATOM    147  H70 BCD     1       4.190  38.100  15.960  1.00  0.00            
ATOM    148  C1  CM7     2      11.680  33.820  19.240  1.00  0.00            
ATOM    149  C2  CM7     2      12.640  34.340  18.160  1.00  0.00            
ATOM    150  C3  CM7     2      12.320  35.890  17.880  1.00  0.00            
ATOM    151  O1  CM7     2      11.530  36.670  18.420  1.00  0.00            
ATOM    152  N1  CM7     2      12.940  36.360  16.760  1.00  0.00            
ATOM    153  C4  CM7     2      14.130  35.790  16.300  1.00  0.00            
ATOM    154  C5  CM7     2      14.040  34.770  15.360  1.00  0.00            
ATOM    155  C6  CM7     2      15.200  34.190  14.840  1.00  0.00            
ATOM    156  C7  CM7     2      16.450  34.650  15.260  1.00  0.00            
ATOM    157  C8  CM7     2      16.550  35.690  16.180  1.00  0.00            
ATOM    158  C9  CM7     2      15.410  36.320  16.700  1.00  0.00            
ATOM    159  C10 CM7     2      12.350  37.530  16.080  1.00  0.00            
ATOM    160  C11 CM7     2      13.390  38.600  15.760  1.00  0.00            
ATOM    161  C12 CM7     2      12.720  39.740  15.000  1.00  0.00            
ATOM    162  N2  CM7     2      11.850  39.300  13.880  1.00  0.00            
ATOM    163  C13 CM7     2      11.300  40.380  13.080  1.00  0.00            
ATOM    164  C14 CM7     2      10.320  39.990  11.970  1.00  0.00            
ATOM    165  C15 CM7     2       9.960  41.170  10.970  1.00  0.00            
ATOM    166  C16 CM7     2      10.200  41.020   9.590  1.00  0.00            
ATOM    167  C17 CM7     2       9.890  42.050   8.730  1.00  0.00            
ATOM    168  C18 CM7     2       9.310  43.300   9.250  1.00  0.00            
ATOM    169  C19 CM7     2       9.150  43.440  10.620  1.00  0.00            
ATOM    170  C20 CM7     2       9.480  42.400  11.500  1.00  0.00            
ATOM    171  C21 CM7     2      10.930  38.250  14.180  1.00  0.00            
ATOM    172  C22 CM7     2      11.640  37.060  14.830  1.00  0.00            
ATOM    173  H1  CM7     2      11.720  32.720  19.270  1.00  0.00            
ATOM    174  H2  CM7     2      11.820  34.300  20.210  1.00  0.00            
ATOM    175  H3  CM7     2      10.630  34.030  19.000  1.00  0.00            
ATOM    176  H4  CM7     2      12.560  33.670  17.300  1.00  0.00            
ATOM    177  H5  CM7     2      13.640  34.260  18.600  1.00  0.00            
ATOM    178  H6  CM7     2      13.010  34.630  15.060  1.00  0.00            
ATOM    179  H7  CM7     2      15.130  33.500  13.990  1.00  0.00            
ATOM    180  H8  CM7     2      17.300  34.090  14.890  1.00  0.00            
ATOM    181  H9  CM7     2      17.550  35.970  16.490  1.00  0.00            
ATOM    182  H10 CM7     2      15.480  37.160  17.380  1.00  0.00            
ATOM    183  H11 CM7     2      11.540  37.950  16.690  1.00  0.00            
ATOM    184  H12 CM7     2      14.150  38.230  15.070  1.00  0.00            
ATOM    185  H13 CM7     2      13.860  39.060  16.650  1.00  0.00            
ATOM    186  H14 CM7     2      13.560  40.320  14.610  1.00  0.00            
ATOM    187  H15 CM7     2      12.100  40.300  15.710  1.00  0.00            
ATOM    188  H16 CM7     2      12.170  40.950  12.720  1.00  0.00            
ATOM    189  H17 CM7     2      10.810  41.030  13.810  1.00  0.00            
ATOM    190  H18 CM7     2       9.410  39.550  12.380  1.00  0.00            
ATOM    191  H19 CM7     2      10.740  39.160  11.390  1.00  0.00            
ATOM    192  H20 CM7     2      10.640  40.070   9.300  1.00  0.00            
ATOM    193  H21 CM7     2      10.040  41.890   7.660  1.00  0.00            
ATOM    194  H22 CM7     2       9.040  44.050   8.510  1.00  0.00            
ATOM    195  H23 CM7     2       8.710  44.370  10.980  1.00  0.00            
ATOM    196  H24 CM7     2       9.300  42.520  12.570  1.00  0.00            
ATOM    197  H25 CM7     2      10.310  37.900  13.340  1.00  0.00            
ATOM    198  H26 CM7     2      10.250  38.630  14.960  1.00  0.00            
ATOM    199  H27 CM7     2      10.880  36.320  15.110  1.00  0.00            
ATOM    200  H28 CM7     2      12.310  36.590  14.100  1.00  0.00            
TER
ENDMDL
MODEL        1
ATOM      1  C1  BCD     1      15.450  20.820  28.790  1.00  0.00            
ATOM      2  O1  BCD     1      15.490  21.930  29.740  1.00  0.00            
ATOM      3  C2  BCD     1      15.570  21.240  27.330  1.00  0.00            
ATOM      4  O2  BCD     1      16.800  21.880  27.160  1.00  0.00            
ATOM      5  C3  BCD     1      14.420  22.200  26.880  1.00  0.00            
ATOM      6  O3  BCD     1      14.470  22.390  25.450  1.00  0.00            
ATOM      7  C4  BCD     1      13.050  21.580  27.160  1.00  0.00            
ATOM      8  C5  BCD     1      13.060  21.020  28.580  1.00  0.00            
ATOM      9  O4  BCD     1      14.190  20.180  28.900  1.00  0.00            
ATOM     10  C6  BCD     1      11.750  20.320  28.980  1.00  0.00            
ATOM     11  O5  BCD     1      11.800  19.710  30.210  1.00  0.00            
ATOM     12  H1  BCD     1      16.220  20.080  29.020  1.00  0.00            
ATOM     13  H2  BCD     1      15.450  20.330  26.730  1.00  0.00            
ATOM     14  H3  BCD     1      16.790  22.240  26.270  1.00  0.00            
ATOM     15  H4  BCD     1      14.510  23.160  27.400  1.00  0.00            
ATOM     16  H5  BCD     1      13.690  22.940  25.370  1.00  0.00            
ATOM     17  H6  BCD     1      12.780  20.840  26.400  1.00  0.00            
ATOM     18  H7  BCD     1      13.130  21.970  29.130  1.00  0.00            
ATOM     19  H8  BCD     1      10.990  21.120  29.060  1.00  0.00            
ATOM     20  H9  BCD     1      11.380  19.720  28.140  1.00  0.00            
ATOM     21  H10 BCD     1      12.480  19.030  30.160  1.00  0.00            
ATOM     22  C7  BCD     1      17.740  23.220  32.910  1.00  0.00            
ATOM     23  O6  BCD     1      16.560  23.970  33.270  1.00  0.00            
ATOM     24  C8  BCD     1      18.380  23.560  31.560  1.00  0.00            
ATOM     25  O7  BCD     1      18.770  24.980  31.650  1.00  0.00            
ATOM     26  C9  BCD     1      17.350  23.290  30.390  1.00  0.00            
ATOM     27  O8  BCD     1      17.990  23.350  29.100  1.00  0.00            
ATOM     28  C10 BCD     1      16.650  21.930  30.510  1.00  0.00            
ATOM     29  C11 BCD     1      16.260  21.560  31.940  1.00  0.00            
ATOM     30  O9  BCD     1      17.340  21.830  32.800  1.00  0.00            
ATOM     31  C12 BCD     1      15.860  20.060  32.140  1.00  0.00            
ATOM     32  O10 BCD     1      16.810  19.160  31.450  1.00  0.00            
ATOM     33  H11 BCD     1      18.430  23.330  33.750  1.00  0.00            
ATOM     34  H12 BCD     1      19.300  22.960  31.610  1.00  0.00            
ATOM     35  H13 BCD     1      18.980  25.310  30.770  1.00  0.00            
ATOM     36  H14 BCD     1      16.610  24.090  30.490  1.00  0.00            
ATOM     37  H15 BCD     1      17.430  22.890  28.480  1.00  0.00            
ATOM     38  H16 BCD     1      17.390  21.230  30.100  1.00  0.00            
ATOM     39  H17 BCD     1      15.370  22.120  32.270  1.00  0.00            
ATOM     40  H18 BCD     1      15.900  19.900  33.230  1.00  0.00            
ATOM     41  H19 BCD     1      14.870  19.940  31.690  1.00  0.00            
ATOM     42  H20 BCD     1      16.420  18.320  31.220  1.00  0.00            
ATOM     43  C13 BCD     1      14.970  26.260  36.320  1.00  0.00            
ATOM     44  O11 BCD     1      13.680  26.410  35.780  1.00  0.00            
ATOM     45  C14 BCD     1      16.070  26.860  35.540  1.00  0.00            
ATOM     46  O12 BCD     1      15.740  28.250  35.400  1.00  0.00            
ATOM     47  C15 BCD     1      16.370  26.230  34.130  1.00  0.00            
ATOM     48  O13 BCD     1      17.550  26.660  33.500  1.00  0.00            
ATOM     49  C16 BCD     1      16.450  24.760  34.510  1.00  0.00            
ATOM     50  C17 BCD     1      15.220  24.220  35.250  1.00  0.00            
ATOM     51  O14 BCD     1      15.200  24.830  36.520  1.00  0.00            
ATOM     52  C18 BCD     1      15.400  22.680  35.340  1.00  0.00            
ATOM     53  O15 BCD     1      14.370  22.120  36.160  1.00  0.00            
ATOM     54  H21 BCD     1      15.020  26.820  37.260  1.00  0.00            
ATOM     55  H22 BCD     1      17.020  26.730  36.080  1.00  0.00            
ATOM     56  H23 BCD     1      16.460  28.590  34.860  1.00  0.00            
ATOM     57  H24 BCD     1      15.540  26.470  33.460  1.00  0.00            
ATOM     58  H25 BCD     1      17.750  26.160  32.710  1.00  0.00            
ATOM     59  H26 BCD     1      17.350  24.640  35.130  1.00  0.00            
ATOM     60  H27 BCD     1      14.290  24.430  34.710  1.00  0.00            
ATOM     61  H28 BCD     1      15.300  22.330  34.300  1.00  0.00            
ATOM     62  H29 BCD     1      16.440  22.460  35.640  1.00  0.00            
ATOM     63  H30 BCD     1      14.660  22.290  37.060  1.00  0.00            
ATOM     64  C19 BCD     1       9.920  27.530  36.360  1.00  0.00            
ATOM     65  O16 BCD     1       9.730  27.580  34.950  1.00  0.00            
ATOM     66  C20 BCD     1      10.970  28.560  36.840  1.00  0.00            
ATOM     67  O17 BCD     1      10.660  29.880  36.370  1.00  0.00            
ATOM     68  C21 BCD     1      12.260  28.170  36.250  1.00  0.00            
ATOM     69  O18 BCD     1      13.270  29.080  36.620  1.00  0.00            
ATOM     70  C22 BCD     1      12.630  26.760  36.660  1.00  0.00            
ATOM     71  C23 BCD     1      11.600  25.710  36.340  1.00  0.00            
ATOM     72  O19 BCD     1      10.290  26.240  36.810  1.00  0.00            
ATOM     73  C24 BCD     1      11.750  24.360  37.060  1.00  0.00            
ATOM     74  O20 BCD     1      12.030  24.430  38.450  1.00  0.00            
ATOM     75  H31 BCD     1       8.960  27.770  36.820  1.00  0.00            
ATOM     76  H32 BCD     1      10.950  28.680  37.940  1.00  0.00            
ATOM     77  H33 BCD     1      10.990  29.880  35.470  1.00  0.00            
ATOM     78  H34 BCD     1      12.090  28.090  35.170  1.00  0.00            
ATOM     79  H35 BCD     1      14.020  28.810  36.090  1.00  0.00            
ATOM     80  H36 BCD     1      13.050  26.760  37.670  1.00  0.00            
ATOM     81  H37 BCD     1      11.620  25.550  35.250  1.00  0.00            
ATOM     82  H38 BCD     1      10.760  23.890  36.960  1.00  0.00            
ATOM     83  H39 BCD     1      12.550  23.840  36.520  1.00  0.00            
ATOM     84  H40 BCD     1      12.940  24.160  38.620  1.00  0.00            
ATOM     85  C25 BCD     1       7.490  29.080  31.990  1.00  0.00            
ATOM     86  O21 BCD     1       8.220  28.270  31.000  1.00  0.00            
ATOM     87  C26 BCD     1       8.460  30.060  32.510  1.00  0.00            
ATOM     88  O22 BCD     1       9.070  30.800  31.430  1.00  0.00            
ATOM     89  C27 BCD     1       9.560  29.390  33.280  1.00  0.00            
ATOM     90  O23 BCD     1      10.630  30.180  33.760  1.00  0.00            
ATOM     91  C28 BCD     1       8.880  28.560  34.380  1.00  0.00            
ATOM     92  C29 BCD     1       7.680  27.680  33.810  1.00  0.00            
ATOM     93  O24 BCD     1       6.820  28.400  33.020  1.00  0.00            
ATOM     94  C30 BCD     1       6.930  26.790  34.740  1.00  0.00            
ATOM     95  O25 BCD     1       6.200  27.570  35.670  1.00  0.00            
ATOM     96  H41 BCD     1       6.690  29.640  31.490  1.00  0.00            
ATOM     97  H42 BCD     1       7.930  30.690  33.240  1.00  0.00            
ATOM     98  H43 BCD     1       9.650  31.500  31.740  1.00  0.00            
ATOM     99  H44 BCD     1      10.020  28.640  32.620  1.00  0.00            
ATOM    100  H45 BCD     1      10.800  30.800  33.050  1.00  0.00            
ATOM    101  H46 BCD     1       8.380  29.170  35.150  1.00  0.00            
ATOM    102  H47 BCD     1       8.170  26.890  33.220  1.00  0.00            
ATOM    103  H48 BCD     1       6.180  26.230  34.160  1.00  0.00            
ATOM    104  H49 BCD     1       7.590  26.150  35.330  1.00  0.00            
ATOM    105  H50 BCD     1       5.710  28.160  35.100  1.00  0.00            
ATOM    106  C31 BCD     1       8.140  26.790  27.330  1.00  0.00            
ATOM    107  O26 BCD     1       9.160  25.850  27.650  1.00  0.00            
ATOM    108  C32 BCD     1       8.610  28.250  27.390  1.00  0.00            
ATOM    109  O27 BCD     1       9.770  28.480  26.610  1.00  0.00            
ATOM    110  C33 BCD     1       8.870  28.580  28.800  1.00  0.00            
ATOM    111  C34 BCD     1       7.670  28.230  29.710  1.00  0.00            
ATOM    112  C35 BCD     1       7.310  26.790  29.490  1.00  0.00            
ATOM    113  O28 BCD     1       7.020  26.530  28.110  1.00  0.00            
ATOM    114  C36 BCD     1       6.120  26.280  30.270  1.00  0.00            
ATOM    115  O29 BCD     1       4.940  27.040  29.990  1.00  0.00            
ATOM    116  O30 BCD     1       9.210  29.940  28.910  1.00  0.00            
ATOM    117  H51 BCD     1       7.850  26.680  26.280  1.00  0.00            
ATOM    118  H52 BCD     1       7.830  28.910  26.960  1.00  0.00            
ATOM    119  H53 BCD     1      10.240  29.230  26.990  1.00  0.00            
ATOM    120  H54 BCD     1       9.720  27.960  29.140  1.00  0.00            
ATOM    121  H55 BCD     1       9.230  30.120  29.850  1.00  0.00            
ATOM    122  H56 BCD     1       6.870  28.970  29.570  1.00  0.00            
ATOM    123  H57 BCD     1       8.100  26.100  29.820  1.00  0.00            
ATOM    124  H58 BCD     1       5.880  25.210  30.180  1.00  0.00            
ATOM    125  H59 BCD     1       6.360  26.470  31.330  1.00  0.00            
ATOM    126  H60 BCD     1       4.220  26.700  30.530  1.00  0.00            
ATOM    127  C37 BCD     1      11.070  22.560  26.090  1.00  0.00            
ATOM    128  O31 BCD     1      12.050  22.670  27.120  1.00  0.00            
ATOM    129  C38 BCD     1      11.130  23.830  25.240  1.00  0.00            
ATOM    130  O32 BCD     1      12.390  24.090  24.710  1.00  0.00            
ATOM    131  C39 BCD     1      10.690  25.000  26.020  1.00  0.00            
ATOM    132  O33 BCD     1      10.640  26.190  25.210  1.00  0.00            
ATOM    133  C40 BCD     1       9.310  24.770  26.700  1.00  0.00            
ATOM    134  C41 BCD     1       9.380  23.510  27.560  1.00  0.00            
ATOM    135  O34 BCD     1       9.840  22.410  26.770  1.00  0.00            
ATOM    136  C42 BCD     1       7.990  23.200  28.130  1.00  0.00            
ATOM    137  O35 BCD     1       7.030  23.180  27.090  1.00  0.00            
ATOM    138  H61 BCD     1      11.250  21.670  25.470  1.00  0.00            
ATOM    139  H62 BCD     1      10.450  23.660  24.400  1.00  0.00            
ATOM    140  H63 BCD     1      12.270  24.780  24.060  1.00  0.00            
ATOM    141  H64 BCD     1      11.370  25.080  26.880  1.00  0.00            
ATOM    142  H65 BCD     1      10.600  26.980  25.760  1.00  0.00            
ATOM    143  H66 BCD     1       8.460  24.670  26.000  1.00  0.00            
ATOM    144  H67 BCD     1      10.070  23.720  28.380  1.00  0.00            
ATOM    145  H68 BCD     1       7.940  22.220  28.620  1.00  0.00            
ATOM    146  H69 BCD     1       7.670  23.920  28.890  1.00  0.00            
ATOM    147  H70 BCD     1       6.210  23.460  27.490  1.00  0.00            
ATOM    148  C1  CM7     2      14.300  30.560  32.100  1.00  0.00            
ATOM    149  C2  CM7     2      13.940  29.050  32.030  1.00  0.00            
ATOM    150  C3  CM7     2      14.250  28.520  30.650  1.00  0.00            
ATOM    151  O1  CM7     2      14.990  29.170  29.940  1.00  0.00            
ATOM    152  N1  CM7     2      13.850  27.260  30.280  1.00  0.00            
ATOM    153  C4  CM7     2      14.110  26.850  28.930  1.00  0.00            
ATOM    154  C5  CM7     2      15.220  26.060  28.560  1.00  0.00            
ATOM    155  C6  CM7     2      15.430  25.640  27.240  1.00  0.00            
ATOM    156  C7  CM7     2      14.620  26.030  26.260  1.00  0.00            
ATOM    157  C8  CM7     2      13.560  26.880  26.530  1.00  0.00            
ATOM    158  C9  CM7     2      13.220  27.270  27.850  1.00  0.00            
ATOM    159  C10 CM7     2      13.070  26.420  31.160  1.00  0.00            
ATOM    160  C11 CM7     2      11.570  26.730  30.770  1.00  0.00            
ATOM    161  C12 CM7     2      10.570  25.950  31.640  1.00  0.00            
ATOM    162  N2  CM7     2      10.860  24.460  31.620  1.00  0.00            
ATOM    163  C13 CM7     2       9.890  23.700  32.440  1.00  0.00            
ATOM    164  C14 CM7     2       8.440  23.800  31.940  1.00  0.00            
ATOM    165  C15 CM7     2       7.440  22.890  32.610  1.00  0.00            
ATOM    166  C16 CM7     2       7.380  22.940  33.980  1.00  0.00            
ATOM    167  C17 CM7     2       6.510  22.060  34.640  1.00  0.00            
ATOM    168  C18 CM7     2       5.720  21.200  33.930  1.00  0.00            
ATOM    169  C19 CM7     2       5.800  21.100  32.550  1.00  0.00            
ATOM    170  C20 CM7     2       6.560  22.030  31.880  1.00  0.00            
ATOM    171  C21 CM7     2      12.240  24.110  31.910  1.00  0.00            
ATOM    172  C22 CM7     2      13.270  24.870  31.060  1.00  0.00            
ATOM    173  H1  CM7     2      14.160  30.950  33.110  1.00  0.00            
ATOM    174  H2  CM7     2      15.330  30.780  31.780  1.00  0.00            
ATOM    175  H3  CM7     2      13.580  31.210  31.590  1.00  0.00            
ATOM    176  H4  CM7     2      12.890  28.880  32.280  1.00  0.00            
ATOM    177  H5  CM7     2      14.570  28.600  32.800  1.00  0.00            
ATOM    178  H6  CM7     2      15.870  25.680  29.340  1.00  0.00            
ATOM    179  H7  CM7     2      16.170  24.880  27.040  1.00  0.00            
ATOM    180  H8  CM7     2      14.800  25.660  25.260  1.00  0.00            
ATOM    181  H9  CM7     2      13.000  27.190  25.660  1.00  0.00            
ATOM    182  H10 CM7     2      12.390  27.940  28.070  1.00  0.00            
ATOM    183  H11 CM7     2      13.230  26.680  32.210  1.00  0.00            
ATOM    184  H12 CM7     2      11.280  26.440  29.750  1.00  0.00            
ATOM    185  H13 CM7     2      11.440  27.820  30.820  1.00  0.00            
ATOM    186  H14 CM7     2       9.560  26.170  31.260  1.00  0.00            
ATOM    187  H15 CM7     2      10.550  26.410  32.630  1.00  0.00            
ATOM    188  H16 CM7     2       9.940  23.980  33.500  1.00  0.00            
ATOM    189  H17 CM7     2      10.200  22.660  32.300  1.00  0.00            
ATOM    190  H18 CM7     2       8.490  23.590  30.870  1.00  0.00            
ATOM    191  H19 CM7     2       8.010  24.800  32.070  1.00  0.00            
ATOM    192  H20 CM7     2       7.960  23.640  34.560  1.00  0.00            
ATOM    193  H21 CM7     2       6.370  22.080  35.720  1.00  0.00            
ATOM    194  H22 CM7     2       4.930  20.650  34.430  1.00  0.00            
ATOM    195  H23 CM7     2       5.260  20.360  31.970  1.00  0.00            
ATOM    196  H24 CM7     2       6.710  22.080  30.810  1.00  0.00            
ATOM    197  H25 CM7     2      12.400  23.030  31.800  1.00  0.00            
ATOM    198  H26 CM7     2      12.460  24.440  32.930  1.00  0.00            
ATOM    199  H27 CM7     2      14.290  24.580  31.350  1.00  0.00            
ATOM    200  H28 CM7     2      13.140  24.540  30.030  1.00  0.00            
TER
ENDMDL
MODEL        1
ATOM      1  C1  BCD     1       2.790  34.480  18.490  1.00  0.00            
ATOM      2  O1  BCD     1       4.130  34.290  18.160  1.00  0.00            
ATOM      3  C2  BCD     1       2.150  35.170  17.310  1.00  0.00            
ATOM      4  O2  BCD     1       2.210  34.280  16.250  1.00  0.00            
ATOM      5  C3  BCD     1       2.930  36.470  16.970  1.00  0.00            
ATOM      6  O3  BCD     1       2.290  37.190  15.900  1.00  0.00            
ATOM      7  C4  BCD     1       2.940  37.310  18.250  1.00  0.00            
ATOM      8  C5  BCD     1       3.360  36.580  19.580  1.00  0.00            
ATOM      9  O4  BCD     1       2.640  35.270  19.640  1.00  0.00            
ATOM     10  C6  BCD     1       3.080  37.370  20.810  1.00  0.00            
ATOM     11  O5  BCD     1       1.690  37.680  21.020  1.00  0.00            
ATOM     12  H1  BCD     1       2.280  33.540  18.740  1.00  0.00            
ATOM     13  H2  BCD     1       1.090  35.400  17.410  1.00  0.00            
ATOM     14  H3  BCD     1       1.610  34.690  15.620  1.00  0.00            
ATOM     15  H4  BCD     1       3.980  36.250  16.740  1.00  0.00            
ATOM     16  H5  BCD     1       2.460  36.760  15.060  1.00  0.00            
ATOM     17  H6  BCD     1       1.950  37.750  18.440  1.00  0.00            
ATOM     18  H7  BCD     1       4.430  36.390  19.660  1.00  0.00            
ATOM     19  H8  BCD     1       3.490  36.740  21.600  1.00  0.00            
ATOM     20  H9  BCD     1       3.620  38.320  20.870  1.00  0.00            
ATOM     21  H10 BCD     1       1.530  37.500  21.950  1.00  0.00            
ATOM     22  C7  BCD     1       7.110  31.540  18.450  1.00  0.00            
ATOM     23  O6  BCD     1       8.060  32.520  18.260  1.00  0.00            
ATOM     24  C8  BCD     1       6.190  31.470  17.250  1.00  0.00            
ATOM     25  O7  BCD     1       6.790  31.210  16.040  1.00  0.00            
ATOM     26  C9  BCD     1       5.350  32.710  17.100  1.00  0.00            
ATOM     27  O8  BCD     1       4.320  32.550  16.070  1.00  0.00            
ATOM     28  C10 BCD     1       4.670  33.060  18.410  1.00  0.00            
ATOM     29  C11 BCD     1       5.640  33.100  19.600  1.00  0.00            
ATOM     30  O9  BCD     1       6.430  31.860  19.610  1.00  0.00            
ATOM     31  C12 BCD     1       5.020  33.300  21.040  1.00  0.00            
ATOM     32  O10 BCD     1       4.350  32.130  21.470  1.00  0.00            
ATOM     33  H11 BCD     1       7.560  30.550  18.590  1.00  0.00            
ATOM     34  H12 BCD     1       5.440  30.700  17.490  1.00  0.00            
ATOM     35  H13 BCD     1       6.110  31.020  15.390  1.00  0.00            
ATOM     36  H14 BCD     1       6.100  33.480  16.870  1.00  0.00            
ATOM     37  H15 BCD     1       3.710  33.280  16.220  1.00  0.00            
ATOM     38  H16 BCD     1       3.890  32.300  18.550  1.00  0.00            
ATOM     39  H17 BCD     1       6.300  33.940  19.370  1.00  0.00            
ATOM     40  H18 BCD     1       5.790  33.550  21.790  1.00  0.00            
ATOM     41  H19 BCD     1       4.340  34.150  21.140  1.00  0.00            
ATOM     42  H20 BCD     1       5.030  31.480  21.620  1.00  0.00            
ATOM     43  C13 BCD     1      12.180  32.680  18.150  1.00  0.00            
ATOM     44  O11 BCD     1      12.170  33.880  17.410  1.00  0.00            
ATOM     45  C14 BCD     1      11.480  31.610  17.300  1.00  0.00            
ATOM     46  O12 BCD     1      12.320  31.330  16.150  1.00  0.00            
ATOM     47  C15 BCD     1      10.010  31.930  16.980  1.00  0.00            
ATOM     48  O13 BCD     1       9.340  30.910  16.320  1.00  0.00            
ATOM     49  C16 BCD     1       9.380  32.180  18.400  1.00  0.00            
ATOM     50  C17 BCD     1      10.110  33.300  19.190  1.00  0.00            
ATOM     51  O14 BCD     1      11.430  32.830  19.320  1.00  0.00            
ATOM     52  C18 BCD     1       9.590  33.470  20.620  1.00  0.00            
ATOM     53  O15 BCD     1       9.940  32.300  21.380  1.00  0.00            
ATOM     54  H21 BCD     1      13.210  32.380  18.370  1.00  0.00            
ATOM     55  H22 BCD     1      11.480  30.680  17.890  1.00  0.00            
ATOM     56  H23 BCD     1      12.370  32.090  15.570  1.00  0.00            
ATOM     57  H24 BCD     1      10.000  32.790  16.300  1.00  0.00            
ATOM     58  H25 BCD     1       8.400  31.100  16.290  1.00  0.00            
ATOM     59  H26 BCD     1       9.510  31.230  18.950  1.00  0.00            
ATOM     60  H27 BCD     1      10.050  34.230  18.610  1.00  0.00            
ATOM     61  H28 BCD     1      10.060  34.350  21.080  1.00  0.00            
ATOM     62  H29 BCD     1       8.510  33.650  20.710  1.00  0.00            
ATOM     63  H30 BCD     1      10.620  31.840  20.890  1.00  0.00            
ATOM     64  C19 BCD     1      14.350  36.610  15.310  1.00  0.00            
ATOM     65  O16 BCD     1      13.350  37.630  15.520  1.00  0.00            
ATOM     66  C20 BCD     1      13.810  35.460  14.500  1.00  0.00            
ATOM     67  O17 BCD     1      13.270  35.950  13.260  1.00  0.00            
ATOM     68  C21 BCD     1      12.760  34.690  15.290  1.00  0.00            
ATOM     69  O18 BCD     1      12.240  33.520  14.560  1.00  0.00            
ATOM     70  C22 BCD     1      13.270  34.320  16.650  1.00  0.00            
ATOM     71  C23 BCD     1      13.860  35.530  17.360  1.00  0.00            
ATOM     72  O19 BCD     1      14.850  36.080  16.550  1.00  0.00            
ATOM     73  C24 BCD     1      14.520  35.270  18.700  1.00  0.00            
ATOM     74  O20 BCD     1      15.320  34.110  18.580  1.00  0.00            
ATOM     75  H31 BCD     1      15.190  37.060  14.780  1.00  0.00            
ATOM     76  H32 BCD     1      14.620  34.750  14.280  1.00  0.00            
ATOM     77  H33 BCD     1      13.310  35.210  12.650  1.00  0.00            
ATOM     78  H34 BCD     1      11.890  35.330  15.510  1.00  0.00            
ATOM     79  H35 BCD     1      12.010  33.790  13.660  1.00  0.00            
ATOM     80  H36 BCD     1      14.050  33.540  16.580  1.00  0.00            
ATOM     81  H37 BCD     1      13.110  36.320  17.450  1.00  0.00            
ATOM     82  H38 BCD     1      15.070  36.190  18.920  1.00  0.00            
ATOM     83  H39 BCD     1      13.750  35.040  19.450  1.00  0.00            
ATOM     84  H40 BCD     1      15.820  34.040  19.400  1.00  0.00            
ATOM     85  C25 BCD     1      12.160  41.390  14.960  1.00  0.00            
ATOM     86  O21 BCD     1      10.880  40.920  15.290  1.00  0.00            
ATOM     87  C26 BCD     1      12.700  40.710  13.670  1.00  0.00            
ATOM     88  O22 BCD     1      11.920  41.120  12.520  1.00  0.00            
ATOM     89  C27 BCD     1      12.810  39.240  13.860  1.00  0.00            
ATOM     90  O23 BCD     1      13.420  38.600  12.780  1.00  0.00            
ATOM     91  C28 BCD     1      13.550  38.980  15.170  1.00  0.00            
ATOM     92  C29 BCD     1      13.160  39.850  16.450  1.00  0.00            
ATOM     93  O24 BCD     1      12.970  41.180  16.080  1.00  0.00            
ATOM     94  C30 BCD     1      14.230  39.720  17.480  1.00  0.00            
ATOM     95  O25 BCD     1      13.750  40.080  18.800  1.00  0.00            
ATOM     96  H41 BCD     1      12.070  42.460  14.730  1.00  0.00            
ATOM     97  H42 BCD     1      13.690  41.170  13.550  1.00  0.00            
ATOM     98  H43 BCD     1      12.250  40.710  11.720  1.00  0.00            
ATOM     99  H44 BCD     1      11.810  38.840  14.040  1.00  0.00            
ATOM    100  H45 BCD     1      13.400  37.650  12.950  1.00  0.00            
ATOM    101  H46 BCD     1      14.610  39.070  14.940  1.00  0.00            
ATOM    102  H47 BCD     1      12.270  39.400  16.900  1.00  0.00            
ATOM    103  H48 BCD     1      14.700  38.720  17.550  1.00  0.00            
ATOM    104  H49 BCD     1      15.070  40.300  17.070  1.00  0.00            
ATOM    105  H50 BCD     1      14.330  39.690  19.460  1.00  0.00            
ATOM    106  C31 BCD     1       7.290  42.560  16.560  1.00  0.00            
ATOM    107  O26 BCD     1       6.540  41.360  16.610  1.00  0.00            
ATOM    108  C32 BCD     1       7.760  42.930  15.170  1.00  0.00            
ATOM    109  O27 BCD     1       6.590  42.860  14.320  1.00  0.00            
ATOM    110  C33 BCD     1       8.880  41.960  14.780  1.00  0.00            
ATOM    111  C34 BCD     1      10.020  41.950  15.730  1.00  0.00            
ATOM    112  C35 BCD     1       9.390  41.510  17.060  1.00  0.00            
ATOM    113  O28 BCD     1       8.380  42.440  17.440  1.00  0.00            
ATOM    114  C36 BCD     1      10.450  41.440  18.200  1.00  0.00            
ATOM    115  O29 BCD     1       9.920  40.940  19.410  1.00  0.00            
ATOM    116  O30 BCD     1       9.260  42.340  13.420  1.00  0.00            
ATOM    117  H51 BCD     1       6.700  43.350  17.040  1.00  0.00            
ATOM    118  H52 BCD     1       8.130  43.960  15.210  1.00  0.00            
ATOM    119  H53 BCD     1       6.870  42.890  13.410  1.00  0.00            
ATOM    120  H54 BCD     1       8.360  40.990  14.740  1.00  0.00            
ATOM    121  H55 BCD     1      10.100  41.990  13.120  1.00  0.00            
ATOM    122  H56 BCD     1      10.440  42.950  15.910  1.00  0.00            
ATOM    123  H57 BCD     1       8.870  40.560  16.910  1.00  0.00            
ATOM    124  H58 BCD     1      11.310  40.820  17.900  1.00  0.00            
ATOM    125  H59 BCD     1      10.760  42.470  18.380  1.00  0.00            
ATOM    126  H60 BCD     1       9.460  41.610  19.910  1.00  0.00            
ATOM    127  C37 BCD     1       3.340  39.650  18.450  1.00  0.00            
ATOM    128  O31 BCD     1       3.890  38.340  18.050  1.00  0.00            
ATOM    129  C38 BCD     1       3.100  40.440  17.140  1.00  0.00            
ATOM    130  O32 BCD     1       2.090  39.780  16.390  1.00  0.00            
ATOM    131  C39 BCD     1       4.340  40.800  16.360  1.00  0.00            
ATOM    132  O33 BCD     1       4.030  41.690  15.280  1.00  0.00            
ATOM    133  C40 BCD     1       5.300  41.310  17.360  1.00  0.00            
ATOM    134  C41 BCD     1       5.460  40.530  18.740  1.00  0.00            
ATOM    135  O34 BCD     1       4.140  40.380  19.310  1.00  0.00            
ATOM    136  C42 BCD     1       6.390  41.180  19.750  1.00  0.00            
ATOM    137  O35 BCD     1       5.990  42.580  19.930  1.00  0.00            
ATOM    138  H61 BCD     1       2.380  39.550  18.970  1.00  0.00            
ATOM    139  H62 BCD     1       2.640  41.400  17.410  1.00  0.00            
ATOM    140  H63 BCD     1       2.370  38.910  16.080  1.00  0.00            
ATOM    141  H64 BCD     1       4.840  39.880  16.030  1.00  0.00            
ATOM    142  H65 BCD     1       4.850  42.010  14.900  1.00  0.00            
ATOM    143  H66 BCD     1       4.990  42.330  17.610  1.00  0.00            
ATOM    144  H67 BCD     1       5.900  39.530  18.590  1.00  0.00            
ATOM    145  H68 BCD     1       6.370  40.760  20.770  1.00  0.00            
ATOM    146  H69 BCD     1       7.450  41.100  19.510  1.00  0.00            
ATOM    147  H70 BCD     1       5.230  42.590  20.520  1.00  0.00            
ATOM    148  C1  CM7     2       9.050  33.500  12.550  1.00  0.00            
ATOM    149  C2  CM7     2       8.810  34.470  13.660  1.00  0.00            
ATOM    150  C3  CM7     2       7.620  35.460  13.390  1.00  0.00            
ATOM    151  O1  CM7     2       6.900  35.420  12.390  1.00  0.00            
ATOM    152  N1  CM7     2       7.410  36.420  14.350  1.00  0.00            
ATOM    153  C4  CM7     2       6.750  37.580  13.920  1.00  0.00            
ATOM    154  C5  CM7     2       5.400  37.870  14.200  1.00  0.00            
ATOM    155  C6  CM7     2       4.740  38.900  13.530  1.00  0.00            
ATOM    156  C7  CM7     2       5.340  39.630  12.550  1.00  0.00            
ATOM    157  C8  CM7     2       6.750  39.400  12.350  1.00  0.00            
ATOM    158  C9  CM7     2       7.480  38.430  13.150  1.00  0.00            
ATOM    159  C10 CM7     2       7.950  36.350  15.750  1.00  0.00            
ATOM    160  C11 CM7     2       9.140  37.420  15.920  1.00  0.00            
ATOM    161  C12 CM7     2       9.810  37.340  17.340  1.00  0.00            
ATOM    162  N2  CM7     2       8.840  37.480  18.440  1.00  0.00            
ATOM    163  C13 CM7     2       9.460  37.490  19.750  1.00  0.00            
ATOM    164  C14 CM7     2       8.520  38.070  20.810  1.00  0.00            
ATOM    165  C15 CM7     2       7.850  37.150  21.830  1.00  0.00            
ATOM    166  C16 CM7     2       6.490  37.210  22.100  1.00  0.00            
ATOM    167  C17 CM7     2       5.900  36.400  23.120  1.00  0.00            
ATOM    168  C18 CM7     2       6.640  35.340  23.720  1.00  0.00            
ATOM    169  C19 CM7     2       8.020  35.240  23.360  1.00  0.00            
ATOM    170  C20 CM7     2       8.620  36.170  22.500  1.00  0.00            
ATOM    171  C21 CM7     2       7.690  36.550  18.270  1.00  0.00            
ATOM    172  C22 CM7     2       7.000  36.570  16.900  1.00  0.00            
ATOM    173  H1  CM7     2       9.190  34.030  11.600  1.00  0.00            
ATOM    174  H2  CM7     2      10.030  33.030  12.710  1.00  0.00            
ATOM    175  H3  CM7     2       8.290  32.730  12.400  1.00  0.00            
ATOM    176  H4  CM7     2       9.800  34.910  13.800  1.00  0.00            
ATOM    177  H5  CM7     2       8.660  33.800  14.510  1.00  0.00            
ATOM    178  H6  CM7     2       4.820  37.200  14.830  1.00  0.00            
ATOM    179  H7  CM7     2       3.720  39.130  13.820  1.00  0.00            
ATOM    180  H8  CM7     2       4.830  40.400  11.990  1.00  0.00            
ATOM    181  H9  CM7     2       7.400  40.040  11.760  1.00  0.00            
ATOM    182  H10 CM7     2       8.540  38.260  13.020  1.00  0.00            
ATOM    183  H11 CM7     2       8.300  35.320  15.900  1.00  0.00            
ATOM    184  H12 CM7     2       8.760  38.430  15.740  1.00  0.00            
ATOM    185  H13 CM7     2       9.910  37.330  15.140  1.00  0.00            
ATOM    186  H14 CM7     2      10.620  38.080  17.390  1.00  0.00            
ATOM    187  H15 CM7     2      10.320  36.370  17.440  1.00  0.00            
ATOM    188  H16 CM7     2      10.380  38.090  19.720  1.00  0.00            
ATOM    189  H17 CM7     2       9.830  36.520  20.100  1.00  0.00            
ATOM    190  H18 CM7     2       7.770  38.680  20.280  1.00  0.00            
ATOM    191  H19 CM7     2       9.110  38.800  21.370  1.00  0.00            
ATOM    192  H20 CM7     2       5.900  38.000  21.650  1.00  0.00            
ATOM    193  H21 CM7     2       4.840  36.510  23.330  1.00  0.00            
ATOM    194  H22 CM7     2       6.160  34.580  24.340  1.00  0.00            
ATOM    195  H23 CM7     2       8.600  34.390  23.700  1.00  0.00            
ATOM    196  H24 CM7     2       9.690  36.120  22.310  1.00  0.00            
ATOM    197  H25 CM7     2       6.880  36.890  18.920  1.00  0.00            
ATOM    198  H26 CM7     2       7.960  35.520  18.530  1.00  0.00            
ATOM    199  H27 CM7     2       6.240  35.780  16.830  1.00  0.00            
ATOM    200  H28 CM7     2       6.580  37.580  16.770  1.00  0.00            
TER
ENDMDL
MODEL        1
ATOM      1  C1  BCD     1       2.700  41.040  35.500  1.00  0.00            
ATOM      2  O1  BCD     1       2.080  40.240  34.540  1.00  0.00            
ATOM      3  C2  BCD     1       4.170  40.870  35.500  1.00  0.00            
ATOM      4  O2  BCD     1       4.730  41.000  34.200  1.00  0.00            
ATOM      5  C3  BCD     1       4.470  39.510  36.130  1.00  0.00            
ATOM      6  O3  BCD     1       5.950  39.450  36.290  1.00  0.00            
ATOM      7  C4  BCD     1       3.850  39.280  37.450  1.00  0.00            
ATOM      8  C5  BCD     1       2.350  39.540  37.260  1.00  0.00            
ATOM      9  O4  BCD     1       2.160  40.850  36.770  1.00  0.00            
ATOM     10  C6  BCD     1       1.570  39.300  38.510  1.00  0.00            
ATOM     11  O5  BCD     1       2.160  40.010  39.610  1.00  0.00            
ATOM     12  H1  BCD     1       2.430  42.050  35.190  1.00  0.00            
ATOM     13  H2  BCD     1       4.590  41.610  36.190  1.00  0.00            
ATOM     14  H3  BCD     1       5.680  41.090  34.240  1.00  0.00            
ATOM     15  H4  BCD     1       4.010  38.800  35.430  1.00  0.00            
ATOM     16  H5  BCD     1       6.220  38.560  36.540  1.00  0.00            
ATOM     17  H6  BCD     1       4.150  39.950  38.270  1.00  0.00            
ATOM     18  H7  BCD     1       1.980  38.800  36.540  1.00  0.00            
ATOM     19  H8  BCD     1       0.520  39.570  38.350  1.00  0.00            
ATOM     20  H9  BCD     1       1.690  38.230  38.680  1.00  0.00            
ATOM     21  H10 BCD     1       1.860  40.920  39.630  1.00  0.00            
ATOM     22  C7  BCD     1      -0.380  40.190  31.210  1.00  0.00            
ATOM     23  O6  BCD     1      -0.590  38.740  31.310  1.00  0.00            
ATOM     24  C8  BCD     1       1.050  40.570  30.950  1.00  0.00            
ATOM     25  O7  BCD     1       1.470  39.800  29.810  1.00  0.00            
ATOM     26  C9  BCD     1       1.950  40.110  32.140  1.00  0.00            
ATOM     27  O8  BCD     1       3.230  40.600  32.020  1.00  0.00            
ATOM     28  C10 BCD     1       1.370  40.710  33.400  1.00  0.00            
ATOM     29  C11 BCD     1      -0.130  40.480  33.590  1.00  0.00            
ATOM     30  O9  BCD     1      -0.860  40.890  32.400  1.00  0.00            
ATOM     31  C12 BCD     1      -0.580  41.270  34.780  1.00  0.00            
ATOM     32  O10 BCD     1      -0.240  42.600  34.680  1.00  0.00            
ATOM     33  H11 BCD     1      -0.940  40.550  30.340  1.00  0.00            
ATOM     34  H12 BCD     1       1.160  41.660  30.900  1.00  0.00            
ATOM     35  H13 BCD     1       2.000  40.380  29.260  1.00  0.00            
ATOM     36  H14 BCD     1       1.960  39.010  32.200  1.00  0.00            
ATOM     37  H15 BCD     1       3.670  40.600  32.880  1.00  0.00            
ATOM     38  H16 BCD     1       1.550  41.790  33.290  1.00  0.00            
ATOM     39  H17 BCD     1      -0.410  39.430  33.760  1.00  0.00            
ATOM     40  H18 BCD     1      -1.670  41.200  34.780  1.00  0.00            
ATOM     41  H19 BCD     1      -0.110  40.820  35.670  1.00  0.00            
ATOM     42  H20 BCD     1      -0.410  43.010  35.530  1.00  0.00            
ATOM     43  C13 BCD     1      -2.350  35.740  29.150  1.00  0.00            
ATOM     44  O11 BCD     1      -2.380  34.920  30.330  1.00  0.00            
ATOM     45  C14 BCD     1      -0.910  36.100  28.780  1.00  0.00            
ATOM     46  O12 BCD     1      -0.190  34.900  28.340  1.00  0.00            
ATOM     47  C15 BCD     1      -0.300  36.880  29.920  1.00  0.00            
ATOM     48  O13 BCD     1       1.030  37.270  29.470  1.00  0.00            
ATOM     49  C16 BCD     1      -1.100  38.150  30.140  1.00  0.00            
ATOM     50  C17 BCD     1      -2.570  37.750  30.460  1.00  0.00            
ATOM     51  O14 BCD     1      -3.030  36.950  29.390  1.00  0.00            
ATOM     52  C18 BCD     1      -3.440  38.990  30.460  1.00  0.00            
ATOM     53  O15 BCD     1      -3.250  39.690  29.250  1.00  0.00            
ATOM     54  H21 BCD     1      -2.710  35.240  28.250  1.00  0.00            
ATOM     55  H22 BCD     1      -0.970  36.760  27.900  1.00  0.00            
ATOM     56  H23 BCD     1       0.720  35.200  28.320  1.00  0.00            
ATOM     57  H24 BCD     1      -0.260  36.320  30.860  1.00  0.00            
ATOM     58  H25 BCD     1       1.280  38.140  29.780  1.00  0.00            
ATOM     59  H26 BCD     1      -1.080  38.820  29.280  1.00  0.00            
ATOM     60  H27 BCD     1      -2.720  37.240  31.420  1.00  0.00            
ATOM     61  H28 BCD     1      -4.480  38.680  30.580  1.00  0.00            
ATOM     62  H29 BCD     1      -3.240  39.620  31.340  1.00  0.00            
ATOM     63  H30 BCD     1      -3.830  39.420  28.520  1.00  0.00            
ATOM     64  C19 BCD     1      -3.470  31.330  31.890  1.00  0.00            
ATOM     65  O16 BCD     1      -2.520  31.640  32.900  1.00  0.00            
ATOM     66  C20 BCD     1      -2.760  31.290  30.490  1.00  0.00            
ATOM     67  O17 BCD     1      -1.830  30.280  30.570  1.00  0.00            
ATOM     68  C21 BCD     1      -2.120  32.630  30.180  1.00  0.00            
ATOM     69  O18 BCD     1      -1.580  32.640  28.840  1.00  0.00            
ATOM     70  C22 BCD     1      -3.200  33.710  30.330  1.00  0.00            
ATOM     71  C23 BCD     1      -3.900  33.670  31.630  1.00  0.00            
ATOM     72  O19 BCD     1      -4.380  32.350  31.970  1.00  0.00            
ATOM     73  C24 BCD     1      -5.050  34.620  31.710  1.00  0.00            
ATOM     74  O20 BCD     1      -5.880  34.460  30.590  1.00  0.00            
ATOM     75  H31 BCD     1      -4.010  30.430  32.180  1.00  0.00            
ATOM     76  H32 BCD     1      -3.510  31.110  29.710  1.00  0.00            
ATOM     77  H33 BCD     1      -1.610  30.010  29.670  1.00  0.00            
ATOM     78  H34 BCD     1      -1.290  32.740  30.890  1.00  0.00            
ATOM     79  H35 BCD     1      -1.080  33.450  28.710  1.00  0.00            
ATOM     80  H36 BCD     1      -3.790  33.750  29.400  1.00  0.00            
ATOM     81  H37 BCD     1      -3.140  33.960  32.360  1.00  0.00            
ATOM     82  H38 BCD     1      -5.610  34.290  32.600  1.00  0.00            
ATOM     83  H39 BCD     1      -4.760  35.670  31.820  1.00  0.00            
ATOM     84  H40 BCD     1      -6.010  35.330  30.190  1.00  0.00            
ATOM     85  C25 BCD     1      -1.380  30.380  36.640  1.00  0.00            
ATOM     86  O21 BCD     1      -0.320  31.380  36.560  1.00  0.00            
ATOM     87  C26 BCD     1      -1.060  29.400  35.570  1.00  0.00            
ATOM     88  O22 BCD     1       0.220  28.850  35.690  1.00  0.00            
ATOM     89  C27 BCD     1      -1.260  30.060  34.150  1.00  0.00            
ATOM     90  O23 BCD     1      -1.200  29.160  33.060  1.00  0.00            
ATOM     91  C28 BCD     1      -2.570  30.780  34.050  1.00  0.00            
ATOM     92  C29 BCD     1      -2.800  31.710  35.230  1.00  0.00            
ATOM     93  O24 BCD     1      -2.710  30.940  36.360  1.00  0.00            
ATOM     94  C30 BCD     1      -4.150  32.360  35.240  1.00  0.00            
ATOM     95  O25 BCD     1      -5.140  31.520  34.630  1.00  0.00            
ATOM     96  H41 BCD     1      -1.440  29.890  37.610  1.00  0.00            
ATOM     97  H42 BCD     1      -1.820  28.620  35.550  1.00  0.00            
ATOM     98  H43 BCD     1       0.250  28.000  35.230  1.00  0.00            
ATOM     99  H44 BCD     1      -0.460  30.810  34.050  1.00  0.00            
ATOM    100  H45 BCD     1      -1.380  29.660  32.260  1.00  0.00            
ATOM    101  H46 BCD     1      -3.380  30.040  34.070  1.00  0.00            
ATOM    102  H47 BCD     1      -1.960  32.430  35.200  1.00  0.00            
ATOM    103  H48 BCD     1      -4.340  32.620  36.290  1.00  0.00            
ATOM    104  H49 BCD     1      -4.040  33.270  34.640  1.00  0.00            
ATOM    105  H50 BCD     1      -5.160  31.800  33.710  1.00  0.00            
ATOM    106  C31 BCD     1       2.510  32.920  39.400  1.00  0.00            
ATOM    107  O26 BCD     1       3.050  34.040  38.680  1.00  0.00            
ATOM    108  C32 BCD     1       2.830  31.620  38.690  1.00  0.00            
ATOM    109  O27 BCD     1       4.220  31.540  38.310  1.00  0.00            
ATOM    110  C33 BCD     1       2.040  31.430  37.380  1.00  0.00            
ATOM    111  C34 BCD     1       0.570  31.540  37.700  1.00  0.00            
ATOM    112  C35 BCD     1       0.280  32.880  38.320  1.00  0.00            
ATOM    113  O28 BCD     1       1.070  33.020  39.490  1.00  0.00            
ATOM    114  C36 BCD     1      -1.190  33.090  38.690  1.00  0.00            
ATOM    115  O29 BCD     1      -1.730  31.980  39.460  1.00  0.00            
ATOM    116  O30 BCD     1       2.320  30.080  36.920  1.00  0.00            
ATOM    117  H51 BCD     1       2.920  32.790  40.410  1.00  0.00            
ATOM    118  H52 BCD     1       2.500  30.790  39.330  1.00  0.00            
ATOM    119  H53 BCD     1       4.150  30.750  37.770  1.00  0.00            
ATOM    120  H54 BCD     1       2.340  32.210  36.660  1.00  0.00            
ATOM    121  H55 BCD     1       1.730  29.710  36.260  1.00  0.00            
ATOM    122  H56 BCD     1       0.260  30.760  38.410  1.00  0.00            
ATOM    123  H57 BCD     1       0.600  33.620  37.570  1.00  0.00            
ATOM    124  H58 BCD     1      -1.360  34.060  39.170  1.00  0.00            
ATOM    125  H59 BCD     1      -1.760  33.180  37.750  1.00  0.00            
ATOM    126  H60 BCD     1      -2.680  32.060  39.370  1.00  0.00            
ATOM    127  C37 BCD     1       5.030  37.410  38.700  1.00  0.00            
ATOM    128  O31 BCD     1       4.060  37.890  37.780  1.00  0.00            
ATOM    129  C38 BCD     1       5.870  36.230  38.060  1.00  0.00            
ATOM    130  O32 BCD     1       6.370  36.710  36.760  1.00  0.00            
ATOM    131  C39 BCD     1       4.910  35.040  37.980  1.00  0.00            
ATOM    132  O33 BCD     1       5.500  33.780  37.520  1.00  0.00            
ATOM    133  C40 BCD     1       4.070  34.770  39.240  1.00  0.00            
ATOM    134  C41 BCD     1       3.440  35.940  39.880  1.00  0.00            
ATOM    135  O34 BCD     1       4.470  36.930  39.900  1.00  0.00            
ATOM    136  C42 BCD     1       3.140  35.540  41.280  1.00  0.00            
ATOM    137  O35 BCD     1       2.440  36.570  41.870  1.00  0.00            
ATOM    138  H61 BCD     1       5.600  38.310  38.970  1.00  0.00            
ATOM    139  H62 BCD     1       6.740  36.080  38.720  1.00  0.00            
ATOM    140  H63 BCD     1       7.250  36.350  36.640  1.00  0.00            
ATOM    141  H64 BCD     1       4.130  35.340  37.270  1.00  0.00            
ATOM    142  H65 BCD     1       5.170  33.010  37.980  1.00  0.00            
ATOM    143  H66 BCD     1       4.650  34.170  39.960  1.00  0.00            
ATOM    144  H67 BCD     1       2.540  36.190  39.310  1.00  0.00            
ATOM    145  H68 BCD     1       2.520  34.640  41.370  1.00  0.00            
ATOM    146  H69 BCD     1       4.050  35.330  41.850  1.00  0.00            
ATOM    147  H70 BCD     1       3.050  37.310  41.820  1.00  0.00            
ATOM    148  C1  CM7     2       4.910  36.720  31.470  1.00  0.00            
ATOM    149  C2  CM7     2       3.740  36.160  32.320  1.00  0.00            
ATOM    150  C3  CM7     2       3.540  34.680  32.270  1.00  0.00            
ATOM    151  O1  CM7     2       4.300  33.980  31.610  1.00  0.00            
ATOM    152  N1  CM7     2       2.480  34.090  32.910  1.00  0.00            
ATOM    153  C4  CM7     2       2.370  32.650  32.850  1.00  0.00            
ATOM    154  C5  CM7     2       3.010  31.880  33.850  1.00  0.00            
ATOM    155  C6  CM7     2       2.840  30.490  33.830  1.00  0.00            
ATOM    156  C7  CM7     2       2.090  29.850  32.800  1.00  0.00            
ATOM    157  C8  CM7     2       1.540  30.590  31.800  1.00  0.00            
ATOM    158  C9  CM7     2       1.650  32.010  31.870  1.00  0.00            
ATOM    159  C10 CM7     2       1.450  34.850  33.550  1.00  0.00            
ATOM    160  C11 CM7     2       0.030  34.310  33.450  1.00  0.00            
ATOM    161  C12 CM7     2      -0.980  35.250  34.020  1.00  0.00            
ATOM    162  N2  CM7     2      -0.650  35.840  35.330  1.00  0.00            
ATOM    163  C13 CM7     2      -1.370  37.140  35.670  1.00  0.00            
ATOM    164  C14 CM7     2      -2.950  37.010  35.820  1.00  0.00            
ATOM    165  C15 CM7     2      -3.730  38.320  35.710  1.00  0.00            
ATOM    166  C16 CM7     2      -4.930  38.370  34.900  1.00  0.00            
ATOM    167  C17 CM7     2      -5.690  39.560  34.910  1.00  0.00            
ATOM    168  C18 CM7     2      -5.180  40.720  35.550  1.00  0.00            
ATOM    169  C19 CM7     2      -3.970  40.620  36.350  1.00  0.00            
ATOM    170  C20 CM7     2      -3.280  39.410  36.480  1.00  0.00            
ATOM    171  C21 CM7     2       0.820  36.060  35.590  1.00  0.00            
ATOM    172  C22 CM7     2       1.760  34.980  35.030  1.00  0.00            
ATOM    173  H1  CM7     2       5.030  37.800  31.670  1.00  0.00            
ATOM    174  H2  CM7     2       5.810  36.310  31.960  1.00  0.00            
ATOM    175  H3  CM7     2       4.890  36.590  30.380  1.00  0.00            
ATOM    176  H4  CM7     2       2.820  36.670  32.020  1.00  0.00            
ATOM    177  H5  CM7     2       3.930  36.380  33.380  1.00  0.00            
ATOM    178  H6  CM7     2       3.470  32.370  34.700  1.00  0.00            
ATOM    179  H7  CM7     2       3.400  29.890  34.540  1.00  0.00            
ATOM    180  H8  CM7     2       1.960  28.770  32.750  1.00  0.00            
ATOM    181  H9  CM7     2       1.050  30.020  31.010  1.00  0.00            
ATOM    182  H10 CM7     2       1.180  32.570  31.060  1.00  0.00            
ATOM    183  H11 CM7     2       1.330  35.860  33.140  1.00  0.00            
ATOM    184  H12 CM7     2      -0.030  33.320  33.910  1.00  0.00            
ATOM    185  H13 CM7     2      -0.180  34.160  32.390  1.00  0.00            
ATOM    186  H14 CM7     2      -1.940  34.730  34.120  1.00  0.00            
ATOM    187  H15 CM7     2      -1.190  36.050  33.300  1.00  0.00            
ATOM    188  H16 CM7     2      -1.190  37.950  34.950  1.00  0.00            
ATOM    189  H17 CM7     2      -1.010  37.510  36.630  1.00  0.00            
ATOM    190  H18 CM7     2      -3.260  36.570  36.780  1.00  0.00            
ATOM    191  H19 CM7     2      -3.360  36.200  35.200  1.00  0.00            
ATOM    192  H20 CM7     2      -5.290  37.510  34.360  1.00  0.00            
ATOM    193  H21 CM7     2      -6.550  39.720  34.270  1.00  0.00            
ATOM    194  H22 CM7     2      -5.790  41.610  35.410  1.00  0.00            
ATOM    195  H23 CM7     2      -3.620  41.400  37.020  1.00  0.00            
ATOM    196  H24 CM7     2      -2.530  39.320  37.260  1.00  0.00            
ATOM    197  H25 CM7     2       0.940  36.170  36.680  1.00  0.00            
ATOM    198  H26 CM7     2       1.210  36.980  35.140  1.00  0.00            
ATOM    199  H27 CM7     2       2.780  35.220  35.330  1.00  0.00            
ATOM    200  H28 CM7     2       1.570  33.990  35.470  1.00  0.00            
TER
ENDMDL
MODEL        1
ATOM      1  C1  BCD     1      19.810  26.440  30.050  1.00  0.00            
ATOM      2  O1  BCD     1      19.130  26.820  31.290  1.00  0.00            
ATOM      3  C2  BCD     1      19.570  27.430  28.980  1.00  0.00            
ATOM      4  O2  BCD     1      19.860  28.680  29.480  1.00  0.00            
ATOM      5  C3  BCD     1      18.160  27.300  28.440  1.00  0.00            
ATOM      6  O3  BCD     1      18.040  28.100  27.260  1.00  0.00            
ATOM      7  C4  BCD     1      17.760  25.870  28.200  1.00  0.00            
ATOM      8  C5  BCD     1      18.070  25.040  29.420  1.00  0.00            
ATOM      9  O4  BCD     1      19.430  25.150  29.610  1.00  0.00            
ATOM     10  C6  BCD     1      17.780  23.540  29.150  1.00  0.00            
ATOM     11  O5  BCD     1      18.100  23.060  27.840  1.00  0.00            
ATOM     12  H1  BCD     1      20.890  26.300  30.150  1.00  0.00            
ATOM     13  H2  BCD     1      20.330  27.240  28.200  1.00  0.00            
ATOM     14  H3  BCD     1      19.720  28.580  30.430  1.00  0.00            
ATOM     15  H4  BCD     1      17.470  27.600  29.230  1.00  0.00            
ATOM     16  H5  BCD     1      18.480  28.950  27.330  1.00  0.00            
ATOM     17  H6  BCD     1      18.270  25.510  27.290  1.00  0.00            
ATOM     18  H7  BCD     1      17.440  25.290  30.280  1.00  0.00            
ATOM     19  H8  BCD     1      18.190  23.000  30.010  1.00  0.00            
ATOM     20  H9  BCD     1      16.710  23.360  29.310  1.00  0.00            
ATOM     21  H10 BCD     1      17.620  22.240  27.740  1.00  0.00            
ATOM     22  C7  BCD     1      19.540  27.470  35.430  1.00  0.00            
ATOM     23  O6  BCD     1      18.200  27.160  35.660  1.00  0.00            
ATOM     24  C8  BCD     1      19.690  28.680  34.530  1.00  0.00            
ATOM     25  O7  BCD     1      19.130  29.810  35.170  1.00  0.00            
ATOM     26  C9  BCD     1      19.290  28.430  33.090  1.00  0.00            
ATOM     27  O8  BCD     1      19.650  29.530  32.210  1.00  0.00            
ATOM     28  C10 BCD     1      19.850  27.140  32.490  1.00  0.00            
ATOM     29  C11 BCD     1      19.710  25.970  33.510  1.00  0.00            
ATOM     30  O9  BCD     1      20.200  26.360  34.740  1.00  0.00            
ATOM     31  C12 BCD     1      20.400  24.700  33.040  1.00  0.00            
ATOM     32  O10 BCD     1      21.820  24.880  32.970  1.00  0.00            
ATOM     33  H11 BCD     1      20.010  27.620  36.410  1.00  0.00            
ATOM     34  H12 BCD     1      20.790  28.780  34.490  1.00  0.00            
ATOM     35  H13 BCD     1      18.530  30.210  34.540  1.00  0.00            
ATOM     36  H14 BCD     1      18.220  28.200  33.080  1.00  0.00            
ATOM     37  H15 BCD     1      18.920  30.170  32.190  1.00  0.00            
ATOM     38  H16 BCD     1      20.930  27.200  32.310  1.00  0.00            
ATOM     39  H17 BCD     1      18.640  25.740  33.640  1.00  0.00            
ATOM     40  H18 BCD     1      20.150  23.930  33.780  1.00  0.00            
ATOM     41  H19 BCD     1      20.010  24.380  32.070  1.00  0.00            
ATOM     42  H20 BCD     1      22.220  24.150  33.440  1.00  0.00            
ATOM     43  C13 BCD     1      15.400  26.410  38.350  1.00  0.00            
ATOM     44  O11 BCD     1      14.530  26.100  37.310  1.00  0.00            
ATOM     45  C14 BCD     1      15.730  27.890  38.310  1.00  0.00            
ATOM     46  O12 BCD     1      14.600  28.660  38.420  1.00  0.00            
ATOM     47  C15 BCD     1      16.650  28.180  37.080  1.00  0.00            
ATOM     48  O13 BCD     1      17.180  29.420  37.260  1.00  0.00            
ATOM     49  C16 BCD     1      17.770  27.120  36.980  1.00  0.00            
ATOM     50  C17 BCD     1      17.300  25.760  37.140  1.00  0.00            
ATOM     51  O14 BCD     1      16.560  25.650  38.380  1.00  0.00            
ATOM     52  C18 BCD     1      18.320  24.660  37.190  1.00  0.00            
ATOM     53  O15 BCD     1      17.740  23.510  36.620  1.00  0.00            
ATOM     54  H21 BCD     1      14.880  26.290  39.320  1.00  0.00
[truncated: 1,973,970 more chars]
