# Supplementary material for: Achieving Chemical Accuracy in Cyclodextrin Host–Guest Binding via Integrative Atomistic Modelling
Source: Adv Sci (Weinh). 2025 Dec 14;13(10):e19782. doi: 10.1002/advs.202519782 (PMC12915143; doi:10.1002/advs.202519782)
Supplement: Supplementary file 1 — Supporting Information [file ADVS-13-e19782-s003.zip › all_poses/BCD.CM8.pdb]

MODEL        1
ATOM      1  C1  BCD     1      32.220  33.180  23.790  1.00  0.00            
ATOM      2  O1  BCD     1      31.440  31.990  23.570  1.00  0.00            
ATOM      3  C2  BCD     1      32.680  33.700  22.380  1.00  0.00            
ATOM      4  O2  BCD     1      31.590  34.110  21.650  1.00  0.00            
ATOM      5  C3  BCD     1      33.420  32.540  21.740  1.00  0.00            
ATOM      6  O3  BCD     1      34.020  32.980  20.520  1.00  0.00            
ATOM      7  C4  BCD     1      34.560  32.150  22.640  1.00  0.00            
ATOM      8  C5  BCD     1      34.130  31.760  24.100  1.00  0.00            
ATOM      9  O4  BCD     1      33.350  32.860  24.540  1.00  0.00            
ATOM     10  C6  BCD     1      35.330  31.570  24.980  1.00  0.00            
ATOM     11  O5  BCD     1      36.160  32.720  25.120  1.00  0.00            
ATOM     12  H1  BCD     1      31.600  33.890  24.340  1.00  0.00            
ATOM     13  H2  BCD     1      33.440  34.490  22.400  1.00  0.00            
ATOM     14  H3  BCD     1      31.890  34.320  20.760  1.00  0.00            
ATOM     15  H4  BCD     1      32.770  31.680  21.550  1.00  0.00            
ATOM     16  H5  BCD     1      33.440  32.640  19.840  1.00  0.00            
ATOM     17  H6  BCD     1      35.200  33.050  22.640  1.00  0.00            
ATOM     18  H7  BCD     1      33.570  30.820  24.090  1.00  0.00            
ATOM     19  H8  BCD     1      34.960  31.230  25.960  1.00  0.00            
ATOM     20  H9  BCD     1      35.860  30.670  24.630  1.00  0.00            
ATOM     21  H10 BCD     1      37.070  32.400  25.200  1.00  0.00            
ATOM     22  C7  BCD     1      27.560  30.490  24.150  1.00  0.00            
ATOM     23  O6  BCD     1      27.860  29.270  23.450  1.00  0.00            
ATOM     24  C8  BCD     1      27.720  31.640  23.170  1.00  0.00            
ATOM     25  O7  BCD     1      26.940  31.400  21.990  1.00  0.00            
ATOM     26  C9  BCD     1      29.200  31.940  22.830  1.00  0.00            
ATOM     27  O8  BCD     1      29.330  33.160  22.040  1.00  0.00            
ATOM     28  C10 BCD     1      30.080  31.950  24.070  1.00  0.00            
ATOM     29  C11 BCD     1      29.810  30.770  25.030  1.00  0.00            
ATOM     30  O9  BCD     1      28.440  30.680  25.250  1.00  0.00            
ATOM     31  C12 BCD     1      30.510  31.020  26.300  1.00  0.00            
ATOM     32  O10 BCD     1      29.960  32.220  26.960  1.00  0.00            
ATOM     33  H11 BCD     1      26.540  30.400  24.530  1.00  0.00            
ATOM     34  H12 BCD     1      27.310  32.520  23.670  1.00  0.00            
ATOM     35  H13 BCD     1      27.200  30.690  21.400  1.00  0.00            
ATOM     36  H14 BCD     1      29.580  31.190  22.120  1.00  0.00            
ATOM     37  H15 BCD     1      30.270  33.270  21.870  1.00  0.00            
ATOM     38  H16 BCD     1      29.910  32.900  24.590  1.00  0.00            
ATOM     39  H17 BCD     1      30.070  29.800  24.600  1.00  0.00            
ATOM     40  H18 BCD     1      30.310  30.200  27.000  1.00  0.00            
ATOM     41  H19 BCD     1      31.560  31.250  26.080  1.00  0.00            
ATOM     42  H20 BCD     1      29.810  32.040  27.900  1.00  0.00            
ATOM     43  C13 BCD     1      25.890  25.570  22.810  1.00  0.00            
ATOM     44  O11 BCD     1      26.670  25.290  21.670  1.00  0.00            
ATOM     45  C14 BCD     1      25.100  26.810  22.590  1.00  0.00            
ATOM     46  O12 BCD     1      24.270  26.650  21.430  1.00  0.00            
ATOM     47  C15 BCD     1      25.940  28.080  22.500  1.00  0.00            
ATOM     48  O13 BCD     1      25.120  29.290  22.490  1.00  0.00            
ATOM     49  C16 BCD     1      26.960  28.160  23.640  1.00  0.00            
ATOM     50  C17 BCD     1      27.770  26.840  23.690  1.00  0.00            
ATOM     51  O14 BCD     1      26.810  25.750  23.890  1.00  0.00            
ATOM     52  C18 BCD     1      28.930  26.830  24.670  1.00  0.00            
ATOM     53  O15 BCD     1      28.470  26.730  26.040  1.00  0.00            
ATOM     54  H21 BCD     1      25.280  24.730  23.140  1.00  0.00            
ATOM     55  H22 BCD     1      24.470  26.950  23.480  1.00  0.00            
ATOM     56  H23 BCD     1      24.290  27.470  20.930  1.00  0.00            
ATOM     57  H24 BCD     1      26.460  28.050  21.530  1.00  0.00            
ATOM     58  H25 BCD     1      25.750  29.990  22.290  1.00  0.00            
ATOM     59  H26 BCD     1      26.490  28.390  24.600  1.00  0.00            
ATOM     60  H27 BCD     1      28.270  26.730  22.710  1.00  0.00            
ATOM     61  H28 BCD     1      29.540  25.940  24.470  1.00  0.00            
ATOM     62  H29 BCD     1      29.610  27.700  24.640  1.00  0.00            
ATOM     63  H30 BCD     1      27.540  26.500  26.070  1.00  0.00            
ATOM     64  C19 BCD     1      28.570  22.520  19.420  1.00  0.00            
ATOM     65  O16 BCD     1      29.540  23.580  19.220  1.00  0.00            
ATOM     66  C20 BCD     1      27.170  22.920  18.890  1.00  0.00            
ATOM     67  O17 BCD     1      27.290  23.160  17.410  1.00  0.00            
ATOM     68  C21 BCD     1      26.560  24.090  19.650  1.00  0.00            
ATOM     69  O18 BCD     1      25.260  24.360  19.260  1.00  0.00            
ATOM     70  C22 BCD     1      26.660  23.890  21.160  1.00  0.00            
ATOM     71  C23 BCD     1      28.020  23.270  21.650  1.00  0.00            
ATOM     72  O19 BCD     1      28.520  22.210  20.760  1.00  0.00            
ATOM     73  C24 BCD     1      28.080  22.750  23.140  1.00  0.00            
ATOM     74  O20 BCD     1      26.900  22.090  23.570  1.00  0.00            
ATOM     75  H31 BCD     1      28.960  21.600  18.960  1.00  0.00            
ATOM     76  H32 BCD     1      26.440  22.120  19.080  1.00  0.00            
ATOM     77  H33 BCD     1      26.400  23.340  17.090  1.00  0.00            
ATOM     78  H34 BCD     1      27.190  24.930  19.330  1.00  0.00            
ATOM     79  H35 BCD     1      24.900  24.870  19.990  1.00  0.00            
ATOM     80  H36 BCD     1      25.830  23.280  21.530  1.00  0.00            
ATOM     81  H37 BCD     1      28.800  24.040  21.680  1.00  0.00            
ATOM     82  H38 BCD     1      28.900  22.020  23.120  1.00  0.00            
ATOM     83  H39 BCD     1      28.390  23.600  23.760  1.00  0.00            
ATOM     84  H40 BCD     1      26.710  21.470  22.870  1.00  0.00            
ATOM     85  C25 BCD     1      33.230  23.730  17.330  1.00  0.00            
ATOM     86  O21 BCD     1      33.650  24.810  18.110  1.00  0.00            
ATOM     87  C26 BCD     1      32.020  24.030  16.480  1.00  0.00            
ATOM     88  O22 BCD     1      32.260  25.120  15.520  1.00  0.00            
ATOM     89  C27 BCD     1      30.790  24.290  17.280  1.00  0.00            
ATOM     90  O23 BCD     1      29.660  24.190  16.320  1.00  0.00            
ATOM     91  C28 BCD     1      30.560  23.200  18.310  1.00  0.00            
ATOM     92  C29 BCD     1      31.830  22.880  19.110  1.00  0.00            
ATOM     93  O24 BCD     1      32.910  22.670  18.200  1.00  0.00            
ATOM     94  C30 BCD     1      31.750  21.740  20.090  1.00  0.00            
ATOM     95  O25 BCD     1      31.480  20.450  19.480  1.00  0.00            
ATOM     96  H41 BCD     1      34.080  23.380  16.730  1.00  0.00            
ATOM     97  H42 BCD     1      31.860  23.090  15.930  1.00  0.00            
ATOM     98  H43 BCD     1      31.440  25.600  15.550  1.00  0.00            
ATOM     99  H44 BCD     1      30.850  25.310  17.700  1.00  0.00            
ATOM    100  H45 BCD     1      28.930  23.680  16.690  1.00  0.00            
ATOM    101  H46 BCD     1      30.360  22.280  17.740  1.00  0.00            
ATOM    102  H47 BCD     1      32.120  23.760  19.700  1.00  0.00            
ATOM    103  H48 BCD     1      32.690  21.740  20.660  1.00  0.00            
ATOM    104  H49 BCD     1      30.990  22.020  20.830  1.00  0.00            
ATOM    105  H50 BCD     1      32.280  20.180  19.010  1.00  0.00            
ATOM    106  C31 BCD     1      37.150  26.710  19.130  1.00  0.00            
ATOM    107  O26 BCD     1      36.510  27.790  19.800  1.00  0.00            
ATOM    108  C32 BCD     1      36.860  26.640  17.670  1.00  0.00            
ATOM    109  O27 BCD     1      37.070  27.850  17.000  1.00  0.00            
ATOM    110  C33 BCD     1      35.380  26.170  17.470  1.00  0.00            
ATOM    111  C34 BCD     1      35.080  24.970  18.240  1.00  0.00            
ATOM    112  C35 BCD     1      35.420  25.140  19.660  1.00  0.00            
ATOM    113  O28 BCD     1      36.850  25.500  19.770  1.00  0.00            
ATOM    114  C36 BCD     1      35.330  23.880  20.470  1.00  0.00            
ATOM    115  O29 BCD     1      36.160  23.930  21.620  1.00  0.00            
ATOM    116  O30 BCD     1      35.160  25.860  16.070  1.00  0.00            
ATOM    117  H51 BCD     1      38.230  26.860  19.180  1.00  0.00            
ATOM    118  H52 BCD     1      37.480  25.830  17.260  1.00  0.00            
ATOM    119  H53 BCD     1      37.210  28.470  17.720  1.00  0.00            
ATOM    120  H54 BCD     1      34.760  27.010  17.820  1.00  0.00            
ATOM    121  H55 BCD     1      34.250  25.560  16.000  1.00  0.00            
ATOM    122  H56 BCD     1      35.580  24.100  17.790  1.00  0.00            
ATOM    123  H57 BCD     1      34.830  25.980  20.050  1.00  0.00            
ATOM    124  H58 BCD     1      34.310  23.840  20.870  1.00  0.00            
ATOM    125  H59 BCD     1      35.420  22.960  19.880  1.00  0.00            
ATOM    126  H60 BCD     1      37.030  24.190  21.330  1.00  0.00            
ATOM    127  C37 BCD     1      36.690  31.030  22.110  1.00  0.00            
ATOM    128  O31 BCD     1      35.210  30.990  22.170  1.00  0.00            
ATOM    129  C38 BCD     1      37.230  31.270  20.700  1.00  0.00            
ATOM    130  O32 BCD     1      36.630  32.470  20.070  1.00  0.00            
ATOM    131  C39 BCD     1      36.950  30.010  19.820  1.00  0.00            
ATOM    132  O33 BCD     1      37.660  30.080  18.560  1.00  0.00            
ATOM    133  C40 BCD     1      37.270  28.710  20.550  1.00  0.00            
ATOM    134  C41 BCD     1      36.800  28.670  21.990  1.00  0.00            
ATOM    135  O34 BCD     1      37.220  29.860  22.680  1.00  0.00            
ATOM    136  C42 BCD     1      37.330  27.430  22.660  1.00  0.00            
ATOM    137  O35 BCD     1      38.690  27.560  22.940  1.00  0.00            
ATOM    138  H61 BCD     1      37.030  31.820  22.800  1.00  0.00            
ATOM    139  H62 BCD     1      38.320  31.350  20.750  1.00  0.00            
ATOM    140  H63 BCD     1      35.720  32.540  20.360  1.00  0.00            
ATOM    141  H64 BCD     1      35.880  29.990  19.590  1.00  0.00            
ATOM    142  H65 BCD     1      38.610  30.060  18.720  1.00  0.00            
ATOM    143  H66 BCD     1      38.350  28.540  20.440  1.00  0.00            
ATOM    144  H67 BCD     1      35.710  28.700  21.890  1.00  0.00            
ATOM    145  H68 BCD     1      36.770  27.360  23.610  1.00  0.00            
ATOM    146  H69 BCD     1      37.180  26.570  21.990  1.00  0.00            
ATOM    147  H70 BCD     1      38.680  28.220  23.640  1.00  0.00            
ATOM    148  C1  CM8     2      26.900  27.970  17.490  1.00  0.00            
ATOM    149  C2  CM8     2      27.820  29.200  17.790  1.00  0.00            
ATOM    150  C3  CM8     2      28.540  29.070  19.100  1.00  0.00            
ATOM    151  O1  CM8     2      28.180  29.530  20.160  1.00  0.00            
ATOM    152  N1  CM8     2      29.700  28.310  18.960  1.00  0.00            
ATOM    153  C4  CM8     2      30.560  28.000  20.020  1.00  0.00            
ATOM    154  C5  CM8     2      31.320  28.980  20.690  1.00  0.00            
ATOM    155  C6  CM8     2      32.240  28.650  21.700  1.00  0.00            
ATOM    156  C7  CM8     2      32.470  27.280  22.030  1.00  0.00            
ATOM    157  Cl1 CM8     2      33.670  26.790  23.280  1.00  0.00            
ATOM    158  C8  CM8     2      31.550  26.340  21.570  1.00  0.00            
ATOM    159  Cl2 CM8     2      31.450  24.740  22.250  1.00  0.00            
ATOM    160  C9  CM8     2      30.630  26.700  20.570  1.00  0.00            
ATOM    161  H1  CM8     2      26.530  28.110  16.470  1.00  0.00            
ATOM    162  H2  CM8     2      27.490  27.050  17.450  1.00  0.00            
ATOM    163  H3  CM8     2      26.080  27.970  18.220  1.00  0.00            
ATOM    164  H4  CM8     2      27.240  30.140  17.830  1.00  0.00            
ATOM    165  H5  CM8     2      28.600  29.270  17.020  1.00  0.00            
ATOM    166  H6  CM8     2      29.850  27.810  18.090  1.00  0.00            
ATOM    167  H7  CM8     2      31.270  30.010  20.350  1.00  0.00            
ATOM    168  H8  CM8     2      32.850  29.430  22.150  1.00  0.00            
ATOM    169  H9  CM8     2      29.910  26.010  20.160  1.00  0.00            
TER
ENDMDL
MODEL        1
ATOM      1  C1  BCD     1      30.650  34.150  20.600  1.00  0.00            
ATOM      2  O1  BCD     1      29.750  33.050  20.220  1.00  0.00            
ATOM      3  C2  BCD     1      31.970  34.100  19.870  1.00  0.00            
ATOM      4  O2  BCD     1      31.760  34.140  18.470  1.00  0.00            
ATOM      5  C3  BCD     1      32.640  32.900  20.330  1.00  0.00            
ATOM      6  O3  BCD     1      34.000  32.860  19.660  1.00  0.00            
ATOM      7  C4  BCD     1      32.670  32.670  21.810  1.00  0.00            
ATOM      8  C5  BCD     1      31.350  32.940  22.470  1.00  0.00            
ATOM      9  O4  BCD     1      30.750  34.140  22.010  1.00  0.00            
ATOM     10  C6  BCD     1      31.440  33.040  23.980  1.00  0.00            
ATOM     11  O5  BCD     1      32.350  34.020  24.430  1.00  0.00            
ATOM     12  H1  BCD     1      30.300  35.160  20.330  1.00  0.00            
ATOM     13  H2  BCD     1      32.590  34.930  20.240  1.00  0.00            
ATOM     14  H3  BCD     1      32.470  33.720  17.970  1.00  0.00            
ATOM     15  H4  BCD     1      32.030  32.110  19.880  1.00  0.00            
ATOM     16  H5  BCD     1      34.260  31.950  19.780  1.00  0.00            
ATOM     17  H6  BCD     1      33.450  33.310  22.230  1.00  0.00            
ATOM     18  H7  BCD     1      30.680  32.100  22.270  1.00  0.00            
ATOM     19  H8  BCD     1      30.450  33.070  24.470  1.00  0.00            
ATOM     20  H9  BCD     1      31.820  32.040  24.230  1.00  0.00            
ATOM     21  H10 BCD     1      32.420  33.980  25.390  1.00  0.00            
ATOM     22  C7  BCD     1      26.110  32.920  18.190  1.00  0.00            
ATOM     23  O6  BCD     1      25.710  31.630  18.470  1.00  0.00            
ATOM     24  C8  BCD     1      27.350  32.930  17.350  1.00  0.00            
ATOM     25  O7  BCD     1      27.240  32.010  16.220  1.00  0.00            
ATOM     26  C9  BCD     1      28.530  32.360  18.230  1.00  0.00            
ATOM     27  O8  BCD     1      29.820  32.350  17.590  1.00  0.00            
ATOM     28  C10 BCD     1      28.610  33.300  19.460  1.00  0.00            
ATOM     29  C11 BCD     1      27.300  33.170  20.300  1.00  0.00            
ATOM     30  O9  BCD     1      26.300  33.650  19.440  1.00  0.00            
ATOM     31  C12 BCD     1      27.300  33.880  21.610  1.00  0.00            
ATOM     32  O10 BCD     1      27.400  35.320  21.510  1.00  0.00            
ATOM     33  H11 BCD     1      25.270  33.300  17.600  1.00  0.00            
ATOM     34  H12 BCD     1      27.560  33.960  17.030  1.00  0.00            
ATOM     35  H13 BCD     1      28.050  31.500  16.210  1.00  0.00            
ATOM     36  H14 BCD     1      28.210  31.360  18.550  1.00  0.00            
ATOM     37  H15 BCD     1      30.280  33.190  17.720  1.00  0.00            
ATOM     38  H16 BCD     1      28.600  34.320  19.030  1.00  0.00            
ATOM     39  H17 BCD     1      27.210  32.100  20.520  1.00  0.00            
ATOM     40  H18 BCD     1      26.450  33.570  22.240  1.00  0.00            
ATOM     41  H19 BCD     1      28.180  33.450  22.110  1.00  0.00            
ATOM     42  H20 BCD     1      27.920  35.550  22.290  1.00  0.00            
ATOM     43  C13 BCD     1      22.790  28.720  18.540  1.00  0.00            
ATOM     44  O11 BCD     1      23.670  27.910  19.150  1.00  0.00            
ATOM     45  C14 BCD     1      23.220  29.240  17.170  1.00  0.00            
ATOM     46  O12 BCD     1      23.340  28.090  16.270  1.00  0.00            
ATOM     47  C15 BCD     1      24.510  30.050  17.250  1.00  0.00            
ATOM     48  O13 BCD     1      24.920  30.530  15.970  1.00  0.00            
ATOM     49  C16 BCD     1      24.330  31.220  18.220  1.00  0.00            
ATOM     50  C17 BCD     1      23.780  30.680  19.590  1.00  0.00            
ATOM     51  O14 BCD     1      22.590  29.840  19.350  1.00  0.00            
ATOM     52  C18 BCD     1      23.640  31.800  20.550  1.00  0.00            
ATOM     53  O15 BCD     1      22.690  32.750  20.010  1.00  0.00            
ATOM     54  H21 BCD     1      21.800  28.250  18.460  1.00  0.00            
ATOM     55  H22 BCD     1      22.410  29.940  16.900  1.00  0.00            
ATOM     56  H23 BCD     1      23.810  28.450  15.510  1.00  0.00            
ATOM     57  H24 BCD     1      25.360  29.460  17.610  1.00  0.00            
ATOM     58  H25 BCD     1      25.730  31.020  16.160  1.00  0.00            
ATOM     59  H26 BCD     1      23.680  32.030  17.860  1.00  0.00            
ATOM     60  H27 BCD     1      24.550  30.040  20.050  1.00  0.00            
ATOM     61  H28 BCD     1      23.290  31.350  21.490  1.00  0.00            
ATOM     62  H29 BCD     1      24.620  32.270  20.670  1.00  0.00            
ATOM     63  H30 BCD     1      22.140  32.910  20.780  1.00  0.00            
ATOM     64  C19 BCD     1      24.070  24.230  20.800  1.00  0.00            
ATOM     65  O16 BCD     1      25.440  24.690  21.040  1.00  0.00            
ATOM     66  C20 BCD     1      23.610  24.210  19.350  1.00  0.00            
ATOM     67  O17 BCD     1      24.380  23.250  18.650  1.00  0.00            
ATOM     68  C21 BCD     1      23.740  25.550  18.730  1.00  0.00            
ATOM     69  O18 BCD     1      23.210  25.620  17.440  1.00  0.00            
ATOM     70  C22 BCD     1      23.120  26.650  19.620  1.00  0.00            
ATOM     71  C23 BCD     1      23.400  26.510  21.110  1.00  0.00            
ATOM     72  O19 BCD     1      23.210  25.140  21.490  1.00  0.00            
ATOM     73  C24 BCD     1      22.530  27.160  22.040  1.00  0.00            
ATOM     74  O20 BCD     1      21.160  26.730  21.700  1.00  0.00            
ATOM     75  H31 BCD     1      23.970  23.240  21.280  1.00  0.00            
ATOM     76  H32 BCD     1      22.530  24.020  19.330  1.00  0.00            
ATOM     77  H33 BCD     1      25.300  23.310  18.920  1.00  0.00            
ATOM     78  H34 BCD     1      24.810  25.800  18.770  1.00  0.00            
ATOM     79  H35 BCD     1      23.370  26.510  17.090  1.00  0.00            
ATOM     80  H36 BCD     1      22.040  26.550  19.460  1.00  0.00            
ATOM     81  H37 BCD     1      24.410  26.920  21.240  1.00  0.00            
ATOM     82  H38 BCD     1      22.700  26.790  23.060  1.00  0.00            
ATOM     83  H39 BCD     1      22.680  28.250  22.090  1.00  0.00            
ATOM     84  H40 BCD     1      21.040  25.820  22.010  1.00  0.00            
ATOM     85  C25 BCD     1      29.220  23.280  22.040  1.00  0.00            
ATOM     86  O21 BCD     1      29.550  24.640  22.450  1.00  0.00            
ATOM     87  C26 BCD     1      28.840  23.320  20.540  1.00  0.00            
ATOM     88  O22 BCD     1      29.940  23.870  19.850  1.00  0.00            
ATOM     89  C27 BCD     1      27.570  24.090  20.220  1.00  0.00            
ATOM     90  O23 BCD     1      27.100  23.720  18.890  1.00  0.00            
ATOM     91  C28 BCD     1      26.460  23.670  21.200  1.00  0.00            
ATOM     92  C29 BCD     1      26.930  23.790  22.620  1.00  0.00            
ATOM     93  O24 BCD     1      28.070  22.940  22.760  1.00  0.00            
ATOM     94  C30 BCD     1      25.870  23.390  23.680  1.00  0.00            
ATOM     95  O25 BCD     1      25.430  22.070  23.440  1.00  0.00            
ATOM     96  H41 BCD     1      30.060  22.630  22.280  1.00  0.00            
ATOM     97  H42 BCD     1      28.770  22.270  20.250  1.00  0.00            
ATOM     98  H43 BCD     1      29.810  24.000  18.900  1.00  0.00            
ATOM     99  H44 BCD     1      27.710  25.180  20.300  1.00  0.00            
ATOM    100  H45 BCD     1      27.020  24.510  18.340  1.00  0.00            
ATOM    101  H46 BCD     1      26.150  22.610  21.140  1.00  0.00            
ATOM    102  H47 BCD     1      27.160  24.830  22.880  1.00  0.00            
ATOM    103  H48 BCD     1      26.200  23.650  24.700  1.00  0.00            
ATOM    104  H49 BCD     1      25.070  24.130  23.630  1.00  0.00            
ATOM    105  H50 BCD     1      25.130  21.740  24.290  1.00  0.00            
ATOM    106  C31 BCD     1      32.960  26.490  24.310  1.00  0.00            
ATOM    107  O26 BCD     1      32.960  27.550  23.350  1.00  0.00            
ATOM    108  C32 BCD     1      33.180  25.110  23.590  1.00  0.00            
ATOM    109  O27 BCD     1      34.420  25.270  22.870  1.00  0.00            
ATOM    110  C33 BCD     1      32.090  24.650  22.660  1.00  0.00            
ATOM    111  C34 BCD     1      30.720  24.780  23.360  1.00  0.00            
ATOM    112  C35 BCD     1      30.580  26.180  24.020  1.00  0.00            
ATOM    113  O28 BCD     1      31.670  26.450  24.900  1.00  0.00            
ATOM    114  C36 BCD     1      29.220  26.290  24.740  1.00  0.00            
ATOM    115  O29 BCD     1      29.110  27.500  25.450  1.00  0.00            
ATOM    116  O30 BCD     1      32.290  23.270  22.360  1.00  0.00            
ATOM    117  H51 BCD     1      33.650  26.630  25.140  1.00  0.00            
ATOM    118  H52 BCD     1      33.430  24.350  24.330  1.00  0.00            
ATOM    119  H53 BCD     1      34.390  26.030  22.280  1.00  0.00            
ATOM    120  H54 BCD     1      32.140  25.280  21.760  1.00  0.00            
ATOM    121  H55 BCD     1      32.810  23.250  21.550  1.00  0.00            
ATOM    122  H56 BCD     1      30.750  24.080  24.210  1.00  0.00            
ATOM    123  H57 BCD     1      30.490  26.870  23.170  1.00  0.00            
ATOM    124  H58 BCD     1      28.400  26.140  24.020  1.00  0.00            
ATOM    125  H59 BCD     1      29.120  25.430  25.410  1.00  0.00            
ATOM    126  H60 BCD     1      29.990  27.600  25.830  1.00  0.00            
ATOM    127  C37 BCD     1      34.500  31.100  22.260  1.00  0.00            
ATOM    128  O31 BCD     1      33.130  31.300  21.990  1.00  0.00            
ATOM    129  C38 BCD     1      35.050  29.950  21.480  1.00  0.00            
ATOM    130  O32 BCD     1      34.890  30.210  20.100  1.00  0.00            
ATOM    131  C39 BCD     1      34.270  28.610  21.800  1.00  0.00            
ATOM    132  O33 BCD     1      34.870  27.450  21.260  1.00  0.00            
ATOM    133  C40 BCD     1      34.100  28.410  23.300  1.00  0.00            
ATOM    134  C41 BCD     1      33.950  29.680  24.130  1.00  0.00            
ATOM    135  O34 BCD     1      34.620  30.830  23.620  1.00  0.00            
ATOM    136  C42 BCD     1      34.290  29.540  25.600  1.00  0.00            
ATOM    137  O35 BCD     1      35.690  29.780  25.680  1.00  0.00            
ATOM    138  H61 BCD     1      35.050  32.010  21.980  1.00  0.00            
ATOM    139  H62 BCD     1      36.070  29.840  21.860  1.00  0.00            
ATOM    140  H63 BCD     1      35.710  29.850  19.760  1.00  0.00            
ATOM    141  H64 BCD     1      33.220  28.710  21.500  1.00  0.00            
ATOM    142  H65 BCD     1      34.810  27.490  20.300  1.00  0.00            
ATOM    143  H66 BCD     1      35.050  27.960  23.630  1.00  0.00            
ATOM    144  H67 BCD     1      32.860  29.830  24.040  1.00  0.00            
ATOM    145  H68 BCD     1      33.780  30.320  26.190  1.00  0.00            
ATOM    146  H69 BCD     1      34.070  28.590  26.100  1.00  0.00            
ATOM    147  H70 BCD     1      35.980  30.560  25.190  1.00  0.00            
ATOM    148  C1  CM8     2      26.420  25.980  14.540  1.00  0.00            
ATOM    149  C2  CM8     2      26.890  27.130  15.370  1.00  0.00            
ATOM    150  C3  CM8     2      27.260  26.960  16.840  1.00  0.00            
ATOM    151  O1  CM8     2      27.080  26.020  17.600  1.00  0.00            
ATOM    152  N1  CM8     2      27.910  28.110  17.340  1.00  0.00            
ATOM    153  C4  CM8     2      28.210  28.490  18.650  1.00  0.00            
ATOM    154  C5  CM8     2      29.380  29.180  18.900  1.00  0.00            
ATOM    155  C6  CM8     2      29.700  29.550  20.230  1.00  0.00            
ATOM    156  C7  CM8     2      28.770  29.370  21.290  1.00  0.00            
ATOM    157  Cl1 CM8     2      29.200  29.990  22.860  1.00  0.00            
ATOM    158  C8  CM8     2      27.530  28.820  21.030  1.00  0.00            
ATOM    159  Cl2 CM8     2      26.360  28.620  22.270  1.00  0.00            
ATOM    160  C9  CM8     2      27.280  28.310  19.680  1.00  0.00            
ATOM    161  H1  CM8     2      27.260  25.320  14.280  1.00  0.00            
ATOM    162  H2  CM8     2      25.500  25.570  14.960  1.00  0.00            
ATOM    163  H3  CM8     2      26.110  26.440  13.590  1.00  0.00            
ATOM    164  H4  CM8     2      26.050  27.830  15.230  1.00  0.00            
ATOM    165  H5  CM8     2      27.660  27.690  14.840  1.00  0.00            
ATOM    166  H6  CM8     2      27.980  28.830  16.640  1.00  0.00            
ATOM    167  H7  CM8     2      30.070  29.330  18.080  1.00  0.00            
ATOM    168  H8  CM8     2      30.660  29.990  20.470  1.00  0.00            
ATOM    169  H9  CM8     2      26.350  27.850  19.380  1.00  0.00            
TER
ENDMDL
MODEL        1
ATOM      1  C1  BCD     1      32.690  30.180  21.240  1.00  0.00            
ATOM      2  O1  BCD     1      32.060  29.320  20.300  1.00  0.00            
ATOM      3  C2  BCD     1      34.020  30.710  20.610  1.00  0.00            
ATOM      4  O2  BCD     1      33.830  31.450  19.410  1.00  0.00            
ATOM      5  C3  BCD     1      34.930  29.540  20.380  1.00  0.00            
ATOM      6  O3  BCD     1      36.290  30.050  20.060  1.00  0.00            
ATOM      7  C4  BCD     1      35.040  28.650  21.580  1.00  0.00            
ATOM      8  C5  BCD     1      33.710  28.240  22.150  1.00  0.00            
ATOM      9  O4  BCD     1      33.030  29.460  22.410  1.00  0.00            
ATOM     10  C6  BCD     1      33.700  27.450  23.470  1.00  0.00            
ATOM     11  O5  BCD     1      34.680  27.940  24.320  1.00  0.00            
ATOM     12  H1  BCD     1      32.090  31.040  21.580  1.00  0.00            
ATOM     13  H2  BCD     1      34.430  31.410  21.350  1.00  0.00            
ATOM     14  H3  BCD     1      34.060  32.370  19.570  1.00  0.00            
ATOM     15  H4  BCD     1      34.550  28.980  19.510  1.00  0.00            
ATOM     16  H5  BCD     1      36.240  30.710  19.360  1.00  0.00            
ATOM     17  H6  BCD     1      35.670  29.080  22.380  1.00  0.00            
ATOM     18  H7  BCD     1      33.260  27.670  21.330  1.00  0.00            
ATOM     19  H8  BCD     1      32.730  27.450  23.980  1.00  0.00            
ATOM     20  H9  BCD     1      33.950  26.400  23.260  1.00  0.00            
ATOM     21  H10 BCD     1      34.980  27.210  24.870  1.00  0.00            
ATOM     22  C7  BCD     1      28.060  28.520  19.250  1.00  0.00            
ATOM     23  O6  BCD     1      28.280  27.130  19.240  1.00  0.00            
ATOM     24  C8  BCD     1      29.030  29.130  18.250  1.00  0.00            
ATOM     25  O7  BCD     1      28.900  28.530  17.000  1.00  0.00            
ATOM     26  C9  BCD     1      30.520  29.000  18.630  1.00  0.00            
ATOM     27  O8  BCD     1      31.320  29.690  17.610  1.00  0.00            
ATOM     28  C10 BCD     1      30.720  29.570  20.070  1.00  0.00            
ATOM     29  C11 BCD     1      29.690  28.920  20.970  1.00  0.00            
ATOM     30  O9  BCD     1      28.360  29.090  20.540  1.00  0.00            
ATOM     31  C12 BCD     1      29.720  29.440  22.430  1.00  0.00            
ATOM     32  O10 BCD     1      29.750  30.870  22.520  1.00  0.00            
ATOM     33  H11 BCD     1      26.980  28.700  19.150  1.00  0.00            
ATOM     34  H12 BCD     1      28.740  30.190  18.230  1.00  0.00            
ATOM     35  H13 BCD     1      29.580  28.930  16.460  1.00  0.00            
ATOM     36  H14 BCD     1      30.900  27.970  18.630  1.00  0.00            
ATOM     37  H15 BCD     1      32.200  29.800  17.980  1.00  0.00            
ATOM     38  H16 BCD     1      30.480  30.630  19.990  1.00  0.00            
ATOM     39  H17 BCD     1      29.960  27.870  21.070  1.00  0.00            
ATOM     40  H18 BCD     1      28.790  29.150  22.940  1.00  0.00            
ATOM     41  H19 BCD     1      30.610  29.030  22.930  1.00  0.00            
ATOM     42  H20 BCD     1      30.280  31.110  23.290  1.00  0.00            
ATOM     43  C13 BCD     1      26.170  23.670  18.740  1.00  0.00            
ATOM     44  O11 BCD     1      27.270  22.850  19.160  1.00  0.00            
ATOM     45  C14 BCD     1      26.480  24.460  17.470  1.00  0.00            
ATOM     46  O12 BCD     1      26.840  23.510  16.500  1.00  0.00            
ATOM     47  C15 BCD     1      27.630  25.440  17.710  1.00  0.00            
ATOM     48  O13 BCD     1      27.930  26.110  16.490  1.00  0.00            
ATOM     49  C16 BCD     1      27.170  26.320  18.850  1.00  0.00            
ATOM     50  C17 BCD     1      26.740  25.560  20.060  1.00  0.00            
ATOM     51  O14 BCD     1      25.790  24.610  19.710  1.00  0.00            
ATOM     52  C18 BCD     1      26.250  26.400  21.190  1.00  0.00            
ATOM     53  O15 BCD     1      25.150  27.180  20.680  1.00  0.00            
ATOM     54  H21 BCD     1      25.280  23.040  18.600  1.00  0.00            
ATOM     55  H22 BCD     1      25.630  25.070  17.150  1.00  0.00            
ATOM     56  H23 BCD     1      27.090  23.900  15.660  1.00  0.00            
ATOM     57  H24 BCD     1      28.510  24.840  17.980  1.00  0.00            
ATOM     58  H25 BCD     1      28.530  26.860  16.540  1.00  0.00            
ATOM     59  H26 BCD     1      26.370  26.940  18.420  1.00  0.00            
ATOM     60  H27 BCD     1      27.600  25.040  20.500  1.00  0.00            
ATOM     61  H28 BCD     1      25.920  25.810  22.050  1.00  0.00            
ATOM     62  H29 BCD     1      27.070  27.030  21.570  1.00  0.00            
ATOM     63  H30 BCD     1      24.590  26.670  20.090  1.00  0.00            
ATOM     64  C19 BCD     1      28.500  19.200  20.660  1.00  0.00            
ATOM     65  O16 BCD     1      29.840  19.590  20.340  1.00  0.00            
ATOM     66  C20 BCD     1      27.700  19.150  19.290  1.00  0.00            
ATOM     67  O17 BCD     1      28.210  18.110  18.430  1.00  0.00            
ATOM     68  C21 BCD     1      27.670  20.500  18.670  1.00  0.00            
ATOM     69  O18 BCD     1      26.920  20.570  17.540  1.00  0.00            
ATOM     70  C22 BCD     1      27.110  21.540  19.700  1.00  0.00            
ATOM     71  C23 BCD     1      27.940  21.510  21.010  1.00  0.00            
ATOM     72  O19 BCD     1      27.900  20.150  21.520  1.00  0.00            
ATOM     73  C24 BCD     1      27.440  22.450  22.060  1.00  0.00            
ATOM     74  O20 BCD     1      26.150  22.070  22.480  1.00  0.00            
ATOM     75  H31 BCD     1      28.520  18.230  21.160  1.00  0.00            
ATOM     76  H32 BCD     1      26.690  18.910  19.650  1.00  0.00            
ATOM     77  H33 BCD     1      29.050  18.390  18.070  1.00  0.00            
ATOM     78  H34 BCD     1      28.710  20.790  18.450  1.00  0.00            
ATOM     79  H35 BCD     1      27.130  21.390  17.080  1.00  0.00            
ATOM     80  H36 BCD     1      26.040  21.320  19.740  1.00  0.00            
ATOM     81  H37 BCD     1      28.980  21.840  20.890  1.00  0.00            
ATOM     82  H38 BCD     1      28.140  22.340  22.890  1.00  0.00            
ATOM     83  H39 BCD     1      27.380  23.460  21.630  1.00  0.00            
ATOM     84  H40 BCD     1      25.820  22.530  23.250  1.00  0.00            
ATOM     85  C25 BCD     1      33.610  18.250  19.670  1.00  0.00            
ATOM     86  O21 BCD     1      33.920  19.580  20.090  1.00  0.00            
ATOM     87  C26 BCD     1      32.800  18.210  18.370  1.00  0.00            
ATOM     88  O22 BCD     1      33.520  18.870  17.320  1.00  0.00            
ATOM     89  C27 BCD     1      31.440  18.880  18.610  1.00  0.00            
ATOM     90  O23 BCD     1      30.510  18.710  17.510  1.00  0.00            
ATOM     91  C28 BCD     1      30.720  18.520  19.960  1.00  0.00            
ATOM     92  C29 BCD     1      31.680  18.270  21.090  1.00  0.00            
ATOM     93  O24 BCD     1      32.850  17.560  20.640  1.00  0.00            
ATOM     94  C30 BCD     1      31.060  17.630  22.370  1.00  0.00            
ATOM     95  O25 BCD     1      30.450  16.360  22.130  1.00  0.00            
ATOM     96  H41 BCD     1      34.540  17.680  19.500  1.00  0.00            
ATOM     97  H42 BCD     1      32.580  17.150  18.150  1.00  0.00            
ATOM     98  H43 BCD     1      34.460  18.840  17.510  1.00  0.00            
ATOM     99  H44 BCD     1      31.690  19.940  18.690  1.00  0.00            
ATOM    100  H45 BCD     1      30.520  19.490  16.950  1.00  0.00            
ATOM    101  H46 BCD     1      30.180  17.580  19.780  1.00  0.00            
ATOM    102  H47 BCD     1      32.020  19.260  21.420  1.00  0.00            
ATOM    103  H48 BCD     1      31.860  17.440  23.100  1.00  0.00            
ATOM    104  H49 BCD     1      30.310  18.330  22.750  1.00  0.00            
ATOM    105  H50 BCD     1      31.140  15.680  22.100  1.00  0.00            
ATOM    106  C31 BCD     1      37.270  21.770  21.030  1.00  0.00            
ATOM    107  O26 BCD     1      36.470  22.930  20.660  1.00  0.00            
ATOM    108  C32 BCD     1      37.350  20.890  19.790  1.00  0.00            
ATOM    109  O27 BCD     1      37.910  21.700  18.780  1.00  0.00            
ATOM    110  C33 BCD     1      36.010  20.340  19.350  1.00  0.00            
ATOM    111  C34 BCD     1      35.240  19.750  20.580  1.00  0.00            
ATOM    112  C35 BCD     1      35.270  20.630  21.860  1.00  0.00            
ATOM    113  O28 BCD     1      36.700  20.950  22.070  1.00  0.00            
ATOM    114  C36 BCD     1      34.870  19.780  23.060  1.00  0.00            
ATOM    115  O29 BCD     1      35.140  20.470  24.240  1.00  0.00            
ATOM    116  O30 BCD     1      36.290  19.410  18.290  1.00  0.00            
ATOM    117  H51 BCD     1      38.240  22.120  21.380  1.00  0.00            
ATOM    118  H52 BCD     1      37.950  19.990  20.000  1.00  0.00            
ATOM    119  H53 BCD     1      37.720  22.610  19.010  1.00  0.00            
ATOM    120  H54 BCD     1      35.580  21.300  19.030  1.00  0.00            
ATOM    121  H55 BCD     1      37.150  19.680  17.970  1.00  0.00            
ATOM    122  H56 BCD     1      35.680  18.760  20.740  1.00  0.00            
ATOM    123  H57 BCD     1      34.650  21.540  21.850  1.00  0.00            
ATOM    124  H58 BCD     1      33.800  19.660  22.860  1.00  0.00            
ATOM    125  H59 BCD     1      35.350  18.800  23.070  1.00  0.00            
ATOM    126  H60 BCD     1      36.100  20.510  24.170  1.00  0.00            
ATOM    127  C37 BCD     1      36.860  27.040  21.520  1.00  0.00            
ATOM    128  O31 BCD     1      35.560  27.410  21.070  1.00  0.00            
ATOM    129  C38 BCD     1      37.700  26.490  20.310  1.00  0.00            
ATOM    130  O32 BCD     1      37.590  27.520  19.260  1.00  0.00            
ATOM    131  C39 BCD     1      37.210  25.080  19.900  1.00  0.00            
ATOM    132  O33 BCD     1      38.120  24.400  18.950  1.00  0.00            
ATOM    133  C40 BCD     1      36.980  24.190  21.100  1.00  0.00            
ATOM    134  C41 BCD     1      36.100  24.900  22.150  1.00  0.00            
ATOM    135  O34 BCD     1      36.770  26.070  22.560  1.00  0.00            
ATOM    136  C42 BCD     1      35.880  24.010  23.370  1.00  0.00            
ATOM    137  O35 BCD     1      37.120  23.670  23.870  1.00  0.00            
ATOM    138  H61 BCD     1      37.400  27.910  21.900  1.00  0.00            
ATOM    139  H62 BCD     1      38.710  26.440  20.730  1.00  0.00            
ATOM    140  H63 BCD     1      36.820  27.980  19.620  1.00  0.00            
ATOM    141  H64 BCD     1      36.260  25.280  19.380  1.00  0.00            
ATOM    142  H65 BCD     1      38.860  24.950  18.660  1.00  0.00            
ATOM    143  H66 BCD     1      37.900  24.030  21.670  1.00  0.00            
ATOM    144  H67 BCD     1      35.040  25.040  21.910  1.00  0.00            
ATOM    145  H68 BCD     1      35.290  24.550  24.120  1.00  0.00            
ATOM    146  H69 BCD     1      35.210  23.170  23.160  1.00  0.00            
ATOM    147  H70 BCD     1      37.120  22.710  23.910  1.00  0.00            
ATOM    148  C1  CM8     2      31.220  26.790  14.440  1.00  0.00            
ATOM    149  C2  CM8     2      31.940  25.470  14.570  1.00  0.00            
ATOM    150  C3  CM8     2      31.550  24.680  15.850  1.00  0.00            
ATOM    151  O1  CM8     2      30.640  23.910  16.010  1.00  0.00            
ATOM    152  N1  CM8     2      32.300  25.090  16.990  1.00  0.00            
ATOM    153  C4  CM8     2      32.270  24.480  18.190  1.00  0.00            
ATOM    154  C5  CM8     2      33.180  23.490  18.530  1.00  0.00            
ATOM    155  C6  CM8     2      33.140  22.780  19.780  1.00  0.00            
ATOM    156  C7  CM8     2      32.090  23.040  20.640  1.00  0.00            
ATOM    157  Cl1 CM8     2      32.040  22.160  22.130  1.00  0.00            
ATOM    158  C8  CM8     2      31.190  24.120  20.340  1.00  0.00            
ATOM    159  Cl2 CM8     2      30.120  24.780  21.600  1.00  0.00            
ATOM    160  C9  CM8     2      31.260  24.790  19.140  1.00  0.00            
ATOM    161  H1  CM8     2      30.160  26.820  14.160  1.00  0.00            
ATOM    162  H2  CM8     2      31.320  27.380  15.360  1.00  0.00            
ATOM    163  H3  CM8     2      31.760  27.340  13.660  1.00  0.00            
ATOM    164  H4  CM8     2      33.020  25.590  14.490  1.00  0.00            
ATOM    165  H5  CM8     2      31.700  24.840  13.700  1.00  0.00            
ATOM    166  H6  CM8     2      32.900  25.890  16.830  1.00  0.00            
ATOM    167  H7  CM8     2      33.930  23.160  17.810  1.00  0.00            
ATOM    168  H8  CM8     2      33.830  21.970  19.990  1.00  0.00            
ATOM    169  H9  CM8     2      30.580  25.620  18.960  1.00  0.00            
TER
ENDMDL
MODEL        1
ATOM      1  C1  BCD     1      25.410  35.610  17.980  1.00  0.00            
ATOM      2  O1  BCD     1      25.600  34.240  18.400  1.00  0.00            
ATOM      3  C2  BCD     1      24.660  35.720  16.640  1.00  0.00            
ATOM      4  O2  BCD     1      23.310  35.230  16.780  1.00  0.00            
ATOM      5  C3  BCD     1      25.470  35.010  15.520  1.00  0.00            
ATOM      6  O3  BCD     1      24.900  35.310  14.260  1.00  0.00            
ATOM      7  C4  BCD     1      26.900  35.580  15.500  1.00  0.00            
ATOM      8  C5  BCD     1      27.580  35.750  16.930  1.00  0.00            
ATOM      9  O4  BCD     1      26.680  36.290  17.910  1.00  0.00            
ATOM     10  C6  BCD     1      28.800  36.760  16.950  1.00  0.00            
ATOM     11  O5  BCD     1      28.260  38.070  16.810  1.00  0.00            
ATOM     12  H1  BCD     1      24.920  36.220  18.750  1.00  0.00            
ATOM     13  H2  BCD     1      24.670  36.800  16.480  1.00  0.00            
ATOM     14  H3  BCD     1      23.340  34.300  17.020  1.00  0.00            
ATOM     15  H4  BCD     1      25.380  33.930  15.670  1.00  0.00            
ATOM     16  H5  BCD     1      24.490  36.190  14.240  1.00  0.00            
ATOM     17  H6  BCD     1      26.890  36.570  15.030  1.00  0.00            
ATOM     18  H7  BCD     1      27.980  34.810  17.330  1.00  0.00            
ATOM     19  H8  BCD     1      29.230  36.740  17.960  1.00  0.00            
ATOM     20  H9  BCD     1      29.530  36.440  16.190  1.00  0.00            
ATOM     21  H10 BCD     1      27.590  38.170  17.490  1.00  0.00            
ATOM     22  C7  BCD     1      23.970  31.340  20.780  1.00  0.00            
ATOM     23  O6  BCD     1      25.210  30.710  20.600  1.00  0.00            
ATOM     24  C8  BCD     1      23.260  31.560  19.410  1.00  0.00            
ATOM     25  O7  BCD     1      22.880  30.290  18.780  1.00  0.00            
ATOM     26  C9  BCD     1      24.200  32.350  18.520  1.00  0.00            
ATOM     27  O8  BCD     1      23.570  32.530  17.240  1.00  0.00            
ATOM     28  C10 BCD     1      24.550  33.680  19.160  1.00  0.00            
ATOM     29  C11 BCD     1      25.150  33.500  20.530  1.00  0.00            
ATOM     30  O9  BCD     1      24.290  32.610  21.340  1.00  0.00            
ATOM     31  C12 BCD     1      25.310  34.730  21.500  1.00  0.00            
ATOM     32  O10 BCD     1      24.240  35.680  21.320  1.00  0.00            
ATOM     33  H11 BCD     1      23.310  30.810  21.480  1.00  0.00            
ATOM     34  H12 BCD     1      22.300  32.080  19.540  1.00  0.00            
ATOM     35  H13 BCD     1      22.170  30.530  18.180  1.00  0.00            
ATOM     36  H14 BCD     1      25.210  31.910  18.490  1.00  0.00            
ATOM     37  H15 BCD     1      23.730  31.700  16.790  1.00  0.00            
ATOM     38  H16 BCD     1      23.630  34.280  19.170  1.00  0.00            
ATOM     39  H17 BCD     1      26.180  33.140  20.370  1.00  0.00            
ATOM     40  H18 BCD     1      25.300  34.410  22.550  1.00  0.00            
ATOM     41  H19 BCD     1      26.190  35.210  21.060  1.00  0.00            
ATOM     42  H20 BCD     1      23.520  35.430  20.740  1.00  0.00            
ATOM     43  C13 BCD     1      26.860  27.100  22.160  1.00  0.00            
ATOM     44  O11 BCD     1      27.610  26.830  20.980  1.00  0.00            
ATOM     45  C14 BCD     1      25.390  27.170  21.830  1.00  0.00            
ATOM     46  O12 BCD     1      25.020  25.990  21.080  1.00  0.00            
ATOM     47  C15 BCD     1      25.090  28.410  20.940  1.00  0.00            
ATOM     48  O13 BCD     1      23.670  28.420  20.530  1.00  0.00            
ATOM     49  C16 BCD     1      25.510  29.690  21.560  1.00  0.00            
ATOM     50  C17 BCD     1      27.040  29.570  21.830  1.00  0.00            
ATOM     51  O14 BCD     1      27.320  28.390  22.650  1.00  0.00            
ATOM     52  C18 BCD     1      27.580  30.850  22.370  1.00  0.00            
ATOM     53  O15 BCD     1      28.960  30.840  22.370  1.00  0.00            
ATOM     54  H21 BCD     1      26.980  26.270  22.860  1.00  0.00            
ATOM     55  H22 BCD     1      24.700  27.210  22.680  1.00  0.00            
ATOM     56  H23 BCD     1      24.150  26.030  20.660  1.00  0.00            
ATOM     57  H24 BCD     1      25.690  28.220  20.040  1.00  0.00            
ATOM     58  H25 BCD     1      23.440  29.110  19.900  1.00  0.00            
ATOM     59  H26 BCD     1      25.040  29.840  22.540  1.00  0.00            
ATOM     60  H27 BCD     1      27.510  29.340  20.860  1.00  0.00            
ATOM     61  H28 BCD     1      27.290  31.640  21.670  1.00  0.00            
ATOM     62  H29 BCD     1      27.110  31.020  23.350  1.00  0.00            
ATOM     63  H30 BCD     1      29.150  29.990  22.770  1.00  0.00            
ATOM     64  C19 BCD     1      30.260  24.420  19.130  1.00  0.00            
ATOM     65  O16 BCD     1      29.590  24.900  17.950  1.00  0.00            
ATOM     66  C20 BCD     1      29.330  23.620  20.010  1.00  0.00            
ATOM     67  O17 BCD     1      28.970  22.390  19.400  1.00  0.00            
ATOM     68  C21 BCD     1      28.090  24.570  20.410  1.00  0.00            
ATOM     69  O18 BCD     1      27.140  24.110  21.400  1.00  0.00            
ATOM     70  C22 BCD     1      28.650  25.820  21.030  1.00  0.00            
ATOM     71  C23 BCD     1      29.790  26.440  20.200  1.00  0.00            
ATOM     72  O19 BCD     1      30.770  25.480  19.900  1.00  0.00            
ATOM     73  C24 BCD     1      30.420  27.590  21.000  1.00  0.00            
ATOM     74  O20 BCD     1      30.920  27.220  22.320  1.00  0.00            
ATOM     75  H31 BCD     1      31.100  23.750  18.880  1.00  0.00            
ATOM     76  H32 BCD     1      29.860  23.370  20.940  1.00  0.00            
ATOM     77  H33 BCD     1      28.060  22.130  19.590  1.00  0.00            
ATOM     78  H34 BCD     1      27.550  24.810  19.490  1.00  0.00            
ATOM     79  H35 BCD     1      26.530  24.850  21.390  1.00  0.00            
ATOM     80  H36 BCD     1      29.040  25.610  22.030  1.00  0.00            
ATOM     81  H37 BCD     1      29.330  26.780  19.260  1.00  0.00            
ATOM     82  H38 BCD     1      31.010  28.090  20.220  1.00  0.00            
ATOM     83  H39 BCD     1      29.710  28.390  21.250  1.00  0.00            
ATOM     84  H40 BCD     1      31.360  28.020  22.610  1.00  0.00            
ATOM     85  C25 BCD     1      30.670  25.460  13.940  1.00  0.00            
ATOM     86  O21 BCD     1      30.400  26.860  14.140  1.00  0.00            
ATOM     87  C26 BCD     1      29.440  24.610  14.170  1.00  0.00            
ATOM     88  O22 BCD     1      28.440  24.960  13.170  1.00  0.00            
ATOM     89  C27 BCD     1      29.070  24.790  15.660  1.00  0.00            
ATOM     90  O23 BCD     1      27.930  23.960  16.010  1.00  0.00            
ATOM     91  C28 BCD     1      30.160  24.560  16.670  1.00  0.00            
ATOM     92  C29 BCD     1      31.420  25.330  16.260  1.00  0.00            
ATOM     93  O24 BCD     1      31.740  25.150  14.870  1.00  0.00            
ATOM     94  C30 BCD     1      32.720  24.980  17.010  1.00  0.00            
ATOM     95  O25 BCD     1      33.200  23.670  16.710  1.00  0.00            
ATOM     96  H41 BCD     1      31.080  25.450  12.930  1.00  0.00            
ATOM     97  H42 BCD     1      29.690  23.580  13.900  1.00  0.00            
ATOM     98  H43 BCD     1      27.610  24.560  13.450  1.00  0.00            
ATOM     99  H44 BCD     1      28.740  25.830  15.760  1.00  0.00            
ATOM    100  H45 BCD     1      27.850  24.120  16.960  1.00  0.00            
ATOM    101  H46 BCD     1      30.280  23.470  16.660  1.00  0.00            
ATOM    102  H47 BCD     1      31.250  26.420  16.290  1.00  0.00            
ATOM    103  H48 BCD     1      33.480  25.680  16.660  1.00  0.00            
ATOM    104  H49 BCD     1      32.610  25.170  18.090  1.00  0.00            
ATOM    105  H50 BCD     1      33.850  23.700  16.010  1.00  0.00            
ATOM    106  C31 BCD     1      30.760  30.480  12.160  1.00  0.00            
ATOM    107  O26 BCD     1      29.840  31.270  12.970  1.00  0.00            
ATOM    108  C32 BCD     1      30.040  29.410  11.350  1.00  0.00            
ATOM    109  O27 BCD     1      28.970  29.940  10.560  1.00  0.00            
ATOM    110  C33 BCD     1      29.640  28.260  12.280  1.00  0.00            
ATOM    111  C34 BCD     1      30.820  27.770  13.130  1.00  0.00            
ATOM    112  C35 BCD     1      31.540  28.970  13.860  1.00  0.00            
ATOM    113  O28 BCD     1      31.850  29.980  12.970  1.00  0.00            
ATOM    114  C36 BCD     1      32.860  28.560  14.500  1.00  0.00            
ATOM    115  O29 BCD     1      33.490  29.540  15.280  1.00  0.00            
ATOM    116  O30 BCD     1      29.190  27.130  11.480  1.00  0.00            
ATOM    117  H51 BCD     1      31.270  31.170  11.470  1.00  0.00            
ATOM    118  H52 BCD     1      30.880  29.110  10.720  1.00  0.00            
ATOM    119  H53 BCD     1      28.660  29.140  10.110  1.00  0.00            
ATOM    120  H54 BCD     1      28.800  28.650  12.870  1.00  0.00            
ATOM    121  H55 BCD     1      29.160  26.340  12.030  1.00  0.00            
ATOM    122  H56 BCD     1      31.630  27.340  12.520  1.00  0.00            
ATOM    123  H57 BCD     1      30.830  29.370  14.590  1.00  0.00            
ATOM    124  H58 BCD     1      32.650  27.710  15.150  1.00  0.00            
ATOM    125  H59 BCD     1      33.560  28.170  13.750  1.00  0.00            
ATOM    126  H60 BCD     1      33.950  30.120  14.660  1.00  0.00            
ATOM    127  C37 BCD     1      28.880  35.170  14.000  1.00  0.00            
ATOM    128  O31 BCD     1      27.680  34.750  14.660  1.00  0.00            
ATOM    129  C38 BCD     1      28.750  34.840  12.510  1.00  0.00            
ATOM    130  O32 BCD     1      27.560  35.400  12.020  1.00  0.00            
ATOM    131  C39 BCD     1      28.720  33.310  12.390  1.00  0.00            
ATOM    132  O33 BCD     1      28.630  32.820  11.000  1.00  0.00            
ATOM    133  C40 BCD     1      29.990  32.710  13.050  1.00  0.00            
ATOM    134  C41 BCD     1      30.010  33.130  14.520  1.00  0.00            
ATOM    135  O34 BCD     1      30.030  34.550  14.570  1.00  0.00            
ATOM    136  C42 BCD     1      31.200  32.560  15.300  1.00  0.00            
ATOM    137  O35 BCD     1      32.460  32.960  14.810  1.00  0.00            
ATOM    138  H61 BCD     1      28.920  36.260  14.090  1.00  0.00            
ATOM    139  H62 BCD     1      29.600  35.320  12.020  1.00  0.00            
ATOM    140  H63 BCD     1      27.500  36.330  12.250  1.00  0.00            
ATOM    141  H64 BCD     1      27.870  32.880  12.940  1.00  0.00            
ATOM    142  H65 BCD     1      28.630  31.860  10.950  1.00  0.00            
ATOM    143  H66 BCD     1      30.890  33.110  12.540  1.00  0.00            
ATOM    144  H67 BCD     1      29.090  32.750  14.980  1.00  0.00            
ATOM    145  H68 BCD     1      31.060  32.840  16.350  1.00  0.00            
ATOM    146  H69 BCD     1      31.050  31.480  15.420  1.00  0.00            
ATOM    147  H70 BCD     1      32.790  32.390  14.110  1.00  0.00            
ATOM    148  C1  CM8     2      25.990  27.710  11.740  1.00  0.00            
ATOM    149  C2  CM8     2      24.950  28.700  12.380  1.00  0.00            
ATOM    150  C3  CM8     2      25.700  29.700  13.250  1.00  0.00            
ATOM    151  O1  CM8     2      25.710  30.840  12.910  1.00  0.00            
ATOM    152  N1  CM8     2      26.370  29.240  14.370  1.00  0.00            
ATOM    153  C4  CM8     2      27.140  29.940  15.330  1.00  0.00            
ATOM    154  C5  CM8     2      26.740  31.120  15.860  1.00  0.00            
ATOM    155  C6  CM8     2      27.470  31.740  16.900  1.00  0.00            
ATOM    156  C7  CM8     2      28.660  31.130  17.350  1.00  0.00            
ATOM    157  Cl1 CM8     2      29.440  32.000  18.650  1.00  0.00            
ATOM    158  C8  CM8     2      29.050  29.940  16.780  1.00  0.00            
ATOM    159  Cl2 CM8     2      30.480  29.140  17.350  1.00  0.00            
ATOM    160  C9  CM8     2      28.280  29.330  15.790  1.00  0.00            
ATOM    161  H1  CM8     2      25.460  27.110  10.990  1.00  0.00            
ATOM    162  H2  CM8     2      26.770  28.280  11.230  1.00  0.00            
ATOM    163  H3  CM8     2      26.530  27.140  12.500  1.00  0.00            
ATOM    164  H4  CM8     2      24.240  28.260  13.090  1.00  0.00            
ATOM    165  H5  CM8     2      24.470  29.290  11.590  1.00  0.00            
ATOM    166  H6  CM8     2      26.310  28.230  14.460  1.00  0.00            
ATOM    167  H7  CM8     2      25.800  31.520  15.490  1.00  0.00            
ATOM    168  H8  CM8     2      27.170  32.680  17.350  1.00  0.00            
ATOM    169  H9  CM8     2      28.470  28.360  15.330  1.00  0.00            
TER
ENDMDL
MODEL        1
ATOM      1  C1  BCD     1      30.500  27.560  16.640  1.00  0.00            
ATOM      2  O1  BCD     1      29.700  27.670  17.840  1.00  0.00            
ATOM      3  C2  BCD     1      30.410  26.110  16.180  1.00  0.00            
ATOM      4  O2  BCD     1      29.050  25.690  16.140  1.00  0.00            
ATOM      5  C3  BCD     1      31.330  25.130  17.030  1.00  0.00            
ATOM      6  O3  BCD     1      31.480  23.940  16.200  1.00  0.00            
ATOM      7  C4  BCD     1      32.740  25.680  17.300  1.00  0.00            
ATOM      8  C5  BCD     1      32.640  27.130  17.720  1.00  0.00            
ATOM      9  O4  BCD     1      31.840  27.920  16.850  1.00  0.00            
ATOM     10  C6  BCD     1      34.020  27.630  17.780  1.00  0.00            
ATOM     11  O5  BCD     1      34.650  27.750  16.560  1.00  0.00            
ATOM     12  H1  BCD     1      30.130  28.260  15.880  1.00  0.00            
ATOM     13  H2  BCD     1      30.870  26.190  15.190  1.00  0.00            
ATOM     14  H3  BCD     1      29.160  24.920  15.570  1.00  0.00            
ATOM     15  H4  BCD     1      30.880  24.940  18.020  1.00  0.00            
ATOM     16  H5  BCD     1      32.180  23.370  16.530  1.00  0.00            
ATOM     17  H6  BCD     1      33.330  25.610  16.380  1.00  0.00            
ATOM     18  H7  BCD     1      32.210  27.140  18.730  1.00  0.00            
ATOM     19  H8  BCD     1      34.020  28.660  18.150  1.00  0.00            
ATOM     20  H9  BCD     1      34.700  27.100  18.470  1.00  0.00            
ATOM     21  H10 BCD     1      34.270  28.530  16.140  1.00  0.00            
ATOM     22  C7  BCD     1      27.050  30.420  19.300  1.00  0.00            
ATOM     23  O6  BCD     1      26.870  29.680  20.510  1.00  0.00            
ATOM     24  C8  BCD     1      26.610  29.750  17.990  1.00  0.00            
ATOM     25  O7  BCD     1      25.260  29.380  18.240  1.00  0.00            
ATOM     26  C9  BCD     1      27.510  28.550  17.740  1.00  0.00            
ATOM     27  O8  BCD     1      27.220  27.900  16.440  1.00  0.00            
ATOM     28  C10 BCD     1      29.000  28.970  17.870  1.00  0.00            
ATOM     29  C11 BCD     1      29.330  29.760  19.130  1.00  0.00            
ATOM     30  O9  BCD     1      28.400  30.830  19.260  1.00  0.00            
ATOM     31  C12 BCD     1      30.740  30.280  19.220  1.00  0.00            
ATOM     32  O10 BCD     1      31.170  31.080  18.030  1.00  0.00            
ATOM     33  H11 BCD     1      26.470  31.350  19.360  1.00  0.00            
ATOM     34  H12 BCD     1      26.720  30.450  17.160  1.00  0.00            
ATOM     35  H13 BCD     1      24.800  29.890  17.570  1.00  0.00            
ATOM     36  H14 BCD     1      27.430  27.840  18.580  1.00  0.00            
ATOM     37  H15 BCD     1      27.780  27.120  16.450  1.00  0.00            
ATOM     38  H16 BCD     1      29.250  29.610  17.010  1.00  0.00            
ATOM     39  H17 BCD     1      29.260  29.170  20.060  1.00  0.00            
ATOM     40  H18 BCD     1      30.700  30.940  20.090  1.00  0.00            
ATOM     41  H19 BCD     1      31.470  29.470  19.380  1.00  0.00            
ATOM     42  H20 BCD     1      31.840  30.530  17.610  1.00  0.00            
ATOM     43  C13 BCD     1      25.780  29.660  24.300  1.00  0.00            
ATOM     44  O11 BCD     1      26.930  28.870  24.580  1.00  0.00            
ATOM     45  C14 BCD     1      24.790  28.910  23.380  1.00  0.00            
ATOM     46  O12 BCD     1      24.230  27.660  23.960  1.00  0.00            
ATOM     47  C15 BCD     1      25.390  28.790  21.990  1.00  0.00            
ATOM     48  O13 BCD     1      24.460  28.220  20.930  1.00  0.00            
ATOM     49  C16 BCD     1      25.950  30.100  21.480  1.00  0.00            
ATOM     50  C17 BCD     1      26.690  30.920  22.530  1.00  0.00            
ATOM     51  O14 BCD     1      26.130  30.970  23.810  1.00  0.00            
ATOM     52  C18 BCD     1      26.870  32.440  22.160  1.00  0.00            
ATOM     53  O15 BCD     1      25.630  33.080  21.800  1.00  0.00            
ATOM     54  H21 BCD     1      25.340  30.000  25.240  1.00  0.00            
ATOM     55  H22 BCD     1      23.960  29.620  23.270  1.00  0.00            
ATOM     56  H23 BCD     1      23.660  27.210  23.330  1.00  0.00            
ATOM     57  H24 BCD     1      26.200  28.050  22.080  1.00  0.00            
ATOM     58  H25 BCD     1      24.910  28.310  20.090  1.00  0.00            
ATOM     59  H26 BCD     1      25.090  30.680  21.110  1.00  0.00            
ATOM     60  H27 BCD     1      27.680  30.450  22.570  1.00  0.00            
ATOM     61  H28 BCD     1      27.390  32.990  22.960  1.00  0.00            
ATOM     62  H29 BCD     1      27.600  32.420  21.340  1.00  0.00            
ATOM     63  H30 BCD     1      25.000  32.770  22.460  1.00  0.00            
ATOM     64  C19 BCD     1      28.960  26.930  27.490  1.00  0.00            
ATOM     65  O16 BCD     1      29.340  25.990  26.500  1.00  0.00            
ATOM     66  C20 BCD     1      27.420  27.000  27.710  1.00  0.00            
ATOM     67  O17 BCD     1      26.810  25.720  28.040  1.00  0.00            
ATOM     68  C21 BCD     1      26.770  27.440  26.430  1.00  0.00            
ATOM     69  O18 BCD     1      25.320  27.430  26.550  1.00  0.00            
ATOM     70  C22 BCD     1      27.290  28.760  25.930  1.00  0.00            
ATOM     71  C23 BCD     1      28.870  28.700  25.930  1.00  0.00            
ATOM     72  O19 BCD     1      29.390  28.250  27.150  1.00  0.00            
ATOM     73  C24 BCD     1      29.560  30.040  25.780  1.00  0.00            
ATOM     74  O20 BCD     1      29.290  31.000  26.750  1.00  0.00            
ATOM     75  H31 BCD     1      29.390  26.580  28.440  1.00  0.00            
ATOM     76  H32 BCD     1      27.300  27.690  28.550  1.00  0.00            
ATOM     77  H33 BCD     1      25.900  25.780  27.730  1.00  0.00            
ATOM     78  H34 BCD     1      27.150  26.590  25.840  1.00  0.00            
ATOM     79  H35 BCD     1      24.840  27.390  25.720  1.00  0.00            
ATOM     80  H36 BCD     1      26.900  29.670  26.400  1.00  0.00            
ATOM     81  H37 BCD     1      29.160  27.960  25.180  1.00  0.00            
ATOM     82  H38 BCD     1      30.660  29.970  25.800  1.00  0.00            
ATOM     83  H39 BCD     1      29.250  30.410  24.800  1.00  0.00            
ATOM     84  H40 BCD     1      28.950  31.850  26.450  1.00  0.00            
ATOM     85  C25 BCD     1      30.940  22.140  26.340  1.00  0.00            
ATOM     86  O21 BCD     1      31.580  22.630  25.200  1.00  0.00            
ATOM     87  C26 BCD     1      29.460  22.180  26.220  1.00  0.00            
ATOM     88  O22 BCD     1      29.010  21.330  25.090  1.00  0.00            
ATOM     89  C27 BCD     1      29.050  23.710  25.950  1.00  0.00            
ATOM     90  O23 BCD     1      27.610  23.820  25.830  1.00  0.00            
ATOM     91  C28 BCD     1      29.520  24.670  27.000  1.00  0.00            
ATOM     92  C29 BCD     1      30.970  24.370  27.380  1.00  0.00            
ATOM     93  O24 BCD     1      31.250  22.940  27.450  1.00  0.00            
ATOM     94  C30 BCD     1      31.410  25.090  28.700  1.00  0.00            
ATOM     95  O25 BCD     1      30.620  24.760  29.770  1.00  0.00            
ATOM     96  H41 BCD     1      31.260  21.150  26.700  1.00  0.00            
ATOM     97  H42 BCD     1      29.020  21.840  27.160  1.00  0.00            
ATOM     98  H43 BCD     1      28.050  21.390  25.060  1.00  0.00            
ATOM     99  H44 BCD     1      29.430  24.110  25.000  1.00  0.00            
ATOM    100  H45 BCD     1      27.310  23.280  26.570  1.00  0.00            
ATOM    101  H46 BCD     1      28.900  24.480  27.880  1.00  0.00            
ATOM    102  H47 BCD     1      31.560  24.790  26.560  1.00  0.00            
ATOM    103  H48 BCD     1      32.420  24.720  28.880  1.00  0.00            
ATOM    104  H49 BCD     1      31.450  26.180  28.600  1.00  0.00            
ATOM    105  H50 BCD     1      31.150  24.810  30.570  1.00  0.00            
ATOM    106  C31 BCD     1      34.600  21.270  22.700  1.00  0.00            
ATOM    107  O26 BCD     1      34.060  22.170  21.730  1.00  0.00            
ATOM    108  C32 BCD     1      33.440  20.270  22.880  1.00  0.00            
ATOM    109  O27 BCD     1      33.210  19.600  21.610  1.00  0.00            
ATOM    110  C33 BCD     1      32.160  20.990  23.390  1.00  0.00            
ATOM    111  C34 BCD     1      32.660  21.800  24.620  1.00  0.00            
ATOM    112  C35 BCD     1      33.780  22.770  24.370  1.00  0.00            
ATOM    113  O28 BCD     1      34.900  22.020  23.900  1.00  0.00            
ATOM    114  C36 BCD     1      34.360  23.390  25.650  1.00  0.00            
ATOM    115  O29 BCD     1      35.550  24.160  25.350  1.00  0.00            
ATOM    116  O30 BCD     1      31.030  20.100  23.780  1.00  0.00            
ATOM    117  H51 BCD     1      35.480  20.760  22.310  1.00  0.00            
ATOM    118  H52 BCD     1      33.690  19.490  23.610  1.00  0.00            
ATOM    119  H53 BCD     1      32.510  18.970  21.780  1.00  0.00            
ATOM    120  H54 BCD     1      31.900  21.760  22.660  1.00  0.00            
ATOM    121  H55 BCD     1      30.330  20.750  23.870  1.00  0.00            
ATOM    122  H56 BCD     1      32.920  21.060  25.400  1.00  0.00            
ATOM    123  H57 BCD     1      33.550  23.520  23.600  1.00  0.00            
ATOM    124  H58 BCD     1      33.600  23.960  26.200  1.00  0.00            
ATOM    125  H59 BCD     1      34.680  22.550  26.280  1.00  0.00            
ATOM    126  H60 BCD     1      36.040  23.500  24.860  1.00  0.00            
ATOM    127  C37 BCD     1      34.690  24.480  18.220  1.00  0.00            
ATOM    128  O31 BCD     1      33.340  24.940  18.400  1.00  0.00            
ATOM    129  C38 BCD     1      34.700  22.960  18.040  1.00  0.00            
ATOM    130  O32 BCD     1      33.830  22.570  16.900  1.00  0.00            
ATOM    131  C39 BCD     1      34.220  22.160  19.280  1.00  0.00            
ATOM    132  O33 BCD     1      34.320  20.720  19.100  1.00  0.00            
ATOM    133  C40 BCD     1      34.900  22.650  20.610  1.00  0.00            
ATOM    134  C41 BCD     1      35.090  24.190  20.670  1.00  0.00            
ATOM    135  O34 BCD     1      35.550  24.670  19.420  1.00  0.00            
ATOM    136  C42 BCD     1      36.140  24.610  21.580  1.00  0.00            
ATOM    137  O35 BCD     1      37.370  23.800  21.610  1.00  0.00            
ATOM    138  H61 BCD     1      35.120  25.000  17.350  1.00  0.00            
ATOM    139  H62 BCD     1      35.710  22.610  17.780  1.00  0.00            
ATOM    140  H63 BCD     1      34.070  21.640  16.800  1.00  0.00            
ATOM    141  H64 BCD     1      33.180  22.500  19.430  1.00  0.00            
ATOM    142  H65 BCD     1      33.800  20.290  19.790  1.00  0.00            
ATOM    143  H66 BCD     1      35.890  22.190  20.710  1.00  0.00            
ATOM    144  H67 BCD     1      34.160  24.650  21.030  1.00  0.00            
ATOM    145  H68 BCD     1      36.450  25.640  21.350  1.00  0.00            
ATOM    146  H69 BCD     1      35.630  24.770  22.540  1.00  0.00            
ATOM    147  H70 BCD     1      37.850  23.930  22.440  1.00  0.00            
ATOM    148  C1  CM8     2      29.660  20.290  20.650  1.00  0.00            
ATOM    149  C2  CM8     2      28.900  21.490  21.300  1.00  0.00            
ATOM    150  C3  CM8     2      29.690  22.830  21.180  1.00  0.00            
ATOM    151  O1  CM8     2      30.480  23.090  20.300  1.00  0.00            
ATOM    152  N1  CM8     2      29.490  23.680  22.200  1.00  0.00            
ATOM    153  C4  CM8     2      29.850  25.030  22.110  1.00  0.00            
ATOM    154  C5  CM8     2      28.860  25.960  22.440  1.00  0.00            
ATOM    155  C6  CM8     2      29.230  27.310  22.600  1.00  0.00            
ATOM    156  C7  CM8     2      30.580  27.730  22.300  1.00  0.00            
ATOM    157  Cl1 CM8     2      30.900  29.440  22.400  1.00  0.00            
ATOM    158  C8  CM8     2      31.430  26.780  21.870  1.00  0.00            
ATOM    159  Cl2 CM8     2      33.090  27.280  21.400  1.00  0.00            
ATOM    160  C9  CM8     2      31.130  25.430  21.780  1.00  0.00            
ATOM    161  H1  CM8     2      30.550  20.120  21.270  1.00  0.00            
ATOM    162  H2  CM8     2      29.090  19.360  20.600  1.00  0.00            
ATOM    163  H3  CM8     2      30.060  20.620  19.680  1.00  0.00            
ATOM    164  H4  CM8     2      28.810  21.280  22.370  1.00  0.00            
ATOM    165  H5  CM8     2      27.900  21.600  20.850  1.00  0.00            
ATOM    166  H6  CM8     2      28.710  23.490  22.830  1.00  0.00            
ATOM    167  H7  CM8     2      27.860  25.590  22.660  1.00  0.00            
ATOM    168  H8  CM8     2      28.450  28.020  22.850  1.00  0.00            
ATOM    169  H9  CM8     2      31.970  24.760  21.640  1.00  0.00            
TER
ENDMDL
MODEL        1
ATOM      1  C1  BCD     1      28.920  37.370  26.660  1.00  0.00            
ATOM      2  O1  BCD     1      27.650  36.880  26.920  1.00  0.00            
ATOM      3  C2  BCD     1      29.310  37.460  25.190  1.00  0.00            
ATOM      4  O2  BCD     1      28.320  38.220  24.480  1.00  0.00            
ATOM      5  C3  BCD     1      29.410  36.000  24.630  1.00  0.00            
ATOM      6  O3  BCD     1      29.820  36.030  23.250  1.00  0.00            
ATOM      7  C4  BCD     1      30.320  35.180  25.500  1.00  0.00            
ATOM      8  C5  BCD     1      29.900  35.210  26.960  1.00  0.00            
ATOM      9  O4  BCD     1      29.870  36.590  27.410  1.00  0.00            
ATOM     10  C6  BCD     1      30.680  34.360  27.960  1.00  0.00            
ATOM     11  O5  BCD     1      32.070  34.800  27.960  1.00  0.00            
ATOM     12  H1  BCD     1      29.070  38.380  27.060  1.00  0.00            
ATOM     13  H2  BCD     1      30.320  37.870  25.080  1.00  0.00            
ATOM     14  H3  BCD     1      28.790  39.060  24.400  1.00  0.00            
ATOM     15  H4  BCD     1      28.390  35.610  24.660  1.00  0.00            
ATOM     16  H5  BCD     1      29.820  35.120  22.920  1.00  0.00            
ATOM     17  H6  BCD     1      31.330  35.580  25.430  1.00  0.00            
ATOM     18  H7  BCD     1      28.860  34.840  26.940  1.00  0.00            
ATOM     19  H8  BCD     1      30.230  34.370  28.960  1.00  0.00            
ATOM     20  H9  BCD     1      30.710  33.300  27.670  1.00  0.00            
ATOM     21  H10 BCD     1      32.110  35.630  28.450  1.00  0.00            
ATOM     22  C7  BCD     1      24.060  38.000  28.620  1.00  0.00            
ATOM     23  O6  BCD     1      23.900  36.610  28.790  1.00  0.00            
ATOM     24  C8  BCD     1      24.250  38.190  27.100  1.00  0.00            
ATOM     25  O7  BCD     1      23.010  37.820  26.460  1.00  0.00            
ATOM     26  C9  BCD     1      25.440  37.370  26.630  1.00  0.00            
ATOM     27  O8  BCD     1      25.630  37.560  25.230  1.00  0.00            
ATOM     28  C10 BCD     1      26.690  37.750  27.450  1.00  0.00            
ATOM     29  C11 BCD     1      26.420  37.640  28.980  1.00  0.00            
ATOM     30  O9  BCD     1      25.280  38.440  29.300  1.00  0.00            
ATOM     31  C12 BCD     1      27.640  38.150  29.760  1.00  0.00            
ATOM     32  O10 BCD     1      27.280  38.550  31.120  1.00  0.00            
ATOM     33  H11 BCD     1      23.180  38.520  29.020  1.00  0.00            
ATOM     34  H12 BCD     1      24.480  39.240  26.900  1.00  0.00            
ATOM     35  H13 BCD     1      23.210  37.830  25.510  1.00  0.00            
ATOM     36  H14 BCD     1      25.230  36.320  26.870  1.00  0.00            
ATOM     37  H15 BCD     1      26.510  37.870  24.980  1.00  0.00            
ATOM     38  H16 BCD     1      27.020  38.770  27.180  1.00  0.00            
ATOM     39  H17 BCD     1      26.290  36.610  29.360  1.00  0.00            
ATOM     40  H18 BCD     1      28.450  37.410  29.750  1.00  0.00            
ATOM     41  H19 BCD     1      28.040  39.050  29.270  1.00  0.00            
ATOM     42  H20 BCD     1      27.720  39.400  31.270  1.00  0.00            
ATOM     43  C13 BCD     1      21.940  33.580  30.700  1.00  0.00            
ATOM     44  O11 BCD     1      23.000  32.680  30.370  1.00  0.00            
ATOM     45  C14 BCD     1      21.330  34.150  29.380  1.00  0.00            
ATOM     46  O12 BCD     1      20.890  33.020  28.570  1.00  0.00            
ATOM     47  C15 BCD     1      22.290  35.030  28.650  1.00  0.00            
ATOM     48  O13 BCD     1      21.680  35.490  27.460  1.00  0.00            
ATOM     49  C16 BCD     1      22.850  36.090  29.520  1.00  0.00            
ATOM     50  C17 BCD     1      23.460  35.470  30.780  1.00  0.00            
ATOM     51  O14 BCD     1      22.480  34.710  31.450  1.00  0.00            
ATOM     52  C18 BCD     1      24.000  36.480  31.780  1.00  0.00            
ATOM     53  O15 BCD     1      22.890  37.400  32.140  1.00  0.00            
ATOM     54  H21 BCD     1      21.250  33.020  31.340  1.00  0.00            
ATOM     55  H22 BCD     1      20.450  34.750  29.640  1.00  0.00            
ATOM     56  H23 BCD     1      20.790  33.520  27.760  1.00  0.00            
ATOM     57  H24 BCD     1      23.140  34.360  28.450  1.00  0.00            
ATOM     58  H25 BCD     1      22.110  36.330  27.270  1.00  0.00            
ATOM     59  H26 BCD     1      22.050  36.790  29.790  1.00  0.00            
ATOM     60  H27 BCD     1      24.320  34.890  30.430  1.00  0.00            
ATOM     61  H28 BCD     1      24.320  35.980  32.700  1.00  0.00            
ATOM     62  H29 BCD     1      24.810  37.080  31.340  1.00  0.00            
ATOM     63  H30 BCD     1      22.240  37.000  32.720  1.00  0.00            
ATOM     64  C19 BCD     1      23.920  28.650  30.550  1.00  0.00            
ATOM     65  O16 BCD     1      24.630  28.680  29.290  1.00  0.00            
ATOM     66  C20 BCD     1      22.460  29.020  30.210  1.00  0.00            
ATOM     67  O17 BCD     1      22.120  28.160  29.050  1.00  0.00            
ATOM     68  C21 BCD     1      22.260  30.480  29.990  1.00  0.00            
ATOM     69  O18 BCD     1      20.860  30.830  30.030  1.00  0.00            
ATOM     70  C22 BCD     1      23.040  31.370  30.960  1.00  0.00            
ATOM     71  C23 BCD     1      24.500  30.920  31.070  1.00  0.00            
ATOM     72  O19 BCD     1      24.450  29.550  31.520  1.00  0.00            
ATOM     73  C24 BCD     1      25.310  31.790  32.030  1.00  0.00            
ATOM     74  O20 BCD     1      24.650  31.970  33.240  1.00  0.00            
ATOM     75  H31 BCD     1      24.000  27.670  31.040  1.00  0.00            
ATOM     76  H32 BCD     1      21.830  28.740  31.060  1.00  0.00            
ATOM     77  H33 BCD     1      22.850  28.240  28.430  1.00  0.00            
ATOM     78  H34 BCD     1      22.680  30.660  28.990  1.00  0.00            
ATOM     79  H35 BCD     1      20.730  31.620  29.490  1.00  0.00            
ATOM     80  H36 BCD     1      22.520  31.390  31.930  1.00  0.00            
ATOM     81  H37 BCD     1      25.140  30.870  30.180  1.00  0.00            
ATOM     82  H38 BCD     1      26.350  31.500  32.210  1.00  0.00            
ATOM     83  H39 BCD     1      25.480  32.790  31.610  1.00  0.00            
ATOM     84  H40 BCD     1      25.220  32.590  33.710  1.00  0.00            
ATOM     85  C25 BCD     1      27.410  26.070  27.690  1.00  0.00            
ATOM     86  O21 BCD     1      28.220  27.200  27.290  1.00  0.00            
ATOM     87  C26 BCD     1      25.990  26.160  27.090  1.00  0.00            
ATOM     88  O22 BCD     1      26.100  25.900  25.710  1.00  0.00            
ATOM     89  C27 BCD     1      25.290  27.430  27.400  1.00  0.00            
ATOM     90  O23 BCD     1      23.950  27.600  26.850  1.00  0.00            
ATOM     91  C28 BCD     1      25.260  27.420  28.960  1.00  0.00            
ATOM     92  C29 BCD     1      26.630  27.210  29.650  1.00  0.00            
ATOM     93  O24 BCD     1      27.250  26.040  29.090  1.00  0.00            
ATOM     94  C30 BCD     1      26.680  27.060  31.160  1.00  0.00            
ATOM     95  O25 BCD     1      25.890  25.950  31.640  1.00  0.00            
ATOM     96  H41 BCD     1      27.880  25.140  27.360  1.00  0.00            
ATOM     97  H42 BCD     1      25.520  25.290  27.570  1.00  0.00            
ATOM     98  H43 BCD     1      25.220  25.830  25.330  1.00  0.00            
ATOM     99  H44 BCD     1      25.990  28.190  27.030  1.00  0.00            
ATOM    100  H45 BCD     1      23.720  26.840  26.310  1.00  0.00            
ATOM    101  H46 BCD     1      24.570  26.610  29.230  1.00  0.00            
ATOM    102  H47 BCD     1      27.290  28.020  29.310  1.00  0.00            
ATOM    103  H48 BCD     1      27.720  26.820  31.440  1.00  0.00            
ATOM    104  H49 BCD     1      26.480  28.020  31.670  1.00  0.00            
ATOM    105  H50 BCD     1      26.150  25.070  31.350  1.00  0.00            
ATOM    106  C31 BCD     1      31.420  28.370  25.230  1.00  0.00            
ATOM    107  O26 BCD     1      30.560  29.480  25.030  1.00  0.00            
ATOM    108  C32 BCD     1      30.740  27.200  24.580  1.00  0.00            
ATOM    109  O27 BCD     1      30.650  27.340  23.130  1.00  0.00            
ATOM    110  C33 BCD     1      29.390  26.930  25.300  1.00  0.00            
ATOM    111  C34 BCD     1      29.520  26.880  26.830  1.00  0.00            
ATOM    112  C35 BCD     1      30.410  27.980  27.370  1.00  0.00            
ATOM    113  O28 BCD     1      31.610  28.130  26.600  1.00  0.00            
ATOM    114  C36 BCD     1      30.770  27.770  28.810  1.00  0.00            
ATOM    115  O29 BCD     1      31.500  26.610  29.050  1.00  0.00            
ATOM    116  O30 BCD     1      28.850  25.640  24.880  1.00  0.00            
ATOM    117  H51 BCD     1      32.420  28.550  24.830  1.00  0.00            
ATOM    118  H52 BCD     1      31.390  26.330  24.750  1.00  0.00            
ATOM    119  H53 BCD     1      29.960  28.000  23.030  1.00  0.00            
ATOM    120  H54 BCD     1      28.710  27.750  25.040  1.00  0.00            
ATOM    121  H55 BCD     1      27.960  25.520  25.210  1.00  0.00            
ATOM    122  H56 BCD     1      29.900  25.910  27.150  1.00  0.00            
ATOM    123  H57 BCD     1      29.870  28.930  27.320  1.00  0.00            
ATOM    124  H58 BCD     1      31.370  28.610  29.190  1.00  0.00            
ATOM    125  H59 BCD     1      29.860  27.680  29.430  1.00  0.00            
ATOM    126  H60 BCD     1      32.340  26.830  28.630  1.00  0.00            
ATOM    127  C37 BCD     1      31.230  33.460  24.190  1.00  0.00            
ATOM    128  O31 BCD     1      30.210  33.880  25.010  1.00  0.00            
ATOM    129  C38 BCD     1      30.740  32.550  23.050  1.00  0.00            
ATOM    130  O32 BCD     1      29.740  33.200  22.340  1.00  0.00            
ATOM    131  C39 BCD     1      30.230  31.190  23.510  1.00  0.00            
ATOM    132  O33 BCD     1      29.860  30.320  22.470  1.00  0.00            
ATOM    133  C40 BCD     1      31.250  30.610  24.460  1.00  0.00            
ATOM    134  C41 BCD     1      31.700  31.570  25.580  1.00  0.00            
ATOM    135  O34 BCD     1      32.180  32.780  24.980  1.00  0.00            
ATOM    136  C42 BCD     1      32.730  31.000  26.570  1.00  0.00            
ATOM    137  O35 BCD     1      33.820  30.470  25.800  1.00  0.00            
ATOM    138  H61 BCD     1      31.740  34.290  23.690  1.00  0.00            
ATOM    139  H62 BCD     1      31.670  32.440  22.490  1.00  0.00            
ATOM    140  H63 BCD     1      28.950  33.160  22.880  1.00  0.00            
ATOM    141  H64 BCD     1      29.370  31.410  24.170  1.00  0.00            
ATOM    142  H65 BCD     1      29.150  30.770  22.000  1.00  0.00            
ATOM    143  H66 BCD     1      32.110  30.280  23.870  1.00  0.00            
ATOM    144  H67 BCD     1      30.840  31.730  26.240  1.00  0.00            
ATOM    145  H68 BCD     1      33.200  31.740  27.230  1.00  0.00            
ATOM    146  H69 BCD     1      32.270  30.290  27.270  1.00  0.00            
ATOM    147  H70 BCD     1      34.280  31.190  25.360  1.00  0.00            
ATOM    148  C1  CM8     2      26.490  28.910  22.490  1.00  0.00            
ATOM    149  C2  CM8     2      25.560  29.030  23.710  1.00  0.00            
ATOM    150  C3  CM8     2      25.840  30.270  24.600  1.00  0.00            
ATOM    151  O1  CM8     2      26.370  31.330  24.230  1.00  0.00            
ATOM    152  N1  CM8     2      25.560  30.160  25.950  1.00  0.00            
ATOM    153  C4  CM8     2      26.020  31.080  26.860  1.00  0.00            
ATOM    154  C5  CM8     2      25.280  32.200  27.200  1.00  0.00            
ATOM    155  C6  CM8     2      25.700  33.150  28.200  1.00  0.00            
ATOM    156  C7  CM8     2      26.890  32.860  28.860  1.00  0.00            
ATOM    157  Cl1 CM8     2      27.400  34.020  30.050  1.00  0.00            
ATOM    158  C8  CM8     2      27.660  31.710  28.600  1.00  0.00            
ATOM    159  Cl2 CM8     2      29.330  31.470  29.320  1.00  0.00            
ATOM    160  C9  CM8     2      27.210  30.840  27.550  1.00  0.00            
ATOM    161  H1  CM8     2      26.350  27.910  22.070  1.00  0.00            
ATOM    162  H2  CM8     2      26.170  29.650  21.740  1.00  0.00            
ATOM    163  H3  CM8     2      27.530  29.020  22.820  1.00  0.00            
ATOM    164  H4  CM8     2      25.780  28.100  24.250  1.00  0.00            
ATOM    165  H5  CM8     2      24.490  29.090  23.510  1.00  0.00            
ATOM    166  H6  CM8     2      25.080  29.370  26.370  1.00  0.00            
ATOM    167  H7  CM8     2      24.300  32.340  26.750  1.00  0.00            
ATOM    168  H8  CM8     2      25.260  34.140  28.360  1.00  0.00            
ATOM    169  H9  CM8     2      27.760  29.970  27.220  1.00  0.00            
TER
ENDMDL
MODEL        1
ATOM      1  C1  BCD     1      38.570  35.160  21.500  1.00  0.00            
ATOM      2  O1  BCD     1      38.020  33.890  21.890  1.00  0.00            
ATOM      3  C2  BCD     1      40.060  34.880  21.100  1.00  0.00            
ATOM      4  O2  BCD     1      40.040  33.890  19.990  1.00  0.00            
ATOM      5  C3  BCD     1      40.850  34.290  22.350  1.00  0.00            
ATOM      6  O3  BCD     1      42.220  34.100  22.200  1.00  0.00            
ATOM      7  C4  BCD     1      40.530  35.120  23.640  1.00  0.00            
ATOM      8  C5  BCD     1      39.100  35.660  23.810  1.00  0.00            
ATOM      9  O4  BCD     1      38.580  36.110  22.570  1.00  0.00            
ATOM     10  C6  BCD     1      38.960  36.700  24.870  1.00  0.00            
ATOM     11  O5  BCD     1      39.990  37.720  24.650  1.00  0.00            
ATOM     12  H1  BCD     1      38.040  35.630  20.660  1.00  0.00            
ATOM     13  H2  BCD     1      40.480  35.860  20.830  1.00  0.00            
ATOM     14  H3  BCD     1      40.770  34.040  19.390  1.00  0.00            
ATOM     15  H4  BCD     1      40.370  33.310  22.490  1.00  0.00            
ATOM     16  H5  BCD     1      42.660  34.050  23.050  1.00  0.00            
ATOM     17  H6  BCD     1      41.220  35.970  23.720  1.00  0.00            
ATOM     18  H7  BCD     1      38.500  34.770  24.020  1.00  0.00            
ATOM     19  H8  BCD     1      38.010  37.260  24.810  1.00  0.00            
ATOM     20  H9  BCD     1      38.820  36.180  25.830  1.00  0.00            
ATOM     21  H10 BCD     1      40.120  38.160  25.500  1.00  0.00            
ATOM     22  C7  BCD     1      34.270  32.210  21.040  1.00  0.00            
ATOM     23  O6  BCD     1      34.330  31.280  22.120  1.00  0.00            
ATOM     24  C8  BCD     1      35.400  32.040  20.010  1.00  0.00            
ATOM     25  O7  BCD     1      35.450  30.790  19.400  1.00  0.00            
ATOM     26  C9  BCD     1      36.780  32.420  20.520  1.00  0.00            
ATOM     27  O8  BCD     1      37.630  32.700  19.400  1.00  0.00            
ATOM     28  C10 BCD     1      36.710  33.720  21.290  1.00  0.00            
ATOM     29  C11 BCD     1      35.540  33.730  22.310  1.00  0.00            
ATOM     30  O9  BCD     1      34.290  33.470  21.720  1.00  0.00            
ATOM     31  C12 BCD     1      35.350  35.080  22.990  1.00  0.00            
ATOM     32  O10 BCD     1      35.000  36.120  22.020  1.00  0.00            
ATOM     33  H11 BCD     1      33.290  32.150  20.550  1.00  0.00            
ATOM     34  H12 BCD     1      35.040  32.790  19.290  1.00  0.00            
ATOM     35  H13 BCD     1      36.130  30.860  18.720  1.00  0.00            
ATOM     36  H14 BCD     1      37.180  31.690  21.240  1.00  0.00            
ATOM     37  H15 BCD     1      38.450  33.130  19.660  1.00  0.00            
ATOM     38  H16 BCD     1      36.530  34.520  20.560  1.00  0.00            
ATOM     39  H17 BCD     1      35.700  32.880  22.980  1.00  0.00            
ATOM     40  H18 BCD     1      34.520  35.020  23.710  1.00  0.00            
ATOM     41  H19 BCD     1      36.310  35.310  23.470  1.00  0.00            
ATOM     42  H20 BCD     1      34.140  35.850  21.680  1.00  0.00            
ATOM     43  C13 BCD     1      32.710  27.670  23.230  1.00  0.00            
ATOM     44  O11 BCD     1      33.980  27.070  23.390  1.00  0.00            
ATOM     45  C14 BCD     1      32.570  28.060  21.770  1.00  0.00            
ATOM     46  O12 BCD     1      32.830  26.840  20.970  1.00  0.00            
ATOM     47  C15 BCD     1      33.470  29.220  21.330  1.00  0.00            
ATOM     48  O13 BCD     1      33.150  29.670  20.000  1.00  0.00            
ATOM     49  C16 BCD     1      33.270  30.360  22.410  1.00  0.00            
ATOM     50  C17 BCD     1      33.370  29.930  23.830  1.00  0.00            
ATOM     51  O14 BCD     1      32.520  28.840  24.020  1.00  0.00            
ATOM     52  C18 BCD     1      33.010  31.010  24.820  1.00  0.00            
ATOM     53  O15 BCD     1      33.880  31.140  25.940  1.00  0.00            
ATOM     54  H21 BCD     1      31.900  26.940  23.380  1.00  0.00            
ATOM     55  H22 BCD     1      31.540  28.430  21.620  1.00  0.00            
ATOM     56  H23 BCD     1      33.720  26.610  21.250  1.00  0.00            
ATOM     57  H24 BCD     1      34.510  28.880  21.360  1.00  0.00            
ATOM     58  H25 BCD     1      33.820  30.340  19.830  1.00  0.00            
ATOM     59  H26 BCD     1      32.300  30.810  22.160  1.00  0.00            
ATOM     60  H27 BCD     1      34.430  29.670  24.000  1.00  0.00            
ATOM     61  H28 BCD     1      33.010  31.950  24.250  1.00  0.00            
ATOM     62  H29 BCD     1      31.940  30.920  25.020  1.00  0.00            
ATOM     63  H30 BCD     1      34.620  31.690  25.670  1.00  0.00            
ATOM     64  C19 BCD     1      35.700  24.150  25.720  1.00  0.00            
ATOM     65  O16 BCD     1      36.590  25.100  26.210  1.00  0.00            
ATOM     66  C20 BCD     1      35.930  24.000  24.230  1.00  0.00            
ATOM     67  O17 BCD     1      37.270  23.730  24.010  1.00  0.00            
ATOM     68  C21 BCD     1      35.520  25.280  23.440  1.00  0.00            
ATOM     69  O18 BCD     1      35.550  25.200  21.980  1.00  0.00            
ATOM     70  C22 BCD     1      34.160  25.750  23.850  1.00  0.00            
ATOM     71  C23 BCD     1      33.920  25.740  25.370  1.00  0.00            
ATOM     72  O19 BCD     1      34.360  24.540  26.000  1.00  0.00            
ATOM     73  C24 BCD     1      32.550  25.990  25.850  1.00  0.00            
ATOM     74  O20 BCD     1      31.570  25.100  25.260  1.00  0.00            
ATOM     75  H31 BCD     1      35.820  23.220  26.280  1.00  0.00            
ATOM     76  H32 BCD     1      35.360  23.120  23.930  1.00  0.00            
ATOM     77  H33 BCD     1      37.360  23.680  23.060  1.00  0.00            
ATOM     78  H34 BCD     1      36.240  26.080  23.700  1.00  0.00            
ATOM     79  H35 BCD     1      34.920  24.540  21.670  1.00  0.00            
ATOM     80  H36 BCD     1      33.410  25.060  23.430  1.00  0.00            
ATOM     81  H37 BCD     1      34.530  26.550  25.800  1.00  0.00            
ATOM     82  H38 BCD     1      32.640  25.710  26.910  1.00  0.00            
ATOM     83  H39 BCD     1      32.210  27.030  25.810  1.00  0.00            
ATOM     84  H40 BCD     1      31.830  24.230  25.580  1.00  0.00            
ATOM     85  C25 BCD     1      39.240  25.930  29.180  1.00  0.00            
ATOM     86  O21 BCD     1      39.610  27.030  28.390  1.00  0.00            
ATOM     87  C26 BCD     1      39.520  24.640  28.450  1.00  0.00            
ATOM     88  O22 BCD     1      40.890  24.520  28.150  1.00  0.00            
ATOM     89  C27 BCD     1      38.680  24.590  27.190  1.00  0.00            
ATOM     90  O23 BCD     1      38.880  23.440  26.390  1.00  0.00            
ATOM     91  C28 BCD     1      37.190  24.800  27.450  1.00  0.00            
ATOM     92  C29 BCD     1      36.980  25.960  28.390  1.00  0.00            
ATOM     93  O24 BCD     1      37.860  25.910  29.460  1.00  0.00            
ATOM     94  C30 BCD     1      35.560  25.980  29.000  1.00  0.00            
ATOM     95  O25 BCD     1      35.410  24.820  29.840  1.00  0.00            
ATOM     96  H41 BCD     1      39.760  25.910  30.150  1.00  0.00            
ATOM     97  H42 BCD     1      39.170  23.860  29.140  1.00  0.00            
ATOM     98  H43 BCD     1      41.320  25.350  27.950  1.00  0.00            
ATOM     99  H44 BCD     1      38.990  25.460  26.590  1.00  0.00            
ATOM    100  H45 BCD     1      38.320  23.560  25.610  1.00  0.00            
ATOM    101  H46 BCD     1      36.650  23.910  27.790  1.00  0.00            
ATOM    102  H47 BCD     1      37.160  26.900  27.840  1.00  0.00            
ATOM    103  H48 BCD     1      35.380  26.900  29.570  1.00  0.00            
ATOM    104  H49 BCD     1      34.790  26.010  28.220  1.00  0.00            
ATOM    105  H50 BCD     1      34.750  24.260  29.430  1.00  0.00            
ATOM    106  C31 BCD     1      42.110  30.390  28.800  1.00  0.00            
ATOM    107  O26 BCD     1      41.510  31.090  27.690  1.00  0.00            
ATOM    108  C32 BCD     1      42.760  29.100  28.290  1.00  0.00            
ATOM    109  O27 BCD     1      43.830  29.340  27.340  1.00  0.00            
ATOM    110  C33 BCD     1      41.650  28.170  27.800  1.00  0.00            
ATOM    111  C34 BCD     1      40.620  27.910  28.900  1.00  0.00            
ATOM    112  C35 BCD     1      40.090  29.250  29.370  1.00  0.00            
ATOM    113  O28 BCD     1      41.240  29.970  29.770  1.00  0.00            
ATOM    114  C36 BCD     1      39.180  29.100  30.570  1.00  0.00            
ATOM    115  O29 BCD     1      39.840  28.470  31.650  1.00  0.00            
ATOM    116  O30 BCD     1      42.090  26.920  27.270  1.00  0.00            
ATOM    117  H51 BCD     1      42.900  31.050  29.200  1.00  0.00            
ATOM    118  H52 BCD     1      43.150  28.620  29.200  1.00  0.00            
ATOM    119  H53 BCD     1      44.130  28.550  26.880  1.00  0.00            
ATOM    120  H54 BCD     1      41.190  28.800  27.010  1.00  0.00            
ATOM    121  H55 BCD     1      41.500  26.660  26.550  1.00  0.00            
ATOM    122  H56 BCD     1      41.230  27.380  29.640  1.00  0.00            
ATOM    123  H57 BCD     1      39.580  29.700  28.510  1.00  0.00            
ATOM    124  H58 BCD     1      38.880  30.130  30.800  1.00  0.00            
ATOM    125  H59 BCD     1      38.290  28.520  30.270  1.00  0.00            
ATOM    126  H60 BCD     1      39.120  28.470  32.280  1.00  0.00            
ATOM    127  C37 BCD     1      41.480  34.740  25.840  1.00  0.00            
ATOM    128  O31 BCD     1      40.730  34.220  24.710  1.00  0.00            
ATOM    129  C38 BCD     1      42.850  34.020  25.910  1.00  0.00            
ATOM    130  O32 BCD     1      43.590  34.230  24.700  1.00  0.00            
ATOM    131  C39 BCD     1      42.610  32.540  26.140  1.00  0.00            
ATOM    132  O33 BCD     1      43.910  31.890  26.220  1.00  0.00            
ATOM    133  C40 BCD     1      41.880  32.460  27.450  1.00  0.00            
ATOM    134  C41 BCD     1      40.570  33.270  27.480  1.00  0.00            
ATOM    135  O34 BCD     1      40.760  34.590  26.970  1.00  0.00            
ATOM    136  C42 BCD     1      39.970  33.330  28.890  1.00  0.00            
ATOM    137  O35 BCD     1      40.950  33.850  29.790  1.00  0.00            
ATOM    138  H61 BCD     1      41.690  35.810  25.740  1.00  0.00            
ATOM    139  H62 BCD     1      43.320  34.410  26.820  1.00  0.00            
ATOM    140  H63 BCD     1      44.380  33.690  24.720  1.00  0.00            
ATOM    141  H64 BCD     1      41.980  32.150  25.330  1.00  0.00            
ATOM    142  H65 BCD     1      43.800  30.980  26.500  1.00  0.00            
ATOM    143  H66 BCD     1      42.570  32.900  28.180  1.00  0.00            
ATOM    144  H67 BCD     1      39.880  32.750  26.800  1.00  0.00            
ATOM    145  H68 BCD     1      39.200  34.110  28.910  1.00  0.00            
ATOM    146  H69 BCD     1      39.600  32.330  29.180  1.00  0.00            
ATOM    147  H70 BCD     1      41.060  33.350  30.600  1.00  0.00            
ATOM    148  C1  CM8     2      41.470  24.490  23.360  1.00  0.00            
ATOM    149  C2  CM8     2      40.330  25.450  22.970  1.00  0.00            
ATOM    150  C3  CM8     2      40.140  26.630  23.990  1.00  0.00            
ATOM    151  O1  CM8     2      40.730  26.700  25.060  1.00  0.00            
ATOM    152  N1  CM8     2      39.150  27.560  23.680  1.00  0.00            
ATOM    153  C4  CM8     2      38.970  28.780  24.320  1.00  0.00            
ATOM    154  C5  CM8     2      39.090  29.970  23.600  1.00  0.00            
ATOM    155  C6  CM8     2      38.540  31.190  24.010  1.00  0.00            
ATOM    156  C7  CM8     2      37.930  31.250  25.250  1.00  0.00            
ATOM    157  Cl1 CM8     2      37.300  32.790  25.800  1.00  0.00            
ATOM    158  C8  CM8     2      37.800  30.010  26.010  1.00  0.00            
ATOM    159  Cl2 CM8     2      36.890  30.180  27.500  1.00  0.00            
ATOM    160  C9  CM8     2      38.270  28.820  25.490  1.00  0.00            
ATOM    161  H1  CM8     2      41.180  23.880  24.220  1.00  0.00            
ATOM    162  H2  CM8     2      41.790  23.830  22.550  1.00  0.00            
ATOM    163  H3  CM8     2      42.310  25.030  23.820  1.00  0.00            
ATOM    164  H4  CM8     2      39.430  24.840  22.870  1.00  0.00            
ATOM    165  H5  CM8     2      40.470  25.830  21.950  1.00  0.00            
ATOM    166  H6  CM8     2      38.940  27.620  22.690  1.00  0.00            
ATOM    167  H7  CM8     2      39.580  29.820  22.640  1.00  0.00            
ATOM    168  H8  CM8     2      38.680  32.100  23.430  1.00  0.00            
ATOM    169  H9  CM8     2      38.330  27.960  26.150  1.00  0.00            
TER
ENDMDL
MODEL        1
ATOM      1  C1  BCD     1      32.290  37.380  12.930  1.00  0.00            
ATOM      2  O1  BCD     1      31.170  36.740  12.360  1.00  0.00            
ATOM      3  C2  BCD     1      33.670  37.020  12.370  1.00  0.00            
ATOM      4  O2  BCD     1      33.590  37.210  10.940  1.00  0.00            
ATOM      5  C3  BCD     1      33.950  35.510  12.780  1.00  0.00            
ATOM      6  O3  BCD     1      35.290  35.120  12.460  1.00  0.00            
ATOM      7  C4  BCD     1      33.700  35.290  14.240  1.00  0.00            
ATOM      8  C5  BCD     1      32.300  35.820  14.660  1.00  0.00            
ATOM      9  O4  BCD     1      32.280  37.200  14.380  1.00  0.00            
ATOM     10  C6  BCD     1      32.020  35.520  16.150  1.00  0.00            
ATOM     11  O5  BCD     1      30.870  36.180  16.510  1.00  0.00            
ATOM     12  H1  BCD     1      32.240  38.470  12.830  1.00  0.00            
ATOM     13  H2  BCD     1      34.420  37.680  12.820  1.00  0.00            
ATOM     14  H3  BCD     1      34.510  37.350  10.680  1.00  0.00            
ATOM     15  H4  BCD     1      33.230  34.950  12.160  1.00  0.00            
ATOM     16  H5  BCD     1      35.550  34.360  12.990  1.00  0.00            
ATOM     17  H6  BCD     1      34.520  35.710  14.830  1.00  0.00            
ATOM     18  H7  BCD     1      31.420  35.360  14.180  1.00  0.00            
ATOM     19  H8  BCD     1      31.950  34.430  16.260  1.00  0.00            
ATOM     20  H9  BCD     1      32.800  35.940  16.800  1.00  0.00            
ATOM     21  H10 BCD     1      30.990  37.130  16.440  1.00  0.00            
ATOM     22  C7  BCD     1      27.570  37.880  10.490  1.00  0.00            
ATOM     23  O6  BCD     1      27.550  36.710   9.740  1.00  0.00            
ATOM     24  C8  BCD     1      28.850  38.720  10.200  1.00  0.00            
ATOM     25  O7  BCD     1      29.030  39.190   8.850  1.00  0.00            
ATOM     26  C9  BCD     1      30.090  37.950  10.600  1.00  0.00            
ATOM     27  O8  BCD     1      31.250  38.680  10.290  1.00  0.00            
ATOM     28  C10 BCD     1      30.050  37.580  12.040  1.00  0.00            
ATOM     29  C11 BCD     1      28.770  36.880  12.310  1.00  0.00            
ATOM     30  O9  BCD     1      27.620  37.640  11.880  1.00  0.00            
ATOM     31  C12 BCD     1      28.590  36.460  13.800  1.00  0.00            
ATOM     32  O10 BCD     1      28.510  37.560  14.610  1.00  0.00            
ATOM     33  H11 BCD     1      26.750  38.550  10.220  1.00  0.00            
ATOM     34  H12 BCD     1      28.800  39.620  10.830  1.00  0.00            
ATOM     35  H13 BCD     1      29.920  39.530   8.670  1.00  0.00            
ATOM     36  H14 BCD     1      30.050  36.990  10.080  1.00  0.00            
ATOM     37  H15 BCD     1      32.050  38.290  10.660  1.00  0.00            
ATOM     38  H16 BCD     1      30.120  38.490  12.650  1.00  0.00            
ATOM     39  H17 BCD     1      28.770  35.960  11.720  1.00  0.00            
ATOM     40  H18 BCD     1      27.670  35.890  13.980  1.00  0.00            
ATOM     41  H19 BCD     1      29.380  35.840  14.260  1.00  0.00            
ATOM     42  H20 BCD     1      29.380  37.960  14.530  1.00  0.00            
ATOM     43  C13 BCD     1      25.340  34.440   7.150  1.00  0.00            
ATOM     44  O11 BCD     1      26.260  33.370   7.240  1.00  0.00            
ATOM     45  C14 BCD     1      25.960  35.780   6.600  1.00  0.00            
ATOM     46  O12 BCD     1      26.400  35.520   5.280  1.00  0.00            
ATOM     47  C15 BCD     1      26.950  36.490   7.420  1.00  0.00            
ATOM     48  O13 BCD     1      27.260  37.920   7.150  1.00  0.00            
ATOM     49  C16 BCD     1      26.500  36.400   8.880  1.00  0.00            
ATOM     50  C17 BCD     1      25.910  35.000   9.280  1.00  0.00            
ATOM     51  O14 BCD     1      24.910  34.600   8.470  1.00  0.00            
ATOM     52  C18 BCD     1      25.470  35.020  10.720  1.00  0.00            
ATOM     53  O15 BCD     1      24.490  35.980  11.060  1.00  0.00            
ATOM     54  H21 BCD     1      24.490  34.110   6.540  1.00  0.00            
ATOM     55  H22 BCD     1      25.070  36.430   6.570  1.00  0.00            
ATOM     56  H23 BCD     1      27.270  35.150   5.400  1.00  0.00            
ATOM     57  H24 BCD     1      27.870  35.900   7.390  1.00  0.00            
ATOM     58  H25 BCD     1      28.000  38.180   7.700  1.00  0.00            
ATOM     59  H26 BCD     1      25.640  37.060   9.020  1.00  0.00            
ATOM     60  H27 BCD     1      26.740  34.290   9.200  1.00  0.00            
ATOM     61  H28 BCD     1      25.250  34.010  11.080  1.00  0.00            
ATOM     62  H29 BCD     1      26.340  35.220  11.370  1.00  0.00            
ATOM     63  H30 BCD     1      24.630  36.300  11.960  1.00  0.00            
ATOM     64  C19 BCD     1      26.350  29.320   7.140  1.00  0.00            
ATOM     65  O16 BCD     1      27.450  29.370   7.970  1.00  0.00            
ATOM     66  C20 BCD     1      26.680  30.000   5.790  1.00  0.00            
ATOM     67  O17 BCD     1      27.760  29.330   5.260  1.00  0.00            
ATOM     68  C21 BCD     1      27.030  31.420   6.140  1.00  0.00            
ATOM     69  O18 BCD     1      27.420  32.120   4.920  1.00  0.00            
ATOM     70  C22 BCD     1      25.830  32.110   6.850  1.00  0.00            
ATOM     71  C23 BCD     1      25.340  31.280   8.040  1.00  0.00            
ATOM     72  O19 BCD     1      25.160  29.950   7.710  1.00  0.00            
ATOM     73  C24 BCD     1      24.050  31.780   8.670  1.00  0.00            
ATOM     74  O20 BCD     1      23.070  31.900   7.610  1.00  0.00            
ATOM     75  H31 BCD     1      26.150  28.260   6.990  1.00  0.00            
ATOM     76  H32 BCD     1      25.730  30.070   5.240  1.00  0.00            
ATOM     77  H33 BCD     1      27.960  29.720   4.400  1.00  0.00            
ATOM     78  H34 BCD     1      27.930  31.450   6.770  1.00  0.00            
ATOM     79  H35 BCD     1      27.890  32.920   5.170  1.00  0.00            
ATOM     80  H36 BCD     1      25.030  32.140   6.100  1.00  0.00            
ATOM     81  H37 BCD     1      26.060  31.260   8.870  1.00  0.00            
ATOM     82  H38 BCD     1      23.830  30.970   9.380  1.00  0.00            
ATOM     83  H39 BCD     1      24.210  32.700   9.240  1.00  0.00            
ATOM     84  H40 BCD     1      22.480  32.650   7.730  1.00  0.00            
ATOM     85  C25 BCD     1      29.150  26.970  10.790  1.00  0.00            
ATOM     86  O21 BCD     1      29.980  28.000  11.210  1.00  0.00            
ATOM     87  C26 BCD     1      29.470  26.610   9.320  1.00  0.00            
ATOM     88  O22 BCD     1      30.910  26.400   9.220  1.00  0.00            
ATOM     89  C27 BCD     1      29.090  27.760   8.380  1.00  0.00            
ATOM     90  O23 BCD     1      29.280  27.460   6.970  1.00  0.00            
ATOM     91  C28 BCD     1      27.660  28.150   8.690  1.00  0.00            
ATOM     92  C29 BCD     1      27.360  28.380  10.210  1.00  0.00            
ATOM     93  O24 BCD     1      27.780  27.270  10.960  1.00  0.00            
ATOM     94  C30 BCD     1      25.910  28.600  10.520  1.00  0.00            
ATOM     95  O25 BCD     1      25.100  27.620   9.790  1.00  0.00            
ATOM     96  H41 BCD     1      29.250  26.070  11.400  1.00  0.00            
ATOM     97  H42 BCD     1      28.910  25.680   9.170  1.00  0.00            
ATOM     98  H43 BCD     1      31.320  26.380  10.090  1.00  0.00            
ATOM     99  H44 BCD     1      29.670  28.640   8.660  1.00  0.00            
ATOM    100  H45 BCD     1      28.800  28.040   6.370  1.00  0.00            
ATOM    101  H46 BCD     1      27.070  27.280   8.380  1.00  0.00            
ATOM    102  H47 BCD     1      27.910  29.290  10.490  1.00  0.00            
ATOM    103  H48 BCD     1      25.790  28.540  11.610  1.00  0.00            
ATOM    104  H49 BCD     1      25.630  29.620  10.200  1.00  0.00            
ATOM    105  H50 BCD     1      24.780  27.120  10.550  1.00  0.00            
ATOM    106  C31 BCD     1      32.330  28.600  14.710  1.00  0.00            
ATOM    107  O26 BCD     1      32.840  29.800  14.210  1.00  0.00            
ATOM    108  C32 BCD     1      32.750  27.360  13.860  1.00  0.00            
ATOM    109  O27 BCD     1      34.180  27.440  13.710  1.00  0.00            
ATOM    110  C33 BCD     1      32.130  27.590  12.420  1.00  0.00            
ATOM    111  C34 BCD     1      30.560  27.780  12.540  1.00  0.00            
ATOM    112  C35 BCD     1      30.180  28.860  13.550  1.00  0.00            
ATOM    113  O28 BCD     1      30.900  28.580  14.780  1.00  0.00            
ATOM    114  C36 BCD     1      28.710  28.860  13.870  1.00  0.00            
ATOM    115  O29 BCD     1      28.110  27.600  14.170  1.00  0.00            
ATOM    116  O30 BCD     1      32.450  26.600  11.390  1.00  0.00            
ATOM    117  H51 BCD     1      32.770  28.360  15.690  1.00  0.00            
ATOM    118  H52 BCD     1      32.480  26.370  14.250  1.00  0.00            
ATOM    119  H53 BCD     1      34.280  28.320  13.350  1.00  0.00            
ATOM    120  H54 BCD     1      32.470  28.600  12.130  1.00  0.00            
ATOM    121  H55 BCD     1      33.380  26.510  11.150  1.00  0.00            
ATOM    122  H56 BCD     1      30.190  26.850  12.980  1.00  0.00            
ATOM    123  H57 BCD     1      30.410  29.860  13.170  1.00  0.00            
ATOM    124  H58 BCD     1      28.530  29.610  14.650  1.00  0.00            
ATOM    125  H59 BCD     1      28.220  29.210  12.950  1.00  0.00            
ATOM    126  H60 BCD     1      28.320  27.470  15.100  1.00  0.00            
ATOM    127  C37 BCD     1      34.460  33.310  15.500  1.00  0.00            
ATOM    128  O31 BCD     1      33.710  33.910  14.420  1.00  0.00            
ATOM    129  C38 BCD     1      35.470  32.240  15.100  1.00  0.00            
ATOM    130  O32 BCD     1      36.420  32.900  14.230  1.00  0.00            
ATOM    131  C39 BCD     1      34.740  31.070  14.340  1.00  0.00            
ATOM    132  O33 BCD     1      35.730  30.130  13.940  1.00  0.00            
ATOM    133  C40 BCD     1      33.570  30.520  15.160  1.00  0.00            
ATOM    134  C41 BCD     1      32.780  31.570  15.910  1.00  0.00            
ATOM    135  O34 BCD     1      33.560  32.650  16.430  1.00  0.00            
ATOM    136  C42 BCD     1      31.800  31.090  16.990  1.00  0.00            
ATOM    137  O35 BCD     1      32.470  30.160  17.950  1.00  0.00            
ATOM    138  H61 BCD     1      35.050  34.030  16.080  1.00  0.00            
ATOM    139  H62 BCD     1      35.930  31.910  16.040  1.00  0.00            
ATOM    140  H63 BCD     1      36.880  32.230  13.720  1.00  0.00            
ATOM    141  H64 BCD     1      34.340  31.540  13.430  1.00  0.00            
ATOM    142  H65 BCD     1      36.290  29.940  14.690  1.00  0.00            
ATOM    143  H66 BCD     1      34.000  29.840  15.910  1.00  0.00            
ATOM    144  H67 BCD     1      32.190  32.050  15.120  1.00  0.00            
ATOM    145  H68 BCD     1      31.560  32.010  17.540  1.00  0.00            
ATOM    146  H69 BCD     1      30.890  30.680  16.560  1.00  0.00            
ATOM    147  H70 BCD     1      31.910  29.410  18.140  1.00  0.00            
ATOM    148  C1  CM8     2      31.860  30.690   4.990  1.00  0.00            
ATOM    149  C2  CM8     2      32.300  30.610   6.440  1.00  0.00            
ATOM    150  C3  CM8     2      31.470  31.270   7.540  1.00  0.00            
ATOM    151  O1  CM8     2      30.570  32.100   7.330  1.00  0.00            
ATOM    152  N1  CM8     2      31.780  30.910   8.800  1.00  0.00            
ATOM    153  C4  CM8     2      31.240  31.380   9.980  1.00  0.00            
ATOM    154  C5  CM8     2      31.970  31.660  11.070  1.00  0.00            
ATOM    155  C6  CM8     2      31.310  32.230  12.220  1.00  0.00            
ATOM    156  C7  CM8     2      30.000  32.440  12.300  1.00  0.00            
ATOM    157  Cl1 CM8     2      29.330  33.140  13.790  1.00  0.00            
ATOM    158  C8  CM8     2      29.200  32.030  11.240  1.00  0.00            
ATOM    159  Cl2 CM8     2      27.490  32.220  11.520  1.00  0.00            
ATOM    160  C9  CM8     2      29.830  31.460  10.120  1.00  0.00            
ATOM    161  H1  CM8     2      31.880  31.700   4.550  1.00  0.00            
ATOM    162  H2  CM8     2      32.550  30.060   4.410  1.00  0.00            
ATOM    163  H3  CM8     2      30.890  30.210   4.800  1.00  0.00            
ATOM    164  H4  CM8     2      33.290  31.080   6.550  1.00  0.00            
ATOM    165  H5  CM8     2      32.340  29.540   6.650  1.00  0.00            
ATOM    166  H6  CM8     2      32.530  30.240   8.940  1.00  0.00            
ATOM    167  H7  CM8     2      33.050  31.640  11.020  1.00  0.00            
ATOM    168  H8  CM8     2      32.010  32.720  12.900  1.00  0.00            
ATOM    169  H9  CM8     2      29.310  31.070   9.250  1.00  0.00            
TER
ENDMDL
MODEL        1
ATOM      1  C1  BCD     1      38.120  38.760  25.460  1.00  0.00            
ATOM      2  O1  BCD     1      37.100  37.800  25.490  1.00  0.00            
ATOM      3  C2  BCD     1      39.220  38.320  24.610  1.00  0.00            
ATOM      4  O2  BCD     1      38.590  38.120  23.310  1.00  0.00            
ATOM      5  C3  BCD     1      39.910  36.980  25.180  1.00  0.00            
ATOM      6  O3  BCD     1      40.990  36.640  24.280  1.00  0.00            
ATOM      7  C4  BCD     1      40.360  37.280  26.600  1.00  0.00            
ATOM      8  C5  BCD     1      39.200  37.870  27.390  1.00  0.00            
ATOM      9  O4  BCD     1      38.600  38.950  26.800  1.00  0.00            
ATOM     10  C6  BCD     1      39.630  38.450  28.730  1.00  0.00            
ATOM     11  O5  BCD     1      40.870  39.250  28.820  1.00  0.00            
ATOM     12  H1  BCD     1      37.870  39.780  25.150  1.00  0.00            
ATOM     13  H2  BCD     1      40.010  39.080  24.630  1.00  0.00            
ATOM     14  H3  BCD     1      39.300  37.800  22.740  1.00  0.00            
ATOM     15  H4  BCD     1      39.160  36.190  25.160  1.00  0.00            
ATOM     16  H5  BCD     1      41.660  36.110  24.720  1.00  0.00            
ATOM     17  H6  BCD     1      41.210  37.970  26.570  1.00  0.00            
ATOM     18  H7  BCD     1      38.400  37.120  27.480  1.00  0.00            
ATOM     19  H8  BCD     1      38.830  39.050  29.180  1.00  0.00            
ATOM     20  H9  BCD     1      39.580  37.520  29.320  1.00  0.00            
ATOM     21  H10 BCD     1      40.640  40.180  28.760  1.00  0.00            
ATOM     22  C7  BCD     1      33.100  36.930  25.370  1.00  0.00            
ATOM     23  O6  BCD     1      33.440  35.610  25.810  1.00  0.00            
ATOM     24  C8  BCD     1      33.870  37.170  24.040  1.00  0.00            
ATOM     25  O7  BCD     1      33.610  36.140  23.060  1.00  0.00            
ATOM     26  C9  BCD     1      35.350  37.270  24.230  1.00  0.00            
ATOM     27  O8  BCD     1      35.970  37.680  23.060  1.00  0.00            
ATOM     28  C10 BCD     1      35.740  38.220  25.290  1.00  0.00            
ATOM     29  C11 BCD     1      34.890  38.010  26.600  1.00  0.00            
ATOM     30  O9  BCD     1      33.480  37.900  26.380  1.00  0.00            
ATOM     31  C12 BCD     1      35.230  39.130  27.580  1.00  0.00            
ATOM     32  O10 BCD     1      34.610  40.340  27.250  1.00  0.00            
ATOM     33  H11 BCD     1      32.020  37.000  25.190  1.00  0.00            
ATOM     34  H12 BCD     1      33.570  38.200  23.790  1.00  0.00            
ATOM     35  H13 BCD     1      34.060  36.450  22.260  1.00  0.00            
ATOM     36  H14 BCD     1      35.720  36.250  24.380  1.00  0.00            
ATOM     37  H15 BCD     1      36.900  37.840  23.230  1.00  0.00            
ATOM     38  H16 BCD     1      35.770  39.280  25.010  1.00  0.00            
ATOM     39  H17 BCD     1      35.220  37.050  27.020  1.00  0.00            
ATOM     40  H18 BCD     1      34.900  38.780  28.560  1.00  0.00            
ATOM     41  H19 BCD     1      36.310  39.190  27.760  1.00  0.00            
ATOM     42  H20 BCD     1      33.730  40.520  27.620  1.00  0.00            
ATOM     43  C13 BCD     1      31.490  31.980  26.680  1.00  0.00            
ATOM     44  O11 BCD     1      32.660  31.520  27.440  1.00  0.00            
ATOM     45  C14 BCD     1      31.920  32.300  25.190  1.00  0.00            
ATOM     46  O12 BCD     1      32.300  31.060  24.620  1.00  0.00            
ATOM     47  C15 BCD     1      32.930  33.440  24.980  1.00  0.00            
ATOM     48  O13 BCD     1      32.990  33.680  23.500  1.00  0.00            
ATOM     49  C16 BCD     1      32.450  34.620  25.810  1.00  0.00            
ATOM     50  C17 BCD     1      32.120  34.320  27.260  1.00  0.00            
ATOM     51  O14 BCD     1      31.160  33.240  27.410  1.00  0.00            
ATOM     52  C18 BCD     1      31.590  35.470  28.110  1.00  0.00            
ATOM     53  O15 BCD     1      31.200  35.000  29.420  1.00  0.00            
ATOM     54  H21 BCD     1      30.680  31.250  26.800  1.00  0.00            
ATOM     55  H22 BCD     1      31.010  32.660  24.700  1.00  0.00            
ATOM     56  H23 BCD     1      32.150  31.180  23.680  1.00  0.00            
ATOM     57  H24 BCD     1      33.900  33.120  25.370  1.00  0.00            
ATOM     58  H25 BCD     1      33.260  34.570  23.300  1.00  0.00            
ATOM     59  H26 BCD     1      31.550  34.990  25.280  1.00  0.00            
ATOM     60  H27 BCD     1      33.070  34.090  27.750  1.00  0.00            
ATOM     61  H28 BCD     1      32.320  36.280  28.210  1.00  0.00            
ATOM     62  H29 BCD     1      30.640  35.800  27.670  1.00  0.00            
ATOM     63  H30 BCD     1      30.800  34.170  29.140  1.00  0.00            
ATOM     64  C19 BCD     1      33.580  28.330  29.920  1.00  0.00            
ATOM     65  O16 BCD     1      34.920  28.520  29.680  1.00  0.00            
ATOM     66  C20 BCD     1      32.740  28.010  28.690  1.00  0.00            
ATOM     67  O17 BCD     1      33.110  26.780  28.150  1.00  0.00            
ATOM     68  C21 BCD     1      32.850  29.170  27.660  1.00  0.00            
ATOM     69  O18 BCD     1      32.060  28.940  26.460  1.00  0.00            
ATOM     70  C22 BCD     1      32.380  30.390  28.300  1.00  0.00            
ATOM     71  C23 BCD     1      33.160  30.650  29.610  1.00  0.00            
ATOM     72  O19 BCD     1      33.080  29.560  30.530  1.00  0.00            
ATOM     73  C24 BCD     1      32.620  31.880  30.450  1.00  0.00            
ATOM     74  O20 BCD     1      31.190  31.840  30.630  1.00  0.00            
ATOM     75  H31 BCD     1      33.380  27.590  30.710  1.00  0.00            
ATOM     76  H32 BCD     1      31.700  28.020  29.040  1.00  0.00            
ATOM     77  H33 BCD     1      32.650  26.810  27.310  1.00  0.00            
ATOM     78  H34 BCD     1      33.900  29.360  27.420  1.00  0.00            
ATOM     79  H35 BCD     1      32.290  29.610  25.810  1.00  0.00            
ATOM     80  H36 BCD     1      31.340  30.220  28.630  1.00  0.00            
ATOM     81  H37 BCD     1      34.200  30.860  29.310  1.00  0.00            
ATOM     82  H38 BCD     1      33.210  31.880  31.370  1.00  0.00            
ATOM     83  H39 BCD     1      32.800  32.810  29.890  1.00  0.00            
ATOM     84  H40 BCD     1      30.930  31.010  31.040  1.00  0.00            
ATOM     85  C25 BCD     1      38.700  27.100  30.240  1.00  0.00            
ATOM     86  O21 BCD     1      39.220  28.370  29.860  1.00  0.00            
ATOM     87  C26 BCD     1      37.910  26.360  29.150  1.00  0.00            
ATOM     88  O22 BCD     1      38.750  26.150  28.060  1.00  0.00            
ATOM     89  C27 BCD     1      36.610  27.120  28.780  1.00  0.00            
ATOM     90  O23 BCD     1      35.760  26.290  27.960  1.00  0.00            
ATOM     91  C28 BCD     1      35.860  27.540  30.030  1.00  0.00            
ATOM     92  C29 BCD     1      36.750  28.120  31.150  1.00  0.00            
ATOM     93  O24 BCD     1      37.880  27.240  31.380  1.00  0.00            
ATOM     94  C30 BCD     1      35.970  28.260  32.420  1.00  0.00            
ATOM     95  O25 BCD     1      35.670  26.980  32.980  1.00  0.00            
ATOM     96  H41 BCD     1      39.520  26.430  30.530  1.00  0.00            
ATOM     97  H42 BCD     1      37.570  25.410  29.570  1.00  0.00            
ATOM     98  H43 BCD     1      38.670  25.220  27.840  1.00  0.00            
ATOM     99  H44 BCD     1      36.800  28.000  28.160  1.00  0.00            
ATOM    100  H45 BCD     1      34.890  26.690  27.950  1.00  0.00            
ATOM    101  H46 BCD     1      35.250  26.710  30.400  1.00  0.00            
ATOM    102  H47 BCD     1      36.990  29.120  30.770  1.00  0.00            
ATOM    103  H48 BCD     1      36.520  28.800  33.200  1.00  0.00            
ATOM    104  H49 BCD     1      34.990  28.730  32.320  1.00  0.00            
ATOM    105  H50 BCD     1      35.600  26.960  33.940  1.00  0.00            
ATOM    106  C31 BCD     1      42.450  30.980  29.680  1.00  0.00            
ATOM    107  O26 BCD     1      41.530  31.960  29.150  1.00  0.00            
ATOM    108  C32 BCD     1      42.450  29.820  28.680  1.00  0.00            
ATOM    109  O27 BCD     1      42.930  30.360  27.470  1.00  0.00            
ATOM    110  C33 BCD     1      41.070  29.140  28.640  1.00  0.00            
ATOM    111  C34 BCD     1      40.590  28.740  30.080  1.00  0.00            
ATOM    112  C35 BCD     1      40.650  29.990  30.950  1.00  0.00            
ATOM    113  O28 BCD     1      41.990  30.470  30.980  1.00  0.00            
ATOM    114  C36 BCD     1      40.210  29.650  32.310  1.00  0.00            
ATOM    115  O29 BCD     1      41.250  28.790  32.870  1.00  0.00            
ATOM    116  O30 BCD     1      41.070  28.060  27.780  1.00  0.00            
ATOM    117  H51 BCD     1      43.430  31.460  29.740  1.00  0.00            
ATOM    118  H52 BCD     1      43.150  29.050  29.030  1.00  0.00            
ATOM    119  H53 BCD     1      42.140  30.520  26.970  1.00  0.00            
ATOM    120  H54 BCD     1      40.460  30.000  28.340  1.00  0.00            
ATOM    121  H55 BCD     1      40.180  27.700  27.700  1.00  0.00            
ATOM    122  H56 BCD     1      41.210  27.920  30.470  1.00  0.00            
ATOM    123  H57 BCD     1      39.990  30.760  30.560  1.00  0.00            
ATOM    124  H58 BCD     1      40.170  30.560  32.930  1.00  0.00            
ATOM    125  H59 BCD     1      39.230  29.160  32.350  1.00  0.00            
ATOM    126  H60 BCD     1      42.060  29.240  32.630  1.00  0.00            
ATOM    127  C37 BCD     1      41.570  36.010  28.260  1.00  0.00            
ATOM    128  O31 BCD     1      40.750  35.990  27.160  1.00  0.00            
ATOM    129  C38 BCD     1      42.860  35.200  28.010  1.00  0.00            
ATOM    130  O32 BCD     1      43.440  35.620  26.830  1.00  0.00            
ATOM    131  C39 BCD     1      42.670  33.730  28.010  1.00  0.00            
ATOM    132  O33 BCD     1      43.890  32.980  27.670  1.00  0.00            
ATOM    133  C40 BCD     1      42.030  33.300  29.360  1.00  0.00            
ATOM    134  C41 BCD     1      40.720  34.120  29.580  1.00  0.00            
ATOM    135  O34 BCD     1      40.910  35.560  29.380  1.00  0.00            
ATOM    136  C42 BCD     1      40.170  33.940  31.000  1.00  0.00            
ATOM    137  O35 BCD     1      41.030  34.490  31.960  1.00  0.00            
ATOM    138  H61 BCD     1      41.860  37.050  28.450  1.00  0.00            
ATOM    139  H62 BCD     1      43.500  35.430  28.880  1.00  0.00            
ATOM    140  H63 BCD     1      44.010  34.880  26.600  1.00  0.00            
ATOM    141  H64 BCD     1      42.000  33.540  27.170  1.00  0.00            
ATOM    142  H65 BCD     1      43.630  32.060  27.520  1.00  0.00            
ATOM    143  H66 BCD     1      42.800  33.320  30.140  1.00  0.00            
ATOM    144  H67 BCD     1      39.910  33.850  28.890  1.00  0.00            
ATOM    145  H68 BCD     1      39.220  34.450  31.170  1.00  0.00            
ATOM    146  H69 BCD     1      40.000  32.890  31.260  1.00  0.00            
ATOM    147  H70 BCD     1      41.320  35.360  31.660  1.00  0.00            
ATOM    148  C1  CM8     2      38.600  29.120  23.250  1.00  0.00            
ATOM    149  C2  CM8     2      38.080  28.340  24.480  1.00  0.00            
ATOM    150  C3  CM8     2      38.020  29.220  25.740  1.00  0.00            
ATOM    151  O1  CM8     2      38.930  29.420  26.470  1.00  0.00            
ATOM    152  N1  CM8     2      36.920  30.020  25.810  1.00  0.00            
ATOM    153  C4  CM8     2      36.860  31.210  26.550  1.00  0.00            
ATOM    154  C5  CM8     2      36.800  32.480  25.930  1.00  0.00            
ATOM    155  C6  CM8     2      36.670  33.660  26.660  1.00  0.00            
ATOM    156  C7  CM8     2      36.730  33.620  28.080  1.00  0.00            
ATOM    157  Cl1 CM8     2      36.500  35.050  29.080  1.00  0.00            
ATOM    158  C8  CM8     2      36.800  32.350  28.730  1.00  0.00            
ATOM    159  Cl2 CM8     2      36.930  32.220  30.470  1.00  0.00            
ATOM    160  C9  CM8     2      36.870  31.170  27.930  1.00  0.00            
ATOM    161  H1  CM8     2      37.760  29.610  22.740  1.00  0.00            
ATOM    162  H2  CM8     2      39.430  29.790  23.470  1.00  0.00            
ATOM    163  H3  CM8     2      38.940  28.360  22.530  1.00  0.00            
ATOM    164  H4  CM8     2      38.710  27.450  24.510  1.00  0.00            
ATOM    165  H5  CM8     2      37.110  27.880  24.280  1.00  0.00            
ATOM    166  H6  CM8     2      36.250  29.770  25.090  1.00  0.00            
ATOM    167  H7  CM8     2      36.840  32.510  24.850  1.00  0.00            
ATOM    168  H8  CM8     2      36.530  34.620  26.170  1.00  0.00            
ATOM    169  H9  CM8     2      36.910  30.230  28.470  1.00  0.00            
TER
ENDMDL
MODEL        1
ATOM      1  C1  BCD     1      42.700  38.100  28.410  1.00  0.00            
ATOM      2  O1  BCD     1      41.660  37.340  27.820  1.00  0.00            
ATOM      3  C2  BCD     1      44.100  37.720  27.980  1.00  0.00            
ATOM      4  O2  BCD     1      44.240  38.100  26.620  1.00  0.00            
ATOM      5  C3  BCD     1      44.320  36.270  28.220  1.00  0.00            
ATOM      6  O3  BCD     1      45.700  35.980  27.880  1.00  0.00            
ATOM      7  C4  BCD     1      44.140  35.940  29.760  1.00  0.00            
ATOM      8  C5  BCD     1      42.770  36.450  30.200  1.00  0.00            
ATOM      9  O4  BCD     1      42.500  37.790  29.820  1.00  0.00            
ATOM     10  C6  BCD     1      42.480  36.360  31.690  1.00  0.00            
ATOM     11  O5  BCD     1      43.510  36.910  32.530  1.00  0.00            
ATOM     12  H1  BCD     1      42.470  39.160  28.240  1.00  0.00            
ATOM     13  H2  BCD     1      44.830  38.200  28.640  1.00  0.00            
ATOM     14  H3  BCD     1      45.130  37.920  26.330  1.00  0.00            
ATOM     15  H4  BCD     1      43.630  35.760  27.540  1.00  0.00            
ATOM     16  H5  BCD     1      45.930  35.170  28.340  1.00  0.00            
ATOM     17  H6  BCD     1      44.960  36.440  30.310  1.00  0.00            
ATOM     18  H7  BCD     1      42.040  35.780  29.730  1.00  0.00            
ATOM     19  H8  BCD     1      41.580  36.990  31.710  1.00  0.00            
ATOM     20  H9  BCD     1      42.250  35.330  32.020  1.00  0.00            
ATOM     21  H10 BCD     1      43.220  36.840  33.440  1.00  0.00            
ATOM     22  C7  BCD     1      38.280  37.770  25.550  1.00  0.00            
ATOM     23  O6  BCD     1      37.780  36.500  25.970  1.00  0.00            
ATOM     24  C8  BCD     1      39.620  37.600  24.790  1.00  0.00            
ATOM     25  O7  BCD     1      39.390  36.680  23.720  1.00  0.00            
ATOM     26  C9  BCD     1      40.730  37.150  25.730  1.00  0.00            
ATOM     27  O8  BCD     1      41.960  37.270  25.120  1.00  0.00            
ATOM     28  C10 BCD     1      40.780  38.060  26.960  1.00  0.00            
ATOM     29  C11 BCD     1      39.420  38.230  27.650  1.00  0.00            
ATOM     30  O9  BCD     1      38.410  38.630  26.700  1.00  0.00            
ATOM     31  C12 BCD     1      39.480  39.070  28.900  1.00  0.00            
ATOM     32  O10 BCD     1      40.080  40.350  28.590  1.00  0.00            
ATOM     33  H11 BCD     1      37.530  38.250  24.900  1.00  0.00            
ATOM     34  H12 BCD     1      39.870  38.560  24.310  1.00  0.00            
ATOM     35  H13 BCD     1      40.220  36.520  23.270  1.00  0.00            
ATOM     36  H14 BCD     1      40.480  36.140  26.080  1.00  0.00            
ATOM     37  H15 BCD     1      42.670  37.230  25.780  1.00  0.00            
ATOM     38  H16 BCD     1      41.180  39.030  26.650  1.00  0.00            
ATOM     39  H17 BCD     1      39.180  37.230  28.040  1.00  0.00            
ATOM     40  H18 BCD     1      38.490  39.250  29.330  1.00  0.00            
ATOM     41  H19 BCD     1      40.020  38.560  29.700  1.00  0.00            
ATOM     42  H20 BCD     1      39.960  40.880  29.390  1.00  0.00            
ATOM     43  C13 BCD     1      34.520  34.160  26.330  1.00  0.00            
ATOM     44  O11 BCD     1      35.360  33.080  26.680  1.00  0.00            
ATOM     45  C14 BCD     1      34.750  34.680  24.860  1.00  0.00            
ATOM     46  O12 BCD     1      34.410  33.560  24.040  1.00  0.00            
ATOM     47  C15 BCD     1      36.210  35.150  24.830  1.00  0.00            
ATOM     48  O13 BCD     1      36.860  35.580  23.550  1.00  0.00            
ATOM     49  C16 BCD     1      36.410  36.280  25.890  1.00  0.00            
ATOM     50  C17 BCD     1      35.950  35.920  27.310  1.00  0.00            
ATOM     51  O14 BCD     1      34.650  35.300  27.190  1.00  0.00            
ATOM     52  C18 BCD     1      35.840  37.080  28.160  1.00  0.00            
ATOM     53  O15 BCD     1      35.640  36.760  29.540  1.00  0.00            
ATOM     54  H21 BCD     1      33.450  33.950  26.230  1.00  0.00            
ATOM     55  H22 BCD     1      34.110  35.540  24.650  1.00  0.00            
ATOM     56  H23 BCD     1      34.230  33.680  23.100  1.00  0.00            
ATOM     57  H24 BCD     1      36.810  34.350  25.260  1.00  0.00            
ATOM     58  H25 BCD     1      37.560  36.220  23.680  1.00  0.00            
ATOM     59  H26 BCD     1      35.860  37.170  25.550  1.00  0.00            
ATOM     60  H27 BCD     1      36.570  35.150  27.770  1.00  0.00            
ATOM     61  H28 BCD     1      36.790  37.610  28.070  1.00  0.00            
ATOM     62  H29 BCD     1      35.130  37.850  27.820  1.00  0.00            
ATOM     63  H30 BCD     1      34.760  36.430  29.750  1.00  0.00            
ATOM     64  C19 BCD     1      35.060  29.330  28.490  1.00  0.00            
ATOM     65  O16 BCD     1      36.440  29.020  28.440  1.00  0.00            
ATOM     66  C20 BCD     1      34.340  29.420  27.110  1.00  0.00            
ATOM     67  O17 BCD     1      34.700  28.270  26.400  1.00  0.00            
ATOM     68  C21 BCD     1      34.750  30.670  26.370  1.00  0.00            
ATOM     69  O18 BCD     1      33.910  31.040  25.230  1.00  0.00            
ATOM     70  C22 BCD     1      34.740  31.920  27.260  1.00  0.00            
ATOM     71  C23 BCD     1      35.520  31.610  28.580  1.00  0.00            
ATOM     72  O19 BCD     1      34.840  30.550  29.240  1.00  0.00            
ATOM     73  C24 BCD     1      35.570  32.870  29.470  1.00  0.00            
ATOM     74  O20 BCD     1      34.280  33.450  29.660  1.00  0.00            
ATOM     75  H31 BCD     1      34.610  28.560  29.130  1.00  0.00            
ATOM     76  H32 BCD     1      33.260  29.560  27.290  1.00  0.00            
ATOM     77  H33 BCD     1      33.980  27.980  25.830  1.00  0.00            
ATOM     78  H34 BCD     1      35.790  30.590  26.030  1.00  0.00            
ATOM     79  H35 BCD     1      34.230  31.840  24.800  1.00  0.00            
ATOM     80  H36 BCD     1      33.710  32.200  27.540  1.00  0.00            
ATOM     81  H37 BCD     1      36.580  31.370  28.420  1.00  0.00            
ATOM     82  H38 BCD     1      36.020  32.590  30.430  1.00  0.00            
ATOM     83  H39 BCD     1      36.290  33.530  28.950  1.00  0.00            
ATOM     84  H40 BCD     1      33.940  33.860  28.860  1.00  0.00            
ATOM     85  C25 BCD     1      39.230  26.570  30.130  1.00  0.00            
ATOM     86  O21 BCD     1      40.150  27.720  30.110  1.00  0.00            
ATOM     87  C26 BCD     1      38.680  26.190  28.760  1.00  0.00            
ATOM     88  O22 BCD     1      39.690  25.750  27.880  1.00  0.00            
ATOM     89  C27 BCD     1      37.890  27.300  28.080  1.00  0.00            
ATOM     90  O23 BCD     1      37.310  26.900  26.850  1.00  0.00            
ATOM     91  C28 BCD     1      36.840  27.810  29.030  1.00  0.00            
ATOM     92  C29 BCD     1      37.410  28.090  30.450  1.00  0.00            
ATOM     93  O24 BCD     1      38.080  26.950  30.930  1.00  0.00            
ATOM     94  C30 BCD     1      36.330  28.340  31.420  1.00  0.00            
ATOM     95  O25 BCD     1      35.710  27.110  31.870  1.00  0.00            
ATOM     96  H41 BCD     1      39.770  25.680  30.460  1.00  0.00            
ATOM     97  H42 BCD     1      37.960  25.380  28.900  1.00  0.00            
ATOM     98  H43 BCD     1      39.210  25.580  27.070  1.00  0.00            
ATOM     99  H44 BCD     1      38.530  28.170  27.910  1.00  0.00            
ATOM    100  H45 BCD     1      36.550  27.480  26.710  1.00  0.00            
ATOM    101  H46 BCD     1      36.010  27.090  29.050  1.00  0.00            
ATOM    102  H47 BCD     1      37.960  29.030  30.320  1.00  0.00            
ATOM    103  H48 BCD     1      36.710  28.940  32.260  1.00  0.00            
ATOM    104  H49 BCD     1      35.620  29.030  30.950  1.00  0.00            
ATOM    105  H50 BCD     1      36.380  26.740  32.450  1.00  0.00            
ATOM    106  C31 BCD     1      43.890  28.930  31.230  1.00  0.00            
ATOM    107  O26 BCD     1      43.560  30.230  30.830  1.00  0.00            
ATOM    108  C32 BCD     1      43.760  27.870  30.080  1.00  0.00            
ATOM    109  O27 BCD     1      44.650  28.250  29.020  1.00  0.00            
ATOM    110  C33 BCD     1      42.370  27.800  29.520  1.00  0.00            
ATOM    111  C34 BCD     1      41.410  27.560  30.690  1.00  0.00            
ATOM    112  C35 BCD     1      41.630  28.620  31.740  1.00  0.00            
ATOM    113  O28 BCD     1      42.980  28.560  32.240  1.00  0.00            
ATOM    114  C36 BCD     1      40.650  28.430  32.920  1.00  0.00            
ATOM    115  O29 BCD     1      40.750  27.150  33.510  1.00  0.00            
ATOM    116  O30 BCD     1      42.200  26.840  28.480  1.00  0.00            
ATOM    117  H51 BCD     1      44.910  28.810  31.600  1.00  0.00            
ATOM    118  H52 BCD     1      44.110  26.880  30.420  1.00  0.00            
ATOM    119  H53 BCD     1      44.250  27.760  28.290  1.00  0.00            
ATOM    120  H54 BCD     1      42.100  28.780  29.110  1.00  0.00            
ATOM    121  H55 BCD     1      41.280  26.600  28.380  1.00  0.00            
ATOM    122  H56 BCD     1      41.550  26.590  31.170  1.00  0.00            
ATOM    123  H57 BCD     1      41.410  29.560  31.230  1.00  0.00            
ATOM    124  H58 BCD     1      40.820  29.170  33.710  1.00  0.00            
ATOM    125  H59 BCD     1      39.670  28.730  32.530  1.00  0.00            
ATOM    126  H60 BCD     1      41.650  26.930  33.760  1.00  0.00            
ATOM    127  C37 BCD     1      45.120  34.100  30.840  1.00  0.00            
ATOM    128  O31 BCD     1      44.240  34.560  29.900  1.00  0.00            
ATOM    129  C38 BCD     1      46.000  33.000  30.250  1.00  0.00            
ATOM    130  O32 BCD     1      46.810  33.500  29.110  1.00  0.00            
ATOM    131  C39 BCD     1      45.190  31.730  29.890  1.00  0.00            
ATOM    132  O33 BCD     1      46.040  30.620  29.500  1.00  0.00            
ATOM    133  C40 BCD     1      44.440  31.290  31.190  1.00  0.00            
ATOM    134  C41 BCD     1      43.620  32.430  31.670  1.00  0.00            
ATOM    135  O34 BCD     1      44.460  33.540  31.950  1.00  0.00            
ATOM    136  C42 BCD     1      42.910  32.110  32.950  1.00  0.00            
ATOM    137  O35 BCD     1      43.760  31.760  34.030  1.00  0.00            
ATOM    138  H61 BCD     1      45.710  34.930  31.260  1.00  0.00            
ATOM    139  H62 BCD     1      46.780  32.720  30.970  1.00  0.00            
ATOM    140  H63 BCD     1      47.320  34.240  29.430  1.00  0.00            
ATOM    141  H64 BCD     1      44.480  31.960  29.090  1.00  0.00            
ATOM    142  H65 BCD     1      45.410  29.920  29.310  1.00  0.00            
ATOM    143  H66 BCD     1      45.080  30.960  32.020  1.00  0.00            
ATOM    144  H67 BCD     1      42.840  32.800  31.000  1.00  0.00            
ATOM    145  H68 BCD     1      42.280  32.940  33.270  1.00  0.00            
ATOM    146  H69 BCD     1      42.280  31.240  32.720  1.00  0.00            
ATOM    147  H70 BCD     1      44.530  32.300  33.880  1.00  0.00            
ATOM    148  C1  CM8     2      39.330  32.720  23.840  1.00  0.00            
ATOM    149  C2  CM8     2      38.640  31.590  24.660  1.00  0.00            
ATOM    150  C3  CM8     2      39.090  31.590  26.090  1.00  0.00            
ATOM    151  O1  CM8     2      39.800  30.720  26.510  1.00  0.00            
ATOM    152  N1  CM8     2      38.590  32.520  26.890  1.00  0.00            
ATOM    153  C4  CM8     2      38.970  32.940  28.130  1.00  0.00            
ATOM    154  C5  CM8     2      39.060  34.340  28.350  1.00  0.00            
ATOM    155  C6  CM8     2      39.350  34.770  29.650  1.00  0.00            
ATOM    156  C7  CM8     2      39.410  33.880  30.710  1.00  0.00            
ATOM    157  Cl1 CM8     2      39.630  34.550  32.340  1.00  0.00            
ATOM    158  C8  CM8     2      39.370  32.480  30.470  1.00  0.00            
ATOM    159  Cl2 CM8     2      39.440  31.330  31.800  1.00  0.00            
ATOM    160  C9  CM8     2      39.040  32.020  29.190  1.00  0.00            
ATOM    161  H1  CM8     2      39.160  32.660  22.760  1.00  0.00            
ATOM    162  H2  CM8     2      39.100  33.710  24.250  1.00  0.00            
ATOM    163  H3  CM8     2      40.410  32.540  23.900  1.00  0.00            
ATOM    164  H4  CM8     2      38.920  30.640  24.210  1.00  0.00            
ATOM    165  H5  CM8     2      37.560  31.760  24.580  1.00  0.00            
ATOM    166  H6  CM8     2      38.050  33.200  26.370  1.00  0.00            
ATOM    167  H7  CM8     2      38.890  35.050  27.550  1.00  0.00            
ATOM    168  H8  CM8     2      39.540  35.790  29.990  1.00  0.00            
ATOM    169  H9  CM8     2      39.000  30.960  28.970  1.00  0.00            
TER
ENDMDL
MODEL        1
ATOM      1  C1  BCD     1      23.770  32.820   9.450  1.00  0.00            
ATOM      2  O1  BCD     1      22.710  32.390  10.340  1.00  0.00            
ATOM      3  C2  BCD     1      25.180  32.390   9.950  1.00  0.00            
ATOM      4  O2  BCD     1      25.340  30.970   9.990  1.00  0.00            
ATOM      5  C3  BCD     1      25.570  33.190  11.220  1.00  0.00            
ATOM      6  O3  BCD     1      27.040  33.150  11.380  1.00  0.00            
ATOM      7  C4  BCD     1      25.190  34.680  11.040  1.00  0.00            
ATOM      8  C5  BCD     1      23.800  35.050  10.400  1.00  0.00            
ATOM      9  O4  BCD     1      23.720  34.270   9.210  1.00  0.00            
ATOM     10  C6  BCD     1      23.620  36.450   9.900  1.00  0.00            
ATOM     11  O5  BCD     1      24.470  36.890   8.770  1.00  0.00            
ATOM     12  H1  BCD     1      23.520  32.340   8.490  1.00  0.00            
ATOM     13  H2  BCD     1      25.790  32.830   9.150  1.00  0.00            
ATOM     14  H3  BCD     1      26.070  30.610   9.480  1.00  0.00            
ATOM     15  H4  BCD     1      25.070  32.750  12.090  1.00  0.00            
ATOM     16  H5  BCD     1      27.140  32.220  11.620  1.00  0.00            
ATOM     17  H6  BCD     1      25.970  35.130  10.400  1.00  0.00            
ATOM     18  H7  BCD     1      22.990  34.740  11.070  1.00  0.00            
ATOM     19  H8  BCD     1      22.530  36.540   9.780  1.00  0.00            
ATOM     20  H9  BCD     1      23.740  37.050  10.810  1.00  0.00            
ATOM     21  H10 BCD     1      24.300  37.830   8.640  1.00  0.00            
ATOM     22  C7  BCD     1      19.450  29.920  10.700  1.00  0.00            
ATOM     23  O6  BCD     1      19.370  29.990  12.150  1.00  0.00            
ATOM     24  C8  BCD     1      20.770  29.320  10.140  1.00  0.00            
ATOM     25  O7  BCD     1      21.000  28.060  10.770  1.00  0.00            
ATOM     26  C9  BCD     1      21.940  30.230  10.360  1.00  0.00            
ATOM     27  O8  BCD     1      23.040  29.620   9.610  1.00  0.00            
ATOM     28  C10 BCD     1      21.650  31.640   9.790  1.00  0.00            
ATOM     29  C11 BCD     1      20.210  32.150  10.310  1.00  0.00            
ATOM     30  O9  BCD     1      19.260  31.170  10.140  1.00  0.00            
ATOM     31  C12 BCD     1      19.800  33.510   9.750  1.00  0.00            
ATOM     32  O10 BCD     1      19.450  33.220   8.380  1.00  0.00            
ATOM     33  H11 BCD     1      18.650  29.270  10.330  1.00  0.00            
ATOM     34  H12 BCD     1      20.620  29.260   9.060  1.00  0.00            
ATOM     35  H13 BCD     1      21.950  27.910  10.800  1.00  0.00            
ATOM     36  H14 BCD     1      22.300  30.280  11.390  1.00  0.00            
ATOM     37  H15 BCD     1      23.870  30.030   9.880  1.00  0.00            
ATOM     38  H16 BCD     1      21.570  31.760   8.700  1.00  0.00            
ATOM     39  H17 BCD     1      20.290  32.240  11.400  1.00  0.00            
ATOM     40  H18 BCD     1      18.980  33.860  10.380  1.00  0.00            
ATOM     41  H19 BCD     1      20.650  34.200   9.820  1.00  0.00            
ATOM     42  H20 BCD     1      18.990  32.370   8.360  1.00  0.00            
ATOM     43  C13 BCD     1      17.070  28.710  15.330  1.00  0.00            
ATOM     44  O11 BCD     1      17.460  29.810  16.020  1.00  0.00            
ATOM     45  C14 BCD     1      18.250  27.770  14.990  1.00  0.00            
ATOM     46  O12 BCD     1      18.920  27.270  16.140  1.00  0.00            
ATOM     47  C15 BCD     1      19.180  28.500  14.010  1.00  0.00            
ATOM     48  O13 BCD     1      20.300  27.670  13.640  1.00  0.00            
ATOM     49  C16 BCD     1      18.410  29.020  12.810  1.00  0.00            
ATOM     50  C17 BCD     1      17.200  29.890  13.230  1.00  0.00            
ATOM     51  O14 BCD     1      16.460  29.120  14.190  1.00  0.00            
ATOM     52  C18 BCD     1      16.170  30.220  12.160  1.00  0.00            
ATOM     53  O15 BCD     1      15.580  29.030  11.560  1.00  0.00            
ATOM     54  H21 BCD     1      16.300  28.160  15.890  1.00  0.00            
ATOM     55  H22 BCD     1      17.860  26.920  14.410  1.00  0.00            
ATOM     56  H23 BCD     1      19.600  26.610  15.980  1.00  0.00            
ATOM     57  H24 BCD     1      19.570  29.350  14.580  1.00  0.00            
ATOM     58  H25 BCD     1      21.070  28.230  13.570  1.00  0.00            
ATOM     59  H26 BCD     1      18.100  28.220  12.130  1.00  0.00            
ATOM     60  H27 BCD     1      17.550  30.880  13.550  1.00  0.00            
ATOM     61  H28 BCD     1      15.390  30.960  12.370  1.00  0.00            
ATOM     62  H29 BCD     1      16.690  30.770  11.370  1.00  0.00            
ATOM     63  H30 BCD     1      15.260  29.280  10.700  1.00  0.00            
ATOM     64  C19 BCD     1      17.180  32.110  19.220  1.00  0.00            
ATOM     65  O16 BCD     1      18.420  32.720  18.800  1.00  0.00            
ATOM     66  C20 BCD     1      17.400  30.670  19.480  1.00  0.00            
ATOM     67  O17 BCD     1      18.280  30.440  20.620  1.00  0.00            
ATOM     68  C21 BCD     1      17.880  29.970  18.220  1.00  0.00            
ATOM     69  O18 BCD     1      18.140  28.590  18.480  1.00  0.00            
ATOM     70  C22 BCD     1      16.820  30.160  17.220  1.00  0.00            
ATOM     71  C23 BCD     1      16.460  31.640  17.000  1.00  0.00            
ATOM     72  O19 BCD     1      16.130  32.260  18.270  1.00  0.00            
ATOM     73  C24 BCD     1      15.360  31.790  15.910  1.00  0.00            
ATOM     74  O20 BCD     1      15.070  33.230  15.880  1.00  0.00            
ATOM     75  H31 BCD     1      16.790  32.570  20.140  1.00  0.00            
ATOM     76  H32 BCD     1      16.460  30.180  19.770  1.00  0.00            
ATOM     77  H33 BCD     1      19.100  30.850  20.340  1.00  0.00            
ATOM     78  H34 BCD     1      18.820  30.430  17.890  1.00  0.00            
ATOM     79  H35 BCD     1      18.340  28.160  17.640  1.00  0.00            
ATOM     80  H36 BCD     1      15.910  29.580  17.420  1.00  0.00            
ATOM     81  H37 BCD     1      17.320  32.160  16.550  1.00  0.00            
ATOM     82  H38 BCD     1      15.770  31.390  14.980  1.00  0.00            
ATOM     83  H39 BCD     1      14.420  31.330  16.230  1.00  0.00            
ATOM     84  H40 BCD     1      14.220  33.210  16.320  1.00  0.00            
ATOM     85  C25 BCD     1      21.170  35.320  20.270  1.00  0.00            
ATOM     86  O21 BCD     1      21.890  35.480  19.010  1.00  0.00            
ATOM     87  C26 BCD     1      21.270  33.970  20.730  1.00  0.00            
ATOM     88  O22 BCD     1      22.650  33.610  20.760  1.00  0.00            
ATOM     89  C27 BCD     1      20.500  33.060  19.740  1.00  0.00            
ATOM     90  O23 BCD     1      20.600  31.670  20.000  1.00  0.00            
ATOM     91  C28 BCD     1      19.030  33.480  19.800  1.00  0.00            
ATOM     92  C29 BCD     1      18.940  35.000  19.490  1.00  0.00            
ATOM     93  O24 BCD     1      19.830  35.810  20.220  1.00  0.00            
ATOM     94  C30 BCD     1      17.530  35.480  19.910  1.00  0.00            
ATOM     95  O25 BCD     1      17.160  35.360  21.220  1.00  0.00            
ATOM     96  H41 BCD     1      21.570  35.910  21.100  1.00  0.00            
ATOM     97  H42 BCD     1      20.860  33.950  21.750  1.00  0.00            
ATOM     98  H43 BCD     1      22.600  32.650  20.770  1.00  0.00            
ATOM     99  H44 BCD     1      20.830  33.180  18.700  1.00  0.00            
ATOM    100  H45 BCD     1      20.880  31.300  19.150  1.00  0.00            
ATOM    101  H46 BCD     1      18.730  33.260  20.830  1.00  0.00            
ATOM    102  H47 BCD     1      19.090  35.210  18.420  1.00  0.00            
ATOM    103  H48 BCD     1      17.490  36.560  19.690  1.00  0.00            
ATOM    104  H49 BCD     1      16.750  35.100  19.230  1.00  0.00            
ATOM    105  H50 BCD     1      16.440  34.720  21.280  1.00  0.00            
ATOM    106  C31 BCD     1      24.660  37.940  17.360  1.00  0.00            
ATOM    107  O26 BCD     1      24.730  37.010  16.310  1.00  0.00            
ATOM    108  C32 BCD     1      25.080  37.350  18.690  1.00  0.00            
ATOM    109  O27 BCD     1      26.490  37.060  18.560  1.00  0.00            
ATOM    110  C33 BCD     1      24.160  36.140  18.940  1.00  0.00            
ATOM    111  C34 BCD     1      22.720  36.650  18.930  1.00  0.00            
ATOM    112  C35 BCD     1      22.440  37.290  17.590  1.00  0.00            
ATOM    113  O28 BCD     1      23.300  38.400  17.460  1.00  0.00            
ATOM    114  C36 BCD     1      20.970  37.790  17.480  1.00  0.00            
ATOM    115  O29 BCD     1      20.450  38.480  18.650  1.00  0.00            
ATOM    116  O30 BCD     1      24.430  35.500  20.190  1.00  0.00            
ATOM    117  H51 BCD     1      25.340  38.770  17.130  1.00  0.00            
ATOM    118  H52 BCD     1      24.960  38.130  19.450  1.00  0.00            
ATOM    119  H53 BCD     1      26.660  36.480  19.300  1.00  0.00            
ATOM    120  H54 BCD     1      24.300  35.370  18.170  1.00  0.00            
ATOM    121  H55 BCD     1      23.780  34.820  20.410  1.00  0.00            
ATOM    122  H56 BCD     1      22.460  37.410  19.680  1.00  0.00            
ATOM    123  H57 BCD     1      22.510  36.630  16.720  1.00  0.00            
ATOM    124  H58 BCD     1      20.900  38.400  16.570  1.00  0.00            
ATOM    125  H59 BCD     1      20.240  36.970  17.340  1.00  0.00            
ATOM    126  H60 BCD     1      21.080  39.110  19.000  1.00  0.00            
ATOM    127  C37 BCD     1      26.060  36.440  12.520  1.00  0.00            
ATOM    128  O31 BCD     1      25.300  35.200  12.390  1.00  0.00            
ATOM    129  C38 BCD     1      27.110  36.430  13.620  1.00  0.00            
ATOM    130  O32 BCD     1      27.980  35.260  13.310  1.00  0.00            
ATOM    131  C39 BCD     1      26.560  36.270  15.020  1.00  0.00            
ATOM    132  O33 BCD     1      27.630  36.430  16.050  1.00  0.00            
ATOM    133  C40 BCD     1      25.510  37.360  15.180  1.00  0.00            
ATOM    134  C41 BCD     1      24.530  37.390  13.980  1.00  0.00            
ATOM    135  O34 BCD     1      25.200  37.510  12.780  1.00  0.00            
ATOM    136  C42 BCD     1      23.410  38.460  14.080  1.00  0.00            
ATOM    137  O35 BCD     1      23.850  39.760  14.390  1.00  0.00            
ATOM    138  H61 BCD     1      26.600  36.720  11.600  1.00  0.00            
ATOM    139  H62 BCD     1      27.680  37.350  13.480  1.00  0.00            
ATOM    140  H63 BCD     1      27.420  34.620  12.870  1.00  0.00            
ATOM    141  H64 BCD     1      26.060  35.310  15.250  1.00  0.00            
ATOM    142  H65 BCD     1      27.190  36.450  16.910  1.00  0.00            
ATOM    143  H66 BCD     1      26.040  38.310  15.320  1.00  0.00            
ATOM    144  H67 BCD     1      23.910  36.490  13.920  1.00  0.00            
ATOM    145  H68 BCD     1      22.790  38.460  13.180  1.00  0.00            
ATOM    146  H69 BCD     1      22.740  38.100  14.870  1.00  0.00            
ATOM    147  H70 BCD     1      23.210  40.360  13.990  1.00  0.00            
ATOM    148  C1  CM8     2      23.360  28.340  17.690  1.00  0.00            
ATOM    149  C2  CM8     2      21.860  28.680  17.340  1.00  0.00            
ATOM    150  C3  CM8     2      21.740  30.130  16.820  1.00  0.00            
ATOM    151  O1  CM8     2      21.540  31.000  17.660  1.00  0.00            
ATOM    152  N1  CM8     2      21.650  30.400  15.480  1.00  0.00            
ATOM    153  C4  CM8     2      21.400  31.680  15.000  1.00  0.00            
ATOM    154  C5  CM8     2      22.400  32.240  14.220  1.00  0.00            
ATOM    155  C6  CM8     2      22.260  33.570  13.830  1.00  0.00            
ATOM    156  C7  CM8     2      21.190  34.360  14.240  1.00  0.00            
ATOM    157  Cl1 CM8     2      21.150  35.980  13.690  1.00  0.00            
ATOM    158  C8  CM8     2      20.220  33.840  15.110  1.00  0.00            
ATOM    159  Cl2 CM8     2      18.840  34.850  15.800  1.00  0.00            
ATOM    160  C9  CM8     2      20.290  32.450  15.480  1.00  0.00            
ATOM    161  H1  CM8     2      23.980  28.490  16.790  1.00  0.00            
ATOM    162  H2  CM8     2      23.770  29.100  18.370  1.00  0.00            
ATOM    163  H3  CM8     2      23.390  27.350  18.160  1.00  0.00            
ATOM    164  H4  CM8     2      21.270  28.550  18.260  1.00  0.00            
ATOM    165  H5  CM8     2      21.650  27.910  16.590  1.00  0.00            
ATOM    166  H6  CM8     2      22.170  29.760  14.890  1.00  0.00            
ATOM    167  H7  CM8     2      23.260  31.620  13.970  1.00  0.00            
ATOM    168  H8  CM8     2      22.960  34.050  13.150  1.00  0.00            
ATOM    169  H9  CM8     2      19.550  32.010  16.140  1.00  0.00            
TER
ENDMDL
MODEL        1
ATOM      1  C1  BCD     1      36.120  34.360   4.900  1.00  0.00            
ATOM      2  O1  BCD     1      35.400  35.290   5.680  1.00  0.00            
ATOM      3  C2  BCD     1      35.240  34.190   3.630  1.00  0.00            
ATOM      4  O2  BCD     1      35.050  35.430   2.810  1.00  0.00            
ATOM      5  C3  BCD     1      33.940  33.610   4.060  1.00  0.00            
ATOM      6  O3  BCD     1      33.070  33.320   2.900  1.00  0.00            
ATOM      7  C4  BCD     1      34.050  32.440   4.980  1.00  0.00            
ATOM      8  C5  BCD     1      34.980  32.630   6.150  1.00  0.00            
ATOM      9  O4  BCD     1      36.190  33.100   5.510  1.00  0.00            
ATOM     10  C6  BCD     1      35.260  31.390   6.950  1.00  0.00            
ATOM     11  O5  BCD     1      36.020  31.570   8.080  1.00  0.00            
ATOM     12  H1  BCD     1      37.130  34.730   4.670  1.00  0.00            
ATOM     13  H2  BCD     1      35.740  33.430   3.000  1.00  0.00            
ATOM     14  H3  BCD     1      34.300  35.140   2.280  1.00  0.00            
ATOM     15  H4  BCD     1      33.380  34.330   4.670  1.00  0.00            
ATOM     16  H5  BCD     1      32.230  33.150   3.330  1.00  0.00            
ATOM     17  H6  BCD     1      34.300  31.530   4.430  1.00  0.00            
ATOM     18  H7  BCD     1      34.710  33.440   6.840  1.00  0.00            
ATOM     19  H8  BCD     1      34.300  30.930   7.220  1.00  0.00            
ATOM     20  H9  BCD     1      35.780  30.660   6.310  1.00  0.00            
ATOM     21  H10 BCD     1      36.940  31.570   7.810  1.00  0.00            
ATOM     22  C7  BCD     1      35.890  38.560   8.010  1.00  0.00            
ATOM     23  O6  BCD     1      34.620  38.110   8.550  1.00  0.00            
ATOM     24  C8  BCD     1      35.800  38.860   6.560  1.00  0.00            
ATOM     25  O7  BCD     1      34.930  40.030   6.430  1.00  0.00            
ATOM     26  C9  BCD     1      35.360  37.640   5.730  1.00  0.00            
ATOM     27  O8  BCD     1      35.240  37.770   4.320  1.00  0.00            
ATOM     28  C10 BCD     1      36.200  36.400   6.140  1.00  0.00            
ATOM     29  C11 BCD     1      36.470  36.280   7.620  1.00  0.00            
ATOM     30  O9  BCD     1      36.820  37.510   8.150  1.00  0.00            
ATOM     31  C12 BCD     1      37.620  35.340   8.010  1.00  0.00            
ATOM     32  O10 BCD     1      38.880  35.840   7.730  1.00  0.00            
ATOM     33  H11 BCD     1      36.260  39.350   8.680  1.00  0.00            
ATOM     34  H12 BCD     1      36.810  39.150   6.270  1.00  0.00            
ATOM     35  H13 BCD     1      34.480  39.760   5.630  1.00  0.00            
ATOM     36  H14 BCD     1      34.340  37.490   6.110  1.00  0.00            
ATOM     37  H15 BCD     1      34.990  36.890   4.020  1.00  0.00            
ATOM     38  H16 BCD     1      37.150  36.510   5.600  1.00  0.00            
ATOM     39  H17 BCD     1      35.540  35.970   8.110  1.00  0.00            
ATOM     40  H18 BCD     1      37.610  35.050   9.070  1.00  0.00            
ATOM     41  H19 BCD     1      37.530  34.400   7.450  1.00  0.00            
ATOM     42  H20 BCD     1      39.070  36.360   8.510  1.00  0.00            
ATOM     43  C13 BCD     1      31.880  39.690  11.240  1.00  0.00            
ATOM     44  O11 BCD     1      31.480  38.480  11.810  1.00  0.00            
ATOM     45  C14 BCD     1      31.560  39.790   9.780  1.00  0.00            
ATOM     46  O12 BCD     1      30.130  39.850   9.570  1.00  0.00            
ATOM     47  C15 BCD     1      32.310  38.760   8.950  1.00  0.00            
ATOM     48  O13 BCD     1      32.050  38.780   7.570  1.00  0.00            
ATOM     49  C16 BCD     1      33.810  39.030   9.230  1.00  0.00            
ATOM     50  C17 BCD     1      34.200  39.130  10.780  1.00  0.00            
ATOM     51  O14 BCD     1      33.260  39.950  11.530  1.00  0.00            
ATOM     52  C18 BCD     1      35.570  39.670  11.080  1.00  0.00            
ATOM     53  O15 BCD     1      35.610  41.130  10.850  1.00  0.00            
ATOM     54  H21 BCD     1      31.270  40.460  11.720  1.00  0.00            
ATOM     55  H22 BCD     1      31.830  40.810   9.490  1.00  0.00            
ATOM     56  H23 BCD     1      29.970  39.690   8.630  1.00  0.00            
ATOM     57  H24 BCD     1      32.080  37.760   9.340  1.00  0.00            
ATOM     58  H25 BCD     1      32.370  38.050   7.030  1.00  0.00            
ATOM     59  H26 BCD     1      34.010  40.030   8.820  1.00  0.00            
ATOM     60  H27 BCD     1      34.180  38.080  11.100  1.00  0.00            
ATOM     61  H28 BCD     1      35.830  39.450  12.130  1.00  0.00            
ATOM     62  H29 BCD     1      36.380  39.200  10.500  1.00  0.00            
ATOM     63  H30 BCD     1      36.480  41.460  11.100  1.00  0.00            
ATOM     64  C19 BCD     1      29.380  36.970  15.100  1.00  0.00            
ATOM     65  O16 BCD     1      28.950  35.940  14.170  1.00  0.00            
ATOM     66  C20 BCD     1      28.980  38.380  14.590  1.00  0.00            
ATOM     67  O17 BCD     1      27.540  38.550  14.630  1.00  0.00            
ATOM     68  C21 BCD     1      29.500  38.650  13.210  1.00  0.00            
ATOM     69  O18 BCD     1      29.000  39.910  12.810  1.00  0.00            
ATOM     70  C22 BCD     1      31.050  38.540  13.210  1.00  0.00            
ATOM     71  C23 BCD     1      31.500  37.200  13.860  1.00  0.00            
ATOM     72  O19 BCD     1      30.810  36.990  15.080  1.00  0.00            
ATOM     73  C24 BCD     1      32.960  37.130  14.100  1.00  0.00            
ATOM     74  O20 BCD     1      33.250  35.810  14.640  1.00  0.00            
ATOM     75  H31 BCD     1      29.110  36.790  16.150  1.00  0.00            
ATOM     76  H32 BCD     1      29.530  39.030  15.290  1.00  0.00            
ATOM     77  H33 BCD     1      27.260  39.380  14.240  1.00  0.00            
ATOM     78  H34 BCD     1      29.190  37.860  12.510  1.00  0.00            
ATOM     79  H35 BCD     1      28.430  39.710  12.060  1.00  0.00            
ATOM     80  H36 BCD     1      31.550  39.380  13.730  1.00  0.00            
ATOM     81  H37 BCD     1      31.220  36.390  13.180  1.00  0.00            
ATOM     82  H38 BCD     1      33.470  37.330  13.160  1.00  0.00            
ATOM     83  H39 BCD     1      33.150  38.010  14.730  1.00  0.00            
ATOM     84  H40 BCD     1      32.690  35.750  15.420  1.00  0.00            
ATOM     85  C25 BCD     1      26.760  32.690  13.300  1.00  0.00            
ATOM     86  O21 BCD     1      27.450  32.710  12.070  1.00  0.00            
ATOM     87  C26 BCD     1      26.010  34.020  13.340  1.00  0.00            
ATOM     88  O22 BCD     1      25.040  34.130  12.300  1.00  0.00            
ATOM     89  C27 BCD     1      26.860  35.250  13.470  1.00  0.00            
ATOM     90  O23 BCD     1      26.100  36.470  13.680  1.00  0.00            
ATOM     91  C28 BCD     1      27.970  35.010  14.570  1.00  0.00            
ATOM     92  C29 BCD     1      28.510  33.590  14.600  1.00  0.00            
ATOM     93  O24 BCD     1      27.590  32.570  14.400  1.00  0.00            
ATOM     94  C30 BCD     1      29.260  33.270  15.890  1.00  0.00            
ATOM     95  O25 BCD     1      30.090  32.160  15.700  1.00  0.00            
ATOM     96  H41 BCD     1      25.990  31.900  13.300  1.00  0.00            
ATOM     97  H42 BCD     1      25.400  33.930  14.250  1.00  0.00            
ATOM     98  H43 BCD     1      25.270  34.940  11.840  1.00  0.00            
ATOM     99  H44 BCD     1      27.380  35.380  12.510  1.00  0.00            
ATOM    100  H45 BCD     1      26.730  37.150  13.930  1.00  0.00            
ATOM    101  H46 BCD     1      27.450  35.180  15.530  1.00  0.00            
ATOM    102  H47 BCD     1      29.270  33.620  13.800  1.00  0.00            
ATOM    103  H48 BCD     1      29.860  34.110  16.250  1.00  0.00            
ATOM    104  H49 BCD     1      28.520  33.070  16.670  1.00  0.00            
ATOM    105  H50 BCD     1      30.850  32.470  15.210  1.00  0.00            
ATOM    106  C31 BCD     1      28.170  30.270   8.700  1.00  0.00            
ATOM    107  O26 BCD     1      29.300  31.070   8.230  1.00  0.00            
ATOM    108  C32 BCD     1      26.810  31.030   8.790  1.00  0.00            
ATOM    109  O27 BCD     1      26.550  31.500   7.500  1.00  0.00            
ATOM    110  C33 BCD     1      26.730  32.040   9.880  1.00  0.00            
ATOM    111  C34 BCD     1      27.250  31.540  11.200  1.00  0.00            
ATOM    112  C35 BCD     1      28.560  30.840  11.000  1.00  0.00            
ATOM    113  O28 BCD     1      28.390  29.790  10.020  1.00  0.00            
ATOM    114  C36 BCD     1      29.070  30.230  12.250  1.00  0.00            
ATOM    115  O29 BCD     1      30.350  29.540  12.040  1.00  0.00            
ATOM    116  O30 BCD     1      25.350  32.430  10.020  1.00  0.00            
ATOM    117  H51 BCD     1      28.050  29.440   8.010  1.00  0.00            
ATOM    118  H52 BCD     1      26.010  30.290   8.960  1.00  0.00            
ATOM    119  H53 BCD     1      25.880  32.160   7.690  1.00  0.00            
ATOM    120  H54 BCD     1      27.330  32.930   9.660  1.00  0.00            
ATOM    121  H55 BCD     1      25.340  33.310  10.390  1.00  0.00            
ATOM    122  H56 BCD     1      26.500  30.850  11.600  1.00  0.00            
ATOM    123  H57 BCD     1      29.290  31.580  10.680  1.00  0.00            
ATOM    124  H58 BCD     1      29.140  30.970  13.060  1.00  0.00            
ATOM    125  H59 BCD     1      28.370  29.510  12.690  1.00  0.00            
ATOM    126  H60 BCD     1      30.940  30.220  11.720  1.00  0.00            
ATOM    127  C37 BCD     1      32.040  31.200   5.110  1.00  0.00            
ATOM    128  O31 BCD     1      32.740  32.350   5.570  1.00  0.00            
ATOM    129  C38 BCD     1      30.590  31.490   4.740  1.00  0.00            
ATOM    130  O32 BCD     1      30.540  32.590   3.830  1.00  0.00            
ATOM    131  C39 BCD     1      29.840  31.790   6.040  1.00  0.00            
ATOM    132  O33 BCD     1      28.480  31.750   5.530  1.00  0.00            
ATOM    133  C40 BCD     1      30.000  30.650   7.070  1.00  0.00            
ATOM    134  C41 BCD     1      31.470  30.470   7.330  1.00  0.00            
ATOM    135  O34 BCD     1      32.200  30.160   6.090  1.00  0.00            
ATOM    136  C42 BCD     1      31.730  29.280   8.280  1.00  0.00            
ATOM    137  O35 BCD     1      31.040  28.050   7.830  1.00  0.00            
ATOM    138  H61 BCD     1      32.570  30.860   4.210  1.00  0.00            
ATOM    139  H62 BCD     1      30.100  30.640   4.250  1.00  0.00            
ATOM    140  H63 BCD     1      29.790  33.110   4.150  1.00  0.00            
ATOM    141  H64 BCD     1      30.040  32.730   6.560  1.00  0.00            
ATOM    142  H65 BCD     1      27.870  31.730   6.280  1.00  0.00            
ATOM    143  H66 BCD     1      29.520  29.760   6.640  1.00  0.00            
ATOM    144  H67 BCD     1      31.830  31.400   7.790  1.00  0.00            
ATOM    145  H68 BCD     1      32.810  29.180   8.400  1.00  0.00            
ATOM    146  H69 BCD     1      31.410  29.690   9.240  1.00  0.00            
ATOM    147  H70 BCD     1      31.120  27.350   8.470  1.00  0.00            
ATOM    148  C1  CM8     2      30.460  38.160   2.490  1.00  0.00            
ATOM    149  C2  CM8     2      31.070  36.790   3.030  1.00  0.00            
ATOM    150  C3  CM8     2      31.230  36.620   4.600  1.00  0.00            
ATOM    151  O1  CM8     2      31.970  37.350   5.250  1.00  0.00            
ATOM    152  N1  CM8     2      30.360  35.760   5.150  1.00  0.00            
ATOM    153  C4  CM8     2      30.240  35.430   6.470  1.00  0.00            
ATOM    154  C5  CM8     2      29.180  35.920   7.250  1.00  0.00            
ATOM    155  C6  CM8     2      29.070  35.640   8.630  1.00  0.00            
ATOM    156  C7  CM8     2      30.150  35.080   9.340  1.00  0.00            
ATOM    157  Cl1 CM8     2      30.000  34.930  11.090  1.00  0.00            
ATOM    158  C8  CM8     2      31.320  34.720   8.560  1.00  0.00            
ATOM    159  Cl2 CM8     2      32.640  34.000   9.450  1.00  0.00            
ATOM    160  C9  CM8     2      31.360  34.880   7.150  1.00  0.00            
ATOM    161  H1  CM8     2      30.990  39.010   2.950  1.00  0.00            
ATOM    162  H2  CM8     2      30.720  38.280   1.430  1.00  0.00            
ATOM    163  H3  CM8     2      29.390  38.390   2.620  1.00  0.00            
ATOM    164  H4  CM8     2      32.070  36.680   2.600  1.00  0.00            
ATOM    165  H5  CM8     2      30.410  36.060   2.550  1.00  0.00            
ATOM    166  H6  CM8     2      29.600  35.490   4.530  1.00  0.00            
ATOM    167  H7  CM8     2      28.360  36.490   6.820  1.00  0.00            
ATOM    168  H8  CM8     2      28.160  35.920   9.150  1.00  0.00            
ATOM    169  H9  CM8     2      32.280  34.570   6.660  1.00  0.00            
TER
ENDMDL
MODEL        1
ATOM      1  C1  BCD     1      21.960  28.690   9.630  1.00  0.00            
ATOM      2  O1  BCD     1      21.580  28.000  10.750  1.00  0.00            
ATOM      3  C2  BCD     1      23.440  29.020   9.730  1.00  0.00            
ATOM      4  O2  BCD     1      24.170  27.840   9.920  1.00  0.00            
ATOM      5  C3  BCD     1      23.580  30.040  10.910  1.00  0.00            
ATOM      6  O3  BCD     1      24.960  30.370  11.060  1.00  0.00            
ATOM      7  C4  BCD     1      22.720  31.250  10.670  1.00  0.00            
ATOM      8  C5  BCD     1      21.260  30.750  10.610  1.00  0.00            
ATOM      9  O4  BCD     1      21.220  29.830   9.480  1.00  0.00            
ATOM     10  C6  BCD     1      20.190  31.740  10.430  1.00  0.00            
ATOM     11  O5  BCD     1      20.200  32.310   9.050  1.00  0.00            
ATOM     12  H1  BCD     1      21.780  28.080   8.740  1.00  0.00            
ATOM     13  H2  BCD     1      23.710  29.540   8.800  1.00  0.00            
ATOM     14  H3  BCD     1      25.030  28.030  10.310  1.00  0.00            
ATOM     15  H4  BCD     1      23.170  29.580  11.820  1.00  0.00            
ATOM     16  H5  BCD     1      25.250  31.060  10.460  1.00  0.00            
ATOM     17  H6  BCD     1      23.000  31.720   9.710  1.00  0.00            
ATOM     18  H7  BCD     1      20.930  30.220  11.510  1.00  0.00            
ATOM     19  H8  BCD     1      19.220  31.230  10.500  1.00  0.00            
ATOM     20  H9  BCD     1      20.260  32.510  11.210  1.00  0.00            
ATOM     21  H10 BCD     1      20.480  31.610   8.460  1.00  0.00            
ATOM     22  C7  BCD     1      20.080  24.410  11.920  1.00  0.00            
ATOM     23  O6  BCD     1      19.570  25.150  13.080  1.00  0.00            
ATOM     24  C8  BCD     1      21.600  24.430  11.910  1.00  0.00            
ATOM     25  O7  BCD     1      22.200  23.810  12.960  1.00  0.00            
ATOM     26  C9  BCD     1      22.060  25.920  11.840  1.00  0.00            
ATOM     27  O8  BCD     1      23.500  26.090  11.960  1.00  0.00            
ATOM     28  C10 BCD     1      21.440  26.590  10.590  1.00  0.00            
ATOM     29  C11 BCD     1      19.980  26.270  10.370  1.00  0.00            
ATOM     30  O9  BCD     1      19.670  24.940  10.660  1.00  0.00            
ATOM     31  C12 BCD     1      19.430  26.730   9.110  1.00  0.00            
ATOM     32  O10 BCD     1      20.040  26.010   7.990  1.00  0.00            
ATOM     33  H11 BCD     1      19.670  23.400  11.950  1.00  0.00            
ATOM     34  H12 BCD     1      21.940  23.950  10.990  1.00  0.00            
ATOM     35  H13 BCD     1      23.150  23.710  12.890  1.00  0.00            
ATOM     36  H14 BCD     1      21.600  26.460  12.690  1.00  0.00            
ATOM     37  H15 BCD     1      23.780  26.770  11.340  1.00  0.00            
ATOM     38  H16 BCD     1      21.970  26.150   9.730  1.00  0.00            
ATOM     39  H17 BCD     1      19.440  26.800  11.170  1.00  0.00            
ATOM     40  H18 BCD     1      18.350  26.560   9.220  1.00  0.00            
ATOM     41  H19 BCD     1      19.710  27.790   9.030  1.00  0.00            
ATOM     42  H20 BCD     1      19.790  26.470   7.170  1.00  0.00            
ATOM     43  C13 BCD     1      17.370  25.250  16.370  1.00  0.00            
ATOM     44  O11 BCD     1      17.930  26.500  16.760  1.00  0.00            
ATOM     45  C14 BCD     1      18.430  24.170  16.370  1.00  0.00            
ATOM     46  O12 BCD     1      19.090  24.020  17.650  1.00  0.00            
ATOM     47  C15 BCD     1      19.430  24.470  15.280  1.00  0.00            
ATOM     48  O13 BCD     1      20.390  23.340  15.220  1.00  0.00            
ATOM     49  C16 BCD     1      18.680  24.600  13.990  1.00  0.00            
ATOM     50  C17 BCD     1      17.570  25.630  14.020  1.00  0.00            
ATOM     51  O14 BCD     1      16.710  25.290  15.140  1.00  0.00            
ATOM     52  C18 BCD     1      16.880  25.550  12.710  1.00  0.00            
ATOM     53  O15 BCD     1      16.490  24.220  12.350  1.00  0.00            
ATOM     54  H21 BCD     1      16.710  24.890  17.170  1.00  0.00            
ATOM     55  H22 BCD     1      17.890  23.280  16.050  1.00  0.00            
ATOM     56  H23 BCD     1      19.760  23.330  17.570  1.00  0.00            
ATOM     57  H24 BCD     1      19.840  25.450  15.570  1.00  0.00            
ATOM     58  H25 BCD     1      21.020  23.680  14.570  1.00  0.00            
ATOM     59  H26 BCD     1      18.370  23.590  13.710  1.00  0.00            
ATOM     60  H27 BCD     1      17.980  26.650  14.070  1.00  0.00            
ATOM     61  H28 BCD     1      15.960  26.110  12.900  1.00  0.00            
ATOM     62  H29 BCD     1      17.490  25.990  11.910  1.00  0.00            
ATOM     63  H30 BCD     1      15.770  24.050  12.970  1.00  0.00            
ATOM     64  C19 BCD     1      16.860  29.710  19.230  1.00  0.00            
ATOM     65  O16 BCD     1      17.730  30.750  18.750  1.00  0.00            
ATOM     66  C20 BCD     1      17.670  28.540  20.010  1.00  0.00            
ATOM     67  O17 BCD     1      18.500  29.200  20.880  1.00  0.00            
ATOM     68  C21 BCD     1      18.280  27.520  19.000  1.00  0.00            
ATOM     69  O18 BCD     1      18.630  26.310  19.650  1.00  0.00            
ATOM     70  C22 BCD     1      17.270  27.280  17.820  1.00  0.00            
ATOM     71  C23 BCD     1      16.720  28.600  17.210  1.00  0.00            
ATOM     72  O19 BCD     1      15.950  29.230  18.240  1.00  0.00            
ATOM     73  C24 BCD     1      15.850  28.330  16.020  1.00  0.00            
ATOM     74  O20 BCD     1      15.480  29.610  15.500  1.00  0.00            
ATOM     75  H31 BCD     1      16.260  30.170  20.020  1.00  0.00            
ATOM     76  H32 BCD     1      16.990  27.940  20.620  1.00  0.00            
ATOM     77  H33 BCD     1      19.010  28.520  21.340  1.00  0.00            
ATOM     78  H34 BCD     1      19.140  28.070  18.610  1.00  0.00            
ATOM     79  H35 BCD     1      19.010  25.690  19.010  1.00  0.00            
ATOM     80  H36 BCD     1      16.480  26.620  18.200  1.00  0.00            
ATOM     81  H37 BCD     1      17.530  29.250  16.840  1.00  0.00            
ATOM     82  H38 BCD     1      16.450  27.750  15.300  1.00  0.00            
ATOM     83  H39 BCD     1      15.020  27.720  16.400  1.00  0.00            
ATOM     84  H40 BCD     1      15.790  30.230  16.170  1.00  0.00            
ATOM     85  C25 BCD     1      18.430  34.870  18.910  1.00  0.00            
ATOM     86  O21 BCD     1      19.260  34.750  17.800  1.00  0.00            
ATOM     87  C26 BCD     1      18.900  33.990  20.080  1.00  0.00            
ATOM     88  O22 BCD     1      20.230  34.460  20.290  1.00  0.00            
ATOM     89  C27 BCD     1      18.860  32.540  19.650  1.00  0.00            
ATOM     90  O23 BCD     1      19.390  31.660  20.670  1.00  0.00            
ATOM     91  C28 BCD     1      17.500  32.070  19.220  1.00  0.00            
ATOM     92  C29 BCD     1      16.980  33.020  18.190  1.00  0.00            
ATOM     93  O24 BCD     1      17.100  34.430  18.630  1.00  0.00            
ATOM     94  C30 BCD     1      15.450  32.780  17.780  1.00  0.00            
ATOM     95  O25 BCD     1      14.710  32.850  18.990  1.00  0.00            
ATOM     96  H41 BCD     1      18.420  35.920  19.230  1.00  0.00            
ATOM     97  H42 BCD     1      18.350  34.140  21.020  1.00  0.00            
ATOM     98  H43 BCD     1      20.680  33.820  20.840  1.00  0.00            
ATOM     99  H44 BCD     1      19.510  32.430  18.780  1.00  0.00            
ATOM    100  H45 BCD     1      19.020  30.770  20.650  1.00  0.00            
ATOM    101  H46 BCD     1      16.820  32.070  20.090  1.00  0.00            
ATOM    102  H47 BCD     1      17.570  32.820  17.290  1.00  0.00            
ATOM    103  H48 BCD     1      15.230  33.560  17.040  1.00  0.00            
ATOM    104  H49 BCD     1      15.330  31.800  17.300  1.00  0.00            
ATOM    105  H50 BCD     1      14.330  31.990  19.160  1.00  0.00            
ATOM    106  C31 BCD     1      21.140  36.860  14.910  1.00  0.00            
ATOM    107  O26 BCD     1      21.500  35.570  14.370  1.00  0.00            
ATOM    108  C32 BCD     1      21.660  37.060  16.350  1.00  0.00            
ATOM    109  O27 BCD     1      23.110  37.050  16.510  1.00  0.00            
ATOM    110  C33 BCD     1      21.100  36.040  17.220  1.00  0.00            
ATOM    111  C34 BCD     1      19.580  35.920  17.110  1.00  0.00            
ATOM    112  C35 BCD     1      19.090  35.860  15.660  1.00  0.00            
ATOM    113  O28 BCD     1      19.710  36.940  14.880  1.00  0.00            
ATOM    114  C36 BCD     1      17.590  35.830  15.530  1.00  0.00            
ATOM    115  O29 BCD     1      16.960  37.130  15.620  1.00  0.00            
ATOM    116  O30 BCD     1      21.440  36.250  18.600  1.00  0.00            
ATOM    117  H51 BCD     1      21.490  37.650  14.240  1.00  0.00            
ATOM    118  H52 BCD     1      21.590  38.080  16.770  1.00  0.00            
ATOM    119  H53 BCD     1      23.330  37.390  17.380  1.00  0.00            
ATOM    120  H54 BCD     1      21.600  35.130  16.860  1.00  0.00            
ATOM    121  H55 BCD     1      21.190  35.500  19.150  1.00  0.00            
ATOM    122  H56 BCD     1      19.160  36.810  17.590  1.00  0.00            
ATOM    123  H57 BCD     1      19.480  34.910  15.270  1.00  0.00            
ATOM    124  H58 BCD     1      17.270  35.250  14.660  1.00  0.00            
ATOM    125  H59 BCD     1      17.140  35.200  16.300  1.00  0.00            
ATOM    126  H60 BCD     1      16.030  36.910  15.730  1.00  0.00            
ATOM    127  C37 BCD     1      23.490  33.460  11.570  1.00  0.00            
ATOM    128  O31 BCD     1      22.860  32.180  11.830  1.00  0.00            
ATOM    129  C38 BCD     1      24.380  34.000  12.740  1.00  0.00            
ATOM    130  O32 BCD     1      25.330  32.950  13.230  1.00  0.00            
ATOM    131  C39 BCD     1      23.600  34.510  13.930  1.00  0.00            
ATOM    132  O33 BCD     1      24.390  35.200  14.880  1.00  0.00            
ATOM    133  C40 BCD     1      22.450  35.370  13.370  1.00  0.00            
ATOM    134  C41 BCD     1      21.670  34.920  12.170  1.00  0.00            
ATOM    135  O34 BCD     1      22.570  34.460  11.170  1.00  0.00            
ATOM    136  C42 BCD     1      20.710  35.930  11.520  1.00  0.00            
ATOM    137  O35 BCD     1      21.230  37.240  11.250  1.00  0.00            
ATOM    138  H61 BCD     1      24.130  33.310  10.690  1.00  0.00            
ATOM    139  H62 BCD     1      24.980  34.880  12.450  1.00  0.00            
ATOM    140  H63 BCD     1      25.000  32.160  12.800  1.00  0.00            
ATOM    141  H64 BCD     1      23.100  33.700  14.480  1.00  0.00            
ATOM    142  H65 BCD     1      23.790  35.800  15.330  1.00  0.00            
ATOM    143  H66 BCD     1      22.920  36.310  13.030  1.00  0.00            
ATOM    144  H67 BCD     1      21.090  34.060  12.520  1.00  0.00            
ATOM    145  H68 BCD     1      20.490  35.420  10.570  1.00  0.00            
ATOM    146  H69 BCD     1      19.840  36.150  12.150  1.00  0.00            
ATOM    147  H70 BCD     1      20.500  37.840  11.090  1.00  0.00            
ATOM    148  C1  CM8     2      22.680  24.910  20.090  1.00  0.00            
ATOM    149  C2  CM8     2      22.730  25.390  18.570  1.00  0.00            
ATOM    150  C3  CM8     2      22.160  26.810  18.320  1.00  0.00            
ATOM    151  O1  CM8     2      21.800  27.530  19.260  1.00  0.00            
ATOM    152  N1  CM8     2      22.240  27.310  17.000  1.00  0.00            
ATOM    153  C4  CM8     2      21.550  28.440  16.590  1.00  0.00            
ATOM    154  C5  CM8     2      21.680  29.670  17.230  1.00  0.00            
ATOM    155  C6  CM8     2      20.960  30.800  16.770  1.00  0.00            
ATOM    156  C7  CM8     2      20.130  30.670  15.580  1.00  0.00            
ATOM    157  Cl1 CM8     2      19.430  32.070  14.820  1.00  0.00            
ATOM    158  C8  CM8     2      20.120  29.450  14.930  1.00  0.00            
ATOM    159  Cl2 CM8     2      19.110  29.290  13.540  1.00  0.00            
ATOM    160  C9  CM8     2      20.770  28.330  15.460  1.00  0.00            
ATOM    161  H1  CM8     2      21.650  25.180  20.330  1.00  0.00            
ATOM    162  H2  CM8     2      23.010  23.890  20.310  1.00  0.00            
ATOM    163  H3  CM8     2      23.270  25.590  20.730  1.00  0.00            
ATOM    164  H4  CM8     2      22.180  24.720  17.890  1.00  0.00            
ATOM    165  H5  CM8     2      23.770  25.210  18.280  1.00  0.00            
ATOM    166  H6  CM8     2      22.660  26.700  16.310  1.00  0.00            
ATOM    167  H7  CM8     2      22.300  29.710  18.120  1.00  0.00            
ATOM    168  H8  CM8     2      21.030  31.760  17.270  1.00  0.00            
ATOM    169  H9  CM8     2      20.670  27.350  15.010  1.00  0.00            
TER
ENDMDL
MODEL        1
ATOM      1  C1  BCD     1      28.070  42.570  18.650  1.00  0.00            
ATOM      2  O1  BCD     1      27.710  41.340  19.270  1.00  0.00            
ATOM      3  C2  BCD     1      28.850  42.250  17.370  1.00  0.00            
ATOM      4  O2  BCD     1      28.060  41.370  16.550  1.00  0.00            
ATOM      5  C3  BCD     1      30.300  41.760  17.660  1.00  0.00            
ATOM      6  O3  BCD     1      31.090  41.580  16.500  1.00  0.00            
ATOM      7  C4  BCD     1      30.950  42.650  18.680  1.00  0.00            
ATOM      8  C5  BCD     1      30.050  42.800  19.890  1.00  0.00            
ATOM      9  O4  BCD     1      28.820  43.400  19.510  1.00  0.00            
ATOM     10  C6  BCD     1      30.630  43.590  21.050  1.00  0.00            
ATOM     11  O5  BCD     1      30.700  44.910  20.640  1.00  0.00            
ATOM     12  H1  BCD     1      27.130  43.100  18.450  1.00  0.00            
ATOM     13  H2  BCD     1      28.960  43.130  16.710  1.00  0.00            
ATOM     14  H3  BCD     1      27.780  40.740  17.220  1.00  0.00            
ATOM     15  H4  BCD     1      30.150  40.750  18.060  1.00  0.00            
ATOM     16  H5  BCD     1      30.680  40.930  15.920  1.00  0.00            
ATOM     17  H6  BCD     1      31.110  43.660  18.280  1.00  0.00            
ATOM     18  H7  BCD     1      29.930  41.810  20.350  1.00  0.00            
ATOM     19  H8  BCD     1      29.880  43.550  21.840  1.00  0.00            
ATOM     20  H9  BCD     1      31.620  43.190  21.300  1.00  0.00            
ATOM     21  H10 BCD     1      31.210  45.310  21.350  1.00  0.00            
ATOM     22  C7  BCD     1      24.470  39.540  20.950  1.00  0.00            
ATOM     23  O6  BCD     1      25.090  38.280  20.630  1.00  0.00            
ATOM     24  C8  BCD     1      24.190  40.430  19.740  1.00  0.00            
ATOM     25  O7  BCD     1      23.200  39.810  18.870  1.00  0.00            
ATOM     26  C9  BCD     1      25.410  40.770  19.010  1.00  0.00            
ATOM     27  O8  BCD     1      25.150  41.710  17.960  1.00  0.00            
ATOM     28  C10 BCD     1      26.450  41.350  19.990  1.00  0.00            
ATOM     29  C11 BCD     1      26.690  40.480  21.140  1.00  0.00            
ATOM     30  O9  BCD     1      25.440  40.310  21.740  1.00  0.00            
ATOM     31  C12 BCD     1      27.700  41.020  22.110  1.00  0.00            
ATOM     32  O10 BCD     1      27.670  40.270  23.300  1.00  0.00            
ATOM     33  H11 BCD     1      23.530  39.390  21.490  1.00  0.00            
ATOM     34  H12 BCD     1      23.710  41.350  20.090  1.00  0.00            
ATOM     35  H13 BCD     1      22.650  40.500  18.500  1.00  0.00            
ATOM     36  H14 BCD     1      25.760  39.820  18.580  1.00  0.00            
ATOM     37  H15 BCD     1      24.430  41.330  17.450  1.00  0.00            
ATOM     38  H16 BCD     1      26.200  42.380  20.280  1.00  0.00            
ATOM     39  H17 BCD     1      27.130  39.500  20.900  1.00  0.00            
ATOM     40  H18 BCD     1      28.710  40.960  21.690  1.00  0.00            
ATOM     41  H19 BCD     1      27.420  42.060  22.330  1.00  0.00            
ATOM     42  H20 BCD     1      26.750  40.000  23.260  1.00  0.00            
ATOM     43  C13 BCD     1      24.920  34.350  20.840  1.00  0.00            
ATOM     44  O11 BCD     1      26.320  34.520  20.530  1.00  0.00            
ATOM     45  C14 BCD     1      23.970  34.870  19.790  1.00  0.00            
ATOM     46  O12 BCD     1      24.070  34.050  18.570  1.00  0.00            
ATOM     47  C15 BCD     1      24.290  36.340  19.630  1.00  0.00            
ATOM     48  O13 BCD     1      23.380  37.020  18.780  1.00  0.00            
ATOM     49  C16 BCD     1      24.330  37.160  20.960  1.00  0.00            
ATOM     50  C17 BCD     1      25.050  36.380  22.080  1.00  0.00            
ATOM     51  O14 BCD     1      24.620  35.070  22.010  1.00  0.00            
ATOM     52  C18 BCD     1      24.780  36.850  23.470  1.00  0.00            
ATOM     53  O15 BCD     1      23.390  36.910  23.810  1.00  0.00            
ATOM     54  H21 BCD     1      24.670  33.320  21.130  1.00  0.00            
ATOM     55  H22 BCD     1      22.980  34.780  20.270  1.00  0.00            
ATOM     56  H23 BCD     1      24.920  34.260  18.180  1.00  0.00            
ATOM     57  H24 BCD     1      25.280  36.330  19.160  1.00  0.00            
ATOM     58  H25 BCD     1      23.620  37.950  18.810  1.00  0.00            
ATOM     59  H26 BCD     1      23.340  37.520  21.260  1.00  0.00            
ATOM     60  H27 BCD     1      26.140  36.350  21.970  1.00  0.00            
ATOM     61  H28 BCD     1      25.350  36.150  24.100  1.00  0.00            
ATOM     62  H29 BCD     1      25.160  37.870  23.610  1.00  0.00            
ATOM     63  H30 BCD     1      23.350  37.220  24.720  1.00  0.00            
ATOM     64  C19 BCD     1      29.690  32.530  19.180  1.00  0.00            
ATOM     65  O16 BCD     1      30.580  33.630  19.480  1.00  0.00            
ATOM     66  C20 BCD     1      28.620  32.910  18.160  1.00  0.00            
ATOM     67  O17 BCD     1      29.200  33.510  17.000  1.00  0.00            
ATOM     68  C21 BCD     1      27.540  33.840  18.680  1.00  0.00            
ATOM     69  O18 BCD     1      26.490  34.030  17.700  1.00  0.00            
ATOM     70  C22 BCD     1      26.990  33.390  20.000  1.00  0.00            
ATOM     71  C23 BCD     1      28.140  33.150  20.970  1.00  0.00            
ATOM     72  O19 BCD     1      29.020  32.170  20.340  1.00  0.00            
ATOM     73  C24 BCD     1      27.690  32.410  22.220  1.00  0.00            
ATOM     74  O20 BCD     1      28.850  31.960  22.960  1.00  0.00            
ATOM     75  H31 BCD     1      30.310  31.700  18.830  1.00  0.00            
ATOM     76  H32 BCD     1      28.180  31.960  17.830  1.00  0.00            
ATOM     77  H33 BCD     1      30.130  33.280  17.110  1.00  0.00            
ATOM     78  H34 BCD     1      28.150  34.740  18.830  1.00  0.00            
ATOM     79  H35 BCD     1      26.760  33.620  16.870  1.00  0.00            
ATOM     80  H36 BCD     1      26.360  32.500  19.960  1.00  0.00            
ATOM     81  H37 BCD     1      28.630  34.120  21.120  1.00  0.00            
ATOM     82  H38 BCD     1      27.140  33.090  22.880  1.00  0.00            
ATOM     83  H39 BCD     1      26.960  31.620  22.010  1.00  0.00            
ATOM     84  H40 BCD     1      29.370  31.500  22.300  1.00  0.00            
ATOM     85  C25 BCD     1      34.760  33.780  19.160  1.00  0.00            
ATOM     86  O21 BCD     1      34.680  35.190  18.890  1.00  0.00            
ATOM     87  C26 BCD     1      33.960  33.090  18.010  1.00  0.00            
ATOM     88  O22 BCD     1      34.450  33.470  16.740  1.00  0.00            
ATOM     89  C27 BCD     1      32.520  33.460  18.080  1.00  0.00            
ATOM     90  O23 BCD     1      31.770  32.760  17.070  1.00  0.00            
ATOM     91  C28 BCD     1      31.950  33.160  19.460  1.00  0.00            
ATOM     92  C29 BCD     1      32.800  33.890  20.530  1.00  0.00            
ATOM     93  O24 BCD     1      34.160  33.450  20.400  1.00  0.00            
ATOM     94  C30 BCD     1      32.360  33.660  21.950  1.00  0.00            
ATOM     95  O25 BCD     1      32.780  34.680  22.850  1.00  0.00            
ATOM     96  H41 BCD     1      35.800  33.430  19.210  1.00  0.00            
ATOM     97  H42 BCD     1      34.060  32.010  18.210  1.00  0.00            
ATOM     98  H43 BCD     1      34.200  32.850  16.050  1.00  0.00            
ATOM     99  H44 BCD     1      32.450  34.530  17.840  1.00  0.00            
ATOM    100  H45 BCD     1      32.280  32.330  16.370  1.00  0.00            
ATOM    101  H46 BCD     1      31.990  32.090  19.690  1.00  0.00            
ATOM    102  H47 BCD     1      32.810  34.970  20.320  1.00  0.00            
ATOM    103  H48 BCD     1      31.260  33.690  21.920  1.00  0.00            
ATOM    104  H49 BCD     1      32.680  32.670  22.270  1.00  0.00            
ATOM    105  H50 BCD     1      33.710  34.560  23.030  1.00  0.00            
ATOM    106  C31 BCD     1      36.630  38.730  18.830  1.00  0.00            
ATOM    107  O26 BCD     1      35.350  39.290  18.880  1.00  0.00            
ATOM    108  C32 BCD     1      36.880  37.830  17.560  1.00  0.00            
ATOM    109  O27 BCD     1      36.720  38.670  16.440  1.00  0.00            
ATOM    110  C33 BCD     1      35.870  36.670  17.590  1.00  0.00            
ATOM    111  C34 BCD     1      35.890  35.920  18.890  1.00  0.00            
ATOM    112  C35 BCD     1      35.790  36.850  20.060  1.00  0.00            
ATOM    113  O28 BCD     1      36.730  37.950  19.940  1.00  0.00            
ATOM    114  C36 BCD     1      36.230  36.160  21.320  1.00  0.00            
ATOM    115  O29 BCD     1      37.620  35.790  21.380  1.00  0.00            
ATOM    116  O30 BCD     1      36.230  35.700  16.520  1.00  0.00            
ATOM    117  H51 BCD     1      37.430  39.460  18.990  1.00  0.00            
ATOM    118  H52 BCD     1      37.860  37.350  17.620  1.00  0.00            
ATOM    119  H53 BCD     1      35.930  39.150  16.680  1.00  0.00            
ATOM    120  H54 BCD     1      34.870  37.110  17.470  1.00  0.00            
ATOM    121  H55 BCD     1      35.560  35.020  16.600  1.00  0.00            
ATOM    122  H56 BCD     1      36.730  35.210  18.930  1.00  0.00            
ATOM    123  H57 BCD     1      34.760  37.210  20.210  1.00  0.00            
ATOM    124  H58 BCD     1      36.090  36.870  22.140  1.00  0.00            
ATOM    125  H59 BCD     1      35.560  35.300  21.490  1.00  0.00            
ATOM    126  H60 BCD     1      38.120  36.590  21.220  1.00  0.00            
ATOM    127  C37 BCD     1      33.410  42.780  19.050  1.00  0.00            
ATOM    128  O31 BCD     1      32.230  42.020  19.120  1.00  0.00            
ATOM    129  C38 BCD     1      34.090  42.620  17.710  1.00  0.00            
ATOM    130  O32 BCD     1      33.290  43.110  16.650  1.00  0.00            
ATOM    131  C39 BCD     1      34.390  41.120  17.620  1.00  0.00            
ATOM    132  O33 BCD     1      35.050  40.880  16.340  1.00  0.00            
ATOM    133  C40 BCD     1      35.280  40.710  18.780  1.00  0.00            
ATOM    134  C41 BCD     1      34.840  41.220  20.140  1.00  0.00            
ATOM    135  O34 BCD     1      34.340  42.570  20.130  1.00  0.00            
ATOM    136  C42 BCD     1      35.990  41.150  21.070  1.00  0.00            
ATOM    137  O35 BCD     1      35.680  41.790  22.280  1.00  0.00            
ATOM    138  H61 BCD     1      33.020  43.810  19.030  1.00  0.00            
ATOM    139  H62 BCD     1      35.020  43.190  17.740  1.00  0.00            
ATOM    140  H63 BCD     1      32.570  42.500  16.450  1.00  0.00            
ATOM    141  H64 BCD     1      33.450  40.550  17.740  1.00  0.00            
ATOM    142  H65 BCD     1      34.490  40.730  15.570  1.00  0.00            
ATOM    143  H66 BCD     1      36.240  41.190  18.570  1.00  0.00            
ATOM    144  H67 BCD     1      34.030  40.540  20.450  1.00  0.00            
ATOM    145  H68 BCD     1      36.340  40.130  21.280  1.00  0.00            
ATOM    146  H69 BCD     1      36.820  41.600  20.510  1.00  0.00            
ATOM    147  H70 BCD     1      34.780  42.120  22.220  1.00  0.00            
ATOM    148  C1  CM8     2      25.380  37.970  15.890  1.00  0.00            
ATOM    149  C2  CM8     2      26.500  37.000  16.210  1.00  0.00            
ATOM    150  C3  CM8     2      27.650  37.650  16.970  1.00  0.00            
ATOM    151  O1  CM8     2      27.550  38.750  17.450  1.00  0.00            
ATOM    152  N1  CM8     2      28.700  36.750  17.170  1.00  0.00            
ATOM    153  C4  CM8     2      29.620  36.990  18.180  1.00  0.00            
ATOM    154  C5  CM8     2      30.840  37.580  17.780  1.00  0.00            
ATOM    155  C6  CM8     2      31.730  38.010  18.750  1.00  0.00            
ATOM    156  C7  CM8     2      31.450  37.710  20.130  1.00  0.00            
ATOM    157  Cl1 CM8     2      32.720  38.150  21.280  1.00  0.00            
ATOM    158  C8  CM8     2      30.180  37.250  20.590  1.00  0.00            
ATOM    159  Cl2 CM8     2      29.770  37.060  22.230  1.00  0.00            
ATOM    160  C9  CM8     2      29.230  36.920  19.550  1.00  0.00            
ATOM    161  H1  CM8     2      24.840  37.490  15.070  1.00  0.00            
ATOM    162  H2  CM8     2      24.730  38.190  16.740  1.00  0.00            
ATOM    163  H3  CM8     2      25.800  38.860  15.390  1.00  0.00            
ATOM    164  H4  CM8     2      26.880  36.650  15.240  1.00  0.00            
ATOM    165  H5  CM8     2      26.070  36.140  16.730  1.00  0.00            
ATOM    166  H6  CM8     2      28.690  35.790  16.850  1.00  0.00            
ATOM    167  H7  CM8     2      31.120  37.530  16.730  1.00  0.00            
ATOM    168  H8  CM8     2      32.710  38.350  18.450  1.00  0.00            
ATOM    169  H9  CM8     2      28.280  36.460  19.830  1.00  0.00            
TER
ENDMDL
MODEL        1
ATOM      1  C1  BCD     1      24.060  37.720  18.330  1.00  0.00            
ATOM      2  O1  BCD     1      24.470  36.820  17.320  1.00  0.00            
ATOM      3  C2  BCD     1      25.030  38.830  18.470  1.00  0.00            
ATOM      4  O2  BCD     1      25.190  39.600  17.240  1.00  0.00            
ATOM      5  C3  BCD     1      26.420  38.230  18.940  1.00  0.00            
ATOM      6  O3  BCD     1      27.440  39.300  19.100  1.00  0.00            
ATOM      7  C4  BCD     1      26.210  37.350  20.200  1.00  0.00            
ATOM      8  C5  BCD     1      25.020  36.370  20.090  1.00  0.00            
ATOM      9  O4  BCD     1      23.850  37.050  19.610  1.00  0.00            
ATOM     10  C6  BCD     1      24.760  35.640  21.400  1.00  0.00            
ATOM     11  O5  BCD     1      24.180  36.610  22.300  1.00  0.00            
ATOM     12  H1  BCD     1      23.090  38.190  18.110  1.00  0.00            
ATOM     13  H2  BCD     1      24.610  39.540  19.190  1.00  0.00            
ATOM     14  H3  BCD     1      25.940  40.190  17.320  1.00  0.00            
ATOM     15  H4  BCD     1      26.740  37.570  18.130  1.00  0.00            
ATOM     16  H5  BCD     1      28.100  38.930  19.690  1.00  0.00            
ATOM     17  H6  BCD     1      25.900  37.880  21.100  1.00  0.00            
ATOM     18  H7  BCD     1      25.290  35.550  19.410  1.00  0.00            
ATOM     19  H8  BCD     1      23.950  34.940  21.170  1.00  0.00            
ATOM     20  H9  BCD     1      25.610  35.050  21.770  1.00  0.00            
ATOM     21  H10 BCD     1      23.270  36.720  22.000  1.00  0.00            
ATOM     22  C7  BCD     1      23.260  34.640  14.210  1.00  0.00            
ATOM     23  O6  BCD     1      24.450  33.910  14.360  1.00  0.00            
ATOM     24  C8  BCD     1      23.480  36.100  13.860  1.00  0.00            
ATOM     25  O7  BCD     1      23.990  36.320  12.610  1.00  0.00            
ATOM     26  C9  BCD     1      24.290  36.740  14.940  1.00  0.00            
ATOM     27  O8  BCD     1      24.470  38.170  14.800  1.00  0.00            
ATOM     28  C10 BCD     1      23.520  36.530  16.340  1.00  0.00            
ATOM     29  C11 BCD     1      23.060  35.100  16.510  1.00  0.00            
ATOM     30  O9  BCD     1      22.440  34.550  15.360  1.00  0.00            
ATOM     31  C12 BCD     1      22.210  34.760  17.750  1.00  0.00            
ATOM     32  O10 BCD     1      21.070  35.450  17.850  1.00  0.00            
ATOM     33  H11 BCD     1      22.660  34.230  13.390  1.00  0.00            
ATOM     34  H12 BCD     1      22.550  36.690  13.980  1.00  0.00            
ATOM     35  H13 BCD     1      23.940  37.270  12.440  1.00  0.00            
ATOM     36  H14 BCD     1      25.310  36.350  15.000  1.00  0.00            
ATOM     37  H15 BCD     1      24.790  38.430  15.660  1.00  0.00            
ATOM     38  H16 BCD     1      22.610  37.130  16.460  1.00  0.00            
ATOM     39  H17 BCD     1      23.920  34.420  16.630  1.00  0.00            
ATOM     40  H18 BCD     1      22.000  33.710  17.520  1.00  0.00            
ATOM     41  H19 BCD     1      22.780  34.930  18.680  1.00  0.00            
ATOM     42  H20 BCD     1      20.760  35.030  18.660  1.00  0.00            
ATOM     43  C13 BCD     1      26.260  30.530  12.800  1.00  0.00            
ATOM     44  O11 BCD     1      27.420  30.470  13.700  1.00  0.00            
ATOM     45  C14 BCD     1      26.340  31.820  11.990  1.00  0.00            
ATOM     46  O12 BCD     1      27.630  32.150  11.460  1.00  0.00            
ATOM     47  C15 BCD     1      25.950  33.070  12.710  1.00  0.00            
ATOM     48  O13 BCD     1      25.820  34.170  11.890  1.00  0.00            
ATOM     49  C16 BCD     1      24.640  32.830  13.480  1.00  0.00            
ATOM     50  C17 BCD     1      24.780  31.550  14.350  1.00  0.00            
ATOM     51  O14 BCD     1      25.020  30.370  13.500  1.00  0.00            
ATOM     52  C18 BCD     1      23.670  31.270  15.370  1.00  0.00            
ATOM     53  O15 BCD     1      22.450  31.340  14.640  1.00  0.00            
ATOM     54  H21 BCD     1      26.380  29.710  12.090  1.00  0.00            
ATOM     55  H22 BCD     1      25.750  31.650  11.080  1.00  0.00            
ATOM     56  H23 BCD     1      27.960  31.360  11.030  1.00  0.00            
ATOM     57  H24 BCD     1      26.780  33.240  13.420  1.00  0.00            
ATOM     58  H25 BCD     1      25.230  34.790  12.330  1.00  0.00            
ATOM     59  H26 BCD     1      23.830  32.540  12.790  1.00  0.00            
ATOM     60  H27 BCD     1      25.690  31.680  14.940  1.00  0.00            
ATOM     61  H28 BCD     1      23.830  30.290  15.840  1.00  0.00            
ATOM     62  H29 BCD     1      23.780  32.000  16.190  1.00  0.00            
ATOM     63  H30 BCD     1      22.450  30.690  13.940  1.00  0.00            
ATOM     64  C19 BCD     1      30.390  28.020  14.810  1.00  0.00            
ATOM     65  O16 BCD     1      31.080  29.060  15.430  1.00  0.00            
ATOM     66  C20 BCD     1      30.230  28.230  13.250  1.00  0.00            
ATOM     67  O17 BCD     1      31.440  28.190  12.610  1.00  0.00            
ATOM     68  C21 BCD     1      29.460  29.470  13.090  1.00  0.00            
ATOM     69  O18 BCD     1      29.260  29.840  11.710  1.00  0.00            
ATOM     70  C22 BCD     1      28.070  29.280  13.750  1.00  0.00            
ATOM     71  C23 BCD     1      28.160  28.950  15.220  1.00  0.00            
ATOM     72  O19 BCD     1      29.090  27.890  15.310  1.00  0.00            
ATOM     73  C24 BCD     1      26.890  28.630  15.960  1.00  0.00            
ATOM     74  O20 BCD     1      26.250  27.490  15.400  1.00  0.00            
ATOM     75  H31 BCD     1      30.720  27.020  15.100  1.00  0.00            
ATOM     76  H32 BCD     1      29.600  27.430  12.830  1.00  0.00            
ATOM     77  H33 BCD     1      31.560  28.410  11.690  1.00  0.00            
ATOM     78  H34 BCD     1      30.030  30.210  13.670  1.00  0.00            
ATOM     79  H35 BCD     1      30.070  30.160  11.320  1.00  0.00            
ATOM     80  H36 BCD     1      27.540  28.530  13.150  1.00  0.00            
ATOM     81  H37 BCD     1      28.700  29.750  15.750  1.00  0.00            
ATOM     82  H38 BCD     1      27.190  28.360  16.980  1.00  0.00            
ATOM     83  H39 BCD     1      26.250  29.530  15.890  1.00  0.00            
ATOM     84  H40 BCD     1      26.790  26.770  15.750  1.00  0.00            
ATOM     85  C25 BCD     1      33.680  29.810  18.330  1.00  0.00            
ATOM     86  O21 BCD     1      32.810  30.770  18.840  1.00  0.00            
ATOM     87  C26 BCD     1      34.100  30.150  16.900  1.00  0.00            
ATOM     88  O22 BCD     1      34.680  31.460  16.720  1.00  0.00            
ATOM     89  C27 BCD     1      32.900  30.170  16.030  1.00  0.00            
ATOM     90  O23 BCD     1      33.390  30.340  14.690  1.00  0.00            
ATOM     91  C28 BCD     1      32.250  28.820  16.140  1.00  0.00            
ATOM     92  C29 BCD     1      31.890  28.400  17.570  1.00  0.00            
ATOM     93  O24 BCD     1      33.100  28.480  18.350  1.00  0.00            
ATOM     94  C30 BCD     1      31.390  26.890  17.710  1.00  0.00            
ATOM     95  O25 BCD     1      31.240  26.530  19.050  1.00  0.00            
ATOM     96  H41 BCD     1      34.460  29.670  19.090  1.00  0.00            
ATOM     97  H42 BCD     1      34.790  29.380  16.530  1.00  0.00            
ATOM     98  H43 BCD     1      34.960  31.650  15.820  1.00  0.00            
ATOM     99  H44 BCD     1      32.280  30.970  16.450  1.00  0.00            
ATOM    100  H45 BCD     1      33.770  31.220  14.590  1.00  0.00            
ATOM    101  H46 BCD     1      32.750  28.010  15.590  1.00  0.00            
ATOM    102  H47 BCD     1      31.110  29.070  17.960  1.00  0.00            
ATOM    103  H48 BCD     1      30.420  26.870  17.200  1.00  0.00            
ATOM    104  H49 BCD     1      32.060  26.130  17.280  1.00  0.00            
ATOM    105  H50 BCD     1      32.060  26.730  19.500  1.00  0.00            
ATOM    106  C31 BCD     1      32.290  33.450  21.990  1.00  0.00            
ATOM    107  O26 BCD     1      31.120  34.060  21.410  1.00  0.00            
ATOM    108  C32 BCD     1      33.540  33.690  21.070  1.00  0.00            
ATOM    109  O27 BCD     1      33.760  35.070  20.830  1.00  0.00            
ATOM    110  C33 BCD     1      33.390  32.880  19.740  1.00  0.00            
ATOM    111  C34 BCD     1      33.110  31.410  20.040  1.00  0.00            
ATOM    112  C35 BCD     1      31.890  31.290  20.950  1.00  0.00            
ATOM    113  O28 BCD     1      32.120  32.040  22.170  1.00  0.00            
ATOM    114  C36 BCD     1      31.690  29.850  21.280  1.00  0.00            
ATOM    115  O29 BCD     1      32.900  29.310  21.870  1.00  0.00            
ATOM    116  O30 BCD     1      34.440  32.950  18.830  1.00  0.00            
ATOM    117  H51 BCD     1      32.510  33.920  22.950  1.00  0.00            
ATOM    118  H52 BCD     1      34.370  33.190  21.590  1.00  0.00            
ATOM    119  H53 BCD     1      34.430  35.050  20.130  1.00  0.00            
ATOM    120  H54 BCD     1      32.520  33.310  19.230  1.00  0.00            
ATOM    121  H55 BCD     1      34.270  32.410  18.050  1.00  0.00            
ATOM    122  H56 BCD     1      33.980  30.930  20.510  1.00  0.00            
ATOM    123  H57 BCD     1      31.050  31.780  20.430  1.00  0.00            
ATOM    124  H58 BCD     1      30.890  29.720  22.020  1.00  0.00            
ATOM    125  H59 BCD     1      31.440  29.330  20.350  1.00  0.00            
ATOM    126  H60 BCD     1      33.130  29.900  22.590  1.00  0.00            
ATOM    127  C37 BCD     1      28.040  36.850  21.660  1.00  0.00            
ATOM    128  O31 BCD     1      27.460  36.620  20.410  1.00  0.00            
ATOM    129  C38 BCD     1      29.430  37.400  21.460  1.00  0.00            
ATOM    130  O32 BCD     1      29.420  38.620  20.680  1.00  0.00            
ATOM    131  C39 BCD     1      30.410  36.340  21.020  1.00  0.00            
ATOM    132  O33 BCD     1      31.740  36.920  21.060  1.00  0.00            
ATOM    133  C40 BCD     1      30.340  35.090  21.910  1.00  0.00            
ATOM    134  C41 BCD     1      28.880  34.580  22.080  1.00  0.00            
ATOM    135  O34 BCD     1      28.020  35.640  22.470  1.00  0.00            
ATOM    136  C42 BCD     1      28.750  33.290  22.850  1.00  0.00            
ATOM    137  O35 BCD     1      28.930  33.600  24.240  1.00  0.00            
ATOM    138  H61 BCD     1      27.430  37.530  22.270  1.00  0.00            
ATOM    139  H62 BCD     1      29.810  37.670  22.450  1.00  0.00            
ATOM    140  H63 BCD     1      30.190  39.110  20.990  1.00  0.00            
ATOM    141  H64 BCD     1      30.170  36.030  19.990  1.00  0.00            
ATOM    142  H65 BCD     1      32.410  36.270  20.840  1.00  0.00            
ATOM    143  H66 BCD     1      30.660  35.450  22.900  1.00  0.00            
ATOM    144  H67 BCD     1      28.580  34.430  21.040  1.00  0.00            
ATOM    145  H68 BCD     1      27.690  33.050  22.670  1.00  0.00            
ATOM    146  H69 BCD     1      29.440  32.500  22.520  1.00  0.00            
ATOM    147  H70 BCD     1      28.330  34.330  24.400  1.00  0.00            
ATOM    148  C1  CM8     2      28.230  38.400  14.100  1.00  0.00            
ATOM    149  C2  CM8     2      28.250  36.920  13.880  1.00  0.00            
ATOM    150  C3  CM8     2      28.020  36.000  15.090  1.00  0.00            
ATOM    151  O1  CM8     2      27.640  36.430  16.130  1.00  0.00            
ATOM    152  N1  CM8     2      28.180  34.680  14.950  1.00  0.00            
ATOM    153  C4  CM8     2      28.170  33.740  15.940  1.00  0.00            
ATOM    154  C5  CM8     2      29.340  33.010  16.120  1.00  0.00            
ATOM    155  C6  CM8     2      29.400  32.110  17.230  1.00  0.00            
ATOM    156  C7  CM8     2      28.270  31.900  18.050  1.00  0.00            
ATOM    157  Cl1 CM8     2      28.550  30.590  19.140  1.00  0.00            
ATOM    158  C8  CM8     2      27.110  32.700  17.870  1.00  0.00            
ATOM    159  Cl2 CM8     2      25.750  32.560  18.900  1.00  0.00            
ATOM    160  C9  CM8     2      27.110  33.680  16.840  1.00  0.00            
ATOM    161  H1  CM8     2      28.260  38.990  13.170  1.00  0.00            
ATOM    162  H2  CM8     2      27.360  38.750  14.650  1.00  0.00            
ATOM    163  H3  CM8     2      29.110  38.580  14.740  1.00  0.00            
ATOM    164  H4  CM8     2      29.240  36.730  13.440  1.00  0.00            
ATOM    165  H5  CM8     2      27.440  36.670  13.190  1.00  0.00            
ATOM    166  H6  CM8     2      28.790  34.440  14.180  1.00  0.00            
ATOM    167  H7  CM8     2      30.170  33.220  15.450  1.00  0.00            
ATOM    168  H8  CM8     2      30.290  31.520  17.450  1.00  0.00            
ATOM    169  H9  CM8     2      26.370  34.460  16.730  1.00  0.00            
TER
ENDMDL
MODEL        1
ATOM      1  C1  BCD     1      31.900  30.270  15.740  1.00  0.00            
ATOM      2  O1  BCD     1      31.760  29.130  14.960  1.00  0.00            
ATOM      3  C2  BCD     1      32.750  31.300  14.920  1.00  0.00            
ATOM      4  O2  BCD     1      32.100  31.540  13.660  1.00  0.00            
ATOM      5  C3  BCD     1      34.080  30.730  14.630  1.00  0.00            
ATOM      6  O3  BCD     1      34.940  31.730  13.930  1.00  0.00            
ATOM      7  C4  BCD     1      34.730  30.340  16.010  1.00  0.00            
ATOM      8  C5  BCD     1      33.820  29.570  16.950  1.00  0.00            
ATOM      9  O4  BCD     1      32.510  30.060  17.000  1.00  0.00            
ATOM     10  C6  BCD     1      34.400  29.610  18.430  1.00  0.00            
ATOM     11  O5  BCD     1      34.730  30.870  19.010  1.00  0.00            
ATOM     12  H1  BCD     1      30.890  30.630  15.940  1.00  0.00            
ATOM     13  H2  BCD     1      32.860  32.210  15.520  1.00  0.00            
ATOM     14  H3  BCD     1      32.090  30.730  13.150  1.00  0.00            
ATOM     15  H4  BCD     1      33.950  29.870  13.960  1.00  0.00            
ATOM     16  H5  BCD     1      34.550  31.910  13.070  1.00  0.00            
ATOM     17  H6  BCD     1      35.110  31.290  16.410  1.00  0.00            
ATOM     18  H7  BCD     1      33.700  28.530  16.640  1.00  0.00            
ATOM     19  H8  BCD     1      33.730  29.040  19.080  1.00  0.00            
ATOM     20  H9  BCD     1      35.230  28.900  18.410  1.00  0.00            
ATOM     21  H10 BCD     1      34.030  31.450  18.710  1.00  0.00            
ATOM     22  C7  BCD     1      29.570  25.600  14.700  1.00  0.00            
ATOM     23  O6  BCD     1      30.730  24.830  14.570  1.00  0.00            
ATOM     24  C8  BCD     1      29.480  26.580  13.510  1.00  0.00            
ATOM     25  O7  BCD     1      29.580  25.780  12.330  1.00  0.00            
ATOM     26  C9  BCD     1      30.520  27.630  13.620  1.00  0.00            
ATOM     27  O8  BCD     1      30.390  28.700  12.690  1.00  0.00            
ATOM     28  C10 BCD     1      30.580  28.330  14.950  1.00  0.00            
ATOM     29  C11 BCD     1      30.690  27.290  16.000  1.00  0.00            
ATOM     30  O9  BCD     1      29.590  26.400  15.950  1.00  0.00            
ATOM     31  C12 BCD     1      30.520  27.830  17.440  1.00  0.00            
ATOM     32  O10 BCD     1      29.440  28.700  17.620  1.00  0.00            
ATOM     33  H11 BCD     1      28.740  24.890  14.630  1.00  0.00            
ATOM     34  H12 BCD     1      28.500  27.070  13.480  1.00  0.00            
ATOM     35  H13 BCD     1      28.790  26.040  11.850  1.00  0.00            
ATOM     36  H14 BCD     1      31.480  27.160  13.390  1.00  0.00            
ATOM     37  H15 BCD     1      30.570  28.420  11.790  1.00  0.00            
ATOM     38  H16 BCD     1      29.710  28.970  15.120  1.00  0.00            
ATOM     39  H17 BCD     1      31.670  26.800  15.940  1.00  0.00            
ATOM     40  H18 BCD     1      30.420  26.890  18.000  1.00  0.00            
ATOM     41  H19 BCD     1      31.470  28.190  17.850  1.00  0.00            
ATOM     42  H20 BCD     1      29.630  29.230  18.400  1.00  0.00            
ATOM     43  C13 BCD     1      31.620  20.610  14.720  1.00  0.00            
ATOM     44  O11 BCD     1      32.920  20.730  14.150  1.00  0.00            
ATOM     45  C14 BCD     1      30.530  21.080  13.750  1.00  0.00            
ATOM     46  O12 BCD     1      30.610  20.330  12.500  1.00  0.00            
ATOM     47  C15 BCD     1      30.630  22.610  13.480  1.00  0.00            
ATOM     48  O13 BCD     1      29.640  23.110  12.520  1.00  0.00            
ATOM     49  C16 BCD     1      30.540  23.450  14.810  1.00  0.00            
ATOM     50  C17 BCD     1      31.670  22.980  15.720  1.00  0.00            
ATOM     51  O14 BCD     1      31.540  21.540  15.870  1.00  0.00            
ATOM     52  C18 BCD     1      31.670  23.700  17.030  1.00  0.00            
ATOM     53  O15 BCD     1      30.530  23.390  17.850  1.00  0.00            
ATOM     54  H21 BCD     1      31.390  19.580  15.020  1.00  0.00            
ATOM     55  H22 BCD     1      29.560  20.930  14.250  1.00  0.00            
ATOM     56  H23 BCD     1      30.640  19.390  12.710  1.00  0.00            
ATOM     57  H24 BCD     1      31.640  22.810  13.090  1.00  0.00            
ATOM     58  H25 BCD     1      29.870  24.050  12.470  1.00  0.00            
ATOM     59  H26 BCD     1      29.620  23.270  15.380  1.00  0.00            
ATOM     60  H27 BCD     1      32.690  23.210  15.380  1.00  0.00            
ATOM     61  H28 BCD     1      32.540  23.330  17.600  1.00  0.00            
ATOM     62  H29 BCD     1      31.760  24.770  16.810  1.00  0.00            
ATOM     63  H30 BCD     1      29.910  22.830  17.380  1.00  0.00            
ATOM     64  C19 BCD     1      36.600  18.810  14.090  1.00  0.00            
ATOM     65  O16 BCD     1      37.250  20.100  13.800  1.00  0.00            
ATOM     66  C20 BCD     1      35.660  18.260  13.020  1.00  0.00            
ATOM     67  O17 BCD     1      36.320  18.150  11.710  1.00  0.00            
ATOM     68  C21 BCD     1      34.480  19.230  12.970  1.00  0.00            
ATOM     69  O18 BCD     1      33.520  18.780  11.950  1.00  0.00            
ATOM     70  C22 BCD     1      33.800  19.510  14.370  1.00  0.00            
ATOM     71  C23 BCD     1      34.840  19.850  15.430  1.00  0.00            
ATOM     72  O19 BCD     1      35.890  18.890  15.370  1.00  0.00            
ATOM     73  C24 BCD     1      34.300  19.830  16.850  1.00  0.00            
ATOM     74  O20 BCD     1      33.510  18.620  17.060  1.00  0.00            
ATOM     75  H31 BCD     1      37.430  18.120  14.270  1.00  0.00            
ATOM     76  H32 BCD     1      35.400  17.230  13.310  1.00  0.00            
ATOM     77  H33 BCD     1      36.610  19.010  11.410  1.00  0.00            
ATOM     78  H34 BCD     1      34.860  20.220  12.690  1.00  0.00            
ATOM     79  H35 BCD     1      32.950  19.520  11.700  1.00  0.00            
ATOM     80  H36 BCD     1      33.200  18.620  14.600  1.00  0.00            
ATOM     81  H37 BCD     1      35.320  20.820  15.250  1.00  0.00            
ATOM     82  H38 BCD     1      35.220  19.760  17.450  1.00  0.00            
ATOM     83  H39 BCD     1      33.700  20.730  17.020  1.00  0.00            
ATOM     84  H40 BCD     1      33.070  18.640  17.910  1.00  0.00            
ATOM     85  C25 BCD     1      40.090  22.080  11.770  1.00  0.00            
ATOM     86  O21 BCD     1      39.630  23.290  12.380  1.00  0.00            
ATOM     87  C26 BCD     1      39.150  21.360  10.880  1.00  0.00            
ATOM     88  O22 BCD     1      38.930  21.960   9.720  1.00  0.00            
ATOM     89  C27 BCD     1      37.850  21.060  11.620  1.00  0.00            
ATOM     90  O23 BCD     1      36.850  20.410  10.770  1.00  0.00            
ATOM     91  C28 BCD     1      38.270  20.200  12.870  1.00  0.00            
ATOM     92  C29 BCD     1      39.520  20.820  13.640  1.00  0.00            
ATOM     93  O24 BCD     1      40.550  21.220  12.750  1.00  0.00            
ATOM     94  C30 BCD     1      40.000  19.870  14.620  1.00  0.00            
ATOM     95  O25 BCD     1      40.340  18.620  13.990  1.00  0.00            
ATOM     96  H41 BCD     1      40.900  22.410  11.120  1.00  0.00            
ATOM     97  H42 BCD     1      39.700  20.440  10.630  1.00  0.00            
ATOM     98  H43 BCD     1      38.350  21.480   9.120  1.00  0.00            
ATOM     99  H44 BCD     1      37.540  22.050  11.980  1.00  0.00            
ATOM    100  H45 BCD     1      36.100  20.990  10.590  1.00  0.00            
ATOM    101  H46 BCD     1      38.560  19.200  12.500  1.00  0.00            
ATOM    102  H47 BCD     1      39.190  21.710  14.190  1.00  0.00            
ATOM    103  H48 BCD     1      40.890  20.230  15.160  1.00  0.00            
ATOM    104  H49 BCD     1      39.240  19.690  15.390  1.00  0.00            
ATOM    105  H50 BCD     1      40.290  17.950  14.680  1.00  0.00            
ATOM    106  C31 BCD     1      39.560  27.350  12.200  1.00  0.00            
ATOM    107  O26 BCD     1      38.630  27.400  13.220  1.00  0.00            
ATOM    108  C32 BCD     1      38.880  26.620  11.010  1.00  0.00            
ATOM    109  O27 BCD     1      37.710  27.320  10.700  1.00  0.00            
ATOM    110  C33 BCD     1      38.690  25.220  11.350  1.00  0.00            
ATOM    111  C34 BCD     1      39.980  24.550  11.790  1.00  0.00            
ATOM    112  C35 BCD     1      40.610  25.380  12.910  1.00  0.00            
ATOM    113  O28 BCD     1      40.820  26.760  12.520  1.00  0.00            
ATOM    114  C36 BCD     1      41.930  24.910  13.620  1.00  0.00            
ATOM    115  O29 BCD     1      42.990  24.720  12.710  1.00  0.00            
ATOM    116  O30 BCD     1      38.130  24.440  10.230  1.00  0.00            
ATOM    117  H51 BCD     1      39.840  28.350  11.860  1.00  0.00            
ATOM    118  H52 BCD     1      39.530  26.650  10.130  1.00  0.00            
ATOM    119  H53 BCD     1      37.460  27.650  11.560  1.00  0.00            
ATOM    120  H54 BCD     1      37.960  25.240  12.160  1.00  0.00            
ATOM    121  H55 BCD     1      38.700  23.750   9.890  1.00  0.00            
ATOM    122  H56 BCD     1      40.610  24.460  10.900  1.00  0.00            
ATOM    123  H57 BCD     1      39.820  25.330  13.680  1.00  0.00            
ATOM    124  H58 BCD     1      42.250  25.720  14.280  1.00  0.00            
ATOM    125  H59 BCD     1      41.700  24.000  14.190  1.00  0.00            
ATOM    126  H60 BCD     1      43.820  24.620  13.180  1.00  0.00            
ATOM    127  C37 BCD     1      37.140  29.930  16.190  1.00  0.00            
ATOM    128  O31 BCD     1      35.860  29.570  15.680  1.00  0.00            
ATOM    129  C38 BCD     1      38.040  30.620  15.180  1.00  0.00            
ATOM    130  O32 BCD     1      37.450  31.890  14.950  1.00  0.00            
ATOM    131  C39 BCD     1      38.180  29.670  13.910  1.00  0.00            
ATOM    132  O33 BCD     1      38.920  30.250  12.870  1.00  0.00            
ATOM    133  C40 BCD     1      38.740  28.320  14.310  1.00  0.00            
ATOM    134  C41 BCD     1      37.910  27.770  15.470  1.00  0.00            
ATOM    135  O34 BCD     1      37.740  28.690  16.520  1.00  0.00            
ATOM    136  C42 BCD     1      38.520  26.550  16.060  1.00  0.00            
ATOM    137  O35 BCD     1      39.870  26.630  16.510  1.00  0.00            
ATOM    138  H61 BCD     1      36.950  30.520  17.090  1.00  0.00            
ATOM    139  H62 BCD     1      39.020  30.730  15.670  1.00  0.00            
ATOM    140  H63 BCD     1      36.580  31.720  14.590  1.00  0.00            
ATOM    141  H64 BCD     1      37.180  29.640  13.470  1.00  0.00            
ATOM    142  H65 BCD     1      38.260  30.550  12.240  1.00  0.00            
ATOM    143  H66 BCD     1      39.800  28.440  14.550  1.00  0.00            
ATOM    144  H67 BCD     1      36.890  27.420  15.270  1.00  0.00            
ATOM    145  H68 BCD     1      37.890  26.330  16.930  1.00  0.00            
ATOM    146  H69 BCD     1      38.550  25.660  15.420  1.00  0.00            
ATOM    147  H70 BCD     1      40.250  25.750  16.530  1.00  0.00            
ATOM    148  C1  CM8     2      34.510  28.840   9.400  1.00  0.00            
ATOM    149  C2  CM8     2      33.720  28.160  10.570  1.00  0.00            
ATOM    150  C3  CM8     2      34.440  27.760  11.840  1.00  0.00            
ATOM    151  O1  CM8     2      35.300  28.410  12.450  1.00  0.00            
ATOM    152  N1  CM8     2      34.170  26.410  12.240  1.00  0.00            
ATOM    153  C4  CM8     2      34.710  25.820  13.410  1.00  0.00            
ATOM    154  C5  CM8     2      35.550  24.660  13.350  1.00  0.00            
ATOM    155  C6  CM8     2      35.940  24.000  14.550  1.00  0.00            
ATOM    156  C7  CM8     2      35.410  24.440  15.760  1.00  0.00            
ATOM    157  Cl1 CM8     2      35.650  23.570  17.250  1.00  0.00            
ATOM    158  C8  CM8     2      34.610  25.610  15.820  1.00  0.00            
ATOM    159  Cl2 CM8     2      33.880  26.040  17.370  1.00  0.00            
ATOM    160  C9  CM8     2      34.260  26.280  14.690  1.00  0.00            
ATOM    161  H1  CM8     2      35.500  28.390   9.260  1.00  0.00            
ATOM    162  H2  CM8     2      33.850  28.740   8.540  1.00  0.00            
ATOM    163  H3  CM8     2      34.720  29.910   9.520  1.00  0.00            
ATOM    164  H4  CM8     2      33.370  27.190  10.180  1.00  0.00            
ATOM    165  H5  CM8     2      32.850  28.780  10.800  1.00  0.00            
ATOM    166  H6  CM8     2      33.510  25.850  11.710  1.00  0.00            
ATOM    167  H7  CM8     2      35.880  24.260  12.400  1.00  0.00            
ATOM    168  H8  CM8     2      36.520  23.080  14.490  1.00  0.00            
ATOM    169  H9  CM8     2      33.630  27.160  14.760  1.00  0.00            
TER
ENDMDL
MODEL        1
ATOM      1  C1  BCD     1      44.320  29.650  21.760  1.00  0.00            
ATOM      2  O1  BCD     1      42.970  29.630  21.310  1.00  0.00            
ATOM      3  C2  BCD     1      45.200  30.430  20.810  1.00  0.00            
ATOM      4  O2  BCD     1      44.800  31.860  20.950  1.00  0.00            
ATOM      5  C3  BCD     1      45.080  29.830  19.460  1.00  0.00            
ATOM      6  O3  BCD     1      45.890  30.590  18.500  1.00  0.00            
ATOM      7  C4  BCD     1      45.430  28.350  19.510  1.00  0.00            
ATOM      8  C5  BCD     1      44.720  27.550  20.630  1.00  0.00            
ATOM      9  O4  BCD     1      44.920  28.340  21.840  1.00  0.00            
ATOM     10  C6  BCD     1      45.390  26.190  20.770  1.00  0.00            
ATOM     11  O5  BCD     1      44.980  25.530  21.950  1.00  0.00            
ATOM     12  H1  BCD     1      44.420  30.050  22.770  1.00  0.00            
ATOM     13  H2  BCD     1      46.240  30.440  21.170  1.00  0.00            
ATOM     14  H3  BCD     1      43.860  31.900  20.760  1.00  0.00            
ATOM     15  H4  BCD     1      44.030  29.800  19.130  1.00  0.00            
ATOM     16  H5  BCD     1      45.890  31.510  18.770  1.00  0.00            
ATOM     17  H6  BCD     1      46.510  28.150  19.560  1.00  0.00            
ATOM     18  H7  BCD     1      43.660  27.470  20.350  1.00  0.00            
ATOM     19  H8  BCD     1      45.220  25.700  19.800  1.00  0.00            
ATOM     20  H9  BCD     1      46.480  26.250  20.730  1.00  0.00            
ATOM     21  H10 BCD     1      45.080  26.170  22.660  1.00  0.00            
ATOM     22  C7  BCD     1      39.080  30.410  22.440  1.00  0.00            
ATOM     23  O6  BCD     1      38.540  30.030  21.170  1.00  0.00            
ATOM     24  C8  BCD     1      40.080  31.610  22.360  1.00  0.00            
ATOM     25  O7  BCD     1      39.380  32.770  21.800  1.00  0.00            
ATOM     26  C9  BCD     1      41.290  31.240  21.540  1.00  0.00            
ATOM     27  O8  BCD     1      42.220  32.330  21.310  1.00  0.00            
ATOM     28  C10 BCD     1      41.860  29.990  22.150  1.00  0.00            
ATOM     29  C11 BCD     1      40.800  28.860  22.200  1.00  0.00            
ATOM     30  O9  BCD     1      39.670  29.300  22.970  1.00  0.00            
ATOM     31  C12 BCD     1      41.370  27.630  22.960  1.00  0.00            
ATOM     32  O10 BCD     1      41.800  27.670  24.300  1.00  0.00            
ATOM     33  H11 BCD     1      38.250  30.660  23.120  1.00  0.00            
ATOM     34  H12 BCD     1      40.300  31.820  23.420  1.00  0.00            
ATOM     35  H13 BCD     1      38.930  32.480  21.010  1.00  0.00            
ATOM     36  H14 BCD     1      40.930  30.990  20.530  1.00  0.00            
ATOM     37  H15 BCD     1      41.620  33.000  20.970  1.00  0.00            
ATOM     38  H16 BCD     1      42.290  30.160  23.150  1.00  0.00            
ATOM     39  H17 BCD     1      40.460  28.620  21.180  1.00  0.00            
ATOM     40  H18 BCD     1      40.640  26.830  22.790  1.00  0.00            
ATOM     41  H19 BCD     1      42.260  27.420  22.360  1.00  0.00            
ATOM     42  H20 BCD     1      42.100  26.790  24.560  1.00  0.00            
ATOM     43  C13 BCD     1      34.990  29.820  19.120  1.00  0.00            
ATOM     44  O11 BCD     1      35.530  29.140  17.990  1.00  0.00            
ATOM     45  C14 BCD     1      35.640  31.190  19.260  1.00  0.00            
ATOM     46  O12 BCD     1      35.500  31.710  17.940  1.00  0.00            
ATOM     47  C15 BCD     1      37.110  31.100  19.640  1.00  0.00            
ATOM     48  O13 BCD     1      37.650  32.460  19.790  1.00  0.00            
ATOM     49  C16 BCD     1      37.180  30.310  20.910  1.00  0.00            
ATOM     50  C17 BCD     1      36.640  28.910  20.740  1.00  0.00            
ATOM     51  O14 BCD     1      35.230  29.070  20.300  1.00  0.00            
ATOM     52  C18 BCD     1      36.660  28.050  22.020  1.00  0.00            
ATOM     53  O15 BCD     1      35.830  28.760  22.930  1.00  0.00            
ATOM     54  H21 BCD     1      33.900  29.880  19.010  1.00  0.00            
ATOM     55  H22 BCD     1      35.030  31.720  20.000  1.00  0.00            
ATOM     56  H23 BCD     1      34.780  31.250  17.490  1.00  0.00            
ATOM     57  H24 BCD     1      37.580  30.530  18.820  1.00  0.00            
ATOM     58  H25 BCD     1      37.500  32.930  18.960  1.00  0.00            
ATOM     59  H26 BCD     1      36.730  30.880  21.730  1.00  0.00            
ATOM     60  H27 BCD     1      37.180  28.330  19.980  1.00  0.00            
ATOM     61  H28 BCD     1      36.040  27.190  21.750  1.00  0.00            
ATOM     62  H29 BCD     1      37.680  27.770  22.330  1.00  0.00            
ATOM     63  H30 BCD     1      35.210  29.250  22.380  1.00  0.00            
ATOM     64  C19 BCD     1      34.540  27.300  14.540  1.00  0.00            
ATOM     65  O16 BCD     1      35.910  27.480  14.180  1.00  0.00            
ATOM     66  C20 BCD     1      33.860  28.640  14.820  1.00  0.00            
ATOM     67  O17 BCD     1      33.870  29.580  13.730  1.00  0.00            
ATOM     68  C21 BCD     1      34.390  29.350  16.000  1.00  0.00            
ATOM     69  O18 BCD     1      33.560  30.410  16.320  1.00  0.00            
ATOM     70  C22 BCD     1      34.580  28.420  17.180  1.00  0.00            
ATOM     71  C23 BCD     1      35.240  27.100  16.770  1.00  0.00            
ATOM     72  O19 BCD     1      34.570  26.470  15.700  1.00  0.00            
ATOM     73  C24 BCD     1      35.240  26.130  18.000  1.00  0.00            
ATOM     74  O20 BCD     1      33.940  25.590  18.460  1.00  0.00            
ATOM     75  H31 BCD     1      33.950  26.770  13.780  1.00  0.00            
ATOM     76  H32 BCD     1      32.800  28.400  14.940  1.00  0.00            
ATOM     77  H33 BCD     1      33.540  30.440  14.000  1.00  0.00            
ATOM     78  H34 BCD     1      35.350  29.740  15.630  1.00  0.00            
ATOM     79  H35 BCD     1      32.670  30.070  16.340  1.00  0.00            
ATOM     80  H36 BCD     1      33.630  28.130  17.640  1.00  0.00            
ATOM     81  H37 BCD     1      36.270  27.340  16.490  1.00  0.00            
ATOM     82  H38 BCD     1      35.880  25.320  17.630  1.00  0.00            
ATOM     83  H39 BCD     1      35.720  26.600  18.870  1.00  0.00            
ATOM     84  H40 BCD     1      33.630  25.020  17.760  1.00  0.00            
ATOM     85  C25 BCD     1      38.730  26.560  11.370  1.00  0.00            
ATOM     86  O21 BCD     1      39.720  27.170  12.250  1.00  0.00            
ATOM     87  C26 BCD     1      37.600  27.470  10.840  1.00  0.00            
ATOM     88  O22 BCD     1      38.180  28.470   9.930  1.00  0.00            
ATOM     89  C27 BCD     1      36.750  28.010  12.030  1.00  0.00            
ATOM     90  O23 BCD     1      35.680  28.880  11.600  1.00  0.00            
ATOM     91  C28 BCD     1      36.310  26.920  12.940  1.00  0.00            
ATOM     92  C29 BCD     1      37.390  25.870  13.230  1.00  0.00            
ATOM     93  O24 BCD     1      38.190  25.490  12.130  1.00  0.00            
ATOM     94  C30 BCD     1      36.880  24.530  13.860  1.00  0.00            
ATOM     95  O25 BCD     1      37.960  23.690  14.220  1.00  0.00            
ATOM     96  H41 BCD     1      39.180  25.980  10.560  1.00  0.00            
ATOM     97  H42 BCD     1      36.880  26.900  10.240  1.00  0.00            
ATOM     98  H43 BCD     1      37.510  28.800   9.330  1.00  0.00            
ATOM     99  H44 BCD     1      37.400  28.700  12.580  1.00  0.00            
ATOM    100  H45 BCD     1      35.070  29.000  12.320  1.00  0.00            
ATOM    101  H46 BCD     1      35.410  26.500  12.470  1.00  0.00            
ATOM    102  H47 BCD     1      38.110  26.300  13.930  1.00  0.00            
ATOM    103  H48 BCD     1      36.250  24.770  14.730  1.00  0.00            
ATOM    104  H49 BCD     1      36.230  24.000  13.140  1.00  0.00            
ATOM    105  H50 BCD     1      37.690  22.770  14.180  1.00  0.00            
ATOM    106  C31 BCD     1      43.640  27.850  12.570  1.00  0.00            
ATOM    107  O26 BCD     1      43.410  27.880  13.960  1.00  0.00            
ATOM    108  C32 BCD     1      42.880  29.030  11.990  1.00  0.00            
ATOM    109  O27 BCD     1      43.400  30.180  12.620  1.00  0.00            
ATOM    110  C33 BCD     1      41.410  28.840  12.220  1.00  0.00            
ATOM    111  C34 BCD     1      41.000  27.470  11.720  1.00  0.00            
ATOM    112  C35 BCD     1      41.900  26.320  12.190  1.00  0.00            
ATOM    113  O28 BCD     1      43.250  26.670  11.950  1.00  0.00            
ATOM    114  C36 BCD     1      41.610  25.030  11.490  1.00  0.00            
ATOM    115  O29 BCD     1      41.480  25.180  10.050  1.00  0.00            
ATOM    116  O30 BCD     1      40.620  29.900  11.630  1.00  0.00            
ATOM    117  H51 BCD     1      44.730  27.930  12.420  1.00  0.00            
ATOM    118  H52 BCD     1      43.120  29.030  10.920  1.00  0.00            
ATOM    119  H53 BCD     1      43.060  30.200  13.520  1.00  0.00            
ATOM    120  H54 BCD     1      41.220  28.910  13.290  1.00  0.00            
ATOM    121  H55 BCD     1      39.730  29.650  11.900  1.00  0.00            
ATOM    122  H56 BCD     1      41.060  27.520  10.620  1.00  0.00            
ATOM    123  H57 BCD     1      41.740  26.150  13.260  1.00  0.00            
ATOM    124  H58 BCD     1      42.420  24.340  11.780  1.00  0.00            
ATOM    125  H59 BCD     1      40.640  24.640  11.830  1.00  0.00            
ATOM    126  H60 BCD     1      42.200  25.630   9.610  1.00  0.00            
ATOM    127  C37 BCD     1      45.570  27.030  17.450  1.00  0.00            
ATOM    128  O31 BCD     1      44.830  27.900  18.280  1.00  0.00            
ATOM    129  C38 BCD     1      46.390  27.760  16.370  1.00  0.00            
ATOM    130  O32 BCD     1      47.320  28.680  16.850  1.00  0.00            
ATOM    131  C39 BCD     1      45.470  28.390  15.290  1.00  0.00            
ATOM    132  O33 BCD     1      46.260  28.840  14.130  1.00  0.00            
ATOM    133  C40 BCD     1      44.480  27.330  14.760  1.00  0.00            
ATOM    134  C41 BCD     1      43.810  26.720  15.930  1.00  0.00            
ATOM    135  O34 BCD     1      44.740  26.100  16.860  1.00  0.00            
ATOM    136  C42 BCD     1      42.860  25.600  15.620  1.00  0.00            
ATOM    137  O35 BCD     1      43.320  24.600  14.750  1.00  0.00            
ATOM    138  H61 BCD     1      46.260  26.450  18.070  1.00  0.00            
ATOM    139  H62 BCD     1      46.900  26.990  15.780  1.00  0.00            
ATOM    140  H63 BCD     1      46.860  29.470  17.150  1.00  0.00            
ATOM    141  H64 BCD     1      44.850  29.210  15.680  1.00  0.00            
ATOM    142  H65 BCD     1      46.660  28.020  13.830  1.00  0.00            
ATOM    143  H66 BCD     1      45.080  26.590  14.210  1.00  0.00            
ATOM    144  H67 BCD     1      43.300  27.570  16.410  1.00  0.00            
ATOM    145  H68 BCD     1      42.540  25.180  16.590  1.00  0.00            
ATOM    146  H69 BCD     1      41.940  26.020  15.200  1.00  0.00            
ATOM    147  H70 BCD     1      42.530  24.110  14.510  1.00  0.00            
ATOM    148  C1  CM8     2      35.930  32.430  14.410  1.00  0.00            
ATOM    149  C2  CM8     2      37.440  32.740  14.190  1.00  0.00            
ATOM    150  C3  CM8     2      38.290  31.540  14.560  1.00  0.00            
ATOM    151  O1  CM8     2      38.840  30.880  13.730  1.00  0.00            
ATOM    152  N1  CM8     2      38.540  31.380  15.890  1.00  0.00            
ATOM    153  C4  CM8     2      39.310  30.400  16.520  1.00  0.00            
ATOM    154  C5  CM8     2      40.340  30.700  17.390  1.00  0.00            
ATOM    155  C6  CM8     2      41.160  29.660  17.980  1.00  0.00            
ATOM    156  C7  CM8     2      40.780  28.340  17.730  1.00  0.00            
ATOM    157  Cl1 CM8     2      41.670  27.100  18.650  1.00  0.00            
ATOM    158  C8  CM8     2      39.690  28.060  16.900  1.00  0.00            
ATOM    159  Cl2 CM8     2      39.000  26.460  16.970  1.00  0.00            
ATOM    160  C9  CM8     2      39.010  29.070  16.300  1.00  0.00            
ATOM    161  H1  CM8     2      35.520  31.820  13.600  1.00  0.00            
ATOM    162  H2  CM8     2      35.790  32.000  15.410  1.00  0.00            
ATOM    163  H3  CM8     2      35.410  33.400  14.410  1.00  0.00            
ATOM    164  H4  CM8     2      37.670  33.660  14.740  1.00  0.00            
ATOM    165  H5  CM8     2      37.480  33.000  13.130  1.00  0.00            
ATOM    166  H6  CM8     2      38.210  32.130  16.480  1.00  0.00            
ATOM    167  H7  CM8     2      40.470  31.770  17.520  1.00  0.00            
ATOM    168  H8  CM8     2      41.940  29.980  18.660  1.00  0.00            
ATOM    169  H9  CM8     2      38.140  28.850  15.690  1.00  0.00            
TER
ENDMDL
MODEL        1
ATOM      1  C1  BCD     1      41.680  38.420  19.170  1.00  0.00            
ATOM      2  O1  BCD     1      40.640  37.740  19.830  1.00  0.00            
ATOM      3  C2  BCD     1      41.250  39.250  17.930  1.00  0.00            
ATOM      4  O2  BCD     1      40.180  40.130  18.370  1.00  0.00            
ATOM      5  C3  BCD     1      40.630  38.280  16.910  1.00  0.00            
ATOM      6  O3  BCD     1      40.240  39.090  15.720  1.00  0.00            
ATOM      7  C4  BCD     1      41.570  37.070  16.590  1.00  0.00            
ATOM      8  C5  BCD     1      42.150  36.520  17.910  1.00  0.00            
ATOM      9  O4  BCD     1      42.600  37.430  18.860  1.00  0.00            
ATOM     10  C6  BCD     1      43.360  35.650  17.760  1.00  0.00            
ATOM     11  O5  BCD     1      44.440  36.280  17.030  1.00  0.00            
ATOM     12  H1  BCD     1      42.210  39.020  19.920  1.00  0.00            
ATOM     13  H2  BCD     1      42.080  39.740  17.410  1.00  0.00            
ATOM     14  H3  BCD     1      39.520  39.690  18.910  1.00  0.00            
ATOM     15  H4  BCD     1      39.770  37.860  17.460  1.00  0.00            
ATOM     16  H5  BCD     1      39.280  39.150  15.730  1.00  0.00            
ATOM     17  H6  BCD     1      42.370  37.410  15.920  1.00  0.00            
ATOM     18  H7  BCD     1      41.360  35.940  18.410  1.00  0.00            
ATOM     19  H8  BCD     1      43.720  35.360  18.750  1.00  0.00            
ATOM     20  H9  BCD     1      43.070  34.660  17.370  1.00  0.00            
ATOM     21  H10 BCD     1      45.050  35.610  16.720  1.00  0.00            
ATOM     22  C7  BCD     1      38.780  37.410  23.350  1.00  0.00            
ATOM     23  O6  BCD     1      38.560  36.030  23.030  1.00  0.00            
ATOM     24  C8  BCD     1      38.070  38.320  22.410  1.00  0.00            
ATOM     25  O7  BCD     1      36.630  38.090  22.430  1.00  0.00            
ATOM     26  C9  BCD     1      38.690  38.190  21.030  1.00  0.00            
ATOM     27  O8  BCD     1      38.200  39.070  20.040  1.00  0.00            
ATOM     28  C10 BCD     1      40.230  38.240  21.020  1.00  0.00            
ATOM     29  C11 BCD     1      40.890  37.470  22.170  1.00  0.00            
ATOM     30  O9  BCD     1      40.200  37.760  23.320  1.00  0.00            
ATOM     31  C12 BCD     1      42.350  37.870  22.410  1.00  0.00            
ATOM     32  O10 BCD     1      42.540  39.340  22.590  1.00  0.00            
ATOM     33  H11 BCD     1      38.430  37.590  24.370  1.00  0.00            
ATOM     34  H12 BCD     1      38.300  39.320  22.800  1.00  0.00            
ATOM     35  H13 BCD     1      36.160  38.750  21.910  1.00  0.00            
ATOM     36  H14 BCD     1      38.510  37.120  20.830  1.00  0.00            
ATOM     37  H15 BCD     1      37.650  38.560  19.440  1.00  0.00            
ATOM     38  H16 BCD     1      40.570  39.280  21.170  1.00  0.00            
ATOM     39  H17 BCD     1      40.840  36.400  21.940  1.00  0.00            
ATOM     40  H18 BCD     1      42.690  37.250  23.250  1.00  0.00            
ATOM     41  H19 BCD     1      42.910  37.570  21.520  1.00  0.00            
ATOM     42  H20 BCD     1      43.450  39.610  22.450  1.00  0.00            
ATOM     43  C13 BCD     1      37.330  32.440  24.540  1.00  0.00            
ATOM     44  O11 BCD     1      37.240  31.980  23.210  1.00  0.00            
ATOM     45  C14 BCD     1      36.370  33.620  24.830  1.00  0.00            
ATOM     46  O12 BCD     1      35.000  33.340  24.610  1.00  0.00            
ATOM     47  C15 BCD     1      36.740  34.810  23.940  1.00  0.00            
ATOM     48  O13 BCD     1      35.870  35.910  24.050  1.00  0.00            
ATOM     49  C16 BCD     1      38.180  35.230  24.150  1.00  0.00            
ATOM     50  C17 BCD     1      39.110  34.070  24.080  1.00  0.00            
ATOM     51  O14 BCD     1      38.630  32.910  24.780  1.00  0.00            
ATOM     52  C18 BCD     1      40.580  34.270  24.390  1.00  0.00            
ATOM     53  O15 BCD     1      40.790  34.940  25.700  1.00  0.00            
ATOM     54  H21 BCD     1      37.240  31.640  25.280  1.00  0.00            
ATOM     55  H22 BCD     1      36.550  33.950  25.860  1.00  0.00            
ATOM     56  H23 BCD     1      35.000  32.920  23.740  1.00  0.00            
ATOM     57  H24 BCD     1      36.590  34.470  22.910  1.00  0.00            
ATOM     58  H25 BCD     1      36.020  36.480  23.300  1.00  0.00            
ATOM     59  H26 BCD     1      38.400  35.790  25.070  1.00  0.00            
ATOM     60  H27 BCD     1      39.110  33.730  23.030  1.00  0.00            
ATOM     61  H28 BCD     1      41.160  33.340  24.320  1.00  0.00            
ATOM     62  H29 BCD     1      40.980  34.940  23.620  1.00  0.00            
ATOM     63  H30 BCD     1      40.600  34.420  26.480  1.00  0.00            
ATOM     64  C19 BCD     1      36.160  28.790  20.960  1.00  0.00            
ATOM     65  O16 BCD     1      37.160  28.990  19.940  1.00  0.00            
ATOM     66  C20 BCD     1      35.050  29.830  21.110  1.00  0.00            
ATOM     67  O17 BCD     1      34.460  30.030  19.750  1.00  0.00            
ATOM     68  C21 BCD     1      35.580  31.100  21.760  1.00  0.00            
ATOM     69  O18 BCD     1      34.480  31.910  22.160  1.00  0.00            
ATOM     70  C22 BCD     1      36.450  30.800  23.000  1.00  0.00            
ATOM     71  C23 BCD     1      37.550  29.720  22.630  1.00  0.00            
ATOM     72  O19 BCD     1      36.870  28.570  22.210  1.00  0.00            
ATOM     73  C24 BCD     1      38.530  29.330  23.760  1.00  0.00            
ATOM     74  O20 BCD     1      37.910  28.540  24.720  1.00  0.00            
ATOM     75  H31 BCD     1      35.660  27.840  20.790  1.00  0.00            
ATOM     76  H32 BCD     1      34.330  29.440  21.840  1.00  0.00            
ATOM     77  H33 BCD     1      33.590  30.410  19.890  1.00  0.00            
ATOM     78  H34 BCD     1      36.100  31.730  21.030  1.00  0.00            
ATOM     79  H35 BCD     1      34.120  32.460  21.450  1.00  0.00            
ATOM     80  H36 BCD     1      35.800  30.580  23.850  1.00  0.00            
ATOM     81  H37 BCD     1      38.180  30.200  21.870  1.00  0.00            
ATOM     82  H38 BCD     1      39.310  28.760  23.250  1.00  0.00            
ATOM     83  H39 BCD     1      38.850  30.290  24.200  1.00  0.00            
ATOM     84  H40 BCD     1      37.090  28.170  24.380  1.00  0.00            
ATOM     85  C25 BCD     1      38.920  27.320  16.720  1.00  0.00            
ATOM     86  O21 BCD     1      39.400  28.680  16.520  1.00  0.00            
ATOM     87  C26 BCD     1      37.380  27.270  16.660  1.00  0.00            
ATOM     88  O22 BCD     1      36.890  27.750  15.380  1.00  0.00            
ATOM     89  C27 BCD     1      36.730  28.170  17.770  1.00  0.00            
ATOM     90  O23 BCD     1      35.300  28.080  17.770  1.00  0.00            
ATOM     91  C28 BCD     1      37.350  27.830  19.080  1.00  0.00            
ATOM     92  C29 BCD     1      38.870  27.700  19.100  1.00  0.00            
ATOM     93  O24 BCD     1      39.300  26.890  18.050  1.00  0.00            
ATOM     94  C30 BCD     1      39.340  27.040  20.400  1.00  0.00            
ATOM     95  O25 BCD     1      38.710  25.850  20.760  1.00  0.00            
ATOM     96  H41 BCD     1      39.480  26.680  16.020  1.00  0.00            
ATOM     97  H42 BCD     1      37.040  26.230  16.810  1.00  0.00            
ATOM     98  H43 BCD     1      36.040  27.330  15.260  1.00  0.00            
ATOM     99  H44 BCD     1      36.890  29.220  17.460  1.00  0.00            
ATOM    100  H45 BCD     1      35.140  28.780  18.420  1.00  0.00            
ATOM    101  H46 BCD     1      36.890  26.930  19.530  1.00  0.00            
ATOM    102  H47 BCD     1      39.370  28.670  18.980  1.00  0.00            
ATOM    103  H48 BCD     1      40.400  26.760  20.300  1.00  0.00            
ATOM    104  H49 BCD     1      39.190  27.800  21.180  1.00  0.00            
ATOM    105  H50 BCD     1      39.200  25.170  20.300  1.00  0.00            
ATOM    106  C31 BCD     1      41.640  30.910  13.910  1.00  0.00            
ATOM    107  O26 BCD     1      41.220  32.060  14.590  1.00  0.00            
ATOM    108  C32 BCD     1      40.450  30.220  13.250  1.00  0.00            
ATOM    109  O27 BCD     1      39.910  30.990  12.190  1.00  0.00            
ATOM    110  C33 BCD     1      39.430  29.680  14.280  1.00  0.00            
ATOM    111  C34 BCD     1      40.270  28.960  15.380  1.00  0.00            
ATOM    112  C35 BCD     1      41.530  29.740  15.890  1.00  0.00            
ATOM    113  O28 BCD     1      42.300  30.060  14.790  1.00  0.00            
ATOM    114  C36 BCD     1      42.300  28.970  16.960  1.00  0.00            
ATOM    115  O29 BCD     1      42.690  27.660  16.580  1.00  0.00            
ATOM    116  O30 BCD     1      38.430  28.820  13.700  1.00  0.00            
ATOM    117  H51 BCD     1      42.330  31.110  13.080  1.00  0.00            
ATOM    118  H52 BCD     1      40.860  29.300  12.800  1.00  0.00            
ATOM    119  H53 BCD     1      39.460  31.720  12.610  1.00  0.00            
ATOM    120  H54 BCD     1      38.870  30.470  14.800  1.00  0.00            
ATOM    121  H55 BCD     1      37.770  28.500  14.320  1.00  0.00            
ATOM    122  H56 BCD     1      40.590  27.980  14.990  1.00  0.00            
ATOM    123  H57 BCD     1      41.090  30.650  16.330  1.00  0.00            
ATOM    124  H58 BCD     1      43.110  29.570  17.390  1.00  0.00            
ATOM    125  H59 BCD     1      41.680  28.830  17.850  1.00  0.00            
ATOM    126  H60 BCD     1      43.380  27.680  15.920  1.00  0.00            
ATOM    127  C37 BCD     1      40.870  36.090  14.510  1.00  0.00            
ATOM    128  O31 BCD     1      40.760  36.060  15.960  1.00  0.00            
ATOM    129  C38 BCD     1      39.810  35.400  13.720  1.00  0.00            
ATOM    130  O32 BCD     1      38.560  36.090  13.790  1.00  0.00            
ATOM    131  C39 BCD     1      39.770  33.950  14.130  1.00  0.00            
ATOM    132  O33 BCD     1      38.710  33.190  13.540  1.00  0.00            
ATOM    133  C40 BCD     1      41.150  33.260  13.900  1.00  0.00            
ATOM    134  C41 BCD     1      42.290  34.150  14.420  1.00  0.00            
ATOM    135  O34 BCD     1      42.110  35.520  14.130  1.00  0.00            
ATOM    136  C42 BCD     1      43.630  33.690  13.860  1.00  0.00            
ATOM    137  O35 BCD     1      43.810  33.630  12.390  1.00  0.00            
ATOM    138  H61 BCD     1      40.920  37.140  14.190  1.00  0.00            
ATOM    139  H62 BCD     1      40.150  35.520  12.690  1.00  0.00            
ATOM    140  H63 BCD     1      37.880  35.520  13.430  1.00  0.00            
ATOM    141  H64 BCD     1      39.610  33.790  15.200  1.00  0.00            
ATOM    142  H65 BCD     1      37.980  33.130  14.170  1.00  0.00            
ATOM    143  H66 BCD     1      41.370  33.190  12.830  1.00  0.00            
ATOM    144  H67 BCD     1      42.420  34.080  15.510  1.00  0.00            
ATOM    145  H68 BCD     1      44.420  34.360  14.210  1.00  0.00            
ATOM    146  H69 BCD     1      43.840  32.660  14.150  1.00  0.00            
ATOM    147  H70 BCD     1      44.320  34.400  12.140  1.00  0.00            
ATOM    148  C1  CM8     2      33.920  31.690  14.410  1.00  0.00            
ATOM    149  C2  CM8     2      34.580  31.100  15.650  1.00  0.00            
ATOM    150  C3  CM8     2      35.930  31.710  16.100  1.00  0.00            
ATOM    151  O1  CM8     2      36.810  32.040  15.310  1.00  0.00            
ATOM    152  N1  CM8     2      36.090  31.830  17.490  1.00  0.00            
ATOM    153  C4  CM8     2      37.150  32.400  18.210  1.00  0.00            
ATOM    154  C5  CM8     2      37.010  33.540  19.070  1.00  0.00            
ATOM    155  C6  CM8     2      38.090  34.130  19.820  1.00  0.00            
ATOM    156  C7  CM8     2      39.320  33.470  19.800  1.00  0.00            
ATOM    157  Cl1 CM8     2      40.640  34.140  20.570  1.00  0.00            
ATOM    158  C8  CM8     2      39.470  32.270  19.100  1.00  0.00            
ATOM    159  Cl2 CM8     2      40.940  31.400  19.370  1.00  0.00            
ATOM    160  C9  CM8     2      38.380  31.710  18.330  1.00  0.00            
ATOM    161  H1  CM8     2      32.910  31.260  14.330  1.00  0.00            
ATOM    162  H2  CM8     2      33.890  32.790  14.490  1.00  0.00            
ATOM    163  H3  CM8     2      34.580  31.650  13.530  1.00  0.00            
ATOM    164  H4  CM8     2      34.590  30.000  15.570  1.00  0.00            
ATOM    165  H5  CM8     2      33.920  31.310  16.490  1.00  0.00            
ATOM    166  H6  CM8     2      35.270  31.630  18.050  1.00  0.00            
ATOM    167  H7  CM8     2      36.030  34.000  19.060  1.00  0.00            
ATOM    168  H8  CM8     2      37.960  35.110  20.270  1.00  0.00            
ATOM    169  H9  CM8     2      38.450  30.720  17.890  1.00  0.00            
TER
ENDMDL
MODEL        1
ATOM      1  C1  BCD     1      25.570  31.490  14.890  1.00  0.00            
ATOM      2  O1  BCD     1      25.850  30.070  14.870  1.00  0.00            
ATOM      3  C2  BCD     1      24.670  31.940  13.700  1.00  0.00            
ATOM      4  O2  BCD     1      23.460  31.110  13.750  1.00  0.00            
ATOM      5  C3  BCD     1      25.480  31.690  12.440  1.00  0.00            
ATOM      6  O3  BCD     1      24.640  32.210  11.360  1.00  0.00            
ATOM      7  C4  BCD     1      26.800  32.460  12.440  1.00  0.00            
ATOM      8  C5  BCD     1      27.590  32.110  13.650  1.00  0.00            
ATOM      9  O4  BCD     1      26.780  32.250  14.850  1.00  0.00            
ATOM     10  C6  BCD     1      28.860  32.840  13.860  1.00  0.00            
ATOM     11  O5  BCD     1      29.500  32.390  14.990  1.00  0.00            
ATOM     12  H1  BCD     1      25.100  31.710  15.860  1.00  0.00            
ATOM     13  H2  BCD     1      24.450  33.010  13.800  1.00  0.00            
ATOM     14  H3  BCD     1      23.760  30.230  13.520  1.00  0.00            
ATOM     15  H4  BCD     1      25.660  30.620  12.300  1.00  0.00            
ATOM     16  H5  BCD     1      24.590  31.510  10.710  1.00  0.00            
ATOM     17  H6  BCD     1      26.640  33.530  12.570  1.00  0.00            
ATOM     18  H7  BCD     1      27.830  31.040  13.590  1.00  0.00            
ATOM     19  H8  BCD     1      29.390  32.730  12.910  1.00  0.00            
ATOM     20  H9  BCD     1      28.640  33.910  13.960  1.00  0.00            
ATOM     21  H10 BCD     1      29.200  31.490  15.150  1.00  0.00            
ATOM     22  C7  BCD     1      26.500  26.940  17.550  1.00  0.00            
ATOM     23  O6  BCD     1      25.680  26.110  16.700  1.00  0.00            
ATOM     24  C8  BCD     1      25.620  28.050  18.030  1.00  0.00            
ATOM     25  O7  BCD     1      24.630  27.530  18.850  1.00  0.00            
ATOM     26  C9  BCD     1      25.200  28.900  16.860  1.00  0.00            
ATOM     27  O8  BCD     1      24.370  29.990  17.270  1.00  0.00            
ATOM     28  C10 BCD     1      26.380  29.380  16.020  1.00  0.00            
ATOM     29  C11 BCD     1      27.180  28.250  15.550  1.00  0.00            
ATOM     30  O9  BCD     1      27.510  27.490  16.700  1.00  0.00            
ATOM     31  C12 BCD     1      28.450  28.720  14.840  1.00  0.00            
ATOM     32  O10 BCD     1      29.210  29.730  15.490  1.00  0.00            
ATOM     33  H11 BCD     1      26.970  26.390  18.370  1.00  0.00            
ATOM     34  H12 BCD     1      26.290  28.730  18.570  1.00  0.00            
ATOM     35  H13 BCD     1      23.950  27.250  18.230  1.00  0.00            
ATOM     36  H14 BCD     1      24.620  28.190  16.250  1.00  0.00            
ATOM     37  H15 BCD     1      23.660  29.740  17.850  1.00  0.00            
ATOM     38  H16 BCD     1      27.030  30.060  16.590  1.00  0.00            
ATOM     39  H17 BCD     1      26.570  27.750  14.790  1.00  0.00            
ATOM     40  H18 BCD     1      29.080  27.840  14.680  1.00  0.00            
ATOM     41  H19 BCD     1      28.230  29.060  13.810  1.00  0.00            
ATOM     42  H20 BCD     1      29.460  29.460  16.380  1.00  0.00            
ATOM     43  C13 BCD     1      25.820  22.390  15.010  1.00  0.00            
ATOM     44  O11 BCD     1      25.620  23.020  13.750  1.00  0.00            
ATOM     45  C14 BCD     1      24.670  22.620  15.920  1.00  0.00            
ATOM     46  O12 BCD     1      23.430  22.040  15.370  1.00  0.00            
ATOM     47  C15 BCD     1      24.530  24.080  16.330  1.00  0.00            
ATOM     48  O13 BCD     1      23.470  24.240  17.270  1.00  0.00            
ATOM     49  C16 BCD     1      25.820  24.650  16.810  1.00  0.00            
ATOM     50  C17 BCD     1      27.090  24.180  16.000  1.00  0.00            
ATOM     51  O14 BCD     1      27.060  22.850  15.540  1.00  0.00            
ATOM     52  C18 BCD     1      28.420  24.320  16.720  1.00  0.00            
ATOM     53  O15 BCD     1      28.400  23.480  17.920  1.00  0.00            
ATOM     54  H21 BCD     1      25.990  21.320  14.830  1.00  0.00            
ATOM     55  H22 BCD     1      24.810  22.190  16.920  1.00  0.00            
ATOM     56  H23 BCD     1      22.670  22.280  15.900  1.00  0.00            
ATOM     57  H24 BCD     1      24.280  24.660  15.430  1.00  0.00            
ATOM     58  H25 BCD     1      23.230  25.150  17.460  1.00  0.00            
ATOM     59  H26 BCD     1      25.870  24.430  17.890  1.00  0.00            
ATOM     60  H27 BCD     1      27.240  24.820  15.110  1.00  0.00            
ATOM     61  H28 BCD     1      29.180  23.950  16.030  1.00  0.00            
ATOM     62  H29 BCD     1      28.520  25.380  16.990  1.00  0.00            
ATOM     63  H30 BCD     1      28.360  22.580  17.580  1.00  0.00            
ATOM     64  C19 BCD     1      25.690  22.400   9.580  1.00  0.00            
ATOM     65  O16 BCD     1      25.910  23.750   9.260  1.00  0.00            
ATOM     66  C20 BCD     1      24.330  22.270  10.260  1.00  0.00            
ATOM     67  O17 BCD     1      23.370  22.870   9.470  1.00  0.00            
ATOM     68  C21 BCD     1      24.430  22.910  11.710  1.00  0.00            
ATOM     69  O18 BCD     1      23.270  22.710  12.540  1.00  0.00            
ATOM     70  C22 BCD     1      25.650  22.310  12.510  1.00  0.00            
ATOM     71  C23 BCD     1      27.000  22.500  11.660  1.00  0.00            
ATOM     72  O19 BCD     1      26.810  21.890  10.360  1.00  0.00            
ATOM     73  C24 BCD     1      28.260  21.830  12.370  1.00  0.00            
ATOM     74  O20 BCD     1      29.480  22.180  11.620  1.00  0.00            
ATOM     75  H31 BCD     1      25.710  21.700   8.730  1.00  0.00            
ATOM     76  H32 BCD     1      24.100  21.200  10.250  1.00  0.00            
ATOM     77  H33 BCD     1      22.500  22.640   9.810  1.00  0.00            
ATOM     78  H34 BCD     1      24.730  23.960  11.630  1.00  0.00            
ATOM     79  H35 BCD     1      23.510  22.570  13.460  1.00  0.00            
ATOM     80  H36 BCD     1      25.640  21.220  12.680  1.00  0.00            
ATOM     81  H37 BCD     1      27.150  23.570  11.530  1.00  0.00            
ATOM     82  H38 BCD     1      28.340  22.240  13.380  1.00  0.00            
ATOM     83  H39 BCD     1      28.180  20.770  12.620  1.00  0.00            
ATOM     84  H40 BCD     1      30.190  22.430  12.220  1.00  0.00            
ATOM     85  C25 BCD     1      27.640  25.520   5.850  1.00  0.00            
ATOM     86  O21 BCD     1      27.210  26.850   6.270  1.00  0.00            
ATOM     87  C26 BCD     1      26.530  24.500   5.610  1.00  0.00            
ATOM     88  O22 BCD     1      25.670  24.940   4.520  1.00  0.00            
ATOM     89  C27 BCD     1      25.730  24.190   6.900  1.00  0.00            
ATOM     90  O23 BCD     1      24.710  23.250   6.740  1.00  0.00            
ATOM     91  C28 BCD     1      26.650  23.820   7.990  1.00  0.00            
ATOM     92  C29 BCD     1      27.680  24.930   8.160  1.00  0.00            
ATOM     93  O24 BCD     1      28.400  25.070   6.910  1.00  0.00            
ATOM     94  C30 BCD     1      28.720  24.480   9.110  1.00  0.00            
ATOM     95  O25 BCD     1      29.190  23.140   8.880  1.00  0.00            
ATOM     96  H41 BCD     1      28.410  25.590   5.070  1.00  0.00            
ATOM     97  H42 BCD     1      27.010  23.600   5.210  1.00  0.00            
ATOM     98  H43 BCD     1      24.990  25.520   4.890  1.00  0.00            
ATOM     99  H44 BCD     1      25.360  25.170   7.230  1.00  0.00            
ATOM    100  H45 BCD     1      24.170  23.130   7.530  1.00  0.00            
ATOM    101  H46 BCD     1      27.150  22.860   7.810  1.00  0.00            
ATOM    102  H47 BCD     1      27.280  25.890   8.520  1.00  0.00            
ATOM    103  H48 BCD     1      29.530  25.220   9.080  1.00  0.00            
ATOM    104  H49 BCD     1      28.310  24.650  10.120  1.00  0.00            
ATOM    105  H50 BCD     1      29.270  22.750   9.750  1.00  0.00            
ATOM    106  C31 BCD     1      27.960  30.790   5.780  1.00  0.00            
ATOM    107  O26 BCD     1      27.750  30.750   7.190  1.00  0.00            
ATOM    108  C32 BCD     1      26.700  30.250   5.190  1.00  0.00            
ATOM    109  O27 BCD     1      25.680  31.130   5.500  1.00  0.00            
ATOM    110  C33 BCD     1      26.330  28.850   5.620  1.00  0.00            
ATOM    111  C34 BCD     1      27.500  27.880   5.430  1.00  0.00            
ATOM    112  C35 BCD     1      28.860  28.520   5.810  1.00  0.00            
ATOM    113  O28 BCD     1      28.950  29.890   5.260  1.00  0.00            
ATOM    114  C36 BCD     1      30.120  27.780   5.310  1.00  0.00            
ATOM    115  O29 BCD     1      31.300  28.370   5.760  1.00  0.00            
ATOM    116  O30 BCD     1      25.170  28.330   4.900  1.00  0.00            
ATOM    117  H51 BCD     1      28.140  31.810   5.430  1.00  0.00            
ATOM    118  H52 BCD     1      26.860  30.230   4.100  1.00  0.00            
ATOM    119  H53 BCD     1      24.870  31.070   4.990  1.00  0.00            
ATOM    120  H54 BCD     1      26.110  28.870   6.690  1.00  0.00            
ATOM    121  H55 BCD     1      24.780  27.680   5.490  1.00  0.00            
ATOM    122  H56 BCD     1      27.510  27.500   4.400  1.00  0.00            
ATOM    123  H57 BCD     1      28.940  28.490   6.910  1.00  0.00            
ATOM    124  H58 BCD     1      30.010  26.750   5.680  1.00  0.00            
ATOM    125  H59 BCD     1      30.010  27.770   4.220  1.00  0.00            
ATOM    126  H60 BCD     1      31.110  29.300   5.930  1.00  0.00            
ATOM    127  C37 BCD     1      27.970  33.300  10.470  1.00  0.00            
ATOM    128  O31 BCD     1      27.470  32.220  11.270  1.00  0.00            
ATOM    129  C38 BCD     1      26.940  33.670   9.410  1.00  0.00            
ATOM    130  O32 BCD     1      25.710  34.180   9.990  1.00  0.00            
ATOM    131  C39 BCD     1      26.620  32.530   8.410  1.00  0.00            
ATOM    132  O33 BCD     1      25.760  32.980   7.380  1.00  0.00            
ATOM    133  C40 BCD     1      27.990  31.980   7.860  1.00  0.00            
ATOM    134  C41 BCD     1      28.910  31.670   9.020  1.00  0.00            
ATOM    135  O34 BCD     1      29.110  32.850   9.750  1.00  0.00            
ATOM    136  C42 BCD     1      30.260  31.130   8.560  1.00  0.00            
ATOM    137  O35 BCD     1      30.950  32.000   7.590  1.00  0.00            
ATOM    138  H61 BCD     1      28.180  34.170  11.090  1.00  0.00            
ATOM    139  H62 BCD     1      27.400  34.290   8.630  1.00  0.00            
ATOM    140  H63 BCD     1      25.260  33.430  10.380  1.00  0.00            
ATOM    141  H64 BCD     1      26.120  31.820   9.080  1.00  0.00            
ATOM    142  H65 BCD     1      25.770  32.270   6.720  1.00  0.00            
ATOM    143  H66 BCD     1      28.490  32.750   7.250  1.00  0.00            
ATOM    144  H67 BCD     1      28.380  30.920   9.630  1.00  0.00            
ATOM    145  H68 BCD     1      30.900  30.790   9.390  1.00  0.00            
ATOM    146  H69 BCD     1      30.100  30.230   7.960  1.00  0.00            
ATOM    147  H70 BCD     1      31.830  31.610   7.570  1.00  0.00            
ATOM    148  C1  CM8     2      22.430  30.920   7.730  1.00  0.00            
ATOM    149  C2  CM8     2      22.820  29.460   7.990  1.00  0.00            
ATOM    150  C3  CM8     2      23.940  29.340   9.030  1.00  0.00            
ATOM    151  O1  CM8     2      24.420  30.240   9.740  1.00  0.00            
ATOM    152  N1  CM8     2      24.400  28.050   9.340  1.00  0.00            
ATOM    153  C4  CM8     2      25.490  27.740  10.170  1.00  0.00            
ATOM    154  C5  CM8     2      25.340  26.810  11.150  1.00  0.00            
ATOM    155  C6  CM8     2      26.350  26.360  11.920  1.00  0.00            
ATOM    156  C7  CM8     2      27.650  26.860  11.680  1.00  0.00            
ATOM    157  Cl1 CM8     2      29.040  26.050  12.420  1.00  0.00            
ATOM    158  C8  CM8     2      27.860  27.830  10.640  1.00  0.00            
ATOM    159  Cl2 CM8     2      29.500  28.350  10.050  1.00  0.00            
ATOM    160  C9  CM8     2      26.760  28.220   9.890  1.00  0.00            
ATOM    161  H1  CM8     2      23.270  31.610   7.610  1.00  0.00            
ATOM    162  H2  CM8     2      21.840  31.050   6.810  1.00  0.00            
ATOM    163  H3  CM8     2      21.800  31.310   8.540  1.00  0.00            
ATOM    164  H4  CM8     2      23.210  29.020   7.070  1.00  0.00            
ATOM    165  H5  CM8     2      21.950  28.980   8.450  1.00  0.00            
ATOM    166  H6  CM8     2      23.960  27.240   8.910  1.00  0.00            
ATOM    167  H7  CM8     2      24.340  26.400  11.250  1.00  0.00            
ATOM    168  H8  CM8     2      26.190  25.550  12.630  1.00  0.00            
ATOM    169  H9  CM8     2      27.010  28.850   9.040  1.00  0.00            
TER
ENDMDL
MODEL        1
ATOM      1  C1  BCD     1      25.860  31.940  13.780  1.00  0.00            
ATOM      2  O1  BCD     1      26.360  30.570  13.830  1.00  0.00            
ATOM      3  C2  BCD     1      24.930  32.080  12.530  1.00  0.00            
ATOM      4  O2  BCD     1      23.790  31.220  12.710  1.00  0.00            
ATOM      5  C3  BCD     1      25.640  31.750  11.280  1.00  0.00            
ATOM      6  O3  BCD     1      24.710  31.670  10.140  1.00  0.00            
ATOM      7  C4  BCD     1      26.850  32.730  11.210  1.00  0.00            
ATOM      8  C5  BCD     1      27.760  32.700  12.490  1.00  0.00            
ATOM      9  O4  BCD     1      26.910  32.870  13.620  1.00  0.00            
ATOM     10  C6  BCD     1      28.810  33.770  12.440  1.00  0.00            
ATOM     11  O5  BCD     1      29.760  33.690  13.460  1.00  0.00            
ATOM     12  H1  BCD     1      25.420  32.150  14.760  1.00  0.00            
ATOM     13  H2  BCD     1      24.540  33.100  12.450  1.00  0.00            
ATOM     14  H3  BCD     1      23.190  31.240  11.960  1.00  0.00            
ATOM     15  H4  BCD     1      26.080  30.770  11.530  1.00  0.00            
ATOM     16  H5  BCD     1      25.120  31.050   9.520  1.00  0.00            
ATOM     17  H6  BCD     1      26.580  33.760  10.920  1.00  0.00            
ATOM     18  H7  BCD     1      28.240  31.720  12.580  1.00  0.00            
ATOM     19  H8  BCD     1      29.320  33.680  11.470  1.00  0.00            
ATOM     20  H9  BCD     1      28.260  34.720  12.410  1.00  0.00            
ATOM     21  H10 BCD     1      29.420  34.250  14.160  1.00  0.00            
ATOM     22  C7  BCD     1      26.290  27.430  16.680  1.00  0.00            
ATOM     23  O6  BCD     1      26.030  26.380  15.670  1.00  0.00            
ATOM     24  C8  BCD     1      25.090  28.430  16.550  1.00  0.00            
ATOM     25  O7  BCD     1      23.880  27.690  16.650  1.00  0.00            
ATOM     26  C9  BCD     1      25.040  29.230  15.190  1.00  0.00            
ATOM     27  O8  BCD     1      23.840  30.090  15.220  1.00  0.00            
ATOM     28  C10 BCD     1      26.370  29.870  15.070  1.00  0.00            
ATOM     29  C11 BCD     1      27.540  28.860  15.060  1.00  0.00            
ATOM     30  O9  BCD     1      27.450  28.150  16.290  1.00  0.00            
ATOM     31  C12 BCD     1      28.870  29.540  14.970  1.00  0.00            
ATOM     32  O10 BCD     1      29.200  30.550  15.890  1.00  0.00            
ATOM     33  H11 BCD     1      26.380  27.110  17.720  1.00  0.00            
ATOM     34  H12 BCD     1      25.180  29.200  17.320  1.00  0.00            
ATOM     35  H13 BCD     1      23.240  28.410  16.570  1.00  0.00            
ATOM     36  H14 BCD     1      24.950  28.520  14.350  1.00  0.00            
ATOM     37  H15 BCD     1      23.710  30.540  14.380  1.00  0.00            
ATOM     38  H16 BCD     1      26.530  30.620  15.850  1.00  0.00            
ATOM     39  H17 BCD     1      27.410  28.130  14.250  1.00  0.00            
ATOM     40  H18 BCD     1      29.520  28.680  15.150  1.00  0.00            
ATOM     41  H19 BCD     1      28.970  29.870  13.930  1.00  0.00            
ATOM     42  H20 BCD     1      30.070  30.860  15.610  1.00  0.00            
ATOM     43  C13 BCD     1      26.630  22.290  15.090  1.00  0.00            
ATOM     44  O11 BCD     1      26.350  22.460  13.710  1.00  0.00            
ATOM     45  C14 BCD     1      25.330  22.690  15.900  1.00  0.00            
ATOM     46  O12 BCD     1      24.190  21.960  15.510  1.00  0.00            
ATOM     47  C15 BCD     1      24.960  24.180  15.890  1.00  0.00            
ATOM     48  O13 BCD     1      23.940  24.420  16.830  1.00  0.00            
ATOM     49  C16 BCD     1      26.290  25.080  16.070  1.00  0.00            
ATOM     50  C17 BCD     1      27.560  24.520  15.340  1.00  0.00            
ATOM     51  O14 BCD     1      27.660  23.150  15.600  1.00  0.00            
ATOM     52  C18 BCD     1      28.860  25.170  15.750  1.00  0.00            
ATOM     53  O15 BCD     1      28.990  25.270  17.200  1.00  0.00            
ATOM     54  H21 BCD     1      26.810  21.220  15.220  1.00  0.00            
ATOM     55  H22 BCD     1      25.570  22.410  16.930  1.00  0.00            
ATOM     56  H23 BCD     1      24.340  21.020  15.630  1.00  0.00            
ATOM     57  H24 BCD     1      24.700  24.300  14.830  1.00  0.00            
ATOM     58  H25 BCD     1      23.370  23.640  16.870  1.00  0.00            
ATOM     59  H26 BCD     1      26.460  25.080  17.150  1.00  0.00            
ATOM     60  H27 BCD     1      27.460  24.690  14.260  1.00  0.00            
ATOM     61  H28 BCD     1      29.680  24.610  15.280  1.00  0.00            
ATOM     62  H29 BCD     1      28.940  26.200  15.380  1.00  0.00            
ATOM     63  H30 BCD     1      28.800  24.430  17.620  1.00  0.00            
ATOM     64  C19 BCD     1      27.580  20.970   9.950  1.00  0.00            
ATOM     65  O16 BCD     1      27.390  22.230   9.330  1.00  0.00            
ATOM     66  C20 BCD     1      26.340  20.320  10.590  1.00  0.00            
ATOM     67  O17 BCD     1      25.450  19.950   9.540  1.00  0.00            
ATOM     68  C21 BCD     1      25.800  21.280  11.650  1.00  0.00            
ATOM     69  O18 BCD     1      24.690  20.630  12.300  1.00  0.00            
ATOM     70  C22 BCD     1      26.830  21.470  12.750  1.00  0.00            
ATOM     71  C23 BCD     1      28.160  21.970  12.120  1.00  0.00            
ATOM     72  O19 BCD     1      28.480  21.040  11.030  1.00  0.00            
ATOM     73  C24 BCD     1      29.330  21.840  13.110  1.00  0.00            
ATOM     74  O20 BCD     1      30.550  22.420  12.680  1.00  0.00            
ATOM     75  H31 BCD     1      28.060  20.360   9.170  1.00  0.00            
ATOM     76  H32 BCD     1      26.800  19.440  11.060  1.00  0.00            
ATOM     77  H33 BCD     1      24.620  19.920  10.020  1.00  0.00            
ATOM     78  H34 BCD     1      25.660  22.270  11.190  1.00  0.00            
ATOM     79  H35 BCD     1      24.040  21.330  12.380  1.00  0.00            
ATOM     80  H36 BCD     1      26.960  20.550  13.350  1.00  0.00            
ATOM     81  H37 BCD     1      28.050  23.020  11.810  1.00  0.00            
ATOM     82  H38 BCD     1      29.050  22.310  14.060  1.00  0.00            
ATOM     83  H39 BCD     1      29.500  20.790  13.360  1.00  0.00            
ATOM     84  H40 BCD     1      30.990  21.850  12.040  1.00  0.00            
ATOM     85  C25 BCD     1      28.930  24.200   6.000  1.00  0.00            
ATOM     86  O21 BCD     1      28.380  25.520   6.410  1.00  0.00            
ATOM     87  C26 BCD     1      27.740  23.310   5.770  1.00  0.00            
ATOM     88  O22 BCD     1      26.860  23.860   4.850  1.00  0.00            
ATOM     89  C27 BCD     1      27.020  23.010   7.090  1.00  0.00            
ATOM     90  O23 BCD     1      26.000  22.020   6.900  1.00  0.00            
ATOM     91  C28 BCD     1      28.070  22.440   8.070  1.00  0.00            
ATOM     92  C29 BCD     1      29.180  23.520   8.330  1.00  0.00            
ATOM     93  O24 BCD     1      29.800  23.730   7.040  1.00  0.00            
ATOM     94  C30 BCD     1      30.180  23.110   9.350  1.00  0.00            
ATOM     95  O25 BCD     1      30.760  21.890   8.960  1.00  0.00            
ATOM     96  H41 BCD     1      29.480  24.310   5.060  1.00  0.00            
ATOM     97  H42 BCD     1      28.090  22.350   5.360  1.00  0.00            
ATOM     98  H43 BCD     1      25.960  23.620   5.080  1.00  0.00            
ATOM     99  H44 BCD     1      26.600  23.950   7.480  1.00  0.00            
ATOM    100  H45 BCD     1      25.270  22.060   7.530  1.00  0.00            
ATOM    101  H46 BCD     1      28.490  21.520   7.650  1.00  0.00            
ATOM    102  H47 BCD     1      28.680  24.450   8.660  1.00  0.00            
ATOM    103  H48 BCD     1      30.920  23.910   9.310  1.00  0.00            
ATOM    104  H49 BCD     1      29.790  23.050  10.380  1.00  0.00            
ATOM    105  H50 BCD     1      31.390  21.650   9.650  1.00  0.00            
ATOM    106  C31 BCD     1      29.040  29.540   5.520  1.00  0.00            
ATOM    107  O26 BCD     1      28.430  30.080   6.670  1.00  0.00            
ATOM    108  C32 BCD     1      28.040  28.830   4.670  1.00  0.00            
ATOM    109  O27 BCD     1      26.820  29.560   4.580  1.00  0.00            
ATOM    110  C33 BCD     1      27.690  27.470   5.320  1.00  0.00            
ATOM    111  C34 BCD     1      28.870  26.670   5.660  1.00  0.00            
ATOM    112  C35 BCD     1      29.780  27.510   6.550  1.00  0.00            
ATOM    113  O28 BCD     1      30.130  28.660   5.840  1.00  0.00            
ATOM    114  C36 BCD     1      31.100  26.840   6.840  1.00  0.00            
ATOM    115  O29 BCD     1      32.020  27.740   7.490  1.00  0.00            
ATOM    116  O30 BCD     1      26.900  26.830   4.310  1.00  0.00            
ATOM    117  H51 BCD     1      29.350  30.390   4.890  1.00  0.00            
ATOM    118  H52 BCD     1      28.440  28.540   3.690  1.00  0.00            
ATOM    119  H53 BCD     1      26.080  28.960   4.460  1.00  0.00            
ATOM    120  H54 BCD     1      27.070  27.610   6.210  1.00  0.00            
ATOM    121  H55 BCD     1      26.330  26.200   4.740  1.00  0.00            
ATOM    122  H56 BCD     1      29.400  26.470   4.710  1.00  0.00            
ATOM    123  H57 BCD     1      29.350  27.770   7.530  1.00  0.00            
ATOM    124  H58 BCD     1      30.930  26.030   7.550  1.00  0.00            
ATOM    125  H59 BCD     1      31.460  26.420   5.890  1.00  0.00            
ATOM    126  H60 BCD     1      32.410  28.430   6.950  1.00  0.00            
ATOM    127  C37 BCD     1      28.410  33.140   9.350  1.00  0.00            
ATOM    128  O31 BCD     1      27.780  32.200  10.260  1.00  0.00            
ATOM    129  C38 BCD     1      27.660  33.390   8.030  1.00  0.00            
ATOM    130  O32 BCD     1      26.370  33.810   8.330  1.00  0.00            
ATOM    131  C39 BCD     1      27.450  32.080   7.290  1.00  0.00            
ATOM    132  O33 BCD     1      26.670  32.180   6.070  1.00  0.00            
ATOM    133  C40 BCD     1      28.790  31.360   6.990  1.00  0.00            
ATOM    134  C41 BCD     1      29.580  31.350   8.380  1.00  0.00            
ATOM    135  O34 BCD     1      29.640  32.660   8.910  1.00  0.00            
ATOM    136  C42 BCD     1      30.960  30.700   8.250  1.00  0.00            
ATOM    137  O35 BCD     1      31.850  31.580   7.560  1.00  0.00            
ATOM    138  H61 BCD     1      28.630  34.100   9.840  1.00  0.00            
ATOM    139  H62 BCD     1      28.100  34.180   7.410  1.00  0.00            
ATOM    140  H63 BCD     1      25.850  33.910   7.540  1.00  0.00            
ATOM    141  H64 BCD     1      26.840  31.440   7.960  1.00  0.00            
ATOM    142  H65 BCD     1      26.760  31.280   5.740  1.00  0.00            
ATOM    143  H66 BCD     1      29.270  31.930   6.180  1.00  0.00            
ATOM    144  H67 BCD     1      29.000  30.730   9.070  1.00  0.00            
ATOM    145  H68 BCD     1      31.350  30.560   9.270  1.00  0.00            
ATOM    146  H69 BCD     1      30.920  29.790   7.650  1.00  0.00            
ATOM    147  H70 BCD     1      31.940  32.340   8.140  1.00  0.00            
ATOM    148  C1  CM8     2      22.900  29.820   6.440  1.00  0.00            
ATOM    149  C2  CM8     2      23.810  28.590   6.570  1.00  0.00            
ATOM    150  C3  CM8     2      24.800  28.790   7.730  1.00  0.00            
ATOM    151  O1  CM8     2      25.160  29.840   8.160  1.00  0.00            
ATOM    152  N1  CM8     2      25.100  27.620   8.430  1.00  0.00            
ATOM    153  C4  CM8     2      26.080  27.480   9.440  1.00  0.00            
ATOM    154  C5  CM8     2      26.160  26.180   9.970  1.00  0.00            
ATOM    155  C6  CM8     2      27.140  25.880  10.930  1.00  0.00            
ATOM    156  C7  CM8     2      28.100  26.810  11.290  1.00  0.00            
ATOM    157  Cl1 CM8     2      29.380  26.330  12.370  1.00  0.00            
ATOM    158  C8  CM8     2      27.990  28.130  10.820  1.00  0.00            
ATOM    159  Cl2 CM8     2      29.060  29.360  11.440  1.00  0.00            
ATOM    160  C9  CM8     2      26.950  28.490   9.920  1.00  0.00            
ATOM    161  H1  CM8     2      22.500  29.830   5.420  1.00  0.00            
ATOM    162  H2  CM8     2      22.120  29.840   7.210  1.00  0.00            
ATOM    163  H3  CM8     2      23.490  30.740   6.420  1.00  0.00            
ATOM    164  H4  CM8     2      24.400  28.410   5.660  1.00  0.00            
ATOM    165  H5  CM8     2      23.270  27.660   6.760  1.00  0.00            
ATOM    166  H6  CM8     2      24.610  26.780   8.120  1.00  0.00            
ATOM    167  H7  CM8     2      25.550  25.400   9.530  1.00  0.00            
ATOM    168  H8  CM8     2      27.200  24.840  11.250  1.00  0.00            
ATOM    169  H9  CM8     2      26.920  29.510   9.570  1.00  0.00            
TER
ENDMDL
MODEL        1
ATOM      1  C1  BCD     1      39.820  37.780  19.700  1.00  0.00            
ATOM      2  O1  BCD     1      38.950  38.230  18.670  1.00  0.00            
ATOM      3  C2  BCD     1      39.180  36.540  20.410  1.00  0.00            
ATOM      4  O2  BCD     1      39.000  35.570  19.400  1.00  0.00            
ATOM      5  C3  BCD     1      37.850  36.910  21.120  1.00  0.00            
ATOM      6  O3  BCD     1      37.280  35.840  21.900  1.00  0.00            
ATOM      7  C4  BCD     1      38.200  38.050  22.060  1.00  0.00            
ATOM      8  C5  BCD     1      38.820  39.250  21.360  1.00  0.00            
ATOM      9  O4  BCD     1      40.000  38.860  20.620  1.00  0.00            
ATOM     10  C6  BCD     1      39.220  40.370  22.340  1.00  0.00            
ATOM     11  O5  BCD     1      40.190  40.140  23.300  1.00  0.00            
ATOM     12  H1  BCD     1      40.760  37.480  19.220  1.00  0.00            
ATOM     13  H2  BCD     1      39.910  36.340  21.200  1.00  0.00            
ATOM     14  H3  BCD     1      38.370  35.970  18.790  1.00  0.00            
ATOM     15  H4  BCD     1      37.100  37.310  20.420  1.00  0.00            
ATOM     16  H5  BCD     1      36.780  36.190  22.650  1.00  0.00            
ATOM     17  H6  BCD     1      38.920  37.700  22.810  1.00  0.00            
ATOM     18  H7  BCD     1      38.030  39.620  20.700  1.00  0.00            
ATOM     19  H8  BCD     1      39.610  41.190  21.720  1.00  0.00            
ATOM     20  H9  BCD     1      38.370  40.790  22.900  1.00  0.00            
ATOM     21  H10 BCD     1      41.010  40.500  22.950  1.00  0.00            
ATOM     22  C7  BCD     1      38.680  39.500  14.960  1.00  0.00            
ATOM     23  O6  BCD     1      37.590  38.630  15.100  1.00  0.00            
ATOM     24  C8  BCD     1      39.930  38.720  15.240  1.00  0.00            
ATOM     25  O7  BCD     1      40.110  37.820  14.120  1.00  0.00            
ATOM     26  C9  BCD     1      39.970  38.110  16.560  1.00  0.00            
ATOM     27  O8  BCD     1      41.070  37.230  16.830  1.00  0.00            
ATOM     28  C10 BCD     1      39.620  39.050  17.670  1.00  0.00            
ATOM     29  C11 BCD     1      38.530  40.170  17.260  1.00  0.00            
ATOM     30  O9  BCD     1      38.560  40.560  15.880  1.00  0.00            
ATOM     31  C12 BCD     1      38.680  41.510  17.990  1.00  0.00            
ATOM     32  O10 BCD     1      39.870  42.130  17.670  1.00  0.00            
ATOM     33  H11 BCD     1      38.710  40.020  13.990  1.00  0.00            
ATOM     34  H12 BCD     1      40.690  39.510  15.180  1.00  0.00            
ATOM     35  H13 BCD     1      39.380  37.200  14.190  1.00  0.00            
ATOM     36  H14 BCD     1      39.070  37.490  16.560  1.00  0.00            
ATOM     37  H15 BCD     1      40.940  36.360  16.450  1.00  0.00            
ATOM     38  H16 BCD     1      40.510  39.540  18.090  1.00  0.00            
ATOM     39  H17 BCD     1      37.580  39.710  17.540  1.00  0.00            
ATOM     40  H18 BCD     1      37.850  42.200  17.800  1.00  0.00            
ATOM     41  H19 BCD     1      38.630  41.420  19.090  1.00  0.00            
ATOM     42  H20 BCD     1      40.000  42.960  18.130  1.00  0.00            
ATOM     43  C13 BCD     1      34.630  37.060  12.780  1.00  0.00            
ATOM     44  O11 BCD     1      33.800  36.990  13.940  1.00  0.00            
ATOM     45  C14 BCD     1      35.900  36.210  12.980  1.00  0.00            
ATOM     46  O12 BCD     1      35.630  34.840  13.360  1.00  0.00            
ATOM     47  C15 BCD     1      36.800  36.740  14.060  1.00  0.00            
ATOM     48  O13 BCD     1      38.040  36.050  14.090  1.00  0.00            
ATOM     49  C16 BCD     1      37.100  38.160  13.870  1.00  0.00            
ATOM     50  C17 BCD     1      35.790  39.020  13.640  1.00  0.00            
ATOM     51  O14 BCD     1      35.100  38.390  12.560  1.00  0.00            
ATOM     52  C18 BCD     1      35.960  40.500  13.430  1.00  0.00            
ATOM     53  O15 BCD     1      36.930  40.900  12.470  1.00  0.00            
ATOM     54  H21 BCD     1      34.140  36.840  11.830  1.00  0.00            
ATOM     55  H22 BCD     1      36.460  36.350  12.050  1.00  0.00            
ATOM     56  H23 BCD     1      36.440  34.400  13.080  1.00  0.00            
ATOM     57  H24 BCD     1      36.380  36.660  15.070  1.00  0.00            
ATOM     58  H25 BCD     1      38.040  35.110  14.300  1.00  0.00            
ATOM     59  H26 BCD     1      37.810  38.250  13.040  1.00  0.00            
ATOM     60  H27 BCD     1      35.140  38.990  14.530  1.00  0.00            
ATOM     61  H28 BCD     1      35.000  40.920  13.100  1.00  0.00            
ATOM     62  H29 BCD     1      36.200  40.970  14.400  1.00  0.00            
ATOM     63  H30 BCD     1      36.780  40.420  11.660  1.00  0.00            
ATOM     64  C19 BCD     1      30.130  36.090  15.560  1.00  0.00            
ATOM     65  O16 BCD     1      30.580  36.720  16.710  1.00  0.00            
ATOM     66  C20 BCD     1      30.960  34.820  15.280  1.00  0.00            
ATOM     67  O17 BCD     1      30.890  33.890  16.340  1.00  0.00            
ATOM     68  C21 BCD     1      32.430  35.220  14.980  1.00  0.00            
ATOM     69  O18 BCD     1      33.270  34.070  14.630  1.00  0.00            
ATOM     70  C22 BCD     1      32.550  36.310  13.900  1.00  0.00            
ATOM     71  C23 BCD     1      31.490  37.360  14.090  1.00  0.00            
ATOM     72  O19 BCD     1      30.160  36.930  14.430  1.00  0.00            
ATOM     73  C24 BCD     1      31.410  38.280  12.920  1.00  0.00            
ATOM     74  O20 BCD     1      30.630  37.720  11.840  1.00  0.00            
ATOM     75  H31 BCD     1      29.070  35.860  15.740  1.00  0.00            
ATOM     76  H32 BCD     1      30.560  34.300  14.400  1.00  0.00            
ATOM     77  H33 BCD     1      31.170  34.350  17.140  1.00  0.00            
ATOM     78  H34 BCD     1      32.960  35.640  15.840  1.00  0.00            
ATOM     79  H35 BCD     1      34.090  34.310  14.200  1.00  0.00            
ATOM     80  H36 BCD     1      32.400  35.880  12.900  1.00  0.00            
ATOM     81  H37 BCD     1      31.890  37.820  15.000  1.00  0.00            
ATOM     82  H38 BCD     1      30.930  39.230  13.180  1.00  0.00            
ATOM     83  H39 BCD     1      32.420  38.500  12.530  1.00  0.00            
ATOM     84  H40 BCD     1      30.280  36.870  12.140  1.00  0.00            
ATOM     85  C25 BCD     1      29.060  38.950  19.980  1.00  0.00            
ATOM     86  O21 BCD     1      30.160  38.650  20.810  1.00  0.00            
ATOM     87  C26 BCD     1      28.330  37.680  19.620  1.00  0.00            
ATOM     88  O22 BCD     1      28.050  37.020  20.840  1.00  0.00            
ATOM     89  C27 BCD     1      29.090  36.770  18.590  1.00  0.00            
ATOM     90  O23 BCD     1      28.280  35.760  18.080  1.00  0.00            
ATOM     91  C28 BCD     1      29.660  37.530  17.390  1.00  0.00            
ATOM     92  C29 BCD     1      30.380  38.760  17.960  1.00  0.00            
ATOM     93  O24 BCD     1      29.500  39.550  18.820  1.00  0.00            
ATOM     94  C30 BCD     1      30.830  39.780  16.770  1.00  0.00            
ATOM     95  O25 BCD     1      29.770  40.050  15.900  1.00  0.00            
ATOM     96  H41 BCD     1      28.420  39.630  20.560  1.00  0.00            
ATOM     97  H42 BCD     1      27.410  38.010  19.140  1.00  0.00            
ATOM     98  H43 BCD     1      28.860  36.990  21.370  1.00  0.00            
ATOM     99  H44 BCD     1      30.000  36.400  19.090  1.00  0.00            
ATOM    100  H45 BCD     1      27.850  35.340  18.830  1.00  0.00            
ATOM    101  H46 BCD     1      28.850  37.800  16.700  1.00  0.00            
ATOM    102  H47 BCD     1      31.300  38.420  18.440  1.00  0.00            
ATOM    103  H48 BCD     1      31.260  40.660  17.250  1.00  0.00            
ATOM    104  H49 BCD     1      31.720  39.360  16.270  1.00  0.00            
ATOM    105  H50 BCD     1      30.100  40.610  15.190  1.00  0.00            
ATOM    106  C31 BCD     1      31.870  39.740  24.380  1.00  0.00            
ATOM    107  O26 BCD     1      33.010  39.320  23.760  1.00  0.00            
ATOM    108  C32 BCD     1      30.760  38.660  24.410  1.00  0.00            
ATOM    109  O27 BCD     1      31.100  37.630  25.380  1.00  0.00            
ATOM    110  C33 BCD     1      30.740  37.990  22.980  1.00  0.00            
ATOM    111  C34 BCD     1      30.140  39.060  22.100  1.00  0.00            
ATOM    112  C35 BCD     1      30.920  40.400  22.160  1.00  0.00            
ATOM    113  O28 BCD     1      31.220  40.740  23.540  1.00  0.00            
ATOM    114  C36 BCD     1      30.090  41.500  21.590  1.00  0.00            
ATOM    115  O29 BCD     1      28.790  41.630  22.070  1.00  0.00            
ATOM    116  O30 BCD     1      30.030  36.730  22.860  1.00  0.00            
ATOM    117  H51 BCD     1      31.990  40.060  25.420  1.00  0.00            
ATOM    118  H52 BCD     1      29.830  39.170  24.700  1.00  0.00            
ATOM    119  H53 BCD     1      32.000  37.360  25.180  1.00  0.00            
ATOM    120  H54 BCD     1      31.760  37.760  22.670  1.00  0.00            
ATOM    121  H55 BCD     1      30.410  36.080  23.460  1.00  0.00            
ATOM    122  H56 BCD     1      29.130  39.150  22.510  1.00  0.00            
ATOM    123  H57 BCD     1      31.870  40.290  21.630  1.00  0.00            
ATOM    124  H58 BCD     1      30.690  42.410  21.740  1.00  0.00            
ATOM    125  H59 BCD     1      30.030  41.510  20.490  1.00  0.00            
ATOM    126  H60 BCD     1      28.330  42.250  21.500  1.00  0.00            
ATOM    127  C37 BCD     1      36.990  38.850  24.180  1.00  0.00            
ATOM    128  O31 BCD     1      36.980  38.450  22.770  1.00  0.00            
ATOM    129  C38 BCD     1      36.200  37.820  24.970  1.00  0.00            
ATOM    130  O32 BCD     1      36.740  36.500  24.700  1.00  0.00            
ATOM    131  C39 BCD     1      34.760  37.870  24.520  1.00  0.00            
ATOM    132  O33 BCD     1      33.910  37.090  25.350  1.00  0.00            
ATOM    133  C40 BCD     1      34.200  39.330  24.420  1.00  0.00            
ATOM    134  C41 BCD     1      35.170  40.270  23.680  1.00  0.00            
ATOM    135  O34 BCD     1      36.350  40.140  24.380  1.00  0.00            
ATOM    136  C42 BCD     1      34.760  41.720  23.820  1.00  0.00            
ATOM    137  O35 BCD     1      35.380  42.640  22.880  1.00  0.00            
ATOM    138  H61 BCD     1      38.010  38.950  24.550  1.00  0.00            
ATOM    139  H62 BCD     1      36.240  38.030  26.050  1.00  0.00            
ATOM    140  H63 BCD     1      37.670  36.350  24.920  1.00  0.00            
ATOM    141  H64 BCD     1      34.740  37.490  23.490  1.00  0.00            
ATOM    142  H65 BCD     1      33.880  36.200  24.980  1.00  0.00            
ATOM    143  H66 BCD     1      34.050  39.660  25.460  1.00  0.00            
ATOM    144  H67 BCD     1      35.220  40.060  22.610  1.00  0.00            
ATOM    145  H68 BCD     1      33.680  41.810  23.650  1.00  0.00            
ATOM    146  H69 BCD     1      35.000  42.080  24.830  1.00  0.00            
ATOM    147  H70 BCD     1      35.160  43.540  23.140  1.00  0.00            
ATOM    148  C1  CM8     2      36.460  32.840  17.190  1.00  0.00            
ATOM    149  C2  CM8     2      35.150  33.540  17.660  1.00  0.00            
ATOM    150  C3  CM8     2      35.280  35.030  17.720  1.00  0.00            
ATOM    151  O1  CM8     2      36.250  35.660  17.320  1.00  0.00            
ATOM    152  N1  CM8     2      34.230  35.700  18.130  1.00  0.00            
ATOM    153  C4  CM8     2      34.170  37.020  18.520  1.00  0.00            
ATOM    154  C5  CM8     2      33.730  37.310  19.790  1.00  0.00            
ATOM    155  C6  CM8     2      33.670  38.680  20.210  1.00  0.00            
ATOM    156  C7  CM8     2      34.000  39.710  19.340  1.00  0.00            
ATOM    157  Cl1 CM8     2      33.880  41.330  19.930  1.00  0.00            
ATOM    158  C8  CM8     2      34.370  39.400  18.050  1.00  0.00            
ATOM    159  Cl2 CM8     2      34.800  40.650  16.900  1.00  0.00            
ATOM    160  C9  CM8     2      34.440  38.050  17.630  1.00  0.00            
ATOM    161  H1  CM8     2      36.540  32.750  16.100  1.00  0.00            
ATOM    162  H2  CM8     2      37.360  33.440  17.370  1.00  0.00            
ATOM    163  H3  CM8     2      36.560  31.840  17.640  1.00  0.00            
ATOM    164  H4  CM8     2      34.960  33.130  18.660  1.00  0.00            
ATOM    165  H5  CM8     2      34.300  33.320  17.010  1.00  0.00            
ATOM    166  H6  CM8     2      33.420  35.130  18.360  1.00  0.00            
ATOM    167  H7  CM8     2      33.390  36.590  20.520  1.00  0.00            
ATOM    168  H8  CM8     2      33.310  38.890  21.220  1.00  0.00            
ATOM    169  H9  CM8     2      34.800  37.770  16.650  1.00  0.00            
TER
ENDMDL
MODEL        1
ATOM      1  C1  BCD     1      -4.730  30.180  20.990  1.00  0.00            
ATOM      2  O1  BCD     1      -3.590  29.950  21.790  1.00  0.00            
ATOM      3  C2  BCD     1      -5.280  28.870  20.450  1.00  0.00            
ATOM      4  O2  BCD     1      -5.580  27.990  21.490  1.00  0.00            
ATOM      5  C3  BCD     1      -4.340  28.160  19.500  1.00  0.00            
ATOM      6  O3  BCD     1      -4.990  27.080  18.960  1.00  0.00            
ATOM      7  C4  BCD     1      -3.800  29.040  18.360  1.00  0.00            
ATOM      8  C5  BCD     1      -3.500  30.460  18.860  1.00  0.00            
ATOM      9  O4  BCD     1      -4.380  30.980  19.880  1.00  0.00            
ATOM     10  C6  BCD     1      -3.510  31.590  17.840  1.00  0.00            
ATOM     11  O5  BCD     1      -4.780  31.760  17.170  1.00  0.00            
ATOM     12  H1  BCD     1      -5.470  30.740  21.570  1.00  0.00            
ATOM     13  H2  BCD     1      -6.200  29.130  19.920  1.00  0.00            
ATOM     14  H3  BCD     1      -6.510  27.770  21.390  1.00  0.00            
ATOM     15  H4  BCD     1      -3.460  27.840  20.060  1.00  0.00            
ATOM     16  H5  BCD     1      -5.040  26.420  19.650  1.00  0.00            
ATOM     17  H6  BCD     1      -4.530  29.040  17.540  1.00  0.00            
ATOM     18  H7  BCD     1      -2.460  30.480  19.220  1.00  0.00            
ATOM     19  H8  BCD     1      -3.340  32.540  18.370  1.00  0.00            
ATOM     20  H9  BCD     1      -2.760  31.330  17.080  1.00  0.00            
ATOM     21  H10 BCD     1      -5.440  31.910  17.850  1.00  0.00            
ATOM     22  C7  BCD     1      -2.350  30.870  25.660  1.00  0.00            
ATOM     23  O6  BCD     1      -0.930  30.950  25.210  1.00  0.00            
ATOM     24  C8  BCD     1      -2.910  29.460  25.350  1.00  0.00            
ATOM     25  O7  BCD     1      -2.100  28.430  25.960  1.00  0.00            
ATOM     26  C9  BCD     1      -2.910  29.130  23.920  1.00  0.00            
ATOM     27  O8  BCD     1      -3.500  27.860  23.530  1.00  0.00            
ATOM     28  C10 BCD     1      -3.720  30.220  23.180  1.00  0.00            
ATOM     29  C11 BCD     1      -3.220  31.610  23.550  1.00  0.00            
ATOM     30  O9  BCD     1      -3.170  31.810  24.950  1.00  0.00            
ATOM     31  C12 BCD     1      -4.080  32.720  22.850  1.00  0.00            
ATOM     32  O10 BCD     1      -5.430  32.690  23.200  1.00  0.00            
ATOM     33  H11 BCD     1      -2.450  31.010  26.740  1.00  0.00            
ATOM     34  H12 BCD     1      -3.910  29.440  25.820  1.00  0.00            
ATOM     35  H13 BCD     1      -1.210  28.690  26.190  1.00  0.00            
ATOM     36  H14 BCD     1      -1.870  29.280  23.620  1.00  0.00            
ATOM     37  H15 BCD     1      -4.240  28.020  22.940  1.00  0.00            
ATOM     38  H16 BCD     1      -4.790  30.240  23.430  1.00  0.00            
ATOM     39  H17 BCD     1      -2.150  31.630  23.300  1.00  0.00            
ATOM     40  H18 BCD     1      -3.730  33.710  23.200  1.00  0.00            
ATOM     41  H19 BCD     1      -3.930  32.800  21.760  1.00  0.00            
ATOM     42  H20 BCD     1      -5.910  33.420  22.800  1.00  0.00            
ATOM     43  C13 BCD     1       2.560  32.270  27.160  1.00  0.00            
ATOM     44  O11 BCD     1       3.490  31.590  26.230  1.00  0.00            
ATOM     45  C14 BCD     1       1.750  31.170  27.880  1.00  0.00            
ATOM     46  O12 BCD     1       2.580  30.280  28.690  1.00  0.00            
ATOM     47  C15 BCD     1       0.820  30.390  26.770  1.00  0.00            
ATOM     48  O13 BCD     1       0.050  29.360  27.250  1.00  0.00            
ATOM     49  C16 BCD     1      -0.050  31.480  26.210  1.00  0.00            
ATOM     50  C17 BCD     1       0.850  32.550  25.580  1.00  0.00            
ATOM     51  O14 BCD     1       1.580  33.200  26.640  1.00  0.00            
ATOM     52  C18 BCD     1       0.120  33.650  24.870  1.00  0.00            
ATOM     53  O15 BCD     1      -0.730  34.360  25.680  1.00  0.00            
ATOM     54  H21 BCD     1       3.090  32.840  27.930  1.00  0.00            
ATOM     55  H22 BCD     1       0.960  31.640  28.470  1.00  0.00            
ATOM     56  H23 BCD     1       2.050  29.530  28.960  1.00  0.00            
ATOM     57  H24 BCD     1       1.290  30.050  25.840  1.00  0.00            
ATOM     58  H25 BCD     1       0.390  29.070  28.090  1.00  0.00            
ATOM     59  H26 BCD     1      -0.700  31.830  27.020  1.00  0.00            
ATOM     60  H27 BCD     1       1.530  32.010  24.900  1.00  0.00            
ATOM     61  H28 BCD     1       0.850  34.290  24.360  1.00  0.00            
ATOM     62  H29 BCD     1      -0.480  33.100  24.140  1.00  0.00            
ATOM     63  H30 BCD     1      -1.250  34.950  25.140  1.00  0.00            
ATOM     64  C19 BCD     1       7.240  31.460  24.870  1.00  0.00            
ATOM     65  O16 BCD     1       6.590  30.640  23.910  1.00  0.00            
ATOM     66  C20 BCD     1       7.070  30.870  26.290  1.00  0.00            
ATOM     67  O17 BCD     1       7.710  29.560  26.280  1.00  0.00            
ATOM     68  C21 BCD     1       5.600  30.760  26.580  1.00  0.00            
ATOM     69  O18 BCD     1       5.340  30.190  27.860  1.00  0.00            
ATOM     70  C22 BCD     1       4.790  32.060  26.300  1.00  0.00            
ATOM     71  C23 BCD     1       5.120  32.680  25.000  1.00  0.00            
ATOM     72  O19 BCD     1       6.580  32.720  24.800  1.00  0.00            
ATOM     73  C24 BCD     1       4.620  34.070  24.820  1.00  0.00            
ATOM     74  O20 BCD     1       5.310  35.100  25.500  1.00  0.00            
ATOM     75  H31 BCD     1       8.280  31.580  24.540  1.00  0.00            
ATOM     76  H32 BCD     1       7.610  31.570  26.940  1.00  0.00            
ATOM     77  H33 BCD     1       7.300  29.080  27.000  1.00  0.00            
ATOM     78  H34 BCD     1       5.300  29.940  25.910  1.00  0.00            
ATOM     79  H35 BCD     1       4.410  30.330  28.080  1.00  0.00            
ATOM     80  H36 BCD     1       5.030  32.770  27.110  1.00  0.00            
ATOM     81  H37 BCD     1       4.740  32.080  24.160  1.00  0.00            
ATOM     82  H38 BCD     1       4.530  34.250  23.740  1.00  0.00            
ATOM     83  H39 BCD     1       3.560  34.100  25.110  1.00  0.00            
ATOM     84  H40 BCD     1       6.230  34.920  25.330  1.00  0.00            
ATOM     85  C25 BCD     1       6.960  29.340  20.020  1.00  0.00            
ATOM     86  O21 BCD     1       5.640  28.820  20.080  1.00  0.00            
ATOM     87  C26 BCD     1       7.930  28.640  21.040  1.00  0.00            
ATOM     88  O22 BCD     1       8.000  27.230  20.810  1.00  0.00            
ATOM     89  C27 BCD     1       7.270  28.870  22.410  1.00  0.00            
ATOM     90  O23 BCD     1       7.930  28.100  23.500  1.00  0.00            
ATOM     91  C28 BCD     1       7.260  30.320  22.670  1.00  0.00            
ATOM     92  C29 BCD     1       6.550  31.140  21.510  1.00  0.00            
ATOM     93  O24 BCD     1       7.110  30.690  20.280  1.00  0.00            
ATOM     94  C30 BCD     1       6.720  32.620  21.600  1.00  0.00            
ATOM     95  O25 BCD     1       6.590  33.190  20.300  1.00  0.00            
ATOM     96  H41 BCD     1       7.330  29.150  19.010  1.00  0.00            
ATOM     97  H42 BCD     1       8.890  29.170  20.960  1.00  0.00            
ATOM     98  H43 BCD     1       7.070  27.020  20.730  1.00  0.00            
ATOM     99  H44 BCD     1       6.220  28.540  22.310  1.00  0.00            
ATOM    100  H45 BCD     1       7.310  28.260  24.220  1.00  0.00            
ATOM    101  H46 BCD     1       8.260  30.760  22.770  1.00  0.00            
ATOM    102  H47 BCD     1       5.460  30.960  21.530  1.00  0.00            
ATOM    103  H48 BCD     1       5.910  33.020  22.210  1.00  0.00            
ATOM    104  H49 BCD     1       7.670  32.950  22.040  1.00  0.00            
ATOM    105  H50 BCD     1       7.300  33.070  19.660  1.00  0.00            
ATOM    106  C31 BCD     1       2.900  26.940  17.710  1.00  0.00            
ATOM    107  O26 BCD     1       1.680  27.510  18.300  1.00  0.00            
ATOM    108  C32 BCD     1       3.710  26.110  18.730  1.00  0.00            
ATOM    109  O27 BCD     1       2.930  25.150  19.430  1.00  0.00            
ATOM    110  C33 BCD     1       4.340  26.960  19.810  1.00  0.00            
ATOM    111  C34 BCD     1       5.160  28.020  19.140  1.00  0.00            
ATOM    112  C35 BCD     1       4.270  28.820  18.170  1.00  0.00            
ATOM    113  O28 BCD     1       3.630  28.010  17.240  1.00  0.00            
ATOM    114  C36 BCD     1       4.860  30.050  17.490  1.00  0.00            
ATOM    115  O29 BCD     1       5.920  29.630  16.690  1.00  0.00            
ATOM    116  O30 BCD     1       5.230  26.210  20.730  1.00  0.00            
ATOM    117  H51 BCD     1       2.580  26.310  16.880  1.00  0.00            
ATOM    118  H52 BCD     1       4.520  25.650  18.160  1.00  0.00            
ATOM    119  H53 BCD     1       2.170  25.510  19.880  1.00  0.00            
ATOM    120  H54 BCD     1       3.490  27.430  20.310  1.00  0.00            
ATOM    121  H55 BCD     1       5.310  25.300  20.410  1.00  0.00            
ATOM    122  H56 BCD     1       5.950  27.510  18.550  1.00  0.00            
ATOM    123  H57 BCD     1       3.460  29.270  18.770  1.00  0.00            
ATOM    124  H58 BCD     1       4.120  30.480  16.810  1.00  0.00            
ATOM    125  H59 BCD     1       5.240  30.750  18.250  1.00  0.00            
ATOM    126  H60 BCD     1       5.550  29.230  15.900  1.00  0.00            
ATOM    127  C37 BCD     1      -1.900  28.900  16.810  1.00  0.00            
ATOM    128  O31 BCD     1      -2.640  28.400  17.940  1.00  0.00            
ATOM    129  C38 BCD     1      -1.210  27.740  16.000  1.00  0.00            
ATOM    130  O32 BCD     1      -2.200  26.800  15.530  1.00  0.00            
ATOM    131  C39 BCD     1      -0.130  27.040  16.860  1.00  0.00            
ATOM    132  O33 BCD     1       0.450  25.880  16.230  1.00  0.00            
ATOM    133  C40 BCD     1       0.810  28.090  17.380  1.00  0.00            
ATOM    134  C41 BCD     1       0.100  29.240  18.120  1.00  0.00            
ATOM    135  O34 BCD     1      -0.830  29.770  17.150  1.00  0.00            
ATOM    136  C42 BCD     1       0.980  30.350  18.680  1.00  0.00            
ATOM    137  O35 BCD     1       1.680  31.100  17.760  1.00  0.00            
ATOM    138  H61 BCD     1      -2.650  29.390  16.170  1.00  0.00            
ATOM    139  H62 BCD     1      -0.680  28.100  15.120  1.00  0.00            
ATOM    140  H63 BCD     1      -2.590  27.240  14.770  1.00  0.00            
ATOM    141  H64 BCD     1      -0.740  26.730  17.730  1.00  0.00            
ATOM    142  H65 BCD     1       0.950  26.250  15.500  1.00  0.00            
ATOM    143  H66 BCD     1       1.290  28.470  16.470  1.00  0.00            
ATOM    144  H67 BCD     1      -0.500  28.820  18.940  1.00  0.00            
ATOM    145  H68 BCD     1       0.350  31.070  19.230  1.00  0.00            
ATOM    146  H69 BCD     1       1.620  29.840  19.410  1.00  0.00            
ATOM    147  H70 BCD     1       1.030  31.260  17.070  1.00  0.00            
ATOM    148  C1  CM8     2      -2.100  24.120  22.520  1.00  0.00            
ATOM    149  C2  CM8     2      -1.700  24.880  21.260  1.00  0.00            
ATOM    150  C3  CM8     2      -0.520  25.840  21.370  1.00  0.00            
ATOM    151  O1  CM8     2       0.550  25.660  20.860  1.00  0.00            
ATOM    152  N1  CM8     2      -0.870  27.010  21.950  1.00  0.00            
ATOM    153  C4  CM8     2      -0.060  28.100  22.100  1.00  0.00            
ATOM    154  C5  CM8     2      -0.580  29.270  21.630  1.00  0.00            
ATOM    155  C6  CM8     2       0.120  30.440  21.880  1.00  0.00            
ATOM    156  C7  CM8     2       1.400  30.360  22.470  1.00  0.00            
ATOM    157  Cl1 CM8     2       2.390  31.840  22.320  1.00  0.00            
ATOM    158  C8  CM8     2       1.910  29.120  22.910  1.00  0.00            
ATOM    159  Cl2 CM8     2       3.450  28.940  23.680  1.00  0.00            
ATOM    160  C9  CM8     2       1.150  27.980  22.800  1.00  0.00            
ATOM    161  H1  CM8     2      -2.930  23.480  22.200  1.00  0.00            
ATOM    162  H2  CM8     2      -1.320  23.520  22.990  1.00  0.00            
ATOM    163  H3  CM8     2      -2.560  24.830  23.220  1.00  0.00            
ATOM    164  H4  CM8     2      -2.590  25.400  20.880  1.00  0.00            
ATOM    165  H5  CM8     2      -1.490  24.110  20.500  1.00  0.00            
ATOM    166  H6  CM8     2      -1.690  26.990  22.550  1.00  0.00            
ATOM    167  H7  CM8     2      -1.510  29.330  21.080  1.00  0.00            
ATOM    168  H8  CM8     2      -0.310  31.390  21.600  1.00  0.00            
ATOM    169  H9  CM8     2       1.420  27.020  23.230  1.00  0.00            
TER
ENDMDL
MODEL        1
ATOM      1  C1  BCD     1      41.410  37.790  21.130  1.00  0.00            
ATOM      2  O1  BCD     1      40.460  37.710  20.050  1.00  0.00            
ATOM      3  C2  BCD     1      41.320  36.490  22.040  1.00  0.00            
ATOM      4  O2  BCD     1      41.470  35.360  21.180  1.00  0.00            
ATOM      5  C3  BCD     1      40.080  36.350  22.900  1.00  0.00            
ATOM      6  O3  BCD     1      40.260  35.350  23.880  1.00  0.00            
ATOM      7  C4  BCD     1      39.660  37.750  23.460  1.00  0.00            
ATOM      8  C5  BCD     1      39.770  38.950  22.580  1.00  0.00            
ATOM      9  O4  BCD     1      41.000  38.920  21.910  1.00  0.00            
ATOM     10  C6  BCD     1      39.670  40.290  23.340  1.00  0.00            
ATOM     11  O5  BCD     1      40.700  40.400  24.380  1.00  0.00            
ATOM     12  H1  BCD     1      42.420  38.000  20.760  1.00  0.00            
ATOM     13  H2  BCD     1      42.170  36.460  22.730  1.00  0.00            
ATOM     14  H3  BCD     1      41.320  34.580  21.730  1.00  0.00            
ATOM     15  H4  BCD     1      39.290  35.970  22.240  1.00  0.00            
ATOM     16  H5  BCD     1      39.590  35.490  24.560  1.00  0.00            
ATOM     17  H6  BCD     1      40.380  37.910  24.270  1.00  0.00            
ATOM     18  H7  BCD     1      38.910  38.980  21.900  1.00  0.00            
ATOM     19  H8  BCD     1      39.920  40.960  22.510  1.00  0.00            
ATOM     20  H9  BCD     1      38.650  40.450  23.710  1.00  0.00            
ATOM     21  H10 BCD     1      40.270  40.560  25.230  1.00  0.00            
ATOM     22  C7  BCD     1      40.200  38.100  16.020  1.00  0.00            
ATOM     23  O6  BCD     1      38.910  38.740  16.040  1.00  0.00            
ATOM     24  C8  BCD     1      40.250  36.630  16.560  1.00  0.00            
ATOM     25  O7  BCD     1      39.330  35.760  15.930  1.00  0.00            
ATOM     26  C9  BCD     1      40.030  36.640  18.070  1.00  0.00            
ATOM     27  O8  BCD     1      39.870  35.320  18.660  1.00  0.00            
ATOM     28  C10 BCD     1      41.020  37.560  18.720  1.00  0.00            
ATOM     29  C11 BCD     1      40.960  38.930  18.140  1.00  0.00            
ATOM     30  O9  BCD     1      41.220  38.730  16.750  1.00  0.00            
ATOM     31  C12 BCD     1      42.060  39.880  18.630  1.00  0.00            
ATOM     32  O10 BCD     1      43.290  39.250  18.730  1.00  0.00            
ATOM     33  H11 BCD     1      40.570  38.040  14.990  1.00  0.00            
ATOM     34  H12 BCD     1      41.290  36.360  16.340  1.00  0.00            
ATOM     35  H13 BCD     1      39.380  34.990  16.500  1.00  0.00            
ATOM     36  H14 BCD     1      39.110  37.210  18.250  1.00  0.00            
ATOM     37  H15 BCD     1      39.720  35.460  19.600  1.00  0.00            
ATOM     38  H16 BCD     1      42.010  37.120  18.890  1.00  0.00            
ATOM     39  H17 BCD     1      39.950  39.270  18.370  1.00  0.00            
ATOM     40  H18 BCD     1      42.160  40.770  17.990  1.00  0.00            
ATOM     41  H19 BCD     1      41.730  40.240  19.610  1.00  0.00            
ATOM     42  H20 BCD     1      43.470  38.990  17.820  1.00  0.00            
ATOM     43  C13 BCD     1      35.820  39.530  13.560  1.00  0.00            
ATOM     44  O11 BCD     1      34.940  39.130  14.610  1.00  0.00            
ATOM     45  C14 BCD     1      36.740  38.410  13.150  1.00  0.00            
ATOM     46  O12 BCD     1      36.030  37.330  12.740  1.00  0.00            
ATOM     47  C15 BCD     1      37.480  37.910  14.290  1.00  0.00            
ATOM     48  O13 BCD     1      38.390  36.880  13.820  1.00  0.00            
ATOM     49  C16 BCD     1      38.340  39.130  14.810  1.00  0.00            
ATOM     50  C17 BCD     1      37.370  40.260  15.100  1.00  0.00            
ATOM     51  O14 BCD     1      36.640  40.580  13.930  1.00  0.00            
ATOM     52  C18 BCD     1      38.150  41.590  15.480  1.00  0.00            
ATOM     53  O15 BCD     1      39.230  41.910  14.560  1.00  0.00            
ATOM     54  H21 BCD     1      35.240  39.840  12.680  1.00  0.00            
ATOM     55  H22 BCD     1      37.380  38.840  12.370  1.00  0.00            
ATOM     56  H23 BCD     1      36.660  36.660  12.450  1.00  0.00            
ATOM     57  H24 BCD     1      36.820  37.630  15.120  1.00  0.00            
ATOM     58  H25 BCD     1      38.630  36.360  14.590  1.00  0.00            
ATOM     59  H26 BCD     1      39.220  39.310  14.180  1.00  0.00            
ATOM     60  H27 BCD     1      36.720  39.980  15.950  1.00  0.00            
ATOM     61  H28 BCD     1      37.460  42.430  15.620  1.00  0.00            
ATOM     62  H29 BCD     1      38.580  41.460  16.490  1.00  0.00            
ATOM     63  H30 BCD     1      38.790  42.090  13.730  1.00  0.00            
ATOM     64  C19 BCD     1      31.060  38.920  15.700  1.00  0.00            
ATOM     65  O16 BCD     1      31.370  38.750  17.140  1.00  0.00            
ATOM     66  C20 BCD     1      31.520  37.720  14.900  1.00  0.00            
ATOM     67  O17 BCD     1      31.050  36.490  15.420  1.00  0.00            
ATOM     68  C21 BCD     1      33.030  37.810  14.940  1.00  0.00            
ATOM     69  O18 BCD     1      33.530  36.750  14.110  1.00  0.00            
ATOM     70  C22 BCD     1      33.570  39.140  14.400  1.00  0.00            
ATOM     71  C23 BCD     1      32.950  40.270  15.170  1.00  0.00            
ATOM     72  O19 BCD     1      31.510  40.120  15.250  1.00  0.00            
ATOM     73  C24 BCD     1      33.360  41.610  14.580  1.00  0.00            
ATOM     74  O20 BCD     1      32.860  41.850  13.260  1.00  0.00            
ATOM     75  H31 BCD     1      29.970  38.930  15.680  1.00  0.00            
ATOM     76  H32 BCD     1      31.120  37.920  13.900  1.00  0.00            
ATOM     77  H33 BCD     1      31.290  35.900  14.690  1.00  0.00            
ATOM     78  H34 BCD     1      33.470  37.670  15.930  1.00  0.00            
ATOM     79  H35 BCD     1      34.370  37.000  13.710  1.00  0.00            
ATOM     80  H36 BCD     1      33.320  39.200  13.330  1.00  0.00            
ATOM     81  H37 BCD     1      33.370  40.220  16.180  1.00  0.00            
ATOM     82  H38 BCD     1      32.910  42.350  15.250  1.00  0.00            
ATOM     83  H39 BCD     1      34.450  41.700  14.690  1.00  0.00            
ATOM     84  H40 BCD     1      31.910  41.730  13.330  1.00  0.00            
ATOM     85  C25 BCD     1      29.800  38.430  20.940  1.00  0.00            
ATOM     86  O21 BCD     1      31.110  38.060  21.450  1.00  0.00            
ATOM     87  C26 BCD     1      29.250  37.370  19.930  1.00  0.00            
ATOM     88  O22 BCD     1      29.200  36.060  20.590  1.00  0.00            
ATOM     89  C27 BCD     1      30.080  37.390  18.640  1.00  0.00            
ATOM     90  O23 BCD     1      29.550  36.630  17.570  1.00  0.00            
ATOM     91  C28 BCD     1      30.320  38.770  18.150  1.00  0.00            
ATOM     92  C29 BCD     1      30.750  39.780  19.160  1.00  0.00            
ATOM     93  O24 BCD     1      29.820  39.700  20.310  1.00  0.00            
ATOM     94  C30 BCD     1      30.820  41.190  18.600  1.00  0.00            
ATOM     95  O25 BCD     1      29.760  41.580  17.660  1.00  0.00            
ATOM     96  H41 BCD     1      29.120  38.520  21.800  1.00  0.00            
ATOM     97  H42 BCD     1      28.220  37.710  19.750  1.00  0.00            
ATOM     98  H43 BCD     1      30.000  35.950  21.100  1.00  0.00            
ATOM     99  H44 BCD     1      31.010  36.880  18.910  1.00  0.00            
ATOM    100  H45 BCD     1      30.090  36.740  16.780  1.00  0.00            
ATOM    101  H46 BCD     1      29.370  39.090  17.690  1.00  0.00            
ATOM    102  H47 BCD     1      31.760  39.550  19.540  1.00  0.00            
ATOM    103  H48 BCD     1      30.760  41.890  19.450  1.00  0.00            
ATOM    104  H49 BCD     1      31.780  41.560  18.230  1.00  0.00            
ATOM    105  H50 BCD     1      29.790  40.980  16.910  1.00  0.00            
ATOM    106  C31 BCD     1      32.860  37.220  25.080  1.00  0.00            
ATOM    107  O26 BCD     1      34.190  37.340  24.610  1.00  0.00            
ATOM    108  C32 BCD     1      32.170  36.140  24.410  1.00  0.00            
ATOM    109  O27 BCD     1      32.900  34.910  24.670  1.00  0.00            
ATOM    110  C33 BCD     1      31.950  36.490  22.950  1.00  0.00            
ATOM    111  C34 BCD     1      31.190  37.820  22.840  1.00  0.00            
ATOM    112  C35 BCD     1      32.020  38.890  23.530  1.00  0.00            
ATOM    113  O28 BCD     1      32.200  38.450  24.900  1.00  0.00            
ATOM    114  C36 BCD     1      31.460  40.290  23.460  1.00  0.00            
ATOM    115  O29 BCD     1      30.120  40.280  23.850  1.00  0.00            
ATOM    116  O30 BCD     1      31.150  35.440  22.260  1.00  0.00            
ATOM    117  H51 BCD     1      32.750  37.040  26.150  1.00  0.00            
ATOM    118  H52 BCD     1      31.150  36.140  24.830  1.00  0.00            
ATOM    119  H53 BCD     1      32.240  34.250  24.890  1.00  0.00            
ATOM    120  H54 BCD     1      32.860  36.670  22.370  1.00  0.00            
ATOM    121  H55 BCD     1      31.530  34.560  22.270  1.00  0.00            
ATOM    122  H56 BCD     1      30.210  37.730  23.310  1.00  0.00            
ATOM    123  H57 BCD     1      33.080  38.910  23.220  1.00  0.00            
ATOM    124  H58 BCD     1      32.040  40.910  24.150  1.00  0.00            
ATOM    125  H59 BCD     1      31.590  40.600  22.410  1.00  0.00            
ATOM    126  H60 BCD     1      30.100  39.800  24.680  1.00  0.00            
ATOM    127  C37 BCD     1      38.190  38.060  25.290  1.00  0.00            
ATOM    128  O31 BCD     1      38.370  37.810  23.920  1.00  0.00            
ATOM    129  C38 BCD     1      37.610  36.800  25.950  1.00  0.00            
ATOM    130  O32 BCD     1      38.510  35.730  25.900  1.00  0.00            
ATOM    131  C39 BCD     1      36.230  36.430  25.390  1.00  0.00            
ATOM    132  O33 BCD     1      35.670  35.330  26.010  1.00  0.00            
ATOM    133  C40 BCD     1      35.300  37.620  25.490  1.00  0.00            
ATOM    134  C41 BCD     1      35.920  38.940  24.920  1.00  0.00            
ATOM    135  O34 BCD     1      37.230  39.070  25.440  1.00  0.00            
ATOM    136  C42 BCD     1      35.050  40.170  25.140  1.00  0.00            
ATOM    137  O35 BCD     1      35.410  41.290  24.290  1.00  0.00            
ATOM    138  H61 BCD     1      39.100  38.340  25.830  1.00  0.00            
ATOM    139  H62 BCD     1      37.440  37.090  26.990  1.00  0.00            
ATOM    140  H63 BCD     1      38.230  34.950  26.380  1.00  0.00            
ATOM    141  H64 BCD     1      36.400  36.320  24.320  1.00  0.00            
ATOM    142  H65 BCD     1      34.810  35.150  25.620  1.00  0.00            
ATOM    143  H66 BCD     1      34.980  37.820  26.520  1.00  0.00            
ATOM    144  H67 BCD     1      35.970  38.790  23.830  1.00  0.00            
ATOM    145  H68 BCD     1      33.990  39.940  24.960  1.00  0.00            
ATOM    146  H69 BCD     1      35.050  40.510  26.190  1.00  0.00            
ATOM    147  H70 BCD     1      36.120  41.680  24.810  1.00  0.00            
ATOM    148  C1  CM8     2      38.000  32.620  15.970  1.00  0.00            
ATOM    149  C2  CM8     2      36.540  32.680  16.560  1.00  0.00            
ATOM    150  C3  CM8     2      36.110  34.110  16.910  1.00  0.00            
ATOM    151  O1  CM8     2      35.200  34.720  16.350  1.00  0.00            
ATOM    152  N1  CM8     2      36.750  34.540  18.020  1.00  0.00            
ATOM    153  C4  CM8     2      36.360  35.660  18.830  1.00  0.00            
ATOM    154  C5  CM8     2      35.870  35.490  20.130  1.00  0.00            
ATOM    155  C6  CM8     2      35.340  36.570  20.930  1.00  0.00            
ATOM    156  C7  CM8     2      35.300  37.820  20.330  1.00  0.00            
ATOM    157  Cl1 CM8     2      34.770  39.160  21.400  1.00  0.00            
ATOM    158  C8  CM8     2      35.700  38.000  19.000  1.00  0.00            
ATOM    159  Cl2 CM8     2      35.730  39.650  18.340  1.00  0.00            
ATOM    160  C9  CM8     2      36.260  36.930  18.260  1.00  0.00            
ATOM    161  H1  CM8     2      37.960  33.290  15.100  1.00  0.00            
ATOM    162  H2  CM8     2      38.670  32.950  16.770  1.00  0.00            
ATOM    163  H3  CM8     2      38.380  31.650  15.630  1.00  0.00            
ATOM    164  H4  CM8     2      36.400  31.950  17.360  1.00  0.00            
ATOM    165  H5  CM8     2      35.890  32.360  15.740  1.00  0.00            
ATOM    166  H6  CM8     2      37.470  34.060  18.540  1.00  0.00            
ATOM    167  H7  CM8     2      35.810  34.460  20.460  1.00  0.00            
ATOM    168  H8  CM8     2      35.150  36.500  22.000  1.00  0.00            
ATOM    169  H9  CM8     2      36.380  37.020  17.180  1.00  0.00            
TER
ENDMDL
MODEL        1
ATOM      1  C1  BCD     1      33.180  27.460  20.300  1.00  0.00            
ATOM      2  O1  BCD     1      32.170  28.020  19.450  1.00  0.00            
ATOM      3  C2  BCD     1      33.920  26.310  19.480  1.00  0.00            
ATOM      4  O2  BCD     1      34.380  26.730  18.180  1.00  0.00            
ATOM      5  C3  BCD     1      32.960  25.080  19.310  1.00  0.00            
ATOM      6  O3  BCD     1      33.650  23.990  18.760  1.00  0.00            
ATOM      7  C4  BCD     1      32.310  24.710  20.650  1.00  0.00            
ATOM      8  C5  BCD     1      31.750  25.910  21.380  1.00  0.00            
ATOM      9  O4  BCD     1      32.690  26.940  21.520  1.00  0.00            
ATOM     10  C6  BCD     1      31.150  25.570  22.710  1.00  0.00            
ATOM     11  O5  BCD     1      32.090  25.470  23.720  1.00  0.00            
ATOM     12  H1  BCD     1      33.820  28.300  20.590  1.00  0.00            
ATOM     13  H2  BCD     1      34.770  25.970  20.080  1.00  0.00            
ATOM     14  H3  BCD     1      33.570  26.930  17.700  1.00  0.00            
ATOM     15  H4  BCD     1      32.220  25.420  18.570  1.00  0.00            
ATOM     16  H5  BCD     1      32.950  23.420  18.450  1.00  0.00            
ATOM     17  H6  BCD     1      33.070  24.330  21.340  1.00  0.00            
ATOM     18  H7  BCD     1      30.940  26.360  20.790  1.00  0.00            
ATOM     19  H8  BCD     1      30.410  26.340  22.970  1.00  0.00            
ATOM     20  H9  BCD     1      30.540  24.660  22.670  1.00  0.00            
ATOM     21  H10 BCD     1      32.960  25.220  23.400  1.00  0.00            
ATOM     22  C7  BCD     1      29.840  31.630  19.460  1.00  0.00            
ATOM     23  O6  BCD     1      28.700  30.830  19.260  1.00  0.00            
ATOM     24  C8  BCD     1      30.870  31.480  18.350  1.00  0.00            
ATOM     25  O7  BCD     1      30.340  32.040  17.140  1.00  0.00            
ATOM     26  C9  BCD     1      31.310  29.980  18.250  1.00  0.00            
ATOM     27  O8  BCD     1      32.320  29.790  17.210  1.00  0.00            
ATOM     28  C10 BCD     1      31.870  29.450  19.610  1.00  0.00            
ATOM     29  C11 BCD     1      30.900  29.810  20.750  1.00  0.00            
ATOM     30  O9  BCD     1      30.600  31.230  20.700  1.00  0.00            
ATOM     31  C12 BCD     1      31.380  29.760  22.110  1.00  0.00            
ATOM     32  O10 BCD     1      32.670  30.470  22.360  1.00  0.00            
ATOM     33  H11 BCD     1      29.600  32.690  19.520  1.00  0.00            
ATOM     34  H12 BCD     1      31.740  32.100  18.580  1.00  0.00            
ATOM     35  H13 BCD     1      29.460  31.690  16.990  1.00  0.00            
ATOM     36  H14 BCD     1      30.400  29.410  18.020  1.00  0.00            
ATOM     37  H15 BCD     1      32.240  30.440  16.500  1.00  0.00            
ATOM     38  H16 BCD     1      32.850  29.930  19.750  1.00  0.00            
ATOM     39  H17 BCD     1      29.970  29.230  20.710  1.00  0.00            
ATOM     40  H18 BCD     1      30.640  30.220  22.780  1.00  0.00            
ATOM     41  H19 BCD     1      31.440  28.720  22.460  1.00  0.00            
ATOM     42  H20 BCD     1      32.520  31.300  22.820  1.00  0.00            
ATOM     43  C13 BCD     1      24.690  31.370  18.280  1.00  0.00            
ATOM     44  O11 BCD     1      24.440  30.050  18.880  1.00  0.00            
ATOM     45  C14 BCD     1      25.600  31.210  17.050  1.00  0.00            
ATOM     46  O12 BCD     1      25.000  30.510  16.030  1.00  0.00            
ATOM     47  C15 BCD     1      26.910  30.550  17.550  1.00  0.00            
ATOM     48  O13 BCD     1      27.800  30.420  16.430  1.00  0.00            
ATOM     49  C16 BCD     1      27.560  31.480  18.640  1.00  0.00            
ATOM     50  C17 BCD     1      26.550  31.710  19.760  1.00  0.00            
ATOM     51  O14 BCD     1      25.270  32.210  19.230  1.00  0.00            
ATOM     52  C18 BCD     1      27.100  32.600  20.850  1.00  0.00            
ATOM     53  O15 BCD     1      27.320  33.990  20.500  1.00  0.00            
ATOM     54  H21 BCD     1      23.770  31.870  17.960  1.00  0.00            
ATOM     55  H22 BCD     1      25.870  32.210  16.660  1.00  0.00            
ATOM     56  H23 BCD     1      24.440  29.830  16.440  1.00  0.00            
ATOM     57  H24 BCD     1      26.730  29.580  18.020  1.00  0.00            
ATOM     58  H25 BCD     1      27.380  29.930  15.720  1.00  0.00            
ATOM     59  H26 BCD     1      27.860  32.390  18.110  1.00  0.00            
ATOM     60  H27 BCD     1      26.390  30.750  20.260  1.00  0.00            
ATOM     61  H28 BCD     1      26.400  32.580  21.690  1.00  0.00            
ATOM     62  H29 BCD     1      28.090  32.290  21.210  1.00  0.00            
ATOM     63  H30 BCD     1      26.550  34.550  20.670  1.00  0.00            
ATOM     64  C19 BCD     1      21.270  27.790  20.300  1.00  0.00            
ATOM     65  O16 BCD     1      22.250  26.820  20.620  1.00  0.00            
ATOM     66  C20 BCD     1      21.220  27.950  18.790  1.00  0.00            
ATOM     67  O17 BCD     1      20.980  26.720  18.140  1.00  0.00            
ATOM     68  C21 BCD     1      22.600  28.540  18.320  1.00  0.00            
ATOM     69  O18 BCD     1      22.650  28.780  16.930  1.00  0.00            
ATOM     70  C22 BCD     1      23.070  29.750  19.110  1.00  0.00            
ATOM     71  C23 BCD     1      22.910  29.550  20.650  1.00  0.00            
ATOM     72  O19 BCD     1      21.600  28.990  20.930  1.00  0.00            
ATOM     73  C24 BCD     1      22.970  30.940  21.310  1.00  0.00            
ATOM     74  O20 BCD     1      22.770  30.630  22.670  1.00  0.00            
ATOM     75  H31 BCD     1      20.320  27.500  20.750  1.00  0.00            
ATOM     76  H32 BCD     1      20.360  28.620  18.710  1.00  0.00            
ATOM     77  H33 BCD     1      20.690  26.800  17.230  1.00  0.00            
ATOM     78  H34 BCD     1      23.320  27.750  18.540  1.00  0.00            
ATOM     79  H35 BCD     1      22.300  27.960  16.550  1.00  0.00            
ATOM     80  H36 BCD     1      22.420  30.560  18.750  1.00  0.00            
ATOM     81  H37 BCD     1      23.810  29.010  20.980  1.00  0.00            
ATOM     82  H38 BCD     1      23.950  31.420  21.170  1.00  0.00            
ATOM     83  H39 BCD     1      22.190  31.520  20.800  1.00  0.00            
ATOM     84  H40 BCD     1      22.640  29.680  22.710  1.00  0.00            
ATOM     85  C25 BCD     1      23.020  23.370  22.710  1.00  0.00            
ATOM     86  O21 BCD     1      23.930  23.110  21.640  1.00  0.00            
ATOM     87  C26 BCD     1      21.540  23.480  22.210  1.00  0.00            
ATOM     88  O22 BCD     1      21.100  22.240  21.650  1.00  0.00            
ATOM     89  C27 BCD     1      21.320  24.680  21.270  1.00  0.00            
ATOM     90  O23 BCD     1      19.950  24.970  20.990  1.00  0.00            
ATOM     91  C28 BCD     1      22.040  25.920  21.760  1.00  0.00            
ATOM     92  C29 BCD     1      23.410  25.660  22.470  1.00  0.00            
ATOM     93  O24 BCD     1      23.360  24.570  23.350  1.00  0.00            
ATOM     94  C30 BCD     1      24.010  26.940  23.050  1.00  0.00            
ATOM     95  O25 BCD     1      23.130  27.760  23.810  1.00  0.00            
ATOM     96  H41 BCD     1      23.030  22.580  23.470  1.00  0.00            
ATOM     97  H42 BCD     1      20.950  23.750  23.100  1.00  0.00            
ATOM     98  H43 BCD     1      20.940  21.670  22.410  1.00  0.00            
ATOM     99  H44 BCD     1      21.840  24.280  20.390  1.00  0.00            
ATOM    100  H45 BCD     1      19.820  24.690  20.080  1.00  0.00            
ATOM    101  H46 BCD     1      21.410  26.440  22.490  1.00  0.00            
ATOM    102  H47 BCD     1      24.050  25.460  21.610  1.00  0.00            
ATOM    103  H48 BCD     1      24.800  26.610  23.730  1.00  0.00            
ATOM    104  H49 BCD     1      24.500  27.520  22.260  1.00  0.00            
ATOM    105  H50 BCD     1      23.530  27.800  24.680  1.00  0.00            
ATOM    106  C31 BCD     1      26.810  20.330  20.690  1.00  0.00            
ATOM    107  O26 BCD     1      27.670  21.490  20.570  1.00  0.00            
ATOM    108  C32 BCD     1      25.710  20.470  19.690  1.00  0.00            
ATOM    109  O27 BCD     1      26.200  20.700  18.350  1.00  0.00            
ATOM    110  C33 BCD     1      24.840  21.670  20.030  1.00  0.00            
ATOM    111  C34 BCD     1      24.390  21.770  21.490  1.00  0.00            
ATOM    112  C35 BCD     1      25.500  21.400  22.510  1.00  0.00            
ATOM    113  O28 BCD     1      26.140  20.220  21.980  1.00  0.00            
ATOM    114  C36 BCD     1      25.010  21.040  23.890  1.00  0.00            
ATOM    115  O29 BCD     1      23.860  20.300  23.900  1.00  0.00            
ATOM    116  O30 BCD     1      23.700  21.620  19.140  1.00  0.00            
ATOM    117  H51 BCD     1      27.380  19.400  20.590  1.00  0.00            
ATOM    118  H52 BCD     1      25.030  19.610  19.650  1.00  0.00            
ATOM    119  H53 BCD     1      25.400  20.750  17.810  1.00  0.00            
ATOM    120  H54 BCD     1      25.500  22.520  19.800  1.00  0.00            
ATOM    121  H55 BCD     1      23.330  22.480  18.930  1.00  0.00            
ATOM    122  H56 BCD     1      23.520  21.100  21.490  1.00  0.00            
ATOM    123  H57 BCD     1      26.190  22.250  22.610  1.00  0.00            
ATOM    124  H58 BCD     1      25.800  20.490  24.420  1.00  0.00            
ATOM    125  H59 BCD     1      24.900  21.930  24.520  1.00  0.00            
ATOM    126  H60 BCD     1      23.350  20.470  24.690  1.00  0.00            
ATOM    127  C37 BCD     1      31.680  22.440  20.430  1.00  0.00            
ATOM    128  O31 BCD     1      31.320  23.820  20.440  1.00  0.00            
ATOM    129  C38 BCD     1      31.170  21.730  19.200  1.00  0.00            
ATOM    130  O32 BCD     1      31.770  22.290  18.040  1.00  0.00            
ATOM    131  C39 BCD     1      29.690  21.750  19.190  1.00  0.00            
ATOM    132  O33 BCD     1      29.200  20.970  18.050  1.00  0.00            
ATOM    133  C40 BCD     1      29.080  21.260  20.440  1.00  0.00            
ATOM    134  C41 BCD     1      29.650  21.950  21.660  1.00  0.00            
ATOM    135  O34 BCD     1      31.070  21.840  21.540  1.00  0.00            
ATOM    136  C42 BCD     1      29.170  21.360  23.000  1.00  0.00            
ATOM    137  O35 BCD     1      29.220  19.900  22.990  1.00  0.00            
ATOM    138  H61 BCD     1      32.780  22.430  20.440  1.00  0.00            
ATOM    139  H62 BCD     1      31.370  20.650  19.230  1.00  0.00            
ATOM    140  H63 BCD     1      31.750  21.560  17.420  1.00  0.00            
ATOM    141  H64 BCD     1      29.390  22.800  19.160  1.00  0.00            
ATOM    142  H65 BCD     1      28.240  21.020  18.040  1.00  0.00            
ATOM    143  H66 BCD     1      29.330  20.190  20.480  1.00  0.00            
ATOM    144  H67 BCD     1      29.370  23.000  21.610  1.00  0.00            
ATOM    145  H68 BCD     1      29.760  21.770  23.840  1.00  0.00            
ATOM    146  H69 BCD     1      28.120  21.640  23.130  1.00  0.00            
ATOM    147  H70 BCD     1      29.270  19.580  23.900  1.00  0.00            
ATOM    148  C1  CM8     2      25.490  23.700  15.050  1.00  0.00            
ATOM    149  C2  CM8     2      26.640  24.100  15.950  1.00  0.00            
ATOM    150  C3  CM8     2      26.310  24.810  17.250  1.00  0.00            
ATOM    151  O1  CM8     2      25.220  25.300  17.500  1.00  0.00            
ATOM    152  N1  CM8     2      27.380  24.970  18.090  1.00  0.00            
ATOM    153  C4  CM8     2      27.290  25.660  19.260  1.00  0.00            
ATOM    154  C5  CM8     2      27.400  27.020  19.120  1.00  0.00            
ATOM    155  C6  CM8     2      27.460  27.780  20.280  1.00  0.00            
ATOM    156  C7  CM8     2      27.470  27.200  21.510  1.00  0.00            
ATOM    157  Cl1 CM8     2      27.710  28.300  22.810  1.00  0.00            
ATOM    158  C8  CM8     2      27.360  25.800  21.620  1.00  0.00            
ATOM    159  Cl2 CM8     2      27.260  25.010  23.200  1.00  0.00            
ATOM    160  C9  CM8     2      27.190  25.030  20.500  1.00  0.00            
ATOM    161  H1  CM8     2      24.880  22.980  15.630  1.00  0.00            
ATOM    162  H2  CM8     2      24.750  24.500  14.960  1.00  0.00            
ATOM    163  H3  CM8     2      25.940  23.430  14.090  1.00  0.00            
ATOM    164  H4  CM8     2      27.180  24.780  15.280  1.00  0.00            
ATOM    165  H5  CM8     2      27.410  23.350  16.150  1.00  0.00            
ATOM    166  H6  CM8     2      28.260  24.560  17.800  1.00  0.00            
ATOM    167  H7  CM8     2      27.460  27.530  18.160  1.00  0.00            
ATOM    168  H8  CM8     2      27.700  28.840  20.280  1.00  0.00            
ATOM    169  H9  CM8     2      27.030  23.960  20.540  1.00  0.00            
TER
ENDMDL
MODEL        1
ATOM      1  C1  BCD     1      40.810   7.500  15.400  1.00  0.00            
ATOM      2  O1  BCD     1      39.840   6.590  14.840  1.00  0.00            
ATOM      3  C2  BCD     1      41.290   8.340  14.230  1.00  0.00            
ATOM      4  O2  BCD     1      40.220   9.160  13.700  1.00  0.00            
ATOM      5  C3  BCD     1      42.010   7.460  13.190  1.00  0.00            
ATOM      6  O3  BCD     1      42.620   8.230  12.200  1.00  0.00            
ATOM      7  C4  BCD     1      43.050   6.550  13.800  1.00  0.00            
ATOM      8  C5  BCD     1      42.590   5.840  15.040  1.00  0.00            
ATOM      9  O4  BCD     1      41.940   6.770  16.020  1.00  0.00            
ATOM     10  C6  BCD     1      43.670   4.950  15.660  1.00  0.00            
ATOM     11  O5  BCD     1      44.700   5.800  16.110  1.00  0.00            
ATOM     12  H1  BCD     1      40.330   8.160  16.130  1.00  0.00            
ATOM     13  H2  BCD     1      41.960   9.100  14.670  1.00  0.00            
ATOM     14  H3  BCD     1      40.630   9.840  13.170  1.00  0.00            
ATOM     15  H4  BCD     1      41.230   6.830  12.740  1.00  0.00            
ATOM     16  H5  BCD     1      43.290   7.790  11.680  1.00  0.00            
ATOM     17  H6  BCD     1      43.890   7.220  14.020  1.00  0.00            
ATOM     18  H7  BCD     1      41.770   5.170  14.750  1.00  0.00            
ATOM     19  H8  BCD     1      43.280   4.360  16.500  1.00  0.00            
ATOM     20  H9  BCD     1      44.100   4.090  15.120  1.00  0.00            
ATOM     21  H10 BCD     1      44.380   6.620  16.510  1.00  0.00            
ATOM     22  C7  BCD     1      36.070   5.270  15.650  1.00  0.00            
ATOM     23  O6  BCD     1      36.150   4.240  14.630  1.00  0.00            
ATOM     24  C8  BCD     1      36.160   6.690  15.080  1.00  0.00            
ATOM     25  O7  BCD     1      35.200   6.740  14.020  1.00  0.00            
ATOM     26  C9  BCD     1      37.520   6.980  14.550  1.00  0.00            
ATOM     27  O8  BCD     1      37.680   8.340  14.160  1.00  0.00            
ATOM     28  C10 BCD     1      38.600   6.500  15.540  1.00  0.00            
ATOM     29  C11 BCD     1      38.380   5.030  16.060  1.00  0.00            
ATOM     30  O9  BCD     1      37.080   4.940  16.640  1.00  0.00            
ATOM     31  C12 BCD     1      39.470   4.640  17.130  1.00  0.00            
ATOM     32  O10 BCD     1      39.550   5.660  18.080  1.00  0.00            
ATOM     33  H11 BCD     1      35.090   5.210  16.140  1.00  0.00            
ATOM     34  H12 BCD     1      35.890   7.450  15.830  1.00  0.00            
ATOM     35  H13 BCD     1      35.180   7.660  13.750  1.00  0.00            
ATOM     36  H14 BCD     1      37.670   6.380  13.640  1.00  0.00            
ATOM     37  H15 BCD     1      38.560   8.580  13.870  1.00  0.00            
ATOM     38  H16 BCD     1      38.590   7.260  16.320  1.00  0.00            
ATOM     39  H17 BCD     1      38.390   4.290  15.250  1.00  0.00            
ATOM     40  H18 BCD     1      39.310   3.620  17.490  1.00  0.00            
ATOM     41  H19 BCD     1      40.420   4.570  16.580  1.00  0.00            
ATOM     42  H20 BCD     1      38.700   6.120  18.090  1.00  0.00            
ATOM     43  C13 BCD     1      33.860   1.180  13.050  1.00  0.00            
ATOM     44  O11 BCD     1      34.680   1.230  11.890  1.00  0.00            
ATOM     45  C14 BCD     1      33.140   2.460  13.300  1.00  0.00            
ATOM     46  O12 BCD     1      32.270   2.690  12.230  1.00  0.00            
ATOM     47  C15 BCD     1      34.060   3.710  13.500  1.00  0.00            
ATOM     48  O13 BCD     1      33.330   4.930  13.750  1.00  0.00            
ATOM     49  C16 BCD     1      35.040   3.380  14.560  1.00  0.00            
ATOM     50  C17 BCD     1      35.660   1.960  14.410  1.00  0.00            
ATOM     51  O14 BCD     1      34.730   0.880  14.110  1.00  0.00            
ATOM     52  C18 BCD     1      36.370   1.490  15.700  1.00  0.00            
ATOM     53  O15 BCD     1      35.420   1.030  16.670  1.00  0.00            
ATOM     54  H21 BCD     1      33.110   0.410  12.860  1.00  0.00            
ATOM     55  H22 BCD     1      32.580   2.310  14.230  1.00  0.00            
ATOM     56  H23 BCD     1      32.200   3.630  12.020  1.00  0.00            
ATOM     57  H24 BCD     1      34.670   3.820  12.590  1.00  0.00            
ATOM     58  H25 BCD     1      34.030   5.560  13.950  1.00  0.00            
ATOM     59  H26 BCD     1      34.430   3.340  15.470  1.00  0.00            
ATOM     60  H27 BCD     1      36.470   1.980  13.670  1.00  0.00            
ATOM     61  H28 BCD     1      37.080   0.710  15.400  1.00  0.00            
ATOM     62  H29 BCD     1      37.020   2.250  16.140  1.00  0.00            
ATOM     63  H30 BCD     1      35.100   0.160  16.420  1.00  0.00            
ATOM     64  C19 BCD     1      35.240  -0.270   8.040  1.00  0.00            
ATOM     65  O16 BCD     1      36.590  -0.090   8.290  1.00  0.00            
ATOM     66  C20 BCD     1      34.430   0.980   8.160  1.00  0.00            
ATOM     67  O17 BCD     1      34.730   1.920   7.070  1.00  0.00            
ATOM     68  C21 BCD     1      34.500   1.610   9.570  1.00  0.00            
ATOM     69  O18 BCD     1      33.740   2.750   9.680  1.00  0.00            
ATOM     70  C22 BCD     1      34.200   0.650  10.660  1.00  0.00            
ATOM     71  C23 BCD     1      34.900  -0.700  10.400  1.00  0.00            
ATOM     72  O19 BCD     1      34.710  -1.110   9.040  1.00  0.00            
ATOM     73  C24 BCD     1      34.450  -1.770  11.370  1.00  0.00            
ATOM     74  O20 BCD     1      33.110  -2.170  11.050  1.00  0.00            
ATOM     75  H31 BCD     1      35.110  -0.720   7.050  1.00  0.00            
ATOM     76  H32 BCD     1      33.400   0.640   7.980  1.00  0.00            
ATOM     77  H33 BCD     1      34.020   1.890   6.420  1.00  0.00            
ATOM     78  H34 BCD     1      35.550   1.910   9.700  1.00  0.00            
ATOM     79  H35 BCD     1      33.920   3.090  10.560  1.00  0.00            
ATOM     80  H36 BCD     1      33.110   0.510  10.770  1.00  0.00            
ATOM     81  H37 BCD     1      35.990  -0.680  10.570  1.00  0.00            
ATOM     82  H38 BCD     1      35.160  -2.600  11.440  1.00  0.00            
ATOM     83  H39 BCD     1      34.460  -1.380  12.400  1.00  0.00            
ATOM     84  H40 BCD     1      33.170  -2.650  10.220  1.00  0.00            
ATOM     85  C25 BCD     1      40.440  -0.500   6.490  1.00  0.00            
ATOM     86  O21 BCD     1      40.890   0.420   7.570  1.00  0.00            
ATOM     87  C26 BCD     1      39.410   0.340   5.630  1.00  0.00            
ATOM     88  O22 BCD     1      39.910   1.570   5.070  1.00  0.00            
ATOM     89  C27 BCD     1      38.230   0.740   6.500  1.00  0.00            
ATOM     90  O23 BCD     1      37.160   1.360   5.790  1.00  0.00            
ATOM     91  C28 BCD     1      37.570  -0.450   7.240  1.00  0.00            
ATOM     92  C29 BCD     1      38.630  -1.300   8.020  1.00  0.00            
ATOM     93  O24 BCD     1      39.740  -1.640   7.180  1.00  0.00            
ATOM     94  C30 BCD     1      38.080  -2.660   8.520  1.00  0.00            
ATOM     95  O25 BCD     1      37.500  -3.420   7.450  1.00  0.00            
ATOM     96  H41 BCD     1      41.260  -1.000   5.960  1.00  0.00            
ATOM     97  H42 BCD     1      39.030  -0.370   4.880  1.00  0.00            
ATOM     98  H43 BCD     1      39.200   2.020   4.600  1.00  0.00            
ATOM     99  H44 BCD     1      38.490   1.490   7.260  1.00  0.00            
ATOM    100  H45 BCD     1      36.650   1.950   6.350  1.00  0.00            
ATOM    101  H46 BCD     1      37.070  -1.050   6.470  1.00  0.00            
ATOM    102  H47 BCD     1      38.960  -0.620   8.820  1.00  0.00            
ATOM    103  H48 BCD     1      38.830  -3.180   9.130  1.00  0.00            
ATOM    104  H49 BCD     1      37.280  -2.440   9.240  1.00  0.00            
ATOM    105  H50 BCD     1      38.240  -3.750   6.940  1.00  0.00            
ATOM    106  C31 BCD     1      44.480   1.550   9.020  1.00  0.00            
ATOM    107  O26 BCD     1      44.020   2.750   9.680  1.00  0.00            
ATOM    108  C32 BCD     1      44.310   1.710   7.490  1.00  0.00            
ATOM    109  O27 BCD     1      44.910   2.920   7.000  1.00  0.00            
ATOM    110  C33 BCD     1      42.810   1.730   7.180  1.00  0.00            
ATOM    111  C34 BCD     1      42.280   0.440   7.720  1.00  0.00            
ATOM    112  C35 BCD     1      42.460   0.360   9.260  1.00  0.00            
ATOM    113  O28 BCD     1      43.860   0.470   9.520  1.00  0.00            
ATOM    114  C36 BCD     1      41.970  -0.990   9.720  1.00  0.00            
ATOM    115  O29 BCD     1      42.490  -1.290  10.980  1.00  0.00            
ATOM    116  O30 BCD     1      42.700   1.790   5.730  1.00  0.00            
ATOM    117  H51 BCD     1      45.560   1.420   9.160  1.00  0.00            
ATOM    118  H52 BCD     1      44.760   0.800   7.100  1.00  0.00            
ATOM    119  H53 BCD     1      44.750   2.920   6.050  1.00  0.00            
ATOM    120  H54 BCD     1      42.340   2.570   7.700  1.00  0.00            
ATOM    121  H55 BCD     1      41.750   1.880   5.590  1.00  0.00            
ATOM    122  H56 BCD     1      42.860  -0.330   7.210  1.00  0.00            
ATOM    123  H57 BCD     1      41.910   1.090   9.870  1.00  0.00            
ATOM    124  H58 BCD     1      40.880  -1.080   9.650  1.00  0.00            
ATOM    125  H59 BCD     1      42.390  -1.730   9.020  1.00  0.00            
ATOM    126  H60 BCD     1      43.410  -1.050  11.030  1.00  0.00            
ATOM    127  C37 BCD     1      44.770   5.520  12.470  1.00  0.00            
ATOM    128  O31 BCD     1      43.360   5.540  12.840  1.00  0.00            
ATOM    129  C38 BCD     1      45.070   5.910  11.030  1.00  0.00            
ATOM    130  O32 BCD     1      44.490   7.170  10.800  1.00  0.00            
ATOM    131  C39 BCD     1      44.360   5.000  10.000  1.00  0.00            
ATOM    132  O33 BCD     1      44.780   5.300   8.670  1.00  0.00            
ATOM    133  C40 BCD     1      44.890   3.560  10.400  1.00  0.00            
ATOM    134  C41 BCD     1      44.760   3.160  11.870  1.00  0.00            
ATOM    135  O34 BCD     1      45.230   4.230  12.720  1.00  0.00            
ATOM    136  C42 BCD     1      45.470   1.860  12.160  1.00  0.00            
ATOM    137  O35 BCD     1      46.820   1.880  11.630  1.00  0.00            
ATOM    138  H61 BCD     1      45.300   6.210  13.130  1.00  0.00            
ATOM    139  H62 BCD     1      46.150   5.970  10.900  1.00  0.00            
ATOM    140  H63 BCD     1      44.840   7.550   9.990  1.00  0.00            
ATOM    141  H64 BCD     1      43.290   5.170  10.170  1.00  0.00            
ATOM    142  H65 BCD     1      44.850   4.530   8.100  1.00  0.00            
ATOM    143  H66 BCD     1      45.920   3.430  10.030  1.00  0.00            
ATOM    144  H67 BCD     1      43.700   2.950  12.060  1.00  0.00            
ATOM    145  H68 BCD     1      45.460   1.670  13.250  1.00  0.00            
ATOM    146  H69 BCD     1      44.890   1.070  11.660  1.00  0.00            
ATOM    147  H70 BCD     1      46.850   1.210  10.940  1.00  0.00            
ATOM    148  C1  CM8     2      38.310   9.160  10.560  1.00  0.00            
ATOM    149  C2  CM8     2      39.290   8.010  10.210  1.00  0.00            
ATOM    150  C3  CM8     2      38.850   6.610  10.760  1.00  0.00            
ATOM    151  O1  CM8     2      37.760   6.320  11.190  1.00  0.00            
ATOM    152  N1  CM8     2      39.810   5.640  10.730  1.00  0.00            
ATOM    153  C4  CM8     2      39.740   4.300  10.950  1.00  0.00            
ATOM    154  C5  CM8     2      39.200   3.400  10.000  1.00  0.00            
ATOM    155  C6  CM8     2      38.900   2.060  10.320  1.00  0.00            
ATOM    156  C7  CM8     2      39.300   1.570  11.560  1.00  0.00            
ATOM    157  Cl1 CM8     2      38.810  -0.050  12.040  1.00  0.00            
ATOM    158  C8  CM8     2      39.880   2.430  12.530  1.00  0.00            
ATOM    159  Cl2 CM8     2      40.050   1.860  14.190  1.00  0.00            
ATOM    160  C9  CM8     2      40.140   3.780  12.170  1.00  0.00            
ATOM    161  H1  CM8     2      38.310   9.450  11.620  1.00  0.00            
ATOM    162  H2  CM8     2      38.590  10.120  10.110  1.00  0.00            
ATOM    163  H3  CM8     2      37.290   8.920  10.210  1.00  0.00            
ATOM    164  H4  CM8     2      40.250   8.320  10.630  1.00  0.00            
ATOM    165  H5  CM8     2      39.440   8.010   9.120  1.00  0.00            
ATOM    166  H6  CM8     2      40.730   5.910  10.400  1.00  0.00            
ATOM    167  H7  CM8     2      38.940   3.740   9.000  1.00  0.00            
ATOM    168  H8  CM8     2      38.390   1.400   9.630  1.00  0.00            
ATOM    169  H9  CM8     2      40.630   4.390  12.930  1.00  0.00            
TER
ENDMDL
MODEL        1
ATOM      1  C1  BCD     1      32.290  21.620  25.250  1.00  0.00            
ATOM      2  O1  BCD     1      32.190  22.770  24.480  1.00  0.00            
ATOM      3  C2  BCD     1      33.130  20.590  24.410  1.00  0.00            
ATOM      4  O2  BCD     1      34.400  21.270  24.290  1.00  0.00            
ATOM      5  C3  BCD     1      32.370  20.310  23.120  1.00  0.00            
ATOM      6  O3  BCD     1      33.120  19.440  22.220  1.00  0.00            
ATOM      7  C4  BCD     1      30.950  19.740  23.520  1.00  0.00            
ATOM      8  C5  BCD     1      30.270  20.750  24.410  1.00  0.00            
ATOM      9  O4  BCD     1      31.070  21.070  25.500  1.00  0.00            
ATOM     10  C6  BCD     1      28.870  20.310  24.940  1.00  0.00            
ATOM     11  O5  BCD     1      28.890  19.230  25.820  1.00  0.00            
ATOM     12  H1  BCD     1      32.870  21.760  26.170  1.00  0.00            
ATOM     13  H2  BCD     1      33.360  19.660  24.950  1.00  0.00            
ATOM     14  H3  BCD     1      34.300  22.160  23.950  1.00  0.00            
ATOM     15  H4  BCD     1      32.250  21.330  22.740  1.00  0.00            
ATOM     16  H5  BCD     1      34.050  19.270  22.410  1.00  0.00            
ATOM     17  H6  BCD     1      31.220  18.780  24.000  1.00  0.00            
ATOM     18  H7  BCD     1      30.050  21.690  23.890  1.00  0.00            
ATOM     19  H8  BCD     1      28.300  21.140  25.380  1.00  0.00            
ATOM     20  H9  BCD     1      28.230  19.970  24.120  1.00  0.00            
ATOM     21  H10 BCD     1      27.980  18.920  25.870  1.00  0.00            
ATOM     22  C7  BCD     1      31.500  26.790  24.700  1.00  0.00            
ATOM     23  O6  BCD     1      30.590  26.560  23.580  1.00  0.00            
ATOM     24  C8  BCD     1      32.980  26.470  24.300  1.00  0.00            
ATOM     25  O7  BCD     1      33.360  27.260  23.250  1.00  0.00            
ATOM     26  C9  BCD     1      33.020  24.950  23.950  1.00  0.00            
ATOM     27  O8  BCD     1      34.380  24.450  23.600  1.00  0.00            
ATOM     28  C10 BCD     1      32.400  24.100  25.100  1.00  0.00            
ATOM     29  C11 BCD     1      31.070  24.630  25.660  1.00  0.00            
ATOM     30  O9  BCD     1      31.170  26.030  25.850  1.00  0.00            
ATOM     31  C12 BCD     1      30.490  23.920  26.830  1.00  0.00            
ATOM     32  O10 BCD     1      31.460  23.800  27.890  1.00  0.00            
ATOM     33  H11 BCD     1      31.500  27.860  24.930  1.00  0.00            
ATOM     34  H12 BCD     1      33.710  26.570  25.110  1.00  0.00            
ATOM     35  H13 BCD     1      32.680  27.080  22.590  1.00  0.00            
ATOM     36  H14 BCD     1      32.450  24.910  23.020  1.00  0.00            
ATOM     37  H15 BCD     1      34.590  24.750  22.710  1.00  0.00            
ATOM     38  H16 BCD     1      33.130  23.930  25.890  1.00  0.00            
ATOM     39  H17 BCD     1      30.320  24.510  24.860  1.00  0.00            
ATOM     40  H18 BCD     1      29.700  24.580  27.230  1.00  0.00            
ATOM     41  H19 BCD     1      30.000  22.990  26.520  1.00  0.00            
ATOM     42  H20 BCD     1      31.750  22.900  28.060  1.00  0.00            
ATOM     43  C13 BCD     1      27.740  28.430  21.340  1.00  0.00            
ATOM     44  O11 BCD     1      27.300  27.180  20.810  1.00  0.00            
ATOM     45  C14 BCD     1      29.260  28.730  21.010  1.00  0.00            
ATOM     46  O12 BCD     1      29.340  28.970  19.530  1.00  0.00            
ATOM     47  C15 BCD     1      30.160  27.620  21.570  1.00  0.00            
ATOM     48  O13 BCD     1      31.600  27.820  21.340  1.00  0.00            
ATOM     49  C16 BCD     1      29.930  27.660  23.060  1.00  0.00            
ATOM     50  C17 BCD     1      28.420  27.450  23.440  1.00  0.00            
ATOM     51  O14 BCD     1      27.570  28.370  22.740  1.00  0.00            
ATOM     52  C18 BCD     1      28.070  27.780  24.950  1.00  0.00            
ATOM     53  O15 BCD     1      28.640  29.050  25.460  1.00  0.00            
ATOM     54  H21 BCD     1      27.050  29.170  20.920  1.00  0.00            
ATOM     55  H22 BCD     1      29.490  29.640  21.580  1.00  0.00            
ATOM     56  H23 BCD     1      29.190  28.100  19.160  1.00  0.00            
ATOM     57  H24 BCD     1      29.730  26.660  21.240  1.00  0.00            
ATOM     58  H25 BCD     1      31.750  27.620  20.420  1.00  0.00            
ATOM     59  H26 BCD     1      30.450  28.570  23.400  1.00  0.00            
ATOM     60  H27 BCD     1      28.130  26.400  23.290  1.00  0.00            
ATOM     61  H28 BCD     1      26.980  27.710  25.060  1.00  0.00            
ATOM     62  H29 BCD     1      28.460  26.900  25.470  1.00  0.00            
ATOM     63  H30 BCD     1      28.740  28.990  26.420  1.00  0.00            
ATOM     64  C19 BCD     1      24.510  25.560  18.190  1.00  0.00            
ATOM     65  O16 BCD     1      24.580  24.210  18.490  1.00  0.00            
ATOM     66  C20 BCD     1      25.850  26.040  17.670  1.00  0.00            
ATOM     67  O17 BCD     1      26.230  25.220  16.520  1.00  0.00            
ATOM     68  C21 BCD     1      26.960  26.230  18.680  1.00  0.00            
ATOM     69  O18 BCD     1      28.080  26.830  18.070  1.00  0.00            
ATOM     70  C22 BCD     1      26.340  27.150  19.750  1.00  0.00            
ATOM     71  C23 BCD     1      25.060  26.600  20.350  1.00  0.00            
ATOM     72  O19 BCD     1      24.100  26.330  19.330  1.00  0.00            
ATOM     73  C24 BCD     1      24.480  27.500  21.420  1.00  0.00            
ATOM     74  O20 BCD     1      23.320  27.020  21.920  1.00  0.00            
ATOM     75  H31 BCD     1      23.810  25.780  17.380  1.00  0.00            
ATOM     76  H32 BCD     1      25.740  27.060  17.280  1.00  0.00            
ATOM     77  H33 BCD     1      26.560  24.440  16.980  1.00  0.00            
ATOM     78  H34 BCD     1      27.290  25.310  19.160  1.00  0.00            
ATOM     79  H35 BCD     1      28.440  26.180  17.460  1.00  0.00            
ATOM     80  H36 BCD     1      26.160  28.160  19.350  1.00  0.00            
ATOM     81  H37 BCD     1      25.210  25.590  20.760  1.00  0.00            
ATOM     82  H38 BCD     1      25.190  27.630  22.240  1.00  0.00            
ATOM     83  H39 BCD     1      24.310  28.480  20.950  1.00  0.00            
ATOM     84  H40 BCD     1      22.940  27.840  22.260  1.00  0.00            
ATOM     85  C25 BCD     1      22.480  20.760  18.400  1.00  0.00            
ATOM     86  O21 BCD     1      23.610  20.130  19.010  1.00  0.00            
ATOM     87  C26 BCD     1      22.850  21.320  16.990  1.00  0.00            
ATOM     88  O22 BCD     1      23.240  20.180  16.200  1.00  0.00            
ATOM     89  C27 BCD     1      23.930  22.340  17.170  1.00  0.00            
ATOM     90  O23 BCD     1      24.450  22.760  15.850  1.00  0.00            
ATOM     91  C28 BCD     1      23.460  23.400  18.190  1.00  0.00            
ATOM     92  C29 BCD     1      22.880  22.790  19.550  1.00  0.00            
ATOM     93  O24 BCD     1      21.920  21.780  19.180  1.00  0.00            
ATOM     94  C30 BCD     1      22.160  23.830  20.410  1.00  0.00            
ATOM     95  O25 BCD     1      21.060  24.390  19.710  1.00  0.00            
ATOM     96  H41 BCD     1      21.700  20.000  18.260  1.00  0.00            
ATOM     97  H42 BCD     1      22.040  21.900  16.530  1.00  0.00            
ATOM     98  H43 BCD     1      22.440  19.870  15.760  1.00  0.00            
ATOM     99  H44 BCD     1      24.780  21.800  17.620  1.00  0.00            
ATOM    100  H45 BCD     1      25.030  23.510  15.990  1.00  0.00            
ATOM    101  H46 BCD     1      22.740  24.000  17.620  1.00  0.00            
ATOM    102  H47 BCD     1      23.760  22.420  20.090  1.00  0.00            
ATOM    103  H48 BCD     1      21.730  23.320  21.280  1.00  0.00            
ATOM    104  H49 BCD     1      22.850  24.650  20.630  1.00  0.00            
ATOM    105  H50 BCD     1      21.170  25.270  19.340  1.00  0.00            
ATOM    106  C31 BCD     1      25.230  16.900  20.930  1.00  0.00            
ATOM    107  O26 BCD     1      26.330  17.830  21.060  1.00  0.00            
ATOM    108  C32 BCD     1      24.960  16.630  19.500  1.00  0.00            
ATOM    109  O27 BCD     1      26.010  15.960  18.810  1.00  0.00            
ATOM    110  C33 BCD     1      24.740  18.030  18.810  1.00  0.00            
ATOM    111  C34 BCD     1      23.590  18.780  19.460  1.00  0.00            
ATOM    112  C35 BCD     1      23.690  18.820  21.020  1.00  0.00            
ATOM    113  O28 BCD     1      24.100  17.530  21.540  1.00  0.00            
ATOM    114  C36 BCD     1      22.540  19.350  21.710  1.00  0.00            
ATOM    115  O29 BCD     1      21.460  18.470  21.630  1.00  0.00            
ATOM    116  O30 BCD     1      24.410  17.830  17.420  1.00  0.00            
ATOM    117  H51 BCD     1      25.460  15.960  21.440  1.00  0.00            
ATOM    118  H52 BCD     1      24.020  16.060  19.400  1.00  0.00            
ATOM    119  H53 BCD     1      25.850  16.130  17.880  1.00  0.00            
ATOM    120  H54 BCD     1      25.560  18.750  18.950  1.00  0.00            
ATOM    121  H55 BCD     1      24.180  18.650  16.970  1.00  0.00            
ATOM    122  H56 BCD     1      22.670  18.240  19.220  1.00  0.00            
ATOM    123  H57 BCD     1      24.460  19.570  21.220  1.00  0.00            
ATOM    124  H58 BCD     1      22.650  19.530  22.790  1.00  0.00            
ATOM    125  H59 BCD     1      22.150  20.240  21.210  1.00  0.00            
ATOM    126  H60 BCD     1      20.690  19.020  21.510  1.00  0.00            
ATOM    127  C37 BCD     1      30.330  18.020  21.910  1.00  0.00            
ATOM    128  O31 BCD     1      30.240  19.410  22.290  1.00  0.00            
ATOM    129  C38 BCD     1      29.970  17.750  20.510  1.00  0.00            
ATOM    130  O32 BCD     1      30.940  18.410  19.700  1.00  0.00            
ATOM    131  C39 BCD     1      28.530  18.180  20.260  1.00  0.00            
ATOM    132  O33 BCD     1      28.300  17.950  18.810  1.00  0.00            
ATOM    133  C40 BCD     1      27.660  17.340  21.160  1.00  0.00            
ATOM    134  C41 BCD     1      28.130  17.480  22.590  1.00  0.00            
ATOM    135  O34 BCD     1      29.580  17.160  22.660  1.00  0.00            
ATOM    136  C42 BCD     1      27.330  16.700  23.590  1.00  0.00            
ATOM    137  O35 BCD     1      27.140  15.360  23.200  1.00  0.00            
ATOM    138  H61 BCD     1      31.380  17.730  22.020  1.00  0.00            
ATOM    139  H62 BCD     1      29.970  16.670  20.340  1.00  0.00            
ATOM    140  H63 BCD     1      30.540  18.420  18.830  1.00  0.00            
ATOM    141  H64 BCD     1      28.420  19.230  20.540  1.00  0.00            
ATOM    142  H65 BCD     1      28.060  17.030  18.670  1.00  0.00            
ATOM    143  H66 BCD     1      27.740  16.280  20.860  1.00  0.00            
ATOM    144  H67 BCD     1      28.050  18.550  22.810  1.00  0.00            
ATOM    145  H68 BCD     1      27.770  16.730  24.590  1.00  0.00            
ATOM    146  H69 BCD     1      26.430  17.320  23.690  1.00  0.00            
ATOM    147  H70 BCD     1      26.370  15.060  23.700  1.00  0.00            
ATOM    148  C1  CM8     2      26.760  19.630  15.680  1.00  0.00            
ATOM    149  C2  CM8     2      27.890  20.650  15.870  1.00  0.00            
ATOM    150  C3  CM8     2      27.680  21.610  17.030  1.00  0.00            
ATOM    151  O1  CM8     2      27.410  22.820  16.950  1.00  0.00            
ATOM    152  N1  CM8     2      27.600  21.080  18.250  1.00  0.00            
ATOM    153  C4  CM8     2      27.530  21.770  19.460  1.00  0.00            
ATOM    154  C5  CM8     2      28.560  22.640  19.720  1.00  0.00            
ATOM    155  C6  CM8     2      28.660  23.270  20.950  1.00  0.00            
ATOM    156  C7  CM8     2      27.780  22.890  21.990  1.00  0.00            
ATOM    157  Cl1 CM8     2      27.830  23.710  23.570  1.00  0.00            
ATOM    158  C8  CM8     2      26.730  21.910  21.710  1.00  0.00            
ATOM    159  Cl2 CM8     2      25.760  21.400  23.060  1.00  0.00            
ATOM    160  C9  CM8     2      26.620  21.350  20.410  1.00  0.00            
ATOM    161  H1  CM8     2      26.490  19.020  16.550  1.00  0.00            
ATOM    162  H2  CM8     2      25.900  20.120  15.210  1.00  0.00            
ATOM    163  H3  CM8     2      27.260  18.950  14.980  1.00  0.00            
ATOM    164  H4  CM8     2      27.880  21.280  14.970  1.00  0.00            
ATOM    165  H5  CM8     2      28.850  20.160  16.080  1.00  0.00            
ATOM    166  H6  CM8     2      27.610  20.070  18.320  1.00  0.00            
ATOM    167  H7  CM8     2      29.160  22.900  18.850  1.00  0.00            
ATOM    168  H8  CM8     2      29.430  24.010  21.150  1.00  0.00            
ATOM    169  H9  CM8     2      25.900  20.560  20.250  1.00  0.00            
TER
ENDMDL
MODEL        1
ATOM      1  C1  BCD     1      25.730  22.260  13.780  1.00  0.00            
ATOM      2  O1  BCD     1      25.230  22.290  15.090  1.00  0.00            
ATOM      3  C2  BCD     1      26.760  21.140  13.700  1.00  0.00            
ATOM      4  O2  BCD     1      26.040  19.890  13.960  1.00  0.00            
ATOM      5  C3  BCD     1      27.860  21.380  14.750  1.00  0.00            
ATOM      6  O3  BCD     1      28.830  20.270  14.530  1.00  0.00            
ATOM      7  C4  BCD     1      28.490  22.700  14.470  1.00  0.00            
ATOM      8  C5  BCD     1      27.470  23.820  14.350  1.00  0.00            
ATOM      9  O4  BCD     1      26.400  23.480  13.460  1.00  0.00            
ATOM     10  C6  BCD     1      28.140  25.090  13.930  1.00  0.00            
ATOM     11  O5  BCD     1      29.030  24.930  12.830  1.00  0.00            
ATOM     12  H1  BCD     1      24.950  21.980  13.070  1.00  0.00            
ATOM     13  H2  BCD     1      27.220  21.070  12.710  1.00  0.00            
ATOM     14  H3  BCD     1      26.620  19.110  13.940  1.00  0.00            
ATOM     15  H4  BCD     1      27.460  21.360  15.770  1.00  0.00            
ATOM     16  H5  BCD     1      28.390  19.420  14.700  1.00  0.00            
ATOM     17  H6  BCD     1      29.090  22.570  13.570  1.00  0.00            
ATOM     18  H7  BCD     1      27.040  24.090  15.320  1.00  0.00            
ATOM     19  H8  BCD     1      27.330  25.750  13.590  1.00  0.00            
ATOM     20  H9  BCD     1      28.680  25.620  14.720  1.00  0.00            
ATOM     21  H10 BCD     1      29.210  25.780  12.410  1.00  0.00            
ATOM     22  C7  BCD     1      21.770  22.440  17.320  1.00  0.00            
ATOM     23  O6  BCD     1      22.610  22.550  18.500  1.00  0.00            
ATOM     24  C8  BCD     1      21.970  21.110  16.600  1.00  0.00            
ATOM     25  O7  BCD     1      21.530  19.980  17.380  1.00  0.00            
ATOM     26  C9  BCD     1      23.350  21.060  16.020  1.00  0.00            
ATOM     27  O8  BCD     1      23.430  19.940  15.200  1.00  0.00            
ATOM     28  C10 BCD     1      23.760  22.270  15.240  1.00  0.00            
ATOM     29  C11 BCD     1      23.440  23.570  15.980  1.00  0.00            
ATOM     30  O9  BCD     1      22.050  23.520  16.430  1.00  0.00            
ATOM     31  C12 BCD     1      23.610  24.810  15.150  1.00  0.00            
ATOM     32  O10 BCD     1      23.680  26.020  15.920  1.00  0.00            
ATOM     33  H11 BCD     1      20.730  22.620  17.610  1.00  0.00            
ATOM     34  H12 BCD     1      21.270  21.130  15.760  1.00  0.00            
ATOM     35  H13 BCD     1      21.400  20.310  18.280  1.00  0.00            
ATOM     36  H14 BCD     1      23.960  20.960  16.920  1.00  0.00            
ATOM     37  H15 BCD     1      24.350  19.800  14.990  1.00  0.00            
ATOM     38  H16 BCD     1      23.290  22.210  14.250  1.00  0.00            
ATOM     39  H17 BCD     1      24.120  23.610  16.840  1.00  0.00            
ATOM     40  H18 BCD     1      24.510  24.730  14.540  1.00  0.00            
ATOM     41  H19 BCD     1      22.780  24.930  14.440  1.00  0.00            
ATOM     42  H20 BCD     1      22.770  26.330  15.930  1.00  0.00            
ATOM     43  C13 BCD     1      22.070  22.800  22.490  1.00  0.00            
ATOM     44  O11 BCD     1      23.320  22.210  22.700  1.00  0.00            
ATOM     45  C14 BCD     1      21.040  21.900  21.750  1.00  0.00            
ATOM     46  O12 BCD     1      20.640  20.690  22.380  1.00  0.00            
ATOM     47  C15 BCD     1      21.630  21.580  20.380  1.00  0.00            
ATOM     48  O13 BCD     1      20.530  20.940  19.630  1.00  0.00            
ATOM     49  C16 BCD     1      21.990  22.890  19.690  1.00  0.00            
ATOM     50  C17 BCD     1      22.850  23.730  20.580  1.00  0.00            
ATOM     51  O14 BCD     1      22.260  23.950  21.790  1.00  0.00            
ATOM     52  C18 BCD     1      23.190  25.080  19.920  1.00  0.00            
ATOM     53  O15 BCD     1      24.330  25.710  20.510  1.00  0.00            
ATOM     54  H21 BCD     1      21.640  23.140  23.440  1.00  0.00            
ATOM     55  H22 BCD     1      20.160  22.510  21.510  1.00  0.00            
ATOM     56  H23 BCD     1      20.360  20.920  23.270  1.00  0.00            
ATOM     57  H24 BCD     1      22.560  21.010  20.490  1.00  0.00            
ATOM     58  H25 BCD     1      19.720  20.880  20.150  1.00  0.00            
ATOM     59  H26 BCD     1      21.110  23.490  19.430  1.00  0.00            
ATOM     60  H27 BCD     1      23.780  23.160  20.710  1.00  0.00            
ATOM     61  H28 BCD     1      23.320  25.000  18.830  1.00  0.00            
ATOM     62  H29 BCD     1      22.310  25.750  19.900  1.00  0.00            
ATOM     63  H30 BCD     1      24.690  26.420  19.980  1.00  0.00            
ATOM     64  C19 BCD     1      25.920  20.970  25.610  1.00  0.00            
ATOM     65  O16 BCD     1      27.070  21.100  24.770  1.00  0.00            
ATOM     66  C20 BCD     1      24.910  19.980  24.960  1.00  0.00            
ATOM     67  O17 BCD     1      25.630  18.810  24.700  1.00  0.00            
ATOM     68  C21 BCD     1      24.350  20.440  23.650  1.00  0.00            
ATOM     69  O18 BCD     1      23.430  19.510  23.180  1.00  0.00            
ATOM     70  C22 BCD     1      23.750  21.780  23.920  1.00  0.00            
ATOM     71  C23 BCD     1      24.630  22.800  24.570  1.00  0.00            
ATOM     72  O19 BCD     1      25.200  22.240  25.770  1.00  0.00            
ATOM     73  C24 BCD     1      23.890  24.170  24.920  1.00  0.00            
ATOM     74  O20 BCD     1      22.880  24.040  25.920  1.00  0.00            
ATOM     75  H31 BCD     1      26.260  20.680  26.610  1.00  0.00            
ATOM     76  H32 BCD     1      24.130  19.860  25.710  1.00  0.00            
ATOM     77  H33 BCD     1      25.120  18.100  24.300  1.00  0.00            
ATOM     78  H34 BCD     1      25.170  20.520  22.930  1.00  0.00            
ATOM     79  H35 BCD     1      23.090  19.980  22.420  1.00  0.00            
ATOM     80  H36 BCD     1      22.930  21.660  24.640  1.00  0.00            
ATOM     81  H37 BCD     1      25.450  23.020  23.870  1.00  0.00            
ATOM     82  H38 BCD     1      24.670  24.860  25.260  1.00  0.00            
ATOM     83  H39 BCD     1      23.580  24.540  23.930  1.00  0.00            
ATOM     84  H40 BCD     1      22.570  24.940  26.100  1.00  0.00            
ATOM     85  C25 BCD     1      31.260  21.060  24.580  1.00  0.00            
ATOM     86  O21 BCD     1      31.090  21.370  23.240  1.00  0.00            
ATOM     87  C26 BCD     1      30.520  19.800  24.860  1.00  0.00            
ATOM     88  O22 BCD     1      30.970  18.760  24.040  1.00  0.00            
ATOM     89  C27 BCD     1      29.030  19.970  24.610  1.00  0.00            
ATOM     90  O23 BCD     1      28.310  18.690  24.850  1.00  0.00            
ATOM     91  C28 BCD     1      28.390  21.090  25.420  1.00  0.00            
ATOM     92  C29 BCD     1      29.240  22.390  25.150  1.00  0.00            
ATOM     93  O24 BCD     1      30.650  22.060  25.430  1.00  0.00            
ATOM     94  C30 BCD     1      28.800  23.570  26.030  1.00  0.00            
ATOM     95  O25 BCD     1      29.000  23.290  27.470  1.00  0.00            
ATOM     96  H41 BCD     1      32.300  21.020  24.910  1.00  0.00            
ATOM     97  H42 BCD     1      30.570  19.440  25.890  1.00  0.00            
ATOM     98  H43 BCD     1      30.540  17.960  24.360  1.00  0.00            
ATOM     99  H44 BCD     1      28.880  20.090  23.530  1.00  0.00            
ATOM    100  H45 BCD     1      27.420  18.740  24.510  1.00  0.00            
ATOM    101  H46 BCD     1      28.390  20.720  26.460  1.00  0.00            
ATOM    102  H47 BCD     1      29.170  22.800  24.130  1.00  0.00            
ATOM    103  H48 BCD     1      29.430  24.410  25.700  1.00  0.00            
ATOM    104  H49 BCD     1      27.780  23.880  25.780  1.00  0.00            
ATOM    105  H50 BCD     1      29.930  23.340  27.680  1.00  0.00            
ATOM    106  C31 BCD     1      33.250  22.140  19.830  1.00  0.00            
ATOM    107  O26 BCD     1      31.980  22.080  19.120  1.00  0.00            
ATOM    108  C32 BCD     1      33.590  20.790  20.390  1.00  0.00            
ATOM    109  O27 BCD     1      33.700  19.850  19.320  1.00  0.00            
ATOM    110  C33 BCD     1      32.560  20.500  21.540  1.00  0.00            
ATOM    111  C34 BCD     1      32.370  21.630  22.570  1.00  0.00            
ATOM    112  C35 BCD     1      32.110  22.920  21.800  1.00  0.00            
ATOM    113  O28 BCD     1      33.110  23.110  20.850  1.00  0.00            
ATOM    114  C36 BCD     1      32.050  24.110  22.690  1.00  0.00            
ATOM    115  O29 BCD     1      33.220  24.270  23.590  1.00  0.00            
ATOM    116  O30 BCD     1      32.930  19.280  22.230  1.00  0.00            
ATOM    117  H51 BCD     1      34.090  22.480  19.220  1.00  0.00            
ATOM    118  H52 BCD     1      34.590  20.890  20.830  1.00  0.00            
ATOM    119  H53 BCD     1      32.950  20.140  18.780  1.00  0.00            
ATOM    120  H54 BCD     1      31.610  20.350  21.020  1.00  0.00            
ATOM    121  H55 BCD     1      32.150  18.940  22.680  1.00  0.00            
ATOM    122  H56 BCD     1      33.250  21.670  23.240  1.00  0.00            
ATOM    123  H57 BCD     1      31.170  22.840  21.230  1.00  0.00            
ATOM    124  H58 BCD     1      32.110  24.960  22.000  1.00  0.00            
ATOM    125  H59 BCD     1      31.070  24.130  23.190  1.00  0.00            
ATOM    126  H60 BCD     1      32.960  24.430  24.500  1.00  0.00            
ATOM    127  C37 BCD     1      30.730  23.260  15.350  1.00  0.00            
ATOM    128  O31 BCD     1      29.340  22.930  15.570  1.00  0.00            
ATOM    129  C38 BCD     1      31.590  21.980  15.340  1.00  0.00            
ATOM    130  O32 BCD     1      31.280  21.070  14.310  1.00  0.00            
ATOM    131  C39 BCD     1      31.540  21.440  16.790  1.00  0.00            
ATOM    132  O33 BCD     1      32.240  20.170  17.010  1.00  0.00            
ATOM    133  C40 BCD     1      32.080  22.500  17.740  1.00  0.00            
ATOM    134  C41 BCD     1      31.240  23.770  17.630  1.00  0.00            
ATOM    135  O34 BCD     1      31.160  24.230  16.280  1.00  0.00            
ATOM    136  C42 BCD     1      31.870  24.900  18.420  1.00  0.00            
ATOM    137  O35 BCD     1      33.250  25.160  18.070  1.00  0.00            
ATOM    138  H61 BCD     1      30.740  23.660  14.330  1.00  0.00            
ATOM    139  H62 BCD     1      32.600  22.400  15.200  1.00  0.00            
ATOM    140  H63 BCD     1      30.330  20.920  14.340  1.00  0.00            
ATOM    141  H64 BCD     1      30.510  21.320  17.130  1.00  0.00            
ATOM    142  H65 BCD     1      31.880  19.460  16.480  1.00  0.00            
ATOM    143  H66 BCD     1      33.080  22.800  17.390  1.00  0.00            
ATOM    144  H67 BCD     1      30.230  23.490  17.980  1.00  0.00            
ATOM    145  H68 BCD     1      31.300  25.780  18.110  1.00  0.00            
ATOM    146  H69 BCD     1      31.650  24.740  19.480  1.00  0.00            
ATOM    147  H70 BCD     1      33.450  25.770  18.780  1.00  0.00            
ATOM    148  C1  CM8     2      27.830  17.520  21.300  1.00  0.00            
ATOM    149  C2  CM8     2      26.500  17.850  20.570  1.00  0.00            
ATOM    150  C3  CM8     2      26.300  19.330  20.400  1.00  0.00            
ATOM    151  O1  CM8     2      25.180  19.870  20.580  1.00  0.00            
ATOM    152  N1  CM8     2      27.300  20.120  20.060  1.00  0.00            
ATOM    153  C4  CM8     2      27.250  21.530  19.950  1.00  0.00            
ATOM    154  C5  CM8     2      27.390  22.120  18.670  1.00  0.00            
ATOM    155  C6  CM8     2      27.470  23.500  18.550  1.00  0.00            
ATOM    156  C7  CM8     2      27.450  24.310  19.750  1.00  0.00            
ATOM    157  Cl1 CM8     2      27.730  26.050  19.560  1.00  0.00            
ATOM    158  C8  CM8     2      27.440  23.710  21.060  1.00  0.00            
ATOM    159  Cl2 CM8     2      27.560  24.730  22.490  1.00  0.00            
ATOM    160  C9  CM8     2      27.410  22.280  21.140  1.00  0.00            
ATOM    161  H1  CM8     2      27.930  18.150  22.200  1.00  0.00            
ATOM    162  H2  CM8     2      27.920  16.470  21.600  1.00  0.00            
ATOM    163  H3  CM8     2      28.700  17.670  20.640  1.00  0.00            
ATOM    164  H4  CM8     2      25.650  17.360  21.060  1.00  0.00            
ATOM    165  H5  CM8     2      26.510  17.380  19.580  1.00  0.00            
ATOM    166  H6  CM8     2      28.220  19.710  19.940  1.00  0.00            
ATOM    167  H7  CM8     2      27.280  21.540  17.760  1.00  0.00            
ATOM    168  H8  CM8     2      27.520  24.010  17.600  1.00  0.00            
ATOM    169  H9  CM8     2      27.480  21.830  22.120  1.00  0.00            
TER
ENDMDL
MODEL        1
ATOM      1  C1  BCD     1      33.600  31.680  22.820  1.00  0.00            
ATOM      2  O1  BCD     1      33.460  30.940  21.570  1.00  0.00            
ATOM      3  C2  BCD     1      33.430  33.220  22.560  1.00  0.00            
ATOM      4  O2  BCD     1      32.150  33.490  21.990  1.00  0.00            
ATOM      5  C3  BCD     1      34.560  33.610  21.560  1.00  0.00            
ATOM      6  O3  BCD     1      34.470  35.020  21.120  1.00  0.00            
ATOM      7  C4  BCD     1      35.860  33.320  22.370  1.00  0.00            
ATOM      8  C5  BCD     1      35.980  31.880  22.790  1.00  0.00            
ATOM      9  O4  BCD     1      34.790  31.430  23.440  1.00  0.00            
ATOM     10  C6  BCD     1      37.230  31.570  23.650  1.00  0.00            
ATOM     11  O5  BCD     1      37.410  32.530  24.630  1.00  0.00            
ATOM     12  H1  BCD     1      32.800  31.370  23.500  1.00  0.00            
ATOM     13  H2  BCD     1      33.590  33.830  23.460  1.00  0.00            
ATOM     14  H3  BCD     1      32.260  34.380  21.650  1.00  0.00            
ATOM     15  H4  BCD     1      34.550  32.950  20.680  1.00  0.00            
ATOM     16  H5  BCD     1      35.340  35.420  21.040  1.00  0.00            
ATOM     17  H6  BCD     1      35.920  33.930  23.280  1.00  0.00            
ATOM     18  H7  BCD     1      36.080  31.300  21.870  1.00  0.00            
ATOM     19  H8  BCD     1      36.900  30.630  24.120  1.00  0.00            
ATOM     20  H9  BCD     1      38.120  31.450  23.010  1.00  0.00            
ATOM     21  H10 BCD     1      36.660  32.630  25.220  1.00  0.00            
ATOM     22  C7  BCD     1      31.370  27.780  19.900  1.00  0.00            
ATOM     23  O6  BCD     1      31.790  28.040  18.650  1.00  0.00            
ATOM     24  C8  BCD     1      30.520  28.890  20.510  1.00  0.00            
ATOM     25  O7  BCD     1      29.270  29.100  19.760  1.00  0.00            
ATOM     26  C9  BCD     1      31.310  30.250  20.700  1.00  0.00            
ATOM     27  O8  BCD     1      30.590  31.260  21.360  1.00  0.00            
ATOM     28  C10 BCD     1      32.580  29.890  21.510  1.00  0.00            
ATOM     29  C11 BCD     1      33.410  28.710  20.990  1.00  0.00            
ATOM     30  O9  BCD     1      32.490  27.560  20.770  1.00  0.00            
ATOM     31  C12 BCD     1      34.480  28.300  21.910  1.00  0.00            
ATOM     32  O10 BCD     1      33.980  27.830  23.160  1.00  0.00            
ATOM     33  H11 BCD     1      30.720  26.910  20.000  1.00  0.00            
ATOM     34  H12 BCD     1      30.140  28.520  21.480  1.00  0.00            
ATOM     35  H13 BCD     1      29.490  29.780  19.120  1.00  0.00            
ATOM     36  H14 BCD     1      31.550  30.590  19.690  1.00  0.00            
ATOM     37  H15 BCD     1      31.240  31.930  21.580  1.00  0.00            
ATOM     38  H16 BCD     1      32.330  29.720  22.560  1.00  0.00            
ATOM     39  H17 BCD     1      33.830  29.020  20.030  1.00  0.00            
ATOM     40  H18 BCD     1      35.160  27.580  21.420  1.00  0.00            
ATOM     41  H19 BCD     1      35.060  29.210  22.090  1.00  0.00            
ATOM     42  H20 BCD     1      34.650  27.240  23.520  1.00  0.00            
ATOM     43  C13 BCD     1      32.310  25.810  15.170  1.00  0.00            
ATOM     44  O11 BCD     1      33.440  26.740  14.920  1.00  0.00            
ATOM     45  C14 BCD     1      31.050  26.650  15.250  1.00  0.00            
ATOM     46  O12 BCD     1      30.780  27.340  14.060  1.00  0.00            
ATOM     47  C15 BCD     1      31.120  27.680  16.370  1.00  0.00            
ATOM     48  O13 BCD     1      29.940  28.500  16.420  1.00  0.00            
ATOM     49  C16 BCD     1      31.500  27.050  17.700  1.00  0.00            
ATOM     50  C17 BCD     1      32.670  26.060  17.540  1.00  0.00            
ATOM     51  O14 BCD     1      32.340  25.190  16.470  1.00  0.00            
ATOM     52  C18 BCD     1      33.040  25.220  18.710  1.00  0.00            
ATOM     53  O15 BCD     1      31.930  24.610  19.260  1.00  0.00            
ATOM     54  H21 BCD     1      32.150  25.240  14.250  1.00  0.00            
ATOM     55  H22 BCD     1      30.210  26.020  15.550  1.00  0.00            
ATOM     56  H23 BCD     1      29.930  27.760  14.180  1.00  0.00            
ATOM     57  H24 BCD     1      31.960  28.340  16.100  1.00  0.00            
ATOM     58  H25 BCD     1      30.160  29.130  17.120  1.00  0.00            
ATOM     59  H26 BCD     1      30.600  26.510  18.010  1.00  0.00            
ATOM     60  H27 BCD     1      33.580  26.620  17.290  1.00  0.00            
ATOM     61  H28 BCD     1      33.740  24.430  18.410  1.00  0.00            
ATOM     62  H29 BCD     1      33.540  25.820  19.480  1.00  0.00            
ATOM     63  H30 BCD     1      32.100  24.170  20.100  1.00  0.00            
ATOM     64  C19 BCD     1      36.820  27.170  12.760  1.00  0.00            
ATOM     65  O16 BCD     1      37.330  27.840  13.930  1.00  0.00            
ATOM     66  C20 BCD     1      35.590  27.850  12.150  1.00  0.00            
ATOM     67  O17 BCD     1      35.970  29.150  11.740  1.00  0.00            
ATOM     68  C21 BCD     1      34.420  27.890  13.100  1.00  0.00            
ATOM     69  O18 BCD     1      33.210  28.320  12.490  1.00  0.00            
ATOM     70  C22 BCD     1      34.150  26.460  13.710  1.00  0.00            
ATOM     71  C23 BCD     1      35.440  25.670  14.060  1.00  0.00            
ATOM     72  O19 BCD     1      36.520  25.850  13.100  1.00  0.00            
ATOM     73  C24 BCD     1      35.240  24.240  14.510  1.00  0.00            
ATOM     74  O20 BCD     1      34.680  23.480  13.460  1.00  0.00            
ATOM     75  H31 BCD     1      37.640  27.120  12.030  1.00  0.00            
ATOM     76  H32 BCD     1      35.370  27.410  11.170  1.00  0.00            
ATOM     77  H33 BCD     1      35.180  29.650  11.530  1.00  0.00            
ATOM     78  H34 BCD     1      34.590  28.510  13.990  1.00  0.00            
ATOM     79  H35 BCD     1      32.410  27.930  12.850  1.00  0.00            
ATOM     80  H36 BCD     1      33.660  25.720  13.070  1.00  0.00            
ATOM     81  H37 BCD     1      35.740  26.160  15.000  1.00  0.00            
ATOM     82  H38 BCD     1      36.200  23.850  14.880  1.00  0.00            
ATOM     83  H39 BCD     1      34.600  24.100  15.390  1.00  0.00            
ATOM     84  H40 BCD     1      33.740  23.310  13.570  1.00  0.00            
ATOM     85  C25 BCD     1      40.860  29.440  15.200  1.00  0.00            
ATOM     86  O21 BCD     1      40.380  30.370  16.120  1.00  0.00            
ATOM     87  C26 BCD     1      40.530  29.660  13.700  1.00  0.00            
ATOM     88  O22 BCD     1      40.990  30.960  13.260  1.00  0.00            
ATOM     89  C27 BCD     1      39.050  29.490  13.500  1.00  0.00            
ATOM     90  O23 BCD     1      38.630  29.790  12.140  1.00  0.00            
ATOM     91  C28 BCD     1      38.670  28.040  13.910  1.00  0.00            
ATOM     92  C29 BCD     1      39.230  27.690  15.360  1.00  0.00            
ATOM     93  O24 BCD     1      40.650  28.050  15.480  1.00  0.00            
ATOM     94  C30 BCD     1      39.150  26.130  15.570  1.00  0.00            
ATOM     95  O25 BCD     1      39.330  25.920  16.900  1.00  0.00            
ATOM     96  H41 BCD     1      41.940  29.590  15.210  1.00  0.00            
ATOM     97  H42 BCD     1      41.030  28.840  13.170  1.00  0.00            
ATOM     98  H43 BCD     1      40.690  31.130  12.370  1.00  0.00            
ATOM     99  H44 BCD     1      38.610  30.130  14.280  1.00  0.00            
ATOM    100  H45 BCD     1      37.710  29.540  12.030  1.00  0.00            
ATOM    101  H46 BCD     1      39.140  27.320  13.220  1.00  0.00            
ATOM    102  H47 BCD     1      38.560  28.160  16.090  1.00  0.00            
ATOM    103  H48 BCD     1      38.170  25.870  15.140  1.00  0.00            
ATOM    104  H49 BCD     1      39.910  25.510  15.070  1.00  0.00            
ATOM    105  H50 BCD     1      39.130  24.990  17.040  1.00  0.00            
ATOM    106  C31 BCD     1      41.340  33.820  17.920  1.00  0.00            
ATOM    107  O26 BCD     1      40.260  33.420  18.850  1.00  0.00            
ATOM    108  C32 BCD     1      40.760  33.990  16.490  1.00  0.00            
ATOM    109  O27 BCD     1      39.910  35.120  16.390  1.00  0.00            
ATOM    110  C33 BCD     1      40.160  32.720  15.960  1.00  0.00            
ATOM    111  C34 BCD     1      41.220  31.570  16.240  1.00  0.00            
ATOM    112  C35 BCD     1      41.810  31.510  17.670  1.00  0.00            
ATOM    113  O28 BCD     1      42.310  32.770  17.980  1.00  0.00            
ATOM    114  C36 BCD     1      42.940  30.440  17.730  1.00  0.00            
ATOM    115  O29 BCD     1      43.990  30.660  16.770  1.00  0.00            
ATOM    116  O30 BCD     1      39.850  32.910  14.570  1.00  0.00            
ATOM    117  H51 BCD     1      41.790  34.730  18.330  1.00  0.00            
ATOM    118  H52 BCD     1      41.590  34.210  15.800  1.00  0.00            
ATOM    119  H53 BCD     1      40.040  35.430  15.490  1.00  0.00            
ATOM    120  H54 BCD     1      39.270  32.520  16.560  1.00  0.00            
ATOM    121  H55 BCD     1      40.470  32.340  14.110  1.00  0.00            
ATOM    122  H56 BCD     1      41.900  31.630  15.380  1.00  0.00            
ATOM    123  H57 BCD     1      41.020  31.220  18.370  1.00  0.00            
ATOM    124  H58 BCD     1      43.420  30.410  18.720  1.00  0.00            
ATOM    125  H59 BCD     1      42.520  29.440  17.650  1.00  0.00            
ATOM    126  H60 BCD     1      44.510  29.860  16.720  1.00  0.00            
ATOM    127  C37 BCD     1      38.040  34.430  22.070  1.00  0.00            
ATOM    128  O31 BCD     1      36.960  33.670  21.500  1.00  0.00            
ATOM    129  C38 BCD     1      38.320  35.630  21.180  1.00  0.00            
ATOM    130  O32 BCD     1      37.170  36.360  20.960  1.00  0.00            
ATOM    131  C39 BCD     1      38.890  35.100  19.790  1.00  0.00            
ATOM    132  O33 BCD     1      39.320  36.210  19.040  1.00  0.00            
ATOM    133  C40 BCD     1      40.030  34.090  19.990  1.00  0.00            
ATOM    134  C41 BCD     1      39.670  33.040  21.070  1.00  0.00            
ATOM    135  O34 BCD     1      39.180  33.650  22.210  1.00  0.00            
ATOM    136  C42 BCD     1      40.880  32.140  21.390  1.00  0.00            
ATOM    137  O35 BCD     1      40.410  31.000  22.060  1.00  0.00            
ATOM    138  H61 BCD     1      37.750  34.710  23.090  1.00  0.00            
ATOM    139  H62 BCD     1      39.120  36.260  21.610  1.00  0.00            
ATOM    140  H63 BCD     1      37.370  36.920  20.220  1.00  0.00            
ATOM    141  H64 BCD     1      38.070  34.520  19.360  1.00  0.00            
ATOM    142  H65 BCD     1      39.490  35.930  18.140  1.00  0.00            
ATOM    143  H66 BCD     1      40.960  34.620  20.260  1.00  0.00            
ATOM    144  H67 BCD     1      38.850  32.410  20.700  1.00  0.00            
ATOM    145  H68 BCD     1      41.230  31.710  20.440  1.00  0.00            
ATOM    146  H69 BCD     1      41.630  32.650  22.000  1.00  0.00            
ATOM    147  H70 BCD     1      40.570  31.150  23.000  1.00  0.00            
ATOM    148  C1  CM8     2      35.270  36.990  17.120  1.00  0.00            
ATOM    149  C2  CM8     2      36.200  35.900  16.520  1.00  0.00            
ATOM    150  C3  CM8     2      35.820  34.470  16.930  1.00  0.00            
ATOM    151  O1  CM8     2      34.760  34.080  17.320  1.00  0.00            
ATOM    152  N1  CM8     2      36.830  33.530  16.720  1.00  0.00            
ATOM    153  C4  CM8     2      36.650  32.150  17.040  1.00  0.00            
ATOM    154  C5  CM8     2      36.160  31.280  16.070  1.00  0.00            
ATOM    155  C6  CM8     2      35.990  29.900  16.390  1.00  0.00            
ATOM    156  C7  CM8     2      36.350  29.390  17.640  1.00  0.00            
ATOM    157  Cl1 CM8     2      36.250  27.660  17.850  1.00  0.00            
ATOM    158  C8  CM8     2      36.920  30.290  18.590  1.00  0.00            
ATOM    159  Cl2 CM8     2      37.660  29.790  20.070  1.00  0.00            
ATOM    160  C9  CM8     2      36.980  31.680  18.320  1.00  0.00            
ATOM    161  H1  CM8     2      35.720  37.980  16.920  1.00  0.00            
ATOM    162  H2  CM8     2      34.300  36.940  16.610  1.00  0.00            
ATOM    163  H3  CM8     2      35.130  36.760  18.180  1.00  0.00            
ATOM    164  H4  CM8     2      37.180  36.110  16.980  1.00  0.00            
ATOM    165  H5  CM8     2      36.330  35.950  15.440  1.00  0.00            
ATOM    166  H6  CM8     2      37.700  33.850  16.290  1.00  0.00            
ATOM    167  H7  CM8     2      35.890  31.690  15.100  1.00  0.00            
ATOM    168  H8  CM8     2      35.750  29.210  15.590  1.00  0.00            
ATOM    169  H9  CM8     2      37.320  32.410  19.060  1.00  0.00            
TER
ENDMDL
MODEL        1
ATOM      1  C1  BCD     1      20.610  25.480  15.460  1.00  0.00            
ATOM      2  O1  BCD     1      21.900  25.950  15.580  1.00  0.00            
ATOM      3  C2  BCD     1      20.370  24.340  14.420  1.00  0.00            
ATOM      4  O2  BCD     1      21.390  23.350  14.520  1.00  0.00            
ATOM      5  C3  BCD     1      20.510  24.860  13.000  1.00  0.00            
ATOM      6  O3  BCD     1      20.240  23.940  11.930  1.00  0.00            
ATOM      7  C4  BCD     1      19.690  26.150  12.810  1.00  0.00            
ATOM      8  C5  BCD     1      20.000  27.170  13.860  1.00  0.00            
ATOM      9  O4  BCD     1      19.750  26.600  15.170  1.00  0.00            
ATOM     10  C6  BCD     1      19.210  28.480  13.750  1.00  0.00            
ATOM     11  O5  BCD     1      19.770  29.510  14.500  1.00  0.00            
ATOM     12  H1  BCD     1      20.260  25.100  16.430  1.00  0.00            
ATOM     13  H2  BCD     1      19.380  23.880  14.580  1.00  0.00            
ATOM     14  H3  BCD     1      21.320  22.650  13.860  1.00  0.00            
ATOM     15  H4  BCD     1      21.530  25.220  12.800  1.00  0.00            
ATOM     16  H5  BCD     1      19.740  24.360  11.220  1.00  0.00            
ATOM     17  H6  BCD     1      18.630  25.870  12.730  1.00  0.00            
ATOM     18  H7  BCD     1      21.070  27.430  13.890  1.00  0.00            
ATOM     19  H8  BCD     1      19.160  28.760  12.690  1.00  0.00            
ATOM     20  H9  BCD     1      18.170  28.280  14.030  1.00  0.00            
ATOM     21  H10 BCD     1      19.620  29.400  15.440  1.00  0.00            
ATOM     22  C7  BCD     1      25.330  26.610  17.640  1.00  0.00            
ATOM     23  O6  BCD     1      25.980  27.250  16.590  1.00  0.00            
ATOM     24  C8  BCD     1      24.960  25.130  17.350  1.00  0.00            
ATOM     25  O7  BCD     1      26.110  24.340  16.910  1.00  0.00            
ATOM     26  C9  BCD     1      23.770  25.000  16.430  1.00  0.00            
ATOM     27  O8  BCD     1      23.450  23.630  16.310  1.00  0.00            
ATOM     28  C10 BCD     1      22.640  25.920  16.810  1.00  0.00            
ATOM     29  C11 BCD     1      23.160  27.310  16.950  1.00  0.00            
ATOM     30  O9  BCD     1      24.150  27.380  17.940  1.00  0.00            
ATOM     31  C12 BCD     1      22.170  28.370  17.230  1.00  0.00            
ATOM     32  O10 BCD     1      21.330  28.040  18.290  1.00  0.00            
ATOM     33  H11 BCD     1      25.890  26.530  18.590  1.00  0.00            
ATOM     34  H12 BCD     1      24.530  24.700  18.260  1.00  0.00            
ATOM     35  H13 BCD     1      25.780  23.500  16.590  1.00  0.00            
ATOM     36  H14 BCD     1      24.110  25.380  15.460  1.00  0.00            
ATOM     37  H15 BCD     1      22.900  23.580  15.520  1.00  0.00            
ATOM     38  H16 BCD     1      22.000  25.520  17.610  1.00  0.00            
ATOM     39  H17 BCD     1      23.560  27.690  16.000  1.00  0.00            
ATOM     40  H18 BCD     1      22.730  29.300  17.430  1.00  0.00            
ATOM     41  H19 BCD     1      21.600  28.520  16.310  1.00  0.00            
ATOM     42  H20 BCD     1      21.830  27.970  19.110  1.00  0.00            
ATOM     43  C13 BCD     1      29.570  28.920  15.460  1.00  0.00            
ATOM     44  O11 BCD     1      29.260  28.640  14.160  1.00  0.00            
ATOM     45  C14 BCD     1      29.720  27.690  16.310  1.00  0.00            
ATOM     46  O12 BCD     1      30.720  26.850  15.790  1.00  0.00            
ATOM     47  C15 BCD     1      28.410  26.930  16.460  1.00  0.00            
ATOM     48  O13 BCD     1      28.440  25.740  17.260  1.00  0.00            
ATOM     49  C16 BCD     1      27.260  27.900  16.860  1.00  0.00            
ATOM     50  C17 BCD     1      27.270  29.220  15.990  1.00  0.00            
ATOM     51  O14 BCD     1      28.560  29.770  15.910  1.00  0.00            
ATOM     52  C18 BCD     1      26.490  30.360  16.540  1.00  0.00            
ATOM     53  O15 BCD     1      26.740  30.460  17.920  1.00  0.00            
ATOM     54  H21 BCD     1      30.520  29.460  15.440  1.00  0.00            
ATOM     55  H22 BCD     1      30.070  27.950  17.320  1.00  0.00            
ATOM     56  H23 BCD     1      30.870  26.140  16.420  1.00  0.00            
ATOM     57  H24 BCD     1      28.210  26.510  15.460  1.00  0.00            
ATOM     58  H25 BCD     1      27.620  25.250  17.150  1.00  0.00            
ATOM     59  H26 BCD     1      27.310  28.120  17.940  1.00  0.00            
ATOM     60  H27 BCD     1      26.850  29.080  14.980  1.00  0.00            
ATOM     61  H28 BCD     1      26.660  31.310  16.030  1.00  0.00            
ATOM     62  H29 BCD     1      25.440  30.060  16.400  1.00  0.00            
ATOM     63  H30 BCD     1      25.980  30.040  18.330  1.00  0.00            
ATOM     64  C19 BCD     1      30.860  29.410  10.320  1.00  0.00            
ATOM     65  O16 BCD     1      29.760  28.820   9.710  1.00  0.00            
ATOM     66  C20 BCD     1      31.530  28.300  11.230  1.00  0.00            
ATOM     67  O17 BCD     1      31.880  27.140  10.460  1.00  0.00            
ATOM     68  C21 BCD     1      30.670  27.870  12.450  1.00  0.00            
ATOM     69  O18 BCD     1      31.480  27.040  13.240  1.00  0.00            
ATOM     70  C22 BCD     1      30.150  29.100  13.140  1.00  0.00            
ATOM     71  C23 BCD     1      29.410  29.990  12.120  1.00  0.00            
ATOM     72  O19 BCD     1      30.340  30.440  11.190  1.00  0.00            
ATOM     73  C24 BCD     1      28.810  31.180  12.730  1.00  0.00            
ATOM     74  O20 BCD     1      28.060  31.880  11.800  1.00  0.00            
ATOM     75  H31 BCD     1      31.610  29.810   9.630  1.00  0.00            
ATOM     76  H32 BCD     1      32.430  28.710  11.710  1.00  0.00            
ATOM     77  H33 BCD     1      31.800  26.440  11.110  1.00  0.00            
ATOM     78  H34 BCD     1      29.830  27.280  12.080  1.00  0.00            
ATOM     79  H35 BCD     1      31.080  26.950  14.110  1.00  0.00            
ATOM     80  H36 BCD     1      30.970  29.680  13.590  1.00  0.00            
ATOM     81  H37 BCD     1      28.560  29.490  11.640  1.00  0.00            
ATOM     82  H38 BCD     1      28.170  30.820  13.550  1.00  0.00            
ATOM     83  H39 BCD     1      29.440  31.880  13.290  1.00  0.00            
ATOM     84  H40 BCD     1      28.770  32.170  11.210  1.00  0.00            
ATOM     85  C25 BCD     1      27.510  28.620   6.290  1.00  0.00            
ATOM     86  O21 BCD     1      26.470  28.170   7.130  1.00  0.00            
ATOM     87  C26 BCD     1      28.780  27.720   6.320  1.00  0.00            
ATOM     88  O22 BCD     1      28.700  26.410   5.630  1.00  0.00            
ATOM     89  C27 BCD     1      29.240  27.600   7.790  1.00  0.00            
ATOM     90  O23 BCD     1      30.340  26.670   7.960  1.00  0.00            
ATOM     91  C28 BCD     1      29.650  28.960   8.340  1.00  0.00            
ATOM     92  C29 BCD     1      28.530  30.030   8.140  1.00  0.00            
ATOM     93  O24 BCD     1      27.940  29.900   6.820  1.00  0.00            
ATOM     94  C30 BCD     1      28.980  31.470   8.350  1.00  0.00            
ATOM     95  O25 BCD     1      30.130  31.720   7.610  1.00  0.00            
ATOM     96  H41 BCD     1      27.160  28.880   5.290  1.00  0.00            
ATOM     97  H42 BCD     1      29.500  28.310   5.740  1.00  0.00            
ATOM     98  H43 BCD     1      29.360  25.930   6.140  1.00  0.00            
ATOM     99  H44 BCD     1      28.410  27.250   8.420  1.00  0.00            
ATOM    100  H45 BCD     1      31.030  26.970   8.550  1.00  0.00            
ATOM    101  H46 BCD     1      30.570  29.330   7.880  1.00  0.00            
ATOM    102  H47 BCD     1      27.680  29.770   8.780  1.00  0.00            
ATOM    103  H48 BCD     1      28.080  32.070   8.170  1.00  0.00            
ATOM    104  H49 BCD     1      29.180  31.610   9.420  1.00  0.00            
ATOM    105  H50 BCD     1      30.640  32.340   8.130  1.00  0.00            
ATOM    106  C31 BCD     1      22.710  26.430   6.740  1.00  0.00            
ATOM    107  O26 BCD     1      22.310  27.080   7.960  1.00  0.00            
ATOM    108  C32 BCD     1      23.840  25.460   6.990  1.00  0.00            
ATOM    109  O27 BCD     1      23.510  24.400   7.890  1.00  0.00            
ATOM    110  C33 BCD     1      25.000  26.220   7.570  1.00  0.00            
ATOM    111  C34 BCD     1      25.450  27.250   6.510  1.00  0.00            
ATOM    112  C35 BCD     1      24.250  28.170   6.030  1.00  0.00            
ATOM    113  O28 BCD     1      23.060  27.310   5.710  1.00  0.00            
ATOM    114  C36 BCD     1      24.610  29.080   4.790  1.00  0.00            
ATOM    115  O29 BCD     1      25.060  28.390   3.630  1.00  0.00            
ATOM    116  O30 BCD     1      26.100  25.340   7.970  1.00  0.00            
ATOM    117  H51 BCD     1      21.820  25.890   6.390  1.00  0.00            
ATOM    118  H52 BCD     1      24.200  25.000   6.060  1.00  0.00            
ATOM    119  H53 BCD     1      23.300  24.820   8.730  1.00  0.00            
ATOM    120  H54 BCD     1      24.770  26.660   8.550  1.00  0.00            
ATOM    121  H55 BCD     1      25.800  24.590   8.500  1.00  0.00            
ATOM    122  H56 BCD     1      25.890  26.760   5.620  1.00  0.00            
ATOM    123  H57 BCD     1      24.020  28.850   6.860  1.00  0.00            
ATOM    124  H58 BCD     1      23.680  29.580   4.500  1.00  0.00            
ATOM    125  H59 BCD     1      25.260  29.900   5.110  1.00  0.00            
ATOM    126  H60 BCD     1      25.180  29.010   2.910  1.00  0.00            
ATOM    127  C37 BCD     1      19.180  27.180  10.540  1.00  0.00            
ATOM    128  O31 BCD     1      20.100  26.800  11.620  1.00  0.00            
ATOM    129  C38 BCD     1      19.020  26.240   9.440  1.00  0.00            
ATOM    130  O32 BCD     1      18.640  25.030  10.080  1.00  0.00            
ATOM    131  C39 BCD     1      20.210  26.090   8.540  1.00  0.00            
ATOM    132  O33 BCD     1      19.730  25.330   7.420  1.00  0.00            
ATOM    133  C40 BCD     1      20.910  27.320   8.180  1.00  0.00            
ATOM    134  C41 BCD     1      20.940  28.220   9.430  1.00  0.00            
ATOM    135  O34 BCD     1      19.600  28.380   9.920  1.00  0.00            
ATOM    136  C42 BCD     1      21.620  29.620   9.180  1.00  0.00            
ATOM    137  O35 BCD     1      20.980  30.390   8.130  1.00  0.00            
ATOM    138  H61 BCD     1      18.200  27.320  11.010  1.00  0.00            
ATOM    139  H62 BCD     1      18.190  26.570   8.800  1.00  0.00            
ATOM    140  H63 BCD     1      17.680  24.940  10.060  1.00  0.00            
ATOM    141  H64 BCD     1      20.920  25.450   9.090  1.00  0.00            
ATOM    142  H65 BCD     1      19.580  24.410   7.650  1.00  0.00            
ATOM    143  H66 BCD     1      20.470  27.860   7.340  1.00  0.00            
ATOM    144  H67 BCD     1      21.600  27.760  10.180  1.00  0.00            
ATOM    145  H68 BCD     1      21.560  30.230  10.090  1.00  0.00            
ATOM    146  H69 BCD     1      22.660  29.390   8.910  1.00  0.00            
ATOM    147  H70 BCD     1      20.030  30.280   8.150  1.00  0.00            
ATOM    148  C1  CM8     2      25.260  21.230  13.320  1.00  0.00            
ATOM    149  C2  CM8     2      26.040  22.580  13.670  1.00  0.00            
ATOM    150  C3  CM8     2      25.410  23.850  13.230  1.00  0.00            
ATOM    151  O1  CM8     2      24.260  23.950  12.830  1.00  0.00            
ATOM    152  N1  CM8     2      26.290  24.880  13.130  1.00  0.00            
ATOM    153  C4  CM8     2      26.070  26.100  12.560  1.00  0.00            
ATOM    154  C5  CM8     2      26.820  26.600  11.500  1.00  0.00            
ATOM    155  C6  CM8     2      26.470  27.860  10.940  1.00  0.00            
ATOM    156  C7  CM8     2      25.360  28.510  11.270  1.00  0.00            
ATOM    157  Cl1 CM8     2      25.020  29.930  10.320  1.00  0.00            
ATOM    158  C8  CM8     2      24.590  28.070  12.360  1.00  0.00            
ATOM    159  Cl2 CM8     2      23.170  28.960  12.960  1.00  0.00            
ATOM    160  C9  CM8     2      25.050  26.970  13.080  1.00  0.00            
ATOM    161  H1  CM8     2      25.110  21.160  12.240  1.00  0.00            
ATOM    162  H2  CM8     2      25.860  20.470  13.830  1.00  0.00            
ATOM    163  H3  CM8     2      24.290  21.330  13.820  1.00  0.00            
ATOM    164  H4  CM8     2      27.080  22.500  13.330  1.00  0.00            
ATOM    165  H5  CM8     2      26.180  22.520  14.760  1.00  0.00            
ATOM    166  H6  CM8     2      27.240  24.720  13.460  1.00  0.00            
ATOM    167  H7  CM8     2      27.680  26.040  11.140  1.00  0.00            
ATOM    168  H8  CM8     2      27.110  28.280  10.170  1.00  0.00            
ATOM    169  H9  CM8     2      24.560  26.650  14.000  1.00  0.00            
TER
ENDMDL
MODEL        1
ATOM      1  C1  BCD     1      35.370  29.300  19.910  1.00  0.00            
ATOM      2  O1  BCD     1      36.620  29.220  20.520  1.00  0.00            
ATOM      3  C2  BCD     1      34.850  27.900  19.660  1.00  0.00            
ATOM      4  O2  BCD     1      34.840  27.370  20.900  1.00  0.00            
ATOM      5  C3  BCD     1      35.710  27.080  18.750  1.00  0.00            
ATOM      6  O3  BCD     1      35.110  25.740  18.700  1.00  0.00            
ATOM      7  C4  BCD     1      35.760  27.680  17.370  1.00  0.00            
ATOM      8  C5  BCD     1      36.260  29.170  17.570  1.00  0.00            
ATOM      9  O4  BCD     1      35.490  29.890  18.610  1.00  0.00            
ATOM     10  C6  BCD     1      36.210  30.000  16.240  1.00  0.00            
ATOM     11  O5  BCD     1      34.970  29.880  15.550  1.00  0.00            
ATOM     12  H1  BCD     1      34.750  29.920  20.570  1.00  0.00            
ATOM     13  H2  BCD     1      33.840  27.840  19.240  1.00  0.00            
ATOM     14  H3  BCD     1      34.920  26.410  20.910  1.00  0.00            
ATOM     15  H4  BCD     1      36.690  27.120  19.240  1.00  0.00            
ATOM     16  H5  BCD     1      35.700  25.130  18.250  1.00  0.00            
ATOM     17  H6  BCD     1      34.830  27.590  16.800  1.00  0.00            
ATOM     18  H7  BCD     1      37.320  29.110  17.830  1.00  0.00            
ATOM     19  H8  BCD     1      36.360  31.020  16.600  1.00  0.00            
ATOM     20  H9  BCD     1      37.050  29.670  15.620  1.00  0.00            
ATOM     21  H10 BCD     1      34.770  30.760  15.230  1.00  0.00            
ATOM     22  C7  BCD     1      39.390  30.640  23.160  1.00  0.00            
ATOM     23  O6  BCD     1      40.210  29.520  22.690  1.00  0.00            
ATOM     24  C8  BCD     1      38.110  30.090  23.780  1.00  0.00            
ATOM     25  O7  BCD     1      38.490  29.190  24.840  1.00  0.00            
ATOM     26  C9  BCD     1      37.420  29.380  22.710  1.00  0.00            
ATOM     27  O8  BCD     1      36.160  28.910  23.190  1.00  0.00            
ATOM     28  C10 BCD     1      37.100  30.160  21.450  1.00  0.00            
ATOM     29  C11 BCD     1      38.320  30.850  20.930  1.00  0.00            
ATOM     30  O9  BCD     1      39.010  31.530  22.080  1.00  0.00            
ATOM     31  C12 BCD     1      38.050  31.950  19.970  1.00  0.00            
ATOM     32  O10 BCD     1      39.300  32.350  19.370  1.00  0.00            
ATOM     33  H11 BCD     1      39.990  31.290  23.810  1.00  0.00            
ATOM     34  H12 BCD     1      37.540  30.880  24.290  1.00  0.00            
ATOM     35  H13 BCD     1      37.680  28.750  25.120  1.00  0.00            
ATOM     36  H14 BCD     1      38.010  28.520  22.390  1.00  0.00            
ATOM     37  H15 BCD     1      35.780  28.380  22.490  1.00  0.00            
ATOM     38  H16 BCD     1      36.390  30.920  21.800  1.00  0.00            
ATOM     39  H17 BCD     1      38.960  30.120  20.440  1.00  0.00            
ATOM     40  H18 BCD     1      37.380  31.620  19.170  1.00  0.00            
ATOM     41  H19 BCD     1      37.640  32.900  20.330  1.00  0.00            
ATOM     42  H20 BCD     1      39.770  32.960  19.950  1.00  0.00            
ATOM     43  C13 BCD     1      44.170  28.200  22.930  1.00  0.00            
ATOM     44  O11 BCD     1      44.250  27.490  21.670  1.00  0.00            
ATOM     45  C14 BCD     1      43.150  27.600  23.900  1.00  0.00            
ATOM     46  O12 BCD     1      43.470  26.180  24.080  1.00  0.00            
ATOM     47  C15 BCD     1      41.730  27.950  23.450  1.00  0.00            
ATOM     48  O13 BCD     1      40.760  27.440  24.360  1.00  0.00            
ATOM     49  C16 BCD     1      41.480  29.390  23.220  1.00  0.00            
ATOM     50  C17 BCD     1      42.570  29.860  22.240  1.00  0.00            
ATOM     51  O14 BCD     1      43.870  29.610  22.680  1.00  0.00            
ATOM     52  C18 BCD     1      42.420  31.390  22.100  1.00  0.00            
ATOM     53  O15 BCD     1      43.200  31.940  21.070  1.00  0.00            
ATOM     54  H21 BCD     1      45.120  28.190  23.490  1.00  0.00            
ATOM     55  H22 BCD     1      43.280  28.120  24.860  1.00  0.00            
ATOM     56  H23 BCD     1      42.950  25.900  24.840  1.00  0.00            
ATOM     57  H24 BCD     1      41.530  27.410  22.510  1.00  0.00            
ATOM     58  H25 BCD     1      39.990  28.010  24.440  1.00  0.00            
ATOM     59  H26 BCD     1      41.550  29.950  24.160  1.00  0.00            
ATOM     60  H27 BCD     1      42.480  29.470  21.220  1.00  0.00            
ATOM     61  H28 BCD     1      41.380  31.590  21.820  1.00  0.00            
ATOM     62  H29 BCD     1      42.690  31.920  23.020  1.00  0.00            
ATOM     63  H30 BCD     1      43.810  31.290  20.720  1.00  0.00            
ATOM     64  C19 BCD     1      47.520  26.750  18.930  1.00  0.00            
ATOM     65  O16 BCD     1      46.750  25.790  18.220  1.00  0.00            
ATOM     66  C20 BCD     1      47.680  26.410  20.390  1.00  0.00            
ATOM     67  O17 BCD     1      48.370  25.180  20.390  1.00  0.00            
ATOM     68  C21 BCD     1      46.350  26.330  21.170  1.00  0.00            
ATOM     69  O18 BCD     1      46.510  26.110  22.570  1.00  0.00            
ATOM     70  C22 BCD     1      45.530  27.610  20.990  1.00  0.00            
ATOM     71  C23 BCD     1      45.470  27.870  19.520  1.00  0.00            
ATOM     72  O19 BCD     1      46.790  27.990  18.930  1.00  0.00            
ATOM     73  C24 BCD     1      44.720  29.140  19.140  1.00  0.00            
ATOM     74  O20 BCD     1      45.350  30.310  19.660  1.00  0.00            
ATOM     75  H31 BCD     1      48.480  26.960  18.430  1.00  0.00            
ATOM     76  H32 BCD     1      48.380  27.170  20.750  1.00  0.00            
ATOM     77  H33 BCD     1      48.540  25.020  21.320  1.00  0.00            
ATOM     78  H34 BCD     1      45.840  25.470  20.710  1.00  0.00            
ATOM     79  H35 BCD     1      45.590  26.140  22.860  1.00  0.00            
ATOM     80  H36 BCD     1      46.080  28.470  21.380  1.00  0.00            
ATOM     81  H37 BCD     1      44.920  27.090  18.990  1.00  0.00            
ATOM     82  H38 BCD     1      44.810  29.200  18.050  1.00  0.00            
ATOM     83  H39 BCD     1      43.660  29.010  19.380  1.00  0.00            
ATOM     84  H40 BCD     1      46.210  30.450  19.260  1.00  0.00            
ATOM     85  C25 BCD     1      45.770  25.030  14.320  1.00  0.00            
ATOM     86  O21 BCD     1      44.410  25.040  14.760  1.00  0.00            
ATOM     87  C26 BCD     1      46.550  23.930  14.940  1.00  0.00            
ATOM     88  O22 BCD     1      45.880  22.700  14.680  1.00  0.00            
ATOM     89  C27 BCD     1      46.640  24.220  16.370  1.00  0.00            
ATOM     90  O23 BCD     1      47.530  23.170  16.960  1.00  0.00            
ATOM     91  C28 BCD     1      47.110  25.560  16.800  1.00  0.00            
ATOM     92  C29 BCD     1      46.500  26.670  15.880  1.00  0.00            
ATOM     93  O24 BCD     1      46.440  26.260  14.540  1.00  0.00            
ATOM     94  C30 BCD     1      47.250  28.010  15.730  1.00  0.00            
ATOM     95  O25 BCD     1      48.660  27.760  15.960  1.00  0.00            
ATOM     96  H41 BCD     1      45.760  24.780  13.250  1.00  0.00            
ATOM     97  H42 BCD     1      47.540  23.900  14.470  1.00  0.00            
ATOM     98  H43 BCD     1      46.450  22.240  14.050  1.00  0.00            
ATOM     99  H44 BCD     1      45.680  24.210  16.910  1.00  0.00            
ATOM    100  H45 BCD     1      47.020  22.410  17.250  1.00  0.00            
ATOM    101  H46 BCD     1      48.200  25.540  16.700  1.00  0.00            
ATOM    102  H47 BCD     1      45.460  26.870  16.190  1.00  0.00            
ATOM    103  H48 BCD     1      46.940  28.510  14.800  1.00  0.00            
ATOM    104  H49 BCD     1      46.730  28.600  16.500  1.00  0.00            
ATOM    105  H50 BCD     1      49.170  28.560  15.800  1.00  0.00            
ATOM    106  C31 BCD     1      40.780  24.920  13.010  1.00  0.00            
ATOM    107  O26 BCD     1      40.230  25.330  14.240  1.00  0.00            
ATOM    108  C32 BCD     1      41.370  23.470  13.180  1.00  0.00            
ATOM    109  O27 BCD     1      40.470  22.470  13.600  1.00  0.00            
ATOM    110  C33 BCD     1      42.630  23.520  14.080  1.00  0.00            
ATOM    111  C34 BCD     1      43.520  24.700  13.690  1.00  0.00            
ATOM    112  C35 BCD     1      42.860  26.080  13.350  1.00  0.00            
ATOM    113  O28 BCD     1      41.740  25.830  12.510  1.00  0.00            
ATOM    114  C36 BCD     1      43.630  27.100  12.670  1.00  0.00            
ATOM    115  O29 BCD     1      44.250  26.510  11.490  1.00  0.00            
ATOM    116  O30 BCD     1      43.340  22.320  14.050  1.00  0.00            
ATOM    117  H51 BCD     1      39.980  24.840  12.270  1.00  0.00            
ATOM    118  H52 BCD     1      41.680  23.160  12.170  1.00  0.00            
ATOM    119  H53 BCD     1      40.020  22.640  14.430  1.00  0.00            
ATOM    120  H54 BCD     1      42.270  23.810  15.070  1.00  0.00            
ATOM    121  H55 BCD     1      44.270  22.380  14.290  1.00  0.00            
ATOM    122  H56 BCD     1      44.050  24.380  12.780  1.00  0.00            
ATOM    123  H57 BCD     1      42.530  26.550  14.280  1.00  0.00            
ATOM    124  H58 BCD     1      42.990  27.930  12.360  1.00  0.00            
ATOM    125  H59 BCD     1      44.420  27.540  13.290  1.00  0.00            
ATOM    126  H60 BCD     1      44.290  27.210  10.830  1.00  0.00            
ATOM    127  C37 BCD     1      36.440  25.940  15.810  1.00  0.00            
ATOM    128  O31 BCD     1      36.820  26.990  16.690  1.00  0.00            
ATOM    129  C38 BCD     1      37.150  24.590  16.130  1.00  0.00            
ATOM    130  O32 BCD     1      36.790  24.120  17.440  1.00  0.00            
ATOM    131  C39 BCD     1      38.570  24.650  15.820  1.00  0.00            
ATOM    132  O33 BCD     1      39.050  23.230  15.860  1.00  0.00            
ATOM    133  C40 BCD     1      38.810  25.240  14.440  1.00  0.00            
ATOM    134  C41 BCD     1      38.150  26.630  14.280  1.00  0.00            
ATOM    135  O34 BCD     1      36.730  26.360  14.520  1.00  0.00            
ATOM    136  C42 BCD     1      38.350  27.190  12.880  1.00  0.00            
ATOM    137  O35 BCD     1      37.680  26.380  11.960  1.00  0.00            
ATOM    138  H61 BCD     1      35.360  25.750  15.870  1.00  0.00            
ATOM    139  H62 BCD     1      36.720  23.880  15.410  1.00  0.00            
ATOM    140  H63 BCD     1      37.360  23.350  17.580  1.00  0.00            
ATOM    141  H64 BCD     1      39.010  25.240  16.640  1.00  0.00            
ATOM    142  H65 BCD     1      39.380  22.970  16.720  1.00  0.00            
ATOM    143  H66 BCD     1      38.330  24.540  13.740  1.00  0.00            
ATOM    144  H67 BCD     1      38.520  27.380  14.980  1.00  0.00            
ATOM    145  H68 BCD     1      37.910  28.190  12.880  1.00  0.00            
ATOM    146  H69 BCD     1      39.440  27.320  12.770  1.00  0.00            
ATOM    147  H70 BCD     1      36.760  26.670  11.950  1.00  0.00            
ATOM    148  C1  CM8     2      44.280  21.050  23.150  1.00  0.00            
ATOM    149  C2  CM8     2      44.150  22.570  22.830  1.00  0.00            
ATOM    150  C3  CM8     2      43.430  22.940  21.480  1.00  0.00            
ATOM    151  O1  CM8     2      43.260  22.150  20.580  1.00  0.00            
ATOM    152  N1  CM8     2      43.080  24.220  21.410  1.00  0.00
[truncated: 1,606,595 more chars]
