# Supplementary material for: Achieving Chemical Accuracy in Cyclodextrin Host–Guest Binding via Integrative Atomistic Modelling
Source: Adv Sci (Weinh). 2025 Dec 14;13(10):e19782. doi: 10.1002/advs.202519782 (PMC12915143; doi:10.1002/advs.202519782)
Supplement: Supplementary file 1 — Supporting Information [file ADVS-13-e19782-s003.zip › all_poses/BCD.CN4.pdb]

MODEL        1
ATOM      1  C1  BCD     1      11.700  31.700  15.950  1.00  0.00            
ATOM      2  O1  BCD     1      11.960  30.290  15.810  1.00  0.00            
ATOM      3  C2  BCD     1      12.170  32.480  14.730  1.00  0.00            
ATOM      4  O2  BCD     1      11.510  31.970  13.590  1.00  0.00            
ATOM      5  C3  BCD     1      13.720  32.510  14.660  1.00  0.00            
ATOM      6  O3  BCD     1      14.250  33.320  13.610  1.00  0.00            
ATOM      7  C4  BCD     1      14.360  32.950  15.890  1.00  0.00            
ATOM      8  C5  BCD     1      13.780  32.070  16.990  1.00  0.00            
ATOM      9  O4  BCD     1      12.420  32.210  17.060  1.00  0.00            
ATOM     10  C6  BCD     1      14.370  32.490  18.280  1.00  0.00            
ATOM     11  O5  BCD     1      14.280  33.910  18.530  1.00  0.00            
ATOM     12  H1  BCD     1      10.600  31.750  15.970  1.00  0.00            
ATOM     13  H2  BCD     1      11.880  33.530  14.800  1.00  0.00            
ATOM     14  H3  BCD     1      11.960  32.370  12.840  1.00  0.00            
ATOM     15  H4  BCD     1      13.980  31.470  14.430  1.00  0.00            
ATOM     16  H5  BCD     1      15.200  33.230  13.720  1.00  0.00            
ATOM     17  H6  BCD     1      14.050  34.000  16.020  1.00  0.00            
ATOM     18  H7  BCD     1      13.970  30.990  16.870  1.00  0.00            
ATOM     19  H8  BCD     1      13.860  32.000  19.120  1.00  0.00            
ATOM     20  H9  BCD     1      15.390  32.090  18.340  1.00  0.00            
ATOM     21  H10 BCD     1      14.050  34.090  19.450  1.00  0.00            
ATOM     22  C7  BCD     1      10.310  26.500  16.100  1.00  0.00            
ATOM     23  O6  BCD     1      11.440  25.840  15.670  1.00  0.00            
ATOM     24  C8  BCD     1       9.750  27.400  15.020  1.00  0.00            
ATOM     25  O7  BCD     1       9.440  26.590  13.850  1.00  0.00            
ATOM     26  C9  BCD     1      10.630  28.610  14.800  1.00  0.00            
ATOM     27  O8  BCD     1       9.930  29.490  13.850  1.00  0.00            
ATOM     28  C10 BCD     1      10.990  29.310  16.130  1.00  0.00            
ATOM     29  C11 BCD     1      11.600  28.320  17.030  1.00  0.00            
ATOM     30  O9  BCD     1      10.640  27.250  17.240  1.00  0.00            
ATOM     31  C12 BCD     1      12.090  28.920  18.370  1.00  0.00            
ATOM     32  O10 BCD     1      10.940  29.300  19.140  1.00  0.00            
ATOM     33  H11 BCD     1       9.590  25.760  16.470  1.00  0.00            
ATOM     34  H12 BCD     1       8.820  27.860  15.390  1.00  0.00            
ATOM     35  H13 BCD     1      10.250  26.100  13.680  1.00  0.00            
ATOM     36  H14 BCD     1      11.510  28.240  14.250  1.00  0.00            
ATOM     37  H15 BCD     1      10.440  30.300  13.750  1.00  0.00            
ATOM     38  H16 BCD     1      10.060  29.730  16.540  1.00  0.00            
ATOM     39  H17 BCD     1      12.490  27.940  16.490  1.00  0.00            
ATOM     40  H18 BCD     1      12.570  28.180  19.030  1.00  0.00            
ATOM     41  H19 BCD     1      12.750  29.790  18.250  1.00  0.00            
ATOM     42  H20 BCD     1      10.450  28.490  19.300  1.00  0.00            
ATOM     43  C13 BCD     1      13.480  22.500  15.140  1.00  0.00            
ATOM     44  O11 BCD     1      14.600  23.390  14.980  1.00  0.00            
ATOM     45  C14 BCD     1      12.440  22.740  14.020  1.00  0.00            
ATOM     46  O12 BCD     1      12.970  22.510  12.720  1.00  0.00            
ATOM     47  C15 BCD     1      11.950  24.170  14.100  1.00  0.00            
ATOM     48  O13 BCD     1      11.050  24.520  13.000  1.00  0.00            
ATOM     49  C16 BCD     1      11.380  24.410  15.430  1.00  0.00            
ATOM     50  C17 BCD     1      12.220  23.890  16.610  1.00  0.00            
ATOM     51  O14 BCD     1      12.770  22.620  16.320  1.00  0.00            
ATOM     52  C18 BCD     1      11.430  23.810  17.870  1.00  0.00            
ATOM     53  O15 BCD     1      10.430  22.860  17.810  1.00  0.00            
ATOM     54  H21 BCD     1      13.830  21.450  15.130  1.00  0.00            
ATOM     55  H22 BCD     1      11.650  21.990  14.170  1.00  0.00            
ATOM     56  H23 BCD     1      13.610  23.220  12.570  1.00  0.00            
ATOM     57  H24 BCD     1      12.870  24.760  13.970  1.00  0.00            
ATOM     58  H25 BCD     1      11.390  24.260  12.140  1.00  0.00            
ATOM     59  H26 BCD     1      10.360  24.010  15.550  1.00  0.00            
ATOM     60  H27 BCD     1      12.990  24.640  16.840  1.00  0.00            
ATOM     61  H28 BCD     1      12.190  23.720  18.660  1.00  0.00            
ATOM     62  H29 BCD     1      10.930  24.760  18.090  1.00  0.00            
ATOM     63  H30 BCD     1      10.760  22.130  17.290  1.00  0.00            
ATOM     64  C19 BCD     1      18.340  23.160  13.130  1.00  0.00            
ATOM     65  O16 BCD     1      18.820  24.210  13.860  1.00  0.00            
ATOM     66  C20 BCD     1      17.200  23.720  12.340  1.00  0.00            
ATOM     67  O17 BCD     1      17.670  24.680  11.410  1.00  0.00            
ATOM     68  C21 BCD     1      16.010  24.170  13.220  1.00  0.00            
ATOM     69  O18 BCD     1      14.830  24.680  12.460  1.00  0.00            
ATOM     70  C22 BCD     1      15.610  22.970  14.050  1.00  0.00            
ATOM     71  C23 BCD     1      16.810  22.570  14.940  1.00  0.00            
ATOM     72  O19 BCD     1      17.890  22.170  14.050  1.00  0.00            
ATOM     73  C24 BCD     1      16.540  21.390  15.820  1.00  0.00            
ATOM     74  O20 BCD     1      15.990  20.270  15.090  1.00  0.00            
ATOM     75  H31 BCD     1      19.030  22.750  12.380  1.00  0.00            
ATOM     76  H32 BCD     1      16.770  22.860  11.790  1.00  0.00            
ATOM     77  H33 BCD     1      17.010  25.380  11.440  1.00  0.00            
ATOM     78  H34 BCD     1      16.270  24.980  13.910  1.00  0.00            
ATOM     79  H35 BCD     1      15.030  25.460  11.940  1.00  0.00            
ATOM     80  H36 BCD     1      15.240  22.150  13.430  1.00  0.00            
ATOM     81  H37 BCD     1      17.200  23.450  15.460  1.00  0.00            
ATOM     82  H38 BCD     1      17.510  21.170  16.290  1.00  0.00            
ATOM     83  H39 BCD     1      15.900  21.740  16.640  1.00  0.00            
ATOM     84  H40 BCD     1      15.900  19.500  15.670  1.00  0.00            
ATOM     85  C25 BCD     1      22.410  26.260  14.560  1.00  0.00            
ATOM     86  O21 BCD     1      21.580  27.380  14.900  1.00  0.00            
ATOM     87  C26 BCD     1      22.140  25.940  13.100  1.00  0.00            
ATOM     88  O22 BCD     1      22.500  27.140  12.350  1.00  0.00            
ATOM     89  C27 BCD     1      20.670  25.540  12.990  1.00  0.00            
ATOM     90  O23 BCD     1      20.450  25.140  11.620  1.00  0.00            
ATOM     91  C28 BCD     1      20.220  24.430  13.940  1.00  0.00            
ATOM     92  C29 BCD     1      20.670  24.710  15.330  1.00  0.00            
ATOM     93  O24 BCD     1      22.090  25.090  15.350  1.00  0.00            
ATOM     94  C30 BCD     1      20.400  23.590  16.230  1.00  0.00            
ATOM     95  O25 BCD     1      20.840  23.760  17.570  1.00  0.00            
ATOM     96  H41 BCD     1      23.440  26.590  14.690  1.00  0.00            
ATOM     97  H42 BCD     1      22.700  25.080  12.720  1.00  0.00            
ATOM     98  H43 BCD     1      22.210  27.000  11.450  1.00  0.00            
ATOM     99  H44 BCD     1      20.070  26.450  13.140  1.00  0.00            
ATOM    100  H45 BCD     1      19.510  25.150  11.420  1.00  0.00            
ATOM    101  H46 BCD     1      20.820  23.540  13.720  1.00  0.00            
ATOM    102  H47 BCD     1      20.110  25.580  15.700  1.00  0.00            
ATOM    103  H48 BCD     1      19.320  23.390  16.210  1.00  0.00            
ATOM    104  H49 BCD     1      20.880  22.680  15.830  1.00  0.00            
ATOM    105  H50 BCD     1      20.450  23.090  18.140  1.00  0.00            
ATOM    106  C31 BCD     1      21.490  31.020  16.660  1.00  0.00            
ATOM    107  O26 BCD     1      20.100  31.140  16.300  1.00  0.00            
ATOM    108  C32 BCD     1      22.380  30.870  15.440  1.00  0.00            
ATOM    109  O27 BCD     1      22.300  31.980  14.600  1.00  0.00            
ATOM    110  C33 BCD     1      22.060  29.660  14.610  1.00  0.00            
ATOM    111  C34 BCD     1      22.190  28.470  15.510  1.00  0.00            
ATOM    112  C35 BCD     1      21.390  28.660  16.830  1.00  0.00            
ATOM    113  O28 BCD     1      21.770  29.900  17.420  1.00  0.00            
ATOM    114  C36 BCD     1      21.750  27.600  17.900  1.00  0.00            
ATOM    115  O29 BCD     1      23.160  27.660  18.350  1.00  0.00            
ATOM    116  O30 BCD     1      22.900  29.530  13.430  1.00  0.00            
ATOM    117  H51 BCD     1      21.710  31.960  17.180  1.00  0.00            
ATOM    118  H52 BCD     1      23.450  30.770  15.700  1.00  0.00            
ATOM    119  H53 BCD     1      21.380  32.050  14.310  1.00  0.00            
ATOM    120  H54 BCD     1      21.010  29.710  14.300  1.00  0.00            
ATOM    121  H55 BCD     1      22.530  28.730  13.040  1.00  0.00            
ATOM    122  H56 BCD     1      23.260  28.320  15.700  1.00  0.00            
ATOM    123  H57 BCD     1      20.310  28.630  16.640  1.00  0.00            
ATOM    124  H58 BCD     1      21.140  27.780  18.790  1.00  0.00            
ATOM    125  H59 BCD     1      21.500  26.630  17.450  1.00  0.00            
ATOM    126  H60 BCD     1      23.250  27.240  19.210  1.00  0.00            
ATOM    127  C37 BCD     1      16.680  33.590  15.920  1.00  0.00            
ATOM    128  O31 BCD     1      15.740  32.600  15.780  1.00  0.00            
ATOM    129  C38 BCD     1      17.680  33.680  14.770  1.00  0.00            
ATOM    130  O32 BCD     1      17.010  33.780  13.550  1.00  0.00            
ATOM    131  C39 BCD     1      18.680  32.500  14.790  1.00  0.00            
ATOM    132  O33 BCD     1      19.750  32.760  13.830  1.00  0.00            
ATOM    133  C40 BCD     1      19.280  32.350  16.200  1.00  0.00            
ATOM    134  C41 BCD     1      18.230  32.370  17.280  1.00  0.00            
ATOM    135  O34 BCD     1      17.400  33.450  17.160  1.00  0.00            
ATOM    136  C42 BCD     1      18.790  32.150  18.710  1.00  0.00            
ATOM    137  O35 BCD     1      19.520  33.290  19.070  1.00  0.00            
ATOM    138  H61 BCD     1      16.150  34.550  15.980  1.00  0.00            
ATOM    139  H62 BCD     1      18.270  34.600  14.840  1.00  0.00            
ATOM    140  H63 BCD     1      17.700  33.860  12.880  1.00  0.00            
ATOM    141  H64 BCD     1      18.050  31.620  14.610  1.00  0.00            
ATOM    142  H65 BCD     1      19.400  32.670  12.940  1.00  0.00            
ATOM    143  H66 BCD     1      19.980  33.140  16.480  1.00  0.00            
ATOM    144  H67 BCD     1      17.580  31.540  17.000  1.00  0.00            
ATOM    145  H68 BCD     1      18.000  32.030  19.470  1.00  0.00            
ATOM    146  H69 BCD     1      19.460  31.290  18.780  1.00  0.00            
ATOM    147  H70 BCD     1      19.800  33.680  18.240  1.00  0.00            
ATOM    148  C1  CN4     2      15.620  30.240  11.860  1.00  0.00            
ATOM    149  C2  CN4     2      16.190  28.770  11.930  1.00  0.00            
ATOM    150  C3  CN4     2      15.430  27.670  11.190  1.00  0.00            
ATOM    151  O1  CN4     2      14.360  27.830  10.670  1.00  0.00            
ATOM    152  O2  CN4     2      15.970  26.620  11.040  1.00  0.00            
ATOM    153  C4  CN4     2      16.380  28.410  13.360  1.00  0.00            
ATOM    154  C5  CN4     2      17.620  28.000  13.650  1.00  0.00            
ATOM    155  C6  CN4     2      17.980  27.730  14.980  1.00  0.00            
ATOM    156  C7  CN4     2      17.040  27.890  16.010  1.00  0.00            
ATOM    157  C8  CN4     2      17.380  27.730  17.490  1.00  0.00            
ATOM    158  C9  CN4     2      18.030  26.530  17.770  1.00  0.00            
ATOM    159  C10 CN4     2      18.350  26.190  19.140  1.00  0.00            
ATOM    160  C11 CN4     2      17.960  27.060  20.220  1.00  0.00            
ATOM    161  C12 CN4     2      17.340  28.270  19.840  1.00  0.00            
ATOM    162  C13 CN4     2      17.040  28.640  18.540  1.00  0.00            
ATOM    163  C14 CN4     2      15.690  28.310  15.720  1.00  0.00            
ATOM    164  F1  CN4     2      14.740  28.360  16.630  1.00  0.00            
ATOM    165  C15 CN4     2      15.390  28.540  14.390  1.00  0.00            
ATOM    166  H1  CN4     2      15.630  30.620  10.830  1.00  0.00            
ATOM    167  H2  CN4     2      14.630  30.290  12.330  1.00  0.00            
ATOM    168  H3  CN4     2      16.300  30.880  12.440  1.00  0.00            
ATOM    169  H4  CN4     2      17.150  28.880  11.420  1.00  0.00            
ATOM    170  H5  CN4     2      18.430  27.850  12.940  1.00  0.00            
ATOM    171  H6  CN4     2      18.980  27.400  15.220  1.00  0.00            
ATOM    172  H7  CN4     2      18.320  25.870  16.960  1.00  0.00            
ATOM    173  H8  CN4     2      18.820  25.230  19.260  1.00  0.00            
ATOM    174  H9  CN4     2      18.180  26.870  21.270  1.00  0.00            
ATOM    175  H10 CN4     2      16.990  28.790  20.730  1.00  0.00            
ATOM    176  H11 CN4     2      16.500  29.570  18.380  1.00  0.00            
ATOM    177  H12 CN4     2      14.390  28.870  14.110  1.00  0.00            
TER
ENDMDL
MODEL        1
ATOM      1  C1  BCD     1      14.360  29.980  23.790  1.00  0.00            
ATOM      2  O1  BCD     1      13.690  29.220  22.760  1.00  0.00            
ATOM      3  C2  BCD     1      14.300  31.500  23.620  1.00  0.00            
ATOM      4  O2  BCD     1      13.010  32.040  23.420  1.00  0.00            
ATOM      5  C3  BCD     1      15.000  31.840  22.340  1.00  0.00            
ATOM      6  O3  BCD     1      15.000  33.230  22.050  1.00  0.00            
ATOM      7  C4  BCD     1      16.480  31.310  22.290  1.00  0.00            
ATOM      8  C5  BCD     1      16.550  29.840  22.660  1.00  0.00            
ATOM      9  O4  BCD     1      15.760  29.620  23.830  1.00  0.00            
ATOM     10  C6  BCD     1      17.870  29.360  22.880  1.00  0.00            
ATOM     11  O5  BCD     1      18.560  30.000  23.840  1.00  0.00            
ATOM     12  H1  BCD     1      13.960  29.710  24.780  1.00  0.00            
ATOM     13  H2  BCD     1      14.830  31.940  24.480  1.00  0.00            
ATOM     14  H3  BCD     1      13.010  32.880  22.970  1.00  0.00            
ATOM     15  H4  BCD     1      14.470  31.250  21.580  1.00  0.00            
ATOM     16  H5  BCD     1      15.340  33.740  22.790  1.00  0.00            
ATOM     17  H6  BCD     1      17.060  31.810  23.080  1.00  0.00            
ATOM     18  H7  BCD     1      16.010  29.330  21.840  1.00  0.00            
ATOM     19  H8  BCD     1      18.000  28.280  23.050  1.00  0.00            
ATOM     20  H9  BCD     1      18.390  29.560  21.930  1.00  0.00            
ATOM     21  H10 BCD     1      19.360  29.490  24.020  1.00  0.00            
ATOM     22  C7  BCD     1      11.650  25.690  22.400  1.00  0.00            
ATOM     23  O6  BCD     1      12.320  25.240  21.290  1.00  0.00            
ATOM     24  C8  BCD     1      10.840  26.950  22.100  1.00  0.00            
ATOM     25  O7  BCD     1      10.070  26.860  20.880  1.00  0.00            
ATOM     26  C9  BCD     1      11.880  28.060  21.910  1.00  0.00            
ATOM     27  O8  BCD     1      11.220  29.320  21.840  1.00  0.00            
ATOM     28  C10 BCD     1      12.770  28.190  23.180  1.00  0.00            
ATOM     29  C11 BCD     1      13.420  26.850  23.630  1.00  0.00            
ATOM     30  O9  BCD     1      12.440  25.780  23.640  1.00  0.00            
ATOM     31  C12 BCD     1      13.960  26.910  25.060  1.00  0.00            
ATOM     32  O10 BCD     1      12.830  27.150  25.880  1.00  0.00            
ATOM     33  H11 BCD     1      10.930  24.900  22.600  1.00  0.00            
ATOM     34  H12 BCD     1      10.220  27.250  22.960  1.00  0.00            
ATOM     35  H13 BCD     1      10.240  26.000  20.500  1.00  0.00            
ATOM     36  H14 BCD     1      12.540  27.970  21.040  1.00  0.00            
ATOM     37  H15 BCD     1      11.780  30.000  21.450  1.00  0.00            
ATOM     38  H16 BCD     1      12.130  28.630  23.950  1.00  0.00            
ATOM     39  H17 BCD     1      14.190  26.550  22.910  1.00  0.00            
ATOM     40  H18 BCD     1      14.460  25.970  25.340  1.00  0.00            
ATOM     41  H19 BCD     1      14.690  27.720  25.040  1.00  0.00            
ATOM     42  H20 BCD     1      12.160  26.520  25.580  1.00  0.00            
ATOM     43  C13 BCD     1      12.780  22.210  18.550  1.00  0.00            
ATOM     44  O11 BCD     1      13.630  23.220  17.960  1.00  0.00            
ATOM     45  C14 BCD     1      11.310  22.690  18.690  1.00  0.00            
ATOM     46  O12 BCD     1      10.680  23.000  17.410  1.00  0.00            
ATOM     47  C15 BCD     1      11.200  24.040  19.500  1.00  0.00            
ATOM     48  O13 BCD     1       9.870  24.330  19.840  1.00  0.00            
ATOM     49  C16 BCD     1      11.940  23.930  20.800  1.00  0.00            
ATOM     50  C17 BCD     1      13.330  23.180  20.690  1.00  0.00            
ATOM     51  O14 BCD     1      13.260  22.080  19.840  1.00  0.00            
ATOM     52  C18 BCD     1      13.990  22.860  22.060  1.00  0.00            
ATOM     53  O15 BCD     1      13.130  21.940  22.770  1.00  0.00            
ATOM     54  H21 BCD     1      12.940  21.290  17.980  1.00  0.00            
ATOM     55  H22 BCD     1      10.750  21.920  19.240  1.00  0.00            
ATOM     56  H23 BCD     1      11.160  23.810  17.230  1.00  0.00            
ATOM     57  H24 BCD     1      11.640  24.880  18.930  1.00  0.00            
ATOM     58  H25 BCD     1       9.180  24.040  19.230  1.00  0.00            
ATOM     59  H26 BCD     1      11.270  23.390  21.480  1.00  0.00            
ATOM     60  H27 BCD     1      14.080  23.810  20.190  1.00  0.00            
ATOM     61  H28 BCD     1      15.000  22.480  21.890  1.00  0.00            
ATOM     62  H29 BCD     1      14.230  23.720  22.710  1.00  0.00            
ATOM     63  H30 BCD     1      12.800  22.400  23.540  1.00  0.00            
ATOM     64  C19 BCD     1      15.330  23.870  14.360  1.00  0.00            
ATOM     65  O16 BCD     1      16.250  24.660  15.100  1.00  0.00            
ATOM     66  C20 BCD     1      13.920  24.440  14.510  1.00  0.00            
ATOM     67  O17 BCD     1      13.750  25.760  13.880  1.00  0.00            
ATOM     68  C21 BCD     1      13.490  24.470  15.990  1.00  0.00            
ATOM     69  O18 BCD     1      12.150  25.020  16.280  1.00  0.00            
ATOM     70  C22 BCD     1      13.700  23.080  16.560  1.00  0.00            
ATOM     71  C23 BCD     1      15.020  22.460  16.250  1.00  0.00            
ATOM     72  O19 BCD     1      15.430  22.510  14.880  1.00  0.00            
ATOM     73  C24 BCD     1      15.240  20.980  16.590  1.00  0.00            
ATOM     74  O20 BCD     1      14.210  20.200  15.990  1.00  0.00            
ATOM     75  H31 BCD     1      15.650  23.800  13.310  1.00  0.00            
ATOM     76  H32 BCD     1      13.230  23.790  13.970  1.00  0.00            
ATOM     77  H33 BCD     1      12.930  26.190  14.130  1.00  0.00            
ATOM     78  H34 BCD     1      14.270  25.090  16.450  1.00  0.00            
ATOM     79  H35 BCD     1      12.010  25.870  15.840  1.00  0.00            
ATOM     80  H36 BCD     1      12.950  22.350  16.210  1.00  0.00            
ATOM     81  H37 BCD     1      15.770  23.040  16.800  1.00  0.00            
ATOM     82  H38 BCD     1      16.230  20.580  16.300  1.00  0.00            
ATOM     83  H39 BCD     1      15.110  20.820  17.660  1.00  0.00            
ATOM     84  H40 BCD     1      14.310  20.340  15.050  1.00  0.00            
ATOM     85  C25 BCD     1      19.660  27.040  14.220  1.00  0.00            
ATOM     86  O21 BCD     1      19.360  28.060  15.150  1.00  0.00            
ATOM     87  C26 BCD     1      18.540  26.970  13.240  1.00  0.00            
ATOM     88  O22 BCD     1      18.350  28.220  12.590  1.00  0.00            
ATOM     89  C27 BCD     1      17.200  26.510  13.830  1.00  0.00            
ATOM     90  O23 BCD     1      16.080  26.550  12.840  1.00  0.00            
ATOM     91  C28 BCD     1      17.450  25.120  14.400  1.00  0.00            
ATOM     92  C29 BCD     1      18.550  25.160  15.420  1.00  0.00            
ATOM     93  O24 BCD     1      19.750  25.730  14.790  1.00  0.00            
ATOM     94  C30 BCD     1      18.830  23.770  15.970  1.00  0.00            
ATOM     95  O25 BCD     1      19.090  22.850  14.900  1.00  0.00            
ATOM     96  H41 BCD     1      20.560  27.270  13.620  1.00  0.00            
ATOM     97  H42 BCD     1      18.800  26.320  12.390  1.00  0.00            
ATOM     98  H43 BCD     1      18.070  28.020  11.690  1.00  0.00            
ATOM     99  H44 BCD     1      16.950  27.040  14.760  1.00  0.00            
ATOM    100  H45 BCD     1      15.350  26.190  13.360  1.00  0.00            
ATOM    101  H46 BCD     1      17.790  24.430  13.620  1.00  0.00            
ATOM    102  H47 BCD     1      18.240  25.840  16.230  1.00  0.00            
ATOM    103  H48 BCD     1      19.710  23.850  16.620  1.00  0.00            
ATOM    104  H49 BCD     1      18.090  23.360  16.670  1.00  0.00            
ATOM    105  H50 BCD     1      19.380  22.020  15.280  1.00  0.00            
ATOM    106  C31 BCD     1      21.080  31.140  17.090  1.00  0.00            
ATOM    107  O26 BCD     1      20.060  31.050  18.040  1.00  0.00            
ATOM    108  C32 BCD     1      20.630  31.370  15.690  1.00  0.00            
ATOM    109  O27 BCD     1      20.100  32.690  15.630  1.00  0.00            
ATOM    110  C33 BCD     1      19.620  30.340  15.280  1.00  0.00            
ATOM    111  C34 BCD     1      20.360  29.040  15.340  1.00  0.00            
ATOM    112  C35 BCD     1      20.960  28.760  16.610  1.00  0.00            
ATOM    113  O28 BCD     1      21.750  29.930  17.000  1.00  0.00            
ATOM    114  C36 BCD     1      21.830  27.540  16.590  1.00  0.00            
ATOM    115  O29 BCD     1      22.830  27.540  15.630  1.00  0.00            
ATOM    116  O30 BCD     1      19.100  30.520  13.940  1.00  0.00            
ATOM    117  H51 BCD     1      21.800  31.880  17.460  1.00  0.00            
ATOM    118  H52 BCD     1      21.530  31.260  15.080  1.00  0.00            
ATOM    119  H53 BCD     1      19.280  32.590  16.120  1.00  0.00            
ATOM    120  H54 BCD     1      18.800  30.250  16.000  1.00  0.00            
ATOM    121  H55 BCD     1      18.730  29.700  13.610  1.00  0.00            
ATOM    122  H56 BCD     1      21.160  28.970  14.600  1.00  0.00            
ATOM    123  H57 BCD     1      20.060  28.570  17.210  1.00  0.00            
ATOM    124  H58 BCD     1      22.260  27.440  17.600  1.00  0.00            
ATOM    125  H59 BCD     1      21.300  26.590  16.530  1.00  0.00            
ATOM    126  H60 BCD     1      23.650  27.690  16.110  1.00  0.00            
ATOM    127  C37 BCD     1      17.860  32.730  20.960  1.00  0.00            
ATOM    128  O31 BCD     1      17.160  31.520  21.030  1.00  0.00            
ATOM    129  C38 BCD     1      17.680  33.340  19.520  1.00  0.00            
ATOM    130  O32 BCD     1      16.310  33.600  19.400  1.00  0.00            
ATOM    131  C39 BCD     1      18.160  32.450  18.460  1.00  0.00            
ATOM    132  O33 BCD     1      17.940  33.020  17.100  1.00  0.00            
ATOM    133  C40 BCD     1      19.670  32.180  18.740  1.00  0.00            
ATOM    134  C41 BCD     1      19.880  31.680  20.210  1.00  0.00            
ATOM    135  O34 BCD     1      19.290  32.500  21.160  1.00  0.00            
ATOM    136  C42 BCD     1      21.370  31.460  20.660  1.00  0.00            
ATOM    137  O35 BCD     1      22.220  32.640  20.470  1.00  0.00            
ATOM    138  H61 BCD     1      17.560  33.490  21.690  1.00  0.00            
ATOM    139  H62 BCD     1      18.180  34.310  19.480  1.00  0.00            
ATOM    140  H63 BCD     1      15.920  32.740  19.570  1.00  0.00            
ATOM    141  H64 BCD     1      17.590  31.520  18.580  1.00  0.00            
ATOM    142  H65 BCD     1      17.040  33.350  17.010  1.00  0.00            
ATOM    143  H66 BCD     1      20.290  33.040  18.480  1.00  0.00            
ATOM    144  H67 BCD     1      19.430  30.690  20.340  1.00  0.00            
ATOM    145  H68 BCD     1      21.310  31.280  21.740  1.00  0.00            
ATOM    146  H69 BCD     1      21.750  30.570  20.160  1.00  0.00            
ATOM    147  H70 BCD     1      23.160  32.480  20.600  1.00  0.00            
ATOM    148  C1  CN4     2      10.910  28.760  17.610  1.00  0.00            
ATOM    149  C2  CN4     2      12.150  28.950  16.620  1.00  0.00            
ATOM    150  C3  CN4     2      12.010  28.340  15.210  1.00  0.00            
ATOM    151  O1  CN4     2      11.930  27.140  15.030  1.00  0.00            
ATOM    152  O2  CN4     2      11.950  29.080  14.200  1.00  0.00            
ATOM    153  C4  CN4     2      13.490  28.480  17.210  1.00  0.00            
ATOM    154  C5  CN4     2      14.690  28.900  16.540  1.00  0.00            
ATOM    155  C6  CN4     2      15.880  28.350  16.940  1.00  0.00            
ATOM    156  C7  CN4     2      15.930  27.570  18.130  1.00  0.00            
ATOM    157  C8  CN4     2      17.260  27.110  18.660  1.00  0.00            
ATOM    158  C9  CN4     2      17.430  25.710  18.950  1.00  0.00            
ATOM    159  C10 CN4     2      18.620  25.250  19.580  1.00  0.00            
ATOM    160  C11 CN4     2      19.620  26.120  19.780  1.00  0.00            
ATOM    161  C12 CN4     2      19.530  27.530  19.470  1.00  0.00            
ATOM    162  C13 CN4     2      18.330  28.050  18.960  1.00  0.00            
ATOM    163  C14 CN4     2      14.760  27.240  18.890  1.00  0.00            
ATOM    164  F1  CN4     2      14.640  26.370  19.900  1.00  0.00            
ATOM    165  C15 CN4     2      13.500  27.690  18.420  1.00  0.00            
ATOM    166  H1  CN4     2      11.180  29.230  18.570  1.00  0.00            
ATOM    167  H2  CN4     2       9.980  29.200  17.260  1.00  0.00            
ATOM    168  H3  CN4     2      10.740  27.680  17.720  1.00  0.00            
ATOM    169  H4  CN4     2      12.190  30.030  16.430  1.00  0.00            
ATOM    170  H5  CN4     2      14.670  29.400  15.580  1.00  0.00            
ATOM    171  H6  CN4     2      16.810  28.660  16.480  1.00  0.00            
ATOM    172  H7  CN4     2      16.710  24.940  18.670  1.00  0.00            
ATOM    173  H8  CN4     2      18.640  24.200  19.840  1.00  0.00            
ATOM    174  H9  CN4     2      20.520  25.780  20.300  1.00  0.00            
ATOM    175  H10 CN4     2      20.380  28.170  19.660  1.00  0.00            
ATOM    176  H11 CN4     2      18.160  29.100  18.730  1.00  0.00            
ATOM    177  H12 CN4     2      12.610  27.300  18.890  1.00  0.00            
TER
ENDMDL
MODEL        1
ATOM      1  C1  BCD     1      14.050  27.190  23.160  1.00  0.00            
ATOM      2  O1  BCD     1      14.310  26.490  21.990  1.00  0.00            
ATOM      3  C2  BCD     1      14.300  28.700  22.890  1.00  0.00            
ATOM      4  O2  BCD     1      13.380  29.110  21.850  1.00  0.00            
ATOM      5  C3  BCD     1      15.740  28.990  22.520  1.00  0.00            
ATOM      6  O3  BCD     1      15.900  30.440  22.260  1.00  0.00            
ATOM      7  C4  BCD     1      16.570  28.490  23.640  1.00  0.00            
ATOM      8  C5  BCD     1      16.370  26.970  23.860  1.00  0.00            
ATOM      9  O4  BCD     1      14.950  26.800  24.120  1.00  0.00            
ATOM     10  C6  BCD     1      17.130  26.250  25.020  1.00  0.00            
ATOM     11  O5  BCD     1      17.010  26.990  26.310  1.00  0.00            
ATOM     12  H1  BCD     1      13.000  27.030  23.420  1.00  0.00            
ATOM     13  H2  BCD     1      14.120  29.290  23.810  1.00  0.00            
ATOM     14  H3  BCD     1      13.760  29.930  21.530  1.00  0.00            
ATOM     15  H4  BCD     1      16.010  28.440  21.610  1.00  0.00            
ATOM     16  H5  BCD     1      16.850  30.520  22.190  1.00  0.00            
ATOM     17  H6  BCD     1      16.330  28.920  24.620  1.00  0.00            
ATOM     18  H7  BCD     1      16.720  26.500  22.930  1.00  0.00            
ATOM     19  H8  BCD     1      16.710  25.260  25.270  1.00  0.00            
ATOM     20  H9  BCD     1      18.180  26.040  24.780  1.00  0.00            
ATOM     21  H10 BCD     1      16.340  27.680  26.320  1.00  0.00            
ATOM     22  C7  BCD     1      12.840  23.560  19.500  1.00  0.00            
ATOM     23  O6  BCD     1      13.840  23.910  18.520  1.00  0.00            
ATOM     24  C8  BCD     1      11.910  24.710  19.710  1.00  0.00            
ATOM     25  O7  BCD     1      11.160  25.040  18.550  1.00  0.00            
ATOM     26  C9  BCD     1      12.700  25.930  20.290  1.00  0.00            
ATOM     27  O8  BCD     1      11.870  27.070  20.590  1.00  0.00            
ATOM     28  C10 BCD     1      13.410  25.490  21.580  1.00  0.00            
ATOM     29  C11 BCD     1      14.220  24.260  21.320  1.00  0.00            
ATOM     30  O9  BCD     1      13.420  23.270  20.740  1.00  0.00            
ATOM     31  C12 BCD     1      14.810  23.690  22.650  1.00  0.00            
ATOM     32  O10 BCD     1      13.740  23.220  23.550  1.00  0.00            
ATOM     33  H11 BCD     1      12.260  22.710  19.120  1.00  0.00            
ATOM     34  H12 BCD     1      11.080  24.550  20.410  1.00  0.00            
ATOM     35  H13 BCD     1      11.700  25.620  18.010  1.00  0.00            
ATOM     36  H14 BCD     1      13.470  26.130  19.550  1.00  0.00            
ATOM     37  H15 BCD     1      12.440  27.820  20.760  1.00  0.00            
ATOM     38  H16 BCD     1      12.680  25.330  22.380  1.00  0.00            
ATOM     39  H17 BCD     1      15.120  24.400  20.720  1.00  0.00            
ATOM     40  H18 BCD     1      15.380  22.820  22.300  1.00  0.00            
ATOM     41  H19 BCD     1      15.400  24.480  23.130  1.00  0.00            
ATOM     42  H20 BCD     1      13.400  22.410  23.170  1.00  0.00            
ATOM     43  C13 BCD     1      15.380  23.440  14.810  1.00  0.00            
ATOM     44  O11 BCD     1      16.510  23.950  15.430  1.00  0.00            
ATOM     45  C14 BCD     1      14.240  24.530  14.920  1.00  0.00            
ATOM     46  O12 BCD     1      14.630  25.670  14.150  1.00  0.00            
ATOM     47  C15 BCD     1      13.930  24.870  16.350  1.00  0.00            
ATOM     48  O13 BCD     1      12.800  25.890  16.450  1.00  0.00            
ATOM     49  C16 BCD     1      13.670  23.650  17.160  1.00  0.00            
ATOM     50  C17 BCD     1      14.590  22.460  16.870  1.00  0.00            
ATOM     51  O14 BCD     1      14.900  22.200  15.460  1.00  0.00            
ATOM     52  C18 BCD     1      14.060  21.240  17.590  1.00  0.00            
ATOM     53  O15 BCD     1      12.830  20.860  16.990  1.00  0.00            
ATOM     54  H21 BCD     1      15.560  23.220  13.750  1.00  0.00            
ATOM     55  H22 BCD     1      13.340  23.990  14.620  1.00  0.00            
ATOM     56  H23 BCD     1      15.540  25.820  14.420  1.00  0.00            
ATOM     57  H24 BCD     1      14.920  25.210  16.670  1.00  0.00            
ATOM     58  H25 BCD     1      13.060  26.720  16.040  1.00  0.00            
ATOM     59  H26 BCD     1      12.660  23.280  16.950  1.00  0.00            
ATOM     60  H27 BCD     1      15.570  22.710  17.300  1.00  0.00            
ATOM     61  H28 BCD     1      14.830  20.480  17.360  1.00  0.00            
ATOM     62  H29 BCD     1      14.000  21.290  18.680  1.00  0.00            
ATOM     63  H30 BCD     1      12.710  19.920  17.140  1.00  0.00            
ATOM     64  C19 BCD     1      20.430  24.480  14.330  1.00  0.00            
ATOM     65  O16 BCD     1      20.820  24.620  15.730  1.00  0.00            
ATOM     66  C20 BCD     1      19.530  25.670  13.950  1.00  0.00            
ATOM     67  O17 BCD     1      20.200  26.940  14.190  1.00  0.00            
ATOM     68  C21 BCD     1      18.250  25.540  14.730  1.00  0.00            
ATOM     69  O18 BCD     1      17.320  26.490  14.280  1.00  0.00            
ATOM     70  C22 BCD     1      17.650  24.100  14.660  1.00  0.00            
ATOM     71  C23 BCD     1      18.640  23.000  14.880  1.00  0.00            
ATOM     72  O19 BCD     1      19.810  23.240  14.050  1.00  0.00            
ATOM     73  C24 BCD     1      18.080  21.620  14.430  1.00  0.00            
ATOM     74  O20 BCD     1      17.930  21.590  13.080  1.00  0.00            
ATOM     75  H31 BCD     1      21.360  24.480  13.750  1.00  0.00            
ATOM     76  H32 BCD     1      19.160  25.710  12.910  1.00  0.00            
ATOM     77  H33 BCD     1      19.580  27.650  14.000  1.00  0.00            
ATOM     78  H34 BCD     1      18.540  25.740  15.770  1.00  0.00            
ATOM     79  H35 BCD     1      17.080  27.260  14.800  1.00  0.00            
ATOM     80  H36 BCD     1      17.310  23.950  13.630  1.00  0.00            
ATOM     81  H37 BCD     1      18.890  22.960  15.950  1.00  0.00            
ATOM     82  H38 BCD     1      18.850  20.910  14.770  1.00  0.00            
ATOM     83  H39 BCD     1      17.150  21.440  14.970  1.00  0.00            
ATOM     84  H40 BCD     1      18.840  21.520  12.790  1.00  0.00            
ATOM     85  C25 BCD     1      24.080  24.990  18.080  1.00  0.00            
ATOM     86  O21 BCD     1      23.220  25.790  18.880  1.00  0.00            
ATOM     87  C26 BCD     1      24.220  25.570  16.730  1.00  0.00            
ATOM     88  O22 BCD     1      24.930  26.780  16.980  1.00  0.00            
ATOM     89  C27 BCD     1      22.830  25.770  16.190  1.00  0.00            
ATOM     90  O23 BCD     1      22.930  26.510  14.930  1.00  0.00            
ATOM     91  C28 BCD     1      22.160  24.370  16.060  1.00  0.00            
ATOM     92  C29 BCD     1      22.300  23.580  17.400  1.00  0.00            
ATOM     93  O24 BCD     1      23.570  23.680  17.950  1.00  0.00            
ATOM     94  C30 BCD     1      22.020  22.070  17.140  1.00  0.00            
ATOM     95  O25 BCD     1      23.070  21.580  16.320  1.00  0.00            
ATOM     96  H41 BCD     1      25.060  24.840  18.550  1.00  0.00            
ATOM     97  H42 BCD     1      24.720  24.830  16.090  1.00  0.00            
ATOM     98  H43 BCD     1      24.680  27.290  16.200  1.00  0.00            
ATOM     99  H44 BCD     1      22.220  26.360  16.870  1.00  0.00            
ATOM    100  H45 BCD     1      22.070  26.780  14.620  1.00  0.00            
ATOM    101  H46 BCD     1      22.720  23.920  15.230  1.00  0.00            
ATOM    102  H47 BCD     1      21.640  24.010  18.160  1.00  0.00            
ATOM    103  H48 BCD     1      21.910  21.520  18.090  1.00  0.00            
ATOM    104  H49 BCD     1      21.050  22.000  16.630  1.00  0.00            
ATOM    105  H50 BCD     1      23.830  22.150  16.400  1.00  0.00            
ATOM    106  C31 BCD     1      23.100  27.260  22.810  1.00  0.00            
ATOM    107  O26 BCD     1      21.700  27.650  22.590  1.00  0.00            
ATOM    108  C32 BCD     1      24.050  27.900  21.810  1.00  0.00            
ATOM    109  O27 BCD     1      23.990  29.230  21.990  1.00  0.00            
ATOM    110  C33 BCD     1      23.790  27.470  20.340  1.00  0.00            
ATOM    111  C34 BCD     1      23.700  25.970  20.220  1.00  0.00            
ATOM    112  C35 BCD     1      22.980  25.280  21.320  1.00  0.00            
ATOM    113  O28 BCD     1      23.260  25.870  22.620  1.00  0.00            
ATOM    114  C36 BCD     1      23.260  23.830  21.330  1.00  0.00            
ATOM    115  O29 BCD     1      24.670  23.390  21.390  1.00  0.00            
ATOM    116  O30 BCD     1      24.860  27.910  19.520  1.00  0.00            
ATOM    117  H51 BCD     1      23.350  27.470  23.850  1.00  0.00            
ATOM    118  H52 BCD     1      25.080  27.700  22.150  1.00  0.00            
ATOM    119  H53 BCD     1      23.200  29.610  21.610  1.00  0.00            
ATOM    120  H54 BCD     1      22.840  27.840  19.930  1.00  0.00            
ATOM    121  H55 BCD     1      24.850  27.420  18.690  1.00  0.00            
ATOM    122  H56 BCD     1      24.720  25.570  20.310  1.00  0.00            
ATOM    123  H57 BCD     1      21.910  25.530  21.230  1.00  0.00            
ATOM    124  H58 BCD     1      22.730  23.410  22.200  1.00  0.00            
ATOM    125  H59 BCD     1      22.810  23.290  20.490  1.00  0.00            
ATOM    126  H60 BCD     1      24.780  22.510  21.030  1.00  0.00            
ATOM    127  C37 BCD     1      18.580  29.740  23.940  1.00  0.00            
ATOM    128  O31 BCD     1      17.890  28.710  23.290  1.00  0.00            
ATOM    129  C38 BCD     1      19.350  30.480  22.880  1.00  0.00            
ATOM    130  O32 BCD     1      18.380  30.920  21.890  1.00  0.00            
ATOM    131  C39 BCD     1      20.480  29.610  22.290  1.00  0.00            
ATOM    132  O33 BCD     1      21.500  30.400  21.600  1.00  0.00            
ATOM    133  C40 BCD     1      21.250  28.810  23.340  1.00  0.00            
ATOM    134  C41 BCD     1      20.450  28.330  24.570  1.00  0.00            
ATOM    135  O34 BCD     1      19.430  29.320  24.960  1.00  0.00            
ATOM    136  C42 BCD     1      21.310  28.180  25.800  1.00  0.00            
ATOM    137  O35 BCD     1      22.090  29.400  25.970  1.00  0.00            
ATOM    138  H61 BCD     1      17.890  30.390  24.500  1.00  0.00            
ATOM    139  H62 BCD     1      19.820  31.370  23.320  1.00  0.00            
ATOM    140  H63 BCD     1      18.720  31.760  21.570  1.00  0.00            
ATOM    141  H64 BCD     1      19.970  28.960  21.580  1.00  0.00            
ATOM    142  H65 BCD     1      21.210  30.880  20.820  1.00  0.00            
ATOM    143  H66 BCD     1      22.100  29.430  23.670  1.00  0.00            
ATOM    144  H67 BCD     1      19.970  27.370  24.330  1.00  0.00            
ATOM    145  H68 BCD     1      20.680  28.030  26.680  1.00  0.00            
ATOM    146  H69 BCD     1      21.910  27.300  25.530  1.00  0.00            
ATOM    147  H70 BCD     1      22.600  29.320  26.790  1.00  0.00            
ATOM    148  C1  CN4     2      15.100  28.490  18.540  1.00  0.00            
ATOM    149  C2  CN4     2      16.590  28.670  18.320  1.00  0.00            
ATOM    150  C3  CN4     2      16.950  28.890  16.840  1.00  0.00            
ATOM    151  O1  CN4     2      16.380  28.280  15.960  1.00  0.00            
ATOM    152  O2  CN4     2      17.890  29.650  16.580  1.00  0.00            
ATOM    153  C4  CN4     2      17.340  27.550  18.950  1.00  0.00            
ATOM    154  C5  CN4     2      18.120  27.730  20.090  1.00  0.00            
ATOM    155  C6  CN4     2      18.810  26.650  20.630  1.00  0.00            
ATOM    156  C7  CN4     2      18.660  25.380  20.130  1.00  0.00            
ATOM    157  C8  CN4     2      19.320  24.200  20.780  1.00  0.00            
ATOM    158  C9  CN4     2      19.880  23.150  19.960  1.00  0.00            
ATOM    159  C10 CN4     2      20.340  21.970  20.570  1.00  0.00            
ATOM    160  C11 CN4     2      20.370  21.900  22.020  1.00  0.00            
ATOM    161  C12 CN4     2      19.960  22.970  22.850  1.00  0.00            
ATOM    162  C13 CN4     2      19.380  24.120  22.220  1.00  0.00            
ATOM    163  C14 CN4     2      17.860  25.170  18.930  1.00  0.00            
ATOM    164  F1  CN4     2      17.730  23.930  18.460  1.00  0.00            
ATOM    165  C15 CN4     2      17.230  26.260  18.350  1.00  0.00            
ATOM    166  H1  CN4     2      14.590  29.410  18.230  1.00  0.00            
ATOM    167  H2  CN4     2      14.690  27.660  17.940  1.00  0.00            
ATOM    168  H3  CN4     2      14.920  28.330  19.610  1.00  0.00            
ATOM    169  H4  CN4     2      16.760  29.580  18.910  1.00  0.00            
ATOM    170  H5  CN4     2      18.050  28.690  20.580  1.00  0.00            
ATOM    171  H6  CN4     2      19.400  26.820  21.530  1.00  0.00            
ATOM    172  H7  CN4     2      19.830  23.180  18.870  1.00  0.00            
ATOM    173  H8  CN4     2      20.770  21.180  19.950  1.00  0.00            
ATOM    174  H9  CN4     2      20.770  21.010  22.500  1.00  0.00            
ATOM    175  H10 CN4     2      20.160  22.850  23.910  1.00  0.00            
ATOM    176  H11 CN4     2      19.110  24.950  22.860  1.00  0.00            
ATOM    177  H12 CN4     2      16.720  26.090  17.400  1.00  0.00            
TER
ENDMDL
MODEL        1
ATOM      1  C1  BCD     1      13.320  22.540  25.490  1.00  0.00            
ATOM      2  O1  BCD     1      13.770  21.990  24.270  1.00  0.00            
ATOM      3  C2  BCD     1      12.350  23.720  25.420  1.00  0.00            
ATOM      4  O2  BCD     1      11.160  23.180  24.980  1.00  0.00            
ATOM      5  C3  BCD     1      12.930  24.730  24.470  1.00  0.00            
ATOM      6  O3  BCD     1      12.110  25.920  24.180  1.00  0.00            
ATOM      7  C4  BCD     1      14.200  25.220  25.220  1.00  0.00            
ATOM      8  C5  BCD     1      15.200  24.030  25.600  1.00  0.00            
ATOM      9  O4  BCD     1      14.520  22.940  26.180  1.00  0.00            
ATOM     10  C6  BCD     1      16.350  24.440  26.570  1.00  0.00            
ATOM     11  O5  BCD     1      15.800  25.050  27.720  1.00  0.00            
ATOM     12  H1  BCD     1      12.840  21.760  26.100  1.00  0.00            
ATOM     13  H2  BCD     1      12.250  24.220  26.390  1.00  0.00            
ATOM     14  H3  BCD     1      11.330  22.820  24.100  1.00  0.00            
ATOM     15  H4  BCD     1      13.350  24.270  23.560  1.00  0.00            
ATOM     16  H5  BCD     1      12.740  26.540  23.790  1.00  0.00            
ATOM     17  H6  BCD     1      13.960  25.760  26.140  1.00  0.00            
ATOM     18  H7  BCD     1      15.670  23.810  24.630  1.00  0.00            
ATOM     19  H8  BCD     1      16.960  23.580  26.860  1.00  0.00            
ATOM     20  H9  BCD     1      17.080  25.060  26.040  1.00  0.00            
ATOM     21  H10 BCD     1      15.510  25.960  27.580  1.00  0.00            
ATOM     22  C7  BCD     1      13.080  18.990  21.470  1.00  0.00            
ATOM     23  O6  BCD     1      14.360  19.310  20.940  1.00  0.00            
ATOM     24  C8  BCD     1      12.170  20.190  21.450  1.00  0.00            
ATOM     25  O7  BCD     1      12.020  20.500  20.060  1.00  0.00            
ATOM     26  C9  BCD     1      12.570  21.370  22.330  1.00  0.00            
ATOM     27  O8  BCD     1      11.470  22.350  22.380  1.00  0.00            
ATOM     28  C10 BCD     1      13.020  20.970  23.700  1.00  0.00            
ATOM     29  C11 BCD     1      13.860  19.660  23.670  1.00  0.00            
ATOM     30  O9  BCD     1      13.180  18.660  22.850  1.00  0.00            
ATOM     31  C12 BCD     1      14.130  19.080  25.090  1.00  0.00            
ATOM     32  O10 BCD     1      12.870  19.120  25.680  1.00  0.00            
ATOM     33  H11 BCD     1      12.680  18.170  20.870  1.00  0.00            
ATOM     34  H12 BCD     1      11.200  19.890  21.860  1.00  0.00            
ATOM     35  H13 BCD     1      11.380  21.210  19.950  1.00  0.00            
ATOM     36  H14 BCD     1      13.410  21.870  21.820  1.00  0.00            
ATOM     37  H15 BCD     1      10.760  22.240  21.740  1.00  0.00            
ATOM     38  H16 BCD     1      12.050  20.890  24.200  1.00  0.00            
ATOM     39  H17 BCD     1      14.790  19.970  23.160  1.00  0.00            
ATOM     40  H18 BCD     1      14.670  18.120  25.080  1.00  0.00            
ATOM     41  H19 BCD     1      14.850  19.760  25.560  1.00  0.00            
ATOM     42  H20 BCD     1      12.380  18.420  25.240  1.00  0.00            
ATOM     43  C13 BCD     1      16.890  17.860  17.950  1.00  0.00            
ATOM     44  O11 BCD     1      17.420  19.190  17.750  1.00  0.00            
ATOM     45  C14 BCD     1      15.450  17.890  17.580  1.00  0.00            
ATOM     46  O12 BCD     1      15.260  18.430  16.260  1.00  0.00            
ATOM     47  C15 BCD     1      14.670  18.770  18.530  1.00  0.00            
ATOM     48  O13 BCD     1      13.290  18.890  18.170  1.00  0.00            
ATOM     49  C16 BCD     1      14.970  18.320  20.030  1.00  0.00            
ATOM     50  C17 BCD     1      16.450  18.190  20.310  1.00  0.00            
ATOM     51  O14 BCD     1      17.050  17.430  19.310  1.00  0.00            
ATOM     52  C18 BCD     1      16.780  17.510  21.650  1.00  0.00            
ATOM     53  O15 BCD     1      18.050  17.980  22.070  1.00  0.00            
ATOM     54  H21 BCD     1      17.390  17.160  17.270  1.00  0.00            
ATOM     55  H22 BCD     1      15.170  16.830  17.560  1.00  0.00            
ATOM     56  H23 BCD     1      14.390  18.120  16.000  1.00  0.00            
ATOM     57  H24 BCD     1      15.120  19.770  18.440  1.00  0.00            
ATOM     58  H25 BCD     1      12.890  19.450  18.850  1.00  0.00            
ATOM     59  H26 BCD     1      14.490  17.340  20.160  1.00  0.00            
ATOM     60  H27 BCD     1      16.720  19.250  20.400  1.00  0.00            
ATOM     61  H28 BCD     1      16.010  17.820  22.360  1.00  0.00            
ATOM     62  H29 BCD     1      16.740  16.440  21.420  1.00  0.00            
ATOM     63  H30 BCD     1      18.190  18.930  22.090  1.00  0.00            
ATOM     64  C19 BCD     1      20.500  21.220  16.160  1.00  0.00            
ATOM     65  O16 BCD     1      19.670  22.320  16.570  1.00  0.00            
ATOM     66  C20 BCD     1      19.780  20.380  15.130  1.00  0.00            
ATOM     67  O17 BCD     1      19.590  21.120  13.910  1.00  0.00            
ATOM     68  C21 BCD     1      18.450  19.890  15.720  1.00  0.00            
ATOM     69  O18 BCD     1      17.700  19.050  14.830  1.00  0.00            
ATOM     70  C22 BCD     1      18.690  19.180  17.060  1.00  0.00            
ATOM     71  C23 BCD     1      19.600  20.000  17.950  1.00  0.00            
ATOM     72  O19 BCD     1      20.790  20.450  17.360  1.00  0.00            
ATOM     73  C24 BCD     1      19.990  19.270  19.240  1.00  0.00            
ATOM     74  O20 BCD     1      20.770  18.120  18.970  1.00  0.00            
ATOM     75  H31 BCD     1      21.470  21.560  15.780  1.00  0.00            
ATOM     76  H32 BCD     1      20.340  19.470  14.880  1.00  0.00            
ATOM     77  H33 BCD     1      20.420  21.360  13.500  1.00  0.00            
ATOM     78  H34 BCD     1      17.940  20.830  15.960  1.00  0.00            
ATOM     79  H35 BCD     1      16.880  18.780  15.260  1.00  0.00            
ATOM     80  H36 BCD     1      19.120  18.190  16.840  1.00  0.00            
ATOM     81  H37 BCD     1      18.990  20.820  18.350  1.00  0.00            
ATOM     82  H38 BCD     1      20.530  19.980  19.890  1.00  0.00            
ATOM     83  H39 BCD     1      19.060  18.900  19.700  1.00  0.00            
ATOM     84  H40 BCD     1      20.840  17.670  19.820  1.00  0.00            
ATOM     85  C25 BCD     1      19.780  26.350  16.620  1.00  0.00            
ATOM     86  O21 BCD     1      18.960  26.350  17.760  1.00  0.00            
ATOM     87  C26 BCD     1      19.010  25.760  15.410  1.00  0.00            
ATOM     88  O22 BCD     1      17.820  26.620  15.350  1.00  0.00            
ATOM     89  C27 BCD     1      18.800  24.260  15.490  1.00  0.00            
ATOM     90  O23 BCD     1      18.350  23.650  14.270  1.00  0.00            
ATOM     91  C28 BCD     1      20.060  23.570  16.010  1.00  0.00            
ATOM     92  C29 BCD     1      20.870  24.230  17.090  1.00  0.00            
ATOM     93  O24 BCD     1      21.040  25.610  16.720  1.00  0.00            
ATOM     94  C30 BCD     1      22.300  23.640  17.190  1.00  0.00            
ATOM     95  O25 BCD     1      22.940  23.750  15.970  1.00  0.00            
ATOM     96  H41 BCD     1      20.110  27.360  16.380  1.00  0.00            
ATOM     97  H42 BCD     1      19.590  25.910  14.500  1.00  0.00            
ATOM     98  H43 BCD     1      17.600  27.180  16.100  1.00  0.00            
ATOM     99  H44 BCD     1      17.990  24.140  16.210  1.00  0.00            
ATOM    100  H45 BCD     1      18.460  22.700  14.220  1.00  0.00            
ATOM    101  H46 BCD     1      20.660  23.480  15.100  1.00  0.00            
ATOM    102  H47 BCD     1      20.460  24.040  18.090  1.00  0.00            
ATOM    103  H48 BCD     1      22.820  24.160  18.000  1.00  0.00            
ATOM    104  H49 BCD     1      22.330  22.590  17.520  1.00  0.00            
ATOM    105  H50 BCD     1      22.740  24.620  15.610  1.00  0.00            
ATOM    106  C31 BCD     1      18.060  29.020  20.670  1.00  0.00            
ATOM    107  O26 BCD     1      17.250  28.060  21.270  1.00  0.00            
ATOM    108  C32 BCD     1      17.650  29.480  19.230  1.00  0.00            
ATOM    109  O27 BCD     1      16.420  30.220  19.330  1.00  0.00            
ATOM    110  C33 BCD     1      17.580  28.270  18.350  1.00  0.00            
ATOM    111  C34 BCD     1      18.960  27.560  18.430  1.00  0.00            
ATOM    112  C35 BCD     1      19.490  27.300  19.910  1.00  0.00            
ATOM    113  O28 BCD     1      19.370  28.480  20.680  1.00  0.00            
ATOM    114  C36 BCD     1      20.880  26.820  20.010  1.00  0.00            
ATOM    115  O29 BCD     1      21.830  27.710  19.460  1.00  0.00            
ATOM    116  O30 BCD     1      17.280  28.670  17.050  1.00  0.00            
ATOM    117  H51 BCD     1      18.230  29.920  21.270  1.00  0.00            
ATOM    118  H52 BCD     1      18.370  30.150  18.760  1.00  0.00            
ATOM    119  H53 BCD     1      16.120  30.560  18.490  1.00  0.00            
ATOM    120  H54 BCD     1      16.860  27.570  18.790  1.00  0.00            
ATOM    121  H55 BCD     1      16.390  29.040  17.070  1.00  0.00            
ATOM    122  H56 BCD     1      19.760  28.190  18.010  1.00  0.00            
ATOM    123  H57 BCD     1      18.870  26.470  20.280  1.00  0.00            
ATOM    124  H58 BCD     1      21.070  26.780  21.090  1.00  0.00            
ATOM    125  H59 BCD     1      20.980  25.790  19.640  1.00  0.00            
ATOM    126  H60 BCD     1      22.630  27.190  19.360  1.00  0.00            
ATOM    127  C37 BCD     1      15.260  27.420  24.740  1.00  0.00            
ATOM    128  O31 BCD     1      14.870  26.110  24.320  1.00  0.00            
ATOM    129  C38 BCD     1      14.710  28.470  23.790  1.00  0.00            
ATOM    130  O32 BCD     1      13.330  28.340  23.660  1.00  0.00            
ATOM    131  C39 BCD     1      15.310  28.310  22.420  1.00  0.00            
ATOM    132  O33 BCD     1      14.900  29.400  21.540  1.00  0.00            
ATOM    133  C40 BCD     1      16.810  28.400  22.530  1.00  0.00            
ATOM    134  C41 BCD     1      17.360  27.330  23.530  1.00  0.00            
ATOM    135  O34 BCD     1      16.690  27.440  24.790  1.00  0.00            
ATOM    136  C42 BCD     1      18.870  27.210  23.720  1.00  0.00            
ATOM    137  O35 BCD     1      19.490  28.390  24.150  1.00  0.00            
ATOM    138  H61 BCD     1      14.860  27.630  25.740  1.00  0.00            
ATOM    139  H62 BCD     1      15.050  29.430  24.200  1.00  0.00            
ATOM    140  H63 BCD     1      12.980  29.220  23.470  1.00  0.00            
ATOM    141  H64 BCD     1      15.080  27.340  21.960  1.00  0.00            
ATOM    142  H65 BCD     1      15.440  29.330  20.750  1.00  0.00            
ATOM    143  H66 BCD     1      17.200  29.370  22.860  1.00  0.00            
ATOM    144  H67 BCD     1      17.110  26.390  23.030  1.00  0.00            
ATOM    145  H68 BCD     1      19.130  26.400  24.420  1.00  0.00            
ATOM    146  H69 BCD     1      19.320  27.000  22.740  1.00  0.00            
ATOM    147  H70 BCD     1      20.320  28.530  23.690  1.00  0.00            
ATOM    148  C1  CN4     2      11.810  24.820  17.930  1.00  0.00            
ATOM    149  C2  CN4     2      12.410  25.860  18.890  1.00  0.00            
ATOM    150  C3  CN4     2      12.430  27.290  18.270  1.00  0.00            
ATOM    151  O1  CN4     2      12.700  27.510  17.140  1.00  0.00            
ATOM    152  O2  CN4     2      12.150  28.240  18.980  1.00  0.00            
ATOM    153  C4  CN4     2      13.750  25.440  19.450  1.00  0.00            
ATOM    154  C5  CN4     2      14.930  25.640  18.760  1.00  0.00            
ATOM    155  C6  CN4     2      16.160  25.210  19.300  1.00  0.00            
ATOM    156  C7  CN4     2      16.270  24.440  20.430  1.00  0.00            
ATOM    157  C8  CN4     2      17.600  23.970  20.870  1.00  0.00            
ATOM    158  C9  CN4     2      18.570  23.450  19.930  1.00  0.00            
ATOM    159  C10 CN4     2      19.760  22.920  20.420  1.00  0.00            
ATOM    160  C11 CN4     2      20.100  22.950  21.790  1.00  0.00            
ATOM    161  C12 CN4     2      19.120  23.460  22.680  1.00  0.00            
ATOM    162  C13 CN4     2      17.870  23.930  22.250  1.00  0.00            
ATOM    163  C14 CN4     2      15.090  24.330  21.170  1.00  0.00            
ATOM    164  F1  CN4     2      14.960  23.540  22.190  1.00  0.00            
ATOM    165  C15 CN4     2      13.840  24.750  20.650  1.00  0.00            
ATOM    166  H1  CN4     2      12.480  24.590  17.100  1.00  0.00            
ATOM    167  H2  CN4     2      11.720  23.830  18.390  1.00  0.00            
ATOM    168  H3  CN4     2      10.810  25.130  17.590  1.00  0.00            
ATOM    169  H4  CN4     2      11.730  25.990  19.740  1.00  0.00            
ATOM    170  H5  CN4     2      14.950  26.140  17.790  1.00  0.00            
ATOM    171  H6  CN4     2      17.080  25.370  18.750  1.00  0.00            
ATOM    172  H7  CN4     2      18.240  23.420  18.900  1.00  0.00            
ATOM    173  H8  CN4     2      20.400  22.410  19.720  1.00  0.00            
ATOM    174  H9  CN4     2      21.080  22.630  22.130  1.00  0.00            
ATOM    175  H10 CN4     2      19.340  23.480  23.740  1.00  0.00            
ATOM    176  H11 CN4     2      17.160  24.270  23.000  1.00  0.00            
ATOM    177  H12 CN4     2      12.920  24.510  21.160  1.00  0.00            
TER
ENDMDL
MODEL        1
ATOM      1  C1  BCD     1      17.970  29.730  20.310  1.00  0.00            
ATOM      2  O1  BCD     1      17.030  28.820  19.680  1.00  0.00            
ATOM      3  C2  BCD     1      17.330  31.040  20.610  1.00  0.00            
ATOM      4  O2  BCD     1      16.170  30.780  21.390  1.00  0.00            
ATOM      5  C3  BCD     1      17.000  31.890  19.350  1.00  0.00            
ATOM      6  O3  BCD     1      16.670  33.220  19.790  1.00  0.00            
ATOM      7  C4  BCD     1      18.260  31.930  18.420  1.00  0.00            
ATOM      8  C5  BCD     1      18.840  30.490  18.180  1.00  0.00            
ATOM      9  O4  BCD     1      19.130  29.960  19.460  1.00  0.00            
ATOM     10  C6  BCD     1      20.160  30.470  17.440  1.00  0.00            
ATOM     11  O5  BCD     1      21.220  31.130  18.210  1.00  0.00            
ATOM     12  H1  BCD     1      18.210  29.180  21.220  1.00  0.00            
ATOM     13  H2  BCD     1      18.110  31.580  21.170  1.00  0.00            
ATOM     14  H3  BCD     1      16.210  29.820  21.510  1.00  0.00            
ATOM     15  H4  BCD     1      16.190  31.380  18.820  1.00  0.00            
ATOM     16  H5  BCD     1      16.520  33.830  19.070  1.00  0.00            
ATOM     17  H6  BCD     1      19.000  32.590  18.880  1.00  0.00            
ATOM     18  H7  BCD     1      18.120  29.910  17.590  1.00  0.00            
ATOM     19  H8  BCD     1      20.330  29.410  17.210  1.00  0.00            
ATOM     20  H9  BCD     1      20.020  30.990  16.490  1.00  0.00            
ATOM     21  H10 BCD     1      21.310  30.600  19.010  1.00  0.00            
ATOM     22  C7  BCD     1      15.530  25.000  19.450  1.00  0.00            
ATOM     23  O6  BCD     1      15.110  25.500  18.210  1.00  0.00            
ATOM     24  C8  BCD     1      14.950  25.900  20.570  1.00  0.00            
ATOM     25  O7  BCD     1      13.510  25.850  20.550  1.00  0.00            
ATOM     26  C9  BCD     1      15.380  27.300  20.330  1.00  0.00            
ATOM     27  O8  BCD     1      14.720  28.260  21.230  1.00  0.00            
ATOM     28  C10 BCD     1      16.910  27.410  20.280  1.00  0.00            
ATOM     29  C11 BCD     1      17.530  26.370  19.390  1.00  0.00            
ATOM     30  O9  BCD     1      16.970  25.120  19.670  1.00  0.00            
ATOM     31  C12 BCD     1      19.010  26.300  19.480  1.00  0.00            
ATOM     32  O10 BCD     1      19.420  26.040  20.810  1.00  0.00            
ATOM     33  H11 BCD     1      15.280  23.940  19.510  1.00  0.00            
ATOM     34  H12 BCD     1      15.410  25.660  21.530  1.00  0.00            
ATOM     35  H13 BCD     1      13.240  26.080  19.660  1.00  0.00            
ATOM     36  H14 BCD     1      15.050  27.500  19.300  1.00  0.00            
ATOM     37  H15 BCD     1      13.810  28.240  20.930  1.00  0.00            
ATOM     38  H16 BCD     1      17.330  27.300  21.290  1.00  0.00            
ATOM     39  H17 BCD     1      17.330  26.570  18.330  1.00  0.00            
ATOM     40  H18 BCD     1      19.320  25.440  18.870  1.00  0.00            
ATOM     41  H19 BCD     1      19.470  27.240  19.150  1.00  0.00            
ATOM     42  H20 BCD     1      19.060  25.170  21.030  1.00  0.00            
ATOM     43  C13 BCD     1      12.850  24.250  15.020  1.00  0.00            
ATOM     44  O11 BCD     1      13.650  24.940  14.150  1.00  0.00            
ATOM     45  C14 BCD     1      12.050  25.130  16.050  1.00  0.00            
ATOM     46  O12 BCD     1      11.370  26.130  15.240  1.00  0.00            
ATOM     47  C15 BCD     1      13.080  25.840  17.000  1.00  0.00            
ATOM     48  O13 BCD     1      12.410  26.500  18.080  1.00  0.00            
ATOM     49  C16 BCD     1      14.030  24.780  17.610  1.00  0.00            
ATOM     50  C17 BCD     1      14.620  23.810  16.520  1.00  0.00            
ATOM     51  O14 BCD     1      13.590  23.270  15.710  1.00  0.00            
ATOM     52  C18 BCD     1      15.400  22.670  17.160  1.00  0.00            
ATOM     53  O15 BCD     1      14.550  21.890  18.000  1.00  0.00            
ATOM     54  H21 BCD     1      12.120  23.690  14.420  1.00  0.00            
ATOM     55  H22 BCD     1      11.390  24.450  16.590  1.00  0.00            
ATOM     56  H23 BCD     1      12.030  26.750  14.920  1.00  0.00            
ATOM     57  H24 BCD     1      13.730  26.520  16.430  1.00  0.00            
ATOM     58  H25 BCD     1      11.870  27.240  17.790  1.00  0.00            
ATOM     59  H26 BCD     1      13.480  24.200  18.360  1.00  0.00            
ATOM     60  H27 BCD     1      15.260  24.490  15.940  1.00  0.00            
ATOM     61  H28 BCD     1      15.870  21.950  16.470  1.00  0.00            
ATOM     62  H29 BCD     1      16.150  23.130  17.810  1.00  0.00            
ATOM     63  H30 BCD     1      15.130  21.150  18.200  1.00  0.00            
ATOM     64  C19 BCD     1      14.140  25.480  10.130  1.00  0.00            
ATOM     65  O16 BCD     1      13.960  26.880  10.310  1.00  0.00            
ATOM     66  C20 BCD     1      12.810  24.800  10.560  1.00  0.00            
ATOM     67  O17 BCD     1      11.720  25.240   9.790  1.00  0.00            
ATOM     68  C21 BCD     1      12.530  25.030  11.980  1.00  0.00            
ATOM     69  O18 BCD     1      11.360  24.360  12.370  1.00  0.00            
ATOM     70  C22 BCD     1      13.700  24.490  12.820  1.00  0.00            
ATOM     71  C23 BCD     1      15.050  25.210  12.330  1.00  0.00            
ATOM     72  O19 BCD     1      15.210  25.070  10.980  1.00  0.00            
ATOM     73  C24 BCD     1      16.300  24.600  13.010  1.00  0.00            
ATOM     74  O20 BCD     1      16.610  23.210  12.650  1.00  0.00            
ATOM     75  H31 BCD     1      14.450  25.190   9.120  1.00  0.00            
ATOM     76  H32 BCD     1      12.900  23.710  10.440  1.00  0.00            
ATOM     77  H33 BCD     1      11.660  26.180  10.010  1.00  0.00            
ATOM     78  H34 BCD     1      12.490  26.120  12.110  1.00  0.00            
ATOM     79  H35 BCD     1      10.630  24.740  11.870  1.00  0.00            
ATOM     80  H36 BCD     1      13.780  23.400  12.810  1.00  0.00            
ATOM     81  H37 BCD     1      14.850  26.270  12.500  1.00  0.00            
ATOM     82  H38 BCD     1      17.040  25.340  12.680  1.00  0.00            
ATOM     83  H39 BCD     1      16.150  24.690  14.090  1.00  0.00            
ATOM     84  H40 BCD     1      17.400  22.990  13.150  1.00  0.00            
ATOM     85  C25 BCD     1      14.470  30.540   8.560  1.00  0.00            
ATOM     86  O21 BCD     1      14.690  31.130   9.840  1.00  0.00            
ATOM     87  C26 BCD     1      13.070  29.960   8.520  1.00  0.00            
ATOM     88  O22 BCD     1      12.070  30.980   8.640  1.00  0.00            
ATOM     89  C27 BCD     1      12.850  28.790   9.500  1.00  0.00            
ATOM     90  O23 BCD     1      11.600  28.100   9.340  1.00  0.00            
ATOM     91  C28 BCD     1      13.990  27.800   9.250  1.00  0.00            
ATOM     92  C29 BCD     1      15.340  28.450   9.260  1.00  0.00            
ATOM     93  O24 BCD     1      15.440  29.540   8.350  1.00  0.00            
ATOM     94  C30 BCD     1      16.510  27.520   9.030  1.00  0.00            
ATOM     95  O25 BCD     1      16.410  26.880   7.720  1.00  0.00            
ATOM     96  H41 BCD     1      14.600  31.260   7.740  1.00  0.00            
ATOM     97  H42 BCD     1      12.920  29.520   7.520  1.00  0.00            
ATOM     98  H43 BCD     1      11.380  31.020   7.980  1.00  0.00            
ATOM     99  H44 BCD     1      12.860  29.160  10.530  1.00  0.00            
ATOM    100  H45 BCD     1      10.850  28.690   9.470  1.00  0.00            
ATOM    101  H46 BCD     1      13.860  27.390   8.250  1.00  0.00            
ATOM    102  H47 BCD     1      15.430  28.820  10.290  1.00  0.00            
ATOM    103  H48 BCD     1      17.410  28.150   9.140  1.00  0.00            
ATOM    104  H49 BCD     1      16.600  26.760   9.810  1.00  0.00            
ATOM    105  H50 BCD     1      17.100  26.200   7.780  1.00  0.00            
ATOM    106  C31 BCD     1      16.110  34.350  11.950  1.00  0.00            
ATOM    107  O26 BCD     1      16.370  33.550  13.170  1.00  0.00            
ATOM    108  C32 BCD     1      14.620  34.370  11.610  1.00  0.00            
ATOM    109  O27 BCD     1      13.840  34.640  12.760  1.00  0.00            
ATOM    110  C33 BCD     1      14.190  33.010  11.080  1.00  0.00            
ATOM    111  C34 BCD     1      15.080  32.460   9.940  1.00  0.00            
ATOM    112  C35 BCD     1      16.550  32.560  10.410  1.00  0.00            
ATOM    113  O28 BCD     1      16.870  33.850  10.890  1.00  0.00            
ATOM    114  C36 BCD     1      17.380  32.190   9.150  1.00  0.00            
ATOM    115  O29 BCD     1      17.300  33.080   8.130  1.00  0.00            
ATOM    116  O30 BCD     1      12.800  33.040  10.710  1.00  0.00            
ATOM    117  H51 BCD     1      16.440  35.390  12.120  1.00  0.00            
ATOM    118  H52 BCD     1      14.510  35.150  10.850  1.00  0.00            
ATOM    119  H53 BCD     1      13.040  35.150  12.580  1.00  0.00            
ATOM    120  H54 BCD     1      14.190  32.300  11.920  1.00  0.00            
ATOM    121  H55 BCD     1      12.540  32.180  10.370  1.00  0.00            
ATOM    122  H56 BCD     1      14.820  33.050   9.060  1.00  0.00            
ATOM    123  H57 BCD     1      16.730  31.820  11.200  1.00  0.00            
ATOM    124  H58 BCD     1      18.450  32.090   9.390  1.00  0.00            
ATOM    125  H59 BCD     1      17.160  31.140   8.880  1.00  0.00            
ATOM    126  H60 BCD     1      17.480  33.930   8.550  1.00  0.00            
ATOM    127  C37 BCD     1      18.530  33.580  16.700  1.00  0.00            
ATOM    128  O31 BCD     1      17.740  32.470  17.190  1.00  0.00            
ATOM    129  C38 BCD     1      17.580  34.830  16.530  1.00  0.00            
ATOM    130  O32 BCD     1      16.920  35.130  17.780  1.00  0.00            
ATOM    131  C39 BCD     1      16.620  34.560  15.390  1.00  0.00            
ATOM    132  O33 BCD     1      15.740  35.670  15.190  1.00  0.00            
ATOM    133  C40 BCD     1      17.350  34.100  14.060  1.00  0.00            
ATOM    134  C41 BCD     1      18.240  32.870  14.450  1.00  0.00            
ATOM    135  O34 BCD     1      19.150  33.250  15.490  1.00  0.00            
ATOM    136  C42 BCD     1      19.110  32.410  13.260  1.00  0.00            
ATOM    137  O35 BCD     1      20.040  33.380  12.780  1.00  0.00            
ATOM    138  H61 BCD     1      19.370  33.810  17.380  1.00  0.00            
ATOM    139  H62 BCD     1      18.340  35.580  16.260  1.00  0.00            
ATOM    140  H63 BCD     1      16.050  35.450  17.530  1.00  0.00            
ATOM    141  H64 BCD     1      16.070  33.660  15.720  1.00  0.00            
ATOM    142  H65 BCD     1      15.020  35.400  14.610  1.00  0.00            
ATOM    143  H66 BCD     1      17.970  34.900  13.620  1.00  0.00            
ATOM    144  H67 BCD     1      17.710  32.020  14.910  1.00  0.00            
ATOM    145  H68 BCD     1      19.700  31.570  13.630  1.00  0.00            
ATOM    146  H69 BCD     1      18.530  32.070  12.390  1.00  0.00            
ATOM    147  H70 BCD     1      20.520  33.690  13.550  1.00  0.00            
ATOM    148  C1  CN4     2      13.560  32.970  17.620  1.00  0.00            
ATOM    149  C2  CN4     2      13.290  32.020  16.410  1.00  0.00            
ATOM    150  C3  CN4     2      11.990  31.210  16.630  1.00  0.00            
ATOM    151  O1  CN4     2      11.230  31.500  17.570  1.00  0.00            
ATOM    152  O2  CN4     2      11.700  30.390  15.790  1.00  0.00            
ATOM    153  C4  CN4     2      14.380  31.030  16.100  1.00  0.00            
ATOM    154  C5  CN4     2      14.870  30.040  16.970  1.00  0.00            
ATOM    155  C6  CN4     2      15.940  29.200  16.650  1.00  0.00            
ATOM    156  C7  CN4     2      16.550  29.180  15.370  1.00  0.00            
ATOM    157  C8  CN4     2      17.660  28.260  14.950  1.00  0.00            
ATOM    158  C9  CN4     2      18.790  28.650  14.170  1.00  0.00            
ATOM    159  C10 CN4     2      20.050  27.950  14.230  1.00  0.00            
ATOM    160  C11 CN4     2      20.100  26.770  14.960  1.00  0.00            
ATOM    161  C12 CN4     2      18.950  26.270  15.640  1.00  0.00            
ATOM    162  C13 CN4     2      17.730  26.930  15.550  1.00  0.00            
ATOM    163  C14 CN4     2      15.990  30.140  14.420  1.00  0.00            
ATOM    164  F1  CN4     2      16.450  30.110  13.190  1.00  0.00            
ATOM    165  C15 CN4     2      14.990  31.070  14.790  1.00  0.00            
ATOM    166  H1  CN4     2      13.490  32.330  18.510  1.00  0.00            
ATOM    167  H2  CN4     2      14.570  33.390  17.550  1.00  0.00            
ATOM    168  H3  CN4     2      12.860  33.800  17.750  1.00  0.00            
ATOM    169  H4  CN4     2      13.070  32.660  15.550  1.00  0.00            
ATOM    170  H5  CN4     2      14.410  29.800  17.920  1.00  0.00            
ATOM    171  H6  CN4     2      16.290  28.380  17.280  1.00  0.00            
ATOM    172  H7  CN4     2      18.820  29.610  13.660  1.00  0.00            
ATOM    173  H8  CN4     2      20.920  28.400  13.770  1.00  0.00            
ATOM    174  H9  CN4     2      21.060  26.270  15.050  1.00  0.00            
ATOM    175  H10 CN4     2      19.020  25.390  16.280  1.00  0.00            
ATOM    176  H11 CN4     2      16.910  26.500  16.120  1.00  0.00            
ATOM    177  H12 CN4     2      14.520  31.610  13.980  1.00  0.00            
TER
ENDMDL
MODEL        1
ATOM      1  C1  BCD     1       8.790  27.680   7.840  1.00  0.00            
ATOM      2  O1  BCD     1       9.320  26.610   8.690  1.00  0.00            
ATOM      3  C2  BCD     1       9.750  28.890   7.830  1.00  0.00            
ATOM      4  O2  BCD     1      11.140  28.420   7.530  1.00  0.00            
ATOM      5  C3  BCD     1       9.710  29.550   9.200  1.00  0.00            
ATOM      6  O3  BCD     1      10.620  30.640   9.240  1.00  0.00            
ATOM      7  C4  BCD     1       8.360  29.880   9.720  1.00  0.00            
ATOM      8  C5  BCD     1       7.520  28.650   9.700  1.00  0.00            
ATOM      9  O4  BCD     1       7.460  28.120   8.360  1.00  0.00            
ATOM     10  C6  BCD     1       6.160  29.060  10.260  1.00  0.00            
ATOM     11  O5  BCD     1       5.290  27.960  10.390  1.00  0.00            
ATOM     12  H1  BCD     1       8.630  27.270   6.830  1.00  0.00            
ATOM     13  H2  BCD     1       9.340  29.600   7.090  1.00  0.00            
ATOM     14  H3  BCD     1      11.750  29.150   7.680  1.00  0.00            
ATOM     15  H4  BCD     1      10.100  28.860   9.950  1.00  0.00            
ATOM     16  H5  BCD     1      11.500  30.380   8.940  1.00  0.00            
ATOM     17  H6  BCD     1       7.920  30.690   9.130  1.00  0.00            
ATOM     18  H7  BCD     1       7.960  27.920  10.400  1.00  0.00            
ATOM     19  H8  BCD     1       6.160  29.560  11.240  1.00  0.00            
ATOM     20  H9  BCD     1       5.760  29.780   9.530  1.00  0.00            
ATOM     21  H10 BCD     1       5.380  27.510   9.540  1.00  0.00            
ATOM     22  C7  BCD     1      10.540  22.620   8.430  1.00  0.00            
ATOM     23  O6  BCD     1      11.610  22.710   9.410  1.00  0.00            
ATOM     24  C8  BCD     1      10.840  23.490   7.270  1.00  0.00            
ATOM     25  O7  BCD     1      12.030  22.990   6.610  1.00  0.00            
ATOM     26  C9  BCD     1      10.830  25.010   7.630  1.00  0.00            
ATOM     27  O8  BCD     1      11.180  25.910   6.560  1.00  0.00            
ATOM     28  C10 BCD     1       9.410  25.300   8.160  1.00  0.00            
ATOM     29  C11 BCD     1       9.120  24.350   9.330  1.00  0.00            
ATOM     30  O9  BCD     1       9.310  22.970   9.000  1.00  0.00            
ATOM     31  C12 BCD     1       7.730  24.510   9.980  1.00  0.00            
ATOM     32  O10 BCD     1       6.660  24.100   9.120  1.00  0.00            
ATOM     33  H11 BCD     1      10.520  21.570   8.120  1.00  0.00            
ATOM     34  H12 BCD     1      10.040  23.310   6.530  1.00  0.00            
ATOM     35  H13 BCD     1      12.240  23.520   5.840  1.00  0.00            
ATOM     36  H14 BCD     1      11.500  25.130   8.480  1.00  0.00            
ATOM     37  H15 BCD     1      11.040  26.810   6.880  1.00  0.00            
ATOM     38  H16 BCD     1       8.580  25.080   7.470  1.00  0.00            
ATOM     39  H17 BCD     1       9.790  24.550  10.170  1.00  0.00            
ATOM     40  H18 BCD     1       7.690  23.810  10.830  1.00  0.00            
ATOM     41  H19 BCD     1       7.670  25.430  10.570  1.00  0.00            
ATOM     42  H20 BCD     1       5.830  24.370   9.540  1.00  0.00            
ATOM     43  C13 BCD     1      14.470  20.950  11.660  1.00  0.00            
ATOM     44  O11 BCD     1      15.090  22.150  12.050  1.00  0.00            
ATOM     45  C14 BCD     1      14.660  20.810  10.100  1.00  0.00            
ATOM     46  O12 BCD     1      16.030  21.200   9.710  1.00  0.00            
ATOM     47  C15 BCD     1      13.630  21.660   9.360  1.00  0.00            
ATOM     48  O13 BCD     1      13.660  21.310   7.960  1.00  0.00            
ATOM     49  C16 BCD     1      12.240  21.540   9.960  1.00  0.00            
ATOM     50  C17 BCD     1      12.140  21.730  11.470  1.00  0.00            
ATOM     51  O14 BCD     1      13.130  20.820  12.040  1.00  0.00            
ATOM     52  C18 BCD     1      10.680  21.470  11.990  1.00  0.00            
ATOM     53  O15 BCD     1      10.350  20.130  11.740  1.00  0.00            
ATOM     54  H21 BCD     1      14.940  20.110  12.180  1.00  0.00            
ATOM     55  H22 BCD     1      14.470  19.760   9.860  1.00  0.00            
ATOM     56  H23 BCD     1      16.220  22.030  10.140  1.00  0.00            
ATOM     57  H24 BCD     1      14.000  22.680   9.520  1.00  0.00            
ATOM     58  H25 BCD     1      13.310  22.070   7.480  1.00  0.00            
ATOM     59  H26 BCD     1      11.910  20.530   9.680  1.00  0.00            
ATOM     60  H27 BCD     1      12.360  22.780  11.700  1.00  0.00            
ATOM     61  H28 BCD     1      10.720  21.590  13.080  1.00  0.00            
ATOM     62  H29 BCD     1       9.930  22.170  11.610  1.00  0.00            
ATOM     63  H30 BCD     1      10.620  19.600  12.490  1.00  0.00            
ATOM     64  C19 BCD     1      17.330  23.870  14.890  1.00  0.00            
ATOM     65  O16 BCD     1      16.560  24.980  14.550  1.00  0.00            
ATOM     66  C20 BCD     1      18.100  23.390  13.660  1.00  0.00            
ATOM     67  O17 BCD     1      19.220  24.340  13.400  1.00  0.00            
ATOM     68  C21 BCD     1      17.160  23.160  12.520  1.00  0.00            
ATOM     69  O18 BCD     1      17.910  22.800  11.330  1.00  0.00            
ATOM     70  C22 BCD     1      16.140  22.090  12.950  1.00  0.00            
ATOM     71  C23 BCD     1      15.520  22.330  14.400  1.00  0.00            
ATOM     72  O19 BCD     1      16.550  22.770  15.340  1.00  0.00            
ATOM     73  C24 BCD     1      14.780  21.080  14.870  1.00  0.00            
ATOM     74  O20 BCD     1      15.590  19.870  14.710  1.00  0.00            
ATOM     75  H31 BCD     1      18.020  24.130  15.710  1.00  0.00            
ATOM     76  H32 BCD     1      18.550  22.420  13.910  1.00  0.00            
ATOM     77  H33 BCD     1      18.780  25.160  13.180  1.00  0.00            
ATOM     78  H34 BCD     1      16.730  24.150  12.310  1.00  0.00            
ATOM     79  H35 BCD     1      17.720  23.540  10.760  1.00  0.00            
ATOM     80  H36 BCD     1      16.600  21.100  12.910  1.00  0.00            
ATOM     81  H37 BCD     1      14.780  23.140  14.240  1.00  0.00            
ATOM     82  H38 BCD     1      14.480  21.270  15.910  1.00  0.00            
ATOM     83  H39 BCD     1      13.880  21.040  14.250  1.00  0.00            
ATOM     84  H40 BCD     1      16.090  19.800  15.530  1.00  0.00            
ATOM     85  C25 BCD     1      16.320  29.090  15.510  1.00  0.00            
ATOM     86  O21 BCD     1      15.080  29.410  14.930  1.00  0.00            
ATOM     87  C26 BCD     1      17.260  28.720  14.400  1.00  0.00            
ATOM     88  O22 BCD     1      17.330  29.780  13.470  1.00  0.00            
ATOM     89  C27 BCD     1      17.040  27.280  13.790  1.00  0.00            
ATOM     90  O23 BCD     1      18.010  26.880  12.780  1.00  0.00            
ATOM     91  C28 BCD     1      17.000  26.260  15.020  1.00  0.00            
ATOM     92  C29 BCD     1      16.070  26.650  16.130  1.00  0.00            
ATOM     93  O24 BCD     1      16.260  28.060  16.480  1.00  0.00            
ATOM     94  C30 BCD     1      16.310  25.840  17.380  1.00  0.00            
ATOM     95  O25 BCD     1      17.660  26.070  17.840  1.00  0.00            
ATOM     96  H41 BCD     1      16.770  29.960  15.990  1.00  0.00            
ATOM     97  H42 BCD     1      18.240  28.650  14.890  1.00  0.00            
ATOM     98  H43 BCD     1      16.670  30.420  13.760  1.00  0.00            
ATOM     99  H44 BCD     1      16.040  27.200  13.350  1.00  0.00            
ATOM    100  H45 BCD     1      17.850  27.350  11.960  1.00  0.00            
ATOM    101  H46 BCD     1      18.040  26.200  15.370  1.00  0.00            
ATOM    102  H47 BCD     1      15.010  26.570  15.860  1.00  0.00            
ATOM    103  H48 BCD     1      15.570  26.190  18.100  1.00  0.00            
ATOM    104  H49 BCD     1      16.280  24.740  17.310  1.00  0.00            
ATOM    105  H50 BCD     1      17.710  25.490  18.600  1.00  0.00            
ATOM    106  C31 BCD     1      12.280  32.200  15.100  1.00  0.00            
ATOM    107  O26 BCD     1      11.590  31.580  14.000  1.00  0.00            
ATOM    108  C32 BCD     1      13.630  32.770  14.700  1.00  0.00            
ATOM    109  O27 BCD     1      13.530  33.680  13.540  1.00  0.00            
ATOM    110  C33 BCD     1      14.560  31.590  14.330  1.00  0.00            
ATOM    111  C34 BCD     1      14.540  30.600  15.470  1.00  0.00            
ATOM    112  C35 BCD     1      13.240  30.230  16.000  1.00  0.00            
ATOM    113  O28 BCD     1      12.440  31.370  16.230  1.00  0.00            
ATOM    114  C36 BCD     1      13.310  29.410  17.250  1.00  0.00            
ATOM    115  O29 BCD     1      14.030  30.120  18.270  1.00  0.00            
ATOM    116  O30 BCD     1      15.920  31.880  14.000  1.00  0.00            
ATOM    117  H51 BCD     1      11.700  33.070  15.430  1.00  0.00            
ATOM    118  H52 BCD     1      14.030  33.380  15.520  1.00  0.00            
ATOM    119  H53 BCD     1      12.920  33.270  12.910  1.00  0.00            
ATOM    120  H54 BCD     1      14.170  31.120  13.410  1.00  0.00            
ATOM    121  H55 BCD     1      15.860  32.620  13.390  1.00  0.00            
ATOM    122  H56 BCD     1      15.150  31.070  16.260  1.00  0.00            
ATOM    123  H57 BCD     1      12.740  29.640  15.210  1.00  0.00            
ATOM    124  H58 BCD     1      12.310  29.210  17.660  1.00  0.00            
ATOM    125  H59 BCD     1      13.820  28.480  17.000  1.00  0.00            
ATOM    126  H60 BCD     1      14.380  29.540  18.960  1.00  0.00            
ATOM    127  C37 BCD     1       8.120  31.480  11.670  1.00  0.00            
ATOM    128  O31 BCD     1       8.450  30.210  11.100  1.00  0.00            
ATOM    129  C38 BCD     1       9.160  32.560  11.460  1.00  0.00            
ATOM    130  O32 BCD     1       9.410  32.800  10.120  1.00  0.00            
ATOM    131  C39 BCD     1      10.520  32.190  11.990  1.00  0.00            
ATOM    132  O33 BCD     1      11.520  33.160  11.560  1.00  0.00            
ATOM    133  C40 BCD     1      10.340  32.120  13.490  1.00  0.00            
ATOM    134  C41 BCD     1       9.190  31.080  13.830  1.00  0.00            
ATOM    135  O34 BCD     1       7.960  31.360  13.100  1.00  0.00            
ATOM    136  C42 BCD     1       9.030  30.970  15.300  1.00  0.00            
ATOM    137  O35 BCD     1       8.060  30.030  15.750  1.00  0.00            
ATOM    138  H61 BCD     1       7.140  31.800  11.290  1.00  0.00            
ATOM    139  H62 BCD     1       8.870  33.510  11.930  1.00  0.00            
ATOM    140  H63 BCD     1       9.990  32.130   9.760  1.00  0.00            
ATOM    141  H64 BCD     1      10.820  31.190  11.640  1.00  0.00            
ATOM    142  H65 BCD     1      11.120  33.600  10.800  1.00  0.00            
ATOM    143  H66 BCD     1      10.080  33.110  13.900  1.00  0.00            
ATOM    144  H67 BCD     1       9.650  30.160  13.470  1.00  0.00            
ATOM    145  H68 BCD     1      10.000  30.720  15.750  1.00  0.00            
ATOM    146  H69 BCD     1       8.650  31.900  15.750  1.00  0.00            
ATOM    147  H70 BCD     1       8.470  29.180  15.910  1.00  0.00            
ATOM    148  C1  CN4     2      15.390  31.190  10.310  1.00  0.00            
ATOM    149  C2  CN4     2      15.060  29.840   9.700  1.00  0.00            
ATOM    150  C3  CN4     2      14.260  29.930   8.350  1.00  0.00            
ATOM    151  O1  CN4     2      13.060  30.140   8.320  1.00  0.00            
ATOM    152  O2  CN4     2      14.720  29.780   7.210  1.00  0.00            
ATOM    153  C4  CN4     2      14.370  28.930  10.710  1.00  0.00            
ATOM    154  C5  CN4     2      14.700  27.580  10.620  1.00  0.00            
ATOM    155  C6  CN4     2      13.970  26.600  11.320  1.00  0.00            
ATOM    156  C7  CN4     2      12.960  26.940  12.210  1.00  0.00            
ATOM    157  C8  CN4     2      12.190  25.970  13.000  1.00  0.00            
ATOM    158  C9  CN4     2      10.780  25.740  12.870  1.00  0.00            
ATOM    159  C10 CN4     2      10.140  24.690  13.550  1.00  0.00            
ATOM    160  C11 CN4     2      10.860  23.930  14.470  1.00  0.00            
ATOM    161  C12 CN4     2      12.170  24.150  14.670  1.00  0.00            
ATOM    162  C13 CN4     2      12.860  25.230  14.030  1.00  0.00            
ATOM    163  C14 CN4     2      12.620  28.280  12.230  1.00  0.00            
ATOM    164  F1  CN4     2      11.620  28.670  13.030  1.00  0.00            
ATOM    165  C15 CN4     2      13.270  29.250  11.530  1.00  0.00            
ATOM    166  H1  CN4     2      14.460  31.680  10.610  1.00  0.00            
ATOM    167  H2  CN4     2      16.140  31.170  11.110  1.00  0.00            
ATOM    168  H3  CN4     2      15.830  31.790   9.500  1.00  0.00            
ATOM    169  H4  CN4     2      16.050  29.400   9.540  1.00  0.00            
ATOM    170  H5  CN4     2      15.440  27.330   9.870  1.00  0.00            
ATOM    171  H6  CN4     2      14.340  25.610  11.070  1.00  0.00            
ATOM    172  H7  CN4     2      10.280  26.300  12.100  1.00  0.00            
ATOM    173  H8  CN4     2       9.070  24.530  13.440  1.00  0.00            
ATOM    174  H9  CN4     2      10.350  23.100  14.960  1.00  0.00            
ATOM    175  H10 CN4     2      12.700  23.430  15.280  1.00  0.00            
ATOM    176  H11 CN4     2      13.920  25.420  14.160  1.00  0.00            
ATOM    177  H12 CN4     2      12.950  30.290  11.530  1.00  0.00            
TER
ENDMDL
MODEL        1
ATOM      1  C1  BCD     1      10.580  25.190  18.760  1.00  0.00            
ATOM      2  O1  BCD     1      10.660  23.870  18.260  1.00  0.00            
ATOM      3  C2  BCD     1       9.600  26.150  18.050  1.00  0.00            
ATOM      4  O2  BCD     1       8.340  25.440  18.040  1.00  0.00            
ATOM      5  C3  BCD     1      10.070  26.340  16.570  1.00  0.00            
ATOM      6  O3  BCD     1       9.350  27.280  15.820  1.00  0.00            
ATOM      7  C4  BCD     1      11.580  26.640  16.630  1.00  0.00            
ATOM      8  C5  BCD     1      12.460  25.860  17.520  1.00  0.00            
ATOM      9  O4  BCD     1      11.850  25.770  18.810  1.00  0.00            
ATOM     10  C6  BCD     1      13.860  26.450  17.740  1.00  0.00            
ATOM     11  O5  BCD     1      13.640  27.690  18.370  1.00  0.00            
ATOM     12  H1  BCD     1      10.470  25.200  19.850  1.00  0.00            
ATOM     13  H2  BCD     1       9.560  27.140  18.520  1.00  0.00            
ATOM     14  H3  BCD     1       8.560  24.520  17.860  1.00  0.00            
ATOM     15  H4  BCD     1      10.050  25.350  16.100  1.00  0.00            
ATOM     16  H5  BCD     1       9.750  27.210  14.950  1.00  0.00            
ATOM     17  H6  BCD     1      11.540  27.700  16.940  1.00  0.00            
ATOM     18  H7  BCD     1      12.480  24.850  17.090  1.00  0.00            
ATOM     19  H8  BCD     1      14.430  25.760  18.380  1.00  0.00            
ATOM     20  H9  BCD     1      14.310  26.520  16.750  1.00  0.00            
ATOM     21  H10 BCD     1      14.340  27.930  18.980  1.00  0.00            
ATOM     22  C7  BCD     1      10.930  19.980  19.410  1.00  0.00            
ATOM     23  O6  BCD     1      11.780  19.790  18.220  1.00  0.00            
ATOM     24  C8  BCD     1       9.500  20.410  18.970  1.00  0.00            
ATOM     25  O7  BCD     1       8.950  19.390  18.140  1.00  0.00            
ATOM     26  C9  BCD     1       9.670  21.760  18.210  1.00  0.00            
ATOM     27  O8  BCD     1       8.390  22.230  17.730  1.00  0.00            
ATOM     28  C10 BCD     1      10.320  22.780  19.150  1.00  0.00            
ATOM     29  C11 BCD     1      11.630  22.310  19.700  1.00  0.00            
ATOM     30  O9  BCD     1      11.420  20.980  20.270  1.00  0.00            
ATOM     31  C12 BCD     1      12.320  23.190  20.720  1.00  0.00            
ATOM     32  O10 BCD     1      11.460  23.520  21.840  1.00  0.00            
ATOM     33  H11 BCD     1      10.850  19.030  19.940  1.00  0.00            
ATOM     34  H12 BCD     1       8.840  20.620  19.820  1.00  0.00            
ATOM     35  H13 BCD     1       9.340  19.410  17.260  1.00  0.00            
ATOM     36  H14 BCD     1      10.210  21.610  17.270  1.00  0.00            
ATOM     37  H15 BCD     1       8.300  21.660  16.970  1.00  0.00            
ATOM     38  H16 BCD     1       9.620  23.080  19.940  1.00  0.00            
ATOM     39  H17 BCD     1      12.350  22.240  18.870  1.00  0.00            
ATOM     40  H18 BCD     1      13.250  22.740  21.090  1.00  0.00            
ATOM     41  H19 BCD     1      12.650  24.050  20.130  1.00  0.00            
ATOM     42  H20 BCD     1      11.750  24.290  22.350  1.00  0.00            
ATOM     43  C13 BCD     1      14.750  16.860  17.400  1.00  0.00            
ATOM     44  O11 BCD     1      14.970  17.380  16.060  1.00  0.00            
ATOM     45  C14 BCD     1      13.300  16.490  17.470  1.00  0.00            
ATOM     46  O12 BCD     1      13.150  15.490  16.460  1.00  0.00            
ATOM     47  C15 BCD     1      12.400  17.690  17.270  1.00  0.00            
ATOM     48  O13 BCD     1      10.980  17.390  17.170  1.00  0.00            
ATOM     49  C16 BCD     1      12.690  18.670  18.400  1.00  0.00            
ATOM     50  C17 BCD     1      14.130  19.010  18.210  1.00  0.00            
ATOM     51  O14 BCD     1      14.890  17.830  18.450  1.00  0.00            
ATOM     52  C18 BCD     1      14.640  20.100  19.190  1.00  0.00            
ATOM     53  O15 BCD     1      14.660  19.670  20.500  1.00  0.00            
ATOM     54  H21 BCD     1      15.430  16.030  17.600  1.00  0.00            
ATOM     55  H22 BCD     1      13.100  16.090  18.470  1.00  0.00            
ATOM     56  H23 BCD     1      13.850  15.720  15.840  1.00  0.00            
ATOM     57  H24 BCD     1      12.720  18.250  16.380  1.00  0.00            
ATOM     58  H25 BCD     1      10.690  18.080  16.570  1.00  0.00            
ATOM     59  H26 BCD     1      12.670  18.220  19.400  1.00  0.00            
ATOM     60  H27 BCD     1      14.290  19.420  17.200  1.00  0.00            
ATOM     61  H28 BCD     1      15.690  20.250  18.890  1.00  0.00            
ATOM     62  H29 BCD     1      14.090  21.020  18.950  1.00  0.00            
ATOM     63  H30 BCD     1      13.790  19.800  20.870  1.00  0.00            
ATOM     64  C19 BCD     1      17.550  16.800  12.970  1.00  0.00            
ATOM     65  O16 BCD     1      17.180  18.200  12.680  1.00  0.00            
ATOM     66  C20 BCD     1      16.330  15.930  12.850  1.00  0.00            
ATOM     67  O17 BCD     1      15.920  15.780  11.510  1.00  0.00            
ATOM     68  C21 BCD     1      15.210  16.390  13.870  1.00  0.00            
ATOM     69  O18 BCD     1      14.140  15.480  13.970  1.00  0.00            
ATOM     70  C22 BCD     1      15.830  16.570  15.290  1.00  0.00            
ATOM     71  C23 BCD     1      17.120  17.320  15.290  1.00  0.00            
ATOM     72  O19 BCD     1      18.000  16.810  14.300  1.00  0.00            
ATOM     73  C24 BCD     1      17.840  17.290  16.630  1.00  0.00            
ATOM     74  O20 BCD     1      18.080  15.950  17.100  1.00  0.00            
ATOM     75  H31 BCD     1      18.400  16.420  12.390  1.00  0.00            
ATOM     76  H32 BCD     1      16.670  14.980  13.280  1.00  0.00            
ATOM     77  H33 BCD     1      15.900  16.650  11.090  1.00  0.00            
ATOM     78  H34 BCD     1      14.900  17.380  13.510  1.00  0.00            
ATOM     79  H35 BCD     1      13.640  15.460  13.150  1.00  0.00            
ATOM     80  H36 BCD     1      16.050  15.550  15.640  1.00  0.00            
ATOM     81  H37 BCD     1      16.810  18.360  15.090  1.00  0.00            
ATOM     82  H38 BCD     1      18.810  17.800  16.520  1.00  0.00            
ATOM     83  H39 BCD     1      17.280  17.860  17.390  1.00  0.00            
ATOM     84  H40 BCD     1      18.810  15.620  16.550  1.00  0.00            
ATOM     85  C25 BCD     1      18.320  21.450  10.310  1.00  0.00            
ATOM     86  O21 BCD     1      17.180  22.170  10.820  1.00  0.00            
ATOM     87  C26 BCD     1      17.710  20.220   9.640  1.00  0.00            
ATOM     88  O22 BCD     1      16.880  20.560   8.500  1.00  0.00            
ATOM     89  C27 BCD     1      17.010  19.210  10.590  1.00  0.00            
ATOM     90  O23 BCD     1      16.450  18.010   9.960  1.00  0.00            
ATOM     91  C28 BCD     1      17.940  18.880  11.690  1.00  0.00            
ATOM     92  C29 BCD     1      18.540  20.150  12.380  1.00  0.00            
ATOM     93  O24 BCD     1      19.200  20.920  11.390  1.00  0.00            
ATOM     94  C30 BCD     1      19.520  19.810  13.400  1.00  0.00            
ATOM     95  O25 BCD     1      20.700  19.220  12.920  1.00  0.00            
ATOM     96  H41 BCD     1      18.870  21.990   9.530  1.00  0.00            
ATOM     97  H42 BCD     1      18.530  19.640   9.200  1.00  0.00            
ATOM     98  H43 BCD     1      17.040  19.950   7.780  1.00  0.00            
ATOM     99  H44 BCD     1      16.200  19.810  11.040  1.00  0.00            
ATOM    100  H45 BCD     1      15.780  18.320   9.350  1.00  0.00            
ATOM    101  H46 BCD     1      18.730  18.180  11.380  1.00  0.00            
ATOM    102  H47 BCD     1      17.830  20.810  12.880  1.00  0.00            
ATOM    103  H48 BCD     1      19.810  20.750  13.880  1.00  0.00            
ATOM    104  H49 BCD     1      19.000  19.120  14.070  1.00  0.00            
ATOM    105  H50 BCD     1      21.220  19.800  12.370  1.00  0.00            
ATOM    106  C31 BCD     1      14.980  25.650  10.500  1.00  0.00            
ATOM    107  O26 BCD     1      14.580  25.530  11.820  1.00  0.00            
ATOM    108  C32 BCD     1      14.440  24.430   9.770  1.00  0.00            
ATOM    109  O27 BCD     1      13.040  24.390   9.750  1.00  0.00            
ATOM    110  C33 BCD     1      15.090  23.170  10.290  1.00  0.00            
ATOM    111  C34 BCD     1      16.570  23.310  10.200  1.00  0.00            
ATOM    112  C35 BCD     1      17.050  24.560  10.960  1.00  0.00            
ATOM    113  O28 BCD     1      16.420  25.730  10.420  1.00  0.00            
ATOM    114  C36 BCD     1      18.530  24.770  10.790  1.00  0.00            
ATOM    115  O29 BCD     1      18.910  25.790  11.670  1.00  0.00            
ATOM    116  O30 BCD     1      14.730  22.090   9.380  1.00  0.00            
ATOM    117  H51 BCD     1      14.470  26.490  10.030  1.00  0.00            
ATOM    118  H52 BCD     1      14.810  24.470   8.740  1.00  0.00            
ATOM    119  H53 BCD     1      12.810  23.810   9.030  1.00  0.00            
ATOM    120  H54 BCD     1      14.690  23.020  11.310  1.00  0.00            
ATOM    121  H55 BCD     1      15.400  21.410   9.510  1.00  0.00            
ATOM    122  H56 BCD     1      16.890  23.320   9.150  1.00  0.00            
ATOM    123  H57 BCD     1      16.810  24.460  12.030  1.00  0.00            
ATOM    124  H58 BCD     1      19.000  23.820  11.100  1.00  0.00            
ATOM    125  H59 BCD     1      18.740  24.980   9.740  1.00  0.00            
ATOM    126  H60 BCD     1      19.870  25.920  11.680  1.00  0.00            
ATOM    127  C37 BCD     1      12.330  27.600  14.510  1.00  0.00            
ATOM    128  O31 BCD     1      12.030  26.460  15.260  1.00  0.00            
ATOM    129  C38 BCD     1      11.700  27.590  13.130  1.00  0.00            
ATOM    130  O32 BCD     1      10.270  27.390  13.150  1.00  0.00            
ATOM    131  C39 BCD     1      12.420  26.500  12.360  1.00  0.00            
ATOM    132  O33 BCD     1      11.910  26.530  10.990  1.00  0.00            
ATOM    133  C40 BCD     1      13.940  26.690  12.430  1.00  0.00            
ATOM    134  C41 BCD     1      14.400  26.800  13.870  1.00  0.00            
ATOM    135  O34 BCD     1      13.710  27.890  14.490  1.00  0.00            
ATOM    136  C42 BCD     1      15.860  27.130  13.950  1.00  0.00            
ATOM    137  O35 BCD     1      16.380  27.150  15.230  1.00  0.00            
ATOM    138  H61 BCD     1      11.890  28.530  14.910  1.00  0.00            
ATOM    139  H62 BCD     1      11.800  28.560  12.640  1.00  0.00            
ATOM    140  H63 BCD     1      10.000  27.090  12.280  1.00  0.00            
ATOM    141  H64 BCD     1      12.180  25.510  12.750  1.00  0.00            
ATOM    142  H65 BCD     1      12.290  25.800  10.490  1.00  0.00            
ATOM    143  H66 BCD     1      14.230  27.640  11.970  1.00  0.00            
ATOM    144  H67 BCD     1      14.260  25.850  14.410  1.00  0.00            
ATOM    145  H68 BCD     1      16.410  26.360  13.380  1.00  0.00            
ATOM    146  H69 BCD     1      15.960  28.080  13.420  1.00  0.00            
ATOM    147  H70 BCD     1      17.150  27.730  15.270  1.00  0.00            
ATOM    148  C1  CN4     2      10.000  21.910  13.200  1.00  0.00            
ATOM    149  C2  CN4     2      10.410  20.620  13.970  1.00  0.00            
ATOM    150  C3  CN4     2       9.550  20.250  15.180  1.00  0.00            
ATOM    151  O1  CN4     2       9.860  19.250  15.800  1.00  0.00            
ATOM    152  O2  CN4     2       8.510  20.880  15.460  1.00  0.00            
ATOM    153  C4  CN4     2      11.800  20.760  14.500  1.00  0.00            
ATOM    154  C5  CN4     2      12.750  19.800  14.050  1.00  0.00            
ATOM    155  C6  CN4     2      14.130  20.070  14.240  1.00  0.00            
ATOM    156  C7  CN4     2      14.610  21.160  15.040  1.00  0.00            
ATOM    157  C8  CN4     2      16.070  21.450  15.300  1.00  0.00            
ATOM    158  C9  CN4     2      16.790  20.680  16.230  1.00  0.00            
ATOM    159  C10 CN4     2      18.130  20.940  16.520  1.00  0.00            
ATOM    160  C11 CN4     2      18.750  22.000  15.890  1.00  0.00            
ATOM    161  C12 CN4     2      18.100  22.800  14.920  1.00  0.00            
ATOM    162  C13 CN4     2      16.750  22.530  14.670  1.00  0.00            
ATOM    163  C14 CN4     2      13.580  22.040  15.580  1.00  0.00            
ATOM    164  F1  CN4     2      13.920  23.100  16.260  1.00  0.00            
ATOM    165  C15 CN4     2      12.250  21.870  15.210  1.00  0.00            
ATOM    166  H1  CN4     2      10.100  22.840  13.780  1.00  0.00            
ATOM    167  H2  CN4     2      10.630  22.010  12.300  1.00  0.00            
ATOM    168  H3  CN4     2       8.950  21.790  12.920  1.00  0.00            
ATOM    169  H4  CN4     2      10.340  19.840  13.200  1.00  0.00            
ATOM    170  H5  CN4     2      12.410  18.920  13.500  1.00  0.00            
ATOM    171  H6  CN4     2      14.930  19.470  13.820  1.00  0.00            
ATOM    172  H7  CN4     2      16.340  19.830  16.740  1.00  0.00            
ATOM    173  H8  CN4     2      18.640  20.260  17.210  1.00  0.00            
ATOM    174  H9  CN4     2      19.800  22.110  16.160  1.00  0.00            
ATOM    175  H10 CN4     2      18.480  23.630  14.340  1.00  0.00            
ATOM    176  H11 CN4     2      16.170  23.080  13.930  1.00  0.00            
ATOM    177  H12 CN4     2      11.530  22.660  15.440  1.00  0.00            
TER
ENDMDL
MODEL        1
ATOM      1  C1  BCD     1      33.500  30.740  15.580  1.00  0.00            
ATOM      2  O1  BCD     1      32.370  29.990  15.940  1.00  0.00            
ATOM      3  C2  BCD     1      33.150  32.240  15.850  1.00  0.00            
ATOM      4  O2  BCD     1      32.710  32.380  17.210  1.00  0.00            
ATOM      5  C3  BCD     1      32.170  32.700  14.850  1.00  0.00            
ATOM      6  O3  BCD     1      31.920  34.080  15.070  1.00  0.00            
ATOM      7  C4  BCD     1      32.630  32.400  13.410  1.00  0.00            
ATOM      8  C5  BCD     1      32.940  30.940  13.160  1.00  0.00            
ATOM      9  O4  BCD     1      33.900  30.520  14.190  1.00  0.00            
ATOM     10  C6  BCD     1      33.490  30.680  11.750  1.00  0.00            
ATOM     11  O5  BCD     1      33.420  29.280  11.430  1.00  0.00            
ATOM     12  H1  BCD     1      34.380  30.400  16.130  1.00  0.00            
ATOM     13  H2  BCD     1      34.090  32.740  15.590  1.00  0.00            
ATOM     14  H3  BCD     1      31.970  31.770  17.330  1.00  0.00            
ATOM     15  H4  BCD     1      31.290  32.080  15.080  1.00  0.00            
ATOM     16  H5  BCD     1      31.700  34.230  16.000  1.00  0.00            
ATOM     17  H6  BCD     1      33.590  32.890  13.240  1.00  0.00            
ATOM     18  H7  BCD     1      32.020  30.350  13.250  1.00  0.00            
ATOM     19  H8  BCD     1      32.820  31.190  11.050  1.00  0.00            
ATOM     20  H9  BCD     1      34.500  31.110  11.620  1.00  0.00            
ATOM     21  H10 BCD     1      33.490  29.310  10.470  1.00  0.00            
ATOM     22  C7  BCD     1      31.510  26.960  18.910  1.00  0.00            
ATOM     23  O6  BCD     1      30.380  27.680  19.300  1.00  0.00            
ATOM     24  C8  BCD     1      32.800  27.790  19.020  1.00  0.00            
ATOM     25  O7  BCD     1      33.030  28.040  20.400  1.00  0.00            
ATOM     26  C9  BCD     1      32.790  29.090  18.160  1.00  0.00            
ATOM     27  O8  BCD     1      34.040  29.870  18.310  1.00  0.00            
ATOM     28  C10 BCD     1      32.590  28.750  16.720  1.00  0.00            
ATOM     29  C11 BCD     1      31.410  27.830  16.630  1.00  0.00            
ATOM     30  O9  BCD     1      31.420  26.640  17.500  1.00  0.00            
ATOM     31  C12 BCD     1      31.160  27.300  15.220  1.00  0.00            
ATOM     32  O10 BCD     1      32.270  26.620  14.610  1.00  0.00            
ATOM     33  H11 BCD     1      31.610  25.980  19.400  1.00  0.00            
ATOM     34  H12 BCD     1      33.630  27.200  18.620  1.00  0.00            
ATOM     35  H13 BCD     1      33.100  28.980  20.560  1.00  0.00            
ATOM     36  H14 BCD     1      31.930  29.680  18.500  1.00  0.00            
ATOM     37  H15 BCD     1      33.840  30.440  19.060  1.00  0.00            
ATOM     38  H16 BCD     1      33.480  28.250  16.310  1.00  0.00            
ATOM     39  H17 BCD     1      30.590  28.490  16.940  1.00  0.00            
ATOM     40  H18 BCD     1      30.380  26.540  15.270  1.00  0.00            
ATOM     41  H19 BCD     1      30.880  28.180  14.610  1.00  0.00            
ATOM     42  H20 BCD     1      32.380  26.930  13.710  1.00  0.00            
ATOM     43  C13 BCD     1      26.640  26.760  20.380  1.00  0.00            
ATOM     44  O11 BCD     1      26.210  27.570  19.230  1.00  0.00            
ATOM     45  C14 BCD     1      27.420  27.500  21.430  1.00  0.00            
ATOM     46  O12 BCD     1      26.530  28.470  22.000  1.00  0.00            
ATOM     47  C15 BCD     1      28.710  28.150  20.890  1.00  0.00            
ATOM     48  O13 BCD     1      29.510  28.880  21.920  1.00  0.00            
ATOM     49  C16 BCD     1      29.500  27.020  20.260  1.00  0.00            
ATOM     50  C17 BCD     1      28.690  25.990  19.400  1.00  0.00            
ATOM     51  O14 BCD     1      27.420  25.670  19.950  1.00  0.00            
ATOM     52  C18 BCD     1      29.390  24.580  19.110  1.00  0.00            
ATOM     53  O15 BCD     1      29.480  23.860  20.320  1.00  0.00            
ATOM     54  H21 BCD     1      25.810  26.310  20.930  1.00  0.00            
ATOM     55  H22 BCD     1      27.710  26.770  22.200  1.00  0.00            
ATOM     56  H23 BCD     1      25.830  28.630  21.360  1.00  0.00            
ATOM     57  H24 BCD     1      28.330  28.840  20.130  1.00  0.00            
ATOM     58  H25 BCD     1      29.830  29.680  21.490  1.00  0.00            
ATOM     59  H26 BCD     1      30.060  26.570  21.100  1.00  0.00            
ATOM     60  H27 BCD     1      28.570  26.470  18.420  1.00  0.00            
ATOM     61  H28 BCD     1      28.750  24.000  18.430  1.00  0.00            
ATOM     62  H29 BCD     1      30.360  24.640  18.610  1.00  0.00            
ATOM     63  H30 BCD     1      30.110  23.140  20.230  1.00  0.00            
ATOM     64  C19 BCD     1      22.960  28.540  16.900  1.00  0.00            
ATOM     65  O16 BCD     1      23.740  29.610  16.280  1.00  0.00            
ATOM     66  C20 BCD     1      22.780  28.830  18.360  1.00  0.00            
ATOM     67  O17 BCD     1      22.190  30.080  18.550  1.00  0.00            
ATOM     68  C21 BCD     1      24.140  28.770  19.130  1.00  0.00            
ATOM     69  O18 BCD     1      24.070  28.940  20.570  1.00  0.00            
ATOM     70  C22 BCD     1      24.840  27.420  18.840  1.00  0.00            
ATOM     71  C23 BCD     1      24.890  27.120  17.340  1.00  0.00            
ATOM     72  O19 BCD     1      23.610  27.240  16.840  1.00  0.00            
ATOM     73  C24 BCD     1      25.430  25.730  17.100  1.00  0.00            
ATOM     74  O20 BCD     1      25.510  25.450  15.720  1.00  0.00            
ATOM     75  H31 BCD     1      21.960  28.420  16.460  1.00  0.00            
ATOM     76  H32 BCD     1      22.130  28.030  18.750  1.00  0.00            
ATOM     77  H33 BCD     1      22.270  30.580  17.730  1.00  0.00            
ATOM     78  H34 BCD     1      24.740  29.570  18.680  1.00  0.00            
ATOM     79  H35 BCD     1      23.580  29.750  20.700  1.00  0.00            
ATOM     80  H36 BCD     1      24.270  26.640  19.360  1.00  0.00            
ATOM     81  H37 BCD     1      25.490  27.890  16.840  1.00  0.00            
ATOM     82  H38 BCD     1      26.410  25.650  17.590  1.00  0.00            
ATOM     83  H39 BCD     1      24.850  24.950  17.620  1.00  0.00            
ATOM     84  H40 BCD     1      24.710  25.750  15.290  1.00  0.00            
ATOM     85  C25 BCD     1      23.400  31.930  12.730  1.00  0.00            
ATOM     86  O21 BCD     1      24.710  32.550  12.730  1.00  0.00            
ATOM     87  C26 BCD     1      22.600  32.360  13.960  1.00  0.00            
ATOM     88  O22 BCD     1      22.460  33.780  13.960  1.00  0.00            
ATOM     89  C27 BCD     1      23.170  31.720  15.280  1.00  0.00            
ATOM     90  O23 BCD     1      22.480  32.080  16.490  1.00  0.00            
ATOM     91  C28 BCD     1      23.180  30.180  15.090  1.00  0.00            
ATOM     92  C29 BCD     1      24.110  29.860  13.980  1.00  0.00            
ATOM     93  O24 BCD     1      23.600  30.520  12.810  1.00  0.00            
ATOM     94  C30 BCD     1      24.160  28.380  13.600  1.00  0.00            
ATOM     95  O25 BCD     1      22.850  27.830  13.270  1.00  0.00            
ATOM     96  H41 BCD     1      22.890  32.190  11.790  1.00  0.00            
ATOM     97  H42 BCD     1      21.580  31.980  13.880  1.00  0.00            
ATOM     98  H43 BCD     1      21.990  34.130  14.720  1.00  0.00            
ATOM     99  H44 BCD     1      24.200  32.080  15.240  1.00  0.00            
ATOM    100  H45 BCD     1      21.920  32.860  16.380  1.00  0.00            
ATOM    101  H46 BCD     1      22.200  29.710  14.910  1.00  0.00            
ATOM    102  H47 BCD     1      25.120  30.190  14.210  1.00  0.00            
ATOM    103  H48 BCD     1      24.730  28.260  12.660  1.00  0.00            
ATOM    104  H49 BCD     1      24.610  27.780  14.400  1.00  0.00            
ATOM    105  H50 BCD     1      22.880  27.330  12.450  1.00  0.00            
ATOM    106  C31 BCD     1      27.080  35.150  10.630  1.00  0.00            
ATOM    107  O26 BCD     1      28.160  34.680  11.340  1.00  0.00            
ATOM    108  C32 BCD     1      26.120  35.840  11.610  1.00  0.00            
ATOM    109  O27 BCD     1      26.760  36.830  12.460  1.00  0.00            
ATOM    110  C33 BCD     1      25.550  34.820  12.590  1.00  0.00            
ATOM    111  C34 BCD     1      24.870  33.720  11.850  1.00  0.00            
ATOM    112  C35 BCD     1      25.750  33.120  10.720  1.00  0.00            
ATOM    113  O28 BCD     1      26.330  34.140   9.890  1.00  0.00            
ATOM    114  C36 BCD     1      25.040  32.260   9.800  1.00  0.00            
ATOM    115  O29 BCD     1      23.920  32.960   9.220  1.00  0.00            
ATOM    116  O30 BCD     1      24.700  35.420  13.490  1.00  0.00            
ATOM    117  H51 BCD     1      27.320  35.890   9.850  1.00  0.00            
ATOM    118  H52 BCD     1      25.310  36.340  11.070  1.00  0.00            
ATOM    119  H53 BCD     1      26.040  37.350  12.820  1.00  0.00            
ATOM    120  H54 BCD     1      26.440  34.350  13.030  1.00  0.00            
ATOM    121  H55 BCD     1      24.120  34.790  13.930  1.00  0.00            
ATOM    122  H56 BCD     1      23.920  34.010  11.390  1.00  0.00            
ATOM    123  H57 BCD     1      26.540  32.560  11.220  1.00  0.00            
ATOM    124  H58 BCD     1      25.710  31.940   8.990  1.00  0.00            
ATOM    125  H59 BCD     1      24.710  31.380  10.380  1.00  0.00            
ATOM    126  H60 BCD     1      23.180  32.360   9.110  1.00  0.00            
ATOM    127  C37 BCD     1      31.980  33.700  11.450  1.00  0.00            
ATOM    128  O31 BCD     1      31.580  32.780  12.500  1.00  0.00            
ATOM    129  C38 BCD     1      31.740  35.160  11.750  1.00  0.00            
ATOM    130  O32 BCD     1      32.450  35.580  12.970  1.00  0.00            
ATOM    131  C39 BCD     1      30.210  35.280  11.920  1.00  0.00            
ATOM    132  O33 BCD     1      29.770  36.590  12.300  1.00  0.00            
ATOM    133  C40 BCD     1      29.420  34.760  10.690  1.00  0.00            
ATOM    134  C41 BCD     1      29.910  33.400  10.290  1.00  0.00            
ATOM    135  O34 BCD     1      31.340  33.410  10.260  1.00  0.00            
ATOM    136  C42 BCD     1      29.540  33.250   8.820  1.00  0.00            
ATOM    137  O35 BCD     1      29.860  31.900   8.510  1.00  0.00            
ATOM    138  H61 BCD     1      33.050  33.720  11.220  1.00  0.00            
ATOM    139  H62 BCD     1      32.030  35.880  10.980  1.00  0.00            
ATOM    140  H63 BCD     1      32.110  35.030  13.690  1.00  0.00            
ATOM    141  H64 BCD     1      30.020  34.560  12.720  1.00  0.00            
ATOM    142  H65 BCD     1      28.840  36.490  12.550  1.00  0.00            
ATOM    143  H66 BCD     1      29.470  35.500   9.880  1.00  0.00            
ATOM    144  H67 BCD     1      29.470  32.590  10.900  1.00  0.00            
ATOM    145  H68 BCD     1      28.450  33.360   8.770  1.00  0.00            
ATOM    146  H69 BCD     1      30.070  33.970   8.180  1.00  0.00            
ATOM    147  H70 BCD     1      30.800  31.900   8.660  1.00  0.00            
ATOM    148  C1  CN4     2      26.210  32.500  17.710  1.00  0.00            
ATOM    149  C2  CN4     2      27.620  31.840  17.660  1.00  0.00            
ATOM    150  C3  CN4     2      28.830  32.720  17.980  1.00  0.00            
ATOM    151  O1  CN4     2      29.860  32.140  18.210  1.00  0.00            
ATOM    152  O2  CN4     2      28.880  33.900  17.720  1.00  0.00            
ATOM    153  C4  CN4     2      27.970  31.020  16.400  1.00  0.00            
ATOM    154  C5  CN4     2      28.370  31.690  15.210  1.00  0.00            
ATOM    155  C6  CN4     2      28.670  31.070  14.030  1.00  0.00            
ATOM    156  C7  CN4     2      28.560  29.680  13.970  1.00  0.00            
ATOM    157  C8  CN4     2      28.850  29.070  12.630  1.00  0.00            
ATOM    158  C9  CN4     2      29.790  29.610  11.740  1.00  0.00            
ATOM    159  C10 CN4     2      30.000  29.090  10.470  1.00  0.00            
ATOM    160  C11 CN4     2      29.310  27.990  10.030  1.00  0.00            
ATOM    161  C12 CN4     2      28.300  27.450  10.880  1.00  0.00            
ATOM    162  C13 CN4     2      28.070  27.990  12.090  1.00  0.00            
ATOM    163  C14 CN4     2      27.910  28.990  15.070  1.00  0.00            
ATOM    164  F1  CN4     2      27.740  27.630  15.070  1.00  0.00            
ATOM    165  C15 CN4     2      27.700  29.600  16.330  1.00  0.00            
ATOM    166  H1  CN4     2      26.240  33.120  18.620  1.00  0.00            
ATOM    167  H2  CN4     2      26.040  33.160  16.850  1.00  0.00            
ATOM    168  H3  CN4     2      25.410  31.790  17.950  1.00  0.00            
ATOM    169  H4  CN4     2      27.510  31.070  18.440  1.00  0.00            
ATOM    170  H5  CN4     2      28.230  32.770  15.260  1.00  0.00            
ATOM    171  H6  CN4     2      28.930  31.650  13.150  1.00  0.00            
ATOM    172  H7  CN4     2      30.420  30.450  12.000  1.00  0.00            
ATOM    173  H8  CN4     2      30.730  29.580   9.840  1.00  0.00            
ATOM    174  H9  CN4     2      29.460  27.560   9.050  1.00  0.00            
ATOM    175  H10 CN4     2      27.840  26.530  10.530  1.00  0.00            
ATOM    176  H11 CN4     2      27.320  27.510  12.710  1.00  0.00            
ATOM    177  H12 CN4     2      27.400  29.110  17.250  1.00  0.00            
TER
ENDMDL
MODEL        1
ATOM      1  C1  BCD     1      15.300  32.930  21.440  1.00  0.00            
ATOM      2  O1  BCD     1      15.410  31.720  20.700  1.00  0.00            
ATOM      3  C2  BCD     1      14.500  33.900  20.630  1.00  0.00            
ATOM      4  O2  BCD     1      13.130  33.410  20.440  1.00  0.00            
ATOM      5  C3  BCD     1      15.170  34.240  19.320  1.00  0.00            
ATOM      6  O3  BCD     1      14.420  35.220  18.600  1.00  0.00            
ATOM      7  C4  BCD     1      16.620  34.700  19.570  1.00  0.00            
ATOM      8  C5  BCD     1      17.360  33.720  20.440  1.00  0.00            
ATOM      9  O4  BCD     1      16.620  33.500  21.630  1.00  0.00            
ATOM     10  C6  BCD     1      18.730  34.100  20.830  1.00  0.00            
ATOM     11  O5  BCD     1      18.820  35.310  21.610  1.00  0.00            
ATOM     12  H1  BCD     1      14.770  32.810  22.390  1.00  0.00            
ATOM     13  H2  BCD     1      14.510  34.840  21.190  1.00  0.00            
ATOM     14  H3  BCD     1      13.260  32.640  19.890  1.00  0.00            
ATOM     15  H4  BCD     1      15.230  33.290  18.780  1.00  0.00            
ATOM     16  H5  BCD     1      13.670  34.760  18.220  1.00  0.00            
ATOM     17  H6  BCD     1      16.630  35.750  19.890  1.00  0.00            
ATOM     18  H7  BCD     1      17.440  32.690  20.050  1.00  0.00            
ATOM     19  H8  BCD     1      19.190  33.330  21.470  1.00  0.00            
ATOM     20  H9  BCD     1      19.410  34.090  19.970  1.00  0.00            
ATOM     21  H10 BCD     1      18.870  35.010  22.520  1.00  0.00            
ATOM     22  C7  BCD     1      13.850  27.930  20.320  1.00  0.00            
ATOM     23  O6  BCD     1      15.020  27.560  19.640  1.00  0.00            
ATOM     24  C8  BCD     1      13.100  29.050  19.560  1.00  0.00            
ATOM     25  O7  BCD     1      12.710  28.580  18.240  1.00  0.00            
ATOM     26  C9  BCD     1      13.990  30.320  19.460  1.00  0.00            
ATOM     27  O8  BCD     1      13.350  31.350  18.720  1.00  0.00            
ATOM     28  C10 BCD     1      14.360  30.740  20.930  1.00  0.00            
ATOM     29  C11 BCD     1      15.050  29.610  21.710  1.00  0.00            
ATOM     30  O9  BCD     1      14.110  28.460  21.660  1.00  0.00            
ATOM     31  C12 BCD     1      15.280  29.870  23.260  1.00  0.00            
ATOM     32  O10 BCD     1      16.240  28.920  23.770  1.00  0.00            
ATOM     33  H11 BCD     1      13.190  27.060  20.400  1.00  0.00            
ATOM     34  H12 BCD     1      12.180  29.230  20.130  1.00  0.00            
ATOM     35  H13 BCD     1      12.240  29.270  17.760  1.00  0.00            
ATOM     36  H14 BCD     1      14.960  29.990  19.040  1.00  0.00            
ATOM     37  H15 BCD     1      13.390  31.190  17.780  1.00  0.00            
ATOM     38  H16 BCD     1      13.530  31.210  21.480  1.00  0.00            
ATOM     39  H17 BCD     1      16.030  29.430  21.260  1.00  0.00            
ATOM     40  H18 BCD     1      15.670  30.870  23.470  1.00  0.00            
ATOM     41  H19 BCD     1      14.310  29.670  23.730  1.00  0.00            
ATOM     42  H20 BCD     1      15.830  28.430  24.490  1.00  0.00            
ATOM     43  C13 BCD     1      16.640  24.230  17.830  1.00  0.00            
ATOM     44  O11 BCD     1      17.130  25.030  16.720  1.00  0.00            
ATOM     45  C14 BCD     1      15.130  24.270  18.000  1.00  0.00            
ATOM     46  O12 BCD     1      14.340  23.740  16.940  1.00  0.00            
ATOM     47  C15 BCD     1      14.670  25.630  18.280  1.00  0.00            
ATOM     48  O13 BCD     1      13.250  25.740  18.380  1.00  0.00            
ATOM     49  C16 BCD     1      15.310  26.170  19.590  1.00  0.00            
ATOM     50  C17 BCD     1      16.840  26.090  19.440  1.00  0.00            
ATOM     51  O14 BCD     1      17.280  24.740  19.040  1.00  0.00            
ATOM     52  C18 BCD     1      17.500  26.390  20.800  1.00  0.00            
ATOM     53  O15 BCD     1      17.210  25.330  21.690  1.00  0.00            
ATOM     54  H21 BCD     1      17.020  23.200  17.830  1.00  0.00            
ATOM     55  H22 BCD     1      14.930  23.730  18.940  1.00  0.00            
ATOM     56  H23 BCD     1      13.490  24.200  17.000  1.00  0.00            
ATOM     57  H24 BCD     1      14.880  26.340  17.470  1.00  0.00            
ATOM     58  H25 BCD     1      13.060  26.670  18.260  1.00  0.00            
ATOM     59  H26 BCD     1      14.950  25.660  20.490  1.00  0.00            
ATOM     60  H27 BCD     1      17.140  26.870  18.730  1.00  0.00            
ATOM     61  H28 BCD     1      18.570  26.570  20.640  1.00  0.00            
ATOM     62  H29 BCD     1      16.980  27.240  21.260  1.00  0.00            
ATOM     63  H30 BCD     1      17.330  24.550  21.140  1.00  0.00            
ATOM     64  C19 BCD     1      18.880  25.100  13.050  1.00  0.00            
ATOM     65  O16 BCD     1      18.830  26.560  13.000  1.00  0.00            
ATOM     66  C20 BCD     1      17.510  24.450  13.110  1.00  0.00            
ATOM     67  O17 BCD     1      16.720  24.820  11.950  1.00  0.00            
ATOM     68  C21 BCD     1      16.860  24.770  14.420  1.00  0.00            
ATOM     69  O18 BCD     1      15.530  24.250  14.580  1.00  0.00            
ATOM     70  C22 BCD     1      17.710  24.370  15.610  1.00  0.00            
ATOM     71  C23 BCD     1      19.190  24.830  15.470  1.00  0.00            
ATOM     72  O19 BCD     1      19.700  24.650  14.140  1.00  0.00            
ATOM     73  C24 BCD     1      20.090  24.230  16.450  1.00  0.00            
ATOM     74  O20 BCD     1      20.060  22.860  16.280  1.00  0.00            
ATOM     75  H31 BCD     1      19.440  24.880  12.140  1.00  0.00            
ATOM     76  H32 BCD     1      17.690  23.370  13.120  1.00  0.00            
ATOM     77  H33 BCD     1      16.740  25.760  11.740  1.00  0.00            
ATOM     78  H34 BCD     1      16.800  25.860  14.450  1.00  0.00            
ATOM     79  H35 BCD     1      15.250  24.230  15.500  1.00  0.00            
ATOM     80  H36 BCD     1      17.640  23.270  15.600  1.00  0.00            
ATOM     81  H37 BCD     1      19.250  25.900  15.720  1.00  0.00            
ATOM     82  H38 BCD     1      21.160  24.460  16.470  1.00  0.00            
ATOM     83  H39 BCD     1      19.730  24.480  17.460  1.00  0.00            
ATOM     84  H40 BCD     1      20.600  22.560  15.550  1.00  0.00            
ATOM     85  C25 BCD     1      19.320  29.700  10.450  1.00  0.00            
ATOM     86  O21 BCD     1      19.210  30.630  11.540  1.00  0.00            
ATOM     87  C26 BCD     1      18.030  28.880  10.220  1.00  0.00            
ATOM     88  O22 BCD     1      17.020  29.800   9.910  1.00  0.00            
ATOM     89  C27 BCD     1      17.720  28.030  11.490  1.00  0.00            
ATOM     90  O23 BCD     1      16.390  27.350  11.300  1.00  0.00            
ATOM     91  C28 BCD     1      18.940  27.090  11.730  1.00  0.00            
ATOM     92  C29 BCD     1      20.260  27.960  11.760  1.00  0.00            
ATOM     93  O24 BCD     1      20.340  28.710  10.540  1.00  0.00            
ATOM     94  C30 BCD     1      21.510  27.060  11.910  1.00  0.00            
ATOM     95  O25 BCD     1      21.650  26.190  10.750  1.00  0.00            
ATOM     96  H41 BCD     1      19.460  30.260   9.520  1.00  0.00            
ATOM     97  H42 BCD     1      18.130  28.130   9.420  1.00  0.00            
ATOM     98  H43 BCD     1      17.320  30.640  10.280  1.00  0.00            
ATOM     99  H44 BCD     1      17.710  28.620  12.420  1.00  0.00            
ATOM    100  H45 BCD     1      16.090  27.960  10.620  1.00  0.00            
ATOM    101  H46 BCD     1      19.000  26.450  10.840  1.00  0.00            
ATOM    102  H47 BCD     1      20.340  28.640  12.620  1.00  0.00            
ATOM    103  H48 BCD     1      22.390  27.710  11.910  1.00  0.00            
ATOM    104  H49 BCD     1      21.560  26.500  12.860  1.00  0.00            
ATOM    105  H50 BCD     1      22.550  25.860  10.720  1.00  0.00            
ATOM    106  C31 BCD     1      19.370  34.380  13.030  1.00  0.00            
ATOM    107  O26 BCD     1      18.630  34.020  14.230  1.00  0.00            
ATOM    108  C32 BCD     1      18.540  34.190  11.750  1.00  0.00            
ATOM    109  O27 BCD     1      17.350  35.040  11.690  1.00  0.00            
ATOM    110  C33 BCD     1      18.250  32.710  11.540  1.00  0.00            
ATOM    111  C34 BCD     1      19.540  31.930  11.400  1.00  0.00            
ATOM    112  C35 BCD     1      20.460  32.170  12.620  1.00  0.00            
ATOM    113  O28 BCD     1      20.540  33.640  12.800  1.00  0.00            
ATOM    114  C36 BCD     1      21.820  31.540  12.550  1.00  0.00            
ATOM    115  O29 BCD     1      22.680  32.090  11.620  1.00  0.00            
ATOM    116  O30 BCD     1      17.290  32.510  10.480  1.00  0.00            
ATOM    117  H51 BCD     1      19.680  35.430  13.070  1.00  0.00            
ATOM    118  H52 BCD     1      19.170  34.470  10.900  1.00  0.00            
ATOM    119  H53 BCD     1      16.970  35.100  12.570  1.00  0.00            
ATOM    120  H54 BCD     1      17.800  32.380  12.490  1.00  0.00            
ATOM    121  H55 BCD     1      16.650  33.220  10.570  1.00  0.00            
ATOM    122  H56 BCD     1      20.030  32.120  10.440  1.00  0.00            
ATOM    123  H57 BCD     1      19.980  31.630  13.440  1.00  0.00            
ATOM    124  H58 BCD     1      22.370  31.690  13.490  1.00  0.00            
ATOM    125  H59 BCD     1      21.990  30.490  12.270  1.00  0.00            
ATOM    126  H60 BCD     1      23.550  31.970  12.000  1.00  0.00            
ATOM    127  C37 BCD     1      18.010  35.760  17.940  1.00  0.00            
ATOM    128  O31 BCD     1      17.280  34.630  18.260  1.00  0.00            
ATOM    129  C38 BCD     1      17.290  36.450  16.790  1.00  0.00            
ATOM    130  O32 BCD     1      16.030  36.920  17.080  1.00  0.00            
ATOM    131  C39 BCD     1      17.320  35.570  15.490  1.00  0.00            
ATOM    132  O33 BCD     1      16.780  36.270  14.350  1.00  0.00            
ATOM    133  C40 BCD     1      18.760  35.090  15.210  1.00  0.00            
ATOM    134  C41 BCD     1      19.430  34.430  16.420  1.00  0.00            
ATOM    135  O34 BCD     1      19.320  35.330  17.540  1.00  0.00            
ATOM    136  C42 BCD     1      20.840  33.920  16.200  1.00  0.00            
ATOM    137  O35 BCD     1      21.680  34.970  15.780  1.00  0.00            
ATOM    138  H61 BCD     1      18.190  36.360  18.840  1.00  0.00            
ATOM    139  H62 BCD     1      17.880  37.280  16.400  1.00  0.00            
ATOM    140  H63 BCD     1      15.560  36.170  17.460  1.00  0.00            
ATOM    141  H64 BCD     1      16.700  34.670  15.630  1.00  0.00            
ATOM    142  H65 BCD     1      15.830  36.340  14.390  1.00  0.00            
ATOM    143  H66 BCD     1      19.350  35.960  14.900  1.00  0.00            
ATOM    144  H67 BCD     1      18.800  33.580  16.700  1.00  0.00            
ATOM    145  H68 BCD     1      21.090  33.600  17.230  1.00  0.00            
ATOM    146  H69 BCD     1      20.750  33.030  15.570  1.00  0.00            
ATOM    147  H70 BCD     1      22.410  34.800  15.180  1.00  0.00            
ATOM    148  C1  CN4     2      14.420  32.860  14.490  1.00  0.00            
ATOM    149  C2  CN4     2      14.440  31.350  14.440  1.00  0.00            
ATOM    150  C3  CN4     2      13.200  30.660  15.040  1.00  0.00            
ATOM    151  O1  CN4     2      12.380  30.100  14.340  1.00  0.00            
ATOM    152  O2  CN4     2      12.910  30.690  16.240  1.00  0.00            
ATOM    153  C4  CN4     2      15.670  30.690  15.110  1.00  0.00            
ATOM    154  C5  CN4     2      16.070  29.390  14.630  1.00  0.00            
ATOM    155  C6  CN4     2      17.170  28.750  15.180  1.00  0.00            
ATOM    156  C7  CN4     2      17.980  29.440  16.120  1.00  0.00            
ATOM    157  C8  CN4     2      19.260  28.850  16.650  1.00  0.00            
ATOM    158  C9  CN4     2      19.450  28.340  17.960  1.00  0.00            
ATOM    159  C10 CN4     2      20.610  27.540  18.240  1.00  0.00            
ATOM    160  C11 CN4     2      21.600  27.330  17.300  1.00  0.00            
ATOM    161  C12 CN4     2      21.440  27.850  16.020  1.00  0.00            
ATOM    162  C13 CN4     2      20.270  28.650  15.700  1.00  0.00            
ATOM    163  C14 CN4     2      17.630  30.780  16.510  1.00  0.00            
ATOM    164  F1  CN4     2      18.350  31.450  17.530  1.00  0.00            
ATOM    165  C15 CN4     2      16.450  31.360  16.080  1.00  0.00            
ATOM    166  H1  CN4     2      14.230  33.220  15.510  1.00  0.00            
ATOM    167  H2  CN4     2      15.370  33.330  14.200  1.00  0.00            
ATOM    168  H3  CN4     2      13.540  33.120  13.900  1.00  0.00            
ATOM    169  H4  CN4     2      14.580  31.250  13.360  1.00  0.00            
ATOM    170  H5  CN4     2      15.420  28.820  13.970  1.00  0.00            
ATOM    171  H6  CN4     2      17.430  27.760  14.830  1.00  0.00            
ATOM    172  H7  CN4     2      18.780  28.630  18.760  1.00  0.00            
ATOM    173  H8  CN4     2      20.660  27.040  19.200  1.00  0.00            
ATOM    174  H9  CN4     2      22.500  26.760  17.530  1.00  0.00            
ATOM    175  H10 CN4     2      22.190  27.670  15.260  1.00  0.00            
ATOM    176  H11 CN4     2      20.110  29.010  14.690  1.00  0.00            
ATOM    177  H12 CN4     2      16.200  32.350  16.450  1.00  0.00            
TER
ENDMDL
MODEL        1
ATOM      1  C1  BCD     1      16.430  35.190  18.950  1.00  0.00            
ATOM      2  O1  BCD     1      16.510  33.790  18.600  1.00  0.00            
ATOM      3  C2  BCD     1      15.430  36.000  18.140  1.00  0.00            
ATOM      4  O2  BCD     1      14.120  35.470  18.260  1.00  0.00            
ATOM      5  C3  BCD     1      15.750  35.870  16.700  1.00  0.00            
ATOM      6  O3  BCD     1      14.820  36.600  15.850  1.00  0.00            
ATOM      7  C4  BCD     1      17.150  36.450  16.510  1.00  0.00            
ATOM      8  C5  BCD     1      18.150  35.690  17.370  1.00  0.00            
ATOM      9  O4  BCD     1      17.750  35.710  18.760  1.00  0.00            
ATOM     10  C6  BCD     1      19.520  36.360  17.320  1.00  0.00            
ATOM     11  O5  BCD     1      19.470  37.730  17.740  1.00  0.00            
ATOM     12  H1  BCD     1      16.120  35.210  20.000  1.00  0.00            
ATOM     13  H2  BCD     1      15.520  37.040  18.480  1.00  0.00            
ATOM     14  H3  BCD     1      14.180  34.520  18.150  1.00  0.00            
ATOM     15  H4  BCD     1      15.770  34.790  16.510  1.00  0.00            
ATOM     16  H5  BCD     1      14.010  36.090  15.910  1.00  0.00            
ATOM     17  H6  BCD     1      17.150  37.510  16.780  1.00  0.00            
ATOM     18  H7  BCD     1      18.330  34.660  17.030  1.00  0.00            
ATOM     19  H8  BCD     1      20.130  35.660  17.900  1.00  0.00            
ATOM     20  H9  BCD     1      19.830  36.340  16.260  1.00  0.00            
ATOM     21  H10 BCD     1      20.130  38.130  17.180  1.00  0.00            
ATOM     22  C7  BCD     1      15.130  30.040  19.550  1.00  0.00            
ATOM     23  O6  BCD     1      15.970  29.380  18.620  1.00  0.00            
ATOM     24  C8  BCD     1      14.160  30.920  18.810  1.00  0.00            
ATOM     25  O7  BCD     1      13.380  30.050  17.880  1.00  0.00            
ATOM     26  C9  BCD     1      14.960  31.980  18.120  1.00  0.00            
ATOM     27  O8  BCD     1      14.000  32.810  17.430  1.00  0.00            
ATOM     28  C10 BCD     1      15.750  32.800  19.180  1.00  0.00            
ATOM     29  C11 BCD     1      16.670  31.850  19.910  1.00  0.00            
ATOM     30  O9  BCD     1      15.820  30.830  20.500  1.00  0.00            
ATOM     31  C12 BCD     1      17.290  32.580  21.040  1.00  0.00            
ATOM     32  O10 BCD     1      18.050  31.650  21.740  1.00  0.00            
ATOM     33  H11 BCD     1      14.570  29.280  20.100  1.00  0.00            
ATOM     34  H12 BCD     1      13.530  31.470  19.520  1.00  0.00            
ATOM     35  H13 BCD     1      13.120  30.620  17.150  1.00  0.00            
ATOM     36  H14 BCD     1      15.730  31.580  17.460  1.00  0.00            
ATOM     37  H15 BCD     1      13.590  32.420  16.660  1.00  0.00            
ATOM     38  H16 BCD     1      15.000  33.220  19.870  1.00  0.00            
ATOM     39  H17 BCD     1      17.430  31.410  19.260  1.00  0.00            
ATOM     40  H18 BCD     1      17.910  33.430  20.750  1.00  0.00            
ATOM     41  H19 BCD     1      16.480  32.890  21.710  1.00  0.00            
ATOM     42  H20 BCD     1      17.420  30.960  21.950  1.00  0.00            
ATOM     43  C13 BCD     1      17.460  25.690  17.750  1.00  0.00            
ATOM     44  O11 BCD     1      17.990  26.140  16.480  1.00  0.00            
ATOM     45  C14 BCD     1      15.950  25.860  17.860  1.00  0.00            
ATOM     46  O12 BCD     1      15.290  25.000  16.970  1.00  0.00            
ATOM     47  C15 BCD     1      15.560  27.340  17.790  1.00  0.00            
ATOM     48  O13 BCD     1      14.160  27.510  17.890  1.00  0.00            
ATOM     49  C16 BCD     1      16.290  28.070  18.890  1.00  0.00            
ATOM     50  C17 BCD     1      17.800  27.870  18.880  1.00  0.00            
ATOM     51  O14 BCD     1      18.100  26.470  18.780  1.00  0.00            
ATOM     52  C18 BCD     1      18.530  28.310  20.170  1.00  0.00            
ATOM     53  O15 BCD     1      18.250  27.450  21.280  1.00  0.00            
ATOM     54  H21 BCD     1      17.760  24.660  17.950  1.00  0.00            
ATOM     55  H22 BCD     1      15.710  25.510  18.870  1.00  0.00            
ATOM     56  H23 BCD     1      14.400  25.360  16.930  1.00  0.00            
ATOM     57  H24 BCD     1      15.950  27.830  16.880  1.00  0.00            
ATOM     58  H25 BCD     1      13.940  28.440  17.850  1.00  0.00            
ATOM     59  H26 BCD     1      15.890  27.660  19.820  1.00  0.00            
ATOM     60  H27 BCD     1      18.250  28.380  18.020  1.00  0.00            
ATOM     61  H28 BCD     1      19.610  28.310  19.980  1.00  0.00            
ATOM     62  H29 BCD     1      18.260  29.350  20.360  1.00  0.00            
ATOM     63  H30 BCD     1      18.300  26.570  20.890  1.00  0.00            
ATOM     64  C19 BCD     1      20.220  25.420  13.240  1.00  0.00            
ATOM     65  O16 BCD     1      19.990  26.800  12.840  1.00  0.00            
ATOM     66  C20 BCD     1      18.960  24.520  13.370  1.00  0.00            
ATOM     67  O17 BCD     1      18.360  24.430  12.070  1.00  0.00            
ATOM     68  C21 BCD     1      18.040  25.140  14.350  1.00  0.00            
ATOM     69  O18 BCD     1      16.710  24.610  14.460  1.00  0.00            
ATOM     70  C22 BCD     1      18.710  25.180  15.690  1.00  0.00            
ATOM     71  C23 BCD     1      20.110  25.820  15.600  1.00  0.00            
ATOM     72  O19 BCD     1      20.850  25.320  14.500  1.00  0.00            
ATOM     73  C24 BCD     1      21.000  25.580  16.750  1.00  0.00            
ATOM     74  O20 BCD     1      21.280  24.210  17.020  1.00  0.00            
ATOM     75  H31 BCD     1      20.980  24.940  12.620  1.00  0.00            
ATOM     76  H32 BCD     1      19.220  23.530  13.770  1.00  0.00            
ATOM     77  H33 BCD     1      17.650  23.780  12.000  1.00  0.00            
ATOM     78  H34 BCD     1      17.950  26.150  13.940  1.00  0.00            
ATOM     79  H35 BCD     1      16.560  24.400  15.380  1.00  0.00            
ATOM     80  H36 BCD     1      18.630  24.180  16.130  1.00  0.00            
ATOM     81  H37 BCD     1      20.120  26.890  15.380  1.00  0.00            
ATOM     82  H38 BCD     1      21.960  26.090  16.640  1.00  0.00            
ATOM     83  H39 BCD     1      20.490  25.960  17.650  1.00  0.00            
ATOM     84  H40 BCD     1      20.440  23.780  17.180  1.00  0.00            
ATOM     85  C25 BCD     1      20.710  29.680   9.990  1.00  0.00            
ATOM     86  O21 BCD     1      19.870  30.600  10.600  1.00  0.00            
ATOM     87  C26 BCD     1      19.920  28.490   9.540  1.00  0.00            
ATOM     88  O22 BCD     1      18.960  28.910   8.600  1.00  0.00            
ATOM     89  C27 BCD     1      19.360  27.680  10.730  1.00  0.00            
ATOM     90  O23 BCD     1      18.590  26.530  10.330  1.00  0.00            
ATOM     91  C28 BCD     1      20.530  27.310  11.630  1.00  0.00            
ATOM     92  C29 BCD     1      21.430  28.510  12.010  1.00  0.00            
ATOM     93  O24 BCD     1      21.780  29.310  10.820  1.00  0.00            
ATOM     94  C30 BCD     1      22.680  28.080  12.740  1.00  0.00            
ATOM     95  O25 BCD     1      23.540  27.370  11.820  1.00  0.00            
ATOM     96  H41 BCD     1      21.110  30.140   9.080  1.00  0.00            
ATOM     97  H42 BCD     1      20.690  27.860   9.080  1.00  0.00            
ATOM     98  H43 BCD     1      18.640  28.130   8.150  1.00  0.00            
ATOM     99  H44 BCD     1      18.700  28.330  11.310  1.00  0.00            
ATOM    100  H45 BCD     1      18.380  25.930  11.050  1.00  0.00            
ATOM    101  H46 BCD     1      21.040  26.520  11.060  1.00  0.00            
ATOM    102  H47 BCD     1      20.840  29.130  12.700  1.00  0.00            
ATOM    103  H48 BCD     1      23.260  28.890  13.200  1.00  0.00            
ATOM    104  H49 BCD     1      22.410  27.410  13.570  1.00  0.00            
ATOM    105  H50 BCD     1      23.230  26.470  11.670  1.00  0.00            
ATOM    106  C31 BCD     1      18.820  34.480  10.080  1.00  0.00            
ATOM    107  O26 BCD     1      18.700  34.620  11.490  1.00  0.00            
ATOM    108  C32 BCD     1      17.830  33.500   9.550  1.00  0.00            
ATOM    109  O27 BCD     1      16.460  33.930   9.890  1.00  0.00            
ATOM    110  C33 BCD     1      18.160  32.140  10.140  1.00  0.00            
ATOM    111  C34 BCD     1      19.600  31.760   9.890  1.00  0.00            
ATOM    112  C35 BCD     1      20.620  32.860  10.320  1.00  0.00            
ATOM    113  O28 BCD     1      20.140  34.060   9.740  1.00  0.00            
ATOM    114  C36 BCD     1      22.130  32.760  10.020  1.00  0.00            
ATOM    115  O29 BCD     1      22.400  32.810   8.610  1.00  0.00            
ATOM    116  O30 BCD     1      17.220  31.230   9.500  1.00  0.00            
ATOM    117  H51 BCD     1      18.780  35.470   9.630  1.00  0.00            
ATOM    118  H52 BCD     1      17.900  33.510   8.450  1.00  0.00            
ATOM    119  H53 BCD     1      15.910  33.350   9.350  1.00  0.00            
ATOM    120  H54 BCD     1      17.970  32.110  11.220  1.00  0.00            
ATOM    121  H55 BCD     1      17.580  30.360   9.290  1.00  0.00            
ATOM    122  H56 BCD     1      19.740  31.570   8.810  1.00  0.00            
ATOM    123  H57 BCD     1      20.610  32.930  11.410  1.00  0.00            
ATOM    124  H58 BCD     1      22.640  33.570  10.560  1.00  0.00            
ATOM    125  H59 BCD     1      22.510  31.790  10.370  1.00  0.00            
ATOM    126  H60 BCD     1      22.870  32.000   8.410  1.00  0.00            
ATOM    127  C37 BCD     1      18.030  37.360  14.390  1.00  0.00            
ATOM    128  O31 BCD     1      17.490  36.280  15.150  1.00  0.00            
ATOM    129  C38 BCD     1      17.170  37.540  13.130  1.00  0.00            
ATOM    130  O32 BCD     1      15.820  37.740  13.570  1.00  0.00            
ATOM    131  C39 BCD     1      17.300  36.320  12.200  1.00  0.00            
ATOM    132  O33 BCD     1      16.540  36.450  10.950  1.00  0.00            
ATOM    133  C40 BCD     1      18.750  35.900  11.960  1.00  0.00            
ATOM    134  C41 BCD     1      19.540  35.840  13.250  1.00  0.00            
ATOM    135  O34 BCD     1      19.390  37.140  13.930  1.00  0.00            
ATOM    136  C42 BCD     1      21.030  35.640  13.010  1.00  0.00            
ATOM    137  O35 BCD     1      21.610  36.800  12.470  1.00  0.00            
ATOM    138  H61 BCD     1      18.000  38.240  15.040  1.00  0.00            
ATOM    139  H62 BCD     1      17.590  38.450  12.670  1.00  0.00            
ATOM    140  H63 BCD     1      15.770  37.260  14.400  1.00  0.00            
ATOM    141  H64 BCD     1      16.850  35.450  12.710  1.00  0.00            
ATOM    142  H65 BCD     1      16.460  35.570  10.580  1.00  0.00            
ATOM    143  H66 BCD     1      19.290  36.580  11.280  1.00  0.00            
ATOM    144  H67 BCD     1      19.160  35.030  13.880  1.00  0.00            
ATOM    145  H68 BCD     1      21.550  35.310  13.920  1.00  0.00            
ATOM    146  H69 BCD     1      21.190  34.920  12.190  1.00  0.00            
ATOM    147  H70 BCD     1      21.940  37.410  13.140  1.00  0.00            
ATOM    148  C1  CN4     2      14.530  33.110  13.140  1.00  0.00            
ATOM    149  C2  CN4     2      14.750  31.610  13.480  1.00  0.00            
ATOM    150  C3  CN4     2      13.550  30.950  14.260  1.00  0.00            
ATOM    151  O1  CN4     2      12.940  30.120  13.630  1.00  0.00            
ATOM    152  O2  CN4     2      13.290  31.370  15.410  1.00  0.00            
ATOM    153  C4  CN4     2      16.030  31.340  14.220  1.00  0.00            
ATOM    154  C5  CN4     2      16.300  30.000  14.570  1.00  0.00            
ATOM    155  C6  CN4     2      17.410  29.670  15.350  1.00  0.00            
ATOM    156  C7  CN4     2      18.290  30.720  15.680  1.00  0.00            
ATOM    157  C8  CN4     2      19.540  30.310  16.390  1.00  0.00            
ATOM    158  C9  CN4     2      19.980  30.980  17.630  1.00  0.00            
ATOM    159  C10 CN4     2      21.160  30.650  18.230  1.00  0.00            
ATOM    160  C11 CN4     2      21.970  29.590  17.720  1.00  0.00            
ATOM    161  C12 CN4     2      21.590  28.960  16.560  1.00  0.00            
ATOM    162  C13 CN4     2      20.420  29.310  15.900  1.00  0.00            
ATOM    163  C14 CN4     2      18.060  32.030  15.240  1.00  0.00            
ATOM    164  F1  CN4     2      19.030  32.930  15.480  1.00  0.00            
ATOM    165  C15 CN4     2      16.930  32.360  14.560  1.00  0.00            
ATOM    166  H1  CN4     2      14.260  33.620  14.070  1.00  0.00            
ATOM    167  H2  CN4     2      15.410  33.570  12.670  1.00  0.00            
ATOM    168  H3  CN4     2      13.790  33.270  12.340  1.00  0.00            
ATOM    169  H4  CN4     2      14.840  31.020  12.560  1.00  0.00            
ATOM    170  H5  CN4     2      15.550  29.290  14.260  1.00  0.00            
ATOM    171  H6  CN4     2      17.650  28.660  15.670  1.00  0.00            
ATOM    172  H7  CN4     2      19.350  31.780  17.990  1.00  0.00            
ATOM    173  H8  CN4     2      21.390  31.110  19.180  1.00  0.00            
ATOM    174  H9  CN4     2      22.910  29.270  18.150  1.00  0.00            
ATOM    175  H10 CN4     2      22.240  28.160  16.230  1.00  0.00            
ATOM    176  H11 CN4     2      20.170  28.960  14.910  1.00  0.00            
ATOM    177  H12 CN4     2      16.850  33.350  14.120  1.00  0.00            
TER
ENDMDL
MODEL        1
ATOM      1  C1  BCD     1      11.440  32.280  25.140  1.00  0.00            
ATOM      2  O1  BCD     1      11.640  31.460  24.010  1.00  0.00            
ATOM      3  C2  BCD     1      11.850  33.680  24.890  1.00  0.00            
ATOM      4  O2  BCD     1      10.920  34.100  23.860  1.00  0.00            
ATOM      5  C3  BCD     1      13.370  33.770  24.560  1.00  0.00            
ATOM      6  O3  BCD     1      13.890  35.110  24.370  1.00  0.00            
ATOM      7  C4  BCD     1      14.180  33.050  25.640  1.00  0.00            
ATOM      8  C5  BCD     1      13.660  31.660  25.960  1.00  0.00            
ATOM      9  O4  BCD     1      12.270  31.770  26.210  1.00  0.00            
ATOM     10  C6  BCD     1      14.410  31.070  27.150  1.00  0.00            
ATOM     11  O5  BCD     1      14.590  32.000  28.230  1.00  0.00            
ATOM     12  H1  BCD     1      10.370  32.410  25.340  1.00  0.00            
ATOM     13  H2  BCD     1      11.630  34.230  25.810  1.00  0.00            
ATOM     14  H3  BCD     1      10.750  34.980  24.200  1.00  0.00            
ATOM     15  H4  BCD     1      13.590  33.300  23.600  1.00  0.00            
ATOM     16  H5  BCD     1      13.940  35.610  25.200  1.00  0.00            
ATOM     17  H6  BCD     1      14.160  33.720  26.510  1.00  0.00            
ATOM     18  H7  BCD     1      13.750  31.050  25.060  1.00  0.00            
ATOM     19  H8  BCD     1      13.790  30.260  27.570  1.00  0.00            
ATOM     20  H9  BCD     1      15.400  30.720  26.840  1.00  0.00            
ATOM     21  H10 BCD     1      13.770  32.460  28.390  1.00  0.00            
ATOM     22  C7  BCD     1       9.530  28.450  21.960  1.00  0.00            
ATOM     23  O6  BCD     1      10.500  28.450  20.860  1.00  0.00            
ATOM     24  C8  BCD     1       8.890  29.820  22.180  1.00  0.00            
ATOM     25  O7  BCD     1       8.240  30.150  21.030  1.00  0.00            
ATOM     26  C9  BCD     1       9.980  30.850  22.520  1.00  0.00            
ATOM     27  O8  BCD     1       9.380  32.090  22.630  1.00  0.00            
ATOM     28  C10 BCD     1      10.620  30.480  23.820  1.00  0.00            
ATOM     29  C11 BCD     1      11.170  29.100  23.680  1.00  0.00            
ATOM     30  O9  BCD     1      10.210  28.190  23.200  1.00  0.00            
ATOM     31  C12 BCD     1      11.890  28.520  24.880  1.00  0.00            
ATOM     32  O10 BCD     1      11.090  28.390  26.040  1.00  0.00            
ATOM     33  H11 BCD     1       8.750  27.730  21.700  1.00  0.00            
ATOM     34  H12 BCD     1       8.150  29.690  22.980  1.00  0.00            
ATOM     35  H13 BCD     1       7.880  31.040  21.070  1.00  0.00            
ATOM     36  H14 BCD     1      10.700  30.830  21.690  1.00  0.00            
ATOM     37  H15 BCD     1      10.070  32.670  22.970  1.00  0.00            
ATOM     38  H16 BCD     1       9.850  30.470  24.600  1.00  0.00            
ATOM     39  H17 BCD     1      11.910  29.280  22.880  1.00  0.00            
ATOM     40  H18 BCD     1      12.150  27.530  24.510  1.00  0.00            
ATOM     41  H19 BCD     1      12.860  29.030  25.020  1.00  0.00            
ATOM     42  H20 BCD     1      11.700  28.000  26.680  1.00  0.00            
ATOM     43  C13 BCD     1      11.400  26.980  17.020  1.00  0.00            
ATOM     44  O11 BCD     1      12.730  27.230  17.150  1.00  0.00            
ATOM     45  C14 BCD     1      10.480  28.270  17.060  1.00  0.00            
ATOM     46  O12 BCD     1      10.810  29.300  16.140  1.00  0.00            
ATOM     47  C15 BCD     1      10.480  28.840  18.500  1.00  0.00            
ATOM     48  O13 BCD     1       9.570  29.950  18.640  1.00  0.00            
ATOM     49  C16 BCD     1      10.210  27.860  19.580  1.00  0.00            
ATOM     50  C17 BCD     1      10.970  26.560  19.420  1.00  0.00            
ATOM     51  O14 BCD     1      10.930  26.150  18.110  1.00  0.00            
ATOM     52  C18 BCD     1      10.410  25.440  20.330  1.00  0.00            
ATOM     53  O15 BCD     1       9.000  25.250  20.130  1.00  0.00            
ATOM     54  H21 BCD     1      11.200  26.450  16.080  1.00  0.00            
ATOM     55  H22 BCD     1       9.460  27.970  16.790  1.00  0.00            
ATOM     56  H23 BCD     1      10.220  29.980  16.440  1.00  0.00            
ATOM     57  H24 BCD     1      11.510  29.150  18.720  1.00  0.00            
ATOM     58  H25 BCD     1       9.410  30.120  19.570  1.00  0.00            
ATOM     59  H26 BCD     1       9.160  27.540  19.560  1.00  0.00            
ATOM     60  H27 BCD     1      11.990  26.820  19.720  1.00  0.00            
ATOM     61  H28 BCD     1      10.980  24.510  20.180  1.00  0.00            
ATOM     62  H29 BCD     1      10.600  25.820  21.340  1.00  0.00            
ATOM     63  H30 BCD     1       8.810  25.130  19.190  1.00  0.00            
ATOM     64  C19 BCD     1      16.060  27.310  14.800  1.00  0.00            
ATOM     65  O16 BCD     1      16.450  28.400  15.720  1.00  0.00            
ATOM     66  C20 BCD     1      14.880  27.780  14.030  1.00  0.00            
ATOM     67  O17 BCD     1      15.130  28.910  13.220  1.00  0.00            
ATOM     68  C21 BCD     1      13.610  28.060  14.920  1.00  0.00            
ATOM     69  O18 BCD     1      12.440  28.320  14.150  1.00  0.00            
ATOM     70  C22 BCD     1      13.470  26.830  15.970  1.00  0.00            
ATOM     71  C23 BCD     1      14.780  26.330  16.590  1.00  0.00            
ATOM     72  O19 BCD     1      15.690  26.140  15.510  1.00  0.00            
ATOM     73  C24 BCD     1      14.670  24.930  17.290  1.00  0.00            
ATOM     74  O20 BCD     1      15.900  24.600  18.020  1.00  0.00            
ATOM     75  H31 BCD     1      16.850  27.040  14.090  1.00  0.00            
ATOM     76  H32 BCD     1      14.620  26.910  13.430  1.00  0.00            
ATOM     77  H33 BCD     1      15.390  29.630  13.800  1.00  0.00            
ATOM     78  H34 BCD     1      13.840  28.980  15.470  1.00  0.00            
ATOM     79  H35 BCD     1      11.800  28.450  14.850  1.00  0.00            
ATOM     80  H36 BCD     1      13.030  25.990  15.420  1.00  0.00            
ATOM     81  H37 BCD     1      15.190  27.100  17.250  1.00  0.00            
ATOM     82  H38 BCD     1      13.760  25.000  17.900  1.00  0.00            
ATOM     83  H39 BCD     1      14.410  24.160  16.550  1.00  0.00            
ATOM     84  H40 BCD     1      15.530  24.090  18.750  1.00  0.00            
ATOM     85  C25 BCD     1      19.150  31.270  16.620  1.00  0.00            
ATOM     86  O21 BCD     1      18.810  31.170  17.940  1.00  0.00            
ATOM     87  C26 BCD     1      17.980  31.690  15.760  1.00  0.00            
ATOM     88  O22 BCD     1      17.490  32.900  16.370  1.00  0.00            
ATOM     89  C27 BCD     1      16.920  30.660  15.590  1.00  0.00            
ATOM     90  O23 BCD     1      15.930  31.090  14.630  1.00  0.00            
ATOM     91  C28 BCD     1      17.530  29.280  15.350  1.00  0.00            
ATOM     92  C29 BCD     1      18.670  28.870  16.280  1.00  0.00            
ATOM     93  O24 BCD     1      19.670  29.970  16.150  1.00  0.00            
ATOM     94  C30 BCD     1      19.290  27.470  15.920  1.00  0.00            
ATOM     95  O25 BCD     1      19.400  27.230  14.530  1.00  0.00            
ATOM     96  H41 BCD     1      19.970  31.980  16.480  1.00  0.00            
ATOM     97  H42 BCD     1      18.330  31.910  14.740  1.00  0.00            
ATOM     98  H43 BCD     1      16.660  33.200  15.990  1.00  0.00            
ATOM     99  H44 BCD     1      16.410  30.600  16.560  1.00  0.00            
ATOM    100  H45 BCD     1      15.250  31.680  14.970  1.00  0.00            
ATOM    101  H46 BCD     1      17.840  29.120  14.310  1.00  0.00            
ATOM    102  H47 BCD     1      18.240  28.820  17.280  1.00  0.00            
ATOM    103  H48 BCD     1      20.260  27.340  16.420  1.00  0.00            
ATOM    104  H49 BCD     1      18.540  26.750  16.280  1.00  0.00            
ATOM    105  H50 BCD     1      19.370  26.290  14.310  1.00  0.00            
ATOM    106  C31 BCD     1      20.190  32.530  21.810  1.00  0.00            
ATOM    107  O26 BCD     1      18.950  32.290  22.360  1.00  0.00            
ATOM    108  C32 BCD     1      20.050  33.550  20.640  1.00  0.00            
ATOM    109  O27 BCD     1      19.620  34.870  21.100  1.00  0.00            
ATOM    110  C33 BCD     1      19.070  33.060  19.580  1.00  0.00            
ATOM    111  C34 BCD     1      19.670  31.750  18.970  1.00  0.00            
ATOM    112  C35 BCD     1      19.900  30.750  20.090  1.00  0.00            
ATOM    113  O28 BCD     1      20.730  31.320  21.200  1.00  0.00            
ATOM    114  C36 BCD     1      20.600  29.550  19.550  1.00  0.00            
ATOM    115  O29 BCD     1      21.850  29.880  19.070  1.00  0.00            
ATOM    116  O30 BCD     1      18.860  33.950  18.480  1.00  0.00            
ATOM    117  H51 BCD     1      20.930  32.900  22.520  1.00  0.00            
ATOM    118  H52 BCD     1      21.040  33.660  20.180  1.00  0.00            
ATOM    119  H53 BCD     1      19.370  35.430  20.360  1.00  0.00            
ATOM    120  H54 BCD     1      18.110  32.870  20.090  1.00  0.00            
ATOM    121  H55 BCD     1      18.270  33.450  17.900  1.00  0.00            
ATOM    122  H56 BCD     1      20.680  31.960  18.600  1.00  0.00            
ATOM    123  H57 BCD     1      18.930  30.390  20.460  1.00  0.00            
ATOM    124  H58 BCD     1      20.710  28.870  20.410  1.00  0.00            
ATOM    125  H59 BCD     1      20.000  29.030  18.800  1.00  0.00            
ATOM    126  H60 BCD     1      22.370  30.260  19.780  1.00  0.00            
ATOM    127  C37 BCD     1      16.680  32.880  25.820  1.00  0.00            
ATOM    128  O31 BCD     1      15.500  32.900  25.030  1.00  0.00            
ATOM    129  C38 BCD     1      17.660  34.010  25.490  1.00  0.00            
ATOM    130  O32 BCD     1      17.040  35.220  25.800  1.00  0.00            
ATOM    131  C39 BCD     1      18.260  33.890  24.060  1.00  0.00            
ATOM    132  O33 BCD     1      19.240  34.940  23.910  1.00  0.00            
ATOM    133  C40 BCD     1      18.720  32.450  23.760  1.00  0.00            
ATOM    134  C41 BCD     1      17.750  31.390  24.220  1.00  0.00            
ATOM    135  O34 BCD     1      17.380  31.660  25.590  1.00  0.00            
ATOM    136  C42 BCD     1      18.480  29.970  24.160  1.00  0.00            
ATOM    137  O35 BCD     1      19.700  29.970  24.840  1.00  0.00            
ATOM    138  H61 BCD     1      16.480  32.970  26.890  1.00  0.00            
ATOM    139  H62 BCD     1      18.510  33.910  26.180  1.00  0.00            
ATOM    140  H63 BCD     1      16.310  35.310  25.190  1.00  0.00            
ATOM    141  H64 BCD     1      17.470  34.130  23.340  1.00  0.00            
ATOM    142  H65 BCD     1      19.310  35.120  22.960  1.00  0.00            
ATOM    143  H66 BCD     1      19.660  32.320  24.310  1.00  0.00            
ATOM    144  H67 BCD     1      16.910  31.280  23.520  1.00  0.00            
ATOM    145  H68 BCD     1      17.890  29.120  24.510  1.00  0.00            
ATOM    146  H69 BCD     1      18.580  29.750  23.090  1.00  0.00            
ATOM    147  H70 BCD     1      19.450  30.140  25.760  1.00  0.00            
ATOM    148  C1  CN4     2      11.700  33.730  16.470  1.00  0.00            
ATOM    149  C2  CN4     2      13.260  33.740  16.720  1.00  0.00            
ATOM    150  C3  CN4     2      14.110  33.560  15.460  1.00  0.00            
ATOM    151  O1  CN4     2      15.320  33.920  15.410  1.00  0.00            
ATOM    152  O2  CN4     2      13.750  32.770  14.580  1.00  0.00            
ATOM    153  C4  CN4     2      13.790  32.690  17.730  1.00  0.00            
ATOM    154  C5  CN4     2      13.570  31.340  17.560  1.00  0.00            
ATOM    155  C6  CN4     2      14.200  30.410  18.410  1.00  0.00            
ATOM    156  C7  CN4     2      14.840  30.810  19.590  1.00  0.00            
ATOM    157  C8  CN4     2      15.340  29.810  20.580  1.00  0.00            
ATOM    158  C9  CN4     2      16.310  28.770  20.390  1.00  0.00            
ATOM    159  C10 CN4     2      16.670  27.870  21.380  1.00  0.00            
ATOM    160  C11 CN4     2      15.930  27.850  22.610  1.00  0.00            
ATOM    161  C12 CN4     2      14.910  28.780  22.790  1.00  0.00            
ATOM    162  C13 CN4     2      14.570  29.720  21.760  1.00  0.00            
ATOM    163  C14 CN4     2      15.110  32.150  19.740  1.00  0.00            
ATOM    164  F1  CN4     2      15.720  32.570  20.860  1.00  0.00            
ATOM    165  C15 CN4     2      14.570  33.110  18.880  1.00  0.00            
ATOM    166  H1  CN4     2      11.330  32.800  16.000  1.00  0.00            
ATOM    167  H2  CN4     2      11.270  33.910  17.460  1.00  0.00            
ATOM    168  H3  CN4     2      11.410  34.590  15.850  1.00  0.00            
ATOM    169  H4  CN4     2      13.440  34.740  17.150  1.00  0.00            
ATOM    170  H5  CN4     2      13.050  30.900  16.710  1.00  0.00            
ATOM    171  H6  CN4     2      14.020  29.360  18.170  1.00  0.00            
ATOM    172  H7  CN4     2      16.770  28.710  19.410  1.00  0.00            
ATOM    173  H8  CN4     2      17.390  27.070  21.230  1.00  0.00            
ATOM    174  H9  CN4     2      16.190  27.230  23.460  1.00  0.00            
ATOM    175  H10 CN4     2      14.450  28.860  23.770  1.00  0.00            
ATOM    176  H11 CN4     2      13.740  30.400  21.940  1.00  0.00            
ATOM    177  H12 CN4     2      14.890  34.150  18.920  1.00  0.00            
TER
ENDMDL
MODEL        1
ATOM      1  C1  BCD     1      11.580  31.610  24.540  1.00  0.00            
ATOM      2  O1  BCD     1      11.730  30.750  23.360  1.00  0.00            
ATOM      3  C2  BCD     1      11.480  33.170  24.270  1.00  0.00            
ATOM      4  O2  BCD     1      10.390  33.460  23.360  1.00  0.00            
ATOM      5  C3  BCD     1      12.860  33.710  23.800  1.00  0.00            
ATOM      6  O3  BCD     1      12.830  35.200  23.780  1.00  0.00            
ATOM      7  C4  BCD     1      13.940  33.250  24.790  1.00  0.00            
ATOM      8  C5  BCD     1      13.960  31.730  24.940  1.00  0.00            
ATOM      9  O4  BCD     1      12.670  31.280  25.360  1.00  0.00            
ATOM     10  C6  BCD     1      14.880  31.210  26.030  1.00  0.00            
ATOM     11  O5  BCD     1      14.600  31.870  27.260  1.00  0.00            
ATOM     12  H1  BCD     1      10.660  31.280  25.040  1.00  0.00            
ATOM     13  H2  BCD     1      11.200  33.590  25.250  1.00  0.00            
ATOM     14  H3  BCD     1      10.380  32.730  22.730  1.00  0.00            
ATOM     15  H4  BCD     1      13.140  33.350  22.800  1.00  0.00            
ATOM     16  H5  BCD     1      13.580  35.540  24.280  1.00  0.00            
ATOM     17  H6  BCD     1      13.840  33.770  25.750  1.00  0.00            
ATOM     18  H7  BCD     1      14.160  31.250  23.980  1.00  0.00            
ATOM     19  H8  BCD     1      14.620  30.150  26.030  1.00  0.00            
ATOM     20  H9  BCD     1      15.970  31.320  25.910  1.00  0.00            
ATOM     21  H10 BCD     1      14.520  31.180  27.930  1.00  0.00            
ATOM     22  C7  BCD     1      10.170  27.870  21.060  1.00  0.00            
ATOM     23  O6  BCD     1      10.950  28.410  20.000  1.00  0.00            
ATOM     24  C8  BCD     1       9.140  28.880  21.540  1.00  0.00            
ATOM     25  O7  BCD     1       8.160  29.120  20.500  1.00  0.00            
ATOM     26  C9  BCD     1       9.820  30.160  22.040  1.00  0.00            
ATOM     27  O8  BCD     1       8.890  31.090  22.570  1.00  0.00            
ATOM     28  C10 BCD     1      10.810  29.730  23.130  1.00  0.00            
ATOM     29  C11 BCD     1      11.770  28.630  22.730  1.00  0.00            
ATOM     30  O9  BCD     1      11.000  27.480  22.190  1.00  0.00            
ATOM     31  C12 BCD     1      12.590  28.120  23.880  1.00  0.00            
ATOM     32  O10 BCD     1      11.780  27.840  25.050  1.00  0.00            
ATOM     33  H11 BCD     1       9.680  26.930  20.790  1.00  0.00            
ATOM     34  H12 BCD     1       8.640  28.360  22.370  1.00  0.00            
ATOM     35  H13 BCD     1       8.640  29.210  19.670  1.00  0.00            
ATOM     36  H14 BCD     1      10.470  30.580  21.260  1.00  0.00            
ATOM     37  H15 BCD     1       8.110  31.220  22.010  1.00  0.00            
ATOM     38  H16 BCD     1      10.340  29.420  24.070  1.00  0.00            
ATOM     39  H17 BCD     1      12.350  29.050  21.890  1.00  0.00            
ATOM     40  H18 BCD     1      13.050  27.200  23.500  1.00  0.00            
ATOM     41  H19 BCD     1      13.480  28.720  24.090  1.00  0.00            
ATOM     42  H20 BCD     1      11.480  26.930  24.990  1.00  0.00            
ATOM     43  C13 BCD     1      12.100  27.270  16.190  1.00  0.00            
ATOM     44  O11 BCD     1      13.070  28.260  16.070  1.00  0.00            
ATOM     45  C14 BCD     1      10.730  27.900  16.310  1.00  0.00            
ATOM     46  O12 BCD     1      10.580  28.890  15.270  1.00  0.00            
ATOM     47  C15 BCD     1      10.450  28.610  17.630  1.00  0.00            
ATOM     48  O13 BCD     1       9.110  28.940  17.840  1.00  0.00            
ATOM     49  C16 BCD     1      10.860  27.600  18.780  1.00  0.00            
ATOM     50  C17 BCD     1      12.320  27.080  18.580  1.00  0.00            
ATOM     51  O14 BCD     1      12.430  26.410  17.290  1.00  0.00            
ATOM     52  C18 BCD     1      12.680  26.040  19.650  1.00  0.00            
ATOM     53  O15 BCD     1      11.660  25.060  19.750  1.00  0.00            
ATOM     54  H21 BCD     1      12.030  26.670  15.280  1.00  0.00            
ATOM     55  H22 BCD     1       9.910  27.180  16.350  1.00  0.00            
ATOM     56  H23 BCD     1       9.650  28.990  15.020  1.00  0.00            
ATOM     57  H24 BCD     1      11.040  29.530  17.730  1.00  0.00            
ATOM     58  H25 BCD     1       9.070  29.790  17.390  1.00  0.00            
ATOM     59  H26 BCD     1      10.200  26.740  18.980  1.00  0.00            
ATOM     60  H27 BCD     1      13.150  27.800  18.630  1.00  0.00            
ATOM     61  H28 BCD     1      13.660  25.670  19.320  1.00  0.00            
ATOM     62  H29 BCD     1      12.840  26.530  20.620  1.00  0.00            
ATOM     63  H30 BCD     1      11.560  24.520  18.970  1.00  0.00            
ATOM     64  C19 BCD     1      16.490  29.360  14.050  1.00  0.00            
ATOM     65  O16 BCD     1      16.880  30.340  15.120  1.00  0.00            
ATOM     66  C20 BCD     1      15.190  29.620  13.320  1.00  0.00            
ATOM     67  O17 BCD     1      15.310  30.850  12.640  1.00  0.00            
ATOM     68  C21 BCD     1      14.010  29.520  14.240  1.00  0.00            
ATOM     69  O18 BCD     1      12.720  29.700  13.690  1.00  0.00            
ATOM     70  C22 BCD     1      14.060  28.140  15.010  1.00  0.00            
ATOM     71  C23 BCD     1      15.440  27.950  15.630  1.00  0.00            
ATOM     72  O19 BCD     1      16.430  28.030  14.620  1.00  0.00            
ATOM     73  C24 BCD     1      15.660  26.560  16.110  1.00  0.00            
ATOM     74  O20 BCD     1      16.900  26.400  16.760  1.00  0.00            
ATOM     75  H31 BCD     1      17.280  29.340  13.300  1.00  0.00            
ATOM     76  H32 BCD     1      15.040  28.830  12.570  1.00  0.00            
ATOM     77  H33 BCD     1      15.320  31.460  13.380  1.00  0.00            
ATOM     78  H34 BCD     1      14.090  30.220  15.080  1.00  0.00            
ATOM     79  H35 BCD     1      12.050  29.710  14.380  1.00  0.00            
ATOM     80  H36 BCD     1      13.930  27.240  14.380  1.00  0.00            
ATOM     81  H37 BCD     1      15.500  28.650  16.470  1.00  0.00            
ATOM     82  H38 BCD     1      14.870  26.320  16.830  1.00  0.00            
ATOM     83  H39 BCD     1      15.640  25.980  15.180  1.00  0.00            
ATOM     84  H40 BCD     1      16.850  26.310  17.720  1.00  0.00            
ATOM     85  C25 BCD     1      18.510  34.010  15.830  1.00  0.00            
ATOM     86  O21 BCD     1      18.440  33.700  17.200  1.00  0.00            
ATOM     87  C26 BCD     1      17.200  34.040  15.160  1.00  0.00            
ATOM     88  O22 BCD     1      16.410  35.030  15.760  1.00  0.00            
ATOM     89  C27 BCD     1      16.450  32.720  15.250  1.00  0.00            
ATOM     90  O23 BCD     1      15.310  32.650  14.390  1.00  0.00            
ATOM     91  C28 BCD     1      17.420  31.600  14.780  1.00  0.00            
ATOM     92  C29 BCD     1      18.790  31.710  15.350  1.00  0.00            
ATOM     93  O24 BCD     1      19.290  33.020  15.170  1.00  0.00            
ATOM     94  C30 BCD     1      19.890  30.740  15.040  1.00  0.00            
ATOM     95  O25 BCD     1      20.230  30.770  13.640  1.00  0.00            
ATOM     96  H41 BCD     1      19.090  34.930  15.720  1.00  0.00            
ATOM     97  H42 BCD     1      17.390  34.150  14.080  1.00  0.00            
ATOM     98  H43 BCD     1      15.580  35.050  15.260  1.00  0.00            
ATOM     99  H44 BCD     1      16.150  32.510  16.280  1.00  0.00            
ATOM    100  H45 BCD     1      14.820  33.440  14.640  1.00  0.00            
ATOM    101  H46 BCD     1      17.390  31.690  13.690  1.00  0.00            
ATOM    102  H47 BCD     1      18.670  31.620  16.430  1.00  0.00            
ATOM    103  H48 BCD     1      20.730  31.050  15.670  1.00  0.00            
ATOM    104  H49 BCD     1      19.590  29.750  15.410  1.00  0.00            
ATOM    105  H50 BCD     1      19.800  31.540  13.260  1.00  0.00            
ATOM    106  C31 BCD     1      19.540  35.260  20.910  1.00  0.00            
ATOM    107  O26 BCD     1      18.270  34.850  21.400  1.00  0.00            
ATOM    108  C32 BCD     1      19.220  36.270  19.750  1.00  0.00            
ATOM    109  O27 BCD     1      18.570  37.400  20.290  1.00  0.00            
ATOM    110  C33 BCD     1      18.410  35.620  18.630  1.00  0.00            
ATOM    111  C34 BCD     1      19.220  34.420  18.050  1.00  0.00            
ATOM    112  C35 BCD     1      19.550  33.490  19.210  1.00  0.00            
ATOM    113  O28 BCD     1      20.290  34.160  20.250  1.00  0.00            
ATOM    114  C36 BCD     1      20.290  32.210  18.800  1.00  0.00            
ATOM    115  O29 BCD     1      21.410  32.590  17.990  1.00  0.00            
ATOM    116  O30 BCD     1      18.020  36.560  17.590  1.00  0.00            
ATOM    117  H51 BCD     1      20.220  35.670  21.660  1.00  0.00            
ATOM    118  H52 BCD     1      20.230  36.600  19.470  1.00  0.00            
ATOM    119  H53 BCD     1      17.920  37.120  20.940  1.00  0.00            
ATOM    120  H54 BCD     1      17.520  35.170  19.090  1.00  0.00            
ATOM    121  H55 BCD     1      17.710  35.940  16.920  1.00  0.00            
ATOM    122  H56 BCD     1      20.160  34.710  17.570  1.00  0.00            
ATOM    123  H57 BCD     1      18.610  33.190  19.700  1.00  0.00            
ATOM    124  H58 BCD     1      20.590  31.620  19.680  1.00  0.00            
ATOM    125  H59 BCD     1      19.610  31.590  18.200  1.00  0.00            
ATOM    126  H60 BCD     1      22.140  32.500  18.610  1.00  0.00            
ATOM    127  C37 BCD     1      16.120  34.040  24.990  1.00  0.00            
ATOM    128  O31 BCD     1      15.160  33.490  24.150  1.00  0.00            
ATOM    129  C38 BCD     1      16.420  35.460  24.670  1.00  0.00            
ATOM    130  O32 BCD     1      15.330  36.310  25.050  1.00  0.00            
ATOM    131  C39 BCD     1      16.710  35.600  23.200  1.00  0.00            
ATOM    132  O33 BCD     1      16.780  36.980  22.810  1.00  0.00            
ATOM    133  C40 BCD     1      17.990  34.830  22.850  1.00  0.00            
ATOM    134  C41 BCD     1      17.910  33.370  23.340  1.00  0.00            
ATOM    135  O34 BCD     1      17.340  33.340  24.750  1.00  0.00            
ATOM    136  C42 BCD     1      19.370  32.800  23.200  1.00  0.00            
ATOM    137  O35 BCD     1      20.200  33.480  24.180  1.00  0.00            
ATOM    138  H61 BCD     1      15.910  33.880  26.050  1.00  0.00            
ATOM    139  H62 BCD     1      17.390  35.740  25.100  1.00  0.00            
ATOM    140  H63 BCD     1      15.710  37.200  25.100  1.00  0.00            
ATOM    141  H64 BCD     1      15.900  35.190  22.580  1.00  0.00            
ATOM    142  H65 BCD     1      15.980  37.460  23.030  1.00  0.00            
ATOM    143  H66 BCD     1      18.810  35.240  23.450  1.00  0.00            
ATOM    144  H67 BCD     1      17.240  32.850  22.640  1.00  0.00            
ATOM    145  H68 BCD     1      19.430  31.720  23.360  1.00  0.00            
ATOM    146  H69 BCD     1      19.840  32.840  22.210  1.00  0.00            
ATOM    147  H70 BCD     1      20.810  32.810  24.510  1.00  0.00            
ATOM    148  C1  CN4     2      11.080  34.930  16.700  1.00  0.00            
ATOM    149  C2  CN4     2      12.620  35.230  16.540  1.00  0.00            
ATOM    150  C3  CN4     2      13.120  35.390  15.080  1.00  0.00            
ATOM    151  O1  CN4     2      14.060  34.770  14.660  1.00  0.00            
ATOM    152  O2  CN4     2      12.530  36.180  14.270  1.00  0.00            
ATOM    153  C4  CN4     2      13.470  34.250  17.320  1.00  0.00            
ATOM    154  C5  CN4     2      13.410  32.900  17.060  1.00  0.00            
ATOM    155  C6  CN4     2      14.230  31.950  17.750  1.00  0.00            
ATOM    156  C7  CN4     2      15.020  32.400  18.790  1.00  0.00            
ATOM    157  C8  CN4     2      15.860  31.480  19.540  1.00  0.00            
ATOM    158  C9  CN4     2      16.590  30.470  18.860  1.00  0.00            
ATOM    159  C10 CN4     2      17.400  29.550  19.540  1.00  0.00            
ATOM    160  C11 CN4     2      17.500  29.650  20.980  1.00  0.00            
ATOM    161  C12 CN4     2      16.720  30.570  21.650  1.00  0.00            
ATOM    162  C13 CN4     2      15.820  31.400  20.920  1.00  0.00            
ATOM    163  C14 CN4     2      14.960  33.820  19.110  1.00  0.00            
ATOM    164  F1  CN4     2      15.630  34.320  20.130  1.00  0.00            
ATOM    165  C15 CN4     2      14.280  34.750  18.350  1.00  0.00            
ATOM    166  H1  CN4     2      10.820  33.920  16.370  1.00  0.00            
ATOM    167  H2  CN4     2      10.920  34.830  17.790  1.00  0.00            
ATOM    168  H3  CN4     2      10.570  35.780  16.240  1.00  0.00            
ATOM    169  H4  CN4     2      12.800  36.240  16.910  1.00  0.00            
ATOM    170  H5  CN4     2      12.800  32.480  16.270  1.00  0.00            
ATOM    171  H6  CN4     2      14.160  30.900  17.500  1.00  0.00            
ATOM    172  H7  CN4     2      16.560  30.540  17.770  1.00  0.00            
ATOM    173  H8  CN4     2      17.980  28.790  19.020  1.00  0.00            
ATOM    174  H9  CN4     2      18.170  29.000  21.530  1.00  0.00            
ATOM    175  H10 CN4     2      16.840  30.670  22.720  1.00  0.00            
ATOM    176  H11 CN4     2      15.210  32.120  21.450  1.00  0.00            
ATOM    177  H12 CN4     2      14.550  35.800  18.480  1.00  0.00            
TER
ENDMDL
MODEL        1
ATOM      1  C1  BCD     1       2.130  25.800  18.560  1.00  0.00            
ATOM      2  O1  BCD     1       2.660  24.700  19.250  1.00  0.00            
ATOM      3  C2  BCD     1       2.430  25.750  17.050  1.00  0.00            
ATOM      4  O2  BCD     1       1.610  24.740  16.530  1.00  0.00            
ATOM      5  C3  BCD     1       3.930  25.560  16.800  1.00  0.00            
ATOM      6  O3  BCD     1       4.270  25.470  15.420  1.00  0.00            
ATOM      7  C4  BCD     1       4.610  26.760  17.440  1.00  0.00            
ATOM      8  C5  BCD     1       4.140  26.940  18.900  1.00  0.00            
ATOM      9  O4  BCD     1       2.710  27.020  18.950  1.00  0.00            
ATOM     10  C6  BCD     1       4.600  28.160  19.560  1.00  0.00            
ATOM     11  O5  BCD     1       4.050  28.140  20.880  1.00  0.00            
ATOM     12  H1  BCD     1       1.060  25.840  18.810  1.00  0.00            
ATOM     13  H2  BCD     1       2.150  26.750  16.700  1.00  0.00            
ATOM     14  H3  BCD     1       1.740  24.000  17.130  1.00  0.00            
ATOM     15  H4  BCD     1       4.200  24.660  17.370  1.00  0.00            
ATOM     16  H5  BCD     1       5.190  25.650  15.210  1.00  0.00            
ATOM     17  H6  BCD     1       4.500  27.700  16.890  1.00  0.00            
ATOM     18  H7  BCD     1       4.560  26.160  19.550  1.00  0.00            
ATOM     19  H8  BCD     1       5.690  28.160  19.430  1.00  0.00            
ATOM     20  H9  BCD     1       4.090  28.950  19.000  1.00  0.00            
ATOM     21  H10 BCD     1       3.210  27.700  20.730  1.00  0.00            
ATOM     22  C7  BCD     1       1.350  21.250  21.090  1.00  0.00            
ATOM     23  O6  BCD     1       2.540  21.130  21.850  1.00  0.00            
ATOM     24  C8  BCD     1       1.800  21.170  19.640  1.00  0.00            
ATOM     25  O7  BCD     1       2.520  19.930  19.430  1.00  0.00            
ATOM     26  C9  BCD     1       2.590  22.350  19.180  1.00  0.00            
ATOM     27  O8  BCD     1       2.790  22.220  17.780  1.00  0.00            
ATOM     28  C10 BCD     1       1.770  23.600  19.480  1.00  0.00            
ATOM     29  C11 BCD     1       1.480  23.660  20.930  1.00  0.00            
ATOM     30  O9  BCD     1       0.730  22.520  21.340  1.00  0.00            
ATOM     31  C12 BCD     1       0.950  24.980  21.420  1.00  0.00            
ATOM     32  O10 BCD     1      -0.250  25.330  20.800  1.00  0.00            
ATOM     33  H11 BCD     1       0.680  20.420  21.340  1.00  0.00            
ATOM     34  H12 BCD     1       0.860  21.170  19.070  1.00  0.00            
ATOM     35  H13 BCD     1       3.320  20.250  19.000  1.00  0.00            
ATOM     36  H14 BCD     1       3.530  22.270  19.750  1.00  0.00            
ATOM     37  H15 BCD     1       3.400  21.490  17.650  1.00  0.00            
ATOM     38  H16 BCD     1       0.780  23.730  19.030  1.00  0.00            
ATOM     39  H17 BCD     1       2.440  23.530  21.440  1.00  0.00            
ATOM     40  H18 BCD     1       0.770  24.930  22.510  1.00  0.00            
ATOM     41  H19 BCD     1       1.690  25.760  21.210  1.00  0.00            
ATOM     42  H20 BCD     1      -0.790  24.540  20.920  1.00  0.00            
ATOM     43  C13 BCD     1       3.530  19.300  25.420  1.00  0.00            
ATOM     44  O11 BCD     1       4.870  19.770  25.190  1.00  0.00            
ATOM     45  C14 BCD     1       3.030  18.410  24.270  1.00  0.00            
ATOM     46  O12 BCD     1       3.920  17.300  24.190  1.00  0.00            
ATOM     47  C15 BCD     1       3.170  19.190  22.970  1.00  0.00            
ATOM     48  O13 BCD     1       2.680  18.460  21.830  1.00  0.00            
ATOM     49  C16 BCD     1       2.330  20.460  23.140  1.00  0.00            
ATOM     50  C17 BCD     1       2.780  21.300  24.280  1.00  0.00            
ATOM     51  O14 BCD     1       2.760  20.510  25.440  1.00  0.00            
ATOM     52  C18 BCD     1       2.000  22.550  24.480  1.00  0.00            
ATOM     53  O15 BCD     1       0.550  22.320  24.750  1.00  0.00            
ATOM     54  H21 BCD     1       3.420  18.690  26.330  1.00  0.00            
ATOM     55  H22 BCD     1       1.980  18.170  24.510  1.00  0.00            
ATOM     56  H23 BCD     1       3.330  16.610  23.860  1.00  0.00            
ATOM     57  H24 BCD     1       4.250  19.310  22.830  1.00  0.00            
ATOM     58  H25 BCD     1       2.770  18.910  20.980  1.00  0.00            
ATOM     59  H26 BCD     1       1.280  20.180  23.270  1.00  0.00            
ATOM     60  H27 BCD     1       3.810  21.610  24.040  1.00  0.00            
ATOM     61  H28 BCD     1       2.400  23.100  25.350  1.00  0.00            
ATOM     62  H29 BCD     1       2.210  23.220  23.640  1.00  0.00            
ATOM     63  H30 BCD     1       0.460  21.970  25.640  1.00  0.00            
ATOM     64  C19 BCD     1       8.760  19.580  26.810  1.00  0.00            
ATOM     65  O16 BCD     1       9.220  19.870  25.420  1.00  0.00            
ATOM     66  C20 BCD     1       8.070  18.270  26.740  1.00  0.00            
ATOM     67  O17 BCD     1       9.050  17.280  26.270  1.00  0.00            
ATOM     68  C21 BCD     1       6.800  18.310  25.810  1.00  0.00            
ATOM     69  O18 BCD     1       6.020  17.120  25.970  1.00  0.00            
ATOM     70  C22 BCD     1       5.880  19.480  26.220  1.00  0.00            
ATOM     71  C23 BCD     1       6.650  20.790  26.380  1.00  0.00            
ATOM     72  O19 BCD     1       7.850  20.540  27.160  1.00  0.00            
ATOM     73  C24 BCD     1       5.870  21.940  26.880  1.00  0.00            
ATOM     74  O20 BCD     1       5.360  21.800  28.210  1.00  0.00            
ATOM     75  H31 BCD     1       9.610  19.580  27.500  1.00  0.00            
ATOM     76  H32 BCD     1       7.720  18.060  27.750  1.00  0.00            
ATOM     77  H33 BCD     1       9.440  17.480  25.420  1.00  0.00            
ATOM     78  H34 BCD     1       7.110  18.350  24.760  1.00  0.00            
ATOM     79  H35 BCD     1       5.380  17.090  25.260  1.00  0.00            
ATOM     80  H36 BCD     1       5.400  19.210  27.170  1.00  0.00            
ATOM     81  H37 BCD     1       6.970  21.180  25.400  1.00  0.00            
ATOM     82  H38 BCD     1       6.440  22.830  26.580  1.00  0.00            
ATOM     83  H39 BCD     1       4.950  22.020  26.290  1.00  0.00            
ATOM     84  H40 BCD     1       4.560  21.270  28.240  1.00  0.00            
ATOM     85  C25 BCD     1      11.960  21.200  22.980  1.00  0.00            
ATOM     86  O21 BCD     1      10.940  21.850  22.120  1.00  0.00            
ATOM     87  C26 BCD     1      11.920  19.710  23.020  1.00  0.00            
ATOM     88  O22 BCD     1      12.090  19.250  21.700  1.00  0.00            
ATOM     89  C27 BCD     1      10.650  19.260  23.760  1.00  0.00            
ATOM     90  O23 BCD     1      10.590  17.840  23.840  1.00  0.00            
ATOM     91  C28 BCD     1      10.510  19.960  25.140  1.00  0.00            
ATOM     92  C29 BCD     1      10.910  21.470  25.110  1.00  0.00            
ATOM     93  O24 BCD     1      12.030  21.760  24.260  1.00  0.00            
ATOM     94  C30 BCD     1      11.070  22.090  26.450  1.00  0.00            
ATOM     95  O25 BCD     1      12.400  21.880  26.970  1.00  0.00            
ATOM     96  H41 BCD     1      13.000  21.330  22.650  1.00  0.00            
ATOM     97  H42 BCD     1      12.850  19.470  23.560  1.00  0.00            
ATOM     98  H43 BCD     1      13.030  19.180  21.490  1.00  0.00            
ATOM     99  H44 BCD     1       9.780  19.630  23.200  1.00  0.00            
ATOM    100  H45 BCD     1      10.810  17.570  22.940  1.00  0.00            
ATOM    101  H46 BCD     1      11.140  19.490  25.900  1.00  0.00            
ATOM    102  H47 BCD     1      10.030  21.970  24.690  1.00  0.00            
ATOM    103  H48 BCD     1      10.940  23.170  26.280  1.00  0.00            
ATOM    104  H49 BCD     1      10.300  21.750  27.140  1.00  0.00            
ATOM    105  H50 BCD     1      12.660  20.950  26.990  1.00  0.00            
ATOM    106  C31 BCD     1      11.150  24.190  18.760  1.00  0.00            
ATOM    107  O26 BCD     1       9.770  24.430  18.640  1.00  0.00            
ATOM    108  C32 BCD     1      11.520  22.720  18.580  1.00  0.00            
ATOM    109  O27 BCD     1      11.110  22.180  17.310  1.00  0.00            
ATOM    110  C33 BCD     1      11.020  21.900  19.730  1.00  0.00            
ATOM    111  C34 BCD     1      11.490  22.520  21.060  1.00  0.00            
ATOM    112  C35 BCD     1      11.190  24.010  21.210  1.00  0.00            
ATOM    113  O28 BCD     1      11.730  24.580  20.030  1.00  0.00            
ATOM    114  C36 BCD     1      11.760  24.700  22.430  1.00  0.00            
ATOM    115  O29 BCD     1      11.110  26.000  22.600  1.00  0.00            
ATOM    116  O30 BCD     1      11.530  20.510  19.530  1.00  0.00            
ATOM    117  H51 BCD     1      11.690  24.850  18.070  1.00  0.00            
ATOM    118  H52 BCD     1      12.610  22.680  18.650  1.00  0.00            
ATOM    119  H53 BCD     1      11.250  21.230  17.380  1.00  0.00            
ATOM    120  H54 BCD     1       9.920  21.910  19.690  1.00  0.00            
ATOM    121  H55 BCD     1      11.420  20.020  20.350  1.00  0.00            
ATOM    122  H56 BCD     1      12.580  22.470  21.130  1.00  0.00            
ATOM    123  H57 BCD     1      10.100  24.140  21.180  1.00  0.00            
ATOM    124  H58 BCD     1      11.670  23.950  23.230  1.00  0.00            
ATOM    125  H59 BCD     1      12.850  24.850  22.470  1.00  0.00            
ATOM    126  H60 BCD     1      11.690  26.660  22.990  1.00  0.00            
ATOM    127  C37 BCD     1       6.990  27.030  16.870  1.00  0.00            
ATOM    128  O31 BCD     1       5.940  26.360  17.580  1.00  0.00            
ATOM    129  C38 BCD     1       7.760  26.010  16.000  1.00  0.00            
ATOM    130  O32 BCD     1       6.920  25.460  15.040  1.00  0.00            
ATOM    131  C39 BCD     1       8.290  24.840  16.800  1.00  0.00            
ATOM    132  O33 BCD     1       9.080  23.930  16.090  1.00  0.00            
ATOM    133  C40 BCD     1       9.330  25.500  17.760  1.00  0.00            
ATOM    134  C41 BCD     1       8.630  26.650  18.580  1.00  0.00            
ATOM    135  O34 BCD     1       7.960  27.610  17.730  1.00  0.00            
ATOM    136  C42 BCD     1       9.610  27.330  19.510  1.00  0.00            
ATOM    137  O35 BCD     1      10.840  27.710  18.940  1.00  0.00            
ATOM    138  H61 BCD     1       6.540  27.780  16.210  1.00  0.00            
ATOM    139  H62 BCD     1       8.540  26.540  15.450  1.00  0.00            
ATOM    140  H63 BCD     1       7.270  24.640  14.680  1.00  0.00            
ATOM    141  H64 BCD     1       7.480  24.380  17.370  1.00  0.00            
ATOM    142  H65 BCD     1       9.510  23.280  16.660  1.00  0.00            
ATOM    143  H66 BCD     1      10.160  25.990  17.250  1.00  0.00            
ATOM    144  H67 BCD     1       7.910  26.130  19.220  1.00  0.00            
ATOM    145  H68 BCD     1       9.080  28.180  19.970  1.00  0.00            
ATOM    146  H69 BCD     1       9.700  26.550  20.280  1.00  0.00            
ATOM    147  H70 BCD     1      11.500  27.890  19.610  1.00  0.00            
ATOM    148  C1  CN4     2       7.590  20.900  16.770  1.00  0.00            
ATOM    149  C2  CN4     2       6.800  20.180  17.950  1.00  0.00            
ATOM    150  C3  CN4     2       5.420  19.670  17.390  1.00  0.00            
ATOM    151  O1  CN4     2       4.430  20.350  17.470  1.00  0.00            
ATOM    152  O2  CN4     2       5.240  18.590  16.950  1.00  0.00            
ATOM    153  C4  CN4     2       6.680  21.110  19.200  1.00  0.00            
ATOM    154  C5  CN4     2       6.110  22.370  18.980  1.00  0.00            
ATOM    155  C6  CN4     2       5.840  23.200  20.110  1.00  0.00            
ATOM    156  C7  CN4     2       6.280  22.860  21.420  1.00  0.00            
ATOM    157  C8  CN4     2       6.260  23.820  22.480  1.00  0.00            
ATOM    158  C9  CN4     2       7.350  23.980  23.380  1.00  0.00            
ATOM    159  C10 CN4     2       7.290  24.870  24.490  1.00  0.00            
ATOM    160  C11 CN4     2       6.170  25.620  24.710  1.00  0.00            
ATOM    161  C12 CN4     2       5.100  25.510  23.800  1.00  0.00            
ATOM    162  C13 CN4     2       5.100  24.620  22.690  1.00  0.00            
ATOM    163  C14 CN4     2       6.830  21.540  21.560  1.00  0.00            
ATOM    164  F1  CN4     2       7.120  21.140  22.850  1.00  0.00            
ATOM    165  C15 CN4     2       7.090  20.720  20.480  1.00  0.00            
ATOM    166  H1  CN4     2       7.750  20.300  15.860  1.00  0.00            
ATOM    167  H2  CN4     2       7.100  21.810  16.430  1.00  0.00            
ATOM    168  H3  CN4     2       8.590  21.160  17.150  1.00  0.00            
ATOM    169  H4  CN4     2       7.410  19.340  18.280  1.00  0.00            
ATOM    170  H5  CN4     2       5.970  22.720  17.960  1.00  0.00            
ATOM    171  H6  CN4     2       5.380  24.170  19.930  1.00  0.00            
ATOM    172  H7  CN4     2       8.280  23.480  23.130  1.00  0.00            
ATOM    173  H8  CN4     2       8.180  24.890  25.110  1.00  0.00            
ATOM    174  H9  CN4     2       6.130  26.410  25.450  1.00  0.00            
ATOM    175  H10 CN4     2       4.260  26.190  23.930  1.00  0.00            
ATOM    176  H11 CN4     2       4.260  24.490  22.010  1.00  0.00            
ATOM    177  H12 CN4     2       7.490  19.710  20.550  1.00  0.00            
TER
ENDMDL
MODEL        1
ATOM      1  C1  BCD     1      33.670  36.570  12.510  1.00  0.00            
ATOM      2  O1  BCD     1      33.330  35.330  13.190  1.00  0.00            
ATOM      3  C2  BCD     1      33.640  37.630  13.560  1.00  0.00            
ATOM      4  O2  BCD     1      34.490  37.190  14.680  1.00  0.00            
ATOM      5  C3  BCD     1      32.140  37.930  13.920  1.00  0.00            
ATOM      6  O3  BCD     1      31.930  38.940  15.010  1.00  0.00            
ATOM      7  C4  BCD     1      31.230  38.180  12.730  1.00  0.00            
ATOM      8  C5  BCD     1      31.480  37.090  11.690  1.00  0.00            
ATOM      9  O4  BCD     1      32.880  36.920  11.430  1.00  0.00            
ATOM     10  C6  BCD     1      30.890  37.440  10.360  1.00  0.00            
ATOM     11  O5  BCD     1      31.090  38.750   9.990  1.00  0.00            
ATOM     12  H1  BCD     1      34.680  36.470  12.090  1.00  0.00            
ATOM     13  H2  BCD     1      34.100  38.570  13.240  1.00  0.00            
ATOM     14  H3  BCD     1      34.710  37.900  15.290  1.00  0.00            
ATOM     15  H4  BCD     1      31.770  37.020  14.390  1.00  0.00            
ATOM     16  H5  BCD     1      30.990  39.100  15.170  1.00  0.00            
ATOM     17  H6  BCD     1      31.590  39.150  12.350  1.00  0.00            
ATOM     18  H7  BCD     1      31.060  36.160  12.110  1.00  0.00            
ATOM     19  H8  BCD     1      31.270  36.840   9.530  1.00  0.00            
ATOM     20  H9  BCD     1      29.810  37.310  10.430  1.00  0.00            
ATOM     21  H10 BCD     1      30.780  38.850   9.080  1.00  0.00            
ATOM     22  C7  BCD     1      33.980  31.230  13.290  1.00  0.00            
ATOM     23  O6  BCD     1      32.720  31.110  13.960  1.00  0.00            
ATOM     24  C8  BCD     1      34.980  32.080  14.060  1.00  0.00            
ATOM     25  O7  BCD     1      35.270  31.360  15.200  1.00  0.00            
ATOM     26  C9  BCD     1      34.480  33.490  14.240  1.00  0.00            
ATOM     27  O8  BCD     1      35.570  34.230  14.910  1.00  0.00            
ATOM     28  C10 BCD     1      34.080  34.140  12.900  1.00  0.00            
ATOM     29  C11 BCD     1      33.140  33.230  12.130  1.00  0.00            
ATOM     30  O9  BCD     1      33.820  31.930  12.040  1.00  0.00            
ATOM     31  C12 BCD     1      32.700  33.630  10.690  1.00  0.00            
ATOM     32  O10 BCD     1      33.850  33.770   9.900  1.00  0.00            
ATOM     33  H11 BCD     1      34.430  30.250  13.120  1.00  0.00            
ATOM     34  H12 BCD     1      35.870  32.010  13.420  1.00  0.00            
ATOM     35  H13 BCD     1      34.490  31.480  15.760  1.00  0.00            
ATOM     36  H14 BCD     1      33.630  33.400  14.930  1.00  0.00            
ATOM     37  H15 BCD     1      35.260  35.130  15.010  1.00  0.00            
ATOM     38  H16 BCD     1      34.960  34.410  12.310  1.00  0.00            
ATOM     39  H17 BCD     1      32.240  32.990  12.710  1.00  0.00            
ATOM     40  H18 BCD     1      32.000  32.920  10.240  1.00  0.00            
ATOM     41  H19 BCD     1      32.140  34.570  10.760  1.00  0.00            
ATOM     42  H20 BCD     1      33.990  32.950   9.420  1.00  0.00            
ATOM     43  C13 BCD     1      30.300  28.190  15.810  1.00  0.00            
ATOM     44  O11 BCD     1      29.130  29.000  15.550  1.00  0.00            
ATOM     45  C14 BCD     1      31.330  28.940  16.720  1.00  0.00            
ATOM     46  O12 BCD     1      30.670  29.330  17.930  1.00  0.00            
ATOM     47  C15 BCD     1      32.040  30.160  16.090  1.00  0.00            
ATOM     48  O13 BCD     1      33.130  30.680  16.850  1.00  0.00            
ATOM     49  C16 BCD     1      32.510  29.860  14.650  1.00  0.00            
ATOM     50  C17 BCD     1      31.470  28.980  13.870  1.00  0.00            
ATOM     51  O14 BCD     1      30.970  27.880  14.620  1.00  0.00            
ATOM     52  C18 BCD     1      31.900  28.610  12.490  1.00  0.00            
ATOM     53  O15 BCD     1      33.130  27.900  12.590  1.00  0.00            
ATOM     54  H21 BCD     1      30.000  27.290  16.370  1.00  0.00            
ATOM     55  H22 BCD     1      32.090  28.190  16.990  1.00  0.00            
ATOM     56  H23 BCD     1      31.040  30.180  18.190  1.00  0.00            
ATOM     57  H24 BCD     1      31.290  30.950  16.020  1.00  0.00            
ATOM     58  H25 BCD     1      32.760  31.100  17.640  1.00  0.00            
ATOM     59  H26 BCD     1      33.440  29.270  14.660  1.00  0.00            
ATOM     60  H27 BCD     1      30.630  29.660  13.660  1.00  0.00            
ATOM     61  H28 BCD     1      31.170  27.850  12.210  1.00  0.00            
ATOM     62  H29 BCD     1      31.900  29.420  11.750  1.00  0.00            
ATOM     63  H30 BCD     1      33.200  27.270  11.860  1.00  0.00            
ATOM     64  C19 BCD     1      25.070  28.420  15.470  1.00  0.00            
ATOM     65  O16 BCD     1      24.950  29.820  15.300  1.00  0.00            
ATOM     66  C20 BCD     1      25.780  28.010  16.720  1.00  0.00            
ATOM     67  O17 BCD     1      24.990  28.350  17.890  1.00  0.00            
ATOM     68  C21 BCD     1      27.170  28.630  16.800  1.00  0.00            
ATOM     69  O18 BCD     1      27.800  28.260  18.010  1.00  0.00            
ATOM     70  C22 BCD     1      27.940  28.220  15.540  1.00  0.00            
ATOM     71  C23 BCD     1      27.210  28.480  14.250  1.00  0.00            
ATOM     72  O19 BCD     1      25.860  27.930  14.400  1.00  0.00            
ATOM     73  C24 BCD     1      27.900  27.650  13.190  1.00  0.00            
ATOM     74  O20 BCD     1      27.140  27.610  12.040  1.00  0.00            
ATOM     75  H31 BCD     1      24.100  27.920  15.400  1.00  0.00            
ATOM     76  H32 BCD     1      25.930  26.920  16.670  1.00  0.00            
ATOM     77  H33 BCD     1      25.530  28.170  18.660  1.00  0.00            
ATOM     78  H34 BCD     1      27.130  29.720  16.760  1.00  0.00            
ATOM     79  H35 BCD     1      28.710  28.540  17.930  1.00  0.00            
ATOM     80  H36 BCD     1      28.170  27.140  15.510  1.00  0.00            
ATOM     81  H37 BCD     1      27.110  29.530  13.960  1.00  0.00            
ATOM     82  H38 BCD     1      28.850  28.170  13.000  1.00  0.00            
ATOM     83  H39 BCD     1      28.200  26.670  13.580  1.00  0.00            
ATOM     84  H40 BCD     1      26.540  26.890  12.240  1.00  0.00            
ATOM     85  C25 BCD     1      22.540  32.720  14.010  1.00  0.00            
ATOM     86  O21 BCD     1      23.620  33.630  14.430  1.00  0.00            
ATOM     87  C26 BCD     1      21.970  31.950  15.210  1.00  0.00            
ATOM     88  O22 BCD     1      21.460  32.950  16.110  1.00  0.00            
ATOM     89  C27 BCD     1      23.120  31.070  15.790  1.00  0.00            
ATOM     90  O23 BCD     1      22.670  30.100  16.790  1.00  0.00            
ATOM     91  C28 BCD     1      23.740  30.260  14.680  1.00  0.00            
ATOM     92  C29 BCD     1      24.090  31.010  13.440  1.00  0.00            
ATOM     93  O24 BCD     1      22.990  31.860  13.010  1.00  0.00            
ATOM     94  C30 BCD     1      24.550  30.170  12.180  1.00  0.00            
ATOM     95  O25 BCD     1      23.520  29.340  11.820  1.00  0.00            
ATOM     96  H41 BCD     1      21.690  33.230  13.540  1.00  0.00            
ATOM     97  H42 BCD     1      21.170  31.290  14.860  1.00  0.00            
ATOM     98  H43 BCD     1      22.160  33.600  16.140  1.00  0.00            
ATOM     99  H44 BCD     1      23.880  31.750  16.180  1.00  0.00            
ATOM    100  H45 BCD     1      23.430  29.520  16.890  1.00  0.00            
ATOM    101  H46 BCD     1      23.050  29.470  14.360  1.00  0.00            
ATOM    102  H47 BCD     1      24.950  31.640  13.690  1.00  0.00            
ATOM    103  H48 BCD     1      24.890  30.800  11.350  1.00  0.00            
ATOM    104  H49 BCD     1      25.450  29.580  12.380  1.00  0.00            
ATOM    105  H50 BCD     1      22.800  29.920  11.560  1.00  0.00            
ATOM    106  C31 BCD     1      24.140  37.720  14.000  1.00  0.00            
ATOM    107  O26 BCD     1      25.540  37.560  14.150  1.00  0.00            
ATOM    108  C32 BCD     1      23.540  37.220  15.240  1.00  0.00            
ATOM    109  O27 BCD     1      24.020  38.030  16.320  1.00  0.00            
ATOM    110  C33 BCD     1      23.810  35.700  15.450  1.00  0.00            
ATOM    111  C34 BCD     1      23.310  34.990  14.280  1.00  0.00            
ATOM    112  C35 BCD     1      23.960  35.570  13.000  1.00  0.00            
ATOM    113  O28 BCD     1      23.590  36.950  12.950  1.00  0.00            
ATOM    114  C36 BCD     1      23.500  34.910  11.720  1.00  0.00            
ATOM    115  O29 BCD     1      22.080  35.000  11.670  1.00  0.00            
ATOM    116  O30 BCD     1      23.260  35.200  16.650  1.00  0.00            
ATOM    117  H51 BCD     1      23.830  38.750  13.810  1.00  0.00            
ATOM    118  H52 BCD     1      22.450  37.350  15.210  1.00  0.00            
ATOM    119  H53 BCD     1      23.470  37.920  17.100  1.00  0.00            
ATOM    120  H54 BCD     1      24.890  35.540  15.490  1.00  0.00            
ATOM    121  H55 BCD     1      23.290  35.880  17.330  1.00  0.00            
ATOM    122  H56 BCD     1      22.230  35.140  14.160  1.00  0.00            
ATOM    123  H57 BCD     1      25.060  35.520  13.010  1.00  0.00            
ATOM    124  H58 BCD     1      23.970  35.270  10.790  1.00  0.00            
ATOM    125  H59 BCD     1      23.830  33.860  11.750  1.00  0.00            
ATOM    126  H60 BCD     1      21.940  34.900  10.720  1.00  0.00            
ATOM    127  C37 BCD     1      29.130  39.300  13.030  1.00  0.00            
ATOM    128  O31 BCD     1      29.920  38.080  13.130  1.00  0.00            
ATOM    129  C38 BCD     1      28.540  39.710  14.380  1.00  0.00            
ATOM    130  O32 BCD     1      29.510  39.900  15.450  1.00  0.00            
ATOM    131  C39 BCD     1      27.420  38.810  14.880  1.00  0.00            
ATOM    132  O33 BCD     1      26.670  39.360  16.000  1.00  0.00            
ATOM    133  C40 BCD     1      26.420  38.570  13.760  1.00  0.00            
ATOM    134  C41 BCD     1      27.040  38.200  12.370  1.00  0.00            
ATOM    135  O34 BCD     1      28.170  39.040  12.050  1.00  0.00            
ATOM    136  C42 BCD     1      26.120  38.400  11.100  1.00  0.00            
ATOM    137  O35 BCD     1      25.610  39.710  11.000  1.00  0.00            
ATOM    138  H61 BCD     1      29.700  40.150  12.650  1.00  0.00            
ATOM    139  H62 BCD     1      28.030  40.670  14.230  1.00  0.00            
ATOM    140  H63 BCD     1      29.640  40.830  15.680  1.00  0.00            
ATOM    141  H64 BCD     1      27.790  37.790  15.080  1.00  0.00            
ATOM    142  H65 BCD     1      25.870  38.830  16.010  1.00  0.00            
ATOM    143  H66 BCD     1      25.810  39.490  13.730  1.00  0.00            
ATOM    144  H67 BCD     1      27.360  37.150  12.430  1.00  0.00            
ATOM    145  H68 BCD     1      26.750  38.250  10.220  1.00  0.00            
ATOM    146  H69 BCD     1      25.320  37.660  11.150  1.00  0.00            
ATOM    147  H70 BCD     1      25.820  39.950  10.090  1.00  0.00            
ATOM    148  C1  CN4     2      29.580  34.470  19.440  1.00  0.00            
ATOM    149  C2  CN4     2      29.930  33.170  18.760  1.00  0.00            
ATOM    150  C3  CN4     2      31.390  32.640  19.090  1.00  0.00            
ATOM    151  O1  CN4     2      31.560  31.450  18.970  1.00  0.00            
ATOM    152  O2  CN4     2      32.300  33.360  19.370  1.00  0.00            
ATOM    153  C4  CN4     2      29.740  33.240  17.250  1.00  0.00            
ATOM    154  C5  CN4     2      30.660  34.010  16.410  1.00  0.00            
ATOM    155  C6  CN4     2      30.480  34.100  15.010  1.00  0.00            
ATOM    156  C7  CN4     2      29.330  33.430  14.450  1.00  0.00            
ATOM    157  C8  CN4     2      29.100  33.540  13.030  1.00  0.00            
ATOM    158  C9  CN4     2      28.700  34.800  12.450  1.00  0.00            
ATOM    159  C10 CN4     2      28.570  34.880  11.080  1.00  0.00            
ATOM    160  C11 CN4     2      28.910  33.780  10.220  1.00  0.00            
ATOM    161  C12 CN4     2      29.130  32.570  10.730  1.00  0.00            
ATOM    162  C13 CN4     2      29.250  32.420  12.150  1.00  0.00            
ATOM    163  C14 CN4     2      28.450  32.710  15.290  1.00  0.00            
ATOM    164  F1  CN4     2      27.440  32.110  14.770  1.00  0.00            
ATOM    165  C15 CN4     2      28.610  32.570  16.670  1.00  0.00            
ATOM    166  H1  CN4     2      29.560  34.410  20.540  1.00  0.00            
ATOM    167  H2  CN4     2      30.340  35.230  19.230  1.00  0.00            
ATOM    168  H3  CN4     2      28.600  34.900  19.210  1.00  0.00            
ATOM    169  H4  CN4     2      29.300  32.380  19.190  1.00  0.00            
ATOM    170  H5  CN4     2      31.520  34.530  16.790  1.00  0.00            
ATOM    171  H6  CN4     2      31.150  34.700  14.400  1.00  0.00            
ATOM    172  H7  CN4     2      28.420  35.640  13.070  1.00  0.00            
ATOM    173  H8  CN4     2      28.270  35.820  10.620  1.00  0.00            
ATOM    174  H9  CN4     2      28.610  33.830   9.170  1.00  0.00            
ATOM    175  H10 CN4     2      29.100  31.700  10.080  1.00  0.00            
ATOM    176  H11 CN4     2      29.300  31.450  12.650  1.00  0.00            
ATOM    177  H12 CN4     2      27.940  31.930  17.230  1.00  0.00            
TER
ENDMDL
MODEL        1
ATOM      1  C1  BCD     1      18.960  32.140  27.180  1.00  0.00            
ATOM      2  O1  BCD     1      19.090  31.790  25.850  1.00  0.00            
ATOM      3  C2  BCD     1      18.310  33.520  27.270  1.00  0.00            
ATOM      4  O2  BCD     1      17.040  33.620  26.520  1.00  0.00            
ATOM      5  C3  BCD     1      19.320  34.670  26.790  1.00  0.00            
ATOM      6  O3  BCD     1      18.810  36.020  27.120  1.00  0.00            
ATOM      7  C4  BCD     1      20.730  34.450  27.390  1.00  0.00            
ATOM      8  C5  BCD     1      21.150  33.000  27.290  1.00  0.00            
ATOM      9  O4  BCD     1      20.190  32.170  27.930  1.00  0.00            
ATOM     10  C6  BCD     1      22.520  32.690  27.870  1.00  0.00            
ATOM     11  O5  BCD     1      22.630  33.100  29.220  1.00  0.00            
ATOM     12  H1  BCD     1      18.390  31.400  27.750  1.00  0.00            
ATOM     13  H2  BCD     1      18.030  33.710  28.320  1.00  0.00            
ATOM     14  H3  BCD     1      17.200  33.720  25.580  1.00  0.00            
ATOM     15  H4  BCD     1      19.430  34.570  25.700  1.00  0.00            
ATOM     16  H5  BCD     1      18.090  36.110  26.490  1.00  0.00            
ATOM     17  H6  BCD     1      20.820  34.770  28.430  1.00  0.00            
ATOM     18  H7  BCD     1      21.170  32.730  26.220  1.00  0.00            
ATOM     19  H8  BCD     1      22.790  31.630  27.870  1.00  0.00            
ATOM     20  H9  BCD     1      23.320  33.250  27.360  1.00  0.00            
ATOM     21  H10 BCD     1      23.510  32.970  29.580  1.00  0.00            
ATOM     22  C7  BCD     1      17.880  28.720  23.260  1.00  0.00            
ATOM     23  O6  BCD     1      17.720  29.620  22.210  1.00  0.00            
ATOM     24  C8  BCD     1      16.950  28.990  24.450  1.00  0.00            
ATOM     25  O7  BCD     1      15.670  29.070  23.860  1.00  0.00            
ATOM     26  C9  BCD     1      17.270  30.340  25.030  1.00  0.00            
ATOM     27  O8  BCD     1      16.310  30.640  26.130  1.00  0.00            
ATOM     28  C10 BCD     1      18.710  30.430  25.460  1.00  0.00            
ATOM     29  C11 BCD     1      19.660  29.920  24.330  1.00  0.00            
ATOM     30  O9  BCD     1      19.250  28.720  23.690  1.00  0.00            
ATOM     31  C12 BCD     1      21.040  29.680  24.880  1.00  0.00            
ATOM     32  O10 BCD     1      21.130  28.610  25.900  1.00  0.00            
ATOM     33  H11 BCD     1      17.610  27.690  22.970  1.00  0.00            
ATOM     34  H12 BCD     1      17.110  28.150  25.130  1.00  0.00            
ATOM     35  H13 BCD     1      15.050  29.070  24.590  1.00  0.00            
ATOM     36  H14 BCD     1      17.060  31.070  24.240  1.00  0.00            
ATOM     37  H15 BCD     1      15.500  31.010  25.750  1.00  0.00            
ATOM     38  H16 BCD     1      18.820  29.840  26.390  1.00  0.00            
ATOM     39  H17 BCD     1      19.720  30.750  23.610  1.00  0.00            
ATOM     40  H18 BCD     1      21.630  29.360  24.010  1.00  0.00            
ATOM     41  H19 BCD     1      21.350  30.660  25.250  1.00  0.00            
ATOM     42  H20 BCD     1      20.630  28.890  26.680  1.00  0.00            
ATOM     43  C13 BCD     1      17.230  30.200  18.280  1.00  0.00            
ATOM     44  O11 BCD     1      17.980  31.440  18.580  1.00  0.00            
ATOM     45  C14 BCD     1      15.930  30.130  19.120  1.00  0.00            
ATOM     46  O12 BCD     1      14.920  31.070  18.660  1.00  0.00            
ATOM     47  C15 BCD     1      16.160  30.220  20.560  1.00  0.00            
ATOM     48  O13 BCD     1      14.940  30.150  21.310  1.00  0.00            
ATOM     49  C16 BCD     1      17.210  29.160  20.940  1.00  0.00            
ATOM     50  C17 BCD     1      18.440  29.120  19.950  1.00  0.00            
ATOM     51  O14 BCD     1      18.080  29.120  18.540  1.00  0.00            
ATOM     52  C18 BCD     1      19.330  27.960  20.110  1.00  0.00            
ATOM     53  O15 BCD     1      18.650  26.740  20.170  1.00  0.00            
ATOM     54  H21 BCD     1      17.070  30.200  17.200  1.00  0.00            
ATOM     55  H22 BCD     1      15.450  29.160  18.890  1.00  0.00            
ATOM     56  H23 BCD     1      14.080  30.600  18.690  1.00  0.00            
ATOM     57  H24 BCD     1      16.590  31.210  20.780  1.00  0.00            
ATOM     58  H25 BCD     1      15.120  30.000  22.250  1.00  0.00            
ATOM     59  H26 BCD     1      16.650  28.220  21.050  1.00  0.00            
ATOM     60  H27 BCD     1      19.020  30.050  20.010  1.00  0.00            
ATOM     61  H28 BCD     1      20.030  27.880  19.270  1.00  0.00            
ATOM     62  H29 BCD     1      19.890  28.240  21.010  1.00  0.00            
ATOM     63  H30 BCD     1      18.390  26.480  19.290  1.00  0.00            
ATOM     64  C19 BCD     1      19.390  34.820  16.540  1.00  0.00            
ATOM     65  O16 BCD     1      19.250  35.710  17.670  1.00  0.00            
ATOM     66  C20 BCD     1      18.060  34.180  16.100  1.00  0.00            
ATOM     67  O17 BCD     1      17.190  35.230  15.750  1.00  0.00            
ATOM     68  C21 BCD     1      17.440  33.240  17.170  1.00  0.00            
ATOM     69  O18 BCD     1      16.310  32.560  16.590  1.00  0.00            
ATOM     70  C22 BCD     1      18.490  32.210  17.480  1.00  0.00            
ATOM     71  C23 BCD     1      19.830  32.850  17.890  1.00  0.00            
ATOM     72  O19 BCD     1      20.290  33.770  16.870  1.00  0.00            
ATOM     73  C24 BCD     1      20.870  31.750  18.040  1.00  0.00            
ATOM     74  O20 BCD     1      22.030  32.490  18.450  1.00  0.00            
ATOM     75  H31 BCD     1      19.780  35.360  15.670  1.00  0.00            
ATOM     76  H32 BCD     1      18.230  33.580  15.200  1.00  0.00            
ATOM     77  H33 BCD     1      16.990  35.630  16.610  1.00  0.00            
ATOM     78  H34 BCD     1      17.220  33.680  18.150  1.00  0.00            
ATOM     79  H35 BCD     1      15.870  32.030  17.260  1.00  0.00            
ATOM     80  H36 BCD     1      18.720  31.670  16.560  1.00  0.00            
ATOM     81  H37 BCD     1      19.760  33.480  18.790  1.00  0.00            
ATOM     82  H38 BCD     1      20.530  30.940  18.690  1.00  0.00            
ATOM     83  H39 BCD     1      21.090  31.350  17.040  1.00  0.00            
ATOM     84  H40 BCD     1      22.330  33.150  17.820  1.00  0.00            
ATOM     85  C25 BCD     1      21.220  39.320  18.680  1.00  0.00            
ATOM     86  O21 BCD     1      20.890  39.130  20.110  1.00  0.00            
ATOM     87  C26 BCD     1      19.810  39.340  18.070  1.00  0.00            
ATOM     88  O22 BCD     1      19.050  40.430  18.640  1.00  0.00            
ATOM     89  C27 BCD     1      19.070  38.000  18.180  1.00  0.00            
ATOM     90  O23 BCD     1      17.830  38.130  17.430  1.00  0.00            
ATOM     91  C28 BCD     1      19.940  36.930  17.610  1.00  0.00            
ATOM     92  C29 BCD     1      21.270  36.870  18.330  1.00  0.00            
ATOM     93  O24 BCD     1      21.930  38.160  18.180  1.00  0.00            
ATOM     94  C30 BCD     1      22.360  35.880  18.050  1.00  0.00            
ATOM     95  O25 BCD     1      22.700  35.850  16.700  1.00  0.00            
ATOM     96  H41 BCD     1      21.790  40.210  18.380  1.00  0.00            
ATOM     97  H42 BCD     1      19.860  39.590  17.000  1.00  0.00            
ATOM     98  H43 BCD     1      18.240  40.610  18.160  1.00  0.00            
ATOM     99  H44 BCD     1      18.960  37.820  19.260  1.00  0.00            
ATOM    100  H45 BCD     1      17.250  37.430  17.750  1.00  0.00            
ATOM    101  H46 BCD     1      20.220  37.180  16.580  1.00  0.00            
ATOM    102  H47 BCD     1      21.070  36.760  19.410  1.00  0.00            
ATOM    103  H48 BCD     1      23.250  36.180  18.620  1.00  0.00            
ATOM    104  H49 BCD     1      22.150  34.880  18.460  1.00  0.00            
ATOM    105  H50 BCD     1      22.610  36.730  16.310  1.00  0.00            
ATOM    106  C31 BCD     1      22.200  40.200  23.890  1.00  0.00            
ATOM    107  O26 BCD     1      21.980  38.900  24.210  1.00  0.00            
ATOM    108  C32 BCD     1      20.890  40.850  23.400  1.00  0.00            
ATOM    109  O27 BCD     1      19.910  40.870  24.400  1.00  0.00            
ATOM    110  C33 BCD     1      20.300  40.230  22.090  1.00  0.00            
ATOM    111  C34 BCD     1      21.430  40.080  21.020  1.00  0.00            
ATOM    112  C35 BCD     1      22.740  39.440  21.620  1.00  0.00            
ATOM    113  O28 BCD     1      23.080  40.230  22.810  1.00  0.00            
ATOM    114  C36 BCD     1      23.920  39.540  20.680  1.00  0.00            
ATOM    115  O29 BCD     1      24.170  40.890  20.390  1.00  0.00            
ATOM    116  O30 BCD     1      19.260  40.910  21.390  1.00  0.00            
ATOM    117  H51 BCD     1      22.550  40.830  24.710  1.00  0.00            
ATOM    118  H52 BCD     1      20.990  41.930  23.220  1.00  0.00            
ATOM    119  H53 BCD     1      19.100  40.540  24.010  1.00  0.00            
ATOM    120  H54 BCD     1      19.980  39.240  22.420  1.00  0.00            
ATOM    121  H55 BCD     1      19.260  40.500  20.520  1.00  0.00            
ATOM    122  H56 BCD     1      21.650  41.050  20.580  1.00  0.00            
ATOM    123  H57 BCD     1      22.550  38.410  21.970  1.00  0.00            
ATOM    124  H58 BCD     1      24.770  39.140  21.250  1.00  0.00            
ATOM    125  H59 BCD     1      23.740  38.920  19.800  1.00  0.00            
ATOM    126  H60 BCD     1      24.670  41.290  21.110  1.00  0.00            
ATOM    127  C37 BCD     1      22.420  36.220  27.350  1.00  0.00            
ATOM    128  O31 BCD     1      21.520  35.370  26.620  1.00  0.00            
ATOM    129  C38 BCD     1      21.690  37.550  27.640  1.00  0.00            
ATOM    130  O32 BCD     1      20.640  37.370  28.620  1.00  0.00            
ATOM    131  C39 BCD     1      21.230  38.150  26.320  1.00  0.00            
ATOM    132  O33 BCD     1      20.380  39.280  26.680  1.00  0.00            
ATOM    133  C40 BCD     1      22.420  38.500  25.480  1.00  0.00            
ATOM    134  C41 BCD     1      23.250  37.240  25.300  1.00  0.00            
ATOM    135  O34 BCD     1      23.550  36.540  26.540  1.00  0.00            
ATOM    136  C42 BCD     1      24.510  37.530  24.570  1.00  0.00            
ATOM    137  O35 BCD     1      25.300  38.510  25.190  1.00  0.00            
ATOM    138  H61 BCD     1      22.810  35.780  28.280  1.00  0.00            
ATOM    139  H62 BCD     1      22.490  38.190  28.050  1.00  0.00            
ATOM    140  H63 BCD     1      19.850  37.010  28.210  1.00  0.00            
ATOM    141  H64 BCD     1      20.640  37.350  25.860  1.00  0.00            
ATOM    142  H65 BCD     1      20.300  39.760  25.860  1.00  0.00            
ATOM    143  H66 BCD     1      23.010  39.270  26.010  1.00  0.00            
ATOM    144  H67 BCD     1      22.730  36.530  24.640  1.00  0.00            
ATOM    145  H68 BCD     1      25.160  36.650  24.580  1.00  0.00            
ATOM    146  H69 BCD     1      24.340  37.820  23.530  1.00  0.00            
ATOM    147  H70 BCD     1      25.650  38.990  24.430  1.00  0.00            
ATOM    148  C1  CN4     2      15.480  36.610  21.440  1.00  0.00            
ATOM    149  C2  CN4     2      16.500  36.260  20.330  1.00  0.00            
ATOM    150  C3  CN4     2      15.910  35.620  19.100  1.00  0.00            
ATOM    151  O1  CN4     2      16.390  36.050  18.050  1.00  0.00            
ATOM    152  O2  CN4     2      14.920  34.870  19.010  1.00  0.00            
ATOM    153  C4  CN4     2      17.640  35.450  20.930  1.00  0.00            
ATOM    154  C5  CN4     2      17.740  33.990  20.920  1.00  0.00            
ATOM    155  C6  CN4     2      18.850  33.370  21.470  1.00  0.00            
ATOM    156  C7  CN4     2      19.920  34.070  22.010  1.00  0.00            
ATOM    157  C8  CN4     2      21.090  33.430  22.630  1.00  0.00            
ATOM    158  C9  CN4     2      21.600  32.280  21.980  1.00  0.00            
ATOM    159  C10 CN4     2      22.760  31.610  22.440  1.00  0.00            
ATOM    160  C11 CN4     2      23.410  32.120  23.490  1.00  0.00            
ATOM    161  C12 CN4     2      22.990  33.260  24.210  1.00  0.00            
ATOM    162  C13 CN4     2      21.790  33.870  23.780  1.00  0.00            
ATOM    163  C14 CN4     2      19.870  35.460  21.900  1.00  0.00            
ATOM    164  F1  CN4     2      20.990  36.200  22.280  1.00  0.00            
ATOM    165  C15 CN4     2      18.830  36.160  21.310  1.00  0.00            
ATOM    166  H1  CN4     2      15.010  35.680  21.790  1.00  0.00            
ATOM    167  H2  CN4     2      15.990  37.090  22.280  1.00  0.00            
ATOM    168  H3  CN4     2      14.630  37.250  21.140  1.00  0.00            
ATOM    169  H4  CN4     2      16.990  37.230  20.170  1.00  0.00            
ATOM    170  H5  CN4     2      16.860  33.430  20.650  1.00  0.00            
ATOM    171  H6  CN4     2      18.900  32.290  21.480  1.00  0.00            
ATOM    172  H7  CN4     2      21.210  31.930  21.030  1.00  0.00            
ATOM    173  H8  CN4     2      23.240  30.870  21.800  1.00  0.00            
ATOM    174  H9  CN4     2      24.330  31.600  23.750  1.00  0.00            
ATOM    175  H10 CN4     2      23.590  33.590  25.050  1.00  0.00            
ATOM    176  H11 CN4     2      21.380  34.700  24.360  1.00  0.00            
ATOM    177  H12 CN4     2      18.820  37.240  21.160  1.00  0.00            
TER
ENDMDL
MODEL        1
ATOM      1  C1  BCD     1      25.650  22.210  23.710  1.00  0.00            
ATOM      2  O1  BCD     1      26.090  23.100  22.750  1.00  0.00            
ATOM      3  C2  BCD     1      24.270  21.740  23.250  1.00  0.00            
ATOM      4  O2  BCD     1      24.170  21.170  21.960  1.00  0.00            
ATOM      5  C3  BCD     1      23.290  22.890  23.330  1.00  0.00            
ATOM      6  O3  BCD     1      22.010  22.420  23.040  1.00  0.00            
ATOM      7  C4  BCD     1      23.330  23.740  24.580  1.00  0.00            
ATOM      8  C5  BCD     1      24.780  24.070  24.920  1.00  0.00            
ATOM      9  O4  BCD     1      25.530  22.880  24.940  1.00  0.00            
ATOM     10  C6  BCD     1      24.860  24.850  26.190  1.00  0.00            
ATOM     11  O5  BCD     1      24.470  24.200  27.370  1.00  0.00            
ATOM     12  H1  BCD     1      26.390  21.410  23.800  1.00  0.00            
ATOM     13  H2  BCD     1      23.920  21.010  23.990  1.00  0.00            
ATOM     14  H3  BCD     1      23.380  21.440  21.480  1.00  0.00            
ATOM     15  H4  BCD     1      23.570  23.460  22.430  1.00  0.00            
ATOM     16  H5  BCD     1      21.900  22.240  22.100  1.00  0.00            
ATOM     17  H6  BCD     1      22.830  23.110  25.320  1.00  0.00            
ATOM     18  H7  BCD     1      25.080  24.720  24.090  1.00  0.00            
ATOM     19  H8  BCD     1      25.860  25.240  26.420  1.00  0.00            
ATOM     20  H9  BCD     1      24.270  25.780  26.180  1.00  0.00            
ATOM     21  H10 BCD     1      24.590  24.720  28.180  1.00  0.00            
ATOM     22  C7  BCD     1      29.740  23.460  20.710  1.00  0.00            
ATOM     23  O6  BCD     1      29.220  24.120  19.570  1.00  0.00            
ATOM     24  C8  BCD     1      29.120  22.100  20.980  1.00  0.00            
ATOM     25  O7  BCD     1      29.430  21.260  19.810  1.00  0.00            
ATOM     26  C9  BCD     1      27.640  22.150  21.230  1.00  0.00            
ATOM     27  O8  BCD     1      27.040  20.820  21.380  1.00  0.00            
ATOM     28  C10 BCD     1      27.490  22.960  22.520  1.00  0.00            
ATOM     29  C11 BCD     1      28.070  24.380  22.380  1.00  0.00            
ATOM     30  O9  BCD     1      29.410  24.230  21.900  1.00  0.00            
ATOM     31  C12 BCD     1      28.110  25.160  23.650  1.00  0.00            
ATOM     32  O10 BCD     1      28.820  24.490  24.670  1.00  0.00            
ATOM     33  H11 BCD     1      30.830  23.350  20.620  1.00  0.00            
ATOM     34  H12 BCD     1      29.560  21.540  21.810  1.00  0.00            
ATOM     35  H13 BCD     1      28.970  20.410  19.870  1.00  0.00            
ATOM     36  H14 BCD     1      27.080  22.700  20.470  1.00  0.00            
ATOM     37  H15 BCD     1      26.100  20.960  21.560  1.00  0.00            
ATOM     38  H16 BCD     1      28.030  22.470  23.350  1.00  0.00            
ATOM     39  H17 BCD     1      27.640  25.000  21.590  1.00  0.00            
ATOM     40  H18 BCD     1      28.540  26.150  23.460  1.00  0.00            
ATOM     41  H19 BCD     1      27.070  25.400  23.900  1.00  0.00            
ATOM     42  H20 BCD     1      28.700  25.140  25.370  1.00  0.00            
ATOM     43  C13 BCD     1      30.420  26.600  16.500  1.00  0.00            
ATOM     44  O11 BCD     1      29.240  26.160  15.790  1.00  0.00            
ATOM     45  C14 BCD     1      31.280  25.350  16.710  1.00  0.00            
ATOM     46  O12 BCD     1      31.390  24.750  15.370  1.00  0.00            
ATOM     47  C15 BCD     1      30.530  24.420  17.670  1.00  0.00            
ATOM     48  O13 BCD     1      31.450  23.300  17.980  1.00  0.00            
ATOM     49  C16 BCD     1      30.140  25.020  18.960  1.00  0.00            
ATOM     50  C17 BCD     1      29.270  26.260  18.600  1.00  0.00            
ATOM     51  O14 BCD     1      30.040  27.110  17.800  1.00  0.00            
ATOM     52  C18 BCD     1      28.850  27.040  19.790  1.00  0.00            
ATOM     53  O15 BCD     1      29.860  27.270  20.670  1.00  0.00            
ATOM     54  H21 BCD     1      30.930  27.360  15.890  1.00  0.00            
ATOM     55  H22 BCD     1      32.270  25.630  17.100  1.00  0.00            
ATOM     56  H23 BCD     1      32.110  24.120  15.490  1.00  0.00            
ATOM     57  H24 BCD     1      29.600  24.060  17.210  1.00  0.00            
ATOM     58  H25 BCD     1      30.930  22.490  17.920  1.00  0.00            
ATOM     59  H26 BCD     1      30.960  25.230  19.650  1.00  0.00            
ATOM     60  H27 BCD     1      28.310  26.140  18.070  1.00  0.00            
ATOM     61  H28 BCD     1      28.430  27.970  19.390  1.00  0.00            
ATOM     62  H29 BCD     1      28.070  26.430  20.250  1.00  0.00            
ATOM     63  H30 BCD     1      29.470  27.800  21.380  1.00  0.00            
ATOM     64  C19 BCD     1      25.990  28.440  14.430  1.00  0.00            
ATOM     65  O16 BCD     1      25.140  28.130  15.500  1.00  0.00            
ATOM     66  C20 BCD     1      26.390  27.210  13.690  1.00  0.00            
ATOM     67  O17 BCD     1      25.240  26.540  13.100  1.00  0.00            
ATOM     68  C21 BCD     1      27.390  26.330  14.480  1.00  0.00            
ATOM     69  O18 BCD     1      27.830  25.180  13.730  1.00  0.00            
ATOM     70  C22 BCD     1      28.610  27.100  14.920  1.00  0.00            
ATOM     71  C23 BCD     1      28.170  28.450  15.590  1.00  0.00            
ATOM     72  O19 BCD     1      27.220  29.110  14.740  1.00  0.00            
ATOM     73  C24 BCD     1      29.300  29.450  15.870  1.00  0.00            
ATOM     74  O20 BCD     1      30.270  29.610  14.870  1.00  0.00            
ATOM     75  H31 BCD     1      25.430  29.140  13.790  1.00  0.00            
ATOM     76  H32 BCD     1      27.080  27.570  12.910  1.00  0.00            
ATOM     77  H33 BCD     1      24.800  26.270  13.900  1.00  0.00            
ATOM     78  H34 BCD     1      26.820  26.120  15.390  1.00  0.00            
ATOM     79  H35 BCD     1      28.480  24.680  14.240  1.00  0.00            
ATOM     80  H36 BCD     1      29.220  27.450  14.080  1.00  0.00            
ATOM     81  H37 BCD     1      27.680  28.220  16.540  1.00  0.00            
ATOM     82  H38 BCD     1      28.760  30.380  16.110  1.00  0.00            
ATOM     83  H39 BCD     1      29.870  29.260  16.790  1.00  0.00            
ATOM     84  H40 BCD     1      30.050  30.320  14.260  1.00  0.00            
ATOM     85  C25 BCD     1      21.080  28.110  16.450  1.00  0.00            
ATOM     86  O21 BCD     1      21.230  28.110  17.840  1.00  0.00            
ATOM     87  C26 BCD     1      21.610  26.840  15.830  1.00  0.00            
ATOM     88  O22 BCD     1      21.050  25.730  16.480  1.00  0.00            
ATOM     89  C27 BCD     1      23.130  26.820  15.850  1.00  0.00            
ATOM     90  O23 BCD     1      23.730  25.680  15.140  1.00  0.00            
ATOM     91  C28 BCD     1      23.750  28.140  15.230  1.00  0.00            
ATOM     92  C29 BCD     1      23.050  29.360  15.850  1.00  0.00            
ATOM     93  O24 BCD     1      21.600  29.230  15.860  1.00  0.00            
ATOM     94  C30 BCD     1      23.460  30.730  15.310  1.00  0.00            
ATOM     95  O25 BCD     1      23.350  30.870  13.920  1.00  0.00            
ATOM     96  H41 BCD     1      19.990  28.210  16.330  1.00  0.00            
ATOM     97  H42 BCD     1      21.300  26.820  14.780  1.00  0.00            
ATOM     98  H43 BCD     1      21.740  25.180  16.860  1.00  0.00            
ATOM     99  H44 BCD     1      23.410  26.730  16.900  1.00  0.00            
ATOM    100  H45 BCD     1      23.400  24.830  15.460  1.00  0.00            
ATOM    101  H46 BCD     1      23.400  28.090  14.190  1.00  0.00            
ATOM    102  H47 BCD     1      23.480  29.380  16.860  1.00  0.00            
ATOM    103  H48 BCD     1      22.850  31.460  15.860  1.00  0.00            
ATOM    104  H49 BCD     1      24.470  30.980  15.670  1.00  0.00            
ATOM    105  H50 BCD     1      23.940  31.600  13.730  1.00  0.00            
ATOM    106  C31 BCD     1      18.900  27.910  21.340  1.00  0.00            
ATOM    107  O26 BCD     1      19.950  27.150  21.870  1.00  0.00            
ATOM    108  C32 BCD     1      18.320  27.170  20.090  1.00  0.00            
ATOM    109  O27 BCD     1      17.750  25.980  20.510  1.00  0.00            
ATOM    110  C33 BCD     1      19.350  27.040  18.890  1.00  0.00            
ATOM    111  C34 BCD     1      20.010  28.350  18.610  1.00  0.00            
ATOM    112  C35 BCD     1      20.440  29.120  19.900  1.00  0.00            
ATOM    113  O28 BCD     1      19.420  29.140  20.860  1.00  0.00            
ATOM    114  C36 BCD     1      20.950  30.560  19.570  1.00  0.00            
ATOM    115  O29 BCD     1      19.940  31.210  18.890  1.00  0.00            
ATOM    116  O30 BCD     1      18.870  26.350  17.700  1.00  0.00            
ATOM    117  H51 BCD     1      18.110  28.030  22.090  1.00  0.00            
ATOM    118  H52 BCD     1      17.480  27.750  19.670  1.00  0.00            
ATOM    119  H53 BCD     1      18.140  25.880  21.380  1.00  0.00            
ATOM    120  H54 BCD     1      20.180  26.450  19.320  1.00  0.00            
ATOM    121  H55 BCD     1      19.700  26.130  17.270  1.00  0.00            
ATOM    122  H56 BCD     1      19.280  28.980  18.080  1.00  0.00            
ATOM    123  H57 BCD     1      21.290  28.540  20.280  1.00  0.00            
ATOM    124  H58 BCD     1      21.050  31.060  20.550  1.00  0.00            
ATOM    125  H59 BCD     1      21.820  30.550  18.910  1.00  0.00            
ATOM    126  H60 BCD     1      19.150  31.220  19.440  1.00  0.00            
ATOM    127  C37 BCD     1      21.600  25.360  25.170  1.00  0.00            
ATOM    128  O31 BCD     1      22.620  24.960  24.330  1.00  0.00            
ATOM    129  C38 BCD     1      20.250  24.790  24.780  1.00  0.00            
ATOM    130  O32 BCD     1      20.190  23.380  24.840  1.00  0.00            
ATOM    131  C39 BCD     1      19.920  25.240  23.320  1.00  0.00            
ATOM    132  O33 BCD     1      18.650  24.680  22.870  1.00  0.00            
ATOM    133  C40 BCD     1      19.960  26.790  23.260  1.00  0.00            
ATOM    134  C41 BCD     1      21.200  27.400  23.810  1.00  0.00            
ATOM    135  O34 BCD     1      21.460  26.810  25.140  1.00  0.00            
ATOM    136  C42 BCD     1      21.200  28.920  23.880  1.00  0.00            
ATOM    137  O35 BCD     1      20.030  29.270  24.660  1.00  0.00            
ATOM    138  H61 BCD     1      21.890  25.140  26.210  1.00  0.00            
ATOM    139  H62 BCD     1      19.460  25.230  25.400  1.00  0.00            
ATOM    140  H63 BCD     1      20.810  23.000  24.210  1.00  0.00            
ATOM    141  H64 BCD     1      20.750  24.980  22.650  1.00  0.00            
ATOM    142  H65 BCD     1      18.540  23.780  23.170  1.00  0.00            
ATOM    143  H66 BCD     1      19.100  27.230  23.790  1.00  0.00            
ATOM    144  H67 BCD     1      22.110  27.180  23.250  1.00  0.00            
ATOM    145  H68 BCD     1      22.100  29.230  24.440  1.00  0.00            
ATOM    146  H69 BCD     1      21.240  29.310  22.860  1.00  0.00            
ATOM    147  H70 BCD     1      19.780  30.160  24.380  1.00  0.00            
ATOM    148  C1  CN4     2      26.120  23.620  16.800  1.00  0.00            
ATOM    149  C2  CN4     2      25.110  23.610  18.030  1.00  0.00            
ATOM    150  C3  CN4     2      23.660  23.250  17.640  1.00  0.00            
ATOM    151  O1  CN4     2      23.090  22.390  18.290  1.00  0.00            
ATOM    152  O2  CN4     2      23.060  23.730  16.700  1.00  0.00            
ATOM    153  C4  CN4     2      25.170  24.910  18.850  1.00  0.00            
ATOM    154  C5  CN4     2      24.750  24.780  20.180  1.00  0.00            
ATOM    155  C6  CN4     2      24.760  25.870  21.060  1.00  0.00            
ATOM    156  C7  CN4     2      25.090  27.180  20.560  1.00  0.00            
ATOM    157  C8  CN4     2      24.930  28.330  21.460  1.00  0.00            
ATOM    158  C9  CN4     2      25.450  28.300  22.820  1.00  0.00            
ATOM    159  C10 CN4     2      25.280  29.460  23.600  1.00  0.00            
ATOM    160  C11 CN4     2      24.400  30.530  23.150  1.00  0.00            
ATOM    161  C12 CN4     2      23.850  30.470  21.860  1.00  0.00            
ATOM    162  C13 CN4     2      24.050  29.330  21.040  1.00  0.00            
ATOM    163  C14 CN4     2      25.420  27.290  19.210  1.00  0.00            
ATOM    164  F1  CN4     2      25.670  28.480  18.650  1.00  0.00            
ATOM    165  C15 CN4     2      25.570  26.160  18.420  1.00  0.00            
ATOM    166  H1  CN4     2      25.690  24.170  15.960  1.00  0.00            
ATOM    167  H2  CN4     2      27.110  24.060  16.990  1.00  0.00            
ATOM    168  H3  CN4     2      26.270  22.580  16.510  1.00  0.00            
ATOM    169  H4  CN4     2      25.500  22.900  18.780  1.00  0.00            
ATOM    170  H5  CN4     2      24.350  23.830  20.500  1.00  0.00            
ATOM    171  H6  CN4     2      24.410  25.760  22.090  1.00  0.00            
ATOM    172  H7  CN4     2      25.950  27.430  23.220  1.00  0.00            
ATOM    173  H8  CN4     2      25.740  29.480  24.580  1.00  0.00            
ATOM    174  H9  CN4     2      24.230  31.390  23.790  1.00  0.00            
ATOM    175  H10 CN4     2      23.210  31.300  21.550  1.00  0.00            
ATOM    176  H11 CN4     2      23.690  29.420  20.020  1.00  0.00            
ATOM    177  H12 CN4     2      25.930  26.310  17.410  1.00  0.00            
TER
ENDMDL
MODEL        1
ATOM      1  C1  BCD     1       0.860  24.610  13.920  1.00  0.00            
ATOM      2  O1  BCD     1       0.450  23.630  14.900  1.00  0.00            
ATOM      3  C2  BCD     1       1.710  23.980  12.840  1.00  0.00            
ATOM      4  O2  BCD     1       0.840  22.980  12.250  1.00  0.00            
ATOM      5  C3  BCD     1       2.940  23.390  13.470  1.00  0.00            
ATOM      6  O3  BCD     1       3.830  22.880  12.520  1.00  0.00            
ATOM      7  C4  BCD     1       3.690  24.400  14.340  1.00  0.00            
ATOM      8  C5  BCD     1       2.780  25.140  15.270  1.00  0.00            
ATOM      9  O4  BCD     1       1.650  25.560  14.570  1.00  0.00            
ATOM     10  C6  BCD     1       3.460  26.320  15.960  1.00  0.00            
ATOM     11  O5  BCD     1       2.560  26.970  16.870  1.00  0.00            
ATOM     12  H1  BCD     1      -0.010  25.210  13.610  1.00  0.00            
ATOM     13  H2  BCD     1       1.960  24.820  12.180  1.00  0.00            
ATOM     14  H3  BCD     1       0.330  22.610  12.970  1.00  0.00            
ATOM     15  H4  BCD     1       2.580  22.610  14.160  1.00  0.00            
ATOM     16  H5  BCD     1       3.910  22.020  12.950  1.00  0.00            
ATOM     17  H6  BCD     1       4.250  25.080  13.680  1.00  0.00            
ATOM     18  H7  BCD     1       2.500  24.450  16.080  1.00  0.00            
ATOM     19  H8  BCD     1       4.340  26.030  16.550  1.00  0.00            
ATOM     20  H9  BCD     1       3.820  26.940  15.120  1.00  0.00            
ATOM     21  H10 BCD     1       2.920  27.760  17.270  1.00  0.00            
ATOM     22  C7  BCD     1      -2.650  22.520  17.250  1.00  0.00            
ATOM     23  O6  BCD     1      -1.760  22.130  18.280  1.00  0.00            
ATOM     24  C8  BCD     1      -2.470  21.580  16.010  1.00  0.00            
ATOM     25  O7  BCD     1      -2.620  20.210  16.410  1.00  0.00            
ATOM     26  C9  BCD     1      -1.110  21.920  15.400  1.00  0.00            
ATOM     27  O8  BCD     1      -0.930  21.200  14.170  1.00  0.00            
ATOM     28  C10 BCD     1      -0.960  23.440  15.150  1.00  0.00            
ATOM     29  C11 BCD     1      -1.270  24.320  16.360  1.00  0.00            
ATOM     30  O9  BCD     1      -2.520  23.900  16.890  1.00  0.00            
ATOM     31  C12 BCD     1      -1.380  25.820  16.030  1.00  0.00            
ATOM     32  O10 BCD     1      -2.430  26.090  15.120  1.00  0.00            
ATOM     33  H11 BCD     1      -3.660  22.480  17.670  1.00  0.00            
ATOM     34  H12 BCD     1      -3.270  21.860  15.310  1.00  0.00            
ATOM     35  H13 BCD     1      -1.990  19.710  15.890  1.00  0.00            
ATOM     36  H14 BCD     1      -0.390  21.570  16.160  1.00  0.00            
ATOM     37  H15 BCD     1      -0.940  20.260  14.400  1.00  0.00            
ATOM     38  H16 BCD     1      -1.630  23.830  14.370  1.00  0.00            
ATOM     39  H17 BCD     1      -0.540  24.140  17.160  1.00  0.00            
ATOM     40  H18 BCD     1      -1.640  26.430  16.900  1.00  0.00            
ATOM     41  H19 BCD     1      -0.400  26.160  15.670  1.00  0.00            
ATOM     42  H20 BCD     1      -3.290  25.960  15.550  1.00  0.00            
ATOM     43  C13 BCD     1      -2.160  20.980  22.210  1.00  0.00            
ATOM     44  O11 BCD     1      -1.000  20.170  22.090  1.00  0.00            
ATOM     45  C14 BCD     1      -3.190  20.450  21.170  1.00  0.00            
ATOM     46  O12 BCD     1      -3.780  19.140  21.400  1.00  0.00            
ATOM     47  C15 BCD     1      -2.670  20.560  19.740  1.00  0.00            
ATOM     48  O13 BCD     1      -3.680  20.190  18.830  1.00  0.00            
ATOM     49  C16 BCD     1      -2.200  22.000  19.610  1.00  0.00            
ATOM     50  C17 BCD     1      -1.180  22.470  20.580  1.00  0.00            
ATOM     51  O14 BCD     1      -1.700  22.300  21.880  1.00  0.00            
ATOM     52  C18 BCD     1      -0.660  23.920  20.450  1.00  0.00            
ATOM     53  O15 BCD     1      -1.720  24.780  20.000  1.00  0.00            
ATOM     54  H21 BCD     1      -2.610  20.870  23.200  1.00  0.00            
ATOM     55  H22 BCD     1      -4.070  21.090  21.220  1.00  0.00            
ATOM     56  H23 BCD     1      -4.690  19.270  21.130  1.00  0.00            
ATOM     57  H24 BCD     1      -1.770  19.950  19.560  1.00  0.00            
ATOM     58  H25 BCD     1      -3.220  20.250  17.990  1.00  0.00            
ATOM     59  H26 BCD     1      -3.130  22.550  19.790  1.00  0.00            
ATOM     60  H27 BCD     1      -0.280  21.850  20.650  1.00  0.00            
ATOM     61  H28 BCD     1      -0.090  24.300  21.310  1.00  0.00            
ATOM     62  H29 BCD     1       0.150  23.920  19.700  1.00  0.00            
ATOM     63  H30 BCD     1      -1.390  25.210  19.210  1.00  0.00            
ATOM     64  C19 BCD     1       1.720  17.870  24.260  1.00  0.00            
ATOM     65  O16 BCD     1       2.530  17.690  23.100  1.00  0.00            
ATOM     66  C20 BCD     1       0.340  17.310  23.940  1.00  0.00            
ATOM     67  O17 BCD     1       0.480  15.880  23.760  1.00  0.00            
ATOM     68  C21 BCD     1      -0.390  18.020  22.880  1.00  0.00            
ATOM     69  O18 BCD     1      -1.730  17.540  22.560  1.00  0.00            
ATOM     70  C22 BCD     1      -0.420  19.540  23.170  1.00  0.00            
ATOM     71  C23 BCD     1       0.940  20.070  23.490  1.00  0.00            
ATOM     72  O19 BCD     1       1.590  19.270  24.460  1.00  0.00            
ATOM     73  C24 BCD     1       0.940  21.500  24.060  1.00  0.00            
ATOM     74  O20 BCD     1       0.340  21.520  25.300  1.00  0.00            
ATOM     75  H31 BCD     1       2.160  17.430  25.160  1.00  0.00            
ATOM     76  H32 BCD     1      -0.200  17.310  24.890  1.00  0.00            
ATOM     77  H33 BCD     1      -0.420  15.550  23.880  1.00  0.00            
ATOM     78  H34 BCD     1       0.160  17.920  21.940  1.00  0.00            
ATOM     79  H35 BCD     1      -2.270  18.140  22.030  1.00  0.00            
ATOM     80  H36 BCD     1      -1.040  19.620  24.080  1.00  0.00            
ATOM     81  H37 BCD     1       1.400  20.160  22.500  1.00  0.00            
ATOM     82  H38 BCD     1       2.020  21.680  24.180  1.00  0.00            
ATOM     83  H39 BCD     1       0.610  22.230  23.310  1.00  0.00            
ATOM     84  H40 BCD     1      -0.510  21.930  25.120  1.00  0.00            
ATOM     85  C25 BCD     1       6.130  16.450  21.770  1.00  0.00            
ATOM     86  O21 BCD     1       5.950  17.450  20.720  1.00  0.00            
ATOM     87  C26 BCD     1       5.080  15.360  21.690  1.00  0.00            
ATOM     88  O22 BCD     1       5.240  14.730  20.420  1.00  0.00            
ATOM     89  C27 BCD     1       3.730  16.020  21.990  1.00  0.00            
ATOM     90  O23 BCD     1       2.630  15.040  22.040  1.00  0.00            
ATOM     91  C28 BCD     1       3.680  16.860  23.300  1.00  0.00            
ATOM     92  C29 BCD     1       4.940  17.730  23.390  1.00  0.00            
ATOM     93  O24 BCD     1       6.080  16.960  23.100  1.00  0.00            
ATOM     94  C30 BCD     1       5.050  18.420  24.690  1.00  0.00            
ATOM     95  O25 BCD     1       5.010  17.490  25.800  1.00  0.00            
ATOM     96  H41 BCD     1       7.090  15.980  21.540  1.00  0.00            
ATOM     97  H42 BCD     1       5.250  14.600  22.470  1.00  0.00            
ATOM     98  H43 BCD     1       5.800  15.240  19.820  1.00  0.00            
ATOM     99  H44 BCD     1       3.610  16.670  21.120  1.00  0.00            
ATOM    100  H45 BCD     1       1.930  15.390  22.590  1.00  0.00            
ATOM    101  H46 BCD     1       3.540  16.270  24.220  1.00  0.00            
ATOM    102  H47 BCD     1       4.830  18.550  22.660  1.00  0.00            
ATOM    103  H48 BCD     1       5.920  19.080  24.670  1.00  0.00            
ATOM    104  H49 BCD     1       4.190  19.100  24.760  1.00  0.00            
ATOM    105  H50 BCD     1       5.120  18.030  26.600  1.00  0.00            
ATOM    106  C31 BCD     1       8.000  20.000  18.210  1.00  0.00            
ATOM    107  O26 BCD     1       6.750  20.580  17.650  1.00  0.00            
ATOM    108  C32 BCD     1       8.090  18.560  17.900  1.00  0.00            
ATOM    109  O27 BCD     1       8.010  18.330  16.490  1.00  0.00            
ATOM    110  C33 BCD     1       7.030  17.760  18.630  1.00  0.00            
ATOM    111  C34 BCD     1       7.180  18.040  20.180  1.00  0.00            
ATOM    112  C35 BCD     1       7.080  19.560  20.480  1.00  0.00            
ATOM    113  O28 BCD     1       8.020  20.210  19.650  1.00  0.00            
ATOM    114  C36 BCD     1       7.330  19.960  21.960  1.00  0.00            
ATOM    115  O29 BCD     1       7.430  21.370  22.240  1.00  0.00            
ATOM    116  O30 BCD     1       7.140  16.330  18.400  1.00  0.00            
ATOM    117  H51 BCD     1       8.860  20.480  17.740  1.00  0.00            
ATOM    118  H52 BCD     1       9.060  18.160  18.230  1.00  0.00            
ATOM    119  H53 BCD     1       8.370  17.470  16.270  1.00  0.00            
ATOM    120  H54 BCD     1       6.060  18.180  18.340  1.00  0.00            
ATOM    121  H55 BCD     1       8.040  16.100  18.190  1.00  0.00            
ATOM    122  H56 BCD     1       8.170  17.610  20.390  1.00  0.00            
ATOM    123  H57 BCD     1       6.080  19.790  20.100  1.00  0.00            
ATOM    124  H58 BCD     1       6.470  19.600  22.540  1.00  0.00            
ATOM    125  H59 BCD     1       8.220  19.540  22.440  1.00  0.00            
ATOM    126  H60 BCD     1       7.110  21.460  23.150  1.00  0.00            
ATOM    127  C37 BCD     1       5.860  24.170  15.520  1.00  0.00            
ATOM    128  O31 BCD     1       4.600  23.650  15.170  1.00  0.00            
ATOM    129  C38 BCD     1       6.970  23.270  14.990  1.00  0.00            
ATOM    130  O32 BCD     1       6.850  23.270  13.570  1.00  0.00            
ATOM    131  C39 BCD     1       7.030  21.850  15.620  1.00  0.00            
ATOM    132  O33 BCD     1       8.140  21.070  15.170  1.00  0.00            
ATOM    133  C40 BCD     1       7.050  21.970  17.160  1.00  0.00            
ATOM    134  C41 BCD     1       5.930  22.930  17.620  1.00  0.00            
ATOM    135  O34 BCD     1       5.940  24.180  16.980  1.00  0.00            
ATOM    136  C42 BCD     1       5.970  23.050  19.120  1.00  0.00            
ATOM    137  O35 BCD     1       7.110  23.750  19.610  1.00  0.00            
ATOM    138  H61 BCD     1       5.960  25.180  15.120  1.00  0.00            
ATOM    139  H62 BCD     1       7.930  23.700  15.310  1.00  0.00            
ATOM    140  H63 BCD     1       5.900  23.160  13.450  1.00  0.00            
ATOM    141  H64 BCD     1       6.090  21.380  15.280  1.00  0.00            
ATOM    142  H65 BCD     1       7.950  20.170  15.460  1.00  0.00            
ATOM    143  H66 BCD     1       8.020  22.420  17.360  1.00  0.00            
ATOM    144  H67 BCD     1       4.960  22.430  17.470  1.00  0.00            
ATOM    145  H68 BCD     1       5.050  23.490  19.530  1.00  0.00            
ATOM    146  H69 BCD     1       6.060  22.040  19.520  1.00  0.00            
ATOM    147  H70 BCD     1       7.160  23.270  20.440  1.00  0.00            
ATOM    148  C1  CN4     2       1.730  17.730  13.960  1.00  0.00            
ATOM    149  C2  CN4     2       1.100  17.650  15.360  1.00  0.00            
ATOM    150  C3  CN4     2      -0.450  17.780  15.420  1.00  0.00            
ATOM    151  O1  CN4     2      -1.140  16.830  15.770  1.00  0.00            
ATOM    152  O2  CN4     2      -0.990  18.760  14.990  1.00  0.00            
ATOM    153  C4  CN4     2       1.670  18.550  16.450  1.00  0.00            
ATOM    154  C5  CN4     2       2.290  19.780  16.190  1.00  0.00            
ATOM    155  C6  CN4     2       2.620  20.650  17.260  1.00  0.00            
ATOM    156  C7  CN4     2       2.480  20.190  18.590  1.00  0.00            
ATOM    157  C8  CN4     2       2.750  21.100  19.750  1.00  0.00            
ATOM    158  C9  CN4     2       3.500  20.680  20.830  1.00  0.00            
ATOM    159  C10 CN4     2       3.890  21.570  21.830  1.00  0.00            
ATOM    160  C11 CN4     2       3.580  22.950  21.810  1.00  0.00            
ATOM    161  C12 CN4     2       2.840  23.400  20.710  1.00  0.00            
ATOM    162  C13 CN4     2       2.480  22.490  19.670  1.00  0.00            
ATOM    163  C14 CN4     2       2.010  18.910  18.800  1.00  0.00            
ATOM    164  F1  CN4     2       1.880  18.390  20.090  1.00  0.00            
ATOM    165  C15 CN4     2       1.570  18.170  17.750  1.00  0.00            
ATOM    166  H1  CN4     2       2.770  17.380  13.930  1.00  0.00            
ATOM    167  H2  CN4     2       1.160  17.170  13.200  1.00  0.00            
ATOM    168  H3  CN4     2       1.660  18.760  13.600  1.00  0.00            
ATOM    169  H4  CN4     2       1.330  16.610  15.630  1.00  0.00            
ATOM    170  H5  CN4     2       2.370  20.110  15.160  1.00  0.00            
ATOM    171  H6  CN4     2       2.960  21.660  17.080  1.00  0.00            
ATOM    172  H7  CN4     2       3.830  19.650  20.940  1.00  0.00            
ATOM    173  H8  CN4     2       4.490  21.210  22.660  1.00  0.00            
ATOM    174  H9  CN4     2       3.880  23.580  22.650  1.00  0.00            
ATOM    175  H10 CN4     2       2.560  24.450  20.650  1.00  0.00            
ATOM    176  H11 CN4     2       2.060  22.910  18.770  1.00  0.00            
ATOM    177  H12 CN4     2       1.170  17.180  17.890  1.00  0.00            
TER
ENDMDL
MODEL        1
ATOM      1  C1  BCD     1      26.190  21.610  25.430  1.00  0.00            
ATOM      2  O1  BCD     1      26.510  22.250  24.170  1.00  0.00            
ATOM      3  C2  BCD     1      25.160  20.580  25.220  1.00  0.00            
ATOM      4  O2  BCD     1      25.590  19.520  24.410  1.00  0.00            
ATOM      5  C3  BCD     1      23.870  21.250  24.670  1.00  0.00            
ATOM      6  O3  BCD     1      22.760  20.320  24.450  1.00  0.00            
ATOM      7  C4  BCD     1      23.320  22.420  25.550  1.00  0.00            
ATOM      8  C5  BCD     1      24.500  23.240  26.010  1.00  0.00            
ATOM      9  O4  BCD     1      25.620  22.450  26.440  1.00  0.00            
ATOM     10  C6  BCD     1      24.240  24.240  27.100  1.00  0.00            
ATOM     11  O5  BCD     1      23.630  23.710  28.280  1.00  0.00            
ATOM     12  H1  BCD     1      27.010  21.080  25.940  1.00  0.00            
ATOM     13  H2  BCD     1      24.890  20.130  26.190  1.00  0.00            
ATOM     14  H3  BCD     1      24.860  18.910  24.320  1.00  0.00            
ATOM     15  H4  BCD     1      24.110  21.660  23.680  1.00  0.00            
ATOM     16  H5  BCD     1      21.990  20.890  24.290  1.00  0.00            
ATOM     17  H6  BCD     1      22.760  21.900  26.350  1.00  0.00            
ATOM     18  H7  BCD     1      24.740  23.860  25.140  1.00  0.00            
ATOM     19  H8  BCD     1      25.200  24.710  27.350  1.00  0.00            
ATOM     20  H9  BCD     1      23.550  24.980  26.670  1.00  0.00            
ATOM     21  H10 BCD     1      23.480  24.500  28.810  1.00  0.00            
ATOM     22  C7  BCD     1      29.840  23.350  22.190  1.00  0.00            
ATOM     23  O6  BCD     1      29.100  23.610  21.050  1.00  0.00            
ATOM     24  C8  BCD     1      29.750  21.870  22.600  1.00  0.00            
ATOM     25  O7  BCD     1      30.070  20.960  21.510  1.00  0.00            
ATOM     26  C9  BCD     1      28.330  21.630  22.990  1.00  0.00            
ATOM     27  O8  BCD     1      28.240  20.200  23.360  1.00  0.00            
ATOM     28  C10 BCD     1      27.910  22.570  24.130  1.00  0.00            
ATOM     29  C11 BCD     1      28.120  23.970  23.570  1.00  0.00            
ATOM     30  O9  BCD     1      29.420  24.220  23.210  1.00  0.00            
ATOM     31  C12 BCD     1      27.740  25.050  24.540  1.00  0.00            
ATOM     32  O10 BCD     1      28.320  24.940  25.850  1.00  0.00            
ATOM     33  H11 BCD     1      30.900  23.560  22.010  1.00  0.00            
ATOM     34  H12 BCD     1      30.450  21.820  23.440  1.00  0.00            
ATOM     35  H13 BCD     1      29.750  20.090  21.780  1.00  0.00            
ATOM     36  H14 BCD     1      27.800  21.810  22.050  1.00  0.00            
ATOM     37  H15 BCD     1      27.400  20.090  23.810  1.00  0.00            
ATOM     38  H16 BCD     1      28.390  22.400  25.100  1.00  0.00            
ATOM     39  H17 BCD     1      27.420  24.070  22.720  1.00  0.00            
ATOM     40  H18 BCD     1      28.160  25.990  24.180  1.00  0.00            
ATOM     41  H19 BCD     1      26.640  25.130  24.620  1.00  0.00            
ATOM     42  H20 BCD     1      27.610  25.360  26.340  1.00  0.00            
ATOM     43  C13 BCD     1      29.990  25.800  17.580  1.00  0.00            
ATOM     44  O11 BCD     1      28.890  25.340  16.800  1.00  0.00            
ATOM     45  C14 BCD     1      30.890  24.690  17.950  1.00  0.00            
ATOM     46  O12 BCD     1      31.340  24.060  16.730  1.00  0.00            
ATOM     47  C15 BCD     1      30.270  23.620  18.910  1.00  0.00            
ATOM     48  O13 BCD     1      31.210  22.600  19.300  1.00  0.00            
ATOM     49  C16 BCD     1      29.800  24.460  20.130  1.00  0.00            
ATOM     50  C17 BCD     1      28.860  25.590  19.630  1.00  0.00            
ATOM     51  O14 BCD     1      29.640  26.440  18.750  1.00  0.00            
ATOM     52  C18 BCD     1      28.300  26.440  20.710  1.00  0.00            
ATOM     53  O15 BCD     1      29.260  27.210  21.400  1.00  0.00            
ATOM     54  H21 BCD     1      30.520  26.560  16.990  1.00  0.00            
ATOM     55  H22 BCD     1      31.750  25.110  18.490  1.00  0.00            
ATOM     56  H23 BCD     1      30.540  23.650  16.390  1.00  0.00            
ATOM     57  H24 BCD     1      29.410  23.120  18.440  1.00  0.00            
ATOM     58  H25 BCD     1      30.940  22.090  20.070  1.00  0.00            
ATOM     59  H26 BCD     1      30.620  25.000  20.620  1.00  0.00            
ATOM     60  H27 BCD     1      27.980  25.210  19.100  1.00  0.00            
ATOM     61  H28 BCD     1      27.490  27.120  20.400  1.00  0.00            
ATOM     62  H29 BCD     1      27.820  25.770  21.430  1.00  0.00            
ATOM     63  H30 BCD     1      28.810  27.720  22.080  1.00  0.00            
ATOM     64  C19 BCD     1      25.930  27.060  14.430  1.00  0.00            
ATOM     65  O16 BCD     1      25.060  26.740  15.580  1.00  0.00            
ATOM     66  C20 BCD     1      26.550  25.800  13.950  1.00  0.00            
ATOM     67  O17 BCD     1      25.530  24.970  13.360  1.00  0.00            
ATOM     68  C21 BCD     1      27.350  25.120  14.990  1.00  0.00            
ATOM     69  O18 BCD     1      27.970  23.940  14.290  1.00  0.00            
ATOM     70  C22 BCD     1      28.400  26.090  15.620  1.00  0.00            
ATOM     71  C23 BCD     1      27.720  27.420  15.980  1.00  0.00            
ATOM     72  O19 BCD     1      26.870  27.950  14.970  1.00  0.00            
ATOM     73  C24 BCD     1      28.680  28.520  16.400  1.00  0.00            
ATOM     74  O20 BCD     1      29.740  28.770  15.510  1.00  0.00            
ATOM     75  H31 BCD     1      25.420  27.630  13.650  1.00  0.00            
ATOM     76  H32 BCD     1      27.330  26.070  13.230  1.00  0.00            
ATOM     77  H33 BCD     1      25.000  24.820  14.150  1.00  0.00            
ATOM     78  H34 BCD     1      26.630  24.790  15.750  1.00  0.00            
ATOM     79  H35 BCD     1      27.250  23.300  14.170  1.00  0.00            
ATOM     80  H36 BCD     1      29.210  26.390  14.940  1.00  0.00            
ATOM     81  H37 BCD     1      27.170  27.110  16.880  1.00  0.00            
ATOM     82  H38 BCD     1      28.130  29.460  16.470  1.00  0.00            
ATOM     83  H39 BCD     1      29.100  28.430  17.410  1.00  0.00            
ATOM     84  H40 BCD     1      29.560  29.460  14.870  1.00  0.00            
ATOM     85  C25 BCD     1      21.120  26.150  16.550  1.00  0.00            
ATOM     86  O21 BCD     1      21.250  26.440  17.900  1.00  0.00            
ATOM     87  C26 BCD     1      21.870  24.940  16.030  1.00  0.00            
ATOM     88  O22 BCD     1      21.440  23.750  16.810  1.00  0.00            
ATOM     89  C27 BCD     1      23.360  25.070  15.940  1.00  0.00            
ATOM     90  O23 BCD     1      24.080  23.950  15.320  1.00  0.00            
ATOM     91  C28 BCD     1      23.710  26.400  15.260  1.00  0.00            
ATOM     92  C29 BCD     1      22.890  27.600  15.750  1.00  0.00            
ATOM     93  O24 BCD     1      21.490  27.250  15.790  1.00  0.00            
ATOM     94  C30 BCD     1      22.890  28.890  14.830  1.00  0.00            
ATOM     95  O25 BCD     1      22.770  28.560  13.490  1.00  0.00            
ATOM     96  H41 BCD     1      20.040  26.030  16.400  1.00  0.00            
ATOM     97  H42 BCD     1      21.520  24.750  15.000  1.00  0.00            
ATOM     98  H43 BCD     1      21.970  23.030  16.450  1.00  0.00            
ATOM     99  H44 BCD     1      23.780  25.200  16.950  1.00  0.00            
ATOM    100  H45 BCD     1      23.730  23.130  15.680  1.00  0.00            
ATOM    101  H46 BCD     1      23.620  26.280  14.170  1.00  0.00            
ATOM    102  H47 BCD     1      23.410  27.880  16.670  1.00  0.00            
ATOM    103  H48 BCD     1      22.080  29.560  15.140  1.00  0.00            
ATOM    104  H49 BCD     1      23.830  29.450  14.910  1.00  0.00            
ATOM    105  H50 BCD     1      22.580  29.390  13.050  1.00  0.00            
ATOM    106  C31 BCD     1      19.120  26.010  21.440  1.00  0.00            
ATOM    107  O26 BCD     1      20.190  25.210  21.930  1.00  0.00            
ATOM    108  C32 BCD     1      18.570  25.200  20.220  1.00  0.00            
ATOM    109  O27 BCD     1      18.020  23.880  20.550  1.00  0.00            
ATOM    110  C33 BCD     1      19.590  25.110  19.130  1.00  0.00            
ATOM    111  C34 BCD     1      20.130  26.570  18.800  1.00  0.00            
ATOM    112  C35 BCD     1      20.610  27.290  20.040  1.00  0.00            
ATOM    113  O28 BCD     1      19.560  27.310  20.970  1.00  0.00            
ATOM    114  C36 BCD     1      21.200  28.630  19.780  1.00  0.00            
ATOM    115  O29 BCD     1      20.280  29.560  19.260  1.00  0.00            
ATOM    116  O30 BCD     1      19.130  24.360  17.980  1.00  0.00            
ATOM    117  H51 BCD     1      18.240  26.200  22.060  1.00  0.00            
ATOM    118  H52 BCD     1      17.790  25.860  19.830  1.00  0.00            
ATOM    119  H53 BCD     1      18.090  23.410  19.710  1.00  0.00            
ATOM    120  H54 BCD     1      20.450  24.700  19.660  1.00  0.00            
ATOM    121  H55 BCD     1      19.910  24.120  17.460  1.00  0.00            
ATOM    122  H56 BCD     1      19.410  27.170  18.240  1.00  0.00            
ATOM    123  H57 BCD     1      21.300  26.560  20.480  1.00  0.00            
ATOM    124  H58 BCD     1      21.590  28.990  20.740  1.00  0.00            
ATOM    125  H59 BCD     1      21.950  28.560  18.980  1.00  0.00            
ATOM    126  H60 BCD     1      19.990  29.160  18.440  1.00  0.00            
ATOM    127  C37 BCD     1      21.520  23.850  25.510  1.00  0.00            
ATOM    128  O31 BCD     1      22.410  23.110  24.760  1.00  0.00            
ATOM    129  C38 BCD     1      20.120  23.290  25.060  1.00  0.00            
ATOM    130  O32 BCD     1      19.820  21.860  25.320  1.00  0.00            
ATOM    131  C39 BCD     1      19.860  23.600  23.570  1.00  0.00            
ATOM    132  O33 BCD     1      18.510  23.280  23.350  1.00  0.00            
ATOM    133  C40 BCD     1      20.120  25.080  23.320  1.00  0.00            
ATOM    134  C41 BCD     1      21.440  25.590  23.920  1.00  0.00            
ATOM    135  O34 BCD     1      21.620  25.260  25.330  1.00  0.00            
ATOM    136  C42 BCD     1      21.660  27.170  23.920  1.00  0.00            
ATOM    137  O35 BCD     1      20.570  27.860  24.600  1.00  0.00            
ATOM    138  H61 BCD     1      21.550  23.670  26.590  1.00  0.00            
ATOM    139  H62 BCD     1      19.270  23.750  25.570  1.00  0.00            
ATOM    140  H63 BCD     1      18.940  21.640  25.030  1.00  0.00            
ATOM    141  H64 BCD     1      20.470  22.980  22.910  1.00  0.00            
ATOM    142  H65 BCD     1      18.350  23.510  22.430  1.00  0.00            
ATOM    143  H66 BCD     1      19.280  25.650  23.750  1.00  0.00            
ATOM    144  H67 BCD     1      22.220  25.190  23.260  1.00  0.00            
ATOM    145  H68 BCD     1      22.670  27.450  24.270  1.00  0.00            
ATOM    146  H69 BCD     1      21.550  27.430  22.860  1.00  0.00            
ATOM    147  H70 BCD     1      20.510  28.740  24.220  1.00  0.00            
ATOM    148  C1  CN4     2      25.410  20.130  18.080  1.00  0.00            
ATOM    149  C2  CN4     2      23.970  20.760  18.320  1.00  0.00            
ATOM    150  C3  CN4     2      23.090  20.810  17.040  1.00  0.00            
ATOM    151  O1  CN4     2      22.540  19.760  16.750  1.00  0.00            
ATOM    152  O2  CN4     2      23.070  21.790  16.270  1.00  0.00            
ATOM    153  C4  CN4     2      24.120  22.070  19.010  1.00  0.00            
ATOM    154  C5  CN4     2      23.680  22.270  20.320  1.00  0.00            
ATOM    155  C6  CN4     2      23.810  23.570  20.930  1.00  0.00            
ATOM    156  C7  CN4     2      24.460  24.680  20.310  1.00  0.00            
ATOM    157  C8  CN4     2      24.650  25.980  20.980  1.00  0.00            
ATOM    158  C9  CN4     2      24.810  26.030  22.390  1.00  0.00            
ATOM    159  C10 CN4     2      24.940  27.250  23.080  1.00  0.00            
ATOM    160  C11 CN4     2      24.970  28.460  22.380  1.00  0.00            
ATOM    161  C12 CN4     2      24.720  28.480  21.040  1.00  0.00            
ATOM    162  C13 CN4     2      24.590  27.280  20.300  1.00  0.00            
ATOM    163  C14 CN4     2      25.020  24.370  19.040  1.00  0.00            
ATOM    164  F1  CN4     2      25.840  25.280  18.420  1.00  0.00            
ATOM    165  C15 CN4     2      24.840  23.130  18.380  1.00  0.00            
ATOM    166  H1  CN4     2      26.050  20.610  17.330  1.00  0.00            
ATOM    167  H2  CN4     2      25.950  20.200  19.030  1.00  0.00            
ATOM    168  H3  CN4     2      25.290  19.060  17.870  1.00  0.00            
ATOM    169  H4  CN4     2      23.460  20.100  19.020  1.00  0.00            
ATOM    170  H5  CN4     2      23.040  21.520  20.780  1.00  0.00            
ATOM    171  H6  CN4     2      23.410  23.660  21.940  1.00  0.00            
ATOM    172  H7  CN4     2      24.820  25.130  22.990  1.00  0.00            
ATOM    173  H8  CN4     2      24.930  27.160  24.170  1.00  0.00            
ATOM    174  H9  CN4     2      25.040  29.380  22.960  1.00  0.00            
ATOM    175  H10 CN4     2      24.610  29.460  20.590  1.00  0.00            
ATOM    176  H11 CN4     2      24.420  27.460  19.240  1.00  0.00            
ATOM    177  H12 CN4     2      25.340  22.970  17.430  1.00  0.00            
TER
ENDMDL
MODEL        1
ATOM      1  C1  BCD     1      14.810  33.480   6.960  1.00  0.00            
ATOM      2  O1  BCD     1      14.050  32.680   6.060  1.00  0.00            
ATOM      3  C2  BCD     1      16.120  33.790   6.200  1.00  0.00            
ATOM      4  O2  BCD     1      16.000  34.800   5.190  1.00  0.00            
ATOM      5  C3  BCD     1      16.900  32.550   5.720  1.00  0.00            
ATOM      6  O3  BCD     1      18.030  32.850   4.880  1.00  0.00            
ATOM      7  C4  BCD     1      17.250  31.670   6.970  1.00  0.00            
ATOM      8  C5  BCD     1      15.910  31.450   7.750  1.00  0.00            
ATOM      9  O4  BCD     1      15.210  32.650   8.030  1.00  0.00            
ATOM     10  C6  BCD     1      16.210  30.750   9.090  1.00  0.00            
ATOM     11  O5  BCD     1      17.050  31.620   9.840  1.00  0.00            
ATOM     12  H1  BCD     1      14.280  34.370   7.310  1.00  0.00            
ATOM     13  H2  BCD     1      16.840  34.150   6.950  1.00  0.00            
ATOM     14  H3  BCD     1      15.760  34.380   4.350  1.00  0.00            
ATOM     15  H4  BCD     1      16.180  32.040   5.070  1.00  0.00            
ATOM     16  H5  BCD     1      18.220  32.110   4.290  1.00  0.00            
ATOM     17  H6  BCD     1      17.970  32.210   7.600  1.00  0.00            
ATOM     18  H7  BCD     1      15.320  30.770   7.130  1.00  0.00            
ATOM     19  H8  BCD     1      15.260  30.630   9.630  1.00  0.00            
ATOM     20  H9  BCD     1      16.690  29.780   8.940  1.00  0.00            
ATOM     21  H10 BCD     1      17.560  31.190  10.540  1.00  0.00            
ATOM     22  C7  BCD     1       9.920  31.930   5.980  1.00  0.00            
ATOM     23  O6  BCD     1      10.190  30.570   6.170  1.00  0.00            
ATOM     24  C8  BCD     1      10.510  32.450   4.680  1.00  0.00            
ATOM     25  O7  BCD     1       9.870  31.760   3.650  1.00  0.00            
ATOM     26  C9  BCD     1      12.080  32.330   4.660  1.00  0.00            
ATOM     27  O8  BCD     1      12.650  32.920   3.420  1.00  0.00            
ATOM     28  C10 BCD     1      12.650  33.100   5.870  1.00  0.00            
ATOM     29  C11 BCD     1      11.880  32.750   7.180  1.00  0.00            
ATOM     30  O9  BCD     1      10.450  32.720   7.020  1.00  0.00            
ATOM     31  C12 BCD     1      12.090  33.530   8.490  1.00  0.00            
ATOM     32  O10 BCD     1      11.720  34.940   8.310  1.00  0.00            
ATOM     33  H11 BCD     1       8.830  32.020   6.020  1.00  0.00            
ATOM     34  H12 BCD     1      10.220  33.500   4.760  1.00  0.00            
ATOM     35  H13 BCD     1       9.930  30.820   3.860  1.00  0.00            
ATOM     36  H14 BCD     1      12.400  31.300   4.820  1.00  0.00            
ATOM     37  H15 BCD     1      12.390  32.300   2.740  1.00  0.00            
ATOM     38  H16 BCD     1      12.630  34.190   5.750  1.00  0.00            
ATOM     39  H17 BCD     1      12.160  31.700   7.380  1.00  0.00            
ATOM     40  H18 BCD     1      11.550  33.050   9.310  1.00  0.00            
ATOM     41  H19 BCD     1      13.110  33.400   8.870  1.00  0.00            
ATOM     42  H20 BCD     1      10.780  34.940   8.140  1.00  0.00            
ATOM     43  C13 BCD     1       8.630  27.000   7.590  1.00  0.00            
ATOM     44  O11 BCD     1       9.960  26.500   7.730  1.00  0.00            
ATOM     45  C14 BCD     1       8.130  27.400   6.220  1.00  0.00            
ATOM     46  O12 BCD     1       7.960  26.220   5.410  1.00  0.00            
ATOM     47  C15 BCD     1       8.970  28.510   5.570  1.00  0.00            
ATOM     48  O13 BCD     1       8.490  29.070   4.350  1.00  0.00            
ATOM     49  C16 BCD     1       9.070  29.730   6.570  1.00  0.00            
ATOM     50  C17 BCD     1       9.320  29.310   8.060  1.00  0.00            
ATOM     51  O14 BCD     1       8.450  28.120   8.430  1.00  0.00            
ATOM     52  C18 BCD     1       9.240  30.470   8.970  1.00  0.00            
ATOM     53  O15 BCD     1       8.000  31.240   8.830  1.00  0.00            
ATOM     54  H21 BCD     1       7.910  26.260   7.950  1.00  0.00            
ATOM     55  H22 BCD     1       7.120  27.760   6.440  1.00  0.00            
ATOM     56  H23 BCD     1       8.810  25.810   5.240  1.00  0.00            
ATOM     57  H24 BCD     1       9.960  28.110   5.320  1.00  0.00            
ATOM     58  H25 BCD     1       8.690  28.470   3.630  1.00  0.00            
ATOM     59  H26 BCD     1       8.190  30.350   6.360  1.00  0.00            
ATOM     60  H27 BCD     1      10.360  28.980   8.090  1.00  0.00            
ATOM     61  H28 BCD     1       9.170  30.000   9.960  1.00  0.00            
ATOM     62  H29 BCD     1      10.120  31.120   8.980  1.00  0.00            
ATOM     63  H30 BCD     1       8.140  32.130   9.180  1.00  0.00            
ATOM     64  C19 BCD     1      11.880  23.000   7.770  1.00  0.00            
ATOM     65  O16 BCD     1      13.160  23.530   8.150  1.00  0.00            
ATOM     66  C20 BCD     1      11.570  23.440   6.350  1.00  0.00            
ATOM     67  O17 BCD     1      12.780  23.330   5.590  1.00  0.00            
ATOM     68  C21 BCD     1      11.060  24.880   6.380  1.00  0.00            
ATOM     69  O18 BCD     1      10.550  25.350   5.080  1.00  0.00            
ATOM     70  C22 BCD     1      10.070  25.120   7.520  1.00  0.00            
ATOM     71  C23 BCD     1      10.550  24.620   8.890  1.00  0.00            
ATOM     72  O19 BCD     1      10.870  23.250   8.770  1.00  0.00            
ATOM     73  C24 BCD     1       9.490  24.720  10.010  1.00  0.00            
ATOM     74  O20 BCD     1       8.430  23.710   9.940  1.00  0.00            
ATOM     75  H31 BCD     1      11.970  21.910   7.660  1.00  0.00            
ATOM     76  H32 BCD     1      10.830  22.710   6.000  1.00  0.00            
ATOM     77  H33 BCD     1      12.830  24.010   4.910  1.00  0.00            
ATOM     78  H34 BCD     1      11.940  25.470   6.670  1.00  0.00            
ATOM     79  H35 BCD     1      11.300  25.680   4.580  1.00  0.00            
ATOM     80  H36 BCD     1       9.130  24.600   7.280  1.00  0.00            
ATOM     81  H37 BCD     1      11.320  25.310   9.270  1.00  0.00            
ATOM     82  H38 BCD     1      10.050  24.620  10.950  1.00  0.00            
ATOM     83  H39 BCD     1       9.140  25.760  10.010  1.00  0.00            
ATOM     84  H40 BCD     1       8.580  23.210   9.130  1.00  0.00            
ATOM     85  C25 BCD     1      16.840  22.190   9.490  1.00  0.00            
ATOM     86  O21 BCD     1      17.530  23.120   8.720  1.00  0.00            
ATOM     87  C26 BCD     1      16.060  21.310   8.470  1.00  0.00            
ATOM     88  O22 BCD     1      17.060  20.720   7.560  1.00  0.00            
ATOM     89  C27 BCD     1      14.980  22.060   7.760  1.00  0.00            
ATOM     90  O23 BCD     1      14.270  21.310   6.800  1.00  0.00            
ATOM     91  C28 BCD     1      14.060  22.640   8.800  1.00  0.00            
ATOM     92  C29 BCD     1      14.830  23.460   9.850  1.00  0.00            
ATOM     93  O24 BCD     1      15.910  22.730  10.370  1.00  0.00            
ATOM     94  C30 BCD     1      13.910  24.000  10.940  1.00  0.00            
ATOM     95  O25 BCD     1      13.470  22.970  11.800  1.00  0.00            
ATOM     96  H41 BCD     1      17.540  21.500   9.960  1.00  0.00            
ATOM     97  H42 BCD     1      15.500  20.540   9.030  1.00  0.00            
ATOM     98  H43 BCD     1      16.600  19.920   7.280  1.00  0.00            
ATOM     99  H44 BCD     1      15.520  22.810   7.160  1.00  0.00            
ATOM    100  H45 BCD     1      13.640  21.890   6.360  1.00  0.00            
ATOM    101  H46 BCD     1      13.530  21.820   9.310  1.00  0.00            
ATOM    102  H47 BCD     1      15.260  24.310   9.300  1.00  0.00            
ATOM    103  H48 BCD     1      14.380  24.810  11.520  1.00  0.00            
ATOM    104  H49 BCD     1      13.060  24.500  10.450  1.00  0.00            
ATOM    105  H50 BCD     1      14.200  22.480  12.200  1.00  0.00            
ATOM    106  C31 BCD     1      20.470  26.060   9.170  1.00  0.00            
ATOM    107  O26 BCD     1      19.560  27.020   8.640  1.00  0.00            
ATOM    108  C32 BCD     1      20.770  24.920   8.290  1.00  0.00            
ATOM    109  O27 BCD     1      21.370  25.450   7.030  1.00  0.00            
ATOM    110  C33 BCD     1      19.560  24.030   7.950  1.00  0.00            
ATOM    111  C34 BCD     1      18.810  23.530   9.200  1.00  0.00            
ATOM    112  C35 BCD     1      18.740  24.660  10.300  1.00  0.00            
ATOM    113  O28 BCD     1      19.940  25.470  10.390  1.00  0.00            
ATOM    114  C36 BCD     1      18.530  24.190  11.730  1.00  0.00            
ATOM    115  O29 BCD     1      19.640  23.490  12.270  1.00  0.00            
ATOM    116  O30 BCD     1      20.060  23.050   7.120  1.00  0.00            
ATOM    117  H51 BCD     1      21.430  26.460   9.510  1.00  0.00            
ATOM    118  H52 BCD     1      21.520  24.260   8.740  1.00  0.00            
ATOM    119  H53 BCD     1      20.710  25.950   6.540  1.00  0.00            
ATOM    120  H54 BCD     1      18.820  24.690   7.480  1.00  0.00            
ATOM    121  H55 BCD     1      19.380  22.820   6.480  1.00  0.00            
ATOM    122  H56 BCD     1      19.360  22.680   9.630  1.00  0.00            
ATOM    123  H57 BCD     1      17.880  25.320  10.110  1.00  0.00            
ATOM    124  H58 BCD     1      18.370  25.070  12.360  1.00  0.00            
ATOM    125  H59 BCD     1      17.610  23.590  11.810  1.00  0.00            
ATOM    126  H60 BCD     1      19.570  22.560  12.030  1.00  0.00            
ATOM    127  C37 BCD     1      19.260  30.370   6.330  1.00  0.00            
ATOM    128  O31 BCD     1      17.840  30.380   6.700  1.00  0.00            
ATOM    129  C38 BCD     1      19.480  29.090   5.600  1.00  0.00            
ATOM    130  O32 BCD     1      18.800  29.010   4.360  1.00  0.00            
ATOM    131  C39 BCD     1      19.160  27.850   6.510  1.00  0.00            
ATOM    132  O33 BCD     1      19.430  26.550   5.920  1.00  0.00            
ATOM    133  C40 BCD     1      19.970  27.970   7.780  1.00  0.00            
ATOM    134  C41 BCD     1      19.880  29.400   8.490  1.00  0.00            
ATOM    135  O34 BCD     1      20.100  30.360   7.480  1.00  0.00            
ATOM    136  C42 BCD     1      20.790  29.600   9.650  1.00  0.00            
ATOM    137  O35 BCD     1      22.210  29.440   9.290  1.00  0.00            
ATOM    138  H61 BCD     1      19.530  31.270   5.760  1.00  0.00            
ATOM    139  H62 BCD     1      20.550  28.990   5.370  1.00  0.00            
ATOM    140  H63 BCD     1      18.620  29.930   4.140  1.00  0.00            
ATOM    141  H64 BCD     1      18.160  27.960   6.950  1.00  0.00            
ATOM    142  H65 BCD     1      18.780  26.530   5.210  1.00  0.00            
ATOM    143  H66 BCD     1      21.020  27.820   7.480  1.00  0.00            
ATOM    144  H67 BCD     1      18.880  29.560   8.910  1.00  0.00            
ATOM    145  H68 BCD     1      20.770  30.650   9.970  1.00  0.00            
ATOM    146  H69 BCD     1      20.370  28.940  10.420  1.00  0.00            
ATOM    147  H70 BCD     1      22.710  29.650  10.080  1.00  0.00            
ATOM    148  C1  CN4     2      12.990  28.210   3.480  1.00  0.00            
ATOM    149  C2  CN4     2      14.170  27.330   4.130  1.00  0.00            
ATOM    150  C3  CN4     2      14.090  25.850   3.670  1.00  0.00            
ATOM    151  O1  CN4     2      13.080  25.120   3.870  1.00  0.00            
ATOM    152  O2  CN4     2      15.040  25.340   3.070  1.00  0.00            
ATOM    153  C4  CN4     2      14.200  27.320   5.690  1.00  0.00            
ATOM    154  C5  CN4     2      15.230  26.520   6.250  1.00  0.00            
ATOM    155  C6  CN4     2      15.450  26.660   7.680  1.00  0.00            
ATOM    156  C7  CN4     2      14.650  27.450   8.510  1.00  0.00            
ATOM    157  C8  CN4     2      14.930  27.560   9.970  1.00  0.00            
ATOM    158  C9  CN4     2      13.850  27.420  10.910  1.00  0.00            
ATOM    159  C10 CN4     2      13.950  27.390  12.300  1.00  0.00            
ATOM    160  C11 CN4     2      15.260  27.560  12.810  1.00  0.00            
ATOM    161  C12 CN4     2      16.370  27.570  11.870  1.00  0.00            
ATOM    162  C13 CN4     2      16.250  27.600  10.480  1.00  0.00            
ATOM    163  C14 CN4     2      13.650  28.240   7.910  1.00  0.00            
ATOM    164  F1  CN4     2      12.750  29.030   8.580  1.00  0.00            
ATOM    165  C15 CN4     2      13.420  28.210   6.530  1.00  0.00            
ATOM    166  H1  CN4     2      12.030  27.790   3.810  1.00  0.00            
ATOM    167  H2  CN4     2      13.070  29.280   3.720  1.00  0.00            
ATOM    168  H3  CN4     2      13.000  28.110   2.390  1.00  0.00            
ATOM    169  H4  CN4     2      15.100  27.700   3.670  1.00  0.00            
ATOM    170  H5  CN4     2      15.810  25.780   5.710  1.00  0.00            
ATOM    171  H6  CN4     2      16.080  25.940   8.200  1.00  0.00            
ATOM    172  H7  CN4     2      12.870  27.110  10.580  1.00  0.00            
ATOM    173  H8  CN4     2      13.120  27.160  12.970  1.00  0.00            
ATOM    174  H9  CN4     2      15.360  27.530  13.900  1.00  0.00            
ATOM    175  H10 CN4     2      17.370  27.700  12.270  1.00  0.00            
ATOM    176  H11 CN4     2      17.120  27.730   9.850  1.00  0.00            
ATOM    177  H12 CN4     2      12.570  28.820   6.240  1.00  0.00            
TER
ENDMDL
MODEL        1
ATOM      1  C1  BCD     1      23.220  41.470  12.390  1.00  0.00            
ATOM      2  O1  BCD     1      22.950  42.330  11.320  1.00  0.00            
ATOM      3  C2  BCD     1      24.740  41.300  12.520  1.00  0.00            
ATOM      4  O2  BCD     1      25.470  42.520  12.670  1.00  0.00            
ATOM      5  C3  BCD     1      25.260  40.530  11.250  1.00  0.00            
ATOM      6  O3  BCD     1      26.640  40.190  11.250  1.00  0.00            
ATOM      7  C4  BCD     1      24.510  39.280  10.960  1.00  0.00            
ATOM      8  C5  BCD     1      22.970  39.430  11.070  1.00  0.00            
ATOM      9  O4  BCD     1      22.600  40.150  12.280  1.00  0.00            
ATOM     10  C6  BCD     1      22.230  38.150  11.070  1.00  0.00            
ATOM     11  O5  BCD     1      22.600  37.310  12.110  1.00  0.00            
ATOM     12  H1  BCD     1      22.770  41.910  13.280  1.00  0.00            
ATOM     13  H2  BCD     1      24.960  40.650  13.380  1.00  0.00            
ATOM     14  H3  BCD     1      25.300  42.900  11.800  1.00  0.00            
ATOM     15  H4  BCD     1      25.060  41.230  10.430  1.00  0.00            
ATOM     16  H5  BCD     1      26.850  39.400  10.760  1.00  0.00            
ATOM     17  H6  BCD     1      24.800  38.520  11.690  1.00  0.00            
ATOM     18  H7  BCD     1      22.510  39.950  10.220  1.00  0.00            
ATOM     19  H8  BCD     1      21.170  38.410  11.200  1.00  0.00            
ATOM     20  H9  BCD     1      22.210  37.640  10.100  1.00  0.00            
ATOM     21  H10 BCD     1      21.910  37.480  12.750  1.00  0.00            
ATOM     22  C7  BCD     1      22.060  46.010   9.840  1.00  0.00            
ATOM     23  O6  BCD     1      21.740  45.410   8.530  1.00  0.00            
ATOM     24  C8  BCD     1      23.570  45.760  10.010  1.00  0.00            
ATOM     25  O7  BCD     1      24.360  46.400   9.010  1.00  0.00            
ATOM     26  C9  BCD     1      23.830  44.270  10.270  1.00  0.00            
ATOM     27  O8  BCD     1      25.210  44.040  10.620  1.00  0.00            
ATOM     28  C10 BCD     1      22.950  43.760  11.410  1.00  0.00            
ATOM     29  C11 BCD     1      21.520  44.200  11.240  1.00  0.00            
ATOM     30  O9  BCD     1      21.420  45.610  10.960  1.00  0.00            
ATOM     31  C12 BCD     1      20.630  43.940  12.480  1.00  0.00            
ATOM     32  O10 BCD     1      21.230  44.260  13.730  1.00  0.00            
ATOM     33  H11 BCD     1      21.970  47.100   9.690  1.00  0.00            
ATOM     34  H12 BCD     1      23.760  46.270  10.970  1.00  0.00            
ATOM     35  H13 BCD     1      25.290  46.150   9.020  1.00  0.00            
ATOM     36  H14 BCD     1      23.610  43.720   9.350  1.00  0.00            
ATOM     37  H15 BCD     1      25.640  44.270   9.800  1.00  0.00            
ATOM     38  H16 BCD     1      23.250  44.100  12.410  1.00  0.00            
ATOM     39  H17 BCD     1      21.050  43.710  10.380  1.00  0.00            
ATOM     40  H18 BCD     1      19.700  44.510  12.430  1.00  0.00            
ATOM     41  H19 BCD     1      20.340  42.880  12.450  1.00  0.00            
ATOM     42  H20 BCD     1      21.100  45.200  13.850  1.00  0.00            
ATOM     43  C13 BCD     1      19.970  46.570   5.170  1.00  0.00            
ATOM     44  O11 BCD     1      21.210  46.290   4.620  1.00  0.00            
ATOM     45  C14 BCD     1      20.030  47.660   6.220  1.00  0.00            
ATOM     46  O12 BCD     1      20.650  48.910   5.770  1.00  0.00            
ATOM     47  C15 BCD     1      20.750  47.260   7.480  1.00  0.00            
ATOM     48  O13 BCD     1      20.450  48.270   8.540  1.00  0.00            
ATOM     49  C16 BCD     1      20.500  45.820   7.980  1.00  0.00            
ATOM     50  C17 BCD     1      20.150  44.860   6.810  1.00  0.00            
ATOM     51  O14 BCD     1      19.340  45.520   5.790  1.00  0.00            
ATOM     52  C18 BCD     1      19.470  43.610   7.360  1.00  0.00            
ATOM     53  O15 BCD     1      18.200  43.910   7.860  1.00  0.00            
ATOM     54  H21 BCD     1      19.350  46.870   4.320  1.00  0.00            
ATOM     55  H22 BCD     1      18.970  47.800   6.450  1.00  0.00            
ATOM     56  H23 BCD     1      21.110  49.360   6.480  1.00  0.00            
ATOM     57  H24 BCD     1      21.810  47.370   7.210  1.00  0.00            
ATOM     58  H25 BCD     1      21.160  48.470   9.150  1.00  0.00            
ATOM     59  H26 BCD     1      19.690  45.900   8.720  1.00  0.00            
ATOM     60  H27 BCD     1      21.130  44.610   6.380  1.00  0.00            
ATOM     61  H28 BCD     1      19.310  42.850   6.580  1.00  0.00            
ATOM     62  H29 BCD     1      20.090  43.170   8.150  1.00  0.00            
ATOM     63  H30 BCD     1      18.200  43.580   8.760  1.00  0.00            
ATOM     64  C19 BCD     1      22.920  45.850   0.890  1.00  0.00            
ATOM     65  O16 BCD     1      23.110  44.510   1.380  1.00  0.00            
ATOM     66  C20 BCD     1      23.560  46.840   1.820  1.00  0.00            
ATOM     67  O17 BCD     1      24.970  46.730   1.790  1.00  0.00            
ATOM     68  C21 BCD     1      23.050  46.560   3.310  1.00  0.00            
ATOM     69  O18 BCD     1      23.670  47.310   4.380  1.00  0.00            
ATOM     70  C22 BCD     1      21.560  46.750   3.300  1.00  0.00            
ATOM     71  C23 BCD     1      20.900  46.020   2.140  1.00  0.00            
ATOM     72  O19 BCD     1      21.520  46.200   0.800  1.00  0.00            
ATOM     73  C24 BCD     1      19.470  46.300   1.960  1.00  0.00            
ATOM     74  O20 BCD     1      19.220  47.700   1.780  1.00  0.00            
ATOM     75  H31 BCD     1      23.400  45.910  -0.100  1.00  0.00            
ATOM     76  H32 BCD     1      23.320  47.880   1.580  1.00  0.00            
ATOM     77  H33 BCD     1      25.330  47.280   2.490  1.00  0.00            
ATOM     78  H34 BCD     1      23.250  45.490   3.500  1.00  0.00            
ATOM     79  H35 BCD     1      23.650  46.680   5.100  1.00  0.00            
ATOM     80  H36 BCD     1      21.330  47.810   3.110  1.00  0.00            
ATOM     81  H37 BCD     1      20.910  44.940   2.350  1.00  0.00            
ATOM     82  H38 BCD     1      19.140  45.890   1.000  1.00  0.00            
ATOM     83  H39 BCD     1      18.770  45.950   2.730  1.00  0.00            
ATOM     84  H40 BCD     1      19.600  47.910   0.930  1.00  0.00            
ATOM     85  C25 BCD     1      24.780  40.950   0.380  1.00  0.00            
ATOM     86  O21 BCD     1      25.080  40.950   1.780  1.00  0.00            
ATOM     87  C26 BCD     1      25.450  42.160  -0.280  1.00  0.00            
ATOM     88  O22 BCD     1      26.860  41.950  -0.120  1.00  0.00            
ATOM     89  C27 BCD     1      24.950  43.430   0.430  1.00  0.00            
ATOM     90  O23 BCD     1      25.640  44.660  -0.020  1.00  0.00            
ATOM     91  C28 BCD     1      23.460  43.590   0.330  1.00  0.00            
ATOM     92  C29 BCD     1      22.800  42.290   0.880  1.00  0.00            
ATOM     93  O24 BCD     1      23.320  41.130   0.260  1.00  0.00            
ATOM     94  C30 BCD     1      21.320  42.320   0.600  1.00  0.00            
ATOM     95  O25 BCD     1      20.980  42.750  -0.720  1.00  0.00            
ATOM     96  H41 BCD     1      24.950  40.010  -0.170  1.00  0.00            
ATOM     97  H42 BCD     1      25.090  42.040  -1.310  1.00  0.00            
ATOM     98  H43 BCD     1      27.070  41.740   0.790  1.00  0.00            
ATOM     99  H44 BCD     1      25.190  43.280   1.490  1.00  0.00            
ATOM    100  H45 BCD     1      25.620  45.320   0.690  1.00  0.00            
ATOM    101  H46 BCD     1      23.130  43.910  -0.670  1.00  0.00            
ATOM    102  H47 BCD     1      22.950  42.360   1.960  1.00  0.00            
ATOM    103  H48 BCD     1      20.830  41.380   0.880  1.00  0.00            
ATOM    104  H49 BCD     1      20.900  43.070   1.290  1.00  0.00            
ATOM    105  H50 BCD     1      21.340  42.120  -1.350  1.00  0.00            
ATOM    106  C31 BCD     1      26.800  38.000   4.200  1.00  0.00            
ATOM    107  O26 BCD     1      26.080  38.540   5.320  1.00  0.00            
ATOM    108  C32 BCD     1      27.690  39.010   3.520  1.00  0.00            
ATOM    109  O27 BCD     1      28.800  39.340   4.310  1.00  0.00            
ATOM    110  C33 BCD     1      26.920  40.250   3.050  1.00  0.00            
ATOM    111  C34 BCD     1      25.810  39.820   2.140  1.00  0.00            
ATOM    112  C35 BCD     1      24.870  38.750   2.840  1.00  0.00            
ATOM    113  O28 BCD     1      25.810  37.750   3.270  1.00  0.00            
ATOM    114  C36 BCD     1      23.780  38.230   1.990  1.00  0.00            
ATOM    115  O29 BCD     1      24.280  37.700   0.780  1.00  0.00            
ATOM    116  O30 BCD     1      27.800  41.240   2.390  1.00  0.00            
ATOM    117  H51 BCD     1      27.320  37.120   4.590  1.00  0.00            
ATOM    118  H52 BCD     1      28.050  38.440   2.650  1.00  0.00            
ATOM    119  H53 BCD     1      29.300  38.520   4.390  1.00  0.00            
ATOM    120  H54 BCD     1      26.500  40.800   3.900  1.00  0.00            
ATOM    121  H55 BCD     1      28.640  41.140   2.870  1.00  0.00            
ATOM    122  H56 BCD     1      26.250  39.320   1.270  1.00  0.00            
ATOM    123  H57 BCD     1      24.460  39.230   3.740  1.00  0.00            
ATOM    124  H58 BCD     1      23.210  37.460   2.520  1.00  0.00            
ATOM    125  H59 BCD     1      23.130  39.090   1.810  1.00  0.00            
ATOM    126  H60 BCD     1      23.500  37.540   0.220  1.00  0.00            
ATOM    127  C37 BCD     1      25.190  37.580   9.330  1.00  0.00            
ATOM    128  O31 BCD     1      24.880  38.920   9.670  1.00  0.00            
ATOM    129  C38 BCD     1      26.640  37.530   8.840  1.00  0.00            
ATOM    130  O32 BCD     1      27.440  37.830   9.930  1.00  0.00            
ATOM    131  C39 BCD     1      26.910  38.260   7.570  1.00  0.00            
ATOM    132  O33 BCD     1      28.310  38.030   7.170  1.00  0.00            
ATOM    133  C40 BCD     1      25.880  37.770   6.510  1.00  0.00            
ATOM    134  C41 BCD     1      24.410  37.790   6.960  1.00  0.00            
ATOM    135  O34 BCD     1      24.460  37.050   8.140  1.00  0.00            
ATOM    136  C42 BCD     1      23.450  37.180   5.960  1.00  0.00            
ATOM    137  O35 BCD     1      22.160  37.290   6.540  1.00  0.00            
ATOM    138  H61 BCD     1      25.080  36.970  10.230  1.00  0.00            
ATOM    139  H62 BCD     1      26.720  36.460   8.610  1.00  0.00            
ATOM    140  H63 BCD     1      28.290  38.090   9.550  1.00  0.00            
ATOM    141  H64 BCD     1      26.720  39.330   7.720  1.00  0.00            
ATOM    142  H65 BCD     1      28.530  38.660   6.480  1.00  0.00            
ATOM    143  H66 BCD     1      26.120  36.720   6.300  1.00  0.00            
ATOM    144  H67 BCD     1      24.170  38.840   7.160  1.00  0.00            
ATOM    145  H68 BCD     1      23.390  37.810   5.060  1.00  0.00            
ATOM    146  H69 BCD     1      23.720  36.120   5.920  1.00  0.00            
ATOM    147  H70 BCD     1      21.800  36.410   6.640  1.00  0.00            
ATOM    148  C1  CN4     2      28.220  42.250   7.560  1.00  0.00            
ATOM    149  C2  CN4     2      27.610  43.460   6.790  1.00  0.00            
ATOM    150  C3  CN4     2      27.640  44.740   7.730  1.00  0.00            
ATOM    151  O1  CN4     2      28.570  45.500   7.630  1.00  0.00            
ATOM    152  O2  CN4     2      26.870  44.960   8.670  1.00  0.00            
ATOM    153  C4  CN4     2      26.190  43.050   6.350  1.00  0.00            
ATOM    154  C5  CN4     2      25.790  43.300   5.030  1.00  0.00            
ATOM    155  C6  CN4     2      24.500  42.870   4.570  1.00  0.00            
ATOM    156  C7  CN4     2      23.520  42.350   5.460  1.00  0.00            
ATOM    157  C8  CN4     2      22.180  41.820   4.960  1.00  0.00            
ATOM    158  C9  CN4     2      21.830  40.430   5.030  1.00  0.00            
ATOM    159  C10 CN4     2      20.660  39.950   4.380  1.00  0.00            
ATOM    160  C11 CN4     2      19.760  40.840   3.860  1.00  0.00            
ATOM    161  C12 CN4     2      20.060  42.180   3.870  1.00  0.00            
ATOM    162  C13 CN4     2      21.250  42.650   4.320  1.00  0.00            
ATOM    163  C14 CN4     2      23.990  42.050   6.780  1.00  0.00            
ATOM    164  F1  CN4     2      23.160  41.440   7.620  1.00  0.00            
ATOM    165  C15 CN4     2      25.290  42.450   7.230  1.00  0.00            
ATOM    166  H1  CN4     2      27.800  42.100   8.560  1.00  0.00            
ATOM    167  H2  CN4     2      28.090  41.300   7.030  1.00  0.00            
ATOM    168  H3  CN4     2      29.320  42.240   7.640  1.00  0.00            
ATOM    169  H4  CN4     2      28.230  43.710   5.910  1.00  0.00            
ATOM    170  H5  CN4     2      26.500  43.740   4.340  1.00  0.00            
ATOM    171  H6  CN4     2      24.330  42.940   3.500  1.00  0.00            
ATOM    172  H7  CN4     2      22.520  39.710   5.460  1.00  0.00            
ATOM    173  H8  CN4     2      20.450  38.880   4.400  1.00  0.00            
ATOM    174  H9  CN4     2      18.830  40.580   3.350  1.00  0.00            
ATOM    175  H10 CN4     2      19.370  42.860   3.380  1.00  0.00            
ATOM    176  H11 CN4     2      21.510  43.700   4.140  1.00  0.00            
ATOM    177  H12 CN4     2      25.530  42.340   8.290  1.00  0.00            
TER
ENDMDL
MODEL        1
ATOM      1  C1  BCD     1      14.710  32.940   3.210  1.00  0.00            
ATOM      2  O1  BCD     1      14.030  31.930   3.950  1.00  0.00            
ATOM      3  C2  BCD     1      15.280  32.250   1.960  1.00  0.00            
ATOM      4  O2  BCD     1      14.180  31.820   1.270  1.00  0.00            
ATOM      5  C3  BCD     1      16.270  31.140   2.360  1.00  0.00            
ATOM      6  O3  BCD     1      16.880  30.460   1.230  1.00  0.00            
ATOM      7  C4  BCD     1      17.380  31.730   3.330  1.00  0.00            
ATOM      8  C5  BCD     1      16.700  32.370   4.540  1.00  0.00            
ATOM      9  O4  BCD     1      15.750  33.370   4.090  1.00  0.00            
ATOM     10  C6  BCD     1      17.710  33.040   5.490  1.00  0.00            
ATOM     11  O5  BCD     1      18.410  34.170   4.920  1.00  0.00            
ATOM     12  H1  BCD     1      14.090  33.830   3.010  1.00  0.00            
ATOM     13  H2  BCD     1      15.880  32.980   1.410  1.00  0.00            
ATOM     14  H3  BCD     1      13.560  31.480   1.920  1.00  0.00            
ATOM     15  H4  BCD     1      15.700  30.440   2.970  1.00  0.00            
ATOM     16  H5  BCD     1      17.630  29.940   1.540  1.00  0.00            
ATOM     17  H6  BCD     1      17.840  32.550   2.750  1.00  0.00            
ATOM     18  H7  BCD     1      16.130  31.620   5.110  1.00  0.00            
ATOM     19  H8  BCD     1      17.160  33.390   6.370  1.00  0.00            
ATOM     20  H9  BCD     1      18.420  32.240   5.750  1.00  0.00            
ATOM     21  H10 BCD     1      18.920  34.610   5.600  1.00  0.00            
ATOM     22  C7  BCD     1      10.470  31.470   6.030  1.00  0.00            
ATOM     23  O6  BCD     1      10.960  30.170   6.340  1.00  0.00            
ATOM     24  C8  BCD     1      10.220  31.660   4.520  1.00  0.00            
ATOM     25  O7  BCD     1       9.420  30.530   4.030  1.00  0.00            
ATOM     26  C9  BCD     1      11.620  31.500   3.780  1.00  0.00            
ATOM     27  O8  BCD     1      11.480  31.710   2.420  1.00  0.00            
ATOM     28  C10 BCD     1      12.720  32.320   4.470  1.00  0.00            
ATOM     29  C11 BCD     1      12.740  32.160   5.940  1.00  0.00            
ATOM     30  O9  BCD     1      11.420  32.390   6.430  1.00  0.00            
ATOM     31  C12 BCD     1      13.660  33.140   6.620  1.00  0.00            
ATOM     32  O10 BCD     1      13.290  34.520   6.430  1.00  0.00            
ATOM     33  H11 BCD     1       9.560  31.640   6.610  1.00  0.00            
ATOM     34  H12 BCD     1       9.760  32.650   4.390  1.00  0.00            
ATOM     35  H13 BCD     1       9.910  29.720   4.200  1.00  0.00            
ATOM     36  H14 BCD     1      11.870  30.430   3.770  1.00  0.00            
ATOM     37  H15 BCD     1      10.590  31.630   2.070  1.00  0.00            
ATOM     38  H16 BCD     1      12.460  33.380   4.340  1.00  0.00            
ATOM     39  H17 BCD     1      13.040  31.160   6.250  1.00  0.00            
ATOM     40  H18 BCD     1      13.660  32.840   7.680  1.00  0.00            
ATOM     41  H19 BCD     1      14.640  32.800   6.270  1.00  0.00            
ATOM     42  H20 BCD     1      12.350  34.520   6.630  1.00  0.00            
ATOM     43  C13 BCD     1      10.320  26.820   8.780  1.00  0.00            
ATOM     44  O11 BCD     1      11.750  26.570   8.770  1.00  0.00            
ATOM     45  C14 BCD     1       9.790  26.740   7.320  1.00  0.00            
ATOM     46  O12 BCD     1       9.960  25.410   6.740  1.00  0.00            
ATOM     47  C15 BCD     1      10.450  27.930   6.460  1.00  0.00            
ATOM     48  O13 BCD     1       9.990  27.850   5.140  1.00  0.00            
ATOM     49  C16 BCD     1      10.110  29.290   7.070  1.00  0.00            
ATOM     50  C17 BCD     1      10.580  29.270   8.550  1.00  0.00            
ATOM     51  O14 BCD     1      10.050  28.150   9.200  1.00  0.00            
ATOM     52  C18 BCD     1      10.190  30.390   9.430  1.00  0.00            
ATOM     53  O15 BCD     1       8.800  30.380   9.760  1.00  0.00            
ATOM     54  H21 BCD     1       9.870  26.100   9.480  1.00  0.00            
ATOM     55  H22 BCD     1       8.710  26.940   7.370  1.00  0.00            
ATOM     56  H23 BCD     1      10.760  25.040   7.130  1.00  0.00            
ATOM     57  H24 BCD     1      11.530  27.750   6.440  1.00  0.00            
ATOM     58  H25 BCD     1      10.490  27.120   4.750  1.00  0.00            
ATOM     59  H26 BCD     1       9.050  29.510   6.920  1.00  0.00            
ATOM     60  H27 BCD     1      11.680  29.200   8.540  1.00  0.00            
ATOM     61  H28 BCD     1      10.730  30.420  10.390  1.00  0.00            
ATOM     62  H29 BCD     1      10.390  31.340   8.910  1.00  0.00            
ATOM     63  H30 BCD     1       8.720  29.610  10.330  1.00  0.00            
ATOM     64  C19 BCD     1      14.280  23.760  10.200  1.00  0.00            
ATOM     65  O16 BCD     1      15.460  24.600   9.910  1.00  0.00            
ATOM     66  C20 BCD     1      13.520  23.400   8.950  1.00  0.00            
ATOM     67  O17 BCD     1      14.330  22.630   8.090  1.00  0.00            
ATOM     68  C21 BCD     1      13.040  24.640   8.240  1.00  0.00            
ATOM     69  O18 BCD     1      12.330  24.220   7.110  1.00  0.00            
ATOM     70  C22 BCD     1      12.130  25.290   9.340  1.00  0.00            
ATOM     71  C23 BCD     1      12.890  25.530  10.650  1.00  0.00            
ATOM     72  O19 BCD     1      13.450  24.380  11.170  1.00  0.00            
ATOM     73  C24 BCD     1      12.090  26.360  11.640  1.00  0.00            
ATOM     74  O20 BCD     1      10.780  25.710  11.830  1.00  0.00            
ATOM     75  H31 BCD     1      14.610  22.770  10.520  1.00  0.00            
ATOM     76  H32 BCD     1      12.650  22.770   9.170  1.00  0.00            
ATOM     77  H33 BCD     1      13.940  22.650   7.220  1.00  0.00            
ATOM     78  H34 BCD     1      13.870  25.330   8.050  1.00  0.00            
ATOM     79  H35 BCD     1      12.620  24.600   6.280  1.00  0.00            
ATOM     80  H36 BCD     1      11.230  24.680   9.490  1.00  0.00            
ATOM     81  H37 BCD     1      13.710  26.230  10.420  1.00  0.00            
ATOM     82  H38 BCD     1      12.620  26.470  12.590  1.00  0.00            
ATOM     83  H39 BCD     1      11.870  27.380  11.310  1.00  0.00            
ATOM     84  H40 BCD     1      10.440  26.210  12.580  1.00  0.00            
ATOM     85  C25 BCD     1      19.510  24.430  10.210  1.00  0.00            
ATOM     86  O21 BCD     1      19.500  25.320   9.110  1.00  0.00            
ATOM     87  C26 BCD     1      18.840  23.090   9.890  1.00  0.00            
ATOM     88  O22 BCD     1      19.560  22.360   8.880  1.00  0.00            
ATOM     89  C27 BCD     1      17.430  23.360   9.400  1.00  0.00            
ATOM     90  O23 BCD     1      16.740  22.140   9.110  1.00  0.00            
ATOM     91  C28 BCD     1      16.640  24.050  10.540  1.00  0.00            
ATOM     92  C29 BCD     1      17.360  25.310  11.040  1.00  0.00            
ATOM     93  O24 BCD     1      18.730  25.080  11.220  1.00  0.00            
ATOM     94  C30 BCD     1      16.780  25.740  12.390  1.00  0.00            
ATOM     95  O25 BCD     1      17.120  24.790  13.340  1.00  0.00            
ATOM     96  H41 BCD     1      20.580  24.230  10.350  1.00  0.00            
ATOM     97  H42 BCD     1      18.680  22.380  10.710  1.00  0.00            
ATOM     98  H43 BCD     1      18.930  21.790   8.420  1.00  0.00            
ATOM     99  H44 BCD     1      17.530  23.930   8.470  1.00  0.00            
ATOM    100  H45 BCD     1      15.910  22.390   8.700  1.00  0.00            
ATOM    101  H46 BCD     1      16.440  23.300  11.320  1.00  0.00            
ATOM    102  H47 BCD     1      17.230  26.040  10.230  1.00  0.00            
ATOM    103  H48 BCD     1      17.180  26.730  12.630  1.00  0.00            
ATOM    104  H49 BCD     1      15.710  25.910  12.260  1.00  0.00            
ATOM    105  H50 BCD     1      17.990  24.470  13.090  1.00  0.00            
ATOM    106  C31 BCD     1      21.840  27.850   7.080  1.00  0.00            
ATOM    107  O26 BCD     1      20.690  28.420   6.440  1.00  0.00            
ATOM    108  C32 BCD     1      22.090  26.450   6.740  1.00  0.00            
ATOM    109  O27 BCD     1      22.560  26.300   5.400  1.00  0.00            
ATOM    110  C33 BCD     1      20.880  25.630   7.160  1.00  0.00            
ATOM    111  C34 BCD     1      20.710  25.890   8.690  1.00  0.00            
ATOM    112  C35 BCD     1      20.590  27.400   9.010  1.00  0.00            
ATOM    113  O28 BCD     1      21.710  28.050   8.410  1.00  0.00            
ATOM    114  C36 BCD     1      20.600  27.720  10.500  1.00  0.00            
ATOM    115  O29 BCD     1      21.780  27.160  11.130  1.00  0.00            
ATOM    116  O30 BCD     1      21.170  24.170   6.970  1.00  0.00            
ATOM    117  H51 BCD     1      22.710  28.410   6.700  1.00  0.00            
ATOM    118  H52 BCD     1      23.010  26.090   7.220  1.00  0.00            
ATOM    119  H53 BCD     1      21.730  26.510   4.970  1.00  0.00            
ATOM    120  H54 BCD     1      20.030  26.040   6.600  1.00  0.00            
ATOM    121  H55 BCD     1      20.740  23.630   7.630  1.00  0.00            
ATOM    122  H56 BCD     1      21.600  25.440   9.140  1.00  0.00            
ATOM    123  H57 BCD     1      19.620  27.770   8.670  1.00  0.00            
ATOM    124  H58 BCD     1      20.570  28.810  10.610  1.00  0.00            
ATOM    125  H59 BCD     1      19.660  27.350  10.930  1.00  0.00            
ATOM    126  H60 BCD     1      21.680  27.150  12.080  1.00  0.00            
ATOM    127  C37 BCD     1      19.660  30.660   3.230  1.00  0.00            
ATOM    128  O31 BCD     1      18.200  30.630   3.600  1.00  0.00            
ATOM    129  C38 BCD     1      20.120  29.290   2.880  1.00  0.00            
ATOM    130  O32 BCD     1      19.310  28.850   1.790  1.00  0.00            
ATOM    131  C39 BCD     1      20.130  28.410   4.120  1.00  0.00            
ATOM    132  O33 BCD     1      20.640  27.080   3.850  1.00  0.00            
ATOM    133  C40 BCD     1      20.970  29.110   5.230  1.00  0.00            
ATOM    134  C41 BCD     1      20.560  30.570   5.410  1.00  0.00            
ATOM    135  O34 BCD     1      20.490  31.260   4.240  1.00  0.00            
ATOM    136  C42 BCD     1      21.570  31.260   6.410  1.00  0.00            
ATOM    137  O35 BCD     1      22.910  31.110   6.010  1.00  0.00            
ATOM    138  H61 BCD     1      19.730  31.300   2.350  1.00  0.00            
ATOM    139  H62 BCD     1      21.180  29.350   2.590  1.00  0.00            
ATOM    140  H63 BCD     1      19.670  28.000   1.530  1.00  0.00            
ATOM    141  H64 BCD     1      19.110  28.390   4.530  1.00  0.00            
ATOM    142  H65 BCD     1      20.430  26.740   2.970  1.00  0.00            
ATOM    143  H66 BCD     1      22.010  28.970   4.920  1.00  0.00            
ATOM    144  H67 BCD     1      19.520  30.580   5.760  1.00  0.00            
ATOM    145  H68 BCD     1      21.270  32.310   6.480  1.00  0.00            
ATOM    146  H69 BCD     1      21.350  30.880   7.420  1.00  0.00            
ATOM    147  H70 BCD     1      23.220  32.010   6.180  1.00  0.00            
ATOM    148  C1  CN4     2      13.700  28.030   3.310  1.00  0.00            
ATOM    149  C2  CN4     2      14.670  27.100   4.060  1.00  0.00            
ATOM    150  C3  CN4     2      14.110  25.650   4.330  1.00  0.00            
ATOM    151  O1  CN4     2      13.020  25.560   4.900  1.00  0.00            
ATOM    152  O2  CN4     2      14.790  24.640   4.050  1.00  0.00            
ATOM    153  C4  CN4     2      15.160  27.770   5.380  1.00  0.00            
ATOM    154  C5  CN4     2      16.530  27.660   5.690  1.00  0.00            
ATOM    155  C6  CN4     2      17.040  28.120   6.930  1.00  0.00            
ATOM    156  C7  CN4     2      16.190  28.690   7.910  1.00  0.00            
ATOM    157  C8  CN4     2      16.720  29.210   9.150  1.00  0.00            
ATOM    158  C9  CN4     2      16.230  28.920  10.410  1.00  0.00            
ATOM    159  C10 CN4     2      16.720  29.490  11.620  1.00  0.00            
ATOM    160  C11 CN4     2      17.760  30.440  11.520  1.00  0.00            
ATOM    161  C12 CN4     2      18.420  30.560  10.300  1.00  0.00            
ATOM    162  C13 CN4     2      17.880  29.980   9.130  1.00  0.00            
ATOM    163  C14 CN4     2      14.790  28.850   7.580  1.00  0.00            
ATOM    164  F1  CN4     2      13.910  29.380   8.420  1.00  0.00            
ATOM    165  C15 CN4     2      14.260  28.400   6.300  1.00  0.00            
ATOM    166  H1  CN4     2      12.760  28.170   3.850  1.00  0.00            
ATOM    167  H2  CN4     2      14.180  29.020   3.320  1.00  0.00            
ATOM    168  H3  CN4     2      13.560  27.770   2.250  1.00  0.00            
ATOM    169  H4  CN4     2      15.470  26.980   3.320  1.00  0.00            
ATOM    170  H5  CN4     2      17.220  27.100   5.070  1.00  0.00            
ATOM    171  H6  CN4     2      18.080  27.890   7.140  1.00  0.00            
ATOM    172  H7  CN4     2      15.310  28.350  10.490  1.00  0.00            
ATOM    173  H8  CN4     2      16.110  29.300  12.500  1.00  0.00            
ATOM    174  H9  CN4     2      18.160  30.980  12.370  1.00  0.00            
ATOM    175  H10 CN4     2      19.380  31.060  10.310  1.00  0.00            
ATOM    176  H11 CN4     2      18.540  30.080   8.270  1.00  0.00            
ATOM    177  H12 CN4     2      13.240  28.560   5.980  1.00  0.00            
TER
ENDMDL
MODEL        1
ATOM      1  C1  BCD     1      12.390  28.350  19.500  1.00  0.00            
ATOM      2  O1  BCD     1      12.220  27.580  18.360  1.00  0.00            
ATOM      3  C2  BCD     1      11.940  29.760  19.270  1.00  0.00            
ATOM      4  O2  BCD     1      10.550  29.850  19.000  1.00  0.00            
ATOM      5  C3  BCD     1      12.840  30.340  18.180  1.00  0.00            
ATOM      6  O3  BCD     1      12.410  31.690  18.030  1.00  0.00            
ATOM      7  C4  BCD     1      14.290  30.360  18.660  1.00  0.00            
ATOM      8  C5  BCD     1      14.730  28.960  18.880  1.00  0.00            
ATOM      9  O4  BCD     1      13.800  28.370  19.800  1.00  0.00            
ATOM     10  C6  BCD     1      16.100  28.850  19.490  1.00  0.00            
ATOM     11  O5  BCD     1      16.250  29.650  20.610  1.00  0.00            
ATOM     12  H1  BCD     1      11.930  27.880  20.370  1.00  0.00            
ATOM     13  H2  BCD     1      12.310  30.230  20.190  1.00  0.00            
ATOM     14  H3  BCD     1      10.300  30.780  18.970  1.00  0.00            
ATOM     15  H4  BCD     1      12.660  29.790  17.250  1.00  0.00            
ATOM     16  H5  BCD     1      11.720  31.730  17.360  1.00  0.00            
ATOM     17  H6  BCD     1      14.380  30.970  19.570  1.00  0.00            
ATOM     18  H7  BCD     1      14.830  28.400  17.940  1.00  0.00            
ATOM     19  H8  BCD     1      16.260  27.780  19.670  1.00  0.00            
ATOM     20  H9  BCD     1      16.890  29.180  18.800  1.00  0.00            
ATOM     21  H10 BCD     1      17.020  29.320  21.090  1.00  0.00            
ATOM     22  C7  BCD     1      10.190  24.390  16.680  1.00  0.00            
ATOM     23  O6  BCD     1      10.370  24.990  15.380  1.00  0.00            
ATOM     24  C8  BCD     1       9.320  25.260  17.570  1.00  0.00            
ATOM     25  O7  BCD     1       8.070  25.490  16.920  1.00  0.00            
ATOM     26  C9  BCD     1      10.100  26.600  17.770  1.00  0.00            
ATOM     27  O8  BCD     1       9.360  27.480  18.580  1.00  0.00            
ATOM     28  C10 BCD     1      11.510  26.310  18.370  1.00  0.00            
ATOM     29  C11 BCD     1      12.240  25.310  17.510  1.00  0.00            
ATOM     30  O9  BCD     1      11.420  24.120  17.320  1.00  0.00            
ATOM     31  C12 BCD     1      13.510  24.810  18.090  1.00  0.00            
ATOM     32  O10 BCD     1      14.350  24.180  17.070  1.00  0.00            
ATOM     33  H11 BCD     1       9.600  23.470  16.550  1.00  0.00            
ATOM     34  H12 BCD     1       9.150  24.830  18.560  1.00  0.00            
ATOM     35  H13 BCD     1       7.440  25.080  17.530  1.00  0.00            
ATOM     36  H14 BCD     1      10.280  27.040  16.780  1.00  0.00            
ATOM     37  H15 BCD     1       9.840  28.300  18.740  1.00  0.00            
ATOM     38  H16 BCD     1      11.330  25.890  19.370  1.00  0.00            
ATOM     39  H17 BCD     1      12.380  25.800  16.540  1.00  0.00            
ATOM     40  H18 BCD     1      14.080  25.600  18.600  1.00  0.00            
ATOM     41  H19 BCD     1      13.270  23.990  18.770  1.00  0.00            
ATOM     42  H20 BCD     1      13.850  23.410  16.780  1.00  0.00            
ATOM     43  C13 BCD     1      10.080  24.340  11.380  1.00  0.00            
ATOM     44  O11 BCD     1      10.630  25.630  11.200  1.00  0.00            
ATOM     45  C14 BCD     1       8.730  24.490  12.050  1.00  0.00            
ATOM     46  O12 BCD     1       7.960  25.370  11.230  1.00  0.00            
ATOM     47  C15 BCD     1       8.910  24.970  13.510  1.00  0.00            
ATOM     48  O13 BCD     1       7.710  24.870  14.250  1.00  0.00            
ATOM     49  C16 BCD     1      10.040  24.180  14.240  1.00  0.00            
ATOM     50  C17 BCD     1      11.310  24.000  13.450  1.00  0.00            
ATOM     51  O14 BCD     1      10.930  23.530  12.130  1.00  0.00            
ATOM     52  C18 BCD     1      12.230  23.040  14.210  1.00  0.00            
ATOM     53  O15 BCD     1      13.450  22.900  13.410  1.00  0.00            
ATOM     54  H21 BCD     1      10.030  23.800  10.420  1.00  0.00            
ATOM     55  H22 BCD     1       8.270  23.500  12.120  1.00  0.00            
ATOM     56  H23 BCD     1       8.510  26.120  10.980  1.00  0.00            
ATOM     57  H24 BCD     1       9.320  25.970  13.320  1.00  0.00            
ATOM     58  H25 BCD     1       7.860  25.240  15.120  1.00  0.00            
ATOM     59  H26 BCD     1       9.690  23.180  14.520  1.00  0.00            
ATOM     60  H27 BCD     1      11.740  25.010  13.410  1.00  0.00            
ATOM     61  H28 BCD     1      12.420  23.450  15.210  1.00  0.00            
ATOM     62  H29 BCD     1      11.800  22.040  14.350  1.00  0.00            
ATOM     63  H30 BCD     1      13.200  22.440  12.610  1.00  0.00            
ATOM     64  C19 BCD     1      12.730  27.370   7.900  1.00  0.00            
ATOM     65  O16 BCD     1      13.500  28.330   8.660  1.00  0.00            
ATOM     66  C20 BCD     1      11.240  27.610   8.190  1.00  0.00            
ATOM     67  O17 BCD     1      10.930  28.950   7.870  1.00  0.00            
ATOM     68  C21 BCD     1      10.820  27.320   9.550  1.00  0.00            
ATOM     69  O18 BCD     1       9.380  27.580   9.750  1.00  0.00            
ATOM     70  C22 BCD     1      11.120  25.940   9.920  1.00  0.00            
ATOM     71  C23 BCD     1      12.690  25.760   9.630  1.00  0.00            
ATOM     72  O19 BCD     1      12.990  26.050   8.280  1.00  0.00            
ATOM     73  C24 BCD     1      13.210  24.400  10.030  1.00  0.00            
ATOM     74  O20 BCD     1      14.640  24.330   9.730  1.00  0.00            
ATOM     75  H31 BCD     1      12.890  27.390   6.820  1.00  0.00            
ATOM     76  H32 BCD     1      10.670  26.960   7.510  1.00  0.00            
ATOM     77  H33 BCD     1      10.100  29.210   8.290  1.00  0.00            
ATOM     78  H34 BCD     1      11.420  27.960  10.220  1.00  0.00            
ATOM     79  H35 BCD     1       9.220  27.830  10.670  1.00  0.00            
ATOM     80  H36 BCD     1      10.520  25.360   9.210  1.00  0.00            
ATOM     81  H37 BCD     1      13.260  26.460  10.260  1.00  0.00            
ATOM     82  H38 BCD     1      12.930  24.160  11.060  1.00  0.00            
ATOM     83  H39 BCD     1      12.680  23.600   9.500  1.00  0.00            
ATOM     84  H40 BCD     1      14.790  25.180   9.300  1.00  0.00            
ATOM     85  C25 BCD     1      16.510  31.110   8.640  1.00  0.00            
ATOM     86  O21 BCD     1      16.150  31.410   9.990  1.00  0.00            
ATOM     87  C26 BCD     1      15.370  31.410   7.700  1.00  0.00            
ATOM     88  O22 BCD     1      15.100  32.840   7.610  1.00  0.00            
ATOM     89  C27 BCD     1      14.170  30.580   8.110  1.00  0.00            
ATOM     90  O23 BCD     1      13.090  31.000   7.300  1.00  0.00            
ATOM     91  C28 BCD     1      14.480  29.080   8.030  1.00  0.00            
ATOM     92  C29 BCD     1      15.820  28.860   8.800  1.00  0.00            
ATOM     93  O24 BCD     1      16.890  29.800   8.410  1.00  0.00            
ATOM     94  C30 BCD     1      16.460  27.510   8.520  1.00  0.00            
ATOM     95  O25 BCD     1      16.660  27.280   7.110  1.00  0.00            
ATOM     96  H41 BCD     1      17.400  31.730   8.520  1.00  0.00            
ATOM     97  H42 BCD     1      15.620  31.110   6.680  1.00  0.00            
ATOM     98  H43 BCD     1      14.330  32.840   7.030  1.00  0.00            
ATOM     99  H44 BCD     1      13.980  30.850   9.160  1.00  0.00            
ATOM    100  H45 BCD     1      12.300  30.560   7.630  1.00  0.00            
ATOM    101  H46 BCD     1      14.650  28.810   6.980  1.00  0.00            
ATOM    102  H47 BCD     1      15.680  28.930   9.890  1.00  0.00            
ATOM    103  H48 BCD     1      17.430  27.330   8.990  1.00  0.00            
ATOM    104  H49 BCD     1      15.840  26.760   9.020  1.00  0.00            
ATOM    105  H50 BCD     1      17.450  26.730   7.070  1.00  0.00            
ATOM    106  C31 BCD     1      16.390  34.230  13.090  1.00  0.00            
ATOM    107  O26 BCD     1      15.950  33.090  13.910  1.00  0.00            
ATOM    108  C32 BCD     1      15.300  34.570  12.020  1.00  0.00            
ATOM    109  O27 BCD     1      14.110  35.110  12.640  1.00  0.00            
ATOM    110  C33 BCD     1      15.070  33.320  11.060  1.00  0.00            
ATOM    111  C34 BCD     1      16.390  32.770  10.440  1.00  0.00            
ATOM    112  C35 BCD     1      17.380  32.680  11.600  1.00  0.00            
ATOM    113  O28 BCD     1      17.580  33.800  12.430  1.00  0.00            
ATOM    114  C36 BCD     1      18.730  32.270  11.060  1.00  0.00            
ATOM    115  O29 BCD     1      19.280  33.170  10.120  1.00  0.00            
ATOM    116  O30 BCD     1      14.060  33.650  10.080  1.00  0.00            
ATOM    117  H51 BCD     1      16.720  35.060  13.720  1.00  0.00            
ATOM    118  H52 BCD     1      15.640  35.360  11.340  1.00  0.00            
ATOM    119  H53 BCD     1      13.500  35.330  11.930  1.00  0.00            
ATOM    120  H54 BCD     1      14.810  32.510  11.750  1.00  0.00            
ATOM    121  H55 BCD     1      14.330  33.270   9.230  1.00  0.00            
ATOM    122  H56 BCD     1      16.740  33.490   9.690  1.00  0.00            
ATOM    123  H57 BCD     1      17.100  31.920  12.350  1.00  0.00            
ATOM    124  H58 BCD     1      19.460  32.220  11.880  1.00  0.00            
ATOM    125  H59 BCD     1      18.840  31.290  10.580  1.00  0.00            
ATOM    126  H60 BCD     1      19.360  34.080  10.440  1.00  0.00            
ATOM    127  C37 BCD     1      15.900  32.090  17.910  1.00  0.00            
ATOM    128  O31 BCD     1      15.080  30.940  17.600  1.00  0.00            
ATOM    129  C38 BCD     1      15.240  33.440  17.540  1.00  0.00            
ATOM    130  O32 BCD     1      13.930  33.700  18.140  1.00  0.00            
ATOM    131  C39 BCD     1      15.040  33.640  16.040  1.00  0.00            
ATOM    132  O33 BCD     1      14.530  34.930  15.720  1.00  0.00            
ATOM    133  C40 BCD     1      16.280  33.210  15.250  1.00  0.00            
ATOM    134  C41 BCD     1      16.820  31.880  15.780  1.00  0.00            
ATOM    135  O34 BCD     1      17.070  31.950  17.150  1.00  0.00            
ATOM    136  C42 BCD     1      18.080  31.370  15.140  1.00  0.00            
ATOM    137  O35 BCD     1      19.110  32.330  15.440  1.00  0.00            
ATOM    138  H61 BCD     1      16.170  32.070  18.980  1.00  0.00            
ATOM    139  H62 BCD     1      16.010  34.190  17.760  1.00  0.00            
ATOM    140  H63 BCD     1      13.370  32.920  18.040  1.00  0.00            
ATOM    141  H64 BCD     1      14.230  32.940  15.790  1.00  0.00            
ATOM    142  H65 BCD     1      14.410  34.970  14.770  1.00  0.00            
ATOM    143  H66 BCD     1      17.040  33.990  15.430  1.00  0.00            
ATOM    144  H67 BCD     1      16.110  31.080  15.540  1.00  0.00            
ATOM    145  H68 BCD     1      18.350  30.390  15.560  1.00  0.00            
ATOM    146  H69 BCD     1      18.030  31.290  14.040  1.00  0.00            
ATOM    147  H70 BCD     1      19.920  31.930  15.090  1.00  0.00            
ATOM    148  C1  CN4     2       9.460  28.900  14.850  1.00  0.00            
ATOM    149  C2  CN4     2       9.960  29.530  13.500  1.00  0.00            
ATOM    150  C3  CN4     2       8.960  29.490  12.370  1.00  0.00            
ATOM    151  O1  CN4     2       8.570  28.350  12.050  1.00  0.00            
ATOM    152  O2  CN4     2       8.370  30.450  11.950  1.00  0.00            
ATOM    153  C4  CN4     2      11.420  29.060  13.080  1.00  0.00            
ATOM    154  C5  CN4     2      12.150  29.790  12.160  1.00  0.00            
ATOM    155  C6  CN4     2      13.510  29.450  11.980  1.00  0.00            
ATOM    156  C7  CN4     2      14.130  28.330  12.620  1.00  0.00            
ATOM    157  C8  CN4     2      15.470  27.940  12.260  1.00  0.00            
ATOM    158  C9  CN4     2      16.560  28.830  12.310  1.00  0.00            
ATOM    159  C10 CN4     2      17.880  28.390  12.010  1.00  0.00            
ATOM    160  C11 CN4     2      18.060  27.060  11.650  1.00  0.00            
ATOM    161  C12 CN4     2      16.990  26.160  11.710  1.00  0.00            
ATOM    162  C13 CN4     2      15.740  26.570  12.020  1.00  0.00            
ATOM    163  C14 CN4     2      13.300  27.590  13.490  1.00  0.00            
ATOM    164  F1  CN4     2      13.820  26.590  14.180  1.00  0.00            
ATOM    165  C15 CN4     2      11.960  27.870  13.660  1.00  0.00            
ATOM    166  H1  CN4     2      10.220  29.030  15.620  1.00  0.00            
ATOM    167  H2  CN4     2       8.510  29.350  15.160  1.00  0.00            
ATOM    168  H3  CN4     2       9.230  27.830  14.820  1.00  0.00            
ATOM    169  H4  CN4     2       9.960  30.600  13.730  1.00  0.00            
ATOM    170  H5  CN4     2      11.810  30.690  11.680  1.00  0.00            
ATOM    171  H6  CN4     2      14.140  29.970  11.260  1.00  0.00            
ATOM    172  H7  CN4     2      16.290  29.810  12.700  1.00  0.00            
ATOM    173  H8  CN4     2      18.700  29.090  12.030  1.00  0.00            
ATOM    174  H9  CN4     2      18.990  26.650  11.280  1.00  0.00            
ATOM    175  H10 CN4     2      17.070  25.110  11.440  1.00  0.00            
ATOM    176  H11 CN4     2      14.920  25.860  12.120  1.00  0.00            
ATOM    177  H12 CN4     2      11.390  27.210  14.300  1.00  0.00            
TER
ENDMDL
MODEL        1
ATOM      1  C1  BCD     1      22.590  23.360  14.410  1.00  0.00            
ATOM      2  O1  BCD     1      22.720  22.650  15.760  1.00  0.00            
ATOM      3  C2  BCD     1      23.000  22.550  13.180  1.00  0.00            
ATOM      4  O2  BCD     1      22.090  21.410  13.180  1.00  0.00            
ATOM      5  C3  BCD     1      24.460  22.190  13.270  1.00  0.00            
ATOM      6  O3  BCD     1      24.850  21.440  12.100  1.00  0.00            
ATOM      7  C4  BCD     1      25.330  23.370  13.560  1.00  0.00            
ATOM      8  C5  BCD     1      24.760  24.160  14.760  1.00  0.00            
ATOM      9  O4  BCD     1      23.370  24.440  14.510  1.00  0.00            
ATOM     10  C6  BCD     1      25.370  25.500  14.880  1.00  0.00            
ATOM     11  O5  BCD     1      25.360  26.270  13.690  1.00  0.00            
ATOM     12  H1  BCD     1      21.580  23.750  14.270  1.00  0.00            
ATOM     13  H2  BCD     1      22.840  23.120  12.250  1.00  0.00            
ATOM     14  H3  BCD     1      22.360  20.850  12.440  1.00  0.00            
ATOM     15  H4  BCD     1      24.430  21.480  14.110  1.00  0.00            
ATOM     16  H5  BCD     1      25.680  20.990  12.290  1.00  0.00            
ATOM     17  H6  BCD     1      25.400  24.030  12.690  1.00  0.00            
ATOM     18  H7  BCD     1      24.930  23.590  15.680  1.00  0.00            
ATOM     19  H8  BCD     1      24.800  25.960  15.700  1.00  0.00            
ATOM     20  H9  BCD     1      26.390  25.450  15.270  1.00  0.00            
ATOM     21  H10 BCD     1      25.610  27.150  13.970  1.00  0.00            
ATOM     22  C7  BCD     1      20.220  22.380  19.190  1.00  0.00            
ATOM     23  O6  BCD     1      20.870  21.120  19.620  1.00  0.00            
ATOM     24  C8  BCD     1      19.570  22.160  17.840  1.00  0.00            
ATOM     25  O7  BCD     1      18.660  21.100  17.900  1.00  0.00            
ATOM     26  C9  BCD     1      20.630  21.830  16.770  1.00  0.00            
ATOM     27  O8  BCD     1      20.100  21.800  15.470  1.00  0.00            
ATOM     28  C10 BCD     1      21.720  22.940  16.740  1.00  0.00            
ATOM     29  C11 BCD     1      22.250  23.090  18.170  1.00  0.00            
ATOM     30  O9  BCD     1      21.250  23.330  19.140  1.00  0.00            
ATOM     31  C12 BCD     1      23.290  24.200  18.360  1.00  0.00            
ATOM     32  O10 BCD     1      22.990  25.500  17.950  1.00  0.00            
ATOM     33  H11 BCD     1      19.510  22.620  19.980  1.00  0.00            
ATOM     34  H12 BCD     1      19.050  23.100  17.600  1.00  0.00            
ATOM     35  H13 BCD     1      18.340  20.900  17.010  1.00  0.00            
ATOM     36  H14 BCD     1      21.150  20.880  16.920  1.00  0.00            
ATOM     37  H15 BCD     1      20.870  21.760  14.890  1.00  0.00            
ATOM     38  H16 BCD     1      21.300  23.910  16.440  1.00  0.00            
ATOM     39  H17 BCD     1      22.720  22.130  18.390  1.00  0.00            
ATOM     40  H18 BCD     1      23.720  24.140  19.370  1.00  0.00            
ATOM     41  H19 BCD     1      24.110  23.790  17.760  1.00  0.00            
ATOM     42  H20 BCD     1      22.160  25.790  18.340  1.00  0.00            
ATOM     43  C13 BCD     1      21.240  18.280  22.400  1.00  0.00            
ATOM     44  O11 BCD     1      22.020  17.730  21.320  1.00  0.00            
ATOM     45  C14 BCD     1      19.810  18.460  21.840  1.00  0.00            
ATOM     46  O12 BCD     1      19.270  17.170  21.500  1.00  0.00            
ATOM     47  C15 BCD     1      19.840  19.320  20.590  1.00  0.00            
ATOM     48  O13 BCD     1      18.600  19.550  20.020  1.00  0.00            
ATOM     49  C16 BCD     1      20.620  20.600  20.880  1.00  0.00            
ATOM     50  C17 BCD     1      21.900  20.420  21.560  1.00  0.00            
ATOM     51  O14 BCD     1      21.820  19.530  22.690  1.00  0.00            
ATOM     52  C18 BCD     1      22.530  21.710  22.000  1.00  0.00            
ATOM     53  O15 BCD     1      21.670  22.420  22.980  1.00  0.00            
ATOM     54  H21 BCD     1      21.150  17.670  23.300  1.00  0.00            
ATOM     55  H22 BCD     1      19.200  18.880  22.650  1.00  0.00            
ATOM     56  H23 BCD     1      19.920  16.650  21.020  1.00  0.00            
ATOM     57  H24 BCD     1      20.420  18.750  19.850  1.00  0.00            
ATOM     58  H25 BCD     1      18.830  19.890  19.160  1.00  0.00            
ATOM     59  H26 BCD     1      20.030  21.310  21.490  1.00  0.00            
ATOM     60  H27 BCD     1      22.590  19.940  20.850  1.00  0.00            
ATOM     61  H28 BCD     1      23.480  21.500  22.500  1.00  0.00            
ATOM     62  H29 BCD     1      22.730  22.440  21.210  1.00  0.00            
ATOM     63  H30 BCD     1      22.190  22.610  23.760  1.00  0.00            
ATOM     64  C19 BCD     1      24.320  14.580  20.390  1.00  0.00            
ATOM     65  O16 BCD     1      24.990  15.480  19.520  1.00  0.00            
ATOM     66  C20 BCD     1      22.820  14.460  19.980  1.00  0.00            
ATOM     67  O17 BCD     1      22.760  13.790  18.740  1.00  0.00            
ATOM     68  C21 BCD     1      22.140  15.820  20.030  1.00  0.00            
ATOM     69  O18 BCD     1      20.750  15.710  19.790  1.00  0.00            
ATOM     70  C22 BCD     1      22.420  16.400  21.400  1.00  0.00            
ATOM     71  C23 BCD     1      23.880  16.400  21.830  1.00  0.00            
ATOM     72  O19 BCD     1      24.340  15.160  21.720  1.00  0.00            
ATOM     73  C24 BCD     1      24.030  16.710  23.280  1.00  0.00            
ATOM     74  O20 BCD     1      23.100  16.020  24.120  1.00  0.00            
ATOM     75  H31 BCD     1      24.850  13.640  20.500  1.00  0.00            
ATOM     76  H32 BCD     1      22.320  13.950  20.820  1.00  0.00            
ATOM     77  H33 BCD     1      23.100  14.350  18.040  1.00  0.00            
ATOM     78  H34 BCD     1      22.640  16.470  19.290  1.00  0.00            
ATOM     79  H35 BCD     1      20.560  15.380  18.910  1.00  0.00            
ATOM     80  H36 BCD     1      21.770  15.820  22.060  1.00  0.00            
ATOM     81  H37 BCD     1      24.530  17.030  21.210  1.00  0.00            
ATOM     82  H38 BCD     1      25.060  16.630  23.670  1.00  0.00            
ATOM     83  H39 BCD     1      23.880  17.780  23.450  1.00  0.00            
ATOM     84  H40 BCD     1      22.570  16.650  24.610  1.00  0.00            
ATOM     85  C25 BCD     1      27.610  15.460  16.310  1.00  0.00            
ATOM     86  O21 BCD     1      27.830  16.870  16.580  1.00  0.00            
ATOM     87  C26 BCD     1      26.100  15.210  15.950  1.00  0.00            
ATOM     88  O22 BCD     1      25.750  15.780  14.700  1.00  0.00            
ATOM     89  C27 BCD     1      25.250  15.730  17.110  1.00  0.00            
ATOM     90  O23 BCD     1      23.850  15.450  16.950  1.00  0.00            
ATOM     91  C28 BCD     1      25.670  14.930  18.370  1.00  0.00            
ATOM     92  C29 BCD     1      27.140  15.050  18.610  1.00  0.00            
ATOM     93  O24 BCD     1      27.830  14.650  17.480  1.00  0.00            
ATOM     94  C30 BCD     1      27.580  14.190  19.760  1.00  0.00            
ATOM     95  O25 BCD     1      27.450  12.750  19.600  1.00  0.00            
ATOM     96  H41 BCD     1      28.280  15.190  15.490  1.00  0.00            
ATOM     97  H42 BCD     1      25.920  14.130  15.930  1.00  0.00            
ATOM     98  H43 BCD     1      24.810  15.580  14.650  1.00  0.00            
ATOM     99  H44 BCD     1      25.520  16.790  17.230  1.00  0.00            
ATOM    100  H45 BCD     1      23.560  15.740  16.080  1.00  0.00            
ATOM    101  H46 BCD     1      25.360  13.880  18.300  1.00  0.00            
ATOM    102  H47 BCD     1      27.410  16.100  18.770  1.00  0.00            
ATOM    103  H48 BCD     1      28.650  14.390  19.920  1.00  0.00            
ATOM    104  H49 BCD     1      27.100  14.490  20.700  1.00  0.00            
ATOM    105  H50 BCD     1      28.290  12.300  19.490  1.00  0.00            
ATOM    106  C31 BCD     1      30.730  19.600  15.860  1.00  0.00            
ATOM    107  O26 BCD     1      29.680  20.130  15.040  1.00  0.00            
ATOM    108  C32 BCD     1      31.110  18.250  15.390  1.00  0.00            
ATOM    109  O27 BCD     1      31.600  18.330  14.040  1.00  0.00            
ATOM    110  C33 BCD     1      29.910  17.320  15.480  1.00  0.00            
ATOM    111  C34 BCD     1      29.170  17.410  16.850  1.00  0.00            
ATOM    112  C35 BCD     1      29.010  18.850  17.320  1.00  0.00            
ATOM    113  O28 BCD     1      30.230  19.510  17.170  1.00  0.00            
ATOM    114  C36 BCD     1      28.490  18.840  18.760  1.00  0.00            
ATOM    115  O29 BCD     1      29.370  18.290  19.690  1.00  0.00            
ATOM    116  O30 BCD     1      30.450  15.940  15.280  1.00  0.00            
ATOM    117  H51 BCD     1      31.590  20.270  15.990  1.00  0.00            
ATOM    118  H52 BCD     1      31.920  17.910  16.050  1.00  0.00            
ATOM    119  H53 BCD     1      31.520  17.500  13.560  1.00  0.00            
ATOM    120  H54 BCD     1      29.140  17.560  14.740  1.00  0.00            
ATOM    121  H55 BCD     1      30.770  15.860  14.380  1.00  0.00            
ATOM    122  H56 BCD     1      29.660  16.750  17.570  1.00  0.00            
ATOM    123  H57 BCD     1      28.230  19.330  16.720  1.00  0.00            
ATOM    124  H58 BCD     1      28.260  19.890  18.990  1.00  0.00            
ATOM    125  H59 BCD     1      27.510  18.360  18.720  1.00  0.00            
ATOM    126  H60 BCD     1      30.030  18.990  19.760  1.00  0.00            
ATOM    127  C37 BCD     1      27.860  23.570  13.910  1.00  0.00            
ATOM    128  O31 BCD     1      26.600  22.780  13.900  1.00  0.00            
ATOM    129  C38 BCD     1      28.930  23.110  12.930  1.00  0.00            
ATOM    130  O32 BCD     1      28.420  23.100  11.600  1.00  0.00            
ATOM    131  C39 BCD     1      29.300  21.650  13.280  1.00  0.00            
ATOM    132  O33 BCD     1      30.330  21.080  12.410  1.00  0.00            
ATOM    133  C40 BCD     1      29.750  21.540  14.750  1.00  0.00            
ATOM    134  C41 BCD     1      28.910  22.290  15.740  1.00  0.00            
ATOM    135  O34 BCD     1      28.410  23.570  15.170  1.00  0.00            
ATOM    136  C42 BCD     1      29.730  22.680  16.990  1.00  0.00            
ATOM    137  O35 BCD     1      30.870  23.410  16.590  1.00  0.00            
ATOM    138  H61 BCD     1      27.660  24.630  13.710  1.00  0.00            
ATOM    139  H62 BCD     1      29.760  23.820  13.020  1.00  0.00            
ATOM    140  H63 BCD     1      27.750  22.410  11.550  1.00  0.00            
ATOM    141  H64 BCD     1      28.380  21.070  13.190  1.00  0.00            
ATOM    142  H65 BCD     1      30.530  20.230  12.810  1.00  0.00            
ATOM    143  H66 BCD     1      30.770  21.920  14.850  1.00  0.00            
ATOM    144  H67 BCD     1      28.070  21.690  16.100  1.00  0.00            
ATOM    145  H68 BCD     1      29.190  23.380  17.640  1.00  0.00            
ATOM    146  H69 BCD     1      30.040  21.830  17.610  1.00  0.00            
ATOM    147  H70 BCD     1      31.310  23.610  17.420  1.00  0.00            
ATOM    148  C1  CN4     2      20.460  18.330  14.530  1.00  0.00            
ATOM    149  C2  CN4     2      21.900  17.800  14.510  1.00  0.00            
ATOM    150  C3  CN4     2      21.920  16.310  14.570  1.00  0.00            
ATOM    151  O1  CN4     2      20.850  15.700  14.820  1.00  0.00            
ATOM    152  O2  CN4     2      22.970  15.700  14.520  1.00  0.00            
ATOM    153  C4  CN4     2      22.710  18.490  15.630  1.00  0.00            
ATOM    154  C5  CN4     2      22.240  18.610  16.940  1.00  0.00            
ATOM    155  C6  CN4     2      22.980  19.200  17.990  1.00  0.00            
ATOM    156  C7  CN4     2      24.270  19.770  17.740  1.00  0.00            
ATOM    157  C8  CN4     2      25.180  20.410  18.770  1.00  0.00            
ATOM    158  C9  CN4     2      25.960  21.580  18.370  1.00  0.00            
ATOM    159  C10 CN4     2      26.720  22.290  19.350  1.00  0.00            
ATOM    160  C11 CN4     2      26.790  21.800  20.630  1.00  0.00            
ATOM    161  C12 CN4     2      25.980  20.700  21.060  1.00  0.00            
ATOM    162  C13 CN4     2      25.190  20.010  20.100  1.00  0.00            
ATOM    163  C14 CN4     2      24.790  19.460  16.500  1.00  0.00            
ATOM    164  F1  CN4     2      26.060  19.730  16.330  1.00  0.00            
ATOM    165  C15 CN4     2      24.080  18.910  15.420  1.00  0.00            
ATOM    166  H1  CN4     2      19.930  18.060  15.460  1.00  0.00            
ATOM    167  H2  CN4     2      20.390  19.420  14.390  1.00  0.00            
ATOM    168  H3  CN4     2      19.800  17.910  13.760  1.00  0.00            
ATOM    169  H4  CN4     2      22.260  18.110  13.520  1.00  0.00            
ATOM    170  H5  CN4     2      21.300  18.150  17.220  1.00  0.00            
ATOM    171  H6  CN4     2      22.560  19.340  18.980  1.00  0.00            
ATOM    172  H7  CN4     2      25.760  22.040  17.410  1.00  0.00            
ATOM    173  H8  CN4     2      27.340  23.140  19.090  1.00  0.00            
ATOM    174  H9  CN4     2      27.320  22.400  21.370  1.00  0.00            
ATOM    175  H10 CN4     2      26.060  20.420  22.110  1.00  0.00            
ATOM    176  H11 CN4     2      24.660  19.110  20.400  1.00  0.00            
ATOM    177  H12 CN4     2      24.540  18.730  14.450  1.00  0.00            
TER
ENDMDL
MODEL        1
ATOM      1  C1  BCD     1      23.800  23.480  12.670  1.00  0.00            
ATOM      2  O1  BCD     1      23.390  22.700  13.840  1.00  0.00            
ATOM      3  C2  BCD     1      24.850  22.690  11.870  1.00  0.00            
ATOM      4  O2  BCD     1      24.210  21.540  11.410  1.00  0.00            
ATOM      5  C3  BCD     1      26.120  22.440  12.680  1.00  0.00            
ATOM      6  O3  BCD     1      27.150  21.710  12.000  1.00  0.00            
ATOM      7  C4  BCD     1      26.680  23.760  13.170  1.00  0.00            
ATOM      8  C5  BCD     1      25.590  24.450  13.990  1.00  0.00            
ATOM      9  O4  BCD     1      24.470  24.650  13.120  1.00  0.00            
ATOM     10  C6  BCD     1      25.950  25.810  14.630  1.00  0.00            
ATOM     11  O5  BCD     1      26.650  26.710  13.770  1.00  0.00            
ATOM     12  H1  BCD     1      22.950  23.670  12.010  1.00  0.00            
ATOM     13  H2  BCD     1      25.110  23.290  10.990  1.00  0.00            
ATOM     14  H3  BCD     1      24.890  21.060  10.940  1.00  0.00            
ATOM     15  H4  BCD     1      25.910  21.870  13.600  1.00  0.00            
ATOM     16  H5  BCD     1      26.850  20.930  11.520  1.00  0.00            
ATOM     17  H6  BCD     1      27.020  24.290  12.270  1.00  0.00            
ATOM     18  H7  BCD     1      25.250  23.770  14.790  1.00  0.00            
ATOM     19  H8  BCD     1      25.040  26.310  14.990  1.00  0.00            
ATOM     20  H9  BCD     1      26.510  25.590  15.550  1.00  0.00            
ATOM     21  H10 BCD     1      27.300  27.150  14.320  1.00  0.00            
ATOM     22  C7  BCD     1      20.240  21.720  16.120  1.00  0.00            
ATOM     23  O6  BCD     1      21.210  21.180  16.990  1.00  0.00            
ATOM     24  C8  BCD     1      20.300  21.050  14.810  1.00  0.00            
ATOM     25  O7  BCD     1      19.860  19.650  14.760  1.00  0.00            
ATOM     26  C9  BCD     1      21.730  21.290  14.160  1.00  0.00            
ATOM     27  O8  BCD     1      21.820  20.750  12.790  1.00  0.00            
ATOM     28  C10 BCD     1      21.990  22.790  14.170  1.00  0.00            
ATOM     29  C11 BCD     1      21.780  23.540  15.530  1.00  0.00            
ATOM     30  O9  BCD     1      20.410  23.180  15.970  1.00  0.00            
ATOM     31  C12 BCD     1      21.890  25.050  15.460  1.00  0.00            
ATOM     32  O10 BCD     1      21.140  25.520  14.380  1.00  0.00            
ATOM     33  H11 BCD     1      19.290  21.530  16.620  1.00  0.00            
ATOM     34  H12 BCD     1      19.600  21.630  14.190  1.00  0.00            
ATOM     35  H13 BCD     1      20.270  19.350  13.930  1.00  0.00            
ATOM     36  H14 BCD     1      22.450  20.780  14.820  1.00  0.00            
ATOM     37  H15 BCD     1      22.740  20.840  12.520  1.00  0.00            
ATOM     38  H16 BCD     1      21.380  23.250  13.380  1.00  0.00            
ATOM     39  H17 BCD     1      22.490  23.140  16.270  1.00  0.00            
ATOM     40  H18 BCD     1      21.620  25.430  16.450  1.00  0.00            
ATOM     41  H19 BCD     1      22.960  25.250  15.290  1.00  0.00            
ATOM     42  H20 BCD     1      21.340  26.460  14.340  1.00  0.00            
ATOM     43  C13 BCD     1      21.560  18.630  20.310  1.00  0.00            
ATOM     44  O11 BCD     1      22.660  17.960  19.630  1.00  0.00            
ATOM     45  C14 BCD     1      20.300  18.540  19.470  1.00  0.00            
ATOM     46  O12 BCD     1      20.010  17.180  19.220  1.00  0.00            
ATOM     47  C15 BCD     1      20.490  19.190  18.130  1.00  0.00            
ATOM     48  O13 BCD     1      19.320  19.020  17.220  1.00  0.00            
ATOM     49  C16 BCD     1      20.860  20.650  18.310  1.00  0.00            
ATOM     50  C17 BCD     1      22.010  20.820  19.290  1.00  0.00            
ATOM     51  O14 BCD     1      21.810  20.050  20.540  1.00  0.00            
ATOM     52  C18 BCD     1      22.140  22.300  19.710  1.00  0.00            
ATOM     53  O15 BCD     1      20.910  22.670  20.320  1.00  0.00            
ATOM     54  H21 BCD     1      21.560  18.220  21.330  1.00  0.00            
ATOM     55  H22 BCD     1      19.440  19.010  19.970  1.00  0.00            
ATOM     56  H23 BCD     1      20.780  16.820  18.770  1.00  0.00            
ATOM     57  H24 BCD     1      21.330  18.680  17.650  1.00  0.00            
ATOM     58  H25 BCD     1      19.700  19.160  16.350  1.00  0.00            
ATOM     59  H26 BCD     1      19.910  21.100  18.620  1.00  0.00            
ATOM     60  H27 BCD     1      23.000  20.520  18.920  1.00  0.00            
ATOM     61  H28 BCD     1      22.940  22.370  20.460  1.00  0.00            
ATOM     62  H29 BCD     1      22.430  22.930  18.860  1.00  0.00            
ATOM     63  H30 BCD     1      20.830  22.150  21.130  1.00  0.00            
ATOM     64  C19 BCD     1      25.250  14.950  19.810  1.00  0.00            
ATOM     65  O16 BCD     1      25.960  15.850  18.940  1.00  0.00            
ATOM     66  C20 BCD     1      23.930  14.540  19.180  1.00  0.00            
ATOM     67  O17 BCD     1      24.200  13.840  18.010  1.00  0.00            
ATOM     68  C21 BCD     1      23.100  15.770  18.930  1.00  0.00            
ATOM     69  O18 BCD     1      21.840  15.350  18.440  1.00  0.00            
ATOM     70  C22 BCD     1      22.890  16.650  20.160  1.00  0.00            
ATOM     71  C23 BCD     1      24.210  16.760  21.000  1.00  0.00            
ATOM     72  O19 BCD     1      24.930  15.630  21.080  1.00  0.00            
ATOM     73  C24 BCD     1      23.960  17.310  22.350  1.00  0.00            
ATOM     74  O20 BCD     1      23.030  16.640  23.160  1.00  0.00            
ATOM     75  H31 BCD     1      25.840  14.080  20.130  1.00  0.00            
ATOM     76  H32 BCD     1      23.400  13.900  19.890  1.00  0.00            
ATOM     77  H33 BCD     1      24.730  14.490  17.550  1.00  0.00            
ATOM     78  H34 BCD     1      23.480  16.490  18.190  1.00  0.00            
ATOM     79  H35 BCD     1      21.920  14.970  17.560  1.00  0.00            
ATOM     80  H36 BCD     1      22.090  16.290  20.820  1.00  0.00            
ATOM     81  H37 BCD     1      24.900  17.480  20.550  1.00  0.00            
ATOM     82  H38 BCD     1      24.950  17.320  22.830  1.00  0.00            
ATOM     83  H39 BCD     1      23.670  18.370  22.240  1.00  0.00            
ATOM     84  H40 BCD     1      22.520  15.930  22.750  1.00  0.00            
ATOM     85  C25 BCD     1      29.180  15.940  16.500  1.00  0.00            
ATOM     86  O21 BCD     1      29.140  17.300  16.520  1.00  0.00            
ATOM     87  C26 BCD     1      27.950  15.390  15.810  1.00  0.00            
ATOM     88  O22 BCD     1      27.780  15.750  14.390  1.00  0.00            
ATOM     89  C27 BCD     1      26.740  15.700  16.650  1.00  0.00            
ATOM     90  O23 BCD     1      25.550  15.090  16.020  1.00  0.00            
ATOM     91  C28 BCD     1      26.950  15.220  18.100  1.00  0.00            
ATOM     92  C29 BCD     1      28.280  15.670  18.710  1.00  0.00            
ATOM     93  O24 BCD     1      29.370  15.300  17.820  1.00  0.00            
ATOM     94  C30 BCD     1      28.570  15.070  20.070  1.00  0.00            
ATOM     95  O25 BCD     1      28.470  13.680  20.200  1.00  0.00            
ATOM     96  H41 BCD     1      30.090  15.600  15.980  1.00  0.00            
ATOM     97  H42 BCD     1      28.090  14.300  15.880  1.00  0.00            
ATOM     98  H43 BCD     1      26.850  15.630  14.170  1.00  0.00            
ATOM     99  H44 BCD     1      26.660  16.790  16.680  1.00  0.00            
ATOM    100  H45 BCD     1      25.470  15.310  15.090  1.00  0.00            
ATOM    101  H46 BCD     1      26.910  14.120  18.120  1.00  0.00            
ATOM    102  H47 BCD     1      28.270  16.760  18.850  1.00  0.00            
ATOM    103  H48 BCD     1      29.550  15.360  20.460  1.00  0.00            
ATOM    104  H49 BCD     1      27.850  15.570  20.730  1.00  0.00            
ATOM    105  H50 BCD     1      28.800  13.350  21.040  1.00  0.00            
ATOM    106  C31 BCD     1      31.720  20.530  16.260  1.00  0.00            
ATOM    107  O26 BCD     1      30.870  20.860  15.170  1.00  0.00            
ATOM    108  C32 BCD     1      32.350  19.200  16.100  1.00  0.00            
ATOM    109  O27 BCD     1      33.240  19.420  14.990  1.00  0.00            
ATOM    110  C33 BCD     1      31.350  18.040  15.850  1.00  0.00            
ATOM    111  C34 BCD     1      30.280  18.030  16.930  1.00  0.00            
ATOM    112  C35 BCD     1      29.830  19.400  17.330  1.00  0.00            
ATOM    113  O28 BCD     1      30.960  20.400  17.450  1.00  0.00            
ATOM    114  C36 BCD     1      28.830  19.620  18.510  1.00  0.00            
ATOM    115  O29 BCD     1      29.530  19.200  19.740  1.00  0.00            
ATOM    116  O30 BCD     1      32.000  16.740  15.700  1.00  0.00            
ATOM    117  H51 BCD     1      32.540  21.260  16.290  1.00  0.00            
ATOM    118  H52 BCD     1      32.960  18.970  16.980  1.00  0.00            
ATOM    119  H53 BCD     1      33.740  18.620  14.800  1.00  0.00            
ATOM    120  H54 BCD     1      30.780  18.360  14.960  1.00  0.00            
ATOM    121  H55 BCD     1      32.270  16.500  16.590  1.00  0.00            
ATOM    122  H56 BCD     1      30.720  17.630  17.860  1.00  0.00            
ATOM    123  H57 BCD     1      29.320  19.710  16.410  1.00  0.00            
ATOM    124  H58 BCD     1      28.660  20.700  18.520  1.00  0.00            
ATOM    125  H59 BCD     1      27.920  19.040  18.310  1.00  0.00            
ATOM    126  H60 BCD     1      30.120  19.930  19.940  1.00  0.00            
ATOM    127  C37 BCD     1      28.970  24.170  13.760  1.00  0.00            
ATOM    128  O31 BCD     1      27.830  23.450  14.030  1.00  0.00            
ATOM    129  C38 BCD     1      29.950  23.490  12.800  1.00  0.00            
ATOM    130  O32 BCD     1      29.310  23.370  11.550  1.00  0.00            
ATOM    131  C39 BCD     1      30.330  22.100  13.280  1.00  0.00            
ATOM    132  O33 BCD     1      31.350  21.480  12.430  1.00  0.00            
ATOM    133  C40 BCD     1      30.900  22.200  14.720  1.00  0.00            
ATOM    134  C41 BCD     1      30.090  23.050  15.630  1.00  0.00            
ATOM    135  O34 BCD     1      29.750  24.260  14.940  1.00  0.00            
ATOM    136  C42 BCD     1      30.740  23.510  16.910  1.00  0.00            
ATOM    137  O35 BCD     1      32.110  23.900  16.790  1.00  0.00            
ATOM    138  H61 BCD     1      28.680  25.150  13.350  1.00  0.00            
ATOM    139  H62 BCD     1      30.900  24.020  12.710  1.00  0.00            
ATOM    140  H63 BCD     1      28.590  22.740  11.690  1.00  0.00            
ATOM    141  H64 BCD     1      29.440  21.450  13.360  1.00  0.00            
ATOM    142  H65 BCD     1      31.350  20.530  12.550  1.00  0.00            
ATOM    143  H66 BCD     1      31.900  22.640  14.620  1.00  0.00            
ATOM    144  H67 BCD     1      29.150  22.530  15.840  1.00  0.00            
ATOM    145  H68 BCD     1      30.210  24.370  17.330  1.00  0.00            
ATOM    146  H69 BCD     1      30.600  22.680  17.610  1.00  0.00            
ATOM    147  H70 BCD     1      32.120  24.400  15.970  1.00  0.00            
ATOM    148  C1  CN4     2      22.950  17.700  12.090  1.00  0.00            
ATOM    149  C2  CN4     2      24.270  17.220  12.860  1.00  0.00            
ATOM    150  C3  CN4     2      24.250  15.770  13.180  1.00  0.00            
ATOM    151  O1  CN4     2      23.240  15.130  13.410  1.00  0.00            
ATOM    152  O2  CN4     2      25.340  15.250  13.530  1.00  0.00            
ATOM    153  C4  CN4     2      24.680  18.070  14.030  1.00  0.00            
ATOM    154  C5  CN4     2      23.980  18.050  15.240  1.00  0.00            
ATOM    155  C6  CN4     2      24.410  18.840  16.330  1.00  0.00            
ATOM    156  C7  CN4     2      25.560  19.630  16.290  1.00  0.00            
ATOM    157  C8  CN4     2      25.810  20.630  17.360  1.00  0.00            
ATOM    158  C9  CN4     2      26.200  21.930  17.020  1.00  0.00            
ATOM    159  C10 CN4     2      26.260  22.960  17.960  1.00  0.00            
ATOM    160  C11 CN4     2      26.230  22.640  19.330  1.00  0.00            
ATOM    161  C12 CN4     2      25.830  21.320  19.670  1.00  0.00            
ATOM    162  C13 CN4     2      25.610  20.320  18.720  1.00  0.00            
ATOM    163  C14 CN4     2      26.320  19.470  15.160  1.00  0.00            
ATOM    164  F1  CN4     2      27.320  20.270  14.960  1.00  0.00            
ATOM    165  C15 CN4     2      25.900  18.750  14.060  1.00  0.00            
ATOM    166  H1  CN4     2      22.120  17.770  12.810  1.00  0.00            
ATOM    167  H2  CN4     2      23.100  18.700  11.670  1.00  0.00            
ATOM    168  H3  CN4     2      22.580  17.040  11.300  1.00  0.00            
ATOM    169  H4  CN4     2      25.060  17.380  12.120  1.00  0.00            
ATOM    170  H5  CN4     2      23.060  17.490  15.370  1.00  0.00            
ATOM    171  H6  CN4     2      23.650  18.910  17.100  1.00  0.00            
ATOM    172  H7  CN4     2      26.300  22.200  15.970  1.00  0.00            
ATOM    173  H8  CN4     2      26.650  23.920  17.630  1.00  0.00            
ATOM    174  H9  CN4     2      26.520  23.340  20.100  1.00  0.00            
ATOM    175  H10 CN4     2      25.830  21.010  20.710  1.00  0.00            
ATOM    176  H11 CN4     2      25.400  19.280  18.930  1.00  0.00            
ATOM    177  H12 CN4     2      26.540  18.910  13.200  1.00  0.00            
TER
ENDMDL
MODEL        1
ATOM      1  C1  BCD     1      19.860  34.410   0.480  1.00  0.00            
ATOM      2  O1  BCD     1      19.340  33.790   1.680  1.00  0.00            
ATOM      3  C2  BCD     1      19.120  33.710  -0.660  1.00  0.00            
ATOM      4  O2  BCD     1      17.680  33.850  -0.570  1.00  0.00            
ATOM      5  C3  BCD     1      19.420  32.250  -0.760  1.00  0.00            
ATOM      6  O3  BCD     1      18.700  31.650  -1.870  1.00  0.00            
ATOM      7  C4  BCD     1      20.900  31.930  -0.750  1.00  0.00            
ATOM      8  C5  BCD     1      21.540  32.730   0.410  1.00  0.00            
ATOM      9  O4  BCD     1      21.210  34.120   0.260  1.00  0.00            
ATOM     10  C6  BCD     1      23.050  32.620   0.370  1.00  0.00            
ATOM     11  O5  BCD     1      23.540  33.130  -0.860  1.00  0.00            
ATOM     12  H1  BCD     1      19.670  35.490   0.560  1.00  0.00            
ATOM     13  H2  BCD     1      19.570  34.180  -1.550  1.00  0.00            
ATOM     14  H3  BCD     1      17.370  33.060  -1.040  1.00  0.00            
ATOM     15  H4  BCD     1      18.950  31.940   0.190  1.00  0.00            
ATOM     16  H5  BCD     1      18.910  30.710  -1.950  1.00  0.00            
ATOM     17  H6  BCD     1      21.280  32.120  -1.760  1.00  0.00            
ATOM     18  H7  BCD     1      21.140  32.250   1.320  1.00  0.00            
ATOM     19  H8  BCD     1      23.620  33.180   1.130  1.00  0.00            
ATOM     20  H9  BCD     1      23.270  31.550   0.420  1.00  0.00            
ATOM     21  H10 BCD     1      23.340  34.060  -0.990  1.00  0.00            
ATOM     22  C7  BCD     1      18.160  35.110   5.510  1.00  0.00            
ATOM     23  O6  BCD     1      17.730  33.810   5.970  1.00  0.00            
ATOM     24  C8  BCD     1      17.320  35.480   4.280  1.00  0.00            
ATOM     25  O7  BCD     1      15.930  35.460   4.750  1.00  0.00            
ATOM     26  C9  BCD     1      17.650  34.550   3.110  1.00  0.00            
ATOM     27  O8  BCD     1      17.060  34.810   1.920  1.00  0.00            
ATOM     28  C10 BCD     1      19.100  34.630   2.810  1.00  0.00            
ATOM     29  C11 BCD     1      19.890  34.240   4.040  1.00  0.00            
ATOM     30  O9  BCD     1      19.530  35.000   5.160  1.00  0.00            
ATOM     31  C12 BCD     1      21.390  34.320   3.840  1.00  0.00            
ATOM     32  O10 BCD     1      21.790  35.650   3.540  1.00  0.00            
ATOM     33  H11 BCD     1      18.030  35.870   6.300  1.00  0.00            
ATOM     34  H12 BCD     1      17.590  36.510   4.010  1.00  0.00            
ATOM     35  H13 BCD     1      15.620  34.680   5.220  1.00  0.00            
ATOM     36  H14 BCD     1      17.340  33.540   3.390  1.00  0.00            
ATOM     37  H15 BCD     1      17.450  34.310   1.200  1.00  0.00            
ATOM     38  H16 BCD     1      19.450  35.650   2.590  1.00  0.00            
ATOM     39  H17 BCD     1      19.640  33.230   4.390  1.00  0.00            
ATOM     40  H18 BCD     1      21.940  33.950   4.710  1.00  0.00            
ATOM     41  H19 BCD     1      21.760  33.580   3.120  1.00  0.00            
ATOM     42  H20 BCD     1      21.310  36.300   4.050  1.00  0.00            
ATOM     43  C13 BCD     1      16.500  32.100   9.570  1.00  0.00            
ATOM     44  O11 BCD     1      16.820  30.860   8.930  1.00  0.00            
ATOM     45  C14 BCD     1      15.370  32.800   8.840  1.00  0.00            
ATOM     46  O12 BCD     1      14.160  32.040   8.980  1.00  0.00            
ATOM     47  C15 BCD     1      15.840  33.020   7.340  1.00  0.00            
ATOM     48  O13 BCD     1      14.830  33.690   6.500  1.00  0.00            
ATOM     49  C16 BCD     1      17.210  33.810   7.320  1.00  0.00            
ATOM     50  C17 BCD     1      18.270  33.200   8.270  1.00  0.00            
ATOM     51  O14 BCD     1      17.640  32.990   9.530  1.00  0.00            
ATOM     52  C18 BCD     1      19.550  33.980   8.430  1.00  0.00            
ATOM     53  O15 BCD     1      19.300  35.250   9.020  1.00  0.00            
ATOM     54  H21 BCD     1      16.280  31.960  10.630  1.00  0.00            
ATOM     55  H22 BCD     1      15.150  33.800   9.240  1.00  0.00            
ATOM     56  H23 BCD     1      14.360  31.100   8.910  1.00  0.00            
ATOM     57  H24 BCD     1      16.000  32.020   6.920  1.00  0.00            
ATOM     58  H25 BCD     1      14.040  33.140   6.410  1.00  0.00            
ATOM     59  H26 BCD     1      17.020  34.830   7.700  1.00  0.00            
ATOM     60  H27 BCD     1      18.590  32.240   7.840  1.00  0.00            
ATOM     61  H28 BCD     1      20.250  33.370   9.010  1.00  0.00            
ATOM     62  H29 BCD     1      19.970  34.140   7.420  1.00  0.00            
ATOM     63  H30 BCD     1      18.610  35.180   9.690  1.00  0.00            
ATOM     64  C19 BCD     1      17.390  26.870   9.530  1.00  0.00            
ATOM     65  O16 BCD     1      17.920  26.880   8.160  1.00  0.00            
ATOM     66  C20 BCD     1      15.950  27.310   9.540  1.00  0.00            
ATOM     67  O17 BCD     1      15.090  26.260   8.970  1.00  0.00            
ATOM     68  C21 BCD     1      15.900  28.640   8.940  1.00  0.00            
ATOM     69  O18 BCD     1      14.570  29.160   8.760  1.00  0.00            
ATOM     70  C22 BCD     1      16.740  29.640   9.760  1.00  0.00            
ATOM     71  C23 BCD     1      18.180  29.130   9.820  1.00  0.00            
ATOM     72  O19 BCD     1      18.110  27.790  10.300  1.00  0.00            
ATOM     73  C24 BCD     1      19.070  30.040  10.620  1.00  0.00            
ATOM     74  O20 BCD     1      18.940  29.940  11.980  1.00  0.00            
ATOM     75  H31 BCD     1      17.450  25.850   9.930  1.00  0.00            
ATOM     76  H32 BCD     1      15.550  27.400  10.560  1.00  0.00            
ATOM     77  H33 BCD     1      15.120  26.430   8.020  1.00  0.00            
ATOM     78  H34 BCD     1      16.380  28.750   7.960  1.00  0.00            
ATOM     79  H35 BCD     1      14.260  28.740   7.960  1.00  0.00            
ATOM     80  H36 BCD     1      16.120  29.850  10.640  1.00  0.00            
ATOM     81  H37 BCD     1      18.560  29.180   8.790  1.00  0.00            
ATOM     82  H38 BCD     1      20.060  29.750  10.240  1.00  0.00            
ATOM     83  H39 BCD     1      19.000  31.110  10.410  1.00  0.00            
ATOM     84  H40 BCD     1      19.530  30.600  12.350  1.00  0.00            
ATOM     85  C25 BCD     1      20.670  24.340   6.110  1.00  0.00            
ATOM     86  O21 BCD     1      20.600  24.950   4.840  1.00  0.00            
ATOM     87  C26 BCD     1      19.320  23.810   6.410  1.00  0.00            
ATOM     88  O22 BCD     1      18.960  22.840   5.420  1.00  0.00            
ATOM     89  C27 BCD     1      18.290  24.890   6.820  1.00  0.00            
ATOM     90  O23 BCD     1      17.080  24.270   7.420  1.00  0.00            
ATOM     91  C28 BCD     1      18.880  25.850   7.920  1.00  0.00            
ATOM     92  C29 BCD     1      20.230  26.370   7.360  1.00  0.00            
ATOM     93  O24 BCD     1      21.140  25.230   7.100  1.00  0.00            
ATOM     94  C30 BCD     1      20.930  27.360   8.160  1.00  0.00            
ATOM     95  O25 BCD     1      21.010  26.900   9.500  1.00  0.00            
ATOM     96  H41 BCD     1      21.360  23.490   6.060  1.00  0.00            
ATOM     97  H42 BCD     1      19.470  23.210   7.320  1.00  0.00            
ATOM     98  H43 BCD     1      18.950  23.330   4.590  1.00  0.00            
ATOM     99  H44 BCD     1      18.040  25.490   5.940  1.00  0.00            
ATOM    100  H45 BCD     1      16.410  24.100   6.760  1.00  0.00            
ATOM    101  H46 BCD     1      19.090  25.260   8.820  1.00  0.00            
ATOM    102  H47 BCD     1      19.920  26.850   6.420  1.00  0.00            
ATOM    103  H48 BCD     1      21.970  27.470   7.810  1.00  0.00            
ATOM    104  H49 BCD     1      20.460  28.350   8.070  1.00  0.00            
ATOM    105  H50 BCD     1      20.160  27.130   9.880  1.00  0.00            
ATOM    106  C31 BCD     1      22.550  25.270   1.150  1.00  0.00            
ATOM    107  O26 BCD     1      22.010  26.570   1.040  1.00  0.00            
ATOM    108  C32 BCD     1      21.500  24.180   1.300  1.00  0.00            
ATOM    109  O27 BCD     1      20.670  24.100   0.110  1.00  0.00            
ATOM    110  C33 BCD     1      20.600  24.460   2.530  1.00  0.00            
ATOM    111  C34 BCD     1      21.500  24.480   3.770  1.00  0.00            
ATOM    112  C35 BCD     1      22.770  25.370   3.600  1.00  0.00            
ATOM    113  O28 BCD     1      23.330  25.020   2.350  1.00  0.00            
ATOM    114  C36 BCD     1      23.860  25.170   4.610  1.00  0.00            
ATOM    115  O29 BCD     1      24.340  23.830   4.650  1.00  0.00            
ATOM    116  O30 BCD     1      19.640  23.360   2.740  1.00  0.00            
ATOM    117  H51 BCD     1      23.130  25.080   0.240  1.00  0.00            
ATOM    118  H52 BCD     1      21.980  23.200   1.390  1.00  0.00            
ATOM    119  H53 BCD     1      20.250  24.930  -0.140  1.00  0.00            
ATOM    120  H54 BCD     1      20.150  25.450   2.380  1.00  0.00            
ATOM    121  H55 BCD     1      18.940  23.550   2.100  1.00  0.00            
ATOM    122  H56 BCD     1      21.830  23.440   3.930  1.00  0.00            
ATOM    123  H57 BCD     1      22.510  26.430   3.490  1.00  0.00            
ATOM    124  H58 BCD     1      24.740  25.800   4.420  1.00  0.00            
ATOM    125  H59 BCD     1      23.530  25.530   5.600  1.00  0.00            
ATOM    126  H60 BCD     1      24.390  23.570   5.580  1.00  0.00            
ATOM    127  C37 BCD     1      21.570  29.720  -1.680  1.00  0.00            
ATOM    128  O31 BCD     1      21.090  30.530  -0.600  1.00  0.00            
ATOM    129  C38 BCD     1      20.660  28.530  -1.910  1.00  0.00            
ATOM    130  O32 BCD     1      19.330  28.860  -2.270  1.00  0.00            
ATOM    131  C39 BCD     1      20.680  27.790  -0.570  1.00  0.00            
ATOM    132  O33 BCD     1      19.800  26.650  -0.670  1.00  0.00            
ATOM    133  C40 BCD     1      22.090  27.290  -0.260  1.00  0.00            
ATOM    134  C41 BCD     1      22.950  28.450  -0.060  1.00  0.00            
ATOM    135  O34 BCD     1      22.880  29.200  -1.340  1.00  0.00            
ATOM    136  C42 BCD     1      24.360  28.180   0.320  1.00  0.00            
ATOM    137  O35 BCD     1      24.970  27.210  -0.490  1.00  0.00            
ATOM    138  H61 BCD     1      21.730  30.340  -2.570  1.00  0.00            
ATOM    139  H62 BCD     1      21.180  27.910  -2.660  1.00  0.00            
ATOM    140  H63 BCD     1      18.880  28.030  -2.120  1.00  0.00            
ATOM    141  H64 BCD     1      20.270  28.450   0.210  1.00  0.00            
ATOM    142  H65 BCD     1      18.950  26.910  -0.290  1.00  0.00            
ATOM    143  H66 BCD     1      22.450  26.580  -1.020  1.00  0.00            
ATOM    144  H67 BCD     1      22.490  29.040   0.750  1.00  0.00            
ATOM    145  H68 BCD     1      25.050  29.040   0.260  1.00  0.00            
ATOM    146  H69 BCD     1      24.370  27.830   1.360  1.00  0.00            
ATOM    147  H70 BCD     1      25.270  27.630  -1.300  1.00  0.00            
ATOM    148  C1  CN4     2      14.550  27.150   3.570  1.00  0.00            
ATOM    149  C2  CN4     2      15.760  26.380   4.220  1.00  0.00            
ATOM    150  C3  CN4     2      15.350  25.800   5.530  1.00  0.00            
ATOM    151  O1  CN4     2      14.810  26.600   6.350  1.00  0.00            
ATOM    152  O2  CN4     2      15.320  24.580   5.660  1.00  0.00            
ATOM    153  C4  CN4     2      16.970  27.360   4.210  1.00  0.00            
ATOM    154  C5  CN4     2      18.140  27.050   3.560  1.00  0.00            
ATOM    155  C6  CN4     2      19.300  27.850   3.700  1.00  0.00            
ATOM    156  C7  CN4     2      19.280  29.000   4.490  1.00  0.00            
ATOM    157  C8  CN4     2      20.510  29.820   4.550  1.00  0.00            
ATOM    158  C9  CN4     2      20.860  30.390   5.800  1.00  0.00            
ATOM    159  C10 CN4     2      22.000  31.190   5.940  1.00  0.00            
ATOM    160  C11 CN4     2      22.910  31.260   4.930  1.00  0.00            
ATOM    161  C12 CN4     2      22.650  30.650   3.690  1.00  0.00            
ATOM    162  C13 CN4     2      21.390  30.010   3.480  1.00  0.00            
ATOM    163  C14 CN4     2      18.060  29.310   5.160  1.00  0.00            
ATOM    164  F1  CN4     2      18.040  30.400   5.940  1.00  0.00            
ATOM    165  C15 CN4     2      16.920  28.540   4.950  1.00  0.00            
ATOM    166  H1  CN4     2      14.840  27.740   2.690  1.00  0.00            
ATOM    167  H2  CN4     2      13.660  26.540   3.380  1.00  0.00            
ATOM    168  H3  CN4     2      14.250  28.000   4.200  1.00  0.00            
ATOM    169  H4  CN4     2      15.910  25.630   3.440  1.00  0.00            
ATOM    170  H5  CN4     2      18.140  26.210   2.870  1.00  0.00            
ATOM    171  H6  CN4     2      20.210  27.630   3.160  1.00  0.00            
ATOM    172  H7  CN4     2      20.180  30.360   6.640  1.00  0.00            
ATOM    173  H8  CN4     2      22.260  31.670   6.880  1.00  0.00            
ATOM    174  H9  CN4     2      23.840  31.800   5.110  1.00  0.00            
ATOM    175  H10 CN4     2      23.350  30.770   2.880  1.00  0.00            
ATOM    176  H11 CN4     2      21.160  29.600   2.500  1.00  0.00            
ATOM    177  H12 CN4     2      16.000  28.900   5.400  1.00  0.00            
TER
ENDMDL
MODEL        1
ATOM      1  C1  BCD     1      21.820  36.750  31.340  1.00  0.00            
ATOM      2  O1  BCD     1      22.000  35.830  30.250  1.00  0.00            
ATOM      3  C2  BCD     1      20.440  37.290  31.240  1.00  0.00            
ATOM      4  O2  BCD     1      19.470  36.240  31.300  1.00  0.00            
ATOM      5  C3  BCD     1      20.220  38.130  30.030  1.00  0.00            
ATOM      6  O3  BCD     1      18.910  38.780  30.050  1.00  0.00            
ATOM      7  C4  BCD     1      21.250  39.160  29.960  1.00  0.00            
ATOM      8  C5  BCD     1      22.690  38.580  30.070  1.00  0.00            
ATOM      9  O4  BCD     1      22.720  37.850  31.310  1.00  0.00            
ATOM     10  C6  BCD     1      23.590  39.790  30.120  1.00  0.00            
ATOM     11  O5  BCD     1      24.920  39.350  30.430  1.00  0.00            
ATOM     12  H1  BCD     1      21.960  36.080  32.180  1.00  0.00            
ATOM     13  H2  BCD     1      20.290  37.960  32.100  1.00  0.00            
ATOM     14  H3  BCD     1      19.980  35.430  31.300  1.00  0.00            
ATOM     15  H4  BCD     1      20.290  37.540  29.110  1.00  0.00            
ATOM     16  H5  BCD     1      18.840  39.420  29.340  1.00  0.00            
ATOM     17  H6  BCD     1      21.040  39.850  30.790  1.00  0.00            
ATOM     18  H7  BCD     1      23.020  37.960  29.230  1.00  0.00            
ATOM     19  H8  BCD     1      23.600  40.360  29.190  1.00  0.00            
ATOM     20  H9  BCD     1      23.250  40.390  30.980  1.00  0.00            
ATOM     21  H10 BCD     1      25.580  39.540  29.770  1.00  0.00            
ATOM     22  C7  BCD     1      22.900  31.820  29.450  1.00  0.00            
ATOM     23  O6  BCD     1      22.230  31.830  28.150  1.00  0.00            
ATOM     24  C8  BCD     1      21.930  32.080  30.580  1.00  0.00            
ATOM     25  O7  BCD     1      20.870  31.110  30.530  1.00  0.00            
ATOM     26  C9  BCD     1      21.430  33.540  30.710  1.00  0.00            
ATOM     27  O8  BCD     1      20.740  33.770  31.990  1.00  0.00            
ATOM     28  C10 BCD     1      22.490  34.550  30.450  1.00  0.00            
ATOM     29  C11 BCD     1      23.460  34.200  29.310  1.00  0.00            
ATOM     30  O9  BCD     1      23.940  32.810  29.450  1.00  0.00            
ATOM     31  C12 BCD     1      24.640  35.180  29.340  1.00  0.00            
ATOM     32  O10 BCD     1      25.290  34.990  30.640  1.00  0.00            
ATOM     33  H11 BCD     1      23.360  30.840  29.600  1.00  0.00            
ATOM     34  H12 BCD     1      22.550  31.890  31.460  1.00  0.00            
ATOM     35  H13 BCD     1      20.370  31.420  29.770  1.00  0.00            
ATOM     36  H14 BCD     1      20.810  33.780  29.840  1.00  0.00            
ATOM     37  H15 BCD     1      19.980  33.180  32.070  1.00  0.00            
ATOM     38  H16 BCD     1      23.120  34.660  31.330  1.00  0.00            
ATOM     39  H17 BCD     1      23.050  34.260  28.300  1.00  0.00            
ATOM     40  H18 BCD     1      25.310  34.900  28.520  1.00  0.00            
ATOM     41  H19 BCD     1      24.320  36.210  29.150  1.00  0.00            
ATOM     42  H20 BCD     1      25.270  34.040  30.810  1.00  0.00            
ATOM     43  C13 BCD     1      23.130  30.140  24.520  1.00  0.00            
ATOM     44  O11 BCD     1      22.900  31.410  23.970  1.00  0.00            
ATOM     45  C14 BCD     1      21.840  29.650  25.150  1.00  0.00            
ATOM     46  O12 BCD     1      20.850  29.590  24.160  1.00  0.00            
ATOM     47  C15 BCD     1      21.420  30.450  26.450  1.00  0.00            
ATOM     48  O13 BCD     1      20.400  29.730  27.240  1.00  0.00            
ATOM     49  C16 BCD     1      22.630  30.780  27.330  1.00  0.00            
ATOM     50  C17 BCD     1      23.910  31.150  26.540  1.00  0.00            
ATOM     51  O14 BCD     1      24.130  30.190  25.540  1.00  0.00            
ATOM     52  C18 BCD     1      25.270  31.160  27.200  1.00  0.00            
ATOM     53  O15 BCD     1      25.560  29.950  28.010  1.00  0.00            
ATOM     54  H21 BCD     1      23.480  29.470  23.730  1.00  0.00            
ATOM     55  H22 BCD     1      22.030  28.610  25.470  1.00  0.00            
ATOM     56  H23 BCD     1      20.570  30.490  23.970  1.00  0.00            
ATOM     57  H24 BCD     1      21.000  31.400  26.110  1.00  0.00            
ATOM     58  H25 BCD     1      20.070  30.400  27.840  1.00  0.00            
ATOM     59  H26 BCD     1      22.810  29.850  27.890  1.00  0.00            
ATOM     60  H27 BCD     1      23.760  32.150  26.100  1.00  0.00            
ATOM     61  H28 BCD     1      25.950  31.170  26.340  1.00  0.00            
ATOM     62  H29 BCD     1      25.400  32.070  27.800  1.00  0.00            
ATOM     63  H30 BCD     1      26.400  30.160  28.440  1.00  0.00            
ATOM     64  C19 BCD     1      22.620  33.100  20.190  1.00  0.00            
ATOM     65  O16 BCD     1      23.090  34.330  20.800  1.00  0.00            
ATOM     66  C20 BCD     1      21.310  32.710  20.920  1.00  0.00            
ATOM     67  O17 BCD     1      20.290  33.560  20.560  1.00  0.00            
ATOM     68  C21 BCD     1      21.480  32.490  22.460  1.00  0.00            
ATOM     69  O18 BCD     1      20.260  32.090  23.170  1.00  0.00            
ATOM     70  C22 BCD     1      22.600  31.460  22.530  1.00  0.00            
ATOM     71  C23 BCD     1      23.870  31.860  21.780  1.00  0.00            
ATOM     72  O19 BCD     1      23.510  32.070  20.380  1.00  0.00            
ATOM     73  C24 BCD     1      25.040  30.930  21.890  1.00  0.00            
ATOM     74  O20 BCD     1      24.750  29.660  21.440  1.00  0.00            
ATOM     75  H31 BCD     1      22.480  33.260  19.120  1.00  0.00            
ATOM     76  H32 BCD     1      21.110  31.730  20.480  1.00  0.00            
ATOM     77  H33 BCD     1      19.440  33.120  20.580  1.00  0.00            
ATOM     78  H34 BCD     1      21.900  33.400  22.910  1.00  0.00            
ATOM     79  H35 BCD     1      19.790  32.920  23.310  1.00  0.00            
ATOM     80  H36 BCD     1      22.310  30.500  22.090  1.00  0.00            
ATOM     81  H37 BCD     1      24.190  32.840  22.160  1.00  0.00            
ATOM     82  H38 BCD     1      25.840  31.380  21.290  1.00  0.00            
ATOM     83  H39 BCD     1      25.290  30.850  22.960  1.00  0.00            
ATOM     84  H40 BCD     1      24.300  29.710  20.600  1.00  0.00            
ATOM     85  C25 BCD     1      23.650  38.350  19.780  1.00  0.00            
ATOM     86  O21 BCD     1      22.920  38.790  20.970  1.00  0.00            
ATOM     87  C26 BCD     1      22.670  37.550  18.890  1.00  0.00            
ATOM     88  O22 BCD     1      21.550  38.390  18.690  1.00  0.00            
ATOM     89  C27 BCD     1      22.270  36.260  19.670  1.00  0.00            
ATOM     90  O23 BCD     1      21.380  35.390  18.860  1.00  0.00            
ATOM     91  C28 BCD     1      23.520  35.470  20.050  1.00  0.00            
ATOM     92  C29 BCD     1      24.440  36.320  20.910  1.00  0.00            
ATOM     93  O24 BCD     1      24.750  37.560  20.180  1.00  0.00            
ATOM     94  C30 BCD     1      25.750  35.610  21.270  1.00  0.00            
ATOM     95  O25 BCD     1      26.530  35.450  20.140  1.00  0.00            
ATOM     96  H41 BCD     1      24.140  39.190  19.270  1.00  0.00            
ATOM     97  H42 BCD     1      23.060  37.260  17.910  1.00  0.00            
ATOM     98  H43 BCD     1      20.890  37.910  18.170  1.00  0.00            
ATOM     99  H44 BCD     1      21.820  36.570  20.630  1.00  0.00            
ATOM    100  H45 BCD     1      20.840  34.800  19.390  1.00  0.00            
ATOM    101  H46 BCD     1      24.080  35.200  19.140  1.00  0.00            
ATOM    102  H47 BCD     1      23.940  36.540  21.870  1.00  0.00            
ATOM    103  H48 BCD     1      26.300  36.160  22.040  1.00  0.00            
ATOM    104  H49 BCD     1      25.520  34.620  21.690  1.00  0.00            
ATOM    105  H50 BCD     1      27.200  34.800  20.370  1.00  0.00            
ATOM    106  C31 BCD     1      22.610  41.890  23.570  1.00  0.00            
ATOM    107  O26 BCD     1      22.170  40.870  24.540  1.00  0.00            
ATOM    108  C32 BCD     1      21.560  41.920  22.500  1.00  0.00            
ATOM    109  O27 BCD     1      20.270  42.130  22.950  1.00  0.00            
ATOM    110  C33 BCD     1      21.630  40.630  21.620  1.00  0.00            
ATOM    111  C34 BCD     1      23.040  40.170  21.280  1.00  0.00            
ATOM    112  C35 BCD     1      24.010  40.290  22.430  1.00  0.00            
ATOM    113  O28 BCD     1      23.870  41.600  22.960  1.00  0.00            
ATOM    114  C36 BCD     1      25.500  40.170  21.960  1.00  0.00            
ATOM    115  O29 BCD     1      26.420  40.800  22.890  1.00  0.00            
ATOM    116  O30 BCD     1      20.890  40.890  20.430  1.00  0.00            
ATOM    117  H51 BCD     1      22.820  42.890  23.980  1.00  0.00            
ATOM    118  H52 BCD     1      21.840  42.760  21.850  1.00  0.00            
ATOM    119  H53 BCD     1      20.090  41.560  23.700  1.00  0.00            
ATOM    120  H54 BCD     1      21.110  39.850  22.190  1.00  0.00            
ATOM    121  H55 BCD     1      20.880  40.070  19.910  1.00  0.00            
ATOM    122  H56 BCD     1      23.420  40.740  20.410  1.00  0.00            
ATOM    123  H57 BCD     1      23.860  39.540  23.220  1.00  0.00            
ATOM    124  H58 BCD     1      25.750  39.120  21.770  1.00  0.00            
ATOM    125  H59 BCD     1      25.750  40.670  21.010  1.00  0.00            
ATOM    126  H60 BCD     1      27.270  40.810  22.450  1.00  0.00            
ATOM    127  C37 BCD     1      20.830  41.100  28.440  1.00  0.00            
ATOM    128  O31 BCD     1      21.280  39.720  28.650  1.00  0.00            
ATOM    129  C38 BCD     1      19.730  41.110  27.410  1.00  0.00            
ATOM    130  O32 BCD     1      18.760  40.170  27.880  1.00  0.00            
ATOM    131  C39 BCD     1      20.230  40.610  26.080  1.00  0.00            
ATOM    132  O33 BCD     1      19.180  40.640  25.100  1.00  0.00            
ATOM    133  C40 BCD     1      21.520  41.410  25.690  1.00  0.00            
ATOM    134  C41 BCD     1      22.490  41.370  26.840  1.00  0.00            
ATOM    135  O34 BCD     1      21.930  41.830  27.990  1.00  0.00            
ATOM    136  C42 BCD     1      23.750  42.210  26.620  1.00  0.00            
ATOM    137  O35 BCD     1      23.360  43.510  26.310  1.00  0.00            
ATOM    138  H61 BCD     1      20.460  41.470  29.400  1.00  0.00            
ATOM    139  H62 BCD     1      19.360  42.080  27.050  1.00  0.00            
ATOM    140  H63 BCD     1      17.950  40.380  27.420  1.00  0.00            
ATOM    141  H64 BCD     1      20.540  39.580  26.290  1.00  0.00            
ATOM    142  H65 BCD     1      19.270  39.900  24.500  1.00  0.00            
ATOM    143  H66 BCD     1      21.160  42.420  25.480  1.00  0.00            
ATOM    144  H67 BCD     1      22.890  40.350  26.890  1.00  0.00            
ATOM    145  H68 BCD     1      24.380  42.200  27.520  1.00  0.00            
ATOM    146  H69 BCD     1      24.360  41.710  25.850  1.00  0.00            
ATOM    147  H70 BCD     1      23.310  44.030  27.110  1.00  0.00            
ATOM    148  C1  CN4     2      20.220  34.830  27.430  1.00  0.00            
ATOM    149  C2  CN4     2      20.470  35.760  26.250  1.00  0.00            
ATOM    150  C3  CN4     2      19.610  35.530  24.980  1.00  0.00            
ATOM    151  O1  CN4     2      19.630  34.420  24.460  1.00  0.00            
ATOM    152  O2  CN4     2      18.900  36.410  24.570  1.00  0.00            
ATOM    153  C4  CN4     2      21.920  35.940  25.840  1.00  0.00            
ATOM    154  C5  CN4     2      22.640  34.860  25.340  1.00  0.00            
ATOM    155  C6  CN4     2      24.000  35.020  24.990  1.00  0.00            
ATOM    156  C7  CN4     2      24.680  36.290  25.220  1.00  0.00            
ATOM    157  C8  CN4     2      26.110  36.440  24.810  1.00  0.00            
ATOM    158  C9  CN4     2      27.000  35.370  25.010  1.00  0.00            
ATOM    159  C10 CN4     2      28.350  35.390  24.640  1.00  0.00            
ATOM    160  C11 CN4     2      28.810  36.580  23.980  1.00  0.00            
ATOM    161  C12 CN4     2      27.970  37.670  23.740  1.00  0.00            
ATOM    162  C13 CN4     2      26.700  37.580  24.230  1.00  0.00            
ATOM    163  C14 CN4     2      23.930  37.350  25.800  1.00  0.00            
ATOM    164  F1  CN4     2      24.480  38.520  26.080  1.00  0.00            
ATOM    165  C15 CN4     2      22.580  37.140  26.110  1.00  0.00            
ATOM    166  H1  CN4     2      19.160  34.640  27.660  1.00  0.00            
ATOM    167  H2  CN4     2      20.630  33.830  27.260  1.00  0.00            
ATOM    168  H3  CN4     2      20.540  35.200  28.410  1.00  0.00            
ATOM    169  H4  CN4     2      20.150  36.720  26.670  1.00  0.00            
ATOM    170  H5  CN4     2      22.190  33.880  25.240  1.00  0.00            
ATOM    171  H6  CN4     2      24.530  34.280  24.400  1.00  0.00            
ATOM    172  H7  CN4     2      26.690  34.450  25.500  1.00  0.00            
ATOM    173  H8  CN4     2      29.010  34.540  24.780  1.00  0.00            
ATOM    174  H9  CN4     2      29.840  36.560  23.660  1.00  0.00            
ATOM    175  H10 CN4     2      28.370  38.580  23.300  1.00  0.00            
ATOM    176  H11 CN4     2      26.040  38.440  24.120  1.00  0.00            
ATOM    177  H12 CN4     2      22.140  37.920  26.730  1.00  0.00            
TER
ENDMDL
MODEL        1
ATOM      1  C1  BCD     1      22.460  27.000   6.400  1.00  0.00            
ATOM      2  O1  BCD     1      23.650  26.740   7.110  1.00  0.00            
ATOM      3  C2  BCD     1      22.670  28.170   5.460  1.00  0.00            
ATOM      4  O2  BCD     1      23.720  27.980   4.480  1.00  0.00            
ATOM      5  C3  BCD     1      22.770  29.460   6.290  1.00  0.00            
ATOM      6  O3  BCD     1      23.000  30.680   5.490  1.00  0.00            
ATOM      7  C4  BCD     1      21.690  29.600   7.340  1.00  0.00            
ATOM      8  C5  BCD     1      21.360  28.300   8.080  1.00  0.00            
ATOM      9  O4  BCD     1      21.330  27.130   7.200  1.00  0.00            
ATOM     10  C6  BCD     1      20.110  28.360   8.920  1.00  0.00            
ATOM     11  O5  BCD     1      18.950  28.520   8.130  1.00  0.00            
ATOM     12  H1  BCD     1      22.270  26.050   5.880  1.00  0.00            
ATOM     13  H2  BCD     1      21.760  28.160   4.860  1.00  0.00            
ATOM     14  H3  BCD     1      23.550  28.450   3.660  1.00  0.00            
ATOM     15  H4  BCD     1      23.650  29.310   6.930  1.00  0.00            
ATOM     16  H5  BCD     1      23.150  31.340   6.180  1.00  0.00            
ATOM     17  H6  BCD     1      20.750  29.920   6.860  1.00  0.00            
ATOM     18  H7  BCD     1      22.210  28.080   8.750  1.00  0.00            
ATOM     19  H8  BCD     1      20.030  27.410   9.460  1.00  0.00            
ATOM     20  H9  BCD     1      20.180  29.120   9.710  1.00  0.00            
ATOM     21  H10 BCD     1      19.140  27.890   7.430  1.00  0.00            
ATOM     22  C7  BCD     1      25.050  23.840   9.820  1.00  0.00            
ATOM     23  O6  BCD     1      25.010  24.890  10.740  1.00  0.00            
ATOM     24  C8  BCD     1      26.010  24.320   8.750  1.00  0.00            
ATOM     25  O7  BCD     1      27.330  24.620   9.260  1.00  0.00            
ATOM     26  C9  BCD     1      25.440  25.590   8.070  1.00  0.00            
ATOM     27  O8  BCD     1      26.280  25.860   7.010  1.00  0.00            
ATOM     28  C10 BCD     1      24.070  25.370   7.490  1.00  0.00            
ATOM     29  C11 BCD     1      23.150  24.580   8.490  1.00  0.00            
ATOM     30  O9  BCD     1      23.820  23.550   9.190  1.00  0.00            
ATOM     31  C12 BCD     1      21.890  23.970   7.850  1.00  0.00            
ATOM     32  O10 BCD     1      22.120  23.130   6.760  1.00  0.00            
ATOM     33  H11 BCD     1      25.390  22.970  10.390  1.00  0.00            
ATOM     34  H12 BCD     1      26.120  23.470   8.060  1.00  0.00            
ATOM     35  H13 BCD     1      27.270  25.300   9.930  1.00  0.00            
ATOM     36  H14 BCD     1      25.480  26.380   8.830  1.00  0.00            
ATOM     37  H15 BCD     1      26.030  26.740   6.710  1.00  0.00            
ATOM     38  H16 BCD     1      24.240  24.700   6.630  1.00  0.00            
ATOM     39  H17 BCD     1      22.850  25.240   9.310  1.00  0.00            
ATOM     40  H18 BCD     1      21.580  23.200   8.570  1.00  0.00            
ATOM     41  H19 BCD     1      21.130  24.750   7.680  1.00  0.00            
ATOM     42  H20 BCD     1      22.720  22.450   7.070  1.00  0.00            
ATOM     43  C13 BCD     1      26.390  25.720  14.580  1.00  0.00            
ATOM     44  O11 BCD     1      25.410  26.650  14.780  1.00  0.00            
ATOM     45  C14 BCD     1      27.240  26.240  13.460  1.00  0.00            
ATOM     46  O12 BCD     1      27.770  27.570  13.680  1.00  0.00            
ATOM     47  C15 BCD     1      26.390  26.230  12.170  1.00  0.00            
ATOM     48  O13 BCD     1      27.220  26.530  11.070  1.00  0.00            
ATOM     49  C16 BCD     1      25.830  24.800  11.880  1.00  0.00            
ATOM     50  C17 BCD     1      24.980  24.370  13.040  1.00  0.00            
ATOM     51  O14 BCD     1      25.810  24.510  14.200  1.00  0.00            
ATOM     52  C18 BCD     1      24.450  22.910  12.950  1.00  0.00            
ATOM     53  O15 BCD     1      23.510  22.610  13.890  1.00  0.00            
ATOM     54  H21 BCD     1      27.010  25.490  15.460  1.00  0.00            
ATOM     55  H22 BCD     1      28.110  25.590  13.300  1.00  0.00            
ATOM     56  H23 BCD     1      27.510  28.180  12.980  1.00  0.00            
ATOM     57  H24 BCD     1      25.620  27.000  12.320  1.00  0.00            
ATOM     58  H25 BCD     1      28.160  26.430  11.260  1.00  0.00            
ATOM     59  H26 BCD     1      26.680  24.130  11.690  1.00  0.00            
ATOM     60  H27 BCD     1      24.090  25.000  13.090  1.00  0.00            
ATOM     61  H28 BCD     1      23.920  22.780  12.010  1.00  0.00            
ATOM     62  H29 BCD     1      25.250  22.160  12.840  1.00  0.00            
ATOM     63  H30 BCD     1      23.810  21.770  14.270  1.00  0.00            
ATOM     64  C19 BCD     1      23.540  28.580  17.910  1.00  0.00            
ATOM     65  O16 BCD     1      23.930  29.710  17.140  1.00  0.00            
ATOM     66  C20 BCD     1      24.720  27.740  18.360  1.00  0.00            
ATOM     67  O17 BCD     1      25.510  28.430  19.370  1.00  0.00            
ATOM     68  C21 BCD     1      25.600  27.400  17.100  1.00  0.00            
ATOM     69  O18 BCD     1      26.790  26.660  17.430  1.00  0.00            
ATOM     70  C22 BCD     1      24.710  26.630  16.080  1.00  0.00            
ATOM     71  C23 BCD     1      23.330  27.330  15.830  1.00  0.00            
ATOM     72  O19 BCD     1      22.750  27.690  17.060  1.00  0.00            
ATOM     73  C24 BCD     1      22.430  26.350  15.130  1.00  0.00            
ATOM     74  O20 BCD     1      22.180  25.120  15.870  1.00  0.00            
ATOM     75  H31 BCD     1      22.960  28.860  18.800  1.00  0.00            
ATOM     76  H32 BCD     1      24.400  26.750  18.710  1.00  0.00            
ATOM     77  H33 BCD     1      25.080  28.470  20.230  1.00  0.00            
ATOM     78  H34 BCD     1      25.930  28.300  16.560  1.00  0.00            
ATOM     79  H35 BCD     1      27.430  27.260  17.820  1.00  0.00            
ATOM     80  H36 BCD     1      24.570  25.610  16.460  1.00  0.00            
ATOM     81  H37 BCD     1      23.470  28.300  15.350  1.00  0.00            
ATOM     82  H38 BCD     1      21.460  26.870  15.120  1.00  0.00            
ATOM     83  H39 BCD     1      22.780  26.050  14.130  1.00  0.00            
ATOM     84  H40 BCD     1      21.640  24.620  15.240  1.00  0.00            
ATOM     85  C25 BCD     1      24.530  33.620  16.970  1.00  0.00            
ATOM     86  O21 BCD     1      24.500  33.320  15.580  1.00  0.00            
ATOM     87  C26 BCD     1      25.700  32.920  17.670  1.00  0.00            
ATOM     88  O22 BCD     1      26.860  33.470  17.160  1.00  0.00            
ATOM     89  C27 BCD     1      25.560  31.400  17.420  1.00  0.00            
ATOM     90  O23 BCD     1      26.630  30.620  18.060  1.00  0.00            
ATOM     91  C28 BCD     1      24.150  30.920  17.790  1.00  0.00            
ATOM     92  C29 BCD     1      23.010  31.770  17.240  1.00  0.00            
ATOM     93  O24 BCD     1      23.270  33.180  17.470  1.00  0.00            
ATOM     94  C30 BCD     1      21.620  31.400  17.770  1.00  0.00            
ATOM     95  O25 BCD     1      21.580  31.260  19.180  1.00  0.00            
ATOM     96  H41 BCD     1      24.570  34.700  17.130  1.00  0.00            
ATOM     97  H42 BCD     1      25.650  33.190  18.730  1.00  0.00            
ATOM     98  H43 BCD     1      26.890  34.320  17.590  1.00  0.00            
ATOM     99  H44 BCD     1      25.530  31.200  16.340  1.00  0.00            
ATOM    100  H45 BCD     1      26.390  29.760  18.410  1.00  0.00            
ATOM    101  H46 BCD     1      24.120  30.760  18.880  1.00  0.00            
ATOM    102  H47 BCD     1      22.900  31.620  16.160  1.00  0.00            
ATOM    103  H48 BCD     1      20.850  32.100  17.440  1.00  0.00            
ATOM    104  H49 BCD     1      21.290  30.440  17.350  1.00  0.00            
ATOM    105  H50 BCD     1      20.750  30.800  19.330  1.00  0.00            
ATOM    106  C31 BCD     1      23.320  34.880  11.950  1.00  0.00            
ATOM    107  O26 BCD     1      23.160  33.610  11.490  1.00  0.00            
ATOM    108  C32 BCD     1      24.780  35.070  12.360  1.00  0.00            
ATOM    109  O27 BCD     1      25.630  34.950  11.260  1.00  0.00            
ATOM    110  C33 BCD     1      25.140  34.210  13.520  1.00  0.00            
ATOM    111  C34 BCD     1      24.150  34.370  14.700  1.00  0.00            
ATOM    112  C35 BCD     1      22.660  34.190  14.220  1.00  0.00            
ATOM    113  O28 BCD     1      22.490  35.110  13.080  1.00  0.00            
ATOM    114  C36 BCD     1      21.610  34.620  15.260  1.00  0.00            
ATOM    115  O29 BCD     1      20.420  34.200  14.650  1.00  0.00            
ATOM    116  O30 BCD     1      26.490  34.370  13.910  1.00  0.00            
ATOM    117  H51 BCD     1      23.070  35.560  11.130  1.00  0.00            
ATOM    118  H52 BCD     1      24.920  36.090  12.750  1.00  0.00            
ATOM    119  H53 BCD     1      26.480  35.230  11.600  1.00  0.00            
ATOM    120  H54 BCD     1      25.050  33.190  13.140  1.00  0.00            
ATOM    121  H55 BCD     1      26.470  34.660  14.830  1.00  0.00            
ATOM    122  H56 BCD     1      24.160  35.370  15.140  1.00  0.00            
ATOM    123  H57 BCD     1      22.460  33.180  13.840  1.00  0.00            
ATOM    124  H58 BCD     1      21.710  34.040  16.180  1.00  0.00            
ATOM    125  H59 BCD     1      21.630  35.710  15.340  1.00  0.00            
ATOM    126  H60 BCD     1      20.460  34.450  13.720  1.00  0.00            
ATOM    127  C37 BCD     1      21.320  31.810   8.260  1.00  0.00            
ATOM    128  O31 BCD     1      22.100  30.580   8.300  1.00  0.00            
ATOM    129  C38 BCD     1      22.230  33.010   7.990  1.00  0.00            
ATOM    130  O32 BCD     1      22.990  32.750   6.870  1.00  0.00            
ATOM    131  C39 BCD     1      23.060  33.430   9.150  1.00  0.00            
ATOM    132  O33 BCD     1      23.820  34.640   8.830  1.00  0.00            
ATOM    133  C40 BCD     1      22.190  33.500  10.380  1.00  0.00            
ATOM    134  C41 BCD     1      21.290  32.340  10.600  1.00  0.00            
ATOM    135  O34 BCD     1      20.550  31.940   9.380  1.00  0.00            
ATOM    136  C42 BCD     1      20.250  32.460  11.720  1.00  0.00            
ATOM    137  O35 BCD     1      19.550  33.660  11.670  1.00  0.00            
ATOM    138  H61 BCD     1      20.590  31.810   7.440  1.00  0.00            
ATOM    139  H62 BCD     1      21.580  33.880   7.830  1.00  0.00            
ATOM    140  H63 BCD     1      23.900  32.860   7.160  1.00  0.00            
ATOM    141  H64 BCD     1      23.710  32.570   9.370  1.00  0.00            
ATOM    142  H65 BCD     1      24.190  34.920   9.670  1.00  0.00            
ATOM    143  H66 BCD     1      21.510  34.370  10.340  1.00  0.00            
ATOM    144  H67 BCD     1      21.930  31.450  10.730  1.00  0.00            
ATOM    145  H68 BCD     1      19.490  31.670  11.710  1.00  0.00            
ATOM    146  H69 BCD     1      20.780  32.390  12.680  1.00  0.00            
ATOM    147  H70 BCD     1      19.140  33.840  10.820  1.00  0.00            
ATOM    148  C1  CN4     2      30.030  28.950  10.400  1.00  0.00            
ATOM    149  C2  CN4     2      29.160  30.190   9.940  1.00  0.00            
ATOM    150  C3  CN4     2      29.690  31.600  10.220  1.00  0.00            
ATOM    151  O1  CN4     2      30.820  31.680  10.610  1.00  0.00            
ATOM    152  O2  CN4     2      29.050  32.660   9.980  1.00  0.00            
ATOM    153  C4  CN4     2      27.790  30.050  10.580  1.00  0.00            
ATOM    154  C5  CN4     2      27.530  30.220  11.940  1.00  0.00            
ATOM    155  C6  CN4     2      26.300  29.880  12.470  1.00  0.00            
ATOM    156  C7  CN4     2      25.240  29.530  11.630  1.00  0.00            
ATOM    157  C8  CN4     2      23.870  29.330  12.250  1.00  0.00            
ATOM    158  C9  CN4     2      23.340  30.170  13.220  1.00  0.00            
ATOM    159  C10 CN4     2      22.080  30.050  13.820  1.00  0.00            
ATOM    160  C11 CN4     2      21.360  28.950  13.360  1.00  0.00            
ATOM    161  C12 CN4     2      21.830  28.060  12.370  1.00  0.00            
ATOM    162  C13 CN4     2      23.100  28.220  11.820  1.00  0.00            
ATOM    163  C14 CN4     2      25.470  29.520  10.250  1.00  0.00            
ATOM    164  F1  CN4     2      24.450  29.310   9.420  1.00  0.00            
ATOM    165  C15 CN4     2      26.750  29.700   9.650  1.00  0.00            
ATOM    166  H1  CN4     2      29.940  28.750  11.470  1.00  0.00            
ATOM    167  H2  CN4     2      29.500  28.170   9.840  1.00  0.00            
ATOM    168  H3  CN4     2      31.070  28.960  10.060  1.00  0.00            
ATOM    169  H4  CN4     2      29.170  30.120   8.850  1.00  0.00            
ATOM    170  H5  CN4     2      28.320  30.400  12.670  1.00  0.00            
ATOM    171  H6  CN4     2      26.120  30.020  13.530  1.00  0.00            
ATOM    172  H7  CN4     2      23.930  31.020  13.540  1.00  0.00            
ATOM    173  H8  CN4     2      21.670  30.610  14.660  1.00  0.00            
ATOM    174  H9  CN4     2      20.380  28.820  13.820  1.00  0.00            
ATOM    175  H10 CN4     2      21.210  27.230  12.050  1.00  0.00            
ATOM    176  H11 CN4     2      23.530  27.600  11.040  1.00  0.00            
ATOM    177  H12 CN4     2      26.980  29.510   8.600  1.00  0.00            
TER
ENDMDL
MODEL        1
ATOM      1  C1  BCD     1      14.920  33.480  -2.200  1.00  0.00            
ATOM      2  O1  BCD     1      15.590  33.320  -1.020  1.00  0.00            
ATOM      3  C2  BCD     1      13.690  32.620  -2.360  1.00  0.00            
ATOM      4  O2  BCD     1      12.740  32.880  -1.260  1.00  0.00            
ATOM      5  C3  BCD     1      14.050  31.150  -2.570  1.00  0.00            
ATOM      6  O3  BCD     1      12.850  30.430  -2.730  1.00  0.00            
ATOM      7  C4  BCD     1      14.960  31.030  -3.770  1.00  0.00            
ATOM      8  C5  BCD     1      16.150  31.950  -3.650  1.00  0.00            
ATOM      9  O4  BCD     1      15.800  33.310  -3.360  1.00  0.00            
ATOM     10  C6  BCD     1      17.000  31.960  -4.850  1.00  0.00            
ATOM     11  O5  BCD     1      16.220  32.310  -5.970  1.00  0.00            
ATOM     12  H1  BCD     1      14.530  34.500  -2.240  1.00  0.00            
ATOM     13  H2  BCD     1      13.200  32.920  -3.300  1.00  0.00            
ATOM     14  H3  BCD     1      12.300  32.030  -1.210  1.00  0.00            
ATOM     15  H4  BCD     1      14.580  30.810  -1.670  1.00  0.00            
ATOM     16  H5  BCD     1      13.050  29.490  -2.730  1.00  0.00            
ATOM     17  H6  BCD     1      14.320  31.330  -4.610  1.00  0.00            
ATOM     18  H7  BCD     1      16.800  31.580  -2.840  1.00  0.00            
ATOM     19  H8  BCD     1      17.850  32.650  -4.700  1.00  0.00            
ATOM     20  H9  BCD     1      17.320  30.920  -4.960  1.00  0.00            
ATOM     21  H10 BCD     1      15.610  32.990  -5.700  1.00  0.00            
ATOM     22  C7  BCD     1      17.660  34.750   2.120  1.00  0.00            
ATOM     23  O6  BCD     1      17.840  33.450   2.580  1.00  0.00            
ATOM     24  C8  BCD     1      16.150  35.190   1.980  1.00  0.00            
ATOM     25  O7  BCD     1      15.480  35.180   3.250  1.00  0.00            
ATOM     26  C9  BCD     1      15.420  34.390   0.920  1.00  0.00            
ATOM     27  O8  BCD     1      14.040  34.750   0.850  1.00  0.00            
ATOM     28  C10 BCD     1      16.120  34.410  -0.390  1.00  0.00            
ATOM     29  C11 BCD     1      17.570  34.010  -0.170  1.00  0.00            
ATOM     30  O9  BCD     1      18.230  34.810   0.850  1.00  0.00            
ATOM     31  C12 BCD     1      18.380  34.010  -1.440  1.00  0.00            
ATOM     32  O10 BCD     1      18.600  35.380  -2.000  1.00  0.00            
ATOM     33  H11 BCD     1      18.290  35.410   2.730  1.00  0.00            
ATOM     34  H12 BCD     1      16.300  36.210   1.610  1.00  0.00            
ATOM     35  H13 BCD     1      15.560  34.290   3.610  1.00  0.00            
ATOM     36  H14 BCD     1      15.310  33.400   1.370  1.00  0.00            
ATOM     37  H15 BCD     1      13.540  34.000   0.500  1.00  0.00            
ATOM     38  H16 BCD     1      15.960  35.280  -1.030  1.00  0.00            
ATOM     39  H17 BCD     1      17.550  32.990   0.250  1.00  0.00            
ATOM     40  H18 BCD     1      19.370  33.700  -1.070  1.00  0.00            
ATOM     41  H19 BCD     1      17.970  33.340  -2.210  1.00  0.00            
ATOM     42  H20 BCD     1      18.980  35.920  -1.300  1.00  0.00            
ATOM     43  C13 BCD     1      18.720  31.200   5.870  1.00  0.00            
ATOM     44  O11 BCD     1      18.680  30.070   4.990  1.00  0.00            
ATOM     45  C14 BCD     1      17.310  31.850   5.860  1.00  0.00            
ATOM     46  O12 BCD     1      16.370  30.860   6.330  1.00  0.00            
ATOM     47  C15 BCD     1      16.930  32.220   4.410  1.00  0.00            
ATOM     48  O13 BCD     1      15.580  32.880   4.420  1.00  0.00            
ATOM     49  C16 BCD     1      18.050  33.220   3.980  1.00  0.00            
ATOM     50  C17 BCD     1      19.410  32.620   4.080  1.00  0.00            
ATOM     51  O14 BCD     1      19.580  32.180   5.380  1.00  0.00            
ATOM     52  C18 BCD     1      20.600  33.470   3.660  1.00  0.00            
ATOM     53  O15 BCD     1      20.920  34.330   4.690  1.00  0.00            
ATOM     54  H21 BCD     1      19.040  30.890   6.880  1.00  0.00            
ATOM     55  H22 BCD     1      17.250  32.810   6.370  1.00  0.00            
ATOM     56  H23 BCD     1      16.670  29.980   6.070  1.00  0.00            
ATOM     57  H24 BCD     1      16.940  31.330   3.770  1.00  0.00            
ATOM     58  H25 BCD     1      15.000  32.410   5.040  1.00  0.00            
ATOM     59  H26 BCD     1      17.940  34.140   4.560  1.00  0.00            
ATOM     60  H27 BCD     1      19.420  31.780   3.370  1.00  0.00            
ATOM     61  H28 BCD     1      21.460  32.810   3.460  1.00  0.00            
ATOM     62  H29 BCD     1      20.360  34.020   2.730  1.00  0.00            
ATOM     63  H30 BCD     1      20.810  33.790   5.480  1.00  0.00            
ATOM     64  C19 BCD     1      20.060  26.210   4.860  1.00  0.00            
ATOM     65  O16 BCD     1      19.970  26.020   3.440  1.00  0.00            
ATOM     66  C20 BCD     1      18.620  26.480   5.440  1.00  0.00            
ATOM     67  O17 BCD     1      17.770  25.470   4.940  1.00  0.00            
ATOM     68  C21 BCD     1      18.110  27.850   5.070  1.00  0.00            
ATOM     69  O18 BCD     1      16.890  28.160   5.770  1.00  0.00            
ATOM     70  C22 BCD     1      19.180  28.910   5.430  1.00  0.00            
ATOM     71  C23 BCD     1      20.480  28.560   4.640  1.00  0.00            
ATOM     72  O19 BCD     1      20.950  27.290   5.070  1.00  0.00            
ATOM     73  C24 BCD     1      21.590  29.580   4.940  1.00  0.00            
ATOM     74  O20 BCD     1      22.780  29.160   4.350  1.00  0.00            
ATOM     75  H31 BCD     1      20.550  25.330   5.300  1.00  0.00            
ATOM     76  H32 BCD     1      18.710  26.440   6.540  1.00  0.00            
ATOM     77  H33 BCD     1      16.860  25.770   5.040  1.00  0.00            
ATOM     78  H34 BCD     1      17.930  27.940   3.990  1.00  0.00            
ATOM     79  H35 BCD     1      16.240  27.460   5.870  1.00  0.00            
ATOM     80  H36 BCD     1      19.420  28.830   6.500  1.00  0.00            
ATOM     81  H37 BCD     1      20.330  28.520   3.550  1.00  0.00            
ATOM     82  H38 BCD     1      21.320  30.580   4.590  1.00  0.00            
ATOM     83  H39 BCD     1      21.710  29.610   6.030  1.00  0.00            
ATOM     84  H40 BCD     1      22.730  28.210   4.520  1.00  0.00            
ATOM     85  C25 BCD     1      21.040  23.690   0.340  1.00  0.00            
ATOM     86  O21 BCD     1      20.120  24.420  -0.520  1.00  0.00            
ATOM     87  C26 BCD     1      20.240  23.030   1.410  1.00  0.00            
ATOM     88  O22 BCD     1      19.220  22.180   0.780  1.00  0.00            
ATOM     89  C27 BCD     1      19.560  24.040   2.280  1.00  0.00            
ATOM     90  O23 BCD     1      18.730  23.490   3.340  1.00  0.00            
ATOM     91  C28 BCD     1      20.710  24.950   2.810  1.00  0.00            
ATOM     92  C29 BCD     1      21.490  25.640   1.670  1.00  0.00            
ATOM     93  O24 BCD     1      22.030  24.620   0.860  1.00  0.00            
ATOM     94  C30 BCD     1      22.500  26.640   2.170  1.00  0.00            
ATOM     95  O25 BCD     1      23.470  25.950   2.900  1.00  0.00            
ATOM     96  H41 BCD     1      21.640  22.940  -0.180  1.00  0.00            
ATOM     97  H42 BCD     1      20.920  22.350   1.930  1.00  0.00            
ATOM     98  H43 BCD     1      18.610  21.800   1.420  1.00  0.00            
ATOM     99  H44 BCD     1      18.870  24.680   1.720  1.00  0.00            
ATOM    100  H45 BCD     1      18.360  24.210   3.860  1.00  0.00            
ATOM    101  H46 BCD     1      21.310  24.430   3.570  1.00  0.00            
ATOM    102  H47 BCD     1      20.720  26.120   1.050  1.00  0.00            
ATOM    103  H48 BCD     1      22.890  27.220   1.330  1.00  0.00            
ATOM    104  H49 BCD     1      22.120  27.480   2.770  1.00  0.00            
ATOM    105  H50 BCD     1      23.320  25.010   2.860  1.00  0.00            
ATOM    106  C31 BCD     1      19.030  25.330  -4.270  1.00  0.00            
ATOM    107  O26 BCD     1      18.040  26.230  -3.720  1.00  0.00            
ATOM    108  C32 BCD     1      18.690  23.840  -3.840  1.00  0.00            
ATOM    109  O27 BCD     1      17.360  23.510  -4.190  1.00  0.00            
ATOM    110  C33 BCD     1      18.960  23.710  -2.380  1.00  0.00            
ATOM    111  C34 BCD     1      20.280  24.270  -1.910  1.00  0.00            
ATOM    112  C35 BCD     1      20.440  25.700  -2.370  1.00  0.00            
ATOM    113  O28 BCD     1      20.270  25.770  -3.790  1.00  0.00            
ATOM    114  C36 BCD     1      21.830  26.280  -2.030  1.00  0.00            
ATOM    115  O29 BCD     1      22.780  25.500  -2.770  1.00  0.00            
ATOM    116  O30 BCD     1      18.750  22.370  -1.900  1.00  0.00            
ATOM    117  H51 BCD     1      18.890  25.490  -5.350  1.00  0.00            
ATOM    118  H52 BCD     1      19.410  23.220  -4.390  1.00  0.00            
ATOM    119  H53 BCD     1      16.800  24.110  -3.700  1.00  0.00            
ATOM    120  H54 BCD     1      18.190  24.330  -1.910  1.00  0.00            
ATOM    121  H55 BCD     1      18.930  22.340  -0.950  1.00  0.00            
ATOM    122  H56 BCD     1      21.170  23.670  -2.160  1.00  0.00            
ATOM    123  H57 BCD     1      19.820  26.420  -1.820  1.00  0.00            
ATOM    124  H58 BCD     1      21.930  27.340  -2.290  1.00  0.00            
ATOM    125  H59 BCD     1      22.020  26.160  -0.960  1.00  0.00            
ATOM    126  H60 BCD     1      22.920  25.840  -3.660  1.00  0.00            
ATOM    127  C37 BCD     1      15.030  28.900  -4.880  1.00  0.00            
ATOM    128  O31 BCD     1      15.410  29.740  -3.840  1.00  0.00            
ATOM    129  C38 BCD     1      14.550  27.560  -4.290  1.00  0.00            
ATOM    130  O32 BCD     1      13.570  27.690  -3.310  1.00  0.00            
ATOM    131  C39 BCD     1      15.740  26.740  -3.660  1.00  0.00            
ATOM    132  O33 BCD     1      15.390  25.340  -3.330  1.00  0.00            
ATOM    133  C40 BCD     1      16.990  26.740  -4.600  1.00  0.00            
ATOM    134  C41 BCD     1      17.390  28.130  -5.020  1.00  0.00            
ATOM    135  O34 BCD     1      16.210  28.680  -5.650  1.00  0.00            
ATOM    136  C42 BCD     1      18.540  28.160  -6.010  1.00  0.00            
ATOM    137  O35 BCD     1      18.030  27.530  -7.200  1.00  0.00            
ATOM    138  H61 BCD     1      14.260  29.360  -5.510  1.00  0.00            
ATOM    139  H62 BCD     1      14.200  26.980  -5.150  1.00  0.00            
ATOM    140  H63 BCD     1      12.900  27.060  -3.590  1.00  0.00            
ATOM    141  H64 BCD     1      16.050  27.390  -2.830  1.00  0.00            
ATOM    142  H65 BCD     1      14.570  25.310  -2.830  1.00  0.00            
ATOM    143  H66 BCD     1      16.810  26.180  -5.530  1.00  0.00            
ATOM    144  H67 BCD     1      17.660  28.720  -4.140  1.00  0.00            
ATOM    145  H68 BCD     1      18.800  29.210  -6.210  1.00  0.00            
ATOM    146  H69 BCD     1      19.460  27.670  -5.650  1.00  0.00            
ATOM    147  H70 BCD     1      18.790  27.600  -7.790  1.00  0.00            
ATOM    148  C1  CN4     2      13.230  25.320   2.340  1.00  0.00            
ATOM    149  C2  CN4     2      14.560  25.700   2.990  1.00  0.00            
ATOM    150  C3  CN4     2      14.370  26.380   4.430  1.00  0.00            
ATOM    151  O1  CN4     2      13.300  26.860   4.820  1.00  0.00            
ATOM    152  O2  CN4     2      15.220  26.220   5.230  1.00  0.00            
ATOM    153  C4  CN4     2      15.440  26.640   2.150  1.00  0.00            
ATOM    154  C5  CN4     2      16.480  26.200   1.370  1.00  0.00            
ATOM    155  C6  CN4     2      17.320  27.180   0.730  1.00  0.00            
ATOM    156  C7  CN4     2      17.040  28.530   0.780  1.00  0.00            
ATOM    157  C8  CN4     2      17.980  29.480   0.140  1.00  0.00            
ATOM    158  C9  CN4     2      18.630  30.470   0.850  1.00  0.00            
ATOM    159  C10 CN4     2      19.670  31.230   0.340  1.00  0.00            
ATOM    160  C11 CN4     2      20.000  31.140  -0.990  1.00  0.00            
ATOM    161  C12 CN4     2      19.500  30.030  -1.790  1.00  0.00            
ATOM    162  C13 CN4     2      18.530  29.190  -1.140  1.00  0.00            
ATOM    163  C14 CN4     2      15.860  28.970   1.460  1.00  0.00            
ATOM    164  F1  CN4     2      15.490  30.240   1.590  1.00  0.00            
ATOM    165  C15 CN4     2      15.050  27.980   2.070  1.00  0.00            
ATOM    166  H1  CN4     2      12.650  26.230   2.130  1.00  0.00            
ATOM    167  H2  CN4     2      13.370  24.790   1.390  1.00  0.00            
ATOM    168  H3  CN4     2      12.680  24.690   3.040  1.00  0.00            
ATOM    169  H4  CN4     2      14.980  24.710   3.210  1.00  0.00            
ATOM    170  H5  CN4     2      16.820  25.180   1.330  1.00  0.00            
ATOM    171  H6  CN4     2      18.170  26.770   0.210  1.00  0.00            
ATOM    172  H7  CN4     2      18.300  30.660   1.870  1.00  0.00            
ATOM    173  H8  CN4     2      20.110  31.940   1.040  1.00  0.00            
ATOM    174  H9  CN4     2      20.700  31.830  -1.450  1.00  0.00            
ATOM    175  H10 CN4     2      19.840  29.890  -2.810  1.00  0.00            
ATOM    176  H11 CN4     2      18.200  28.290  -1.640  1.00  0.00            
ATOM    177  H12 CN4     2      14.220  28.390   2.640  1.00  0.00            
TER
ENDMDL
MODEL        1
ATOM      1  C1  BCD     1      13.290  33.140  -0.830  1.00  0.00            
ATOM      2  O1  BCD     1      14.130  33.020   0.300  1.00  0.00            
ATOM      3  C2  BCD     1      12.090  32.210  -0.590  1.00  0.00            
ATOM      4  O2  BCD     1      11.440  32.590   0.620  1.00  0.00            
ATOM      5  C3  BCD     1      12.470  30.790  -0.540  1.00  0.00            
ATOM      6  O3  BCD     1      11.320  29.940  -0.550  1.00  0.00            
ATOM      7  C4  BCD     1      13.260  30.530  -1.930  1.00  0.00            
ATOM      8  C5  BCD     1      14.490  31.500  -2.010  1.00  0.00            
ATOM      9  O4  BCD     1      13.940  32.880  -2.020  1.00  0.00            
ATOM     10  C6  BCD     1      15.260  31.240  -3.270  1.00  0.00            
ATOM     11  O5  BCD     1      14.480  31.110  -4.410  1.00  0.00            
ATOM     12  H1  BCD     1      12.940  34.170  -0.910  1.00  0.00            
ATOM     13  H2  BCD     1      11.290  32.400  -1.320  1.00  0.00            
ATOM     14  H3  BCD     1      12.060  33.090   1.160  1.00  0.00            
ATOM     15  H4  BCD     1      13.110  30.650   0.340  1.00  0.00            
ATOM     16  H5  BCD     1      11.610  29.030  -0.690  1.00  0.00            
ATOM     17  H6  BCD     1      12.630  30.550  -2.830  1.00  0.00            
ATOM     18  H7  BCD     1      15.150  31.430  -1.140  1.00  0.00            
ATOM     19  H8  BCD     1      16.020  32.020  -3.370  1.00  0.00            
ATOM     20  H9  BCD     1      15.800  30.290  -3.170  1.00  0.00            
ATOM     21  H10 BCD     1      14.970  30.530  -4.990  1.00  0.00            
ATOM     22  C7  BCD     1      16.180  35.170   3.200  1.00  0.00            
ATOM     23  O6  BCD     1      16.440  33.950   3.950  1.00  0.00            
ATOM     24  C8  BCD     1      14.730  35.350   3.150  1.00  0.00            
ATOM     25  O7  BCD     1      14.200  35.510   4.480  1.00  0.00            
ATOM     26  C9  BCD     1      14.020  34.270   2.380  1.00  0.00            
ATOM     27  O8  BCD     1      12.580  34.450   2.340  1.00  0.00            
ATOM     28  C10 BCD     1      14.710  34.130   0.960  1.00  0.00            
ATOM     29  C11 BCD     1      16.220  33.930   1.190  1.00  0.00            
ATOM     30  O9  BCD     1      16.730  35.050   1.900  1.00  0.00            
ATOM     31  C12 BCD     1      16.980  33.900  -0.200  1.00  0.00            
ATOM     32  O10 BCD     1      16.840  35.160  -0.870  1.00  0.00            
ATOM     33  H11 BCD     1      16.580  36.030   3.750  1.00  0.00            
ATOM     34  H12 BCD     1      14.680  36.320   2.630  1.00  0.00            
ATOM     35  H13 BCD     1      14.530  34.750   4.960  1.00  0.00            
ATOM     36  H14 BCD     1      14.170  33.340   2.950  1.00  0.00            
ATOM     37  H15 BCD     1      12.350  34.590   3.260  1.00  0.00            
ATOM     38  H16 BCD     1      14.630  35.120   0.480  1.00  0.00            
ATOM     39  H17 BCD     1      16.370  32.990   1.740  1.00  0.00            
ATOM     40  H18 BCD     1      18.060  33.730  -0.070  1.00  0.00            
ATOM     41  H19 BCD     1      16.520  33.120  -0.810  1.00  0.00            
ATOM     42  H20 BCD     1      17.390  35.170  -1.660  1.00  0.00            
ATOM     43  C13 BCD     1      18.800  32.280   6.880  1.00  0.00            
ATOM     44  O11 BCD     1      18.870  31.070   6.090  1.00  0.00            
ATOM     45  C14 BCD     1      17.390  32.690   7.290  1.00  0.00            
ATOM     46  O12 BCD     1      16.810  31.560   7.960  1.00  0.00            
ATOM     47  C15 BCD     1      16.560  33.010   6.100  1.00  0.00            
ATOM     48  O13 BCD     1      15.220  33.480   6.460  1.00  0.00            
ATOM     49  C16 BCD     1      17.160  34.070   5.180  1.00  0.00            
ATOM     50  C17 BCD     1      18.590  33.720   4.890  1.00  0.00            
ATOM     51  O14 BCD     1      19.350  33.390   6.100  1.00  0.00            
ATOM     52  C18 BCD     1      19.380  34.800   4.030  1.00  0.00            
ATOM     53  O15 BCD     1      19.330  36.100   4.500  1.00  0.00            
ATOM     54  H21 BCD     1      19.450  32.170   7.750  1.00  0.00            
ATOM     55  H22 BCD     1      17.290  33.570   7.950  1.00  0.00            
ATOM     56  H23 BCD     1      16.740  30.840   7.330  1.00  0.00            
ATOM     57  H24 BCD     1      16.640  32.080   5.520  1.00  0.00            
ATOM     58  H25 BCD     1      14.840  32.810   7.030  1.00  0.00            
ATOM     59  H26 BCD     1      17.050  35.050   5.670  1.00  0.00            
ATOM     60  H27 BCD     1      18.650  32.830   4.260  1.00  0.00            
ATOM     61  H28 BCD     1      20.400  34.450   3.880  1.00  0.00            
ATOM     62  H29 BCD     1      18.890  34.800   3.040  1.00  0.00            
ATOM     63  H30 BCD     1      19.220  36.610   3.690  1.00  0.00            
ATOM     64  C19 BCD     1      19.490  26.910   6.240  1.00  0.00            
ATOM     65  O16 BCD     1      19.880  26.790   4.950  1.00  0.00            
ATOM     66  C20 BCD     1      18.060  27.410   6.430  1.00  0.00            
ATOM     67  O17 BCD     1      17.130  26.610   5.660  1.00  0.00            
ATOM     68  C21 BCD     1      17.950  28.850   6.050  1.00  0.00            
ATOM     69  O18 BCD     1      16.620  29.350   6.390  1.00  0.00            
ATOM     70  C22 BCD     1      18.980  29.720   6.700  1.00  0.00            
ATOM     71  C23 BCD     1      20.380  29.140   6.470  1.00  0.00            
ATOM     72  O19 BCD     1      20.430  27.770   6.850  1.00  0.00            
ATOM     73  C24 BCD     1      21.420  29.880   7.250  1.00  0.00            
ATOM     74  O20 BCD     1      22.710  29.270   7.210  1.00  0.00            
ATOM     75  H31 BCD     1      19.620  26.000   6.840  1.00  0.00            
ATOM     76  H32 BCD     1      17.820  27.410   7.500  1.00  0.00            
ATOM     77  H33 BCD     1      16.270  27.030   5.770  1.00  0.00            
ATOM     78  H34 BCD     1      18.130  28.840   4.960  1.00  0.00            
ATOM     79  H35 BCD     1      15.910  28.750   6.160  1.00  0.00            
ATOM     80  H36 BCD     1      18.850  29.650   7.790  1.00  0.00            
ATOM     81  H37 BCD     1      20.650  29.070   5.410  1.00  0.00            
ATOM     82  H38 BCD     1      21.480  30.870   6.780  1.00  0.00            
ATOM     83  H39 BCD     1      21.010  30.050   8.250  1.00  0.00            
ATOM     84  H40 BCD     1      23.370  29.930   7.440  1.00  0.00            
ATOM     85  C25 BCD     1      20.350  23.530   2.380  1.00  0.00            
ATOM     86  O21 BCD     1      19.310  24.170   1.690  1.00  0.00            
ATOM     87  C26 BCD     1      19.850  23.160   3.710  1.00  0.00            
ATOM     88  O22 BCD     1      18.880  22.150   3.720  1.00  0.00            
ATOM     89  C27 BCD     1      19.410  24.390   4.440  1.00  0.00            
ATOM     90  O23 BCD     1      18.820  24.110   5.740  1.00  0.00            
ATOM     91  C28 BCD     1      20.400  25.550   4.490  1.00  0.00            
ATOM     92  C29 BCD     1      20.970  25.750   3.090  1.00  0.00            
ATOM     93  O24 BCD     1      21.330  24.520   2.360  1.00  0.00            
ATOM     94  C30 BCD     1      22.050  26.800   3.030  1.00  0.00            
ATOM     95  O25 BCD     1      23.260  26.390   3.730  1.00  0.00            
ATOM     96  H41 BCD     1      20.710  22.710   1.750  1.00  0.00            
ATOM     97  H42 BCD     1      20.770  22.770   4.180  1.00  0.00
[truncated: 1,701,421 more chars]
