# Supplementary material for: Achieving Chemical Accuracy in Cyclodextrin Host–Guest Binding via Integrative Atomistic Modelling
Source: Adv Sci (Weinh). 2025 Dec 14;13(10):e19782. doi: 10.1002/advs.202519782 (PMC12915143; doi:10.1002/advs.202519782)
Supplement: Supplementary file 1 — Supporting Information [file ADVS-13-e19782-s003.zip › all_poses/BCD.CT6.pdb]

MODEL        1
ATOM      1  C1  BCD     1      13.680  23.600  29.960  1.00  0.00            
ATOM      2  O1  BCD     1      14.500  22.790  29.190  1.00  0.00            
ATOM      3  C2  BCD     1      13.970  25.010  29.430  1.00  0.00            
ATOM      4  O2  BCD     1      13.340  25.130  28.150  1.00  0.00            
ATOM      5  C3  BCD     1      15.500  25.270  29.640  1.00  0.00            
ATOM      6  O3  BCD     1      15.870  26.530  29.090  1.00  0.00            
ATOM      7  C4  BCD     1      15.750  25.090  31.130  1.00  0.00            
ATOM      8  C5  BCD     1      15.220  23.790  31.730  1.00  0.00            
ATOM      9  O4  BCD     1      13.860  23.620  31.350  1.00  0.00            
ATOM     10  C6  BCD     1      15.120  23.780  33.290  1.00  0.00            
ATOM     11  O5  BCD     1      14.560  24.940  33.800  1.00  0.00            
ATOM     12  H1  BCD     1      12.620  23.350  29.790  1.00  0.00            
ATOM     13  H2  BCD     1      13.490  25.780  30.050  1.00  0.00            
ATOM     14  H3  BCD     1      13.430  24.340  27.610  1.00  0.00            
ATOM     15  H4  BCD     1      16.050  24.450  29.160  1.00  0.00            
ATOM     16  H5  BCD     1      15.550  26.590  28.190  1.00  0.00            
ATOM     17  H6  BCD     1      15.300  25.900  31.710  1.00  0.00            
ATOM     18  H7  BCD     1      15.820  22.950  31.370  1.00  0.00            
ATOM     19  H8  BCD     1      14.560  22.880  33.570  1.00  0.00            
ATOM     20  H9  BCD     1      16.140  23.620  33.660  1.00  0.00            
ATOM     21  H10 BCD     1      13.690  25.100  33.410  1.00  0.00            
ATOM     22  C7  BCD     1      14.450  19.200  27.050  1.00  0.00            
ATOM     23  O6  BCD     1      15.800  19.320  26.580  1.00  0.00            
ATOM     24  C8  BCD     1      13.640  20.350  26.600  1.00  0.00            
ATOM     25  O7  BCD     1      13.470  20.350  25.150  1.00  0.00            
ATOM     26  C9  BCD     1      14.070  21.650  27.200  1.00  0.00            
ATOM     27  O8  BCD     1      13.270  22.640  26.670  1.00  0.00            
ATOM     28  C10 BCD     1      13.930  21.580  28.710  1.00  0.00            
ATOM     29  C11 BCD     1      14.730  20.390  29.190  1.00  0.00            
ATOM     30  O9  BCD     1      14.460  19.170  28.450  1.00  0.00            
ATOM     31  C12 BCD     1      14.490  20.220  30.720  1.00  0.00            
ATOM     32  O10 BCD     1      13.210  19.640  30.940  1.00  0.00            
ATOM     33  H11 BCD     1      13.930  18.290  26.760  1.00  0.00            
ATOM     34  H12 BCD     1      12.680  20.200  27.110  1.00  0.00            
ATOM     35  H13 BCD     1      12.910  21.110  24.970  1.00  0.00            
ATOM     36  H14 BCD     1      15.140  21.790  26.980  1.00  0.00            
ATOM     37  H15 BCD     1      13.680  23.090  25.920  1.00  0.00            
ATOM     38  H16 BCD     1      12.870  21.430  28.930  1.00  0.00            
ATOM     39  H17 BCD     1      15.780  20.680  29.090  1.00  0.00            
ATOM     40  H18 BCD     1      15.320  19.580  31.020  1.00  0.00            
ATOM     41  H19 BCD     1      14.580  21.200  31.200  1.00  0.00            
ATOM     42  H20 BCD     1      13.350  18.940  31.580  1.00  0.00            
ATOM     43  C13 BCD     1      18.170  16.550  24.550  1.00  0.00            
ATOM     44  O11 BCD     1      18.790  17.660  23.970  1.00  0.00            
ATOM     45  C14 BCD     1      16.730  16.600  24.160  1.00  0.00            
ATOM     46  O12 BCD     1      16.580  16.670  22.770  1.00  0.00            
ATOM     47  C15 BCD     1      16.070  17.890  24.620  1.00  0.00            
ATOM     48  O13 BCD     1      14.640  17.890  24.320  1.00  0.00            
ATOM     49  C16 BCD     1      16.260  18.010  26.150  1.00  0.00            
ATOM     50  C17 BCD     1      17.720  17.820  26.580  1.00  0.00            
ATOM     51  O14 BCD     1      18.220  16.640  26.000  1.00  0.00            
ATOM     52  C18 BCD     1      17.900  17.810  28.110  1.00  0.00            
ATOM     53  O15 BCD     1      19.300  17.590  28.370  1.00  0.00            
ATOM     54  H21 BCD     1      18.710  15.680  24.140  1.00  0.00            
ATOM     55  H22 BCD     1      16.220  15.730  24.580  1.00  0.00            
ATOM     56  H23 BCD     1      15.630  16.740  22.700  1.00  0.00            
ATOM     57  H24 BCD     1      16.500  18.760  24.110  1.00  0.00            
ATOM     58  H25 BCD     1      14.230  18.690  24.640  1.00  0.00            
ATOM     59  H26 BCD     1      15.740  17.210  26.700  1.00  0.00            
ATOM     60  H27 BCD     1      18.230  18.730  26.230  1.00  0.00            
ATOM     61  H28 BCD     1      17.540  18.720  28.600  1.00  0.00            
ATOM     62  H29 BCD     1      17.330  16.990  28.560  1.00  0.00            
ATOM     63  H30 BCD     1      19.510  16.710  28.040  1.00  0.00            
ATOM     64  C19 BCD     1      22.360  19.080  22.760  1.00  0.00            
ATOM     65  O16 BCD     1      22.000  20.300  23.360  1.00  0.00            
ATOM     66  C20 BCD     1      21.390  18.830  21.740  1.00  0.00            
ATOM     67  O17 BCD     1      21.410  20.000  20.910  1.00  0.00            
ATOM     68  C21 BCD     1      19.960  18.600  22.250  1.00  0.00            
ATOM     69  O18 BCD     1      19.040  18.250  21.250  1.00  0.00            
ATOM     70  C22 BCD     1      20.030  17.460  23.260  1.00  0.00            
ATOM     71  C23 BCD     1      21.210  17.470  24.300  1.00  0.00            
ATOM     72  O19 BCD     1      22.430  17.910  23.590  1.00  0.00            
ATOM     73  C24 BCD     1      21.500  16.220  25.060  1.00  0.00            
ATOM     74  O20 BCD     1      21.310  15.020  24.310  1.00  0.00            
ATOM     75  H31 BCD     1      23.350  19.100  22.300  1.00  0.00            
ATOM     76  H32 BCD     1      21.680  17.920  21.210  1.00  0.00            
ATOM     77  H33 BCD     1      20.700  19.960  20.260  1.00  0.00            
ATOM     78  H34 BCD     1      19.620  19.480  22.820  1.00  0.00            
ATOM     79  H35 BCD     1      18.170  18.110  21.630  1.00  0.00            
ATOM     80  H36 BCD     1      20.090  16.460  22.810  1.00  0.00            
ATOM     81  H37 BCD     1      20.900  18.190  25.070  1.00  0.00            
ATOM     82  H38 BCD     1      22.480  16.200  25.560  1.00  0.00            
ATOM     83  H39 BCD     1      20.720  16.190  25.840  1.00  0.00            
ATOM     84  H40 BCD     1      21.780  14.320  24.770  1.00  0.00            
ATOM     85  C25 BCD     1      23.680  23.830  24.910  1.00  0.00            
ATOM     86  O21 BCD     1      22.800  23.830  26.070  1.00  0.00            
ATOM     87  C26 BCD     1      22.880  23.850  23.650  1.00  0.00            
ATOM     88  O22 BCD     1      22.180  25.080  23.500  1.00  0.00            
ATOM     89  C27 BCD     1      22.000  22.620  23.330  1.00  0.00            
ATOM     90  O23 BCD     1      21.480  22.720  22.000  1.00  0.00            
ATOM     91  C28 BCD     1      22.920  21.400  23.410  1.00  0.00            
ATOM     92  C29 BCD     1      23.690  21.430  24.720  1.00  0.00            
ATOM     93  O24 BCD     1      24.400  22.600  24.930  1.00  0.00            
ATOM     94  C30 BCD     1      24.540  20.210  24.900  1.00  0.00            
ATOM     95  O25 BCD     1      25.430  20.220  23.820  1.00  0.00            
ATOM     96  H41 BCD     1      24.470  24.590  24.920  1.00  0.00            
ATOM     97  H42 BCD     1      23.700  23.950  22.930  1.00  0.00            
ATOM     98  H43 BCD     1      21.700  25.180  22.670  1.00  0.00            
ATOM     99  H44 BCD     1      21.220  22.600  24.100  1.00  0.00            
ATOM    100  H45 BCD     1      21.390  21.870  21.560  1.00  0.00            
ATOM    101  H46 BCD     1      23.520  21.320  22.490  1.00  0.00            
ATOM    102  H47 BCD     1      23.100  21.330  25.640  1.00  0.00            
ATOM    103  H48 BCD     1      24.970  20.300  25.910  1.00  0.00            
ATOM    104  H49 BCD     1      23.880  19.330  24.910  1.00  0.00            
ATOM    105  H50 BCD     1      26.140  20.820  24.040  1.00  0.00            
ATOM    106  C31 BCD     1      22.210  26.130  29.520  1.00  0.00            
ATOM    107  O26 BCD     1      20.850  25.900  29.790  1.00  0.00            
ATOM    108  C32 BCD     1      22.350  26.840  28.170  1.00  0.00            
ATOM    109  O27 BCD     1      21.580  27.980  28.080  1.00  0.00            
ATOM    110  C33 BCD     1      22.160  25.940  26.920  1.00  0.00            
ATOM    111  C34 BCD     1      23.080  24.750  27.130  1.00  0.00            
ATOM    112  C35 BCD     1      22.850  23.990  28.470  1.00  0.00            
ATOM    113  O28 BCD     1      22.980  24.890  29.530  1.00  0.00            
ATOM    114  C36 BCD     1      23.790  22.770  28.670  1.00  0.00            
ATOM    115  O29 BCD     1      25.100  23.100  29.020  1.00  0.00            
ATOM    116  O30 BCD     1      22.480  26.720  25.700  1.00  0.00            
ATOM    117  H51 BCD     1      22.560  26.810  30.300  1.00  0.00            
ATOM    118  H52 BCD     1      23.360  27.270  28.070  1.00  0.00            
ATOM    119  H53 BCD     1      20.760  27.620  27.730  1.00  0.00            
ATOM    120  H54 BCD     1      21.160  25.490  26.850  1.00  0.00            
ATOM    121  H55 BCD     1      22.390  26.160  24.920  1.00  0.00            
ATOM    122  H56 BCD     1      24.140  25.020  27.150  1.00  0.00            
ATOM    123  H57 BCD     1      21.860  23.510  28.520  1.00  0.00            
ATOM    124  H58 BCD     1      23.480  22.220  29.560  1.00  0.00            
ATOM    125  H59 BCD     1      23.730  22.100  27.800  1.00  0.00            
ATOM    126  H60 BCD     1      25.730  22.660  28.450  1.00  0.00            
ATOM    127  C37 BCD     1      17.800  25.560  32.410  1.00  0.00            
ATOM    128  O31 BCD     1      17.130  25.000  31.280  1.00  0.00            
ATOM    129  C38 BCD     1      18.380  27.020  32.160  1.00  0.00            
ATOM    130  O32 BCD     1      17.270  27.900  32.010  1.00  0.00            
ATOM    131  C39 BCD     1      19.280  27.170  30.990  1.00  0.00            
ATOM    132  O33 BCD     1      19.720  28.560  30.770  1.00  0.00            
ATOM    133  C40 BCD     1      20.410  26.200  31.160  1.00  0.00            
ATOM    134  C41 BCD     1      19.950  24.750  31.560  1.00  0.00            
ATOM    135  O34 BCD     1      18.970  24.760  32.690  1.00  0.00            
ATOM    136  C42 BCD     1      21.030  23.750  31.890  1.00  0.00            
ATOM    137  O35 BCD     1      21.730  23.990  33.190  1.00  0.00            
ATOM    138  H61 BCD     1      17.190  25.560  33.320  1.00  0.00            
ATOM    139  H62 BCD     1      18.980  27.260  33.050  1.00  0.00            
ATOM    140  H63 BCD     1      16.770  27.660  31.220  1.00  0.00            
ATOM    141  H64 BCD     1      18.660  26.900  30.130  1.00  0.00            
ATOM    142  H65 BCD     1      19.170  28.940  30.080  1.00  0.00            
ATOM    143  H66 BCD     1      21.210  26.520  31.830  1.00  0.00            
ATOM    144  H67 BCD     1      19.470  24.280  30.690  1.00  0.00            
ATOM    145  H68 BCD     1      20.570  22.790  32.150  1.00  0.00            
ATOM    146  H69 BCD     1      21.670  23.530  31.020  1.00  0.00            
ATOM    147  H70 BCD     1      21.070  24.090  33.870  1.00  0.00            
ATOM    148  C1  CT6     2      17.510  25.400  18.210  1.00  0.00            
ATOM    149  C2  CT6     2      16.870  24.530  19.300  1.00  0.00            
ATOM    150  N1  CT6     2      16.330  25.310  20.400  1.00  0.00            
ATOM    151  C3  CT6     2      14.990  25.680  20.350  1.00  0.00            
ATOM    152  C4  CT6     2      14.300  26.160  21.620  1.00  0.00            
ATOM    153  O1  CT6     2      14.280  25.520  19.410  1.00  0.00            
ATOM    154  C5  CT6     2      17.150  25.470  21.560  1.00  0.00            
ATOM    155  C6  CT6     2      17.800  26.660  21.760  1.00  0.00            
ATOM    156  C7  CT6     2      18.660  26.830  22.860  1.00  0.00            
ATOM    157  C8  CT6     2      18.930  25.760  23.750  1.00  0.00            
ATOM    158  C9  CT6     2      18.270  24.520  23.460  1.00  0.00            
ATOM    159  C10 CT6     2      18.450  23.390  24.420  1.00  0.00            
ATOM    160  C11 CT6     2      18.670  22.110  24.010  1.00  0.00            
ATOM    161  C12 CT6     2      18.900  21.060  24.920  1.00  0.00            
ATOM    162  N2  CT6     2      18.760  21.200  26.260  1.00  0.00            
ATOM    163  C13 CT6     2      18.560  22.470  26.600  1.00  0.00            
ATOM    164  C14 CT6     2      18.490  22.940  27.870  1.00  0.00            
ATOM    165  C15 CT6     2      18.500  22.170  29.040  1.00  0.00            
ATOM    166  N3  CT6     2      18.530  21.610  30.020  1.00  0.00            
ATOM    167  C16 CT6     2      18.300  24.330  27.730  1.00  0.00            
ATOM    168  N4  CT6     2      18.160  24.710  26.440  1.00  0.00            
ATOM    169  N5  CT6     2      18.430  23.550  25.780  1.00  0.00            
ATOM    170  C17 CT6     2      17.430  24.350  22.410  1.00  0.00            
ATOM    171  H1  CT6     2      18.310  24.900  17.660  1.00  0.00            
ATOM    172  H2  CT6     2      16.750  25.640  17.460  1.00  0.00            
ATOM    173  H3  CT6     2      17.950  26.300  18.660  1.00  0.00            
ATOM    174  H4  CT6     2      17.750  24.020  19.720  1.00  0.00            
ATOM    175  H5  CT6     2      16.160  23.830  18.850  1.00  0.00            
ATOM    176  H6  CT6     2      14.910  26.320  22.520  1.00  0.00            
ATOM    177  H7  CT6     2      13.720  27.070  21.430  1.00  0.00            
ATOM    178  H8  CT6     2      13.490  25.510  21.950  1.00  0.00            
ATOM    179  H9  CT6     2      17.530  27.460  21.070  1.00  0.00            
ATOM    180  H10 CT6     2      19.150  27.790  22.990  1.00  0.00            
ATOM    181  H11 CT6     2      19.610  25.910  24.580  1.00  0.00            
ATOM    182  H12 CT6     2      18.740  21.880  22.950  1.00  0.00            
ATOM    183  H13 CT6     2      19.000  20.040  24.570  1.00  0.00            
ATOM    184  H14 CT6     2      18.250  25.080  28.510  1.00  0.00            
ATOM    185  H15 CT6     2      16.820  23.470  22.220  1.00  0.00            
TER
ENDMDL
MODEL        1
ATOM      1  C1  BCD     1      11.230  25.890  23.640  1.00  0.00            
ATOM      2  O1  BCD     1      11.920  24.610  23.300  1.00  0.00            
ATOM      3  C2  BCD     1      12.010  27.110  23.110  1.00  0.00            
ATOM      4  O2  BCD     1      12.220  27.020  21.720  1.00  0.00            
ATOM      5  C3  BCD     1      13.450  27.130  23.700  1.00  0.00            
ATOM      6  O3  BCD     1      13.980  28.340  23.150  1.00  0.00            
ATOM      7  C4  BCD     1      13.320  27.030  25.230  1.00  0.00            
ATOM      8  C5  BCD     1      12.400  25.890  25.700  1.00  0.00            
ATOM      9  O4  BCD     1      11.150  26.030  25.040  1.00  0.00            
ATOM     10  C6  BCD     1      12.190  25.700  27.180  1.00  0.00            
ATOM     11  O5  BCD     1      11.770  26.960  27.940  1.00  0.00            
ATOM     12  H1  BCD     1      10.250  25.900  23.140  1.00  0.00            
ATOM     13  H2  BCD     1      11.520  28.020  23.460  1.00  0.00            
ATOM     14  H3  BCD     1      12.470  27.930  21.530  1.00  0.00            
ATOM     15  H4  BCD     1      13.990  26.230  23.360  1.00  0.00            
ATOM     16  H5  BCD     1      14.720  28.610  23.700  1.00  0.00            
ATOM     17  H6  BCD     1      12.970  27.940  25.740  1.00  0.00            
ATOM     18  H7  BCD     1      12.920  24.970  25.400  1.00  0.00            
ATOM     19  H8  BCD     1      11.400  24.950  27.340  1.00  0.00            
ATOM     20  H9  BCD     1      13.110  25.420  27.710  1.00  0.00            
ATOM     21  H10 BCD     1      11.950  26.720  28.860  1.00  0.00            
ATOM     22  C7  BCD     1      11.500  20.840  21.480  1.00  0.00            
ATOM     23  O6  BCD     1      12.910  20.600  21.590  1.00  0.00            
ATOM     24  C8  BCD     1      11.210  22.020  20.610  1.00  0.00            
ATOM     25  O7  BCD     1      11.700  21.780  19.290  1.00  0.00            
ATOM     26  C9  BCD     1      11.750  23.290  21.290  1.00  0.00            
ATOM     27  O8  BCD     1      11.440  24.420  20.460  1.00  0.00            
ATOM     28  C10 BCD     1      11.180  23.490  22.780  1.00  0.00            
ATOM     29  C11 BCD     1      11.490  22.170  23.520  1.00  0.00            
ATOM     30  O9  BCD     1      10.960  21.030  22.790  1.00  0.00            
ATOM     31  C12 BCD     1      10.860  22.170  24.890  1.00  0.00            
ATOM     32  O10 BCD     1       9.470  22.320  24.870  1.00  0.00            
ATOM     33  H11 BCD     1      11.040  20.060  20.860  1.00  0.00            
ATOM     34  H12 BCD     1      10.120  22.120  20.470  1.00  0.00            
ATOM     35  H13 BCD     1      11.730  22.630  18.840  1.00  0.00            
ATOM     36  H14 BCD     1      12.810  23.120  21.500  1.00  0.00            
ATOM     37  H15 BCD     1      11.620  25.230  20.940  1.00  0.00            
ATOM     38  H16 BCD     1      10.100  23.660  22.740  1.00  0.00            
ATOM     39  H17 BCD     1      12.570  22.010  23.600  1.00  0.00            
ATOM     40  H18 BCD     1      11.230  21.260  25.380  1.00  0.00            
ATOM     41  H19 BCD     1      11.310  23.020  25.410  1.00  0.00            
ATOM     42  H20 BCD     1       9.210  21.560  24.350  1.00  0.00            
ATOM     43  C13 BCD     1      15.580  17.570  20.930  1.00  0.00            
ATOM     44  O11 BCD     1      16.690  18.240  21.540  1.00  0.00            
ATOM     45  C14 BCD     1      15.060  18.200  19.630  1.00  0.00            
ATOM     46  O12 BCD     1      16.190  18.330  18.750  1.00  0.00            
ATOM     47  C15 BCD     1      14.260  19.500  19.920  1.00  0.00            
ATOM     48  O13 BCD     1      13.620  19.930  18.800  1.00  0.00            
ATOM     49  C16 BCD     1      13.300  19.370  21.080  1.00  0.00            
ATOM     50  C17 BCD     1      13.950  18.670  22.310  1.00  0.00            
ATOM     51  O14 BCD     1      14.550  17.400  21.890  1.00  0.00            
ATOM     52  C18 BCD     1      12.940  18.300  23.400  1.00  0.00            
ATOM     53  O15 BCD     1      13.500  17.510  24.470  1.00  0.00            
ATOM     54  H21 BCD     1      15.930  16.580  20.620  1.00  0.00            
ATOM     55  H22 BCD     1      14.390  17.430  19.230  1.00  0.00            
ATOM     56  H23 BCD     1      15.870  18.710  17.920  1.00  0.00            
ATOM     57  H24 BCD     1      14.920  20.300  20.290  1.00  0.00            
ATOM     58  H25 BCD     1      12.980  20.560  19.130  1.00  0.00            
ATOM     59  H26 BCD     1      12.430  18.770  20.760  1.00  0.00            
ATOM     60  H27 BCD     1      14.670  19.300  22.840  1.00  0.00            
ATOM     61  H28 BCD     1      12.520  19.200  23.860  1.00  0.00            
ATOM     62  H29 BCD     1      12.100  17.720  22.990  1.00  0.00            
ATOM     63  H30 BCD     1      14.270  18.010  24.760  1.00  0.00            
ATOM     64  C19 BCD     1      20.840  17.890  22.510  1.00  0.00            
ATOM     65  O16 BCD     1      21.250  19.210  22.700  1.00  0.00            
ATOM     66  C20 BCD     1      20.380  17.490  21.100  1.00  0.00            
ATOM     67  O17 BCD     1      21.200  18.020  20.130  1.00  0.00            
ATOM     68  C21 BCD     1      18.910  17.980  20.720  1.00  0.00            
ATOM     69  O18 BCD     1      18.510  17.260  19.460  1.00  0.00            
ATOM     70  C22 BCD     1      17.960  17.550  21.750  1.00  0.00            
ATOM     71  C23 BCD     1      18.460  18.040  23.160  1.00  0.00            
ATOM     72  O19 BCD     1      19.760  17.550  23.410  1.00  0.00            
ATOM     73  C24 BCD     1      17.570  17.710  24.340  1.00  0.00            
ATOM     74  O20 BCD     1      17.470  16.250  24.470  1.00  0.00            
ATOM     75  H31 BCD     1      21.630  17.140  22.600  1.00  0.00            
ATOM     76  H32 BCD     1      20.470  16.390  21.110  1.00  0.00            
ATOM     77  H33 BCD     1      21.150  18.980  20.140  1.00  0.00            
ATOM     78  H34 BCD     1      18.920  19.060  20.550  1.00  0.00            
ATOM     79  H35 BCD     1      17.680  17.680  19.200  1.00  0.00            
ATOM     80  H36 BCD     1      17.780  16.470  21.850  1.00  0.00            
ATOM     81  H37 BCD     1      18.430  19.130  23.070  1.00  0.00            
ATOM     82  H38 BCD     1      18.070  18.140  25.210  1.00  0.00            
ATOM     83  H39 BCD     1      16.610  18.190  24.160  1.00  0.00            
ATOM     84  H40 BCD     1      18.320  15.900  24.750  1.00  0.00            
ATOM     85  C25 BCD     1      23.250  21.420  25.320  1.00  0.00            
ATOM     86  O21 BCD     1      21.990  22.240  25.330  1.00  0.00            
ATOM     87  C26 BCD     1      23.860  21.450  23.940  1.00  0.00            
ATOM     88  O22 BCD     1      24.120  22.810  23.560  1.00  0.00            
ATOM     89  C27 BCD     1      22.860  20.860  22.970  1.00  0.00            
ATOM     90  O23 BCD     1      23.290  20.780  21.620  1.00  0.00            
ATOM     91  C28 BCD     1      22.460  19.430  23.420  1.00  0.00            
ATOM     92  C29 BCD     1      22.140  19.360  24.900  1.00  0.00            
ATOM     93  O24 BCD     1      23.060  20.090  25.710  1.00  0.00            
ATOM     94  C30 BCD     1      22.160  17.960  25.480  1.00  0.00            
ATOM     95  O25 BCD     1      23.370  17.300  25.170  1.00  0.00            
ATOM     96  H41 BCD     1      23.880  21.930  26.060  1.00  0.00            
ATOM     97  H42 BCD     1      24.810  20.910  23.940  1.00  0.00            
ATOM     98  H43 BCD     1      24.630  22.850  22.750  1.00  0.00            
ATOM     99  H44 BCD     1      22.000  21.530  22.960  1.00  0.00            
ATOM    100  H45 BCD     1      22.590  20.720  20.970  1.00  0.00            
ATOM    101  H46 BCD     1      23.300  18.800  23.090  1.00  0.00            
ATOM    102  H47 BCD     1      21.140  19.790  25.020  1.00  0.00            
ATOM    103  H48 BCD     1      22.110  18.020  26.570  1.00  0.00            
ATOM    104  H49 BCD     1      21.290  17.360  25.180  1.00  0.00            
ATOM    105  H50 BCD     1      24.020  17.820  25.640  1.00  0.00            
ATOM    106  C31 BCD     1      19.990  25.280  27.340  1.00  0.00            
ATOM    107  O26 BCD     1      18.830  25.410  26.460  1.00  0.00            
ATOM    108  C32 BCD     1      21.330  25.620  26.580  1.00  0.00            
ATOM    109  O27 BCD     1      21.220  26.960  26.070  1.00  0.00            
ATOM    110  C33 BCD     1      21.710  24.560  25.560  1.00  0.00            
ATOM    111  C34 BCD     1      21.730  23.210  26.350  1.00  0.00            
ATOM    112  C35 BCD     1      20.360  22.910  26.980  1.00  0.00            
ATOM    113  O28 BCD     1      20.080  23.970  27.880  1.00  0.00            
ATOM    114  C36 BCD     1      20.330  21.570  27.700  1.00  0.00            
ATOM    115  O29 BCD     1      20.970  21.660  28.980  1.00  0.00            
ATOM    116  O30 BCD     1      23.040  24.940  25.120  1.00  0.00            
ATOM    117  H51 BCD     1      20.020  25.990  28.170  1.00  0.00            
ATOM    118  H52 BCD     1      22.110  25.650  27.350  1.00  0.00            
ATOM    119  H53 BCD     1      22.030  27.100  25.580  1.00  0.00            
ATOM    120  H54 BCD     1      20.920  24.610  24.800  1.00  0.00            
ATOM    121  H55 BCD     1      23.430  24.310  24.510  1.00  0.00            
ATOM    122  H56 BCD     1      22.510  23.170  27.120  1.00  0.00            
ATOM    123  H57 BCD     1      19.610  22.850  26.180  1.00  0.00            
ATOM    124  H58 BCD     1      19.310  21.170  27.740  1.00  0.00            
ATOM    125  H59 BCD     1      20.860  20.840  27.070  1.00  0.00            
ATOM    126  H60 BCD     1      20.490  22.290  29.520  1.00  0.00            
ATOM    127  C37 BCD     1      15.160  27.480  26.600  1.00  0.00            
ATOM    128  O31 BCD     1      14.610  26.590  25.650  1.00  0.00            
ATOM    129  C38 BCD     1      16.340  28.220  26.050  1.00  0.00            
ATOM    130  O32 BCD     1      15.960  29.000  24.870  1.00  0.00            
ATOM    131  C39 BCD     1      17.530  27.300  25.740  1.00  0.00            
ATOM    132  O33 BCD     1      18.670  28.020  25.370  1.00  0.00            
ATOM    133  C40 BCD     1      17.910  26.380  26.910  1.00  0.00            
ATOM    134  C41 BCD     1      16.650  25.660  27.400  1.00  0.00            
ATOM    135  O34 BCD     1      15.650  26.660  27.660  1.00  0.00            
ATOM    136  C42 BCD     1      16.830  24.890  28.650  1.00  0.00            
ATOM    137  O35 BCD     1      17.500  25.520  29.750  1.00  0.00            
ATOM    138  H61 BCD     1      14.490  28.180  27.110  1.00  0.00            
ATOM    139  H62 BCD     1      16.610  28.840  26.910  1.00  0.00            
ATOM    140  H63 BCD     1      16.810  29.290  24.510  1.00  0.00            
ATOM    141  H64 BCD     1      17.440  26.620  24.890  1.00  0.00            
ATOM    142  H65 BCD     1      19.490  27.520  25.470  1.00  0.00            
ATOM    143  H66 BCD     1      18.200  26.930  27.810  1.00  0.00            
ATOM    144  H67 BCD     1      16.260  25.010  26.600  1.00  0.00            
ATOM    145  H68 BCD     1      15.900  24.350  28.880  1.00  0.00            
ATOM    146  H69 BCD     1      17.450  24.010  28.420  1.00  0.00            
ATOM    147  H70 BCD     1      16.990  26.310  29.970  1.00  0.00            
ATOM    148  C1  CT6     2      17.250  24.810  17.060  1.00  0.00            
ATOM    149  C2  CT6     2      17.800  26.270  17.330  1.00  0.00            
ATOM    150  N1  CT6     2      17.310  26.700  18.640  1.00  0.00            
ATOM    151  C3  CT6     2      16.130  27.350  18.700  1.00  0.00            
ATOM    152  C4  CT6     2      15.610  27.640  20.120  1.00  0.00            
ATOM    153  O1  CT6     2      15.490  27.650  17.710  1.00  0.00            
ATOM    154  C5  CT6     2      18.100  26.370  19.810  1.00  0.00            
ATOM    155  C6  CT6     2      19.060  27.310  20.300  1.00  0.00            
ATOM    156  C7  CT6     2      19.760  27.040  21.540  1.00  0.00            
ATOM    157  C8  CT6     2      19.560  25.830  22.200  1.00  0.00            
ATOM    158  C9  CT6     2      18.650  24.910  21.750  1.00  0.00            
ATOM    159  C10 CT6     2      18.380  23.720  22.620  1.00  0.00            
ATOM    160  C11 CT6     2      19.420  22.930  23.080  1.00  0.00            
ATOM    161  C12 CT6     2      19.140  21.740  23.910  1.00  0.00            
ATOM    162  N2  CT6     2      17.940  21.310  24.220  1.00  0.00            
ATOM    163  C13 CT6     2      17.080  22.300  23.920  1.00  0.00            
ATOM    164  C14 CT6     2      15.810  22.260  24.360  1.00  0.00            
ATOM    165  C15 CT6     2      15.280  21.120  25.120  1.00  0.00            
ATOM    166  N3  CT6     2      14.800  20.180  25.590  1.00  0.00            
ATOM    167  C16 CT6     2      15.170  23.470  23.790  1.00  0.00            
ATOM    168  N4  CT6     2      16.020  24.140  22.990  1.00  0.00            
ATOM    169  N5  CT6     2      17.130  23.330  23.060  1.00  0.00            
ATOM    170  C17 CT6     2      17.900  25.220  20.540  1.00  0.00            
ATOM    171  H1  CT6     2      17.530  24.200  17.930  1.00  0.00            
ATOM    172  H2  CT6     2      16.210  24.770  16.720  1.00  0.00            
ATOM    173  H3  CT6     2      17.790  24.350  16.230  1.00  0.00            
ATOM    174  H4  CT6     2      17.360  26.960  16.590  1.00  0.00            
ATOM    175  H5  CT6     2      18.900  26.330  17.340  1.00  0.00            
ATOM    176  H6  CT6     2      14.750  28.310  19.970  1.00  0.00            
ATOM    177  H7  CT6     2      15.250  26.690  20.520  1.00  0.00            
ATOM    178  H8  CT6     2      16.340  28.030  20.840  1.00  0.00            
ATOM    179  H9  CT6     2      19.130  28.300  19.850  1.00  0.00            
ATOM    180  H10 CT6     2      20.440  27.780  21.960  1.00  0.00            
ATOM    181  H11 CT6     2      20.110  25.600  23.110  1.00  0.00            
ATOM    182  H12 CT6     2      20.460  23.220  22.960  1.00  0.00            
ATOM    183  H13 CT6     2      19.920  21.030  24.180  1.00  0.00            
ATOM    184  H14 CT6     2      14.120  23.750  23.740  1.00  0.00            
ATOM    185  H15 CT6     2      17.200  24.460  20.190  1.00  0.00            
TER
ENDMDL
MODEL        1
ATOM      1  C1  BCD     1      12.880  29.280  25.410  1.00  0.00            
ATOM      2  O1  BCD     1      13.570  28.040  25.200  1.00  0.00            
ATOM      3  C2  BCD     1      12.770  30.160  24.160  1.00  0.00            
ATOM      4  O2  BCD     1      11.990  29.450  23.170  1.00  0.00            
ATOM      5  C3  BCD     1      14.210  30.510  23.740  1.00  0.00            
ATOM      6  O3  BCD     1      14.240  31.520  22.670  1.00  0.00            
ATOM      7  C4  BCD     1      15.040  31.160  24.930  1.00  0.00            
ATOM      8  C5  BCD     1      14.830  30.320  26.210  1.00  0.00            
ATOM      9  O4  BCD     1      13.550  29.970  26.460  1.00  0.00            
ATOM     10  C6  BCD     1      15.370  30.960  27.520  1.00  0.00            
ATOM     11  O5  BCD     1      14.920  32.290  27.550  1.00  0.00            
ATOM     12  H1  BCD     1      11.930  29.080  25.920  1.00  0.00            
ATOM     13  H2  BCD     1      12.230  31.040  24.530  1.00  0.00            
ATOM     14  H3  BCD     1      12.520  28.830  22.660  1.00  0.00            
ATOM     15  H4  BCD     1      14.700  29.570  23.450  1.00  0.00            
ATOM     16  H5  BCD     1      15.140  31.600  22.340  1.00  0.00            
ATOM     17  H6  BCD     1      14.670  32.190  25.020  1.00  0.00            
ATOM     18  H7  BCD     1      15.360  29.360  26.150  1.00  0.00            
ATOM     19  H8  BCD     1      15.030  30.250  28.280  1.00  0.00            
ATOM     20  H9  BCD     1      16.460  30.890  27.510  1.00  0.00            
ATOM     21  H10 BCD     1      15.540  32.760  28.110  1.00  0.00            
ATOM     22  C7  BCD     1      12.490  24.250  24.040  1.00  0.00            
ATOM     23  O6  BCD     1      13.640  23.570  24.390  1.00  0.00            
ATOM     24  C8  BCD     1      12.750  25.200  22.960  1.00  0.00            
ATOM     25  O7  BCD     1      13.570  24.720  21.940  1.00  0.00            
ATOM     26  C9  BCD     1      13.500  26.490  23.490  1.00  0.00            
ATOM     27  O8  BCD     1      13.680  27.400  22.400  1.00  0.00            
ATOM     28  C10 BCD     1      12.780  27.030  24.690  1.00  0.00            
ATOM     29  C11 BCD     1      12.590  25.940  25.760  1.00  0.00            
ATOM     30  O9  BCD     1      11.840  24.930  25.070  1.00  0.00            
ATOM     31  C12 BCD     1      11.810  26.550  26.920  1.00  0.00            
ATOM     32  O10 BCD     1      10.510  27.160  26.620  1.00  0.00            
ATOM     33  H11 BCD     1      11.740  23.580  23.600  1.00  0.00            
ATOM     34  H12 BCD     1      11.820  25.660  22.590  1.00  0.00            
ATOM     35  H13 BCD     1      13.320  23.870  21.580  1.00  0.00            
ATOM     36  H14 BCD     1      14.490  26.150  23.830  1.00  0.00            
ATOM     37  H15 BCD     1      13.970  26.820  21.680  1.00  0.00            
ATOM     38  H16 BCD     1      11.780  27.430  24.460  1.00  0.00            
ATOM     39  H17 BCD     1      13.530  25.550  26.170  1.00  0.00            
ATOM     40  H18 BCD     1      11.710  25.770  27.690  1.00  0.00            
ATOM     41  H19 BCD     1      12.420  27.330  27.380  1.00  0.00            
ATOM     42  H20 BCD     1      10.110  27.560  27.390  1.00  0.00            
ATOM     43  C13 BCD     1      14.850  19.860  25.250  1.00  0.00            
ATOM     44  O11 BCD     1      15.980  20.250  24.540  1.00  0.00            
ATOM     45  C14 BCD     1      13.670  19.930  24.350  1.00  0.00            
ATOM     46  O12 BCD     1      13.680  19.080  23.200  1.00  0.00            
ATOM     47  C15 BCD     1      13.420  21.290  23.850  1.00  0.00            
ATOM     48  O13 BCD     1      12.270  21.390  22.990  1.00  0.00            
ATOM     49  C16 BCD     1      13.370  22.290  25.040  1.00  0.00            
ATOM     50  C17 BCD     1      14.370  22.100  26.070  1.00  0.00            
ATOM     51  O14 BCD     1      14.630  20.710  26.280  1.00  0.00            
ATOM     52  C18 BCD     1      14.020  22.670  27.420  1.00  0.00            
ATOM     53  O15 BCD     1      15.220  22.700  28.210  1.00  0.00            
ATOM     54  H21 BCD     1      14.990  18.830  25.620  1.00  0.00            
ATOM     55  H22 BCD     1      12.750  19.690  24.910  1.00  0.00            
ATOM     56  H23 BCD     1      12.850  19.260  22.750  1.00  0.00            
ATOM     57  H24 BCD     1      14.310  21.550  23.260  1.00  0.00            
ATOM     58  H25 BCD     1      12.520  21.820  22.170  1.00  0.00            
ATOM     59  H26 BCD     1      12.340  22.350  25.410  1.00  0.00            
ATOM     60  H27 BCD     1      15.280  22.610  25.730  1.00  0.00            
ATOM     61  H28 BCD     1      13.720  23.720  27.300  1.00  0.00            
ATOM     62  H29 BCD     1      13.160  22.140  27.830  1.00  0.00            
ATOM     63  H30 BCD     1      15.120  23.280  28.970  1.00  0.00            
ATOM     64  C19 BCD     1      19.830  19.950  23.680  1.00  0.00            
ATOM     65  O16 BCD     1      19.650  21.300  23.290  1.00  0.00            
ATOM     66  C20 BCD     1      19.070  18.960  22.810  1.00  0.00            
ATOM     67  O17 BCD     1      19.430  18.980  21.450  1.00  0.00            
ATOM     68  C21 BCD     1      17.580  19.230  23.040  1.00  0.00            
ATOM     69  O18 BCD     1      16.710  18.230  22.360  1.00  0.00            
ATOM     70  C22 BCD     1      17.140  19.410  24.520  1.00  0.00            
ATOM     71  C23 BCD     1      18.220  20.150  25.420  1.00  0.00            
ATOM     72  O19 BCD     1      19.550  19.720  25.070  1.00  0.00            
ATOM     73  C24 BCD     1      18.210  19.820  26.940  1.00  0.00            
ATOM     74  O20 BCD     1      17.950  18.430  27.140  1.00  0.00            
ATOM     75  H31 BCD     1      20.900  19.710  23.610  1.00  0.00            
ATOM     76  H32 BCD     1      19.280  17.930  23.140  1.00  0.00            
ATOM     77  H33 BCD     1      19.920  19.760  21.170  1.00  0.00            
ATOM     78  H34 BCD     1      17.340  20.190  22.580  1.00  0.00            
ATOM     79  H35 BCD     1      15.810  18.570  22.330  1.00  0.00            
ATOM     80  H36 BCD     1      16.880  18.430  24.930  1.00  0.00            
ATOM     81  H37 BCD     1      18.090  21.230  25.300  1.00  0.00            
ATOM     82  H38 BCD     1      19.190  19.980  27.390  1.00  0.00            
ATOM     83  H39 BCD     1      17.450  20.450  27.420  1.00  0.00            
ATOM     84  H40 BCD     1      18.560  17.970  26.550  1.00  0.00            
ATOM     85  C25 BCD     1      22.130  24.580  22.340  1.00  0.00            
ATOM     86  O21 BCD     1      21.100  25.560  22.500  1.00  0.00            
ATOM     87  C26 BCD     1      21.740  23.720  21.160  1.00  0.00            
ATOM     88  O22 BCD     1      21.510  24.540  20.030  1.00  0.00            
ATOM     89  C27 BCD     1      20.550  22.800  21.530  1.00  0.00            
ATOM     90  O23 BCD     1      20.410  21.760  20.570  1.00  0.00            
ATOM     91  C28 BCD     1      20.860  22.090  22.890  1.00  0.00            
ATOM     92  C29 BCD     1      21.320  23.010  23.950  1.00  0.00            
ATOM     93  O24 BCD     1      22.440  23.800  23.530  1.00  0.00            
ATOM     94  C30 BCD     1      21.740  22.290  25.150  1.00  0.00            
ATOM     95  O25 BCD     1      22.840  21.310  24.910  1.00  0.00            
ATOM     96  H41 BCD     1      23.060  25.140  22.210  1.00  0.00            
ATOM     97  H42 BCD     1      22.470  22.930  20.910  1.00  0.00            
ATOM     98  H43 BCD     1      21.780  24.020  19.270  1.00  0.00            
ATOM     99  H44 BCD     1      19.630  23.410  21.580  1.00  0.00            
ATOM    100  H45 BCD     1      20.240  22.040  19.660  1.00  0.00            
ATOM    101  H46 BCD     1      21.750  21.490  22.680  1.00  0.00            
ATOM    102  H47 BCD     1      20.530  23.710  24.240  1.00  0.00            
ATOM    103  H48 BCD     1      22.200  22.940  25.900  1.00  0.00            
ATOM    104  H49 BCD     1      20.830  21.800  25.520  1.00  0.00            
ATOM    105  H50 BCD     1      22.950  20.900  25.770  1.00  0.00            
ATOM    106  C31 BCD     1      21.440  29.560  23.570  1.00  0.00            
ATOM    107  O26 BCD     1      20.050  29.770  23.670  1.00  0.00            
ATOM    108  C32 BCD     1      21.780  29.090  22.170  1.00  0.00            
ATOM    109  O27 BCD     1      21.480  30.000  21.100  1.00  0.00            
ATOM    110  C33 BCD     1      21.190  27.710  21.780  1.00  0.00            
ATOM    111  C34 BCD     1      21.620  26.800  22.870  1.00  0.00            
ATOM    112  C35 BCD     1      21.280  27.310  24.280  1.00  0.00            
ATOM    113  O28 BCD     1      21.880  28.570  24.510  1.00  0.00            
ATOM    114  C36 BCD     1      21.750  26.360  25.390  1.00  0.00            
ATOM    115  O29 BCD     1      23.110  25.940  25.290  1.00  0.00            
ATOM    116  O30 BCD     1      21.600  27.250  20.460  1.00  0.00            
ATOM    117  H51 BCD     1      21.890  30.520  23.830  1.00  0.00            
ATOM    118  H52 BCD     1      22.870  29.010  22.090  1.00  0.00            
ATOM    119  H53 BCD     1      21.130  29.440  20.390  1.00  0.00            
ATOM    120  H54 BCD     1      20.110  27.860  21.750  1.00  0.00            
ATOM    121  H55 BCD     1      21.330  26.340  20.380  1.00  0.00            
ATOM    122  H56 BCD     1      22.720  26.840  22.950  1.00  0.00            
ATOM    123  H57 BCD     1      20.190  27.460  24.250  1.00  0.00            
ATOM    124  H58 BCD     1      21.630  26.910  26.330  1.00  0.00            
ATOM    125  H59 BCD     1      21.080  25.490  25.500  1.00  0.00            
ATOM    126  H60 BCD     1      23.050  25.110  24.800  1.00  0.00            
ATOM    127  C37 BCD     1      17.190  32.240  24.970  1.00  0.00            
ATOM    128  O31 BCD     1      16.380  31.200  24.500  1.00  0.00            
ATOM    129  C38 BCD     1      18.010  32.830  23.830  1.00  0.00            
ATOM    130  O32 BCD     1      17.250  33.610  22.880  1.00  0.00            
ATOM    131  C39 BCD     1      18.810  31.660  23.130  1.00  0.00            
ATOM    132  O33 BCD     1      19.710  32.160  22.150  1.00  0.00            
ATOM    133  C40 BCD     1      19.610  30.940  24.220  1.00  0.00            
ATOM    134  C41 BCD     1      18.790  30.550  25.420  1.00  0.00            
ATOM    135  O34 BCD     1      18.100  31.690  25.910  1.00  0.00            
ATOM    136  C42 BCD     1      19.610  29.950  26.590  1.00  0.00            
ATOM    137  O35 BCD     1      20.430  30.970  27.120  1.00  0.00            
ATOM    138  H61 BCD     1      16.680  33.040  25.520  1.00  0.00            
ATOM    139  H62 BCD     1      18.730  33.530  24.270  1.00  0.00            
ATOM    140  H63 BCD     1      17.930  34.100  22.400  1.00  0.00            
ATOM    141  H64 BCD     1      18.190  30.880  22.680  1.00  0.00            
ATOM    142  H65 BCD     1      20.240  31.490  21.700  1.00  0.00            
ATOM    143  H66 BCD     1      20.470  31.550  24.520  1.00  0.00            
ATOM    144  H67 BCD     1      18.070  29.810  25.050  1.00  0.00            
ATOM    145  H68 BCD     1      18.960  29.510  27.350  1.00  0.00            
ATOM    146  H69 BCD     1      20.130  29.070  26.210  1.00  0.00            
ATOM    147  H70 BCD     1      19.940  31.380  27.850  1.00  0.00            
ATOM    148  C1  CT6     2      14.760  22.140  16.960  1.00  0.00            
ATOM    149  C2  CT6     2      15.280  23.290  16.060  1.00  0.00            
ATOM    150  N1  CT6     2      15.170  24.660  16.750  1.00  0.00            
ATOM    151  C3  CT6     2      14.000  25.400  16.740  1.00  0.00            
ATOM    152  C4  CT6     2      14.070  26.820  17.350  1.00  0.00            
ATOM    153  O1  CT6     2      12.950  25.060  16.280  1.00  0.00            
ATOM    154  C5  CT6     2      16.210  24.970  17.680  1.00  0.00            
ATOM    155  C6  CT6     2      17.420  25.440  17.190  1.00  0.00            
ATOM    156  C7  CT6     2      18.480  25.720  18.020  1.00  0.00            
ATOM    157  C8  CT6     2      18.380  25.500  19.360  1.00  0.00            
ATOM    158  C9  CT6     2      17.180  25.030  19.890  1.00  0.00            
ATOM    159  C10 CT6     2      17.020  25.000  21.410  1.00  0.00            
ATOM    160  C11 CT6     2      16.960  23.710  21.940  1.00  0.00            
ATOM    161  C12 CT6     2      16.880  23.540  23.330  1.00  0.00            
ATOM    162  N2  CT6     2      16.900  24.470  24.230  1.00  0.00            
ATOM    163  C13 CT6     2      17.010  25.690  23.610  1.00  0.00            
ATOM    164  C14 CT6     2      17.170  26.880  24.250  1.00  0.00            
ATOM    165  C15 CT6     2      17.160  27.040  25.610  1.00  0.00            
ATOM    166  N3  CT6     2      17.230  27.200  26.740  1.00  0.00            
ATOM    167  C16 CT6     2      17.220  27.890  23.260  1.00  0.00            
ATOM    168  N4  CT6     2      17.260  27.330  22.010  1.00  0.00            
ATOM    169  N5  CT6     2      16.980  26.030  22.300  1.00  0.00            
ATOM    170  C17 CT6     2      16.110  24.740  19.090  1.00  0.00            
ATOM    171  H1  CT6     2      15.420  22.100  17.840  1.00  0.00            
ATOM    172  H2  CT6     2      13.750  22.440  17.270  1.00  0.00            
ATOM    173  H3  CT6     2      14.640  21.140  16.540  1.00  0.00            
ATOM    174  H4  CT6     2      14.690  23.520  15.160  1.00  0.00            
ATOM    175  H5  CT6     2      16.300  23.000  15.760  1.00  0.00            
ATOM    176  H6  CT6     2      14.700  26.880  18.250  1.00  0.00            
ATOM    177  H7  CT6     2      14.650  27.380  16.610  1.00  0.00            
ATOM    178  H8  CT6     2      13.040  27.160  17.440  1.00  0.00            
ATOM    179  H9  CT6     2      17.560  25.490  16.120  1.00  0.00            
ATOM    180  H10 CT6     2      19.460  25.870  17.580  1.00  0.00            
ATOM    181  H11 CT6     2      19.230  25.810  19.970  1.00  0.00            
ATOM    182  H12 CT6     2      17.070  22.870  21.260  1.00  0.00            
ATOM    183  H13 CT6     2      16.660  22.570  23.760  1.00  0.00            
ATOM    184  H14 CT6     2      17.330  28.960  23.330  1.00  0.00            
ATOM    185  H15 CT6     2      15.180  24.380  19.520  1.00  0.00            
TER
ENDMDL
MODEL        1
ATOM      1  C1  BCD     1      15.990  27.720  27.490  1.00  0.00            
ATOM      2  O1  BCD     1      15.450  26.790  26.590  1.00  0.00            
ATOM      3  C2  BCD     1      16.930  28.710  26.700  1.00  0.00            
ATOM      4  O2  BCD     1      16.260  29.400  25.660  1.00  0.00            
ATOM      5  C3  BCD     1      18.040  27.940  26.050  1.00  0.00            
ATOM      6  O3  BCD     1      18.830  28.840  25.300  1.00  0.00            
ATOM      7  C4  BCD     1      18.860  27.200  27.130  1.00  0.00            
ATOM      8  C5  BCD     1      17.930  26.260  27.920  1.00  0.00            
ATOM      9  O4  BCD     1      16.800  27.020  28.460  1.00  0.00            
ATOM     10  C6  BCD     1      18.670  25.670  29.070  1.00  0.00            
ATOM     11  O5  BCD     1      18.220  24.310  29.330  1.00  0.00            
ATOM     12  H1  BCD     1      15.150  28.180  28.020  1.00  0.00            
ATOM     13  H2  BCD     1      17.290  29.400  27.480  1.00  0.00            
ATOM     14  H3  BCD     1      17.050  29.600  25.150  1.00  0.00            
ATOM     15  H4  BCD     1      17.720  27.190  25.320  1.00  0.00            
ATOM     16  H5  BCD     1      19.720  28.550  25.090  1.00  0.00            
ATOM     17  H6  BCD     1      19.270  28.020  27.740  1.00  0.00            
ATOM     18  H7  BCD     1      17.600  25.390  27.330  1.00  0.00            
ATOM     19  H8  BCD     1      19.770  25.700  28.980  1.00  0.00            
ATOM     20  H9  BCD     1      18.350  26.120  30.020  1.00  0.00            
ATOM     21  H10 BCD     1      18.770  23.910  30.010  1.00  0.00            
ATOM     22  C7  BCD     1      12.220  24.850  24.870  1.00  0.00            
ATOM     23  O6  BCD     1      13.060  24.270  23.840  1.00  0.00            
ATOM     24  C8  BCD     1      12.240  26.390  24.730  1.00  0.00            
ATOM     25  O7  BCD     1      12.080  26.790  23.360  1.00  0.00            
ATOM     26  C9  BCD     1      13.570  27.040  25.180  1.00  0.00            
ATOM     27  O8  BCD     1      13.510  28.460  25.360  1.00  0.00            
ATOM     28  C10 BCD     1      14.060  26.430  26.520  1.00  0.00            
ATOM     29  C11 BCD     1      13.980  24.930  26.390  1.00  0.00            
ATOM     30  O9  BCD     1      12.730  24.460  26.120  1.00  0.00            
ATOM     31  C12 BCD     1      14.420  24.310  27.670  1.00  0.00            
ATOM     32  O10 BCD     1      14.540  22.940  27.310  1.00  0.00            
ATOM     33  H11 BCD     1      11.200  24.450  24.870  1.00  0.00            
ATOM     34  H12 BCD     1      11.490  26.760  25.440  1.00  0.00            
ATOM     35  H13 BCD     1      11.920  27.730  23.270  1.00  0.00            
ATOM     36  H14 BCD     1      14.350  26.800  24.440  1.00  0.00            
ATOM     37  H15 BCD     1      14.400  28.800  25.360  1.00  0.00            
ATOM     38  H16 BCD     1      13.410  26.830  27.300  1.00  0.00            
ATOM     39  H17 BCD     1      14.670  24.730  25.570  1.00  0.00            
ATOM     40  H18 BCD     1      15.420  24.720  27.860  1.00  0.00            
ATOM     41  H19 BCD     1      13.710  24.570  28.470  1.00  0.00            
ATOM     42  H20 BCD     1      13.990  22.790  26.540  1.00  0.00            
ATOM     43  C13 BCD     1      12.680  21.900  20.470  1.00  0.00            
ATOM     44  O11 BCD     1      14.110  21.600  20.540  1.00  0.00            
ATOM     45  C14 BCD     1      12.420  23.370  20.260  1.00  0.00            
ATOM     46  O12 BCD     1      12.890  23.830  18.980  1.00  0.00            
ATOM     47  C15 BCD     1      13.050  24.200  21.410  1.00  0.00            
ATOM     48  O13 BCD     1      12.860  25.620  21.250  1.00  0.00            
ATOM     49  C16 BCD     1      12.390  23.610  22.720  1.00  0.00            
ATOM     50  C17 BCD     1      12.540  22.040  22.940  1.00  0.00            
ATOM     51  O14 BCD     1      12.110  21.390  21.720  1.00  0.00            
ATOM     52  C18 BCD     1      11.940  21.570  24.280  1.00  0.00            
ATOM     53  O15 BCD     1      10.560  21.420  23.940  1.00  0.00            
ATOM     54  H21 BCD     1      12.180  21.370  19.650  1.00  0.00            
ATOM     55  H22 BCD     1      11.330  23.530  20.230  1.00  0.00            
ATOM     56  H23 BCD     1      12.180  24.360  18.600  1.00  0.00            
ATOM     57  H24 BCD     1      14.120  23.960  21.340  1.00  0.00            
ATOM     58  H25 BCD     1      12.770  25.920  22.160  1.00  0.00            
ATOM     59  H26 BCD     1      11.330  23.900  22.690  1.00  0.00            
ATOM     60  H27 BCD     1      13.610  21.790  22.980  1.00  0.00            
ATOM     61  H28 BCD     1      12.340  20.640  24.710  1.00  0.00            
ATOM     62  H29 BCD     1      12.120  22.380  24.990  1.00  0.00            
ATOM     63  H30 BCD     1      10.720  20.970  23.100  1.00  0.00            
ATOM     64  C19 BCD     1      16.970  19.330  18.610  1.00  0.00            
ATOM     65  O16 BCD     1      17.970  19.950  19.390  1.00  0.00            
ATOM     66  C20 BCD     1      16.200  20.280  17.710  1.00  0.00            
ATOM     67  O17 BCD     1      17.130  20.890  16.820  1.00  0.00            
ATOM     68  C21 BCD     1      15.530  21.350  18.590  1.00  0.00            
ATOM     69  O18 BCD     1      14.830  22.350  17.790  1.00  0.00            
ATOM     70  C22 BCD     1      14.560  20.620  19.520  1.00  0.00            
ATOM     71  C23 BCD     1      15.300  19.490  20.310  1.00  0.00            
ATOM     72  O19 BCD     1      16.040  18.680  19.420  1.00  0.00            
ATOM     73  C24 BCD     1      14.320  18.580  21.200  1.00  0.00            
ATOM     74  O20 BCD     1      13.340  17.950  20.390  1.00  0.00            
ATOM     75  H31 BCD     1      17.380  18.530  17.980  1.00  0.00            
ATOM     76  H32 BCD     1      15.440  19.820  17.070  1.00  0.00            
ATOM     77  H33 BCD     1      16.530  21.390  16.260  1.00  0.00            
ATOM     78  H34 BCD     1      16.230  21.910  19.230  1.00  0.00            
ATOM     79  H35 BCD     1      14.300  22.830  18.430  1.00  0.00            
ATOM     80  H36 BCD     1      13.690  20.250  18.970  1.00  0.00            
ATOM     81  H37 BCD     1      15.980  19.900  21.070  1.00  0.00            
ATOM     82  H38 BCD     1      14.800  17.870  21.880  1.00  0.00            
ATOM     83  H39 BCD     1      13.840  19.310  21.870  1.00  0.00            
ATOM     84  H40 BCD     1      13.870  17.260  19.980  1.00  0.00            
ATOM     85  C25 BCD     1      21.800  18.980  20.820  1.00  0.00            
ATOM     86  O21 BCD     1      21.900  20.200  21.560  1.00  0.00            
ATOM     87  C26 BCD     1      21.580  19.370  19.340  1.00  0.00            
ATOM     88  O22 BCD     1      22.660  20.050  18.780  1.00  0.00            
ATOM     89  C27 BCD     1      20.260  20.080  19.060  1.00  0.00            
ATOM     90  O23 BCD     1      20.140  20.430  17.730  1.00  0.00            
ATOM     91  C28 BCD     1      19.140  19.220  19.590  1.00  0.00            
ATOM     92  C29 BCD     1      19.380  18.740  21.000  1.00  0.00            
ATOM     93  O24 BCD     1      20.700  18.190  21.270  1.00  0.00            
ATOM     94  C30 BCD     1      18.330  17.780  21.400  1.00  0.00            
ATOM     95  O25 BCD     1      18.210  16.660  20.620  1.00  0.00            
ATOM     96  H41 BCD     1      22.710  18.360  20.880  1.00  0.00            
ATOM     97  H42 BCD     1      21.470  18.410  18.830  1.00  0.00            
ATOM     98  H43 BCD     1      22.180  20.670  18.230  1.00  0.00            
ATOM     99  H44 BCD     1      20.170  21.030  19.610  1.00  0.00            
ATOM    100  H45 BCD     1      19.240  20.710  17.520  1.00  0.00            
ATOM    101  H46 BCD     1      19.090  18.290  19.020  1.00  0.00            
ATOM    102  H47 BCD     1      19.290  19.680  21.560  1.00  0.00            
ATOM    103  H48 BCD     1      18.650  17.480  22.400  1.00  0.00            
ATOM    104  H49 BCD     1      17.400  18.320  21.640  1.00  0.00            
ATOM    105  H50 BCD     1      18.000  15.960  21.240  1.00  0.00            
ATOM    106  C31 BCD     1      23.350  21.940  25.040  1.00  0.00            
ATOM    107  O26 BCD     1      22.370  22.940  24.900  1.00  0.00            
ATOM    108  C32 BCD     1      24.370  21.770  23.930  1.00  0.00            
ATOM    109  O27 BCD     1      25.140  22.980  23.900  1.00  0.00            
ATOM    110  C33 BCD     1      23.650  21.460  22.640  1.00  0.00            
ATOM    111  C34 BCD     1      22.750  20.230  22.740  1.00  0.00            
ATOM    112  C35 BCD     1      21.830  20.330  24.000  1.00  0.00            
ATOM    113  O28 BCD     1      22.590  20.760  25.160  1.00  0.00            
ATOM    114  C36 BCD     1      21.050  19.080  24.290  1.00  0.00            
ATOM    115  O29 BCD     1      21.960  17.970  24.710  1.00  0.00            
ATOM    116  O30 BCD     1      24.510  21.250  21.500  1.00  0.00            
ATOM    117  H51 BCD     1      23.880  22.130  25.980  1.00  0.00            
ATOM    118  H52 BCD     1      24.980  20.880  24.140  1.00  0.00            
ATOM    119  H53 BCD     1      25.890  22.730  23.350  1.00  0.00            
ATOM    120  H54 BCD     1      22.950  22.280  22.430  1.00  0.00            
ATOM    121  H55 BCD     1      23.990  21.220  20.690  1.00  0.00            
ATOM    122  H56 BCD     1      23.360  19.330  22.880  1.00  0.00            
ATOM    123  H57 BCD     1      21.130  21.140  23.750  1.00  0.00            
ATOM    124  H58 BCD     1      20.340  19.260  25.110  1.00  0.00            
ATOM    125  H59 BCD     1      20.420  18.780  23.440  1.00  0.00            
ATOM    126  H60 BCD     1      21.580  17.140  24.410  1.00  0.00            
ATOM    127  C37 BCD     1      21.220  26.590  26.730  1.00  0.00            
ATOM    128  O31 BCD     1      19.830  26.410  26.470  1.00  0.00            
ATOM    129  C38 BCD     1      22.100  26.740  25.500  1.00  0.00            
ATOM    130  O32 BCD     1      21.530  27.750  24.740  1.00  0.00            
ATOM    131  C39 BCD     1      22.290  25.350  24.830  1.00  0.00            
ATOM    132  O33 BCD     1      23.340  25.250  23.780  1.00  0.00            
ATOM    133  C40 BCD     1      22.580  24.140  25.690  1.00  0.00            
ATOM    134  C41 BCD     1      21.670  24.180  26.910  1.00  0.00            
ATOM    135  O34 BCD     1      21.650  25.500  27.540  1.00  0.00            
ATOM    136  C42 BCD     1      22.050  23.120  27.890  1.00  0.00            
ATOM    137  O35 BCD     1      23.400  23.430  28.370  1.00  0.00            
ATOM    138  H61 BCD     1      21.320  27.490  27.350  1.00  0.00            
ATOM    139  H62 BCD     1      23.080  27.060  25.870  1.00  0.00            
ATOM    140  H63 BCD     1      22.190  28.120  24.150  1.00  0.00            
ATOM    141  H64 BCD     1      21.310  25.200  24.370  1.00  0.00            
ATOM    142  H65 BCD     1      23.950  24.540  24.010  1.00  0.00            
ATOM    143  H66 BCD     1      23.600  24.110  26.110  1.00  0.00            
ATOM    144  H67 BCD     1      20.630  23.940  26.640  1.00  0.00            
ATOM    145  H68 BCD     1      21.360  23.260  28.730  1.00  0.00            
ATOM    146  H69 BCD     1      21.940  22.180  27.330  1.00  0.00            
ATOM    147  H70 BCD     1      23.630  22.570  28.740  1.00  0.00            
ATOM    148  C1  CT6     2      16.650  30.790  18.160  1.00  0.00            
ATOM    149  C2  CT6     2      16.520  29.410  18.830  1.00  0.00            
ATOM    150  N1  CT6     2      16.590  29.430  20.330  1.00  0.00            
ATOM    151  C3  CT6     2      15.540  29.640  21.200  1.00  0.00            
ATOM    152  C4  CT6     2      15.760  29.670  22.710  1.00  0.00            
ATOM    153  O1  CT6     2      14.440  29.960  20.790  1.00  0.00            
ATOM    154  C5  CT6     2      17.900  29.010  20.780  1.00  0.00            
ATOM    155  C6  CT6     2      19.020  29.880  20.800  1.00  0.00            
ATOM    156  C7  CT6     2      20.290  29.380  21.160  1.00  0.00            
ATOM    157  C8  CT6     2      20.480  28.030  21.410  1.00  0.00            
ATOM    158  C9  CT6     2      19.410  27.140  21.390  1.00  0.00            
ATOM    159  C10 CT6     2      19.610  25.710  21.570  1.00  0.00            
ATOM    160  C11 CT6     2      20.680  25.080  20.950  1.00  0.00            
ATOM    161  C12 CT6     2      20.980  23.670  21.120  1.00  0.00            
ATOM    162  N2  CT6     2      20.300  22.850  21.910  1.00  0.00            
ATOM    163  C13 CT6     2      19.220  23.510  22.470  1.00  0.00            
ATOM    164  C14 CT6     2      18.200  22.930  23.190  1.00  0.00            
ATOM    165  C15 CT6     2      18.000  21.530  23.420  1.00  0.00            
ATOM    166  N3  CT6     2      17.780  20.420  23.670  1.00  0.00            
ATOM    167  C16 CT6     2      17.360  24.040  23.580  1.00  0.00            
ATOM    168  N4  CT6     2      17.670  25.180  22.920  1.00  0.00            
ATOM    169  N5  CT6     2      18.790  24.820  22.280  1.00  0.00            
ATOM    170  C17 CT6     2      18.110  27.630  21.100  1.00  0.00            
ATOM    171  H1  CT6     2      16.020  31.560  18.630  1.00  0.00            
ATOM    172  H2  CT6     2      17.650  31.210  18.330  1.00  0.00            
ATOM    173  H3  CT6     2      16.330  30.720  17.110  1.00  0.00            
ATOM    174  H4  CT6     2      17.270  28.780  18.340  1.00  0.00            
ATOM    175  H5  CT6     2      15.520  29.090  18.530  1.00  0.00            
ATOM    176  H6  CT6     2      14.860  30.000  23.250  1.00  0.00            
ATOM    177  H7  CT6     2      16.060  28.660  23.030  1.00  0.00            
ATOM    178  H8  CT6     2      16.540  30.440  22.750  1.00  0.00            
ATOM    179  H9  CT6     2      18.830  30.910  20.500  1.00  0.00            
ATOM    180  H10 CT6     2      21.180  29.990  21.230  1.00  0.00            
ATOM    181  H11 CT6     2      21.510  27.730  21.560  1.00  0.00            
ATOM    182  H12 CT6     2      21.480  25.660  20.500  1.00  0.00            
ATOM    183  H13 CT6     2      21.830  23.190  20.660  1.00  0.00            
ATOM    184  H14 CT6     2      16.470  23.960  24.190  1.00  0.00            
ATOM    185  H15 CT6     2      17.250  26.960  21.060  1.00  0.00            
TER
ENDMDL
MODEL        1
ATOM      1  C1  BCD     1      16.550  25.350  29.290  1.00  0.00            
ATOM      2  O1  BCD     1      15.940  25.170  28.020  1.00  0.00            
ATOM      3  C2  BCD     1      17.400  26.630  29.260  1.00  0.00            
ATOM      4  O2  BCD     1      16.500  27.690  29.210  1.00  0.00            
ATOM      5  C3  BCD     1      18.490  26.470  28.150  1.00  0.00            
ATOM      6  O3  BCD     1      19.300  27.650  28.250  1.00  0.00            
ATOM      7  C4  BCD     1      19.330  25.220  28.370  1.00  0.00            
ATOM      8  C5  BCD     1      18.440  24.010  28.540  1.00  0.00            
ATOM      9  O4  BCD     1      17.420  24.210  29.540  1.00  0.00            
ATOM     10  C6  BCD     1      19.280  22.800  28.920  1.00  0.00            
ATOM     11  O5  BCD     1      18.450  21.670  28.950  1.00  0.00            
ATOM     12  H1  BCD     1      15.670  25.340  29.940  1.00  0.00            
ATOM     13  H2  BCD     1      17.870  26.660  30.250  1.00  0.00            
ATOM     14  H3  BCD     1      17.140  28.400  29.240  1.00  0.00            
ATOM     15  H4  BCD     1      17.910  26.370  27.220  1.00  0.00            
ATOM     16  H5  BCD     1      19.980  27.570  27.580  1.00  0.00            
ATOM     17  H6  BCD     1      19.940  25.390  29.260  1.00  0.00            
ATOM     18  H7  BCD     1      17.940  23.710  27.610  1.00  0.00            
ATOM     19  H8  BCD     1      20.030  22.600  28.150  1.00  0.00            
ATOM     20  H9  BCD     1      19.820  22.930  29.860  1.00  0.00            
ATOM     21  H10 BCD     1      18.780  21.270  28.150  1.00  0.00            
ATOM     22  C7  BCD     1      12.350  24.000  26.370  1.00  0.00            
ATOM     23  O6  BCD     1      13.060  23.630  25.120  1.00  0.00            
ATOM     24  C8  BCD     1      12.530  25.460  26.660  1.00  0.00            
ATOM     25  O7  BCD     1      12.090  26.270  25.600  1.00  0.00            
ATOM     26  C9  BCD     1      13.960  25.840  26.880  1.00  0.00            
ATOM     27  O8  BCD     1      14.070  27.190  27.310  1.00  0.00            
ATOM     28  C10 BCD     1      14.580  24.900  27.950  1.00  0.00            
ATOM     29  C11 BCD     1      14.320  23.520  27.480  1.00  0.00            
ATOM     30  O9  BCD     1      12.930  23.260  27.420  1.00  0.00            
ATOM     31  C12 BCD     1      14.900  22.490  28.440  1.00  0.00            
ATOM     32  O10 BCD     1      14.600  21.170  27.980  1.00  0.00            
ATOM     33  H11 BCD     1      11.310  23.660  26.320  1.00  0.00            
ATOM     34  H12 BCD     1      11.910  25.590  27.550  1.00  0.00            
ATOM     35  H13 BCD     1      12.380  27.160  25.840  1.00  0.00            
ATOM     36  H14 BCD     1      14.530  25.650  25.960  1.00  0.00            
ATOM     37  H15 BCD     1      14.980  27.370  27.550  1.00  0.00            
ATOM     38  H16 BCD     1      14.120  25.130  28.910  1.00  0.00            
ATOM     39  H17 BCD     1      14.840  23.340  26.530  1.00  0.00            
ATOM     40  H18 BCD     1      15.990  22.600  28.470  1.00  0.00            
ATOM     41  H19 BCD     1      14.420  22.850  29.360  1.00  0.00            
ATOM     42  H20 BCD     1      13.660  21.010  28.130  1.00  0.00            
ATOM     43  C13 BCD     1      12.060  21.440  21.740  1.00  0.00            
ATOM     44  O11 BCD     1      13.350  21.040  21.400  1.00  0.00            
ATOM     45  C14 BCD     1      11.960  22.980  21.710  1.00  0.00            
ATOM     46  O12 BCD     1      12.360  23.470  20.400  1.00  0.00            
ATOM     47  C15 BCD     1      12.810  23.610  22.800  1.00  0.00            
ATOM     48  O13 BCD     1      12.620  25.030  22.760  1.00  0.00            
ATOM     49  C16 BCD     1      12.230  23.010  24.090  1.00  0.00            
ATOM     50  C17 BCD     1      12.410  21.470  24.100  1.00  0.00            
ATOM     51  O14 BCD     1      11.690  20.900  23.010  1.00  0.00            
ATOM     52  C18 BCD     1      11.910  20.810  25.320  1.00  0.00            
ATOM     53  O15 BCD     1      10.610  21.250  25.730  1.00  0.00            
ATOM     54  H21 BCD     1      11.310  21.140  21.000  1.00  0.00            
ATOM     55  H22 BCD     1      10.890  23.170  21.880  1.00  0.00            
ATOM     56  H23 BCD     1      12.460  24.410  20.610  1.00  0.00            
ATOM     57  H24 BCD     1      13.860  23.330  22.670  1.00  0.00            
ATOM     58  H25 BCD     1      12.620  25.250  23.700  1.00  0.00            
ATOM     59  H26 BCD     1      11.140  23.130  24.130  1.00  0.00            
ATOM     60  H27 BCD     1      13.480  21.310  23.910  1.00  0.00            
ATOM     61  H28 BCD     1      11.810  19.730  25.160  1.00  0.00            
ATOM     62  H29 BCD     1      12.610  20.990  26.150  1.00  0.00            
ATOM     63  H30 BCD     1      10.650  21.270  26.690  1.00  0.00            
ATOM     64  C19 BCD     1      15.490  18.720  18.970  1.00  0.00            
ATOM     65  O16 BCD     1      16.590  19.320  19.670  1.00  0.00            
ATOM     66  C20 BCD     1      14.650  19.770  18.220  1.00  0.00            
ATOM     67  O17 BCD     1      15.480  20.400  17.220  1.00  0.00            
ATOM     68  C21 BCD     1      14.170  20.810  19.220  1.00  0.00            
ATOM     69  O18 BCD     1      13.250  21.700  18.600  1.00  0.00            
ATOM     70  C22 BCD     1      13.400  20.070  20.420  1.00  0.00            
ATOM     71  C23 BCD     1      14.140  18.830  20.940  1.00  0.00            
ATOM     72  O19 BCD     1      14.680  17.950  19.890  1.00  0.00            
ATOM     73  C24 BCD     1      13.260  17.990  21.860  1.00  0.00            
ATOM     74  O20 BCD     1      12.180  17.470  21.180  1.00  0.00            
ATOM     75  H31 BCD     1      15.920  17.990  18.280  1.00  0.00            
ATOM     76  H32 BCD     1      13.820  19.230  17.740  1.00  0.00            
ATOM     77  H33 BCD     1      15.010  21.160  16.860  1.00  0.00            
ATOM     78  H34 BCD     1      15.010  21.320  19.730  1.00  0.00            
ATOM     79  H35 BCD     1      13.010  22.430  19.180  1.00  0.00            
ATOM     80  H36 BCD     1      12.410  19.790  20.050  1.00  0.00            
ATOM     81  H37 BCD     1      14.990  19.170  21.540  1.00  0.00            
ATOM     82  H38 BCD     1      13.880  17.260  22.410  1.00  0.00            
ATOM     83  H39 BCD     1      12.890  18.670  22.640  1.00  0.00            
ATOM     84  H40 BCD     1      11.960  16.620  21.570  1.00  0.00            
ATOM     85  C25 BCD     1      20.570  19.210  20.150  1.00  0.00            
ATOM     86  O21 BCD     1      20.540  20.410  20.850  1.00  0.00            
ATOM     87  C26 BCD     1      20.140  19.410  18.670  1.00  0.00            
ATOM     88  O22 BCD     1      20.920  20.500  18.010  1.00  0.00            
ATOM     89  C27 BCD     1      18.670  19.770  18.610  1.00  0.00            
ATOM     90  O23 BCD     1      18.180  19.840  17.230  1.00  0.00            
ATOM     91  C28 BCD     1      17.890  18.750  19.430  1.00  0.00            
ATOM     92  C29 BCD     1      18.430  18.480  20.800  1.00  0.00            
ATOM     93  O24 BCD     1      19.800  18.110  20.750  1.00  0.00            
ATOM     94  C30 BCD     1      17.660  17.360  21.570  1.00  0.00            
ATOM     95  O25 BCD     1      17.600  16.190  20.740  1.00  0.00            
ATOM     96  H41 BCD     1      21.630  18.940  20.050  1.00  0.00            
ATOM     97  H42 BCD     1      20.290  18.540  18.010  1.00  0.00            
ATOM     98  H43 BCD     1      21.810  20.140  17.940  1.00  0.00            
ATOM     99  H44 BCD     1      18.530  20.710  19.150  1.00  0.00            
ATOM    100  H45 BCD     1      17.260  20.100  17.210  1.00  0.00            
ATOM    101  H46 BCD     1      17.870  17.790  18.900  1.00  0.00            
ATOM    102  H47 BCD     1      18.300  19.380  21.410  1.00  0.00            
ATOM    103  H48 BCD     1      18.240  17.170  22.490  1.00  0.00            
ATOM    104  H49 BCD     1      16.620  17.600  21.830  1.00  0.00            
ATOM    105  H50 BCD     1      16.700  16.010  20.450  1.00  0.00            
ATOM    106  C31 BCD     1      22.870  23.200  22.690  1.00  0.00            
ATOM    107  O26 BCD     1      21.870  23.430  23.710  1.00  0.00            
ATOM    108  C32 BCD     1      22.330  23.550  21.290  1.00  0.00            
ATOM    109  O27 BCD     1      21.850  24.920  21.300  1.00  0.00            
ATOM    110  C33 BCD     1      21.250  22.570  20.870  1.00  0.00            
ATOM    111  C34 BCD     1      21.760  21.100  21.020  1.00  0.00            
ATOM    112  C35 BCD     1      22.380  20.890  22.390  1.00  0.00            
ATOM    113  O28 BCD     1      23.360  21.850  22.620  1.00  0.00            
ATOM    114  C36 BCD     1      22.990  19.470  22.450  1.00  0.00            
ATOM    115  O29 BCD     1      23.840  19.120  21.430  1.00  0.00            
ATOM    116  O30 BCD     1      20.960  22.850  19.480  1.00  0.00            
ATOM    117  H51 BCD     1      23.740  23.850  22.820  1.00  0.00            
ATOM    118  H52 BCD     1      23.220  23.550  20.650  1.00  0.00            
ATOM    119  H53 BCD     1      21.720  25.180  20.390  1.00  0.00            
ATOM    120  H54 BCD     1      20.380  22.660  21.520  1.00  0.00            
ATOM    121  H55 BCD     1      20.850  22.030  19.000  1.00  0.00            
ATOM    122  H56 BCD     1      22.500  20.910  20.240  1.00  0.00            
ATOM    123  H57 BCD     1      21.600  20.980  23.150  1.00  0.00            
ATOM    124  H58 BCD     1      23.440  19.340  23.450  1.00  0.00            
ATOM    125  H59 BCD     1      22.110  18.830  22.380  1.00  0.00            
ATOM    126  H60 BCD     1      24.200  18.230  21.440  1.00  0.00            
ATOM    127  C37 BCD     1      21.530  25.380  27.390  1.00  0.00            
ATOM    128  O31 BCD     1      20.140  25.080  27.280  1.00  0.00            
ATOM    129  C38 BCD     1      21.960  26.220  26.200  1.00  0.00            
ATOM    130  O32 BCD     1      21.220  27.410  26.240  1.00  0.00            
ATOM    131  C39 BCD     1      21.740  25.430  24.900  1.00  0.00            
ATOM    132  O33 BCD     1      22.140  26.150  23.800  1.00  0.00            
ATOM    133  C40 BCD     1      22.420  24.070  24.960  1.00  0.00            
ATOM    134  C41 BCD     1      21.990  23.280  26.160  1.00  0.00            
ATOM    135  O34 BCD     1      22.190  24.070  27.310  1.00  0.00            
ATOM    136  C42 BCD     1      22.790  21.960  26.260  1.00  0.00            
ATOM    137  O35 BCD     1      24.010  22.240  26.990  1.00  0.00            
ATOM    138  H61 BCD     1      21.770  25.900  28.320  1.00  0.00            
ATOM    139  H62 BCD     1      23.040  26.400  26.340  1.00  0.00            
ATOM    140  H63 BCD     1      21.490  27.970  25.510  1.00  0.00            
ATOM    141  H64 BCD     1      20.660  25.200  24.920  1.00  0.00            
ATOM    142  H65 BCD     1      21.970  25.690  22.970  1.00  0.00            
ATOM    143  H66 BCD     1      23.510  24.150  24.940  1.00  0.00            
ATOM    144  H67 BCD     1      20.920  23.080  26.040  1.00  0.00            
ATOM    145  H68 BCD     1      22.220  21.180  26.760  1.00  0.00            
ATOM    146  H69 BCD     1      22.970  21.520  25.270  1.00  0.00            
ATOM    147  H70 BCD     1      24.430  21.410  27.240  1.00  0.00            
ATOM    148  C1  CT6     2      14.310  28.370  22.320  1.00  0.00            
ATOM    149  C2  CT6     2      14.450  28.700  23.790  1.00  0.00            
ATOM    150  N1  CT6     2      15.910  28.730  24.230  1.00  0.00            
ATOM    151  C3  CT6     2      16.230  29.250  25.410  1.00  0.00            
ATOM    152  C4  CT6     2      17.580  28.950  26.030  1.00  0.00            
ATOM    153  O1  CT6     2      15.430  29.820  26.120  1.00  0.00            
ATOM    154  C5  CT6     2      16.900  28.070  23.440  1.00  0.00            
ATOM    155  C6  CT6     2      17.870  28.830  22.850  1.00  0.00            
ATOM    156  C7  CT6     2      18.800  28.020  22.120  1.00  0.00            
ATOM    157  C8  CT6     2      18.820  26.600  22.010  1.00  0.00            
ATOM    158  C9  CT6     2      17.770  25.910  22.680  1.00  0.00            
ATOM    159  C10 CT6     2      17.650  24.500  22.480  1.00  0.00            
ATOM    160  C11 CT6     2      17.570  24.080  21.210  1.00  0.00            
ATOM    161  C12 CT6     2      17.370  22.600  20.910  1.00  0.00            
ATOM    162  N2  CT6     2      17.280  21.700  21.840  1.00  0.00            
ATOM    163  C13 CT6     2      17.330  22.240  23.060  1.00  0.00            
ATOM    164  C14 CT6     2      16.970  21.560  24.180  1.00  0.00            
ATOM    165  C15 CT6     2      16.650  20.190  24.280  1.00  0.00            
ATOM    166  N3  CT6     2      16.460  19.080  24.340  1.00  0.00            
ATOM    167  C16 CT6     2      16.990  22.600  25.220  1.00  0.00            
ATOM    168  N4  CT6     2      17.250  23.810  24.750  1.00  0.00            
ATOM    169  N5  CT6     2      17.380  23.550  23.450  1.00  0.00            
ATOM    170  C17 CT6     2      16.830  26.660  23.420  1.00  0.00            
ATOM    171  H1  CT6     2      13.320  28.760  22.060  1.00  0.00            
ATOM    172  H2  CT6     2      14.970  29.060  21.770  1.00  0.00            
ATOM    173  H3  CT6     2      14.440  27.320  22.040  1.00  0.00            
ATOM    174  H4  CT6     2      13.870  28.070  24.470  1.00  0.00            
ATOM    175  H5  CT6     2      13.970  29.680  23.940  1.00  0.00            
ATOM    176  H6  CT6     2      17.450  29.280  27.070  1.00  0.00            
ATOM    177  H7  CT6     2      17.830  27.890  25.960  1.00  0.00            
ATOM    178  H8  CT6     2      18.420  29.610  25.770  1.00  0.00            
ATOM    179  H9  CT6     2      17.980  29.890  23.030  1.00  0.00            
ATOM    180  H10 CT6     2      19.660  28.510  21.670  1.00  0.00            
ATOM    181  H11 CT6     2      19.530  26.060  21.390  1.00  0.00            
ATOM    182  H12 CT6     2      17.750  24.750  20.370  1.00  0.00            
ATOM    183  H13 CT6     2      17.300  22.190  19.910  1.00  0.00            
ATOM    184  H14 CT6     2      16.700  22.420  26.250  1.00  0.00            
ATOM    185  H15 CT6     2      15.980  26.140  23.850  1.00  0.00            
TER
ENDMDL
MODEL        1
ATOM      1  C1  BCD     1      10.100  25.730  21.370  1.00  0.00            
ATOM      2  O1  BCD     1      11.220  25.670  20.450  1.00  0.00            
ATOM      3  C2  BCD     1       9.780  27.180  21.330  1.00  0.00            
ATOM      4  O2  BCD     1       9.570  27.590  19.970  1.00  0.00            
ATOM      5  C3  BCD     1      10.910  28.010  21.970  1.00  0.00            
ATOM      6  O3  BCD     1      10.560  29.340  22.080  1.00  0.00            
ATOM      7  C4  BCD     1      11.430  27.410  23.310  1.00  0.00            
ATOM      8  C5  BCD     1      11.620  25.870  23.230  1.00  0.00            
ATOM      9  O4  BCD     1      10.390  25.350  22.690  1.00  0.00            
ATOM     10  C6  BCD     1      11.820  25.390  24.640  1.00  0.00            
ATOM     11  O5  BCD     1      12.010  24.040  24.550  1.00  0.00            
ATOM     12  H1  BCD     1       9.230  25.100  21.130  1.00  0.00            
ATOM     13  H2  BCD     1       8.900  27.380  21.950  1.00  0.00            
ATOM     14  H3  BCD     1       8.670  27.410  19.690  1.00  0.00            
ATOM     15  H4  BCD     1      11.840  27.970  21.390  1.00  0.00            
ATOM     16  H5  BCD     1      10.480  29.690  21.190  1.00  0.00            
ATOM     17  H6  BCD     1      10.580  27.630  23.970  1.00  0.00            
ATOM     18  H7  BCD     1      12.440  25.630  22.540  1.00  0.00            
ATOM     19  H8  BCD     1      12.790  25.790  24.960  1.00  0.00            
ATOM     20  H9  BCD     1      10.960  25.660  25.270  1.00  0.00            
ATOM     21  H10 BCD     1      12.510  23.710  25.300  1.00  0.00            
ATOM     22  C7  BCD     1      12.400  23.460  17.170  1.00  0.00            
ATOM     23  O6  BCD     1      13.770  23.680  17.520  1.00  0.00            
ATOM     24  C8  BCD     1      11.780  24.820  16.820  1.00  0.00            
ATOM     25  O7  BCD     1      12.570  25.460  15.770  1.00  0.00            
ATOM     26  C9  BCD     1      11.580  25.670  18.090  1.00  0.00            
ATOM     27  O8  BCD     1      10.830  26.830  17.850  1.00  0.00            
ATOM     28  C10 BCD     1      10.990  24.900  19.270  1.00  0.00            
ATOM     29  C11 BCD     1      11.720  23.580  19.400  1.00  0.00            
ATOM     30  O9  BCD     1      11.680  22.830  18.120  1.00  0.00            
ATOM     31  C12 BCD     1      11.270  22.710  20.480  1.00  0.00            
ATOM     32  O10 BCD     1      11.990  23.090  21.700  1.00  0.00            
ATOM     33  H11 BCD     1      12.370  22.900  16.230  1.00  0.00            
ATOM     34  H12 BCD     1      10.760  24.680  16.420  1.00  0.00            
ATOM     35  H13 BCD     1      12.030  26.190  15.450  1.00  0.00            
ATOM     36  H14 BCD     1      12.620  25.920  18.330  1.00  0.00            
ATOM     37  H15 BCD     1      10.630  27.350  18.630  1.00  0.00            
ATOM     38  H16 BCD     1       9.930  24.690  19.080  1.00  0.00            
ATOM     39  H17 BCD     1      12.770  23.830  19.600  1.00  0.00            
ATOM     40  H18 BCD     1      10.190  22.880  20.580  1.00  0.00            
ATOM     41  H19 BCD     1      11.490  21.650  20.250  1.00  0.00            
ATOM     42  H20 BCD     1      11.400  23.560  22.300  1.00  0.00            
ATOM     43  C13 BCD     1      17.440  22.380  16.310  1.00  0.00            
ATOM     44  O11 BCD     1      18.050  23.500  16.980  1.00  0.00            
ATOM     45  C14 BCD     1      16.590  22.860  15.200  1.00  0.00            
ATOM     46  O12 BCD     1      17.350  23.740  14.320  1.00  0.00            
ATOM     47  C15 BCD     1      15.380  23.610  15.780  1.00  0.00            
ATOM     48  O13 BCD     1      14.460  23.760  14.740  1.00  0.00            
ATOM     49  C16 BCD     1      14.690  22.830  16.860  1.00  0.00            
ATOM     50  C17 BCD     1      15.640  22.350  17.900  1.00  0.00            
ATOM     51  O14 BCD     1      16.690  21.630  17.220  1.00  0.00            
ATOM     52  C18 BCD     1      15.010  21.390  18.980  1.00  0.00            
ATOM     53  O15 BCD     1      14.460  20.270  18.350  1.00  0.00            
ATOM     54  H21 BCD     1      18.230  21.720  15.940  1.00  0.00            
ATOM     55  H22 BCD     1      16.230  21.980  14.650  1.00  0.00            
ATOM     56  H23 BCD     1      17.790  24.370  14.910  1.00  0.00            
ATOM     57  H24 BCD     1      15.780  24.520  16.230  1.00  0.00            
ATOM     58  H25 BCD     1      13.800  24.380  15.050  1.00  0.00            
ATOM     59  H26 BCD     1      14.100  22.030  16.400  1.00  0.00            
ATOM     60  H27 BCD     1      16.130  23.170  18.440  1.00  0.00            
ATOM     61  H28 BCD     1      15.770  21.040  19.690  1.00  0.00            
ATOM     62  H29 BCD     1      14.130  21.910  19.360  1.00  0.00            
ATOM     63  H30 BCD     1      13.980  19.740  19.000  1.00  0.00            
ATOM     64  C19 BCD     1      21.560  25.160  17.920  1.00  0.00            
ATOM     65  O16 BCD     1      21.040  25.530  19.220  1.00  0.00            
ATOM     66  C20 BCD     1      20.760  25.890  16.880  1.00  0.00            
ATOM     67  O17 BCD     1      20.710  27.300  17.180  1.00  0.00            
ATOM     68  C21 BCD     1      19.350  25.310  16.800  1.00  0.00            
ATOM     69  O18 BCD     1      18.590  25.800  15.590  1.00  0.00            
ATOM     70  C22 BCD     1      19.410  23.810  16.720  1.00  0.00            
ATOM     71  C23 BCD     1      20.310  23.130  17.720  1.00  0.00            
ATOM     72  O19 BCD     1      21.500  23.780  17.710  1.00  0.00            
ATOM     73  C24 BCD     1      20.590  21.730  17.460  1.00  0.00            
ATOM     74  O20 BCD     1      21.510  21.220  18.470  1.00  0.00            
ATOM     75  H31 BCD     1      22.570  25.560  17.830  1.00  0.00            
ATOM     76  H32 BCD     1      21.230  25.790  15.890  1.00  0.00            
ATOM     77  H33 BCD     1      21.310  27.480  17.910  1.00  0.00            
ATOM     78  H34 BCD     1      18.890  25.590  17.770  1.00  0.00            
ATOM     79  H35 BCD     1      18.370  26.700  15.840  1.00  0.00            
ATOM     80  H36 BCD     1      19.660  23.530  15.690  1.00  0.00            
ATOM     81  H37 BCD     1      19.950  23.250  18.750  1.00  0.00            
ATOM     82  H38 BCD     1      19.690  21.110  17.540  1.00  0.00            
ATOM     83  H39 BCD     1      20.930  21.470  16.450  1.00  0.00            
ATOM     84  H40 BCD     1      22.170  21.880  18.680  1.00  0.00            
ATOM     85  C25 BCD     1      21.860  27.250  22.850  1.00  0.00            
ATOM     86  O21 BCD     1      20.480  27.660  22.690  1.00  0.00            
ATOM     87  C26 BCD     1      22.670  27.880  21.730  1.00  0.00            
ATOM     88  O22 BCD     1      22.730  29.250  21.790  1.00  0.00            
ATOM     89  C27 BCD     1      22.110  27.420  20.390  1.00  0.00            
ATOM     90  O23 BCD     1      22.880  27.880  19.260  1.00  0.00            
ATOM     91  C28 BCD     1      21.980  25.870  20.220  1.00  0.00            
ATOM     92  C29 BCD     1      21.380  25.280  21.540  1.00  0.00            
ATOM     93  O24 BCD     1      21.930  25.830  22.760  1.00  0.00            
ATOM     94  C30 BCD     1      21.470  23.770  21.700  1.00  0.00            
ATOM     95  O25 BCD     1      22.830  23.370  21.810  1.00  0.00            
ATOM     96  H41 BCD     1      22.190  27.550  23.850  1.00  0.00            
ATOM     97  H42 BCD     1      23.660  27.430  21.830  1.00  0.00            
ATOM     98  H43 BCD     1      21.870  29.650  21.940  1.00  0.00            
ATOM     99  H44 BCD     1      21.100  27.820  20.230  1.00  0.00            
ATOM    100  H45 BCD     1      22.670  28.780  19.000  1.00  0.00            
ATOM    101  H46 BCD     1      22.920  25.320  20.080  1.00  0.00            
ATOM    102  H47 BCD     1      20.310  25.530  21.580  1.00  0.00            
ATOM    103  H48 BCD     1      20.840  23.430  22.540  1.00  0.00            
ATOM    104  H49 BCD     1      20.990  23.270  20.840  1.00  0.00            
ATOM    105  H50 BCD     1      23.060  22.620  21.250  1.00  0.00            
ATOM    106  C31 BCD     1      17.760  30.030  24.600  1.00  0.00            
ATOM    107  O26 BCD     1      16.630  29.210  24.110  1.00  0.00            
ATOM    108  C32 BCD     1      18.470  30.700  23.520  1.00  0.00            
ATOM    109  O27 BCD     1      17.500  31.450  22.710  1.00  0.00            
ATOM    110  C33 BCD     1      19.320  29.700  22.630  1.00  0.00            
ATOM    111  C34 BCD     1      20.160  28.750  23.490  1.00  0.00            
ATOM    112  C35 BCD     1      19.350  28.230  24.730  1.00  0.00            
ATOM    113  O28 BCD     1      18.700  29.340  25.380  1.00  0.00            
ATOM    114  C36 BCD     1      20.170  27.450  25.830  1.00  0.00            
ATOM    115  O29 BCD     1      21.230  28.060  26.510  1.00  0.00            
ATOM    116  O30 BCD     1      20.180  30.450  21.770  1.00  0.00            
ATOM    117  H51 BCD     1      17.420  30.750  25.340  1.00  0.00            
ATOM    118  H52 BCD     1      19.210  31.390  23.950  1.00  0.00            
ATOM    119  H53 BCD     1      17.980  31.850  21.980  1.00  0.00            
ATOM    120  H54 BCD     1      18.610  29.100  22.040  1.00  0.00            
ATOM    121  H55 BCD     1      19.680  31.030  21.200  1.00  0.00            
ATOM    122  H56 BCD     1      20.980  29.380  23.850  1.00  0.00            
ATOM    123  H57 BCD     1      18.640  27.500  24.330  1.00  0.00            
ATOM    124  H58 BCD     1      19.410  27.080  26.530  1.00  0.00            
ATOM    125  H59 BCD     1      20.580  26.530  25.400  1.00  0.00            
ATOM    126  H60 BCD     1      21.570  27.440  27.170  1.00  0.00            
ATOM    127  C37 BCD     1      12.700  28.620  24.880  1.00  0.00            
ATOM    128  O31 BCD     1      12.670  27.960  23.630  1.00  0.00            
ATOM    129  C38 BCD     1      13.090  30.040  24.620  1.00  0.00            
ATOM    130  O32 BCD     1      12.100  30.700  23.800  1.00  0.00            
ATOM    131  C39 BCD     1      14.510  30.100  24.060  1.00  0.00            
ATOM    132  O33 BCD     1      14.920  31.470  23.880  1.00  0.00            
ATOM    133  C40 BCD     1      15.450  29.280  24.870  1.00  0.00            
ATOM    134  C41 BCD     1      14.920  27.890  25.130  1.00  0.00            
ATOM    135  O34 BCD     1      13.630  27.940  25.690  1.00  0.00            
ATOM    136  C42 BCD     1      15.790  27.090  26.040  1.00  0.00            
ATOM    137  O35 BCD     1      15.980  27.730  27.330  1.00  0.00            
ATOM    138  H61 BCD     1      11.710  28.480  25.330  1.00  0.00            
ATOM    139  H62 BCD     1      13.180  30.590  25.560  1.00  0.00            
ATOM    140  H63 BCD     1      11.910  30.060  23.110  1.00  0.00            
ATOM    141  H64 BCD     1      14.530  29.620  23.080  1.00  0.00            
ATOM    142  H65 BCD     1      15.760  31.380  23.440  1.00  0.00            
ATOM    143  H66 BCD     1      15.620  29.810  25.820  1.00  0.00            
ATOM    144  H67 BCD     1      14.840  27.320  24.200  1.00  0.00            
ATOM    145  H68 BCD     1      15.310  26.110  26.170  1.00  0.00            
ATOM    146  H69 BCD     1      16.800  26.920  25.630  1.00  0.00            
ATOM    147  H70 BCD     1      15.130  28.130  27.530  1.00  0.00            
ATOM    148  C1  CT6     2      11.960  29.470  15.620  1.00  0.00            
ATOM    149  C2  CT6     2      11.790  30.760  16.460  1.00  0.00            
ATOM    150  N1  CT6     2      11.540  30.540  17.950  1.00  0.00            
ATOM    151  C3  CT6     2      10.260  30.470  18.510  1.00  0.00            
ATOM    152  C4  CT6     2       9.100  30.230  17.530  1.00  0.00            
ATOM    153  O1  CT6     2      10.030  30.500  19.730  1.00  0.00            
ATOM    154  C5  CT6     2      12.700  30.600  18.840  1.00  0.00            
ATOM    155  C6  CT6     2      12.810  31.790  19.610  1.00  0.00            
ATOM    156  C7  CT6     2      13.990  32.000  20.350  1.00  0.00            
ATOM    157  C8  CT6     2      15.060  31.040  20.350  1.00  0.00            
ATOM    158  C9  CT6     2      14.900  29.860  19.640  1.00  0.00            
ATOM    159  C10 CT6     2      16.020  28.870  19.620  1.00  0.00            
ATOM    160  C11 CT6     2      17.280  29.220  19.090  1.00  0.00            
ATOM    161  C12 CT6     2      18.450  28.370  19.160  1.00  0.00            
ATOM    162  N2  CT6     2      18.270  27.110  19.600  1.00  0.00            
ATOM    163  C13 CT6     2      17.050  26.800  19.990  1.00  0.00            
ATOM    164  C14 CT6     2      16.680  25.560  20.440  1.00  0.00            
ATOM    165  C15 CT6     2      17.450  24.410  20.590  1.00  0.00            
ATOM    166  N3  CT6     2      17.970  23.400  20.810  1.00  0.00            
ATOM    167  C16 CT6     2      15.320  25.600  20.780  1.00  0.00            
ATOM    168  N4  CT6     2      14.850  26.830  20.490  1.00  0.00            
ATOM    169  N5  CT6     2      15.960  27.600  20.230  1.00  0.00            
ATOM    170  C17 CT6     2      13.710  29.620  18.860  1.00  0.00            
ATOM    171  H1  CT6     2      11.080  28.820  15.740  1.00  0.00            
ATOM    172  H2  CT6     2      11.970  29.780  14.570  1.00  0.00            
ATOM    173  H3  CT6     2      12.850  28.860  15.810  1.00  0.00            
ATOM    174  H4  CT6     2      10.940  31.350  16.110  1.00  0.00            
ATOM    175  H5  CT6     2      12.740  31.300  16.350  1.00  0.00            
ATOM    176  H6  CT6     2       8.970  31.160  16.960  1.00  0.00            
ATOM    177  H7  CT6     2       9.330  29.400  16.860  1.00  0.00            
ATOM    178  H8  CT6     2       8.250  30.070  18.200  1.00  0.00            
ATOM    179  H9  CT6     2      11.950  32.450  19.600  1.00  0.00            
ATOM    180  H10 CT6     2      14.070  32.870  20.990  1.00  0.00            
ATOM    181  H11 CT6     2      16.040  31.140  20.810  1.00  0.00            
ATOM    182  H12 CT6     2      17.410  30.240  18.740  1.00  0.00            
ATOM    183  H13 CT6     2      19.450  28.670  18.860  1.00  0.00            
ATOM    184  H14 CT6     2      14.670  24.840  21.190  1.00  0.00            
ATOM    185  H15 CT6     2      13.640  28.740  18.230  1.00  0.00            
TER
ENDMDL
MODEL        1
ATOM      1  C1  BCD     1      20.210  22.640  28.760  1.00  0.00            
ATOM      2  O1  BCD     1      21.170  21.710  28.220  1.00  0.00            
ATOM      3  C2  BCD     1      18.900  21.890  29.020  1.00  0.00            
ATOM      4  O2  BCD     1      19.140  21.020  30.180  1.00  0.00            
ATOM      5  C3  BCD     1      18.440  21.270  27.770  1.00  0.00            
ATOM      6  O3  BCD     1      17.220  20.510  27.940  1.00  0.00            
ATOM      7  C4  BCD     1      18.230  22.310  26.660  1.00  0.00            
ATOM      8  C5  BCD     1      19.540  23.100  26.490  1.00  0.00            
ATOM      9  O4  BCD     1      19.990  23.630  27.810  1.00  0.00            
ATOM     10  C6  BCD     1      19.440  24.330  25.550  1.00  0.00            
ATOM     11  O5  BCD     1      20.680  25.040  25.490  1.00  0.00            
ATOM     12  H1  BCD     1      20.570  23.080  29.690  1.00  0.00            
ATOM     13  H2  BCD     1      18.240  22.700  29.350  1.00  0.00            
ATOM     14  H3  BCD     1      19.830  20.430  29.860  1.00  0.00            
ATOM     15  H4  BCD     1      19.190  20.540  27.440  1.00  0.00            
ATOM     16  H5  BCD     1      17.550  19.820  28.520  1.00  0.00            
ATOM     17  H6  BCD     1      17.330  22.850  26.980  1.00  0.00            
ATOM     18  H7  BCD     1      20.310  22.440  26.080  1.00  0.00            
ATOM     19  H8  BCD     1      19.110  24.090  24.530  1.00  0.00            
ATOM     20  H9  BCD     1      18.680  25.060  25.860  1.00  0.00            
ATOM     21  H10 BCD     1      20.640  25.580  24.700  1.00  0.00            
ATOM     22  C7  BCD     1      25.000  20.610  28.600  1.00  0.00            
ATOM     23  O6  BCD     1      24.980  20.170  27.230  1.00  0.00            
ATOM     24  C8  BCD     1      23.970  19.840  29.390  1.00  0.00            
ATOM     25  O7  BCD     1      24.290  18.450  29.300  1.00  0.00            
ATOM     26  C9  BCD     1      22.580  20.040  28.880  1.00  0.00            
ATOM     27  O8  BCD     1      21.550  19.290  29.610  1.00  0.00            
ATOM     28  C10 BCD     1      22.390  21.510  28.930  1.00  0.00            
ATOM     29  C11 BCD     1      23.460  22.350  28.280  1.00  0.00            
ATOM     30  O9  BCD     1      24.740  21.950  28.650  1.00  0.00            
ATOM     31  C12 BCD     1      23.410  23.850  28.480  1.00  0.00            
ATOM     32  O10 BCD     1      23.700  24.300  29.830  1.00  0.00            
ATOM     33  H11 BCD     1      26.020  20.410  28.950  1.00  0.00            
ATOM     34  H12 BCD     1      24.140  20.180  30.420  1.00  0.00            
ATOM     35  H13 BCD     1      23.700  18.080  29.970  1.00  0.00            
ATOM     36  H14 BCD     1      22.640  19.700  27.830  1.00  0.00            
ATOM     37  H15 BCD     1      21.550  18.390  29.270  1.00  0.00            
ATOM     38  H16 BCD     1      22.270  21.900  29.950  1.00  0.00            
ATOM     39  H17 BCD     1      23.410  22.210  27.190  1.00  0.00            
ATOM     40  H18 BCD     1      24.190  24.270  27.840  1.00  0.00            
ATOM     41  H19 BCD     1      22.500  24.340  28.080  1.00  0.00            
ATOM     42  H20 BCD     1      23.180  25.080  30.060  1.00  0.00            
ATOM     43  C13 BCD     1      27.200  18.660  24.210  1.00  0.00            
ATOM     44  O11 BCD     1      25.980  18.290  23.420  1.00  0.00            
ATOM     45  C14 BCD     1      27.300  17.930  25.510  1.00  0.00            
ATOM     46  O12 BCD     1      27.220  16.540  25.150  1.00  0.00            
ATOM     47  C15 BCD     1      26.160  18.380  26.350  1.00  0.00            
ATOM     48  O13 BCD     1      26.130  17.600  27.610  1.00  0.00            
ATOM     49  C16 BCD     1      26.210  19.880  26.600  1.00  0.00            
ATOM     50  C17 BCD     1      26.190  20.620  25.240  1.00  0.00            
ATOM     51  O14 BCD     1      27.200  20.110  24.360  1.00  0.00            
ATOM     52  C18 BCD     1      26.370  22.160  25.390  1.00  0.00            
ATOM     53  O15 BCD     1      25.660  22.910  24.400  1.00  0.00            
ATOM     54  H21 BCD     1      28.100  18.410  23.620  1.00  0.00            
ATOM     55  H22 BCD     1      28.240  18.090  26.050  1.00  0.00            
ATOM     56  H23 BCD     1      27.180  16.060  25.980  1.00  0.00            
ATOM     57  H24 BCD     1      25.220  18.180  25.820  1.00  0.00            
ATOM     58  H25 BCD     1      25.490  17.960  28.240  1.00  0.00            
ATOM     59  H26 BCD     1      27.120  20.130  27.150  1.00  0.00            
ATOM     60  H27 BCD     1      25.240  20.550  24.700  1.00  0.00            
ATOM     61  H28 BCD     1      26.020  22.390  26.400  1.00  0.00            
ATOM     62  H29 BCD     1      27.420  22.470  25.480  1.00  0.00            
ATOM     63  H30 BCD     1      25.880  23.840  24.440  1.00  0.00            
ATOM     64  C19 BCD     1      24.810  16.840  19.800  1.00  0.00            
ATOM     65  O16 BCD     1      23.410  16.690  20.360  1.00  0.00            
ATOM     66  C20 BCD     1      25.830  15.950  20.520  1.00  0.00            
ATOM     67  O17 BCD     1      25.370  14.560  20.500  1.00  0.00            
ATOM     68  C21 BCD     1      25.940  16.410  21.940  1.00  0.00            
ATOM     69  O18 BCD     1      26.980  15.740  22.570  1.00  0.00            
ATOM     70  C22 BCD     1      26.180  17.920  22.070  1.00  0.00            
ATOM     71  C23 BCD     1      25.120  18.660  21.300  1.00  0.00            
ATOM     72  O19 BCD     1      25.140  18.180  19.950  1.00  0.00            
ATOM     73  C24 BCD     1      25.450  20.150  21.200  1.00  0.00            
ATOM     74  O20 BCD     1      24.260  20.900  20.850  1.00  0.00            
ATOM     75  H31 BCD     1      24.750  16.620  18.730  1.00  0.00            
ATOM     76  H32 BCD     1      26.830  16.100  20.090  1.00  0.00            
ATOM     77  H33 BCD     1      25.750  14.160  19.710  1.00  0.00            
ATOM     78  H34 BCD     1      24.990  16.260  22.470  1.00  0.00            
ATOM     79  H35 BCD     1      27.040  16.230  23.390  1.00  0.00            
ATOM     80  H36 BCD     1      27.190  18.120  21.680  1.00  0.00            
ATOM     81  H37 BCD     1      24.120  18.560  21.750  1.00  0.00            
ATOM     82  H38 BCD     1      25.980  20.490  22.100  1.00  0.00            
ATOM     83  H39 BCD     1      26.190  20.190  20.390  1.00  0.00            
ATOM     84  H40 BCD     1      24.320  21.860  20.760  1.00  0.00            
ATOM     85  C25 BCD     1      19.950  14.950  19.410  1.00  0.00            
ATOM     86  O21 BCD     1      19.430  16.020  20.230  1.00  0.00            
ATOM     87  C26 BCD     1      20.910  14.030  20.270  1.00  0.00            
ATOM     88  O22 BCD     1      20.030  13.520  21.260  1.00  0.00            
ATOM     89  C27 BCD     1      22.000  14.850  20.880  1.00  0.00            
ATOM     90  O23 BCD     1      22.990  14.080  21.600  1.00  0.00            
ATOM     91  C28 BCD     1      22.660  15.670  19.760  1.00  0.00            
ATOM     92  C29 BCD     1      21.780  16.300  18.690  1.00  0.00            
ATOM     93  O24 BCD     1      20.730  15.390  18.270  1.00  0.00            
ATOM     94  C30 BCD     1      22.490  16.800  17.430  1.00  0.00            
ATOM     95  O25 BCD     1      23.240  15.730  16.890  1.00  0.00            
ATOM     96  H41 BCD     1      19.170  14.280  19.030  1.00  0.00            
ATOM     97  H42 BCD     1      21.350  13.250  19.640  1.00  0.00            
ATOM     98  H43 BCD     1      20.560  13.050  21.920  1.00  0.00            
ATOM     99  H44 BCD     1      21.590  15.570  21.590  1.00  0.00            
ATOM    100  H45 BCD     1      23.840  14.270  21.200  1.00  0.00            
ATOM    101  H46 BCD     1      23.380  14.970  19.300  1.00  0.00            
ATOM    102  H47 BCD     1      21.240  17.110  19.190  1.00  0.00            
ATOM    103  H48 BCD     1      21.800  17.290  16.740  1.00  0.00            
ATOM    104  H49 BCD     1      23.140  17.630  17.730  1.00  0.00            
ATOM    105  H50 BCD     1      23.390  15.980  15.980  1.00  0.00            
ATOM    106  C31 BCD     1      16.190  18.080  21.380  1.00  0.00            
ATOM    107  O26 BCD     1      16.990  18.900  22.210  1.00  0.00            
ATOM    108  C32 BCD     1      16.350  16.630  21.820  1.00  0.00            
ATOM    109  O27 BCD     1      15.930  16.640  23.210  1.00  0.00            
ATOM    110  C33 BCD     1      17.760  16.100  21.640  1.00  0.00            
ATOM    111  C34 BCD     1      18.120  16.260  20.180  1.00  0.00            
ATOM    112  C35 BCD     1      17.950  17.720  19.850  1.00  0.00            
ATOM    113  O28 BCD     1      16.630  18.070  20.060  1.00  0.00            
ATOM    114  C36 BCD     1      18.280  17.930  18.390  1.00  0.00            
ATOM    115  O29 BCD     1      18.130  19.290  18.070  1.00  0.00            
ATOM    116  O30 BCD     1      17.920  14.730  22.050  1.00  0.00            
ATOM    117  H51 BCD     1      15.130  18.340  21.490  1.00  0.00            
ATOM    118  H52 BCD     1      15.690  16.010  21.200  1.00  0.00            
ATOM    119  H53 BCD     1      16.180  15.780  23.570  1.00  0.00            
ATOM    120  H54 BCD     1      18.530  16.620  22.220  1.00  0.00            
ATOM    121  H55 BCD     1      18.820  14.510  21.800  1.00  0.00            
ATOM    122  H56 BCD     1      17.550  15.580  19.540  1.00  0.00            
ATOM    123  H57 BCD     1      18.680  18.320  20.420  1.00  0.00            
ATOM    124  H58 BCD     1      19.310  17.590  18.210  1.00  0.00            
ATOM    125  H59 BCD     1      17.620  17.340  17.730  1.00  0.00            
ATOM    126  H60 BCD     1      18.870  19.590  17.530  1.00  0.00            
ATOM    127  C37 BCD     1      16.820  22.140  24.730  1.00  0.00            
ATOM    128  O31 BCD     1      17.970  21.660  25.400  1.00  0.00            
ATOM    129  C38 BCD     1      15.650  21.100  24.900  1.00  0.00            
ATOM    130  O32 BCD     1      15.290  21.000  26.270  1.00  0.00            
ATOM    131  C39 BCD     1      16.040  19.790  24.240  1.00  0.00            
ATOM    132  O33 BCD     1      14.980  18.870  24.130  1.00  0.00            
ATOM    133  C40 BCD     1      16.450  20.080  22.760  1.00  0.00            
ATOM    134  C41 BCD     1      17.450  21.220  22.600  1.00  0.00            
ATOM    135  O34 BCD     1      17.070  22.340  23.380  1.00  0.00            
ATOM    136  C42 BCD     1      17.560  21.690  21.180  1.00  0.00            
ATOM    137  O35 BCD     1      16.400  22.480  20.760  1.00  0.00            
ATOM    138  H61 BCD     1      16.580  23.120  25.170  1.00  0.00            
ATOM    139  H62 BCD     1      14.760  21.490  24.390  1.00  0.00            
ATOM    140  H63 BCD     1      16.020  20.550  26.700  1.00  0.00            
ATOM    141  H64 BCD     1      16.770  19.260  24.850  1.00  0.00            
ATOM    142  H65 BCD     1      15.310  18.090  23.670  1.00  0.00            
ATOM    143  H66 BCD     1      15.560  20.380  22.210  1.00  0.00            
ATOM    144  H67 BCD     1      18.440  20.900  22.950  1.00  0.00            
ATOM    145  H68 BCD     1      18.460  22.290  21.050  1.00  0.00            
ATOM    146  H69 BCD     1      17.640  20.760  20.600  1.00  0.00            
ATOM    147  H70 BCD     1      16.490  22.490  19.800  1.00  0.00            
ATOM    148  C1  CT6     2      23.190  14.520  24.890  1.00  0.00            
ATOM    149  C2  CT6     2      23.850  15.680  25.710  1.00  0.00            
ATOM    150  N1  CT6     2      22.770  16.330  26.530  1.00  0.00            
ATOM    151  C3  CT6     2      22.500  16.050  27.860  1.00  0.00            
ATOM    152  C4  CT6     2      23.030  14.740  28.530  1.00  0.00            
ATOM    153  O1  CT6     2      21.850  16.920  28.460  1.00  0.00            
ATOM    154  C5  CT6     2      21.800  17.070  25.750  1.00  0.00            
ATOM    155  C6  CT6     2      20.490  16.490  25.510  1.00  0.00            
ATOM    156  C7  CT6     2      19.560  17.280  24.760  1.00  0.00            
ATOM    157  C8  CT6     2      20.010  18.460  24.130  1.00  0.00            
ATOM    158  C9  CT6     2      21.390  18.890  24.230  1.00  0.00            
ATOM    159  C10 CT6     2      21.760  20.180  23.570  1.00  0.00            
ATOM    160  C11 CT6     2      22.450  21.130  24.270  1.00  0.00            
ATOM    161  C12 CT6     2      22.580  22.480  23.820  1.00  0.00            
ATOM    162  N2  CT6     2      22.210  22.890  22.580  1.00  0.00            
ATOM    163  C13 CT6     2      21.720  21.860  21.910  1.00  0.00            
ATOM    164  C14 CT6     2      21.210  21.990  20.640  1.00  0.00            
ATOM    165  C15 CT6     2      21.290  23.150  19.820  1.00  0.00            
ATOM    166  N3  CT6     2      21.140  24.080  19.170  1.00  0.00            
ATOM    167  C16 CT6     2      20.620  20.750  20.330  1.00  0.00            
ATOM    168  N4  CT6     2      20.670  19.940  21.380  1.00  0.00            
ATOM    169  N5  CT6     2      21.370  20.610  22.330  1.00  0.00            
ATOM    170  C17 CT6     2      22.240  18.220  25.130  1.00  0.00            
ATOM    171  H1  CT6     2      23.960  14.300  24.140  1.00  0.00            
ATOM    172  H2  CT6     2      22.970  13.620  25.470  1.00  0.00            
ATOM    173  H3  CT6     2      22.310  14.850  24.330  1.00  0.00            
ATOM    174  H4  CT6     2      24.290  16.450  25.060  1.00  0.00            
ATOM    175  H5  CT6     2      24.630  15.220  26.340  1.00  0.00            
ATOM    176  H6  CT6     2      22.580  14.500  29.500  1.00  0.00            
ATOM    177  H7  CT6     2      22.710  13.980  27.800  1.00  0.00            
ATOM    178  H8  CT6     2      24.120  14.730  28.610  1.00  0.00            
ATOM    179  H9  CT6     2      20.240  15.470  25.790  1.00  0.00            
ATOM    180  H10 CT6     2      18.590  16.850  24.550  1.00  0.00            
ATOM    181  H11 CT6     2      19.360  19.130  23.580  1.00  0.00            
ATOM    182  H12 CT6     2      22.750  20.960  25.300  1.00  0.00            
ATOM    183  H13 CT6     2      23.020  23.310  24.360  1.00  0.00            
ATOM    184  H14 CT6     2      20.160  20.400  19.410  1.00  0.00            
ATOM    185  H15 CT6     2      23.260  18.570  25.200  1.00  0.00            
TER
ENDMDL
MODEL        1
ATOM      1  C1  BCD     1       9.590  21.830  25.100  1.00  0.00            
ATOM      2  O1  BCD     1       9.880  21.150  23.930  1.00  0.00            
ATOM      3  C2  BCD     1      10.430  23.090  25.090  1.00  0.00            
ATOM      4  O2  BCD     1      10.180  24.030  24.030  1.00  0.00            
ATOM      5  C3  BCD     1      11.920  22.750  25.220  1.00  0.00            
ATOM      6  O3  BCD     1      12.720  23.910  25.470  1.00  0.00            
ATOM      7  C4  BCD     1      12.250  21.630  26.220  1.00  0.00            
ATOM      8  C5  BCD     1      11.200  20.460  26.190  1.00  0.00            
ATOM      9  O4  BCD     1       9.860  20.970  26.150  1.00  0.00            
ATOM     10  C6  BCD     1      11.320  19.540  27.380  1.00  0.00            
ATOM     11  O5  BCD     1      11.050  20.220  28.650  1.00  0.00            
ATOM     12  H1  BCD     1       8.510  21.960  25.230  1.00  0.00            
ATOM     13  H2  BCD     1      10.170  23.610  26.020  1.00  0.00            
ATOM     14  H3  BCD     1      10.560  24.830  24.400  1.00  0.00            
ATOM     15  H4  BCD     1      12.170  22.330  24.240  1.00  0.00            
ATOM     16  H5  BCD     1      13.590  23.650  25.770  1.00  0.00            
ATOM     17  H6  BCD     1      12.200  22.010  27.250  1.00  0.00            
ATOM     18  H7  BCD     1      11.500  19.880  25.310  1.00  0.00            
ATOM     19  H8  BCD     1      10.730  18.650  27.130  1.00  0.00            
ATOM     20  H9  BCD     1      12.360  19.200  27.480  1.00  0.00            
ATOM     21  H10 BCD     1      10.240  20.670  28.410  1.00  0.00            
ATOM     22  C7  BCD     1       8.420  19.580  20.430  1.00  0.00            
ATOM     23  O6  BCD     1       9.640  18.870  20.220  1.00  0.00            
ATOM     24  C8  BCD     1       8.690  21.060  20.320  1.00  0.00            
ATOM     25  O7  BCD     1       9.520  21.440  19.200  1.00  0.00            
ATOM     26  C9  BCD     1       9.370  21.600  21.590  1.00  0.00            
ATOM     27  O8  BCD     1       9.360  23.090  21.590  1.00  0.00            
ATOM     28  C10 BCD     1       8.890  21.010  22.930  1.00  0.00            
ATOM     29  C11 BCD     1       8.630  19.500  22.790  1.00  0.00            
ATOM     30  O9  BCD     1       7.830  19.300  21.680  1.00  0.00            
ATOM     31  C12 BCD     1       7.740  18.900  23.850  1.00  0.00            
ATOM     32  O10 BCD     1       7.720  17.510  23.910  1.00  0.00            
ATOM     33  H11 BCD     1       7.660  19.310  19.690  1.00  0.00            
ATOM     34  H12 BCD     1       7.700  21.550  20.330  1.00  0.00            
ATOM     35  H13 BCD     1       9.360  22.350  18.920  1.00  0.00            
ATOM     36  H14 BCD     1      10.380  21.220  21.410  1.00  0.00            
ATOM     37  H15 BCD     1       9.900  23.370  22.330  1.00  0.00            
ATOM     38  H16 BCD     1       7.970  21.530  23.230  1.00  0.00            
ATOM     39  H17 BCD     1       9.600  19.000  22.800  1.00  0.00            
ATOM     40  H18 BCD     1       8.010  19.360  24.810  1.00  0.00            
ATOM     41  H19 BCD     1       6.710  19.160  23.580  1.00  0.00            
ATOM     42  H20 BCD     1       7.180  17.200  23.190  1.00  0.00            
ATOM     43  C13 BCD     1      10.870  15.840  17.810  1.00  0.00            
ATOM     44  O11 BCD     1      12.170  16.330  17.920  1.00  0.00            
ATOM     45  C14 BCD     1       9.910  16.850  17.140  1.00  0.00            
ATOM     46  O12 BCD     1      10.140  17.100  15.710  1.00  0.00            
ATOM     47  C15 BCD     1       9.930  18.090  17.990  1.00  0.00            
ATOM     48  O13 BCD     1       9.100  19.160  17.470  1.00  0.00            
ATOM     49  C16 BCD     1       9.500  17.680  19.430  1.00  0.00            
ATOM     50  C17 BCD     1      10.260  16.580  20.040  1.00  0.00            
ATOM     51  O14 BCD     1      10.360  15.530  19.130  1.00  0.00            
ATOM     52  C18 BCD     1       9.640  15.960  21.240  1.00  0.00            
ATOM     53  O15 BCD     1      10.600  15.120  21.850  1.00  0.00            
ATOM     54  H21 BCD     1      10.830  14.900  17.250  1.00  0.00            
ATOM     55  H22 BCD     1       8.880  16.470  17.180  1.00  0.00            
ATOM     56  H23 BCD     1       9.300  17.510  15.470  1.00  0.00            
ATOM     57  H24 BCD     1      10.970  18.450  18.030  1.00  0.00            
ATOM     58  H25 BCD     1       9.170  19.860  18.130  1.00  0.00            
ATOM     59  H26 BCD     1       8.480  17.290  19.460  1.00  0.00            
ATOM     60  H27 BCD     1      11.270  16.920  20.290  1.00  0.00            
ATOM     61  H28 BCD     1       9.290  16.760  21.920  1.00  0.00            
ATOM     62  H29 BCD     1       8.770  15.370  20.950  1.00  0.00            
ATOM     63  H30 BCD     1      10.170  14.770  22.630  1.00  0.00            
ATOM     64  C19 BCD     1      16.150  15.590  16.930  1.00  0.00            
ATOM     65  O16 BCD     1      16.470  16.530  17.940  1.00  0.00            
ATOM     66  C20 BCD     1      15.270  16.120  15.710  1.00  0.00            
ATOM     67  O17 BCD     1      16.050  17.020  14.960  1.00  0.00            
ATOM     68  C21 BCD     1      13.870  16.650  16.200  1.00  0.00            
ATOM     69  O18 BCD     1      12.950  16.910  15.140  1.00  0.00            
ATOM     70  C22 BCD     1      13.180  15.630  17.190  1.00  0.00            
ATOM     71  C23 BCD     1      14.110  15.070  18.230  1.00  0.00            
ATOM     72  O19 BCD     1      15.270  14.620  17.610  1.00  0.00            
ATOM     73  C24 BCD     1      13.600  13.940  19.070  1.00  0.00            
ATOM     74  O20 BCD     1      13.160  12.930  18.240  1.00  0.00            
ATOM     75  H31 BCD     1      17.030  15.010  16.640  1.00  0.00            
ATOM     76  H32 BCD     1      15.090  15.220  15.110  1.00  0.00            
ATOM     77  H33 BCD     1      16.060  17.700  15.640  1.00  0.00            
ATOM     78  H34 BCD     1      13.990  17.620  16.690  1.00  0.00            
ATOM     79  H35 BCD     1      12.120  16.880  15.620  1.00  0.00            
ATOM     80  H36 BCD     1      12.710  14.830  16.600  1.00  0.00            
ATOM     81  H37 BCD     1      14.430  15.870  18.920  1.00  0.00            
ATOM     82  H38 BCD     1      14.490  13.640  19.640  1.00  0.00            
ATOM     83  H39 BCD     1      12.840  14.290  19.780  1.00  0.00            
ATOM     84  H40 BCD     1      13.810  13.000  17.540  1.00  0.00            
ATOM     85  C25 BCD     1      19.550  18.890  19.260  1.00  0.00            
ATOM     86  O21 BCD     1      18.840  18.930  20.540  1.00  0.00            
ATOM     87  C26 BCD     1      18.680  19.410  18.140  1.00  0.00            
ATOM     88  O22 BCD     1      18.450  20.830  18.350  1.00  0.00            
ATOM     89  C27 BCD     1      17.370  18.650  18.090  1.00  0.00            
ATOM     90  O23 BCD     1      16.520  19.030  16.950  1.00  0.00            
ATOM     91  C28 BCD     1      17.680  17.180  17.980  1.00  0.00            
ATOM     92  C29 BCD     1      18.640  16.690  19.090  1.00  0.00            
ATOM     93  O24 BCD     1      19.830  17.490  19.050  1.00  0.00            
ATOM     94  C30 BCD     1      19.040  15.220  18.900  1.00  0.00            
ATOM     95  O25 BCD     1      19.560  14.750  20.080  1.00  0.00            
ATOM     96  H41 BCD     1      20.480  19.470  19.230  1.00  0.00            
ATOM     97  H42 BCD     1      19.260  19.260  17.220  1.00  0.00            
ATOM     98  H43 BCD     1      17.950  21.180  17.610  1.00  0.00            
ATOM     99  H44 BCD     1      16.860  18.830  19.040  1.00  0.00            
ATOM    100  H45 BCD     1      16.280  19.960  17.030  1.00  0.00            
ATOM    101  H46 BCD     1      18.270  17.000  17.080  1.00  0.00            
ATOM    102  H47 BCD     1      18.160  16.900  20.060  1.00  0.00            
ATOM    103  H48 BCD     1      18.200  14.540  18.680  1.00  0.00            
ATOM    104  H49 BCD     1      19.800  15.010  18.150  1.00  0.00            
ATOM    105  H50 BCD     1      19.900  13.870  19.890  1.00  0.00            
ATOM    106  C31 BCD     1      19.030  20.770  24.270  1.00  0.00            
ATOM    107  O26 BCD     1      17.630  20.830  24.300  1.00  0.00            
ATOM    108  C32 BCD     1      19.530  21.640  23.070  1.00  0.00            
ATOM    109  O27 BCD     1      19.060  23.000  23.250  1.00  0.00            
ATOM    110  C33 BCD     1      19.130  21.060  21.750  1.00  0.00            
ATOM    111  C34 BCD     1      19.490  19.550  21.660  1.00  0.00            
ATOM    112  C35 BCD     1      19.010  18.760  22.890  1.00  0.00            
ATOM    113  O28 BCD     1      19.460  19.420  24.080  1.00  0.00            
ATOM    114  C36 BCD     1      19.510  17.280  22.950  1.00  0.00            
ATOM    115  O29 BCD     1      18.890  16.580  23.950  1.00  0.00            
ATOM    116  O30 BCD     1      19.740  21.660  20.610  1.00  0.00            
ATOM    117  H51 BCD     1      19.290  21.060  25.290  1.00  0.00            
ATOM    118  H52 BCD     1      20.630  21.610  23.120  1.00  0.00            
ATOM    119  H53 BCD     1      19.090  23.460  22.400  1.00  0.00            
ATOM    120  H54 BCD     1      18.050  21.000  21.600  1.00  0.00            
ATOM    121  H55 BCD     1      19.290  21.280  19.850  1.00  0.00            
ATOM    122  H56 BCD     1      20.580  19.430  21.570  1.00  0.00            
ATOM    123  H57 BCD     1      17.920  18.760  22.910  1.00  0.00            
ATOM    124  H58 BCD     1      19.430  16.680  22.040  1.00  0.00            
ATOM    125  H59 BCD     1      20.600  17.230  23.110  1.00  0.00            
ATOM    126  H60 BCD     1      19.340  16.940  24.730  1.00  0.00            
ATOM    127  C37 BCD     1      14.480  21.140  26.920  1.00  0.00            
ATOM    128  O31 BCD     1      13.540  21.200  25.920  1.00  0.00            
ATOM    129  C38 BCD     1      15.450  22.270  26.800  1.00  0.00            
ATOM    130  O32 BCD     1      14.840  23.600  27.040  1.00  0.00            
ATOM    131  C39 BCD     1      16.260  22.220  25.480  1.00  0.00            
ATOM    132  O33 BCD     1      17.020  23.440  25.360  1.00  0.00            
ATOM    133  C40 BCD     1      17.010  20.940  25.520  1.00  0.00            
ATOM    134  C41 BCD     1      16.120  19.700  25.700  1.00  0.00            
ATOM    135  O34 BCD     1      15.280  19.940  26.870  1.00  0.00            
ATOM    136  C42 BCD     1      16.890  18.430  25.870  1.00  0.00            
ATOM    137  O35 BCD     1      15.940  17.360  26.070  1.00  0.00            
ATOM    138  H61 BCD     1      14.200  21.180  27.980  1.00  0.00            
ATOM    139  H62 BCD     1      16.180  22.100  27.610  1.00  0.00            
ATOM    140  H63 BCD     1      15.520  24.290  27.010  1.00  0.00            
ATOM    141  H64 BCD     1      15.570  22.110  24.640  1.00  0.00            
ATOM    142  H65 BCD     1      17.590  23.320  24.590  1.00  0.00            
ATOM    143  H66 BCD     1      17.760  20.980  26.320  1.00  0.00            
ATOM    144  H67 BCD     1      15.580  19.690  24.740  1.00  0.00            
ATOM    145  H68 BCD     1      17.430  18.300  24.920  1.00  0.00            
ATOM    146  H69 BCD     1      17.580  18.450  26.730  1.00  0.00            
ATOM    147  H70 BCD     1      15.430  17.660  26.830  1.00  0.00            
ATOM    148  C1  CT6     2      12.240  24.500  20.610  1.00  0.00            
ATOM    149  C2  CT6     2      12.710  23.970  21.950  1.00  0.00            
ATOM    150  N1  CT6     2      14.060  23.260  21.880  1.00  0.00            
ATOM    151  C3  CT6     2      15.250  23.810  22.100  1.00  0.00            
ATOM    152  C4  CT6     2      15.300  25.250  22.800  1.00  0.00            
ATOM    153  O1  CT6     2      16.270  23.290  21.790  1.00  0.00            
ATOM    154  C5  CT6     2      14.060  21.940  21.270  1.00  0.00            
ATOM    155  C6  CT6     2      14.140  21.710  19.910  1.00  0.00            
ATOM    156  C7  CT6     2      14.200  20.440  19.330  1.00  0.00            
ATOM    157  C8  CT6     2      14.070  19.390  20.260  1.00  0.00            
ATOM    158  C9  CT6     2      13.900  19.550  21.670  1.00  0.00            
ATOM    159  C10 CT6     2      13.750  18.370  22.570  1.00  0.00            
ATOM    160  C11 CT6     2      12.620  18.380  23.440  1.00  0.00            
ATOM    161  C12 CT6     2      12.310  17.280  24.330  1.00  0.00            
ATOM    162  N2  CT6     2      13.120  16.260  24.370  1.00  0.00            
ATOM    163  C13 CT6     2      14.200  16.350  23.550  1.00  0.00            
ATOM    164  C14 CT6     2      15.150  15.400  23.480  1.00  0.00            
ATOM    165  C15 CT6     2      15.240  14.160  24.210  1.00  0.00            
ATOM    166  N3  CT6     2      15.490  13.220  24.840  1.00  0.00            
ATOM    167  C16 CT6     2      16.060  15.820  22.380  1.00  0.00            
ATOM    168  N4  CT6     2      15.660  16.970  21.870  1.00  0.00            
ATOM    169  N5  CT6     2      14.570  17.280  22.630  1.00  0.00            
ATOM    170  C17 CT6     2      13.870  20.880  22.110  1.00  0.00            
ATOM    171  H1  CT6     2      12.040  23.710  19.870  1.00  0.00            
ATOM    172  H2  CT6     2      11.290  25.020  20.800  1.00  0.00            
ATOM    173  H3  CT6     2      13.110  25.020  20.200  1.00  0.00            
ATOM    174  H4  CT6     2      11.980  23.240  22.320  1.00  0.00            
ATOM    175  H5  CT6     2      12.740  24.800  22.670  1.00  0.00            
ATOM    176  H6  CT6     2      16.310  25.670  22.730  1.00  0.00            
ATOM    177  H7  CT6     2      14.640  25.900  22.210  1.00  0.00            
ATOM    178  H8  CT6     2      15.000  25.270  23.850  1.00  0.00            
ATOM    179  H9  CT6     2      14.330  22.620  19.340  1.00  0.00            
ATOM    180  H10 CT6     2      14.340  20.280  18.260  1.00  0.00            
ATOM    181  H11 CT6     2      14.040  18.390  19.850  1.00  0.00            
ATOM    182  H12 CT6     2      12.020  19.280  23.450  1.00  0.00            
ATOM    183  H13 CT6     2      11.590  17.180  25.130  1.00  0.00            
ATOM    184  H14 CT6     2      16.880  15.300  21.910  1.00  0.00            
ATOM    185  H15 CT6     2      13.830  21.120  23.170  1.00  0.00            
TER
ENDMDL
MODEL        1
ATOM      1  C1  BCD     1      13.280  20.620  29.170  1.00  0.00            
ATOM      2  O1  BCD     1      14.520  20.360  28.650  1.00  0.00            
ATOM      3  C2  BCD     1      12.420  19.330  29.070  1.00  0.00            
ATOM      4  O2  BCD     1      13.120  18.110  29.610  1.00  0.00            
ATOM      5  C3  BCD     1      12.050  18.990  27.600  1.00  0.00            
ATOM      6  O3  BCD     1      11.010  18.010  27.710  1.00  0.00            
ATOM      7  C4  BCD     1      11.530  20.260  26.880  1.00  0.00            
ATOM      8  C5  BCD     1      12.490  21.490  27.070  1.00  0.00            
ATOM      9  O4  BCD     1      12.670  21.740  28.430  1.00  0.00            
ATOM     10  C6  BCD     1      11.990  22.790  26.310  1.00  0.00            
ATOM     11  O5  BCD     1      10.640  23.160  26.690  1.00  0.00            
ATOM     12  H1  BCD     1      13.470  20.950  30.200  1.00  0.00            
ATOM     13  H2  BCD     1      11.530  19.570  29.660  1.00  0.00            
ATOM     14  H3  BCD     1      13.520  17.560  28.930  1.00  0.00            
ATOM     15  H4  BCD     1      12.950  18.570  27.140  1.00  0.00            
ATOM     16  H5  BCD     1      10.820  17.650  26.840  1.00  0.00            
ATOM     17  H6  BCD     1      10.590  20.520  27.380  1.00  0.00            
ATOM     18  H7  BCD     1      13.480  21.330  26.650  1.00  0.00            
ATOM     19  H8  BCD     1      12.650  23.630  26.580  1.00  0.00            
ATOM     20  H9  BCD     1      12.150  22.760  25.220  1.00  0.00            
ATOM     21  H10 BCD     1      10.350  23.910  26.160  1.00  0.00            
ATOM     22  C7  BCD     1      18.430  21.050  29.430  1.00  0.00            
ATOM     23  O6  BCD     1      18.720  20.840  28.060  1.00  0.00            
ATOM     24  C8  BCD     1      17.790  19.850  30.050  1.00  0.00            
ATOM     25  O7  BCD     1      18.720  18.830  30.260  1.00  0.00            
ATOM     26  C9  BCD     1      16.630  19.420  29.250  1.00  0.00            
ATOM     27  O8  BCD     1      16.110  18.150  29.700  1.00  0.00            
ATOM     28  C10 BCD     1      15.640  20.600  29.480  1.00  0.00            
ATOM     29  C11 BCD     1      16.150  21.940  28.930  1.00  0.00            
ATOM     30  O9  BCD     1      17.480  22.100  29.570  1.00  0.00            
ATOM     31  C12 BCD     1      15.450  23.180  29.260  1.00  0.00            
ATOM     32  O10 BCD     1      15.040  23.260  30.660  1.00  0.00            
ATOM     33  H11 BCD     1      19.290  21.490  29.940  1.00  0.00            
ATOM     34  H12 BCD     1      17.400  20.140  31.040  1.00  0.00            
ATOM     35  H13 BCD     1      18.240  18.070  30.600  1.00  0.00            
ATOM     36  H14 BCD     1      16.890  19.280  28.190  1.00  0.00            
ATOM     37  H15 BCD     1      15.490  17.890  29.010  1.00  0.00            
ATOM     38  H16 BCD     1      15.510  20.690  30.560  1.00  0.00            
ATOM     39  H17 BCD     1      16.320  21.930  27.850  1.00  0.00            
ATOM     40  H18 BCD     1      15.900  24.150  29.000  1.00  0.00            
ATOM     41  H19 BCD     1      14.500  23.160  28.700  1.00  0.00            
ATOM     42  H20 BCD     1      14.100  23.440  30.610  1.00  0.00            
ATOM     43  C13 BCD     1      21.850  20.470  25.350  1.00  0.00            
ATOM     44  O11 BCD     1      20.780  20.010  24.500  1.00  0.00            
ATOM     45  C14 BCD     1      21.920  19.660  26.630  1.00  0.00            
ATOM     46  O12 BCD     1      22.500  18.390  26.360  1.00  0.00            
ATOM     47  C15 BCD     1      20.550  19.550  27.310  1.00  0.00            
ATOM     48  O13 BCD     1      20.750  18.880  28.520  1.00  0.00            
ATOM     49  C16 BCD     1      20.050  20.950  27.600  1.00  0.00            
ATOM     50  C17 BCD     1      20.110  21.780  26.320  1.00  0.00            
ATOM     51  O14 BCD     1      21.450  21.820  25.760  1.00  0.00            
ATOM     52  C18 BCD     1      19.650  23.160  26.700  1.00  0.00            
ATOM     53  O15 BCD     1      19.670  23.950  25.520  1.00  0.00            
ATOM     54  H21 BCD     1      22.770  20.490  24.750  1.00  0.00            
ATOM     55  H22 BCD     1      22.600  20.190  27.300  1.00  0.00            
ATOM     56  H23 BCD     1      23.110  18.100  27.050  1.00  0.00            
ATOM     57  H24 BCD     1      19.850  19.020  26.650  1.00  0.00            
ATOM     58  H25 BCD     1      19.880  18.770  28.910  1.00  0.00            
ATOM     59  H26 BCD     1      20.720  21.290  28.400  1.00  0.00            
ATOM     60  H27 BCD     1      19.390  21.490  25.550  1.00  0.00            
ATOM     61  H28 BCD     1      18.670  23.130  27.190  1.00  0.00            
ATOM     62  H29 BCD     1      20.310  23.670  27.410  1.00  0.00            
ATOM     63  H30 BCD     1      20.580  23.940  25.210  1.00  0.00            
ATOM     64  C19 BCD     1      20.330  18.440  20.620  1.00  0.00            
ATOM     65  O16 BCD     1      18.970  18.060  20.790  1.00  0.00            
ATOM     66  C20 BCD     1      21.300  17.660  21.450  1.00  0.00            
ATOM     67  O17 BCD     1      21.160  16.310  21.210  1.00  0.00            
ATOM     68  C21 BCD     1      21.050  18.100  22.940  1.00  0.00            
ATOM     69  O18 BCD     1      22.000  17.490  23.860  1.00  0.00            
ATOM     70  C22 BCD     1      21.130  19.660  23.170  1.00  0.00            
ATOM     71  C23 BCD     1      20.220  20.290  22.140  1.00  0.00            
ATOM     72  O19 BCD     1      20.550  19.820  20.890  1.00  0.00            
ATOM     73  C24 BCD     1      20.310  21.820  22.230  1.00  0.00            
ATOM     74  O20 BCD     1      19.250  22.450  21.540  1.00  0.00            
ATOM     75  H31 BCD     1      20.640  18.360  19.580  1.00  0.00            
ATOM     76  H32 BCD     1      22.280  18.050  21.160  1.00  0.00            
ATOM     77  H33 BCD     1      21.680  16.270  20.400  1.00  0.00            
ATOM     78  H34 BCD     1      20.070  17.660  23.140  1.00  0.00            
ATOM     79  H35 BCD     1      21.880  17.780  24.770  1.00  0.00            
ATOM     80  H36 BCD     1      22.210  19.870  23.060  1.00  0.00            
ATOM     81  H37 BCD     1      19.230  19.950  22.480  1.00  0.00            
ATOM     82  H38 BCD     1      20.250  22.270  23.230  1.00  0.00            
ATOM     83  H39 BCD     1      21.290  22.200  21.900  1.00  0.00            
ATOM     84  H40 BCD     1      18.700  21.720  21.220  1.00  0.00            
ATOM     85  C25 BCD     1      15.860  16.360  18.650  1.00  0.00            
ATOM     86  O21 BCD     1      14.900  16.890  19.600  1.00  0.00            
ATOM     87  C26 BCD     1      16.820  15.400  19.310  1.00  0.00            
ATOM     88  O22 BCD     1      16.070  14.390  20.030  1.00  0.00            
ATOM     89  C27 BCD     1      17.740  16.120  20.330  1.00  0.00            
ATOM     90  O23 BCD     1      18.710  15.150  20.830  1.00  0.00            
ATOM     91  C28 BCD     1      18.390  17.360  19.680  1.00  0.00            
ATOM     92  C29 BCD     1      17.400  18.240  18.970  1.00  0.00            
ATOM     93  O24 BCD     1      16.540  17.470  18.100  1.00  0.00            
ATOM     94  C30 BCD     1      18.070  19.370  18.210  1.00  0.00            
ATOM     95  O25 BCD     1      18.590  18.920  16.960  1.00  0.00            
ATOM     96  H41 BCD     1      15.350  15.890  17.810  1.00  0.00            
ATOM     97  H42 BCD     1      17.400  15.050  18.450  1.00  0.00            
ATOM     98  H43 BCD     1      15.440  14.920  20.530  1.00  0.00            
ATOM     99  H44 BCD     1      17.160  16.390  21.220  1.00  0.00            
ATOM    100  H45 BCD     1      19.490  15.600  21.160  1.00  0.00            
ATOM    101  H46 BCD     1      19.170  16.940  19.040  1.00  0.00            
ATOM    102  H47 BCD     1      16.860  18.750  19.780  1.00  0.00            
ATOM    103  H48 BCD     1      17.200  19.980  17.950  1.00  0.00            
ATOM    104  H49 BCD     1      18.860  19.870  18.790  1.00  0.00            
ATOM    105  H50 BCD     1      18.910  19.720  16.540  1.00  0.00            
ATOM    106  C31 BCD     1      11.070  18.220  20.250  1.00  0.00            
ATOM    107  O26 BCD     1      11.620  18.660  21.520  1.00  0.00            
ATOM    108  C32 BCD     1      11.270  16.700  20.160  1.00  0.00            
ATOM    109  O27 BCD     1      10.690  16.040  21.220  1.00  0.00            
ATOM    110  C33 BCD     1      12.730  16.270  20.210  1.00  0.00            
ATOM    111  C34 BCD     1      13.590  17.040  19.200  1.00  0.00            
ATOM    112  C35 BCD     1      13.280  18.550  19.270  1.00  0.00            
ATOM    113  O28 BCD     1      11.870  18.890  19.250  1.00  0.00            
ATOM    114  C36 BCD     1      13.990  19.310  18.150  1.00  0.00            
ATOM    115  O29 BCD     1      13.580  18.790  16.890  1.00  0.00            
ATOM    116  O30 BCD     1      12.910  14.910  19.930  1.00  0.00            
ATOM    117  H51 BCD     1      10.030  18.510  20.100  1.00  0.00            
ATOM    118  H52 BCD     1      10.700  16.280  19.310  1.00  0.00            
ATOM    119  H53 BCD     1      10.540  15.130  20.940  1.00  0.00            
ATOM    120  H54 BCD     1      13.040  16.540  21.230  1.00  0.00            
ATOM    121  H55 BCD     1      12.570  14.700  19.060  1.00  0.00            
ATOM    122  H56 BCD     1      13.340  16.630  18.210  1.00  0.00            
ATOM    123  H57 BCD     1      13.700  18.830  20.250  1.00  0.00            
ATOM    124  H58 BCD     1      13.720  20.370  18.240  1.00  0.00            
ATOM    125  H59 BCD     1      15.080  19.220  18.250  1.00  0.00            
ATOM    126  H60 BCD     1      14.330  18.970  16.320  1.00  0.00            
ATOM    127  C37 BCD     1      10.310  20.630  24.880  1.00  0.00            
ATOM    128  O31 BCD     1      11.390  19.930  25.580  1.00  0.00            
ATOM    129  C38 BCD     1       9.380  19.620  24.280  1.00  0.00            
ATOM    130  O32 BCD     1       8.850  18.840  25.400  1.00  0.00            
ATOM    131  C39 BCD     1      10.040  18.690  23.260  1.00  0.00            
ATOM    132  O33 BCD     1       9.200  17.660  22.660  1.00  0.00            
ATOM    133  C40 BCD     1      10.760  19.510  22.160  1.00  0.00            
ATOM    134  C41 BCD     1      11.580  20.670  22.760  1.00  0.00            
ATOM    135  O34 BCD     1      10.800  21.360  23.760  1.00  0.00            
ATOM    136  C42 BCD     1      12.090  21.610  21.660  1.00  0.00            
ATOM    137  O35 BCD     1      11.040  22.420  21.130  1.00  0.00            
ATOM    138  H61 BCD     1       9.830  21.330  25.570  1.00  0.00            
ATOM    139  H62 BCD     1       8.550  20.120  23.770  1.00  0.00            
ATOM    140  H63 BCD     1       9.230  17.970  25.320  1.00  0.00            
ATOM    141  H64 BCD     1      10.840  18.130  23.760  1.00  0.00            
ATOM    142  H65 BCD     1       9.700  17.120  22.050  1.00  0.00            
ATOM    143  H66 BCD     1      10.010  19.970  21.510  1.00  0.00            
ATOM    144  H67 BCD     1      12.500  20.310  23.240  1.00  0.00            
ATOM    145  H68 BCD     1      12.760  22.310  22.180  1.00  0.00            
ATOM    146  H69 BCD     1      12.570  21.060  20.840  1.00  0.00            
ATOM    147  H70 BCD     1      11.390  22.840  20.340  1.00  0.00            
ATOM    148  C1  CT6     2      18.780  13.880  24.310  1.00  0.00            
ATOM    149  C2  CT6     2      19.230  15.320  24.250  1.00  0.00            
ATOM    150  N1  CT6     2      18.280  16.170  24.940  1.00  0.00            
ATOM    151  C3  CT6     2      18.390  16.480  26.310  1.00  0.00            
ATOM    152  C4  CT6     2      19.370  15.650  27.120  1.00  0.00            
ATOM    153  O1  CT6     2      17.640  17.260  26.890  1.00  0.00            
ATOM    154  C5  CT6     2      17.360  16.930  24.150  1.00  0.00            
ATOM    155  C6  CT6     2      16.180  16.270  23.690  1.00  0.00            
ATOM    156  C7  CT6     2      15.260  16.980  22.990  1.00  0.00            
ATOM    157  C8  CT6     2      15.310  18.360  22.810  1.00  0.00            
ATOM    158  C9  CT6     2      16.480  19.030  23.290  1.00  0.00            
ATOM    159  C10 CT6     2      16.460  20.480  23.260  1.00  0.00            
ATOM    160  C11 CT6     2      16.780  21.120  24.430  1.00  0.00            
ATOM    161  C12 CT6     2      16.790  22.530  24.660  1.00  0.00            
ATOM    162  N2  CT6     2      16.420  23.330  23.660  1.00  0.00            
ATOM    163  C13 CT6     2      15.860  22.640  22.610  1.00  0.00            
ATOM    164  C14 CT6     2      15.500  23.250  21.420  1.00  0.00            
ATOM    165  C15 CT6     2      15.410  24.630  21.180  1.00  0.00            
ATOM    166  N3  CT6     2      15.420  25.790  21.090  1.00  0.00            
ATOM    167  C16 CT6     2      15.380  22.210  20.440  1.00  0.00            
ATOM    168  N4  CT6     2      15.710  21.030  20.960  1.00  0.00            
ATOM    169  N5  CT6     2      15.900  21.310  22.320  1.00  0.00            
ATOM    170  C17 CT6     2      17.510  18.320  23.940  1.00  0.00            
ATOM    171  H1  CT6     2      17.960  13.930  23.590  1.00  0.00            
ATOM    172  H2  CT6     2      19.610  13.190  24.130  1.00  0.00            
ATOM    173  H3  CT6     2      18.360  13.670  25.300  1.00  0.00            
ATOM    174  H4  CT6     2      19.180  15.710  23.220  1.00  0.00            
ATOM    175  H5  CT6     2      20.240  15.410  24.670  1.00  0.00            
ATOM    176  H6  CT6     2      19.360  14.570  26.880  1.00  0.00            
ATOM    177  H7  CT6     2      20.410  16.000  27.010  1.00  0.00            
ATOM    178  H8  CT6     2      19.180  15.800  28.190  1.00  0.00            
ATOM    179  H9  CT6     2      16.010  15.210  23.820  1.00  0.00            
ATOM    180  H10 CT6     2      14.330  16.480  22.720  1.00  0.00            
ATOM    181  H11 CT6     2      14.550  18.930  22.270  1.00  0.00            
ATOM    182  H12 CT6     2      17.030  20.550  25.320  1.00  0.00            
ATOM    183  H13 CT6     2      17.120  23.030  25.560  1.00  0.00            
ATOM    184  H14 CT6     2      15.030  22.160  19.420  1.00  0.00            
ATOM    185  H15 CT6     2      18.320  18.820  24.450  1.00  0.00            
TER
ENDMDL
MODEL        1
ATOM      1  C1  BCD     1      14.510  26.870  29.540  1.00  0.00            
ATOM      2  O1  BCD     1      13.850  25.600  29.690  1.00  0.00            
ATOM      3  C2  BCD     1      13.480  28.000  29.760  1.00  0.00            
ATOM      4  O2  BCD     1      12.760  27.650  30.900  1.00  0.00            
ATOM      5  C3  BCD     1      12.610  28.240  28.590  1.00  0.00            
ATOM      6  O3  BCD     1      11.820  29.430  28.690  1.00  0.00            
ATOM      7  C4  BCD     1      13.340  28.290  27.190  1.00  0.00            
ATOM      8  C5  BCD     1      14.320  27.120  27.090  1.00  0.00            
ATOM      9  O4  BCD     1      15.190  27.080  28.290  1.00  0.00            
ATOM     10  C6  BCD     1      15.060  27.390  25.810  1.00  0.00            
ATOM     11  O5  BCD     1      16.060  26.360  25.690  1.00  0.00            
ATOM     12  H1  BCD     1      15.320  26.940  30.270  1.00  0.00            
ATOM     13  H2  BCD     1      14.060  28.920  29.920  1.00  0.00            
ATOM     14  H3  BCD     1      12.160  28.390  30.950  1.00  0.00            
ATOM     15  H4  BCD     1      11.860  27.440  28.570  1.00  0.00            
ATOM     16  H5  BCD     1      11.000  29.240  29.150  1.00  0.00            
ATOM     17  H6  BCD     1      13.990  29.180  27.130  1.00  0.00            
ATOM     18  H7  BCD     1      13.720  26.210  26.930  1.00  0.00            
ATOM     19  H8  BCD     1      14.380  27.310  24.960  1.00  0.00            
ATOM     20  H9  BCD     1      15.500  28.400  25.800  1.00  0.00            
ATOM     21  H10 BCD     1      16.580  26.220  26.490  1.00  0.00            
ATOM     22  C7  BCD     1      14.310  21.780  30.990  1.00  0.00            
ATOM     23  O6  BCD     1      13.350  21.440  30.030  1.00  0.00            
ATOM     24  C8  BCD     1      13.660  22.740  31.990  1.00  0.00            
ATOM     25  O7  BCD     1      12.500  22.240  32.590  1.00  0.00            
ATOM     26  C9  BCD     1      13.370  24.090  31.310  1.00  0.00            
ATOM     27  O8  BCD     1      12.900  24.980  32.300  1.00  0.00            
ATOM     28  C10 BCD     1      14.520  24.650  30.510  1.00  0.00            
ATOM     29  C11 BCD     1      15.080  23.620  29.560  1.00  0.00            
ATOM     30  O9  BCD     1      15.450  22.410  30.340  1.00  0.00            
ATOM     31  C12 BCD     1      16.210  24.050  28.660  1.00  0.00            
ATOM     32  O10 BCD     1      17.340  24.440  29.420  1.00  0.00            
ATOM     33  H11 BCD     1      14.650  20.920  31.570  1.00  0.00            
ATOM     34  H12 BCD     1      14.400  22.880  32.780  1.00  0.00            
ATOM     35  H13 BCD     1      12.330  22.650  33.440  1.00  0.00            
ATOM     36  H14 BCD     1      12.510  23.840  30.680  1.00  0.00            
ATOM     37  H15 BCD     1      12.660  25.840  31.960  1.00  0.00            
ATOM     38  H16 BCD     1      15.370  25.020  31.100  1.00  0.00            
ATOM     39  H17 BCD     1      14.350  23.320  28.790  1.00  0.00            
ATOM     40  H18 BCD     1      16.540  23.250  27.990  1.00  0.00            
ATOM     41  H19 BCD     1      15.780  24.790  27.980  1.00  0.00            
ATOM     42  H20 BCD     1      17.750  25.110  28.870  1.00  0.00            
ATOM     43  C13 BCD     1      11.550  18.740  27.560  1.00  0.00            
ATOM     44  O11 BCD     1      10.920  19.720  26.580  1.00  0.00            
ATOM     45  C14 BCD     1      11.010  18.840  29.030  1.00  0.00            
ATOM     46  O12 BCD     1       9.560  18.920  29.060  1.00  0.00            
ATOM     47  C15 BCD     1      11.560  20.130  29.690  1.00  0.00            
ATOM     48  O13 BCD     1      11.100  20.270  31.010  1.00  0.00            
ATOM     49  C16 BCD     1      13.070  20.090  29.620  1.00  0.00            
ATOM     50  C17 BCD     1      13.610  19.870  28.200  1.00  0.00            
ATOM     51  O14 BCD     1      13.000  18.760  27.560  1.00  0.00            
ATOM     52  C18 BCD     1      15.070  19.670  28.130  1.00  0.00            
ATOM     53  O15 BCD     1      15.480  18.510  28.810  1.00  0.00            
ATOM     54  H21 BCD     1      11.320  17.710  27.270  1.00  0.00            
ATOM     55  H22 BCD     1      11.450  17.930  29.460  1.00  0.00            
ATOM     56  H23 BCD     1       9.240  18.240  29.650  1.00  0.00            
ATOM     57  H24 BCD     1      11.260  21.020  29.130  1.00  0.00            
ATOM     58  H25 BCD     1      11.440  21.110  31.340  1.00  0.00            
ATOM     59  H26 BCD     1      13.560  19.370  30.280  1.00  0.00            
ATOM     60  H27 BCD     1      13.380  20.750  27.590  1.00  0.00            
ATOM     61  H28 BCD     1      15.340  19.530  27.080  1.00  0.00            
ATOM     62  H29 BCD     1      15.600  20.540  28.540  1.00  0.00            
ATOM     63  H30 BCD     1      14.960  17.780  28.460  1.00  0.00            
ATOM     64  C19 BCD     1       8.000  20.000  23.780  1.00  0.00            
ATOM     65  O16 BCD     1       8.680  21.100  23.180  1.00  0.00            
ATOM     66  C20 BCD     1       7.550  20.400  25.220  1.00  0.00            
ATOM     67  O17 BCD     1       6.750  21.580  25.190  1.00  0.00            
ATOM     68  C21 BCD     1       8.820  20.600  26.100  1.00  0.00            
ATOM     69  O18 BCD     1       8.520  20.880  27.470  1.00  0.00            
ATOM     70  C22 BCD     1       9.700  19.340  26.010  1.00  0.00            
ATOM     71  C23 BCD     1       9.960  18.930  24.550  1.00  0.00            
ATOM     72  O19 BCD     1       8.790  18.850  23.840  1.00  0.00            
ATOM     73  C24 BCD     1      10.600  17.580  24.510  1.00  0.00            
ATOM     74  O20 BCD     1      10.800  17.180  23.150  1.00  0.00            
ATOM     75  H31 BCD     1       7.200  19.730  23.080  1.00  0.00            
ATOM     76  H32 BCD     1       7.050  19.460  25.500  1.00  0.00            
ATOM     77  H33 BCD     1       6.560  21.800  26.100  1.00  0.00            
ATOM     78  H34 BCD     1       9.310  21.470  25.660  1.00  0.00            
ATOM     79  H35 BCD     1       9.160  20.410  28.000  1.00  0.00            
ATOM     80  H36 BCD     1       9.120  18.580  26.550  1.00  0.00            
ATOM     81  H37 BCD     1      10.600  19.660  24.040  1.00  0.00            
ATOM     82  H38 BCD     1      11.620  17.750  24.890  1.00  0.00            
ATOM     83  H39 BCD     1      10.070  16.870  25.150  1.00  0.00            
ATOM     84  H40 BCD     1       9.890  16.980  22.900  1.00  0.00            
ATOM     85  C25 BCD     1       9.040  23.230  19.690  1.00  0.00            
ATOM     86  O21 BCD     1       8.620  24.310  20.450  1.00  0.00            
ATOM     87  C26 BCD     1       7.900  22.200  19.670  1.00  0.00            
ATOM     88  O22 BCD     1       6.820  22.780  19.030  1.00  0.00            
ATOM     89  C27 BCD     1       7.570  21.640  21.080  1.00  0.00            
ATOM     90  O23 BCD     1       6.610  20.550  21.030  1.00  0.00            
ATOM     91  C28 BCD     1       8.900  21.190  21.770  1.00  0.00            
ATOM     92  C29 BCD     1      10.000  22.210  21.630  1.00  0.00            
ATOM     93  O24 BCD     1      10.160  22.580  20.240  1.00  0.00            
ATOM     94  C30 BCD     1      11.380  21.640  22.130  1.00  0.00            
ATOM     95  O25 BCD     1      11.900  20.460  21.520  1.00  0.00            
ATOM     96  H41 BCD     1       9.280  23.600  18.680  1.00  0.00            
ATOM     97  H42 BCD     1       8.190  21.300  19.110  1.00  0.00            
ATOM     98  H43 BCD     1       6.350  23.350  19.650  1.00  0.00            
ATOM     99  H44 BCD     1       7.190  22.520  21.620  1.00  0.00            
ATOM    100  H45 BCD     1       5.750  20.940  20.850  1.00  0.00            
ATOM    101  H46 BCD     1       9.220  20.220  21.380  1.00  0.00            
ATOM    102  H47 BCD     1       9.830  23.130  22.200  1.00  0.00            
ATOM    103  H48 BCD     1      12.090  22.460  22.000  1.00  0.00            
ATOM    104  H49 BCD     1      11.330  21.510  23.220  1.00  0.00            
ATOM    105  H50 BCD     1      12.500  20.040  22.150  1.00  0.00            
ATOM    106  C31 BCD     1       9.840  28.230  20.680  1.00  0.00            
ATOM    107  O26 BCD     1      10.100  27.950  22.050  1.00  0.00            
ATOM    108  C32 BCD     1       8.290  27.980  20.460  1.00  0.00            
ATOM    109  O27 BCD     1       7.530  28.860  21.260  1.00  0.00            
ATOM    110  C33 BCD     1       7.980  26.530  20.600  1.00  0.00            
ATOM    111  C34 BCD     1       8.910  25.580  19.880  1.00  0.00            
ATOM    112  C35 BCD     1      10.440  25.930  19.990  1.00  0.00            
ATOM    113  O28 BCD     1      10.560  27.330  19.810  1.00  0.00            
ATOM    114  C36 BCD     1      11.400  25.300  18.910  1.00  0.00            
ATOM    115  O29 BCD     1      10.820  25.430  17.660  1.00  0.00            
ATOM    116  O30 BCD     1       6.590  26.240  20.270  1.00  0.00            
ATOM    117  H51 BCD     1      10.060  29.280  20.450  1.00  0.00            
ATOM    118  H52 BCD     1       8.210  28.300  19.420  1.00  0.00            
ATOM    119  H53 BCD     1       7.930  28.660  22.110  1.00  0.00            
ATOM    120  H54 BCD     1       8.090  26.350  21.680  1.00  0.00            
ATOM    121  H55 BCD     1       6.370  25.390  20.650  1.00  0.00            
ATOM    122  H56 BCD     1       8.690  25.590  18.810  1.00  0.00            
ATOM    123  H57 BCD     1      10.840  25.680  20.990  1.00  0.00            
ATOM    124  H58 BCD     1      12.380  25.780  18.780  1.00  0.00            
ATOM    125  H59 BCD     1      11.570  24.250  19.200  1.00  0.00            
ATOM    126  H60 BCD     1      10.870  26.350  17.400  1.00  0.00            
ATOM    127  C37 BCD     1      12.250  29.510  25.430  1.00  0.00            
ATOM    128  O31 BCD     1      12.360  28.260  26.160  1.00  0.00            
ATOM    129  C38 BCD     1      10.790  29.940  25.130  1.00  0.00            
ATOM    130  O32 BCD     1      10.260  30.110  26.430  1.00  0.00            
ATOM    131  C39 BCD     1      10.050  29.050  24.200  1.00  0.00            
ATOM    132  O33 BCD     1       8.800  29.610  23.900  1.00  0.00            
ATOM    133  C40 BCD     1      10.810  28.870  22.860  1.00  0.00            
ATOM    134  C41 BCD     1      12.230  28.430  23.210  1.00  0.00            
ATOM    135  O34 BCD     1      12.900  29.300  24.110  1.00  0.00            
ATOM    136  C42 BCD     1      12.980  28.240  21.940  1.00  0.00            
ATOM    137  O35 BCD     1      14.220  27.520  22.190  1.00  0.00            
ATOM    138  H61 BCD     1      12.730  30.300  26.020  1.00  0.00            
ATOM    139  H62 BCD     1      10.950  30.880  24.590  1.00  0.00            
ATOM    140  H63 BCD     1      10.760  29.700  27.140  1.00  0.00            
ATOM    141  H64 BCD     1      10.040  28.040  24.620  1.00  0.00            
ATOM    142  H65 BCD     1       8.400  29.760  24.770  1.00  0.00            
ATOM    143  H66 BCD     1      10.830  29.800  22.270  1.00  0.00            
ATOM    144  H67 BCD     1      12.120  27.480  23.750  1.00  0.00            
ATOM    145  H68 BCD     1      12.380  27.700  21.200  1.00  0.00            
ATOM    146  H69 BCD     1      13.200  29.180  21.420  1.00  0.00            
ATOM    147  H70 BCD     1      14.220  26.740  21.630  1.00  0.00            
ATOM    148  C1  CT6     2       4.570  27.780  28.210  1.00  0.00            
ATOM    149  C2  CT6     2       6.060  28.050  28.470  1.00  0.00            
ATOM    150  N1  CT6     2       6.720  28.600  27.260  1.00  0.00            
ATOM    151  C3  CT6     2       6.690  29.940  26.900  1.00  0.00            
ATOM    152  C4  CT6     2       6.380  30.970  27.970  1.00  0.00            
ATOM    153  O1  CT6     2       6.870  30.270  25.700  1.00  0.00            
ATOM    154  C5  CT6     2       7.140  27.630  26.350  1.00  0.00            
ATOM    155  C6  CT6     2       6.440  27.530  25.110  1.00  0.00            
ATOM    156  C7  CT6     2       6.800  26.530  24.170  1.00  0.00            
ATOM    157  C8  CT6     2       7.840  25.660  24.460  1.00  0.00            
ATOM    158  C9  CT6     2       8.630  25.810  25.590  1.00  0.00            
ATOM    159  C10 CT6     2       9.680  24.830  26.000  1.00  0.00            
ATOM    160  C11 CT6     2       9.620  24.320  27.320  1.00  0.00            
ATOM    161  C12 CT6     2      10.650  23.570  27.960  1.00  0.00            
ATOM    162  N2  CT6     2      11.810  23.320  27.350  1.00  0.00            
ATOM    163  C13 CT6     2      11.770  23.710  26.060  1.00  0.00            
ATOM    164  C14 CT6     2      12.890  23.690  25.320  1.00  0.00            
ATOM    165  C15 CT6     2      14.090  23.030  25.660  1.00  0.00            
ATOM    166  N3  CT6     2      15.050  22.420  25.840  1.00  0.00            
ATOM    167  C16 CT6     2      12.530  24.410  24.060  1.00  0.00            
ATOM    168  N4  CT6     2      11.320  24.890  24.110  1.00  0.00            
ATOM    169  N5  CT6     2      10.820  24.360  25.310  1.00  0.00            
ATOM    170  C17 CT6     2       8.240  26.810  26.540  1.00  0.00            
ATOM    171  H1  CT6     2       4.030  28.730  28.150  1.00  0.00            
ATOM    172  H2  CT6     2       4.470  27.240  27.260  1.00  0.00            
ATOM    173  H3  CT6     2       4.040  27.220  28.980  1.00  0.00            
ATOM    174  H4  CT6     2       6.510  27.070  28.660  1.00  0.00            
ATOM    175  H5  CT6     2       6.130  28.650  29.390  1.00  0.00            
ATOM    176  H6  CT6     2       6.380  31.980  27.550  1.00  0.00            
ATOM    177  H7  CT6     2       5.400  30.790  28.430  1.00  0.00            
ATOM    178  H8  CT6     2       7.090  30.880  28.800  1.00  0.00            
ATOM    179  H9  CT6     2       5.690  28.280  24.880  1.00  0.00            
ATOM    180  H10 CT6     2       6.240  26.440  23.240  1.00  0.00            
ATOM    181  H11 CT6     2       8.080  24.920  23.700  1.00  0.00            
ATOM    182  H12 CT6     2       8.730  24.520  27.900  1.00  0.00            
ATOM    183  H13 CT6     2      10.650  23.100  28.930  1.00  0.00            
ATOM    184  H14 CT6     2      13.070  24.680  23.160  1.00  0.00            
ATOM    185  H15 CT6     2       8.820  26.910  27.450  1.00  0.00            
TER
ENDMDL
MODEL        1
ATOM      1  C1  BCD     1      16.880  27.420  23.800  1.00  0.00            
ATOM      2  O1  BCD     1      17.340  27.940  22.540  1.00  0.00            
ATOM      3  C2  BCD     1      16.820  28.600  24.870  1.00  0.00            
ATOM      4  O2  BCD     1      15.940  29.650  24.430  1.00  0.00            
ATOM      5  C3  BCD     1      18.240  29.170  25.130  1.00  0.00            
ATOM      6  O3  BCD     1      18.240  30.160  26.190  1.00  0.00            
ATOM      7  C4  BCD     1      19.190  27.990  25.470  1.00  0.00            
ATOM      8  C5  BCD     1      19.070  26.780  24.540  1.00  0.00            
ATOM      9  O4  BCD     1      17.730  26.420  24.220  1.00  0.00            
ATOM     10  C6  BCD     1      19.860  25.520  25.060  1.00  0.00            
ATOM     11  O5  BCD     1      19.250  24.800  26.180  1.00  0.00            
ATOM     12  H1  BCD     1      15.960  26.860  23.650  1.00  0.00            
ATOM     13  H2  BCD     1      16.380  28.130  25.760  1.00  0.00            
ATOM     14  H3  BCD     1      16.040  29.730  23.470  1.00  0.00            
ATOM     15  H4  BCD     1      18.670  29.640  24.240  1.00  0.00            
ATOM     16  H5  BCD     1      19.060  30.600  26.420  1.00  0.00            
ATOM     17  H6  BCD     1      19.100  27.630  26.500  1.00  0.00            
ATOM     18  H7  BCD     1      19.610  26.940  23.600  1.00  0.00            
ATOM     19  H8  BCD     1      19.890  24.820  24.230  1.00  0.00            
ATOM     20  H9  BCD     1      20.890  25.760  25.360  1.00  0.00            
ATOM     21  H10 BCD     1      18.380  24.490  25.950  1.00  0.00            
ATOM     22  C7  BCD     1      16.280  27.870  18.640  1.00  0.00            
ATOM     23  O6  BCD     1      17.650  27.630  18.380  1.00  0.00            
ATOM     24  C8  BCD     1      16.010  29.150  19.320  1.00  0.00            
ATOM     25  O7  BCD     1      16.510  30.220  18.430  1.00  0.00            
ATOM     26  C9  BCD     1      16.740  29.100  20.630  1.00  0.00            
ATOM     27  O8  BCD     1      16.450  30.200  21.490  1.00  0.00            
ATOM     28  C10 BCD     1      16.390  27.870  21.430  1.00  0.00            
ATOM     29  C11 BCD     1      16.450  26.490  20.670  1.00  0.00            
ATOM     30  O9  BCD     1      15.780  26.700  19.450  1.00  0.00            
ATOM     31  C12 BCD     1      15.960  25.250  21.480  1.00  0.00            
ATOM     32  O10 BCD     1      14.580  25.520  21.900  1.00  0.00            
ATOM     33  H11 BCD     1      15.860  27.770  17.640  1.00  0.00            
ATOM     34  H12 BCD     1      14.940  29.260  19.540  1.00  0.00            
ATOM     35  H13 BCD     1      16.030  31.040  18.560  1.00  0.00            
ATOM     36  H14 BCD     1      17.800  29.110  20.340  1.00  0.00            
ATOM     37  H15 BCD     1      16.210  31.010  21.020  1.00  0.00            
ATOM     38  H16 BCD     1      15.350  28.020  21.780  1.00  0.00            
ATOM     39  H17 BCD     1      17.500  26.220  20.460  1.00  0.00            
ATOM     40  H18 BCD     1      15.990  24.310  20.930  1.00  0.00            
ATOM     41  H19 BCD     1      16.640  25.100  22.330  1.00  0.00            
ATOM     42  H20 BCD     1      14.290  24.710  22.330  1.00  0.00            
ATOM     43  C13 BCD     1      20.700  26.720  15.660  1.00  0.00            
ATOM     44  O11 BCD     1      21.650  26.270  16.640  1.00  0.00            
ATOM     45  C14 BCD     1      20.360  28.230  15.780  1.00  0.00            
ATOM     46  O12 BCD     1      21.630  28.960  15.850  1.00  0.00            
ATOM     47  C15 BCD     1      19.420  28.550  16.990  1.00  0.00            
ATOM     48  O13 BCD     1      18.940  29.900  16.910  1.00  0.00            
ATOM     49  C16 BCD     1      18.270  27.570  17.080  1.00  0.00            
ATOM     50  C17 BCD     1      18.740  26.080  16.880  1.00  0.00            
ATOM     51  O14 BCD     1      19.480  26.040  15.690  1.00  0.00            
ATOM     52  C18 BCD     1      17.520  25.190  16.660  1.00  0.00            
ATOM     53  O15 BCD     1      17.840  23.770  16.630  1.00  0.00            
ATOM     54  H21 BCD     1      21.100  26.410  14.690  1.00  0.00            
ATOM     55  H22 BCD     1      19.830  28.430  14.840  1.00  0.00            
ATOM     56  H23 BCD     1      21.770  29.320  14.970  1.00  0.00            
ATOM     57  H24 BCD     1      20.030  28.470  17.900  1.00  0.00            
ATOM     58  H25 BCD     1      18.260  29.930  17.590  1.00  0.00            
ATOM     59  H26 BCD     1      17.530  27.740  16.290  1.00  0.00            
ATOM     60  H27 BCD     1      19.400  25.770  17.700  1.00  0.00            
ATOM     61  H28 BCD     1      16.800  25.390  17.460  1.00  0.00            
ATOM     62  H29 BCD     1      17.020  25.600  15.780  1.00  0.00            
ATOM     63  H30 BCD     1      18.500  23.640  15.930  1.00  0.00            
ATOM     64  C19 BCD     1      25.280  24.460  16.960  1.00  0.00            
ATOM     65  O16 BCD     1      25.390  24.860  18.320  1.00  0.00            
ATOM     66  C20 BCD     1      25.170  25.660  16.000  1.00  0.00            
ATOM     67  O17 BCD     1      26.280  26.440  16.150  1.00  0.00            
ATOM     68  C21 BCD     1      23.860  26.380  16.070  1.00  0.00            
ATOM     69  O18 BCD     1      23.720  27.290  14.980  1.00  0.00            
ATOM     70  C22 BCD     1      22.700  25.440  16.080  1.00  0.00            
ATOM     71  C23 BCD     1      22.900  24.290  17.020  1.00  0.00            
ATOM     72  O19 BCD     1      24.150  23.650  16.810  1.00  0.00            
ATOM     73  C24 BCD     1      21.760  23.320  16.940  1.00  0.00            
ATOM     74  O20 BCD     1      21.980  22.290  17.940  1.00  0.00            
ATOM     75  H31 BCD     1      26.210  23.930  16.720  1.00  0.00            
ATOM     76  H32 BCD     1      25.280  25.220  15.000  1.00  0.00            
ATOM     77  H33 BCD     1      26.490  26.920  15.340  1.00  0.00            
ATOM     78  H34 BCD     1      23.870  26.940  17.020  1.00  0.00            
ATOM     79  H35 BCD     1      23.090  27.960  15.270  1.00  0.00            
ATOM     80  H36 BCD     1      22.500  24.980  15.100  1.00  0.00            
ATOM     81  H37 BCD     1      22.810  24.740  18.010  1.00  0.00            
ATOM     82  H38 BCD     1      20.770  23.740  17.170  1.00  0.00            
ATOM     83  H39 BCD     1      21.660  22.870  15.940  1.00  0.00            
ATOM     84  H40 BCD     1      22.640  21.700  17.570  1.00  0.00            
ATOM     85  C25 BCD     1      27.970  24.730  21.580  1.00  0.00            
ATOM     86  O21 BCD     1      27.230  25.830  22.130  1.00  0.00            
ATOM     87  C26 BCD     1      28.600  25.280  20.280  1.00  0.00            
ATOM     88  O22 BCD     1      29.280  26.500  20.570  1.00  0.00            
ATOM     89  C27 BCD     1      27.500  25.560  19.220  1.00  0.00            
ATOM     90  O23 BCD     1      28.240  25.920  18.010  1.00  0.00            
ATOM     91  C28 BCD     1      26.540  24.430  19.020  1.00  0.00            
ATOM     92  C29 BCD     1      25.940  24.000  20.410  1.00  0.00            
ATOM     93  O24 BCD     1      27.040  23.690  21.320  1.00  0.00            
ATOM     94  C30 BCD     1      25.160  22.790  20.250  1.00  0.00            
ATOM     95  O25 BCD     1      25.930  21.650  19.810  1.00  0.00            
ATOM     96  H41 BCD     1      28.630  24.230  22.310  1.00  0.00            
ATOM     97  H42 BCD     1      29.310  24.560  19.860  1.00  0.00            
ATOM     98  H43 BCD     1      28.620  26.960  21.100  1.00  0.00            
ATOM     99  H44 BCD     1      27.030  26.450  19.670  1.00  0.00            
ATOM    100  H45 BCD     1      27.580  26.100  17.340  1.00  0.00            
ATOM    101  H46 BCD     1      26.950  23.530  18.540  1.00  0.00            
ATOM    102  H47 BCD     1      25.300  24.810  20.780  1.00  0.00            
ATOM    103  H48 BCD     1      24.710  22.590  21.230  1.00  0.00            
ATOM    104  H49 BCD     1      24.400  23.080  19.510  1.00  0.00            
ATOM    105  H50 BCD     1      26.840  21.840  20.060  1.00  0.00            
ATOM    106  C31 BCD     1      26.350  27.860  25.630  1.00  0.00            
ATOM    107  O26 BCD     1      25.000  27.730  25.210  1.00  0.00            
ATOM    108  C32 BCD     1      27.070  28.680  24.620  1.00  0.00            
ATOM    109  O27 BCD     1      26.450  29.890  24.310  1.00  0.00            
ATOM    110  C33 BCD     1      27.270  27.890  23.220  1.00  0.00            
ATOM    111  C34 BCD     1      27.640  26.430  23.430  1.00  0.00            
ATOM    112  C35 BCD     1      26.840  25.760  24.520  1.00  0.00            
ATOM    113  O28 BCD     1      26.980  26.530  25.690  1.00  0.00            
ATOM    114  C36 BCD     1      27.260  24.330  24.810  1.00  0.00            
ATOM    115  O29 BCD     1      28.580  24.140  25.270  1.00  0.00            
ATOM    116  O30 BCD     1      28.260  28.470  22.380  1.00  0.00            
ATOM    117  H51 BCD     1      26.440  28.360  26.600  1.00  0.00            
ATOM    118  H52 BCD     1      28.090  28.930  24.940  1.00  0.00            
ATOM    119  H53 BCD     1      27.000  30.380  23.690  1.00  0.00            
ATOM    120  H54 BCD     1      26.270  27.880  22.770  1.00  0.00            
ATOM    121  H55 BCD     1      28.240  29.430  22.440  1.00  0.00            
ATOM    122  H56 BCD     1      28.720  26.400  23.620  1.00  0.00            
ATOM    123  H57 BCD     1      25.760  25.740  24.320  1.00  0.00            
ATOM    124  H58 BCD     1      26.510  23.920  25.500  1.00  0.00            
ATOM    125  H59 BCD     1      27.120  23.800  23.860  1.00  0.00            
ATOM    126  H60 BCD     1      28.680  24.570  26.120  1.00  0.00            
ATOM    127  C37 BCD     1      21.140  28.780  26.550  1.00  0.00            
ATOM    128  O31 BCD     1      20.500  28.470  25.290  1.00  0.00            
ATOM    129  C38 BCD     1      22.180  29.880  26.570  1.00  0.00            
ATOM    130  O32 BCD     1      21.640  31.130  26.240  1.00  0.00            
ATOM    131  C39 BCD     1      23.400  29.520  25.690  1.00  0.00            
ATOM    132  O33 BCD     1      24.460  30.550  25.880  1.00  0.00            
ATOM    133  C40 BCD     1      24.000  28.140  26.140  1.00  0.00            
ATOM    134  C41 BCD     1      22.920  27.040  26.190  1.00  0.00            
ATOM    135  O34 BCD     1      21.820  27.580  26.980  1.00  0.00            
ATOM    136  C42 BCD     1      23.460  25.810  26.900  1.00  0.00            
ATOM    137  O35 BCD     1      23.790  26.120  28.270  1.00  0.00            
ATOM    138  H61 BCD     1      20.330  28.990  27.260  1.00  0.00            
ATOM    139  H62 BCD     1      22.520  29.880  27.610  1.00  0.00            
ATOM    140  H63 BCD     1      21.450  31.040  25.300  1.00  0.00            
ATOM    141  H64 BCD     1      23.200  29.600  24.620  1.00  0.00            
ATOM    142  H65 BCD     1      25.250  30.380  25.370  1.00  0.00            
ATOM    143  H66 BCD     1      24.380  28.110  27.170  1.00  0.00            
ATOM    144  H67 BCD     1      22.660  26.780  25.160  1.00  0.00            
ATOM    145  H68 BCD     1      22.680  25.040  26.780  1.00  0.00            
ATOM    146  H69 BCD     1      24.300  25.500  26.270  1.00  0.00            
ATOM    147  H70 BCD     1      22.950  26.470  28.590  1.00  0.00            
ATOM    148  C1  CT6     2      20.640  32.540  19.820  1.00  0.00            
ATOM    149  C2  CT6     2      20.010  31.160  20.290  1.00  0.00            
ATOM    150  N1  CT6     2      20.670  30.710  21.500  1.00  0.00            
ATOM    151  C3  CT6     2      20.270  31.260  22.770  1.00  0.00            
ATOM    152  C4  CT6     2      19.110  32.260  22.870  1.00  0.00            
ATOM    153  O1  CT6     2      20.900  30.870  23.780  1.00  0.00            
ATOM    154  C5  CT6     2      21.670  29.700  21.490  1.00  0.00            
ATOM    155  C6  CT6     2      23.030  30.020  21.540  1.00  0.00            
ATOM    156  C7  CT6     2      24.040  29.060  21.500  1.00  0.00            
ATOM    157  C8  CT6     2      23.630  27.770  21.520  1.00  0.00            
ATOM    158  C9  CT6     2      22.310  27.360  21.430  1.00  0.00            
ATOM    159  C10 CT6     2      21.880  25.960  21.340  1.00  0.00            
ATOM    160  C11 CT6     2      20.850  25.610  20.490  1.00  0.00            
ATOM    161  C12 CT6     2      20.330  24.250  20.350  1.00  0.00            
ATOM    162  N2  CT6     2      20.760  23.270  21.140  1.00  0.00            
ATOM    163  C13 CT6     2      21.670  23.720  22.040  1.00  0.00            
ATOM    164  C14 CT6     2      22.470  22.890  22.720  1.00  0.00            
ATOM    165  C15 CT6     2      22.320  21.480  22.850  1.00  0.00            
ATOM    166  N3  CT6     2      22.280  20.340  22.720  1.00  0.00            
ATOM    167  C16 CT6     2      23.410  23.740  23.390  1.00  0.00            
ATOM    168  N4  CT6     2      23.310  24.990  22.950  1.00  0.00            
ATOM    169  N5  CT6     2      22.240  24.890  22.120  1.00  0.00            
ATOM    170  C17 CT6     2      21.360  28.370  21.380  1.00  0.00            
ATOM    171  H1  CT6     2      20.520  33.310  20.590  1.00  0.00            
ATOM    172  H2  CT6     2      21.700  32.440  19.560  1.00  0.00            
ATOM    173  H3  CT6     2      20.140  33.020  18.970  1.00  0.00            
ATOM    174  H4  CT6     2      20.170  30.420  19.490  1.00  0.00            
ATOM    175  H5  CT6     2      18.930  31.280  20.340  1.00  0.00            
ATOM    176  H6  CT6     2      18.150  31.770  22.660  1.00  0.00            
ATOM    177  H7  CT6     2      19.000  32.680  23.880  1.00  0.00            
ATOM    178  H8  CT6     2      19.140  33.070  22.130  1.00  0.00            
ATOM    179  H9  CT6     2      23.360  31.050  21.690  1.00  0.00            
ATOM    180  H10 CT6     2      25.090  29.340  21.580  1.00  0.00            
ATOM    181  H11 CT6     2      24.390  27.000  21.510  1.00  0.00            
ATOM    182  H12 CT6     2      20.590  26.350  19.750  1.00  0.00            
ATOM    183  H13 CT6     2      19.520  24.060  19.660  1.00  0.00            
ATOM    184  H14 CT6     2      24.150  23.520  24.150  1.00  0.00            
ATOM    185  H15 CT6     2      20.320  28.130  21.150  1.00  0.00            
TER
ENDMDL
MODEL        1
ATOM      1  C1  BCD     1      13.890  26.640  20.900  1.00  0.00            
ATOM      2  O1  BCD     1      14.800  26.640  19.800  1.00  0.00            
ATOM      3  C2  BCD     1      14.030  27.920  21.650  1.00  0.00            
ATOM      4  O2  BCD     1      13.610  29.020  20.860  1.00  0.00            
ATOM      5  C3  BCD     1      15.490  28.040  22.170  1.00  0.00            
ATOM      6  O3  BCD     1      15.690  29.120  23.010  1.00  0.00            
ATOM      7  C4  BCD     1      15.970  26.800  22.840  1.00  0.00            
ATOM      8  C5  BCD     1      15.610  25.480  22.150  1.00  0.00            
ATOM      9  O4  BCD     1      14.190  25.550  21.760  1.00  0.00            
ATOM     10  C6  BCD     1      15.920  24.270  23.000  1.00  0.00            
ATOM     11  O5  BCD     1      15.670  23.090  22.340  1.00  0.00            
ATOM     12  H1  BCD     1      12.880  26.400  20.560  1.00  0.00            
ATOM     13  H2  BCD     1      13.370  27.720  22.500  1.00  0.00            
ATOM     14  H3  BCD     1      13.850  29.780  21.400  1.00  0.00            
ATOM     15  H4  BCD     1      16.120  28.170  21.290  1.00  0.00            
ATOM     16  H5  BCD     1      16.580  29.100  23.370  1.00  0.00            
ATOM     17  H6  BCD     1      15.490  26.770  23.830  1.00  0.00            
ATOM     18  H7  BCD     1      16.260  25.370  21.270  1.00  0.00            
ATOM     19  H8  BCD     1      17.000  24.300  23.180  1.00  0.00            
ATOM     20  H9  BCD     1      15.470  24.340  24.000  1.00  0.00            
ATOM     21  H10 BCD     1      14.740  23.200  22.150  1.00  0.00            
ATOM     22  C7  BCD     1      14.910  26.230  15.720  1.00  0.00            
ATOM     23  O6  BCD     1      16.250  25.700  15.590  1.00  0.00            
ATOM     24  C8  BCD     1      14.900  27.640  16.300  1.00  0.00            
ATOM     25  O7  BCD     1      15.820  28.550  15.710  1.00  0.00            
ATOM     26  C9  BCD     1      15.070  27.660  17.800  1.00  0.00            
ATOM     27  O8  BCD     1      14.730  29.000  18.430  1.00  0.00            
ATOM     28  C10 BCD     1      14.230  26.640  18.510  1.00  0.00            
ATOM     29  C11 BCD     1      14.470  25.260  17.820  1.00  0.00            
ATOM     30  O9  BCD     1      14.030  25.320  16.430  1.00  0.00            
ATOM     31  C12 BCD     1      13.780  24.120  18.550  1.00  0.00            
ATOM     32  O10 BCD     1      12.390  24.360  18.860  1.00  0.00            
ATOM     33  H11 BCD     1      14.460  26.290  14.720  1.00  0.00            
ATOM     34  H12 BCD     1      13.920  28.010  15.970  1.00  0.00            
ATOM     35  H13 BCD     1      15.950  29.330  16.240  1.00  0.00            
ATOM     36  H14 BCD     1      16.120  27.430  18.020  1.00  0.00            
ATOM     37  H15 BCD     1      14.700  28.760  19.360  1.00  0.00            
ATOM     38  H16 BCD     1      13.160  26.850  18.630  1.00  0.00            
ATOM     39  H17 BCD     1      15.550  25.060  17.860  1.00  0.00            
ATOM     40  H18 BCD     1      13.880  23.230  17.910  1.00  0.00            
ATOM     41  H19 BCD     1      14.250  23.920  19.520  1.00  0.00            
ATOM     42  H20 BCD     1      12.150  23.530  19.290  1.00  0.00            
ATOM     43  C13 BCD     1      18.650  24.260  12.590  1.00  0.00            
ATOM     44  O11 BCD     1      19.850  24.440  13.360  1.00  0.00            
ATOM     45  C14 BCD     1      17.990  25.620  12.350  1.00  0.00            
ATOM     46  O12 BCD     1      18.890  26.520  11.710  1.00  0.00            
ATOM     47  C15 BCD     1      17.420  26.180  13.700  1.00  0.00            
ATOM     48  O13 BCD     1      16.750  27.430  13.340  1.00  0.00            
ATOM     49  C16 BCD     1      16.560  25.150  14.410  1.00  0.00            
ATOM     50  C17 BCD     1      17.300  23.830  14.550  1.00  0.00            
ATOM     51  O14 BCD     1      17.720  23.420  13.260  1.00  0.00            
ATOM     52  C18 BCD     1      16.430  22.750  15.220  1.00  0.00            
ATOM     53  O15 BCD     1      15.240  22.460  14.440  1.00  0.00            
ATOM     54  H21 BCD     1      18.940  23.800  11.640  1.00  0.00            
ATOM     55  H22 BCD     1      17.180  25.410  11.650  1.00  0.00            
ATOM     56  H23 BCD     1      18.510  27.390  11.860  1.00  0.00            
ATOM     57  H24 BCD     1      18.230  26.430  14.390  1.00  0.00            
ATOM     58  H25 BCD     1      16.290  27.880  14.050  1.00  0.00            
ATOM     59  H26 BCD     1      15.670  25.040  13.770  1.00  0.00            
ATOM     60  H27 BCD     1      18.150  23.950  15.240  1.00  0.00            
ATOM     61  H28 BCD     1      17.060  21.860  15.300  1.00  0.00            
ATOM     62  H29 BCD     1      16.180  23.130  16.220  1.00  0.00            
ATOM     63  H30 BCD     1      15.510  21.800  13.800  1.00  0.00            
ATOM     64  C19 BCD     1      23.940  23.840  13.440  1.00  0.00            
ATOM     65  O16 BCD     1      24.010  24.670  14.600  1.00  0.00            
ATOM     66  C20 BCD     1      23.410  24.650  12.290  1.00  0.00            
ATOM     67  O17 BCD     1      24.360  25.750  12.050  1.00  0.00            
ATOM     68  C21 BCD     1      22.050  25.150  12.640  1.00  0.00            
ATOM     69  O18 BCD     1      21.570  25.890  11.550  1.00  0.00            
ATOM     70  C22 BCD     1      21.120  23.980  12.890  1.00  0.00            
ATOM     71  C23 BCD     1      21.630  23.080  14.070  1.00  0.00            
ATOM     72  O19 BCD     1      23.010  22.740  13.700  1.00  0.00            
ATOM     73  C24 BCD     1      20.790  21.880  14.300  1.00  0.00            
ATOM     74  O20 BCD     1      21.060  21.100  13.180  1.00  0.00            
ATOM     75  H31 BCD     1      24.940  23.450  13.250  1.00  0.00            
ATOM     76  H32 BCD     1      23.330  24.090  11.350  1.00  0.00            
ATOM     77  H33 BCD     1      24.360  26.070  12.950  1.00  0.00            
ATOM     78  H34 BCD     1      22.220  25.720  13.560  1.00  0.00            
ATOM     79  H35 BCD     1      20.660  25.970  11.840  1.00  0.00            
ATOM     80  H36 BCD     1      20.860  23.440  11.970  1.00  0.00            
ATOM     81  H37 BCD     1      21.610  23.680  14.990  1.00  0.00            
ATOM     82  H38 BCD     1      21.130  21.360  15.210  1.00  0.00            
ATOM     83  H39 BCD     1      19.720  22.100  14.390  1.00  0.00            
ATOM     84  H40 BCD     1      22.020  21.160  13.170  1.00  0.00            
ATOM     85  C25 BCD     1      25.420  25.400  18.280  1.00  0.00            
ATOM     86  O21 BCD     1      24.180  25.950  18.530  1.00  0.00            
ATOM     87  C26 BCD     1      26.160  26.180  17.170  1.00  0.00            
ATOM     88  O22 BCD     1      26.300  27.590  17.550  1.00  0.00            
ATOM     89  C27 BCD     1      25.420  26.000  15.840  1.00  0.00            
ATOM     90  O23 BCD     1      26.350  26.440  14.820  1.00  0.00            
ATOM     91  C28 BCD     1      25.040  24.550  15.590  1.00  0.00            
ATOM     92  C29 BCD     1      24.500  23.750  16.800  1.00  0.00            
ATOM     93  O24 BCD     1      25.340  24.050  17.930  1.00  0.00            
ATOM     94  C30 BCD     1      24.710  22.240  16.530  1.00  0.00            
ATOM     95  O25 BCD     1      24.070  21.390  17.470  1.00  0.00            
ATOM     96  H41 BCD     1      26.010  25.440  19.200  1.00  0.00            
ATOM     97  H42 BCD     1      27.110  25.650  17.100  1.00  0.00            
ATOM     98  H43 BCD     1      26.950  27.930  16.930  1.00  0.00            
ATOM     99  H44 BCD     1      24.510  26.620  15.900  1.00  0.00            
ATOM    100  H45 BCD     1      26.250  27.390  14.680  1.00  0.00            
ATOM    101  H46 BCD     1      25.860  24.060  15.060  1.00  0.00            
ATOM    102  H47 BCD     1      23.460  24.070  16.940  1.00  0.00            
ATOM    103  H48 BCD     1      24.280  21.910  15.570  1.00  0.00            
ATOM    104  H49 BCD     1      25.740  21.880  16.500  1.00  0.00            
ATOM    105  H50 BCD     1      24.120  20.530  17.040  1.00  0.00            
ATOM    106  C31 BCD     1      22.630  27.880  21.980  1.00  0.00            
ATOM    107  O26 BCD     1      21.280  27.420  21.920  1.00  0.00            
ATOM    108  C32 BCD     1      23.060  28.710  20.780  1.00  0.00            
ATOM    109  O27 BCD     1      22.160  29.760  20.540  1.00  0.00            
ATOM    110  C33 BCD     1      23.260  27.890  19.480  1.00  0.00            
ATOM    111  C34 BCD     1      24.170  26.710  19.740  1.00  0.00            
ATOM    112  C35 BCD     1      23.670  25.910  20.960  1.00  0.00            
ATOM    113  O28 BCD     1      23.510  26.690  22.110  1.00  0.00            
ATOM    114  C36 BCD     1      24.530  24.720  21.380  1.00  0.00            
ATOM    115  O29 BCD     1      25.870  25.020  21.590  1.00  0.00            
ATOM    116  O30 BCD     1      23.730  28.710  18.370  1.00  0.00            
ATOM    117  H51 BCD     1      22.750  28.550  22.840  1.00  0.00            
ATOM    118  H52 BCD     1      24.050  29.120  21.010  1.00  0.00            
ATOM    119  H53 BCD     1      22.430  30.210  19.740  1.00  0.00            
ATOM    120  H54 BCD     1      22.250  27.540  19.230  1.00  0.00            
ATOM    121  H55 BCD     1      24.570  28.330  18.080  1.00  0.00            
ATOM    122  H56 BCD     1      25.160  27.170  19.850  1.00  0.00            
ATOM    123  H57 BCD     1      22.710  25.470  20.650  1.00  0.00            
ATOM    124  H58 BCD     1      24.090  24.240  22.260  1.00  0.00            
ATOM    125  H59 BCD     1      24.470  23.930  20.630  1.00  0.00            
ATOM    126  H60 BCD     1      26.170  24.350  22.220  1.00  0.00            
ATOM    127  C37 BCD     1      18.000  26.810  24.250  1.00  0.00            
ATOM    128  O31 BCD     1      17.410  27.040  22.910  1.00  0.00            
ATOM    129  C38 BCD     1      18.690  28.100  24.560  1.00  0.00            
ATOM    130  O32 BCD     1      17.830  29.190  24.720  1.00  0.00            
ATOM    131  C39 BCD     1      19.720  28.460  23.450  1.00  0.00            
ATOM    132  O33 BCD     1      20.570  29.520  23.820  1.00  0.00            
ATOM    133  C40 BCD     1      20.630  27.240  23.170  1.00  0.00            
ATOM    134  C41 BCD     1      19.900  25.930  23.070  1.00  0.00            
ATOM    135  O34 BCD     1      19.010  25.810  24.140  1.00  0.00            
ATOM    136  C42 BCD     1      20.810  24.730  23.120  1.00  0.00            
ATOM    137  O35 BCD     1      21.800  24.740  24.100  1.00  0.00            
ATOM    138  H61 BCD     1      17.290  26.570  25.050  1.00  0.00            
ATOM    139  H62 BCD     1      19.340  27.990  25.440  1.00  0.00            
ATOM    140  H63 BCD     1      17.520  29.390  25.610  1.00  0.00            
ATOM    141  H64 BCD     1      19.100  28.760  22.590  1.00  0.00            
ATOM    142  H65 BCD     1      20.780  29.990  23.020  1.00  0.00            
ATOM    143  H66 BCD     1      21.290  27.220  24.050  1.00  0.00            
ATOM    144  H67 BCD     1      19.300  25.890  22.150  1.00  0.00            
ATOM    145  H68 BCD     1      20.190  23.840  23.330  1.00  0.00            
ATOM    146  H69 BCD     1      21.290  24.580  22.150  1.00  0.00            
ATOM    147  H70 BCD     1      22.190  23.870  23.990  1.00  0.00            
ATOM    148  C1  CT6     2      19.330  33.690  17.670  1.00  0.00            
ATOM    149  C2  CT6     2      19.430  32.700  16.500  1.00  0.00            
ATOM    150  N1  CT6     2      18.190  31.800  16.470  1.00  0.00            
ATOM    151  C3  CT6     2      17.050  32.070  15.730  1.00  0.00            
ATOM    152  C4  CT6     2      17.220  33.250  14.740  1.00  0.00            
ATOM    153  O1  CT6     2      16.020  31.350  15.720  1.00  0.00            
ATOM    154  C5  CT6     2      18.320  30.730  17.410  1.00  0.00            
ATOM    155  C6  CT6     2      17.690  30.910  18.650  1.00  0.00            
ATOM    156  C7  CT6     2      17.770  29.940  19.630  1.00  0.00            
ATOM    157  C8  CT6     2      18.260  28.660  19.340  1.00  0.00            
ATOM    158  C9  CT6     2      18.970  28.410  18.160  1.00  0.00            
ATOM    159  C10 CT6     2      19.560  27.090  17.880  1.00  0.00            
ATOM    160  C11 CT6     2      20.800  27.070  17.200  1.00  0.00            
ATOM    161  C12 CT6     2      21.350  25.830  16.620  1.00  0.00            
ATOM    162  N2  CT6     2      20.960  24.610  17.000  1.00  0.00            
ATOM    163  C13 CT6     2      19.860  24.720  17.870  1.00  0.00            
ATOM    164  C14 CT6     2      19.200  23.630  18.390  1.00  0.00            
ATOM    165  C15 CT6     2      19.540  22.250  18.280  1.00  0.00            
ATOM    166  N3  CT6     2      19.800  21.160  18.290  1.00  0.00            
ATOM    167  C16 CT6     2      18.070  24.210  19.110  1.00  0.00            
ATOM    168  N4  CT6     2      17.990  25.510  18.940  1.00  0.00            
ATOM    169  N5  CT6     2      19.090  25.820  18.150  1.00  0.00            
ATOM    170  C17 CT6     2      19.000  29.500  17.210  1.00  0.00            
ATOM    171  H1  CT6     2      18.350  34.180  17.600  1.00  0.00            
ATOM    172  H2  CT6     2      19.440  33.210  18.640  1.00  0.00            
ATOM    173  H3  CT6     2      20.090  34.470  17.510  1.00  0.00            
ATOM    174  H4  CT6     2      20.320  32.110  16.750  1.00  0.00            
ATOM    175  H5  CT6     2      19.680  33.190  15.550  1.00  0.00            
ATOM    176  H6  CT6     2      18.140  33.070  14.160  1.00  0.00            
ATOM    177  H7  CT6     2      16.340  33.170  14.100  1.00  0.00            
ATOM    178  H8  CT6     2      17.200  34.210  15.280  1.00  0.00            
ATOM    179  H9  CT6     2      17.180  31.840  18.920  1.00  0.00            
ATOM    180  H10 CT6     2      17.360  30.190  20.600  1.00  0.00            
ATOM    181  H11 CT6     2      18.270  27.960  20.180  1.00  0.00            
ATOM    182  H12 CT6     2      21.350  27.940  16.850  1.00  0.00            
ATOM    183  H13 CT6     2      22.130  25.840  15.860  1.00  0.00            
ATOM    184  H14 CT6     2      17.470  23.760  19.880  1.00  0.00            
ATOM    185  H15 CT6     2      19.560  29.290  16.310  1.00  0.00            
TER
ENDMDL
MODEL        1
ATOM      1  C1  BCD     1      13.540  33.920  32.580  1.00  0.00            
ATOM      2  O1  BCD     1      12.370  33.130  32.260  1.00  0.00            
ATOM      3  C2  BCD     1      14.470  34.180  31.350  1.00  0.00            
ATOM      4  O2  BCD     1      13.660  34.700  30.300  1.00  0.00            
ATOM      5  C3  BCD     1      15.250  32.910  30.890  1.00  0.00            
ATOM      6  O3  BCD     1      16.240  33.300  29.890  1.00  0.00            
ATOM      7  C4  BCD     1      15.980  32.320  32.040  1.00  0.00            
ATOM      8  C5  BCD     1      14.950  32.020  33.130  1.00  0.00            
ATOM      9  O4  BCD     1      14.330  33.260  33.600  1.00  0.00            
ATOM     10  C6  BCD     1      15.430  31.350  34.410  1.00  0.00            
ATOM     11  O5  BCD     1      14.350  30.680  35.140  1.00  0.00            
ATOM     12  H1  BCD     1      13.190  34.850  33.050  1.00  0.00            
ATOM     13  H2  BCD     1      15.220  34.920  31.630  1.00  0.00            
ATOM     14  H3  BCD     1      14.320  34.930  29.640  1.00  0.00            
ATOM     15  H4  BCD     1      14.570  32.150  30.470  1.00  0.00            
ATOM     16  H5  BCD     1      16.960  32.670  29.740  1.00  0.00            
ATOM     17  H6  BCD     1      16.740  33.030  32.400  1.00  0.00            
ATOM     18  H7  BCD     1      14.200  31.340  32.710  1.00  0.00            
ATOM     19  H8  BCD     1      16.190  30.600  34.130  1.00  0.00            
ATOM     20  H9  BCD     1      15.970  32.070  35.040  1.00  0.00            
ATOM     21  H10 BCD     1      14.100  31.220  35.890  1.00  0.00            
ATOM     22  C7  BCD     1       8.390  32.960  32.050  1.00  0.00            
ATOM     23  O6  BCD     1       8.540  32.010  30.970  1.00  0.00            
ATOM     24  C8  BCD     1       8.950  34.320  31.660  1.00  0.00            
ATOM     25  O7  BCD     1       8.400  34.930  30.460  1.00  0.00            
ATOM     26  C9  BCD     1      10.460  34.270  31.590  1.00  0.00            
ATOM     27  O8  BCD     1      10.980  35.620  31.480  1.00  0.00            
ATOM     28  C10 BCD     1      11.070  33.470  32.790  1.00  0.00            
ATOM     29  C11 BCD     1      10.350  32.160  33.160  1.00  0.00            
ATOM     30  O9  BCD     1       8.930  32.450  33.240  1.00  0.00            
ATOM     31  C12 BCD     1      10.790  31.600  34.450  1.00  0.00            
ATOM     32  O10 BCD     1      11.000  32.560  35.540  1.00  0.00            
ATOM     33  H11 BCD     1       7.310  33.110  32.150  1.00  0.00            
ATOM     34  H12 BCD     1       8.710  35.040  32.450  1.00  0.00            
ATOM     35  H13 BCD     1       8.710  34.340  29.780  1.00  0.00            
ATOM     36  H14 BCD     1      10.660  33.700  30.680  1.00  0.00            
ATOM     37  H15 BCD     1      11.840  35.580  31.060  1.00  0.00            
ATOM     38  H16 BCD     1      11.080  34.150  33.650  1.00  0.00            
ATOM     39  H17 BCD     1      10.550  31.370  32.430  1.00  0.00            
ATOM     40  H18 BCD     1      10.100  30.880  34.910  1.00  0.00            
ATOM     41  H19 BCD     1      11.730  31.060  34.250  1.00  0.00            
ATOM     42  H20 BCD     1      11.660  32.190  36.130  1.00  0.00            
ATOM     43  C13 BCD     1       6.720  29.960  28.080  1.00  0.00            
ATOM     44  O11 BCD     1       7.890  29.170  28.180  1.00  0.00            
ATOM     45  C14 BCD     1       7.230  31.350  27.670  1.00  0.00            
ATOM     46  O12 BCD     1       7.830  31.240  26.360  1.00  0.00            
ATOM     47  C15 BCD     1       8.140  31.970  28.670  1.00  0.00            
ATOM     48  O13 BCD     1       8.480  33.320  28.310  1.00  0.00            
ATOM     49  C16 BCD     1       7.470  31.850  30.060  1.00  0.00            
ATOM     50  C17 BCD     1       6.860  30.550  30.420  1.00  0.00            
ATOM     51  O14 BCD     1       6.110  30.120  29.290  1.00  0.00            
ATOM     52  C18 BCD     1       5.920  30.550  31.610  1.00  0.00            
ATOM     53  O15 BCD     1       4.870  31.490  31.470  1.00  0.00            
ATOM     54  H21 BCD     1       6.000  29.550  27.360  1.00  0.00            
ATOM     55  H22 BCD     1       6.320  31.960  27.610  1.00  0.00            
ATOM     56  H23 BCD     1       8.240  30.380  26.260  1.00  0.00            
ATOM     57  H24 BCD     1       9.080  31.400  28.640  1.00  0.00            
ATOM     58  H25 BCD     1       8.920  33.230  27.460  1.00  0.00            
ATOM     59  H26 BCD     1       6.710  32.640  30.110  1.00  0.00            
ATOM     60  H27 BCD     1       7.570  29.740  30.620  1.00  0.00            
ATOM     61  H28 BCD     1       5.440  29.560  31.570  1.00  0.00            
ATOM     62  H29 BCD     1       6.290  30.540  32.640  1.00  0.00            
ATOM     63  H30 BCD     1       4.090  31.090  31.050  1.00  0.00            
ATOM     64  C19 BCD     1       9.000  25.350  27.050  1.00  0.00            
ATOM     65  O16 BCD     1      10.180  25.440  27.900  1.00  0.00            
ATOM     66  C20 BCD     1       9.080  26.500  26.010  1.00  0.00            
ATOM     67  O17 BCD     1      10.170  26.300  25.150  1.00  0.00            
ATOM     68  C21 BCD     1       9.070  27.890  26.630  1.00  0.00            
ATOM     69  O18 BCD     1       8.920  28.940  25.660  1.00  0.00            
ATOM     70  C22 BCD     1       7.840  27.980  27.500  1.00  0.00            
ATOM     71  C23 BCD     1       7.710  26.800  28.520  1.00  0.00            
ATOM     72  O19 BCD     1       7.850  25.550  27.770  1.00  0.00            
ATOM     73  C24 BCD     1       6.450  26.830  29.370  1.00  0.00            
ATOM     74  O20 BCD     1       5.240  26.770  28.570  1.00  0.00            
ATOM     75  H31 BCD     1       8.920  24.410  26.490  1.00  0.00            
ATOM     76  H32 BCD     1       8.140  26.510  25.440  1.00  0.00            
ATOM     77  H33 BCD     1      11.000  26.550  25.560  1.00  0.00            
ATOM     78  H34 BCD     1       9.960  28.090  27.250  1.00  0.00            
ATOM     79  H35 BCD     1       9.660  28.980  25.050  1.00  0.00            
ATOM     80  H36 BCD     1       7.000  27.940  26.800  1.00  0.00            
ATOM     81  H37 BCD     1       8.600  26.780  29.160  1.00  0.00            
ATOM     82  H38 BCD     1       6.570  25.920  29.970  1.00  0.00            
ATOM     83  H39 BCD     1       6.630  27.770  29.910  1.00  0.00            
ATOM     84  H40 BCD     1       5.240  25.930  28.110  1.00  0.00            
ATOM     85  C25 BCD     1      13.360  23.330  29.230  1.00  0.00            
ATOM     86  O21 BCD     1      14.090  24.540  29.000  1.00  0.00            
ATOM     87  C26 BCD     1      12.890  22.860  27.900  1.00  0.00            
ATOM     88  O22 BCD     1      13.970  22.600  27.000  1.00  0.00            
ATOM     89  C27 BCD     1      11.880  23.850  27.250  1.00  0.00            
ATOM     90  O23 BCD     1      11.410  23.310  25.990  1.00  0.00            
ATOM     91  C28 BCD     1      10.760  24.220  28.210  1.00  0.00            
ATOM     92  C29 BCD     1      11.220  24.420  29.670  1.00  0.00            
ATOM     93  O24 BCD     1      12.300  23.580  30.140  1.00  0.00            
ATOM     94  C30 BCD     1      10.050  24.230  30.630  1.00  0.00            
ATOM     95  O25 BCD     1      10.370  24.880  31.890  1.00  0.00            
ATOM     96  H41 BCD     1      14.070  22.620  29.670  1.00  0.00            
ATOM     97  H42 BCD     1      12.290  21.940  28.030  1.00  0.00            
ATOM     98  H43 BCD     1      14.550  23.340  27.160  1.00  0.00            
ATOM     99  H44 BCD     1      12.420  24.790  27.080  1.00  0.00            
ATOM    100  H45 BCD     1      11.170  24.020  25.380  1.00  0.00            
ATOM    101  H46 BCD     1      10.060  23.380  28.220  1.00  0.00            
ATOM    102  H47 BCD     1      11.480  25.480  29.770  1.00  0.00            
ATOM    103  H48 BCD     1       9.130  24.730  30.290  1.00  0.00            
ATOM    104  H49 BCD     1       9.890  23.150  30.800  1.00  0.00            
ATOM    105  H50 BCD     1       9.550  24.910  32.390  1.00  0.00            
ATOM    106  C31 BCD     1      17.920  26.040  29.880  1.00  0.00            
ATOM    107  O26 BCD     1      17.330  27.310  30.140  1.00  0.00            
ATOM    108  C32 BCD     1      17.630  25.600  28.510  1.00  0.00            
ATOM    109  O27 BCD     1      18.230  26.580  27.640  1.00  0.00            
ATOM    110  C33 BCD     1      16.150  25.370  28.180  1.00  0.00            
ATOM    111  C34 BCD     1      15.470  24.490  29.240  1.00  0.00            
ATOM    112  C35 BCD     1      15.790  24.980  30.620  1.00  0.00            
ATOM    113  O28 BCD     1      17.240  25.180  30.800  1.00  0.00            
ATOM    114  C36 BCD     1      15.410  23.920  31.660  1.00  0.00            
ATOM    115  O29 BCD     1      16.140  22.700  31.490  1.00  0.00            
ATOM    116  O30 BCD     1      16.020  24.670  27.000  1.00  0.00            
ATOM    117  H51 BCD     1      19.000  26.090  30.040  1.00  0.00            
ATOM    118  H52 BCD     1      18.120  24.640  28.300  1.00  0.00            
ATOM    119  H53 BCD     1      18.350  27.410  28.130  1.00  0.00            
ATOM    120  H54 BCD     1      15.640  26.340  28.160  1.00  0.00            
ATOM    121  H55 BCD     1      16.520  25.020  26.260  1.00  0.00            
ATOM    122  H56 BCD     1      15.850  23.490  29.010  1.00  0.00            
ATOM    123  H57 BCD     1      15.130  25.840  30.810  1.00  0.00            
ATOM    124  H58 BCD     1      15.650  24.220  32.690  1.00  0.00            
ATOM    125  H59 BCD     1      14.320  23.800  31.600  1.00  0.00            
ATOM    126  H60 BCD     1      15.610  21.990  31.880  1.00  0.00            
ATOM    127  C37 BCD     1      17.940  30.840  31.920  1.00  0.00            
ATOM    128  O31 BCD     1      16.530  31.080  31.610  1.00  0.00            
ATOM    129  C38 BCD     1      18.660  30.670  30.610  1.00  0.00            
ATOM    130  O32 BCD     1      18.600  31.920  29.800  1.00  0.00            
ATOM    131  C39 BCD     1      17.950  29.460  29.920  1.00  0.00            
ATOM    132  O33 BCD     1      18.500  29.230  28.590  1.00  0.00            
ATOM    133  C40 BCD     1      18.100  28.220  30.810  1.00  0.00            
ATOM    134  C41 BCD     1      17.500  28.450  32.200  1.00  0.00            
ATOM    135  O34 BCD     1      18.090  29.630  32.770  1.00  0.00            
ATOM    136  C42 BCD     1      17.670  27.410  33.290  1.00  0.00            
ATOM    137  O35 BCD     1      19.040  26.950  33.270  1.00  0.00            
ATOM    138  H61 BCD     1      18.400  31.720  32.400  1.00  0.00            
ATOM    139  H62 BCD     1      19.710  30.400  30.760  1.00  0.00            
ATOM    140  H63 BCD     1      19.410  32.400  29.960  1.00  0.00            
ATOM    141  H64 BCD     1      16.880  29.620  29.770  1.00  0.00            
ATOM    142  H65 BCD     1      18.910  29.990  28.170  1.00  0.00            
ATOM    143  H66 BCD     1      19.150  27.920  30.910  1.00  0.00            
ATOM    144  H67 BCD     1      16.420  28.580  32.070  1.00  0.00            
ATOM    145  H68 BCD     1      17.570  27.780  34.310  1.00  0.00            
ATOM    146  H69 BCD     1      17.060  26.520  33.110  1.00  0.00            
ATOM    147  H70 BCD     1      19.130  26.270  33.940  1.00  0.00            
ATOM    148  C1  CT6     2      15.940  29.950  26.000  1.00  0.00            
ATOM    149  C2  CT6     2      15.410  28.960  27.020  1.00  0.00            
ATOM    150  N1  CT6     2      13.970  28.520  26.800  1.00  0.00            
ATOM    151  C3  CT6     2      13.570  27.550  25.900  1.00  0.00            
ATOM    152  C4  CT6     2      14.470  27.020  24.780  1.00  0.00            
ATOM    153  O1  CT6     2      12.460  27.090  26.030  1.00  0.00            
ATOM    154  C5  CT6     2      13.060  29.050  27.770  1.00  0.00            
ATOM    155  C6  CT6     2      12.480  30.240  27.470  1.00  0.00            
ATOM    156  C7  CT6     2      11.630  30.840  28.380  1.00  0.00            
ATOM    157  C8  CT6     2      11.510  30.350  29.670  1.00  0.00            
ATOM    158  C9  CT6     2      12.160  29.110  30.020  1.00  0.00            
ATOM    159  C10 CT6     2      12.220  28.620  31.430  1.00  0.00            
ATOM    160  C11 CT6     2      13.490  28.590  32.040  1.00  0.00            
ATOM    161  C12 CT6     2      13.670  28.190  33.450  1.00  0.00            
ATOM    162  N2  CT6     2      12.650  27.750  34.150  1.00  0.00            
ATOM    163  C13 CT6     2      11.420  27.960  33.510  1.00  0.00            
ATOM    164  C14 CT6     2      10.200  27.570  33.990  1.00  0.00            
ATOM    165  C15 CT6     2       9.900  27.100  35.270  1.00  0.00            
ATOM    166  N3  CT6     2       9.600  26.780  36.350  1.00  0.00            
ATOM    167  C16 CT6     2       9.240  27.740  32.880  1.00  0.00            
ATOM    168  N4  CT6     2       9.860  28.220  31.840  1.00  0.00            
ATOM    169  N5  CT6     2      11.150  28.470  32.260  1.00  0.00            
ATOM    170  C17 CT6     2      12.970  28.430  29.050  1.00  0.00            
ATOM    171  H1  CT6     2      17.030  30.050  26.010  1.00  0.00            
ATOM    172  H2  CT6     2      15.600  29.870  24.960  1.00  0.00            
ATOM    173  H3  CT6     2      15.610  30.970  26.270  1.00  0.00            
ATOM    174  H4  CT6     2      15.430  29.390  28.020  1.00  0.00            
ATOM    175  H5  CT6     2      16.040  28.060  26.940  1.00  0.00            
ATOM    176  H6  CT6     2      15.540  26.970  25.030  1.00  0.00            
ATOM    177  H7  CT6     2      14.150  25.980  24.740  1.00  0.00            
ATOM    178  H8  CT6     2      14.410  27.540  23.820  1.00  0.00            
ATOM    179  H9  CT6     2      12.580  30.630  26.460  1.00  0.00            
ATOM    180  H10 CT6     2      11.080  31.750  28.150  1.00  0.00            
ATOM    181  H11 CT6     2      10.950  30.880  30.430  1.00  0.00            
ATOM    182  H12 CT6     2      14.360  29.050  31.580  1.00  0.00            
ATOM    183  H13 CT6     2      14.640  28.140  33.930  1.00  0.00            
ATOM    184  H14 CT6     2       8.180  27.560  32.780  1.00  0.00            
ATOM    185  H15 CT6     2      13.480  27.510  29.320  1.00  0.00            
TER
ENDMDL
MODEL        1
ATOM      1  C1  BCD     1      17.770  22.610  20.250  1.00  0.00            
ATOM      2  O1  BCD     1      18.810  21.720  20.670  1.00  0.00            
ATOM      3  C2  BCD     1      18.330  23.440  19.070  1.00  0.00            
ATOM      4  O2  BCD     1      18.670  22.460  18.080  1.00  0.00            
ATOM      5  C3  BCD     1      19.370  24.430  19.500  1.00  0.00            
ATOM      6  O3  BCD     1      19.900  25.200  18.380  1.00  0.00            
ATOM      7  C4  BCD     1      18.780  25.310  20.640  1.00  0.00            
ATOM      8  C5  BCD     1      18.260  24.380  21.800  1.00  0.00            
ATOM      9  O4  BCD     1      17.320  23.490  21.270  1.00  0.00            
ATOM     10  C6  BCD     1      17.610  25.180  22.990  1.00  0.00            
ATOM     11  O5  BCD     1      16.650  26.160  22.680  1.00  0.00            
ATOM     12  H1  BCD     1      16.910  22.030  19.910  1.00  0.00            
ATOM     13  H2  BCD     1      17.450  24.040  18.800  1.00  0.00            
ATOM     14  H3  BCD     1      18.030  22.570  17.360  1.00  0.00            
ATOM     15  H4  BCD     1      20.180  23.840  19.930  1.00  0.00            
ATOM     16  H5  BCD     1      20.360  24.650  17.740  1.00  0.00            
ATOM     17  H6  BCD     1      17.980  25.940  20.220  1.00  0.00            
ATOM     18  H7  BCD     1      19.140  23.820  22.130  1.00  0.00            
ATOM     19  H8  BCD     1      17.170  24.360  23.580  1.00  0.00            
ATOM     20  H9  BCD     1      18.430  25.640  23.550  1.00  0.00            
ATOM     21  H10 BCD     1      15.750  25.850  22.790  1.00  0.00            
ATOM     22  C7  BCD     1      19.650  18.070  22.040  1.00  0.00            
ATOM     23  O6  BCD     1      20.970  18.580  22.200  1.00  0.00            
ATOM     24  C8  BCD     1      19.300  18.160  20.570  1.00  0.00            
ATOM     25  O7  BCD     1      20.210  17.260  19.840  1.00  0.00            
ATOM     26  C9  BCD     1      19.320  19.620  20.070  1.00  0.00            
ATOM     27  O8  BCD     1      18.880  19.850  18.730  1.00  0.00            
ATOM     28  C10 BCD     1      18.440  20.450  20.970  1.00  0.00            
ATOM     29  C11 BCD     1      18.690  20.300  22.440  1.00  0.00            
ATOM     30  O9  BCD     1      18.780  18.870  22.780  1.00  0.00            
ATOM     31  C12 BCD     1      17.740  21.020  23.350  1.00  0.00            
ATOM     32  O10 BCD     1      16.380  20.760  22.980  1.00  0.00            
ATOM     33  H11 BCD     1      19.540  17.020  22.340  1.00  0.00            
ATOM     34  H12 BCD     1      18.300  17.740  20.420  1.00  0.00            
ATOM     35  H13 BCD     1      21.010  17.190  20.380  1.00  0.00            
ATOM     36  H14 BCD     1      20.360  19.960  20.190  1.00  0.00            
ATOM     37  H15 BCD     1      18.910  20.810  18.710  1.00  0.00            
ATOM     38  H16 BCD     1      17.420  20.250  20.620  1.00  0.00            
ATOM     39  H17 BCD     1      19.630  20.790  22.720  1.00  0.00            
ATOM     40  H18 BCD     1      17.990  20.590  24.330  1.00  0.00            
ATOM     41  H19 BCD     1      17.930  22.100  23.360  1.00  0.00            
ATOM     42  H20 BCD     1      15.930  21.120  23.740  1.00  0.00            
ATOM     43  C13 BCD     1      24.430  17.860  24.360  1.00  0.00            
ATOM     44  O11 BCD     1      25.130  19.090  24.020  1.00  0.00            
ATOM     45  C14 BCD     1      24.080  16.960  23.170  1.00  0.00            
ATOM     46  O12 BCD     1      25.260  16.740  22.330  1.00  0.00            
ATOM     47  C15 BCD     1      22.880  17.410  22.360  1.00  0.00            
ATOM     48  O13 BCD     1      22.440  16.440  21.460  1.00  0.00            
ATOM     49  C16 BCD     1      21.760  17.920  23.220  1.00  0.00            
ATOM     50  C17 BCD     1      22.280  18.910  24.220  1.00  0.00            
ATOM     51  O14 BCD     1      23.230  18.220  25.020  1.00  0.00            
ATOM     52  C18 BCD     1      21.180  19.240  25.120  1.00  0.00            
ATOM     53  O15 BCD     1      21.550  20.250  26.050  1.00  0.00            
ATOM     54  H21 BCD     1      25.100  17.290  25.010  1.00  0.00            
ATOM     55  H22 BCD     1      23.950  15.960  23.610  1.00  0.00            
ATOM     56  H23 BCD     1      25.810  17.530  22.320  1.00  0.00            
ATOM     57  H24 BCD     1      23.280  18.290  21.830  1.00  0.00            
ATOM     58  H25 BCD     1      23.200  16.120  20.960  1.00  0.00            
ATOM     59  H26 BCD     1      21.180  17.130  23.710  1.00  0.00            
ATOM     60  H27 BCD     1      22.740  19.830  23.850  1.00  0.00            
ATOM     61  H28 BCD     1      20.250  19.500  24.590  1.00  0.00            
ATOM     62  H29 BCD     1      20.950  18.360  25.730  1.00  0.00            
ATOM     63  H30 BCD     1      22.310  20.030  26.590  1.00  0.00            
ATOM     64  C19 BCD     1      28.820  20.730  24.750  1.00  0.00            
ATOM     65  O16 BCD     1      28.200  22.020  24.450  1.00  0.00            
ATOM     66  C20 BCD     1      28.800  19.870  23.480  1.00  0.00            
ATOM     67  O17 BCD     1      29.530  20.520  22.350  1.00  0.00            
ATOM     68  C21 BCD     1      27.330  19.610  23.100  1.00  0.00            
ATOM     69  O18 BCD     1      27.190  18.580  22.060  1.00  0.00            
ATOM     70  C22 BCD     1      26.540  19.050  24.350  1.00  0.00            
ATOM     71  C23 BCD     1      26.740  19.920  25.600  1.00  0.00            
ATOM     72  O19 BCD     1      28.180  20.070  25.800  1.00  0.00            
ATOM     73  C24 BCD     1      26.070  19.350  26.790  1.00  0.00            
ATOM     74  O20 BCD     1      26.590  18.090  27.110  1.00  0.00            
ATOM     75  H31 BCD     1      29.870  20.860  25.050  1.00  0.00            
ATOM     76  H32 BCD     1      29.320  18.960  23.800  1.00  0.00            
ATOM     77  H33 BCD     1      29.340  20.010  21.550  1.00  0.00            
ATOM     78  H34 BCD     1      26.870  20.590  22.880  1.00  0.00            
ATOM     79  H35 BCD     1      27.950  18.010  22.190  1.00  0.00            
ATOM     80  H36 BCD     1      26.770  18.000  24.570  1.00  0.00            
ATOM     81  H37 BCD     1      26.180  20.860  25.460  1.00  0.00            
ATOM     82  H38 BCD     1      26.220  20.030  27.640  1.00  0.00            
ATOM     83  H39 BCD     1      25.000  19.250  26.530  1.00  0.00            
ATOM     84  H40 BCD     1      26.700  18.200  28.060  1.00  0.00            
ATOM     85  C25 BCD     1      28.280  26.030  25.000  1.00  0.00            
ATOM     86  O21 BCD     1      26.780  25.940  24.910  1.00  0.00            
ATOM     87  C26 BCD     1      28.880  25.450  23.710  1.00  0.00            
ATOM     88  O22 BCD     1      28.360  26.280  22.660  1.00  0.00            
ATOM     89  C27 BCD     1      28.530  24.010  23.470  1.00  0.00            
ATOM     90  O23 BCD     1      29.150  23.440  22.260  1.00  0.00            
ATOM     91  C28 BCD     1      28.900  23.210  24.750  1.00  0.00            
ATOM     92  C29 BCD     1      28.360  23.830  26.040  1.00  0.00            
ATOM     93  O24 BCD     1      28.740  25.230  26.070  1.00  0.00            
ATOM     94  C30 BCD     1      28.930  23.170  27.300  1.00  0.00            
ATOM     95  O25 BCD     1      30.430  23.280  27.370  1.00  0.00            
ATOM     96  H41 BCD     1      28.560  27.090  25.040  1.00  0.00            
ATOM     97  H42 BCD     1      29.970  25.570  23.780  1.00  0.00            
ATOM     98  H43 BCD     1      27.670  26.880  22.930  1.00  0.00            
ATOM     99  H44 BCD     1      27.430  23.990  23.450  1.00  0.00            
ATOM    100  H45 BCD     1      29.090  22.480  22.250  1.00  0.00            
ATOM    101  H46 BCD     1      30.000  23.150  24.810  1.00  0.00            
ATOM    102  H47 BCD     1      27.270  23.710  26.100  1.00  0.00            
ATOM    103  H48 BCD     1      28.410  23.410  28.230  1.00  0.00            
ATOM    104  H49 BCD     1      28.670  22.100  27.200  1.00  0.00            
ATOM    105  H50 BCD     1      30.610  24.100  27.840  1.00  0.00            
ATOM    106  C31 BCD     1      23.550  28.400  24.980  1.00  0.00            
ATOM    107  O26 BCD     1      22.920  27.590  24.000  1.00  0.00            
ATOM    108  C32 BCD     1      24.830  29.030  24.490  1.00  0.00            
ATOM    109  O27 BCD     1      24.590  29.770  23.340  1.00  0.00            
ATOM    110  C33 BCD     1      25.770  27.930  24.070  1.00  0.00            
ATOM    111  C34 BCD     1      26.050  27.080  25.210  1.00  0.00            
ATOM    112  C35 BCD     1      24.850  26.590  25.930  1.00  0.00            
ATOM    113  O28 BCD     1      23.920  27.650  26.180  1.00  0.00            
ATOM    114  C36 BCD     1      25.170  25.880  27.260  1.00  0.00            
ATOM    115  O29 BCD     1      25.810  26.860  28.190  1.00  0.00            
ATOM    116  O30 BCD     1      26.970  28.570  23.590  1.00  0.00            
ATOM    117  H51 BCD     1      22.860  29.180  25.320  1.00  0.00            
ATOM    118  H52 BCD     1      25.290  29.640  25.290  1.00  0.00            
ATOM    119  H53 BCD     1      24.200  29.120  22.740  1.00  0.00            
ATOM    120  H54 BCD     1      25.340  27.300  23.280  1.00  0.00            
ATOM    121  H55 BCD     1      26.660  28.950  22.760  1.00  0.00            
ATOM    122  H56 BCD     1      26.700  27.620  25.920  1.00  0.00            
ATOM    123  H57 BCD     1      24.330  25.970  25.190  1.00  0.00            
ATOM    124  H58 BCD     1      24.250  25.480  27.700  1.00  0.00            
ATOM    125  H59 BCD     1      25.870  25.080  26.980  1.00  0.00            
ATOM    126  H60 BCD     1      26.150  26.350  28.920  1.00  0.00            
ATOM    127  C37 BCD     1      19.810  27.380  21.240  1.00  0.00            
ATOM    128  O31 BCD     1      19.920  26.000  21.180  1.00  0.00            
ATOM    129  C38 BCD     1      21.060  28.000  20.670  1.00  0.00            
ATOM    130  O32 BCD     1      21.440  27.410  19.380  1.00  0.00            
ATOM    131  C39 BCD     1      22.230  27.800  21.630  1.00  0.00            
ATOM    132  O33 BCD     1      23.450  28.430  21.260  1.00  0.00            
ATOM    133  C40 BCD     1      21.990  28.210  23.050  1.00  0.00            
ATOM    134  C41 BCD     1      20.620  27.680  23.460  1.00  0.00            
ATOM    135  O34 BCD     1      19.670  27.900  22.560  1.00  0.00            
ATOM    136  C42 BCD     1      20.030  28.240  24.820  1.00  0.00            
ATOM    137  O35 BCD     1      20.170  29.700  24.850  1.00  0.00            
ATOM    138  H61 BCD     1      19.020  27.830  20.630  1.00  0.00            
ATOM    139  H62 BCD     1      20.830  29.080  20.610  1.00  0.00            
ATOM    140  H63 BCD     1      20.980  26.570  19.310  1.00  0.00            
ATOM    141  H64 BCD     1      22.270  26.710  21.590  1.00  0.00            
ATOM    142  H65 BCD     1      23.500  28.390  20.300  1.00  0.00            
ATOM    143  H66 BCD     1      22.100  29.290  23.150  1.00  0.00            
ATOM    144  H67 BCD     1      20.740  26.580  23.480  1.00  0.00            
ATOM    145  H68 BCD     1      18.980  27.940  24.950  1.00  0.00            
ATOM    146  H69 BCD     1      20.720  27.890  25.600  1.00  0.00            
ATOM    147  H70 BCD     1      19.540  30.030  24.210  1.00  0.00            
ATOM    148  C1  CT6     2      25.110  25.750  18.710  1.00  0.00            
ATOM    149  C2  CT6     2      25.570  25.470  20.130  1.00  0.00            
ATOM    150  N1  CT6     2      25.550  24.090  20.520  1.00  0.00            
ATOM    151  C3  CT6     2      26.550  23.140  20.240  1.00  0.00            
ATOM    152  C4  CT6     2      27.780  23.550  19.500  1.00  0.00            
ATOM    153  O1  CT6     2      26.560  21.960  20.660  1.00  0.00            
ATOM    154  C5  CT6     2      24.400  23.630  21.210  1.00  0.00            
ATOM    155  C6  CT6     2      23.390  22.980  20.490  1.00  0.00            
ATOM    156  C7  CT6     2      22.200  22.480  21.050  1.00  0.00            
ATOM    157  C8  CT6     2      22.030  22.650  22.430  1.00  0.00            
ATOM    158  C9  CT6     2      22.990  23.320  23.210  1.00  0.00            
ATOM    159  C10 CT6     2      22.790  23.330  24.670  1.00  0.00            
ATOM    160  C11 CT6     2      23.830  22.770  25.440  1.00  0.00            
ATOM    161  C12 CT6     2      23.890  22.770  26.920  1.00  0.00            
ATOM    162  N2  CT6     2      22.890  23.360  27.600  1.00  0.00            
ATOM    163  C13 CT6     2      21.900  23.850  26.730  1.00  0.00            
ATOM    164  C14 CT6     2      20.780  24.560  27.220  1.00  0.00            
ATOM    165  C15 CT6     2      20.370  24.790  28.530  1.00  0.00            
ATOM    166  N3  CT6     2      19.930  24.860  29.580  1.00  0.00            
ATOM    167  C16 CT6     2      20.030  24.870  26.080  1.00  0.00            
ATOM    168  N4  CT6     2      20.590  24.390  24.990  1.00  0.00            
ATOM    169  N5  CT6     2      21.750  23.820  25.410  1.00  0.00            
ATOM    170  C17 CT6     2      24.150  23.820  22.580  1.00  0.00            
ATOM    171  H1  CT6     2      25.280  26.810  18.500  1.00  0.00            
ATOM    172  H2  CT6     2      25.530  25.040  17.980  1.00  0.00            
ATOM    173  H3  CT6     2      24.050  25.470  18.790  1.00  0.00            
ATOM    174  H4  CT6     2      24.850  26.020  20.750  1.00  0.00            
ATOM    175  H5  CT6     2      26.560  25.940  20.200  1.00  0.00            
ATOM    176  H6  CT6     2      28.480  22.710  19.460  1.00  0.00            
ATOM    177  H7  CT6     2      27.520  23.810  18.460  1.00  0.00            
ATOM    178  H8  CT6     2      28.290  24.370  20.010  1.00  0.00            
ATOM    179  H9  CT6     2      23.590  22.710  19.460  1.00  0.00            
ATOM    180  H10 CT6     2      21.530  21.970  20.370  1.00  0.00            
ATOM    181  H11 CT6     2      21.150  22.240  22.930  1.00  0.00            
ATOM    182  H12 CT6     2      24.610  22.260  24.880  1.00  0.00            
ATOM    183  H13 CT6     2      24.750  22.570  27.550  1.00  0.00            
ATOM    184  H14 CT6     2      19.050  25.320  25.990  1.00  0.00            
ATOM    185  H15 CT6     2      24.850  24.410  23.170  1.00  0.00            
TER
ENDMDL
MODEL        1
ATOM      1  C1  BCD     1      14.880  26.100  20.380  1.00  0.00            
ATOM      2  O1  BCD     1      16.040  25.930  19.580  1.00  0.00            
ATOM      3  C2  BCD     1      14.750  27.560  20.930  1.00  0.00            
ATOM      4  O2  BCD     1      14.860  28.520  19.840  1.00  0.00            
ATOM      5  C3  BCD     1      15.950  27.790  21.860  1.00  0.00            
ATOM      6  O3  BCD     1      15.860  29.090  22.400  1.00  0.00            
ATOM      7  C4  BCD     1      16.150  26.720  22.880  1.00  0.00            
ATOM      8  C5  BCD     1      15.920  25.320  22.390  1.00  0.00            
ATOM      9  O4  BCD     1      14.890  25.220  21.480  1.00  0.00            
ATOM     10  C6  BCD     1      15.760  24.260  23.540  1.00  0.00            
ATOM     11  O5  BCD     1      15.860  22.980  23.030  1.00  0.00            
ATOM     12  H1  BCD     1      14.050  25.950  19.680  1.00  0.00            
ATOM     13  H2  BCD     1      13.810  27.770  21.460  1.00  0.00            
ATOM     14  H3  BCD     1      14.940  29.320  20.370  1.00  0.00            
ATOM     15  H4  BCD     1      16.790  27.810  21.150  1.00  0.00            
ATOM     16  H5  BCD     1      15.010  29.200  22.820  1.00  0.00            
ATOM     17  H6  BCD     1      15.580  27.010  23.780  1.00  0.00            
ATOM     18  H7  BCD     1      16.860  25.030  21.910  1.00  0.00            
ATOM     19  H8  BCD     1      16.650  24.400  24.170  1.00  0.00            
ATOM     20  H9  BCD     1      14.840  24.470  24.100  1.00  0.00            
ATOM     21  H10 BCD     1      15.280  22.770  22.300  1.00  0.00            
ATOM     22  C7  BCD     1      17.580  24.460  15.910  1.00  0.00            
ATOM     23  O6  BCD     1      19.020  24.350  16.160  1.00  0.00            
ATOM     24  C8  BCD     1      17.250  25.930  16.010  1.00  0.00            
ATOM     25  O7  BCD     1      18.170  26.790  15.310  1.00  0.00            
ATOM     26  C9  BCD     1      16.860  26.440  17.440  1.00  0.00            
ATOM     27  O8  BCD     1      16.140  27.660  17.390  1.00  0.00            
ATOM     28  C10 BCD     1      16.070  25.450  18.200  1.00  0.00            
ATOM     29  C11 BCD     1      16.760  24.060  18.140  1.00  0.00            
ATOM     30  O9  BCD     1      16.780  23.610  16.720  1.00  0.00            
ATOM     31  C12 BCD     1      16.140  22.980  19.090  1.00  0.00            
ATOM     32  O10 BCD     1      14.760  22.800  18.710  1.00  0.00            
ATOM     33  H11 BCD     1      17.360  24.170  14.880  1.00  0.00            
ATOM     34  H12 BCD     1      16.280  26.070  15.530  1.00  0.00            
ATOM     35  H13 BCD     1      17.980  27.720  15.460  1.00  0.00            
ATOM     36  H14 BCD     1      17.790  26.640  18.000  1.00  0.00            
ATOM     37  H15 BCD     1      15.810  27.920  18.260  1.00  0.00            
ATOM     38  H16 BCD     1      15.100  25.310  17.710  1.00  0.00            
ATOM     39  H17 BCD     1      17.820  24.170  18.410  1.00  0.00            
ATOM     40  H18 BCD     1      16.640  22.010  18.970  1.00  0.00            
ATOM     41  H19 BCD     1      16.400  23.410  20.060  1.00  0.00            
ATOM     42  H20 BCD     1      14.760  21.900  18.360  1.00  0.00            
ATOM     43  C13 BCD     1      22.270  22.640  14.160  1.00  0.00            
ATOM     44  O11 BCD     1      23.050  22.970  15.320  1.00  0.00            
ATOM     45  C14 BCD     1      21.790  23.950  13.600  1.00  0.00            
ATOM     46  O12 BCD     1      22.870  24.810  13.270  1.00  0.00            
ATOM     47  C15 BCD     1      20.880  24.660  14.630  1.00  0.00            
ATOM     48  O13 BCD     1      20.370  25.950  14.150  1.00  0.00            
ATOM     49  C16 BCD     1      19.760  23.690  15.140  1.00  0.00            
ATOM     50  C17 BCD     1      20.460  22.430  15.640  1.00  0.00            
ATOM     51  O14 BCD     1      21.120  21.850  14.540  1.00  0.00            
ATOM     52  C18 BCD     1      19.530  21.290  16.150  1.00  0.00            
ATOM     53  O15 BCD     1      18.740  20.770  15.130  1.00  0.00            
ATOM     54  H21 BCD     1      22.870  22.150  13.380  1.00  0.00            
ATOM     55  H22 BCD     1      21.210  23.710  12.700  1.00  0.00            
ATOM     56  H23 BCD     1      22.430  25.640  13.110  1.00  0.00            
ATOM     57  H24 BCD     1      21.460  24.820  15.550  1.00  0.00            
ATOM     58  H25 BCD     1      19.560  26.120  14.640  1.00  0.00            
ATOM     59  H26 BCD     1      19.140  23.460  14.260  1.00  0.00            
ATOM     60  H27 BCD     1      21.110  22.590  16.500  1.00  0.00            
ATOM     61  H28 BCD     1      20.140  20.460  16.520  1.00  0.00            
ATOM     62  H29 BCD     1      18.780  21.640  16.870  1.00  0.00            
ATOM     63  H30 BCD     1      19.380  20.390  14.520  1.00  0.00            
ATOM     64  C19 BCD     1      26.500  22.450  17.050  1.00  0.00            
ATOM     65  O16 BCD     1      26.060  23.540  17.910  1.00  0.00            
ATOM     66  C20 BCD     1      26.680  23.070  15.600  1.00  0.00            
ATOM     67  O17 BCD     1      27.560  24.230  15.530  1.00  0.00            
ATOM     68  C21 BCD     1      25.270  23.390  15.100  1.00  0.00            
ATOM     69  O18 BCD     1      25.320  23.840  13.690  1.00  0.00            
ATOM     70  C22 BCD     1      24.240  22.300  15.370  1.00  0.00            
ATOM     71  C23 BCD     1      24.300  21.740  16.810  1.00  0.00            
ATOM     72  O19 BCD     1      25.630  21.340  17.080  1.00  0.00            
ATOM     73  C24 BCD     1      23.320  20.550  17.090  1.00  0.00            
ATOM     74  O20 BCD     1      23.370  19.600  16.030  1.00  0.00            
ATOM     75  H31 BCD     1      27.460  22.010  17.360  1.00  0.00            
ATOM     76  H32 BCD     1      27.080  22.210  15.050  1.00  0.00            
ATOM     77  H33 BCD     1      27.840  24.260  14.610  1.00  0.00            
ATOM     78  H34 BCD     1      24.960  24.240  15.720  1.00  0.00            
ATOM     79  H35 BCD     1      24.430  24.120  13.440  1.00  0.00            
ATOM     80  H36 BCD     1      24.260  21.490  14.640  1.00  0.00            
ATOM     81  H37 BCD     1      24.020  22.450  17.590  1.00  0.00            
ATOM     82  H38 BCD     1      23.670  20.120  18.040  1.00  0.00            
ATOM     83  H39 BCD     1      22.280  20.900  17.090  1.00  0.00            
ATOM     84  H40 BCD     1      23.560  18.830  16.560  1.00  0.00            
ATOM     85  C25 BCD     1      26.750  25.430  21.520  1.00  0.00            
ATOM     86  O21 BCD     1      25.360  25.790  21.560  1.00  0.00            
ATOM     87  C26 BCD     1      27.500  25.910  20.300  1.00  0.00            
ATOM     88  O22 BCD     1      27.610  27.360  20.200  1.00  0.00            
ATOM     89  C27 BCD     1      26.800  25.410  19.060  1.00  0.00            
ATOM     90  O23 BCD     1      27.460  25.720  17.900  1.00  0.00            
ATOM     91  C28 BCD     1      26.830  23.920  19.040  1.00  0.00            
ATOM     92  C29 BCD     1      26.190  23.390  20.260  1.00  0.00            
ATOM     93  O24 BCD     1      26.810  23.980  21.480  1.00  0.00            
ATOM     94  C30 BCD     1      26.460  21.900  20.350  1.00  0.00            
ATOM     95  O25 BCD     1      25.510  21.310  21.260  1.00  0.00            
ATOM     96  H41 BCD     1      27.240  25.890  22.390  1.00  0.00            
ATOM     97  H42 BCD     1      28.480  25.400  20.330  1.00  0.00            
ATOM     98  H43 BCD     1      26.890  27.650  19.620  1.00  0.00            
ATOM     99  H44 BCD     1      25.770  25.790  19.040  1.00  0.00            
ATOM    100  H45 BCD     1      27.220  25.180  17.140  1.00  0.00            
ATOM    101  H46 BCD     1      27.850  23.530  18.910  1.00  0.00            
ATOM    102  H47 BCD     1      25.110  23.560  20.200  1.00  0.00            
ATOM    103  H48 BCD     1      26.280  21.440  19.370  1.00  0.00            
ATOM    104  H49 BCD     1      27.500  21.780  20.670  1.00  0.00            
ATOM    105  H50 BCD     1      24.620  21.660  21.140  1.00  0.00            
ATOM    106  C31 BCD     1      22.740  28.540  22.580  1.00  0.00            
ATOM    107  O26 BCD     1      21.640  27.630  22.540  1.00  0.00            
ATOM    108  C32 BCD     1      23.390  28.840  21.280  1.00  0.00            
ATOM    109  O27 BCD     1      22.380  29.310  20.390  1.00  0.00            
ATOM    110  C33 BCD     1      24.100  27.620  20.730  1.00  0.00            
ATOM    111  C34 BCD     1      25.030  27.060  21.810  1.00  0.00            
ATOM    112  C35 BCD     1      24.410  27.010  23.250  1.00  0.00            
ATOM    113  O28 BCD     1      23.750  28.250  23.490  1.00  0.00            
ATOM    114  C36 BCD     1      25.340  26.590  24.390  1.00  0.00            
ATOM    115  O29 BCD     1      26.630  27.250  24.380  1.00  0.00            
ATOM    116  O30 BCD     1      24.870  28.010  19.600  1.00  0.00            
ATOM    117  H51 BCD     1      22.250  29.450  22.940  1.00  0.00            
ATOM    118  H52 BCD     1      24.150  29.600  21.440  1.00  0.00            
ATOM    119  H53 BCD     1      22.800  29.340  19.530  1.00  0.00            
ATOM    120  H54 BCD     1      23.430  26.810  20.410  1.00  0.00            
ATOM    121  H55 BCD     1      24.460  28.610  18.970  1.00  0.00            
ATOM    122  H56 BCD     1      25.880  27.760  21.830  1.00  0.00            
ATOM    123  H57 BCD     1      23.590  26.280  23.200  1.00  0.00            
ATOM    124  H58 BCD     1      24.830  26.800  25.330  1.00  0.00            
ATOM    125  H59 BCD     1      25.450  25.510  24.310  1.00  0.00            
ATOM    126  H60 BCD     1      27.270  26.840  24.970  1.00  0.00            
ATOM    127  C37 BCD     1      18.100  26.690  24.370  1.00  0.00            
ATOM    128  O31 BCD     1      17.520  26.850  23.090  1.00  0.00            
ATOM    129  C38 BCD     1      18.650  28.060  24.820  1.00  0.00            
ATOM    130  O32 BCD     1      17.590  29.030  24.780  1.00  0.00            
ATOM    131  C39 BCD     1      19.780  28.470  23.820  1.00  0.00            
ATOM    132  O33 BCD     1      20.280  29.790  24.120  1.00  0.00            
ATOM    133  C40 BCD     1      20.860  27.390  23.710  1.00  0.00            
ATOM    134  C41 BCD     1      20.160  26.050  23.530  1.00  0.00            
ATOM    135  O34 BCD     1      19.170  25.750  24.460  1.00  0.00            
ATOM    136  C42 BCD     1      21.160  24.880  23.610  1.00  0.00            
ATOM    137  O35 BCD     1      20.670  23.650  23.210  1.00  0.00            
ATOM    138  H61 BCD     1      17.370  26.420  25.140  1.00  0.00            
ATOM    139  H62 BCD     1      19.040  28.050  25.850  1.00  0.00            
ATOM    140  H63 BCD     1      17.480  29.130  23.820  1.00  0.00            
ATOM    141  H64 BCD     1      19.250  28.500  22.860  1.00  0.00            
ATOM    142  H65 BCD     1      20.820  29.750  24.920  1.00  0.00            
ATOM    143  H66 BCD     1      21.500  27.270  24.600  1.00  0.00            
ATOM    144  H67 BCD     1      19.650  25.980  22.560  1.00  0.00            
ATOM    145  H68 BCD     1      22.110  25.060  23.100  1.00  0.00            
ATOM    146  H69 BCD     1      21.500  24.810  24.650  1.00  0.00            
ATOM    147  H70 BCD     1      19.880  23.370  23.690  1.00  0.00            
ATOM    148  C1  CT6     2      21.090  31.990  15.550  1.00  0.00            
ATOM    149  C2  CT6     2      19.680  32.270  16.120  1.00  0.00            
ATOM    150  N1  CT6     2      18.920  30.960  16.180  1.00  0.00            
ATOM    151  C3  CT6     2      17.990  30.530  15.230  1.00  0.00            
ATOM    152  C4  CT6     2      17.720  31.470  14.010  1.00  0.00            
ATOM    153  O1  CT6     2      17.580  29.370  15.180  1.00  0.00            
ATOM    154  C5  CT6     2      19.130  30.140  17.340  1.00  0.00            
ATOM    155  C6  CT6     2      18.450  30.470  18.510  1.00  0.00            
ATOM    156  C7  CT6     2      18.550  29.570  19.620  1.00  0.00            
ATOM    157  C8  CT6     2      19.470  28.490  19.530  1.00  0.00            
ATOM    158  C9  CT6     2      20.090  28.080  18.370  1.00  0.00            
ATOM    159  C10 CT6     2      20.930  26.890  18.190  1.00  0.00            
ATOM    160  C11 CT6     2      22.160  27.020  17.480  1.00  0.00            
ATOM    161  C12 CT6     2      23.130  25.940  17.350  1.00  0.00            
ATOM    162  N2  CT6     2      23.040  24.800  18.110  1.00  0.00            
ATOM    163  C13 CT6     2      21.850  24.830  18.800  1.00  0.00            
ATOM    164  C14 CT6     2      21.620  23.860  19.670  1.00  0.00            
ATOM    165  C15 CT6     2      22.440  22.780  20.040  1.00  0.00            
ATOM    166  N3  CT6     2      22.970  21.890  20.530  1.00  0.00            
ATOM    167  C16 CT6     2      20.280  24.110  20.130  1.00  0.00            
ATOM    168  N4  CT6     2      19.840  25.280  19.660  1.00  0.00            
ATOM    169  N5  CT6     2      20.810  25.650  18.840  1.00  0.00            
ATOM    170  C17 CT6     2      19.910  28.970  17.250  1.00  0.00            
ATOM    171  H1  CT6     2      21.460  31.120  16.110  1.00  0.00            
ATOM    172  H2  CT6     2      21.090  31.650  14.510  1.00  0.00            
ATOM    173  H3  CT6     2      21.800  32.770  15.850  1.00  0.00            
ATOM    174  H4  CT6     2      19.170  33.020  15.500  1.00  0.00            
ATOM    175  H5  CT6     2      19.700  32.640  17.150  1.00  0.00            
ATOM    176  H6  CT6     2      17.060  32.330  14.190  1.00  0.00            
ATOM    177  H7  CT6     2      18.660  31.900  13.650  1.00  0.00            
ATOM    178  H8  CT6     2      17.390  30.810  13.200  1.00  0.00            
ATOM    179  H9  CT6     2      17.850  31.370  18.450  1.00  0.00            
ATOM    180  H10 CT6     2      18.000  29.650  20.550  1.00  0.00            
ATOM    181  H11 CT6     2      19.620  27.910  20.430  1.00  0.00            
ATOM    182  H12 CT6     2      22.370  27.930  16.940  1.00  0.00            
ATOM    183  H13 CT6     2      24.030  26.040  16.770  1.00  0.00            
ATOM    184  H14 CT6     2      19.700  23.560  20.860  1.00  0.00            
ATOM    185  H15 CT6     2      20.380  28.750  16.300  1.00  0.00            
TER
ENDMDL
MODEL        1
ATOM      1  C1  BCD     1      11.300  28.930  33.780  1.00  0.00            
ATOM      2  O1  BCD     1      11.020  28.410  32.480  1.00  0.00            
ATOM      3  C2  BCD     1      11.770  30.420  33.720  1.00  0.00            
ATOM      4  O2  BCD     1      10.700  31.100  32.980  1.00  0.00            
ATOM      5  C3  BCD     1      13.090  30.430  32.910  1.00  0.00            
ATOM      6  O3  BCD     1      13.600  31.750  32.980  1.00  0.00            
ATOM      7  C4  BCD     1      14.130  29.420  33.380  1.00  0.00            
ATOM      8  C5  BCD     1      13.490  28.120  33.620  1.00  0.00            
ATOM      9  O4  BCD     1      12.320  28.190  34.370  1.00  0.00            
ATOM     10  C6  BCD     1      14.420  27.170  34.200  1.00  0.00            
ATOM     11  O5  BCD     1      14.980  27.750  35.410  1.00  0.00            
ATOM     12  H1  BCD     1      10.370  28.860  34.360  1.00  0.00            
ATOM     13  H2  BCD     1      11.800  30.770  34.750  1.00  0.00            
ATOM     14  H3  BCD     1      10.900  32.040  32.880  1.00  0.00            
ATOM     15  H4  BCD     1      12.810  30.170  31.880  1.00  0.00            
ATOM     16  H5  BCD     1      14.510  31.640  32.670  1.00  0.00            
ATOM     17  H6  BCD     1      14.640  29.840  34.260  1.00  0.00            
ATOM     18  H7  BCD     1      13.260  27.700  32.630  1.00  0.00            
ATOM     19  H8  BCD     1      13.810  26.270  34.350  1.00  0.00            
ATOM     20  H9  BCD     1      15.180  26.930  33.450  1.00  0.00            
ATOM     21  H10 BCD     1      15.490  27.020  35.770  1.00  0.00            
ATOM     22  C7  BCD     1       8.160  26.170  30.650  1.00  0.00            
ATOM     23  O6  BCD     1       8.990  26.310  29.440  1.00  0.00            
ATOM     24  C8  BCD     1       7.670  27.510  31.110  1.00  0.00            
ATOM     25  O7  BCD     1       6.910  28.080  30.030  1.00  0.00            
ATOM     26  C9  BCD     1       8.870  28.370  31.420  1.00  0.00            
ATOM     27  O8  BCD     1       8.570  29.670  31.920  1.00  0.00            
ATOM     28  C10 BCD     1       9.830  27.650  32.420  1.00  0.00            
ATOM     29  C11 BCD     1      10.140  26.250  31.980  1.00  0.00            
ATOM     30  O9  BCD     1       8.940  25.610  31.710  1.00  0.00            
ATOM     31  C12 BCD     1      10.860  25.390  33.030  1.00  0.00            
ATOM     32  O10 BCD     1      10.230  25.510  34.260  1.00  0.00            
ATOM     33  H11 BCD     1       7.270  25.550  30.500  1.00  0.00            
ATOM     34  H12 BCD     1       7.050  27.310  31.980  1.00  0.00            
ATOM     35  H13 BCD     1       6.980  29.020  30.250  1.00  0.00            
ATOM     36  H14 BCD     1       9.430  28.590  30.510  1.00  0.00            
ATOM     37  H15 BCD     1       9.320  30.220  32.130  1.00  0.00            
ATOM     38  H16 BCD     1       9.290  27.640  33.380  1.00  0.00            
ATOM     39  H17 BCD     1      10.660  26.210  31.010  1.00  0.00            
ATOM     40  H18 BCD     1      10.950  24.360  32.670  1.00  0.00            
ATOM     41  H19 BCD     1      11.920  25.690  33.070  1.00  0.00            
ATOM     42  H20 BCD     1      10.740  25.090  34.960  1.00  0.00            
ATOM     43  C13 BCD     1       9.020  24.430  25.690  1.00  0.00            
ATOM     44  O11 BCD     1      10.320  24.880  25.520  1.00  0.00            
ATOM     45  C14 BCD     1       8.120  25.640  25.890  1.00  0.00            
ATOM     46  O12 BCD     1       8.150  26.450  24.740  1.00  0.00            
ATOM     47  C15 BCD     1       8.460  26.420  27.170  1.00  0.00            
ATOM     48  O13 BCD     1       7.480  27.400  27.320  1.00  0.00            
ATOM     49  C16 BCD     1       8.550  25.480  28.360  1.00  0.00            
ATOM     50  C17 BCD     1       9.550  24.340  28.070  1.00  0.00            
ATOM     51  O14 BCD     1       9.100  23.640  26.910  1.00  0.00            
ATOM     52  C18 BCD     1       9.730  23.460  29.330  1.00  0.00            
ATOM     53  O15 BCD     1       8.580  22.950  29.980  1.00  0.00            
ATOM     54  H21 BCD     1       8.740  23.660  24.960  1.00  0.00            
ATOM     55  H22 BCD     1       7.080  25.320  26.030  1.00  0.00            
ATOM     56  H23 BCD     1       7.750  27.310  24.860  1.00  0.00            
ATOM     57  H24 BCD     1       9.420  26.950  27.080  1.00  0.00            
ATOM     58  H25 BCD     1       7.270  27.450  28.260  1.00  0.00            
ATOM     59  H26 BCD     1       7.560  25.070  28.550  1.00  0.00            
ATOM     60  H27 BCD     1      10.520  24.820  27.890  1.00  0.00            
ATOM     61  H28 BCD     1      10.430  22.650  29.070  1.00  0.00            
ATOM     62  H29 BCD     1      10.190  24.130  30.070  1.00  0.00            
ATOM     63  H30 BCD     1       8.960  22.280  30.560  1.00  0.00            
ATOM     64  C19 BCD     1      13.310  24.680  22.800  1.00  0.00            
ATOM     65  O16 BCD     1      13.670  25.910  23.250  1.00  0.00            
ATOM     66  C20 BCD     1      11.930  24.620  22.170  1.00  0.00            
ATOM     67  O17 BCD     1      11.850  25.530  21.090  1.00  0.00            
ATOM     68  C21 BCD     1      10.920  25.070  23.240  1.00  0.00            
ATOM     69  O18 BCD     1       9.650  24.890  22.720  1.00  0.00            
ATOM     70  C22 BCD     1      11.090  24.220  24.510  1.00  0.00            
ATOM     71  C23 BCD     1      12.560  24.090  25.010  1.00  0.00            
ATOM     72  O19 BCD     1      13.360  23.770  23.890  1.00  0.00            
ATOM     73  C24 BCD     1      12.870  23.060  26.110  1.00  0.00            
ATOM     74  O20 BCD     1      12.460  21.730  25.880  1.00  0.00            
ATOM     75  H31 BCD     1      14.060  24.400  22.050  1.00  0.00            
ATOM     76  H32 BCD     1      11.810  23.600  21.780  1.00  0.00            
ATOM     77  H33 BCD     1      11.690  26.430  21.390  1.00  0.00            
ATOM     78  H34 BCD     1      11.160  26.120  23.460  1.00  0.00            
ATOM     79  H35 BCD     1       8.980  25.400  23.190  1.00  0.00            
ATOM     80  H36 BCD     1      10.690  23.210  24.410  1.00  0.00            
ATOM     81  H37 BCD     1      12.780  25.100  25.400  1.00  0.00            
ATOM     82  H38 BCD     1      13.950  23.180  26.260  1.00  0.00            
ATOM     83  H39 BCD     1      12.330  23.390  27.010  1.00  0.00            
ATOM     84  H40 BCD     1      13.140  21.370  25.300  1.00  0.00            
ATOM     85  C25 BCD     1      15.990  29.100  23.110  1.00  0.00            
ATOM     86  O21 BCD     1      15.960  29.010  24.510  1.00  0.00            
ATOM     87  C26 BCD     1      14.590  29.410  22.470  1.00  0.00            
ATOM     88  O22 BCD     1      14.030  30.500  23.270  1.00  0.00            
ATOM     89  C27 BCD     1      13.720  28.160  22.710  1.00  0.00            
ATOM     90  O23 BCD     1      12.390  28.360  22.180  1.00  0.00            
ATOM     91  C28 BCD     1      14.380  26.820  22.410  1.00  0.00            
ATOM     92  C29 BCD     1      15.880  26.730  22.820  1.00  0.00            
ATOM     93  O24 BCD     1      16.550  27.940  22.590  1.00  0.00            
ATOM     94  C30 BCD     1      16.590  25.650  22.020  1.00  0.00            
ATOM     95  O25 BCD     1      16.330  25.600  20.570  1.00  0.00            
ATOM     96  H41 BCD     1      16.620  29.930  22.770  1.00  0.00            
ATOM     97  H42 BCD     1      14.570  29.690  21.410  1.00  0.00            
ATOM     98  H43 BCD     1      14.540  30.480  24.090  1.00  0.00            
ATOM     99  H44 BCD     1      13.640  28.160  23.810  1.00  0.00            
ATOM    100  H45 BCD     1      12.300  29.310  22.300  1.00  0.00            
ATOM    101  H46 BCD     1      14.290  26.580  21.340  1.00  0.00            
ATOM    102  H47 BCD     1      15.980  26.410  23.860  1.00  0.00            
ATOM    103  H48 BCD     1      17.680  25.690  22.130  1.00  0.00            
ATOM    104  H49 BCD     1      16.300  24.710  22.500  1.00  0.00            
ATOM    105  H50 BCD     1      16.740  24.840  20.140  1.00  0.00            
ATOM    106  C31 BCD     1      18.140  30.250  27.820  1.00  0.00            
ATOM    107  O26 BCD     1      17.250  29.570  28.660  1.00  0.00            
ATOM    108  C32 BCD     1      17.260  31.300  27.070  1.00  0.00            
ATOM    109  O27 BCD     1      16.790  32.360  27.970  1.00  0.00            
ATOM    110  C33 BCD     1      16.210  30.670  26.210  1.00  0.00            
ATOM    111  C34 BCD     1      16.990  29.720  25.200  1.00  0.00            
ATOM    112  C35 BCD     1      17.840  28.720  26.000  1.00  0.00            
ATOM    113  O28 BCD     1      18.770  29.420  26.880  1.00  0.00            
ATOM    114  C36 BCD     1      18.670  27.780  25.120  1.00  0.00            
ATOM    115  O29 BCD     1      19.380  26.830  25.790  1.00  0.00            
ATOM    116  O30 BCD     1      15.530  31.660  25.460  1.00  0.00            
ATOM    117  H51 BCD     1      18.940  30.750  28.360  1.00  0.00            
ATOM    118  H52 BCD     1      17.950  31.810  26.380  1.00  0.00            
ATOM    119  H53 BCD     1      16.320  33.040  27.480  1.00  0.00            
ATOM    120  H54 BCD     1      15.560  30.020  26.820  1.00  0.00            
ATOM    121  H55 BCD     1      14.830  32.100  25.940  1.00  0.00            
ATOM    122  H56 BCD     1      17.720  30.270  24.590  1.00  0.00            
ATOM    123  H57 BCD     1      17.220  28.100  26.660  1.00  0.00            
ATOM    124  H58 BCD     1      17.950  27.320  24.430  1.00  0.00            
ATOM    125  H59 BCD     1      19.330  28.400  24.490  1.00  0.00            
ATOM    126  H60 BCD     1      19.900  26.230  25.250  1.00  0.00            
ATOM    127  C37 BCD     1      16.410  29.050  32.590  1.00  0.00            
ATOM    128  O31 BCD     1      15.040  29.250  32.320  1.00  0.00            
ATOM    129  C38 BCD     1      17.200  30.330  32.320  1.00  0.00            
ATOM    130  O32 BCD     1      16.620  31.490  33.010  1.00  0.00            
ATOM    131  C39 BCD     1      17.130  30.560  30.820  1.00  0.00            
ATOM    132  O33 BCD     1      17.770  31.810  30.500  1.00  0.00            
ATOM    133  C40 BCD     1      17.700  29.450  29.940  1.00  0.00            
ATOM    134  C41 BCD     1      17.090  28.140  30.340  1.00  0.00            
ATOM    135  O34 BCD     1      17.040  28.030  31.760  1.00  0.00            
ATOM    136  C42 BCD     1      17.870  26.860  29.900  1.00  0.00            
ATOM    137  O35 BCD     1      19.170  27.020  30.300  1.00  0.00            
ATOM    138  H61 BCD     1      16.530  28.740  33.630  1.00  0.00            
ATOM    139  H62 BCD     1      18.260  30.220  32.570  1.00  0.00            
ATOM    140  H63 BCD     1      17.270  32.190  33.140  1.00  0.00            
ATOM    141  H64 BCD     1      16.050  30.620  30.620  1.00  0.00            
ATOM    142  H65 BCD     1      17.520  32.050  29.600  1.00  0.00            
ATOM    143  H66 BCD     1      18.790  29.340  29.980  1.00  0.00            
ATOM    144  H67 BCD     1      16.060  28.070  29.960  1.00  0.00            
ATOM    145  H68 BCD     1      17.350  26.000  30.330  1.00  0.00            
ATOM    146  H69 BCD     1      17.860  26.830  28.800  1.00  0.00            
ATOM    147  H70 BCD     1      19.190  27.390  31.180  1.00  0.00            
ATOM    148  C1  CT6     2      10.220  32.440  29.070  1.00  0.00            
ATOM    149  C2  CT6     2      11.330  31.630  29.780  1.00  0.00            
ATOM    150  N1  CT6     2      12.490  31.550  28.850  1.00  0.00            
ATOM    151  C3  CT6     2      13.280  32.630  28.610  1.00  0.00            
ATOM    152  C4  CT6     2      13.340  33.780  29.630  1.00  0.00            
ATOM    153  O1  CT6     2      13.860  32.740  27.500  1.00  0.00            
ATOM    154  C5  CT6     2      12.570  30.430  28.000  1.00  0.00            
ATOM    155  C6  CT6     2      11.890  30.350  26.720  1.00  0.00            
ATOM    156  C7  CT6     2      11.970  29.220  25.970  1.00  0.00            
ATOM    157  C8  CT6     2      12.670  28.080  26.440  1.00  0.00            
ATOM    158  C9  CT6     2      13.320  28.150  27.680  1.00  0.00            
ATOM    159  C10 CT6     2      13.900  26.920  28.280  1.00  0.00            
ATOM    160  C11 CT6     2      13.540  26.620  29.570  1.00  0.00            
ATOM    161  C12 CT6     2      14.130  25.500  30.280  1.00  0.00            
ATOM    162  N2  CT6     2      14.940  24.620  29.690  1.00  0.00            
ATOM    163  C13 CT6     2      15.230  25.020  28.450  1.00  0.00            
ATOM    164  C14 CT6     2      16.230  24.480  27.770  1.00  0.00            
ATOM    165  C15 CT6     2      17.100  23.380  28.080  1.00  0.00            
ATOM    166  N3  CT6     2      17.790  22.500  28.320  1.00  0.00            
ATOM    167  C16 CT6     2      16.360  25.330  26.620  1.00  0.00            
ATOM    168  N4  CT6     2      15.500  26.320  26.630  1.00  0.00            
ATOM    169  N5  CT6     2      14.800  26.090  27.760  1.00  0.00            
ATOM    170  C17 CT6     2      13.330  29.380  28.430  1.00  0.00            
ATOM    171  H1  CT6     2       9.340  32.690  29.670  1.00  0.00            
ATOM    172  H2  CT6     2      10.580  33.390  28.650  1.00  0.00            
ATOM    173  H3  CT6     2       9.930  31.810  28.220  1.00  0.00            
ATOM    174  H4  CT6     2      11.040  30.670  30.240  1.00  0.00            
ATOM    175  H5  CT6     2      11.800  32.200  30.590  1.00  0.00            
ATOM    176  H6  CT6     2      14.040  34.570  29.320  1.00  0.00            
ATOM    177  H7  CT6     2      12.380  34.300  29.690  1.00  0.00            
ATOM    178  H8  CT6     2      13.650  33.350  30.590  1.00  0.00            
ATOM    179  H9  CT6     2      11.200  31.140  26.440  1.00  0.00            
ATOM    180  H10 CT6     2      11.420  29.010  25.060  1.00  0.00            
ATOM    181  H11 CT6     2      12.740  27.240  25.750  1.00  0.00            
ATOM    182  H12 CT6     2      12.840  27.250  30.100  1.00  0.00            
ATOM    183  H13 CT6     2      13.920  25.350  31.330  1.00  0.00            
ATOM    184  H14 CT6     2      17.070  25.290  25.800  1.00  0.00            
ATOM    185  H15 CT6     2      13.840  29.500  29.390  1.00  0.00            
TER
ENDMDL
MODEL        1
ATOM      1  C1  BCD     1      15.410  24.790  23.840  1.00  0.00            
ATOM      2  O1  BCD     1      16.680  24.520  24.330  1.00  0.00            
ATOM      3  C2  BCD     1      15.440  25.260  22.390  1.00  0.00            
ATOM      4  O2  BCD     1      15.860  24.230  21.480  1.00  0.00            
ATOM      5  C3  BCD     1      16.250  26.550  22.300  1.00  0.00            
ATOM      6  O3  BCD     1      16.190  27.090  20.960  1.00  0.00            
ATOM      7  C4  BCD     1      15.890  27.640  23.280  1.00  0.00            
ATOM      8  C5  BCD     1      15.550  27.100  24.660  1.00  0.00            
ATOM      9  O4  BCD     1      14.900  25.850  24.640  1.00  0.00            
ATOM     10  C6  BCD     1      14.600  27.980  25.310  1.00  0.00            
ATOM     11  O5  BCD     1      14.400  27.570  26.640  1.00  0.00            
ATOM     12  H1  BCD     1      14.690  23.970  24.000  1.00  0.00            
ATOM     13  H2  BCD     1      14.370  25.480  22.260  1.00  0.00            
ATOM     14  H3  BCD     1      16.810  24.220  21.630  1.00  0.00            
ATOM     15  H4  BCD     1      17.250  26.190  22.580  1.00  0.00            
ATOM     16  H5  BCD     1      15.870  26.410  20.360  1.00  0.00            
ATOM     17  H6  BCD     1      14.990  28.190  22.960  1.00  0.00            
ATOM     18  H7  BCD     1      16.470  27.170  25.270  1.00  0.00            
ATOM     19  H8  BCD     1      15.090  28.960  25.360  1.00  0.00            
ATOM     20  H9  BCD     1      13.710  28.030  24.670  1.00  0.00            
ATOM     21  H10 BCD     1      13.980  26.710  26.590  1.00  0.00            
ATOM     22  C7  BCD     1      19.100  21.010  24.530  1.00  0.00            
ATOM     23  O6  BCD     1      20.010  21.560  25.470  1.00  0.00            
ATOM     24  C8  BCD     1      19.130  21.760  23.240  1.00  0.00            
ATOM     25  O7  BCD     1      20.420  21.900  22.640  1.00  0.00            
ATOM     26  C9  BCD     1      18.530  23.190  23.430  1.00  0.00            
ATOM     27  O8  BCD     1      18.410  23.860  22.140  1.00  0.00            
ATOM     28  C10 BCD     1      17.120  23.170  24.050  1.00  0.00            
ATOM     29  C11 BCD     1      17.150  22.390  25.400  1.00  0.00            
ATOM     30  O9  BCD     1      17.760  21.180  25.110  1.00  0.00            
ATOM     31  C12 BCD     1      15.770  22.240  25.970  1.00  0.00            
ATOM     32  O10 BCD     1      14.840  21.890  24.950  1.00  0.00            
ATOM     33  H11 BCD     1      19.390  19.960  24.430  1.00  0.00            
ATOM     34  H12 BCD     1      18.550  21.150  22.540  1.00  0.00            
ATOM     35  H13 BCD     1      21.150  21.940  23.260  1.00  0.00            
ATOM     36  H14 BCD     1      19.140  23.860  24.060  1.00  0.00            
ATOM     37  H15 BCD     1      19.230  23.870  21.650  1.00  0.00            
ATOM     38  H16 BCD     1      16.470  22.580  23.390  1.00  0.00            
ATOM     39  H17 BCD     1      17.890  22.920  26.010  1.00  0.00            
ATOM     40  H18 BCD     1      15.820  21.590  26.850  1.00  0.00            
ATOM     41  H19 BCD     1      15.430  23.220  26.330  1.00  0.00            
ATOM     42  H20 BCD     1      15.360  21.230  24.490  1.00  0.00            
ATOM     43  C13 BCD     1      23.260  21.080  27.870  1.00  0.00            
ATOM     44  O11 BCD     1      23.060  22.450  28.210  1.00  0.00            
ATOM     45  C14 BCD     1      23.520  20.980  26.350  1.00  0.00            
ATOM     46  O12 BCD     1      24.840  21.540  26.060  1.00  0.00            
ATOM     47  C15 BCD     1      22.370  21.610  25.550  1.00  0.00            
ATOM     48  O13 BCD     1      22.690  21.640  24.160  1.00  0.00            
ATOM     49  C16 BCD     1      21.090  20.780  25.930  1.00  0.00            
ATOM     50  C17 BCD     1      20.910  20.750  27.500  1.00  0.00            
ATOM     51  O14 BCD     1      22.120  20.320  28.140  1.00  0.00            
ATOM     52  C18 BCD     1      19.760  19.800  27.840  1.00  0.00            
ATOM     53  O15 BCD     1      19.400  19.790  29.180  1.00  0.00            
ATOM     54  H21 BCD     1      24.130  20.630  28.370  1.00  0.00            
ATOM     55  H22 BCD     1      23.580  19.890  26.250  1.00  0.00            
ATOM     56  H23 BCD     1      25.170  21.210  25.220  1.00  0.00            
ATOM     57  H24 BCD     1      22.240  22.650  25.880  1.00  0.00            
ATOM     58  H25 BCD     1      23.320  22.370  24.080  1.00  0.00            
ATOM     59  H26 BCD     1      21.080  19.790  25.460  1.00  0.00            
ATOM     60  H27 BCD     1      20.690  21.810  27.690  1.00  0.00            
ATOM     61  H28 BCD     1      18.910  20.070  27.200  1.00  0.00            
ATOM     62  H29 BCD     1      20.090  18.780  27.600  1.00  0.00            
ATOM     63  H30 BCD     1      18.840  19.030  29.340  1.00  0.00            
ATOM     64  C19 BCD     1      24.260  25.400  30.570  1.00  0.00            
ATOM     65  O16 BCD     1      23.480  26.320  29.770  1.00  0.00            
ATOM     66  C20 BCD     1      25.400  24.860  29.700  1.00  0.00            
ATOM     67  O17 BCD     1      26.240  25.940  29.130  1.00  0.00            
ATOM     68  C21 BCD     1      24.820  23.920  28.670  1.00  0.00            
ATOM     69  O18 BCD     1      25.890  23.270  27.980  1.00  0.00            
ATOM     70  C22 BCD     1      23.830  22.850  29.260  1.00  0.00            
ATOM     71  C23 BCD     1      22.840  23.560  30.150  1.00  0.00            
ATOM     72  O19 BCD     1      23.460  24.360  31.110  1.00  0.00            
ATOM     73  C24 BCD     1      21.930  22.600  30.860  1.00  0.00            
ATOM     74  O20 BCD     1      22.720  21.720  31.700  1.00  0.00            
ATOM     75  H31 BCD     1      24.720  25.990  31.360  1.00  0.00            
ATOM     76  H32 BCD     1      26.020  24.260  30.380  1.00  0.00            
ATOM     77  H33 BCD     1      26.790  25.420  28.530  1.00  0.00            
ATOM     78  H34 BCD     1      24.320  24.540  27.910  1.00  0.00            
ATOM     79  H35 BCD     1      25.540  22.880  27.170  1.00  0.00            
ATOM     80  H36 BCD     1      24.360  21.980  29.680  1.00  0.00            
ATOM     81  H37 BCD     1      22.150  24.050  29.460  1.00  0.00            
ATOM     82  H38 BCD     1      21.170  23.170  31.420  1.00  0.00            
ATOM     83  H39 BCD     1      21.340  21.990  30.160  1.00  0.00            
ATOM     84  H40 BCD     1      22.070  21.290  32.260  1.00  0.00            
ATOM     85  C25 BCD     1      21.940  30.050  30.040  1.00  0.00            
ATOM     86  O21 BCD     1      21.660  30.210  28.660  1.00  0.00            
ATOM     87  C26 BCD     1      23.410  29.990  30.370  1.00  0.00            
ATOM     88  O22 BCD     1      24.070  31.130  29.890  1.00  0.00            
ATOM     89  C27 BCD     1      24.030  28.650  29.960  1.00  0.00            
ATOM     90  O23 BCD     1      25.420  28.420  30.330  1.00  0.00            
ATOM     91  C28 BCD     1      23.140  27.510  30.450  1.00  0.00            
ATOM     92  C29 BCD     1      21.750  27.760  29.940  1.00  0.00            
ATOM     93  O24 BCD     1      21.260  28.960  30.550  1.00  0.00            
ATOM     94  C30 BCD     1      20.700  26.720  30.320  1.00  0.00            
ATOM     95  O25 BCD     1      20.860  26.400  31.670  1.00  0.00            
ATOM     96  H41 BCD     1      21.540  30.870  30.640  1.00  0.00            
ATOM     97  H42 BCD     1      23.490  30.050  31.460  1.00  0.00            
ATOM     98  H43 BCD     1      23.970  31.130  28.930  1.00  0.00            
ATOM     99  H44 BCD     1      23.960  28.520  28.870  1.00  0.00            
ATOM    100  H45 BCD     1      25.660  27.510  30.110  1.00  0.00            
ATOM    101  H46 BCD     1      23.210  27.390  31.540  1.00  0.00            
ATOM    102  H47 BCD     1      21.660  27.810  28.840  1.00  0.00            
ATOM    103  H48 BCD     1      19.700  27.140  30.200  1.00  0.00            
ATOM    104  H49 BCD     1      20.750  25.870  29.620  1.00  0.00            
ATOM    105  H50 BCD     1      20.030  26.330  32.140  1.00  0.00            
ATOM    106  C31 BCD     1      19.870  32.490  25.830  1.00  0.00            
ATOM    107  O26 BCD     1      19.660  31.320  25.010  1.00  0.00            
ATOM    108  C32 BCD     1      21.370  32.790  26.190  1.00  0.00            
ATOM    109  O27 BCD     1      22.210  33.020  25.010  1.00  0.00            
ATOM    110  C33 BCD     1      22.060  31.700  27.070  1.00  0.00            
ATOM    111  C34 BCD     1      21.170  31.440  28.180  1.00  0.00            
ATOM    112  C35 BCD     1      19.690  31.240  27.790  1.00  0.00            
ATOM    113  O28 BCD     1      19.140  32.300  27.070  1.00  0.00            
ATOM    114  C36 BCD     1      18.870  31.120  29.050  1.00  0.00            
ATOM    115  O29 BCD     1      18.890  32.350  29.830  1.00  0.00            
ATOM    116  O30 BCD     1      23.390  32.100  27.380  1.00  0.00            
ATOM    117  H51 BCD     1      19.430  33.360  25.330  1.00  0.00            
ATOM    118  H52 BCD     1      21.440  33.760  26.700  1.00  0.00            
ATOM    119  H53 BCD     1      22.150  33.940  24.750  1.00  0.00            
ATOM    120  H54 BCD     1      22.060  30.820  26.420  1.00  0.00            
ATOM    121  H55 BCD     1      23.660  32.700  26.680  1.00  0.00            
ATOM    122  H56 BCD     1      21.140  32.290  28.880  1.00  0.00            
ATOM    123  H57 BCD     1      19.530  30.350  27.160  1.00  0.00            
ATOM    124  H58 BCD     1      17.850  30.920  28.680  1.00  0.00            
ATOM    125  H59 BCD     1      19.220  30.210  29.550  1.00  0.00            
ATOM    126  H60 BCD     1      18.860  32.020  30.730  1.00  0.00            
ATOM    127  C37 BCD     1      16.860  29.630  22.480  1.00  0.00            
ATOM    128  O31 BCD     1      17.050  28.470  23.190  1.00  0.00            
ATOM    129  C38 BCD     1      18.190  29.970  21.770  1.00  0.00            
ATOM    130  O32 BCD     1      18.530  28.880  20.910  1.00  0.00            
ATOM    131  C39 BCD     1      19.190  30.220  22.870  1.00  0.00            
ATOM    132  O33 BCD     1      20.500  30.630  22.440  1.00  0.00            
ATOM    133  C40 BCD     1      18.760  31.370  23.890  1.00  0.00            
ATOM    134  C41 BCD     1      17.310  31.080  24.410  1.00  0.00            
ATOM    135  O34 BCD     1      16.410  30.640  23.320  1.00  0.00            
ATOM    136  C42 BCD     1      16.600  32.330  25.000  1.00  0.00            
ATOM    137  O35 BCD     1      16.470  33.240  23.930  1.00  0.00            
ATOM    138  H61 BCD     1      16.090  29.360  21.750  1.00  0.00            
ATOM    139  H62 BCD     1      18.110  30.900  21.190  1.00  0.00            
ATOM    140  H63 BCD     1      17.760  28.320  21.040  1.00  0.00            
ATOM    141  H64 BCD     1      19.230  29.230  23.330  1.00  0.00            
ATOM    142  H65 BCD     1      21.030  30.820  23.220  1.00  0.00            
ATOM    143  H66 BCD     1      18.840  32.390  23.500  1.00  0.00            
ATOM    144  H67 BCD     1      17.240  30.230  25.110  1.00  0.00            
ATOM    145  H68 BCD     1      15.640  31.900  25.320  1.00  0.00            
ATOM    146  H69 BCD     1      17.160  32.740  25.840  1.00  0.00            
ATOM    147  H70 BCD     1      16.270  32.660  23.200  1.00  0.00            
ATOM    148  C1  CT6     2      23.880  28.630  25.890  1.00  0.00            
ATOM    149  C2  CT6     2      24.630  27.270  25.620  1.00  0.00            
ATOM    150  N1  CT6     2      23.860  26.080  25.180  1.00  0.00            
ATOM    151  C3  CT6     2      24.470  24.990  24.650  1.00  0.00            
ATOM    152  C4  CT6     2      25.940  24.810  24.960  1.00  0.00            
ATOM    153  O1  CT6     2      23.860  24.220  23.930  1.00  0.00            
ATOM    154  C5  CT6     2      22.480  26.210  25.060  1.00  0.00            
ATOM    155  C6  CT6     2      22.040  26.960  23.960  1.00  0.00            
ATOM    156  C7  CT6     2      20.640  27.090  23.770  1.00  0.00            
ATOM    157  C8  CT6     2      19.730  26.690  24.740  1.00  0.00            
ATOM    158  C9  CT6     2      20.200  26.060  25.930  1.00  0.00            
ATOM    159  C10 CT6     2      19.280  25.720  26.940  1.00  0.00            
ATOM    160  C11 CT6     2      19.330  24.410  27.420  1.00  0.00            
ATOM    161  C12 CT6     2      18.450  23.840  28.410  1.00  0.00            
ATOM    162  N2  CT6     2      17.650  24.680  29.020  1.00  0.00            
ATOM    163  C13 CT6     2      17.640  26.000  28.530  1.00  0.00            
ATOM    164  C14 CT6     2      16.970  27.020  29.150  1.00  0.00            
ATOM    165  C15 CT6     2      16.020  26.850  30.170  1.00  0.00            
ATOM    166  N3  CT6     2      15.120  26.690  30.910  1.00  0.00            
ATOM    167  C16 CT6     2      17.190  28.150  28.260  1.00  0.00            
ATOM    168  N4  CT6     2      18.070  27.880  27.270  1.00  0.00            
ATOM    169  N5  CT6     2      18.290  26.550  27.470  1.00  0.00            
ATOM    170  C17 CT6     2      21.570  25.770  26.050  1.00  0.00            
ATOM    171  H1  CT6     2      23.380  29.040  25.000  1.00  0.00            
ATOM    172  H2  CT6     2      23.240  28.520  26.770  1.00  0.00            
ATOM    173  H3  CT6     2      24.610  29.420  26.100  1.00  0.00            
ATOM    174  H4  CT6     2      25.100  27.040  26.590  1.00  0.00            
ATOM    175  H5  CT6     2      25.430  27.500  24.910  1.00  0.00            
ATOM    176  H6  CT6     2      26.230  23.830  24.570  1.00  0.00            
ATOM    177  H7  CT6     2      26.520  25.570  24.430  1.00  0.00            
ATOM    178  H8  CT6     2      26.080  24.960  26.040  1.00  0.00            
ATOM    179  H9  CT6     2      22.740  27.320  23.220  1.00  0.00            
ATOM    180  H10 CT6     2      20.300  27.320  22.760  1.00  0.00            
ATOM    181  H11 CT6     2      18.650  26.810  24.660  1.00  0.00            
ATOM    182  H12 CT6     2      20.110  23.760  27.060  1.00  0.00            
ATOM    183  H13 CT6     2      18.530  22.840  28.800  1.00  0.00            
ATOM    184  H14 CT6     2      16.820  29.160  28.370  1.00  0.00            
ATOM    185  H15 CT6     2      22.010  25.340  26.940  1.00  0.00            
TER
ENDMDL
MODEL        1
ATOM      1  C1  BCD     1      24.590  19.060  22.610  1.00  0.00            
ATOM      2  O1  BCD     1      23.670  18.570  23.640  1.00  0.00            
ATOM      3  C2  BCD     1      25.590  20.140  23.110  1.00  0.00            
ATOM      4  O2  BCD     1      26.390  19.630  24.080  1.00  0.00            
ATOM      5  C3  BCD     1      24.840  21.460  23.500  1.00  0.00            
ATOM      6  O3  BCD     1      25.720  22.530  23.820  1.00  0.00            
ATOM      7  C4  BCD     1      23.840  21.890  22.440  1.00  0.00            
ATOM      8  C5  BCD     1      22.950  20.760  22.010  1.00  0.00            
ATOM      9  O4  BCD     1      23.790  19.660  21.580  1.00  0.00            
ATOM     10  C6  BCD     1      22.020  21.130  20.880  1.00  0.00            
ATOM     11  O5  BCD     1      22.770  21.670  19.820  1.00  0.00            
ATOM     12  H1  BCD     1      25.220  18.270  22.180  1.00  0.00            
ATOM     13  H2  BCD     1      26.170  20.300  22.190  1.00  0.00            
ATOM     14  H3  BCD     1      26.050  19.810  24.950  1.00  0.00            
ATOM     15  H4  BCD     1      24.280  21.210  24.410  1.00  0.00            
ATOM     16  H5  BCD     1      26.360  22.290  24.490  1.00  0.00            
ATOM     17  H6  BCD     1      24.500  22.220  21.630  1.00  0.00            
ATOM     18  H7  BCD     1      22.350  20.490  22.890  1.00  0.00            
ATOM     19  H8  BCD     1      21.410  20.280  20.550  1.00  0.00            
ATOM     20  H9  BCD     1      21.230  21.730  21.350  1.00  0.00            
ATOM     21  H10 BCD     1      22.300  22.290  19.260  1.00  0.00            
ATOM     22  C7  BCD     1      21.870  15.330  25.280  1.00  0.00            
ATOM     23  O6  BCD     1      21.440  16.110  26.330  1.00  0.00            
ATOM     24  C8  BCD     1      23.410  15.200  25.150  1.00  0.00            
ATOM     25  O7  BCD     1      23.920  14.680  26.390  1.00  0.00            
ATOM     26  C9  BCD     1      24.080  16.540  24.850  1.00  0.00            
ATOM     27  O8  BCD     1      25.530  16.490  24.670  1.00  0.00            
ATOM     28  C10 BCD     1      23.360  17.180  23.620  1.00  0.00            
ATOM     29  C11 BCD     1      21.850  17.080  23.640  1.00  0.00            
ATOM     30  O9  BCD     1      21.320  15.830  24.050  1.00  0.00            
ATOM     31  C12 BCD     1      21.200  17.430  22.290  1.00  0.00            
ATOM     32  O10 BCD     1      19.770  17.500  22.330  1.00  0.00            
ATOM     33  H11 BCD     1      21.450  14.320  25.400  1.00  0.00            
ATOM     34  H12 BCD     1      23.740  14.540  24.340  1.00  0.00            
ATOM     35  H13 BCD     1      24.880  14.650  26.370  1.00  0.00            
ATOM     36  H14 BCD     1      23.930  17.190  25.720  1.00  0.00            
ATOM     37  H15 BCD     1      25.790  17.410  24.550  1.00  0.00            
ATOM     38  H16 BCD     1      23.770  16.740  22.700  1.00  0.00            
ATOM     39  H17 BCD     1      21.580  17.750  24.470  1.00  0.00            
ATOM     40  H18 BCD     1      21.410  18.500  22.140  1.00  0.00            
ATOM     41  H19 BCD     1      21.550  17.040  21.330  1.00  0.00            
ATOM     42  H20 BCD     1      19.410  16.620  22.470  1.00  0.00            
ATOM     43  C13 BCD     1      18.830  15.880  29.470  1.00  0.00            
ATOM     44  O11 BCD     1      19.160  17.200  29.810  1.00  0.00            
ATOM     45  C14 BCD     1      20.090  14.920  29.540  1.00  0.00            
ATOM     46  O12 BCD     1      20.520  14.860  30.900  1.00  0.00            
ATOM     47  C15 BCD     1      21.120  15.430  28.620  1.00  0.00            
ATOM     48  O13 BCD     1      22.250  14.520  28.410  1.00  0.00            
ATOM     49  C16 BCD     1      20.480  15.490  27.180  1.00  0.00            
ATOM     50  C17 BCD     1      19.230  16.370  27.100  1.00  0.00            
ATOM     51  O14 BCD     1      18.310  15.820  28.110  1.00  0.00            
ATOM     52  C18 BCD     1      18.520  16.260  25.800  1.00  0.00            
ATOM     53  O15 BCD     1      18.510  15.010  25.140  1.00  0.00            
ATOM     54  H21 BCD     1      17.990  15.540  30.090  1.00  0.00            
ATOM     55  H22 BCD     1      19.810  13.880  29.330  1.00  0.00            
ATOM     56  H23 BCD     1      19.720  14.530  31.330  1.00  0.00            
ATOM     57  H24 BCD     1      21.440  16.430  28.950  1.00  0.00            
ATOM     58  H25 BCD     1      22.690  14.930  27.660  1.00  0.00            
ATOM     59  H26 BCD     1      20.050  14.540  26.830  1.00  0.00            
ATOM     60  H27 BCD     1      19.340  17.430  27.350  1.00  0.00            
ATOM     61  H28 BCD     1      17.490  16.620  25.950  1.00  0.00            
ATOM     62  H29 BCD     1      19.040  16.940  25.120  1.00  0.00            
ATOM     63  H30 BCD     1      18.510  15.210  24.200  1.00  0.00            
ATOM     64  C19 BCD     1      18.460  20.620  32.120  1.00  0.00            
ATOM     65  O16 BCD     1      19.200  21.490  31.230  1.00  0.00            
ATOM     66  C20 BCD     1      19.390  19.520  32.700  1.00  0.00            
ATOM     67  O17 BCD     1      20.530  20.000  33.400  1.00  0.00            
ATOM     68  C21 BCD     1      19.820  18.450  31.650  1.00  0.00            
ATOM     69  O18 BCD     1      20.660  17.430  32.110  1.00  0.00            
ATOM     70  C22 BCD     1      18.670  17.850  30.890  1.00  0.00            
ATOM     71  C23 BCD     1      17.870  19.090  30.290  1.00  0.00            
ATOM     72  O19 BCD     1      17.480  20.060  31.340  1.00  0.00            
ATOM     73  C24 BCD     1      16.630  18.720  29.500  1.00  0.00            
ATOM     74  O20 BCD     1      15.640  17.890  30.190  1.00  0.00            
ATOM     75  H31 BCD     1      17.920  21.100  32.940  1.00  0.00            
ATOM     76  H32 BCD     1      18.840  18.880  33.410  1.00  0.00            
ATOM     77  H33 BCD     1      20.850  19.190  33.830  1.00  0.00            
ATOM     78  H34 BCD     1      20.370  19.040  30.900  1.00  0.00            
ATOM     79  H35 BCD     1      20.540  16.690  31.520  1.00  0.00            
ATOM     80  H36 BCD     1      17.980  17.220  31.470  1.00  0.00            
ATOM     81  H37 BCD     1      18.480  19.530  29.500  1.00  0.00            
ATOM     82  H38 BCD     1      16.210  19.720  29.300  1.00  0.00            
ATOM     83  H39 BCD     1      16.920  18.240  28.550  1.00  0.00            
ATOM     84  H40 BCD     1      14.930  17.660  29.590  1.00  0.00            
ATOM     85  C25 BCD     1      20.490  25.410  30.960  1.00  0.00            
ATOM     86  O21 BCD     1      20.490  25.330  29.500  1.00  0.00            
ATOM     87  C26 BCD     1      21.460  24.390  31.580  1.00  0.00            
ATOM     88  O22 BCD     1      22.790  24.800  31.210  1.00  0.00            
ATOM     89  C27 BCD     1      21.050  22.970  31.280  1.00  0.00            
ATOM     90  O23 BCD     1      21.960  21.960  31.860  1.00  0.00            
ATOM     91  C28 BCD     1      19.610  22.760  31.750  1.00  0.00            
ATOM     92  C29 BCD     1      18.670  23.720  31.110  1.00  0.00            
ATOM     93  O24 BCD     1      19.170  25.100  31.410  1.00  0.00            
ATOM     94  C30 BCD     1      17.290  23.670  31.660  1.00  0.00            
ATOM     95  O25 BCD     1      16.520  24.630  30.990  1.00  0.00            
ATOM     96  H41 BCD     1      20.770  26.410  31.300  1.00  0.00            
ATOM     97  H42 BCD     1      21.420  24.540  32.670  1.00  0.00            
ATOM     98  H43 BCD     1      23.360  24.070  31.480  1.00  0.00            
ATOM     99  H44 BCD     1      21.050  22.860  30.190  1.00  0.00            
ATOM    100  H45 BCD     1      21.400  21.240  32.180  1.00  0.00            
ATOM    101  H46 BCD     1      19.660  22.780  32.850  1.00  0.00            
ATOM    102  H47 BCD     1      18.640  23.510  30.040  1.00  0.00            
ATOM    103  H48 BCD     1      16.910  22.650  31.480  1.00  0.00            
ATOM    104  H49 BCD     1      17.430  24.060  32.670  1.00  0.00            
ATOM    105  H50 BCD     1      16.970  25.460  31.180  1.00  0.00            
ATOM    106  C31 BCD     1      21.200  27.360  26.120  1.00  0.00            
ATOM    107  O26 BCD     1      21.570  26.050  25.670  1.00  0.00            
ATOM    108  C32 BCD     1      22.080  27.850  27.280  1.00  0.00            
ATOM    109  O27 BCD     1      23.360  28.040  26.650  1.00  0.00            
ATOM    110  C33 BCD     1      22.010  26.860  28.460  1.00  0.00            
ATOM    111  C34 BCD     1      20.550  26.570  28.840  1.00  0.00            
ATOM    112  C35 BCD     1      19.690  26.460  27.550  1.00  0.00            
ATOM    113  O28 BCD     1      19.930  27.440  26.570  1.00  0.00            
ATOM    114  C36 BCD     1      18.220  26.550  27.930  1.00  0.00            
ATOM    115  O29 BCD     1      17.450  25.910  26.970  1.00  0.00            
ATOM    116  O30 BCD     1      22.820  27.230  29.540  1.00  0.00            
ATOM    117  H51 BCD     1      21.260  28.050  25.280  1.00  0.00            
ATOM    118  H52 BCD     1      21.660  28.790  27.650  1.00  0.00            
ATOM    119  H53 BCD     1      23.960  28.530  27.210  1.00  0.00            
ATOM    120  H54 BCD     1      22.380  25.910  28.060  1.00  0.00            
ATOM    121  H55 BCD     1      22.750  26.570  30.240  1.00  0.00            
ATOM    122  H56 BCD     1      20.120  27.400  29.420  1.00  0.00            
ATOM    123  H57 BCD     1      19.820  25.450  27.140  1.00  0.00            
ATOM    124  H58 BCD     1      18.220  25.950  28.850  1.00  0.00            
ATOM    125  H59 BCD     1      17.870  27.570  28.160  1.00  0.00            
ATOM    126  H60 BCD     1      17.810  26.040  26.080  1.00  0.00            
ATOM    127  C37 BCD     1      22.600  24.010  22.220  1.00  0.00            
ATOM    128  O31 BCD     1      23.000  22.860  23.070  1.00  0.00            
ATOM    129  C38 BCD     1      23.460  25.130  22.640  1.00  0.00            
ATOM    130  O32 BCD     1      24.820  24.820  22.470  1.00  0.00            
ATOM    131  C39 BCD     1      23.180  25.620  24.070  1.00  0.00            
ATOM    132  O33 BCD     1      23.900  26.850  24.290  1.00  0.00            
ATOM    133  C40 BCD     1      21.690  25.820  24.300  1.00  0.00            
ATOM    134  C41 BCD     1      20.890  24.600  23.870  1.00  0.00            
ATOM    135  O34 BCD     1      21.230  24.260  22.530  1.00  0.00            
ATOM    136  C42 BCD     1      19.380  24.830  24.020  1.00  0.00            
ATOM    137  O35 BCD     1      18.980  25.900  23.180  1.00  0.00            
ATOM    138  H61 BCD     1      22.740  23.840  21.150  1.00  0.00            
ATOM    139  H62 BCD     1      23.160  26.010  22.050  1.00  0.00            
ATOM    140  H63 BCD     1      24.960  24.060  23.040  1.00  0.00            
ATOM    141  H64 BCD     1      23.480  24.860  24.810  1.00  0.00            
ATOM    142  H65 BCD     1      23.840  27.170  25.200  1.00  0.00            
ATOM    143  H66 BCD     1      21.260  26.610  23.670  1.00  0.00            
ATOM    144  H67 BCD     1      21.170  23.780  24.540  1.00  0.00            
ATOM    145  H68 BCD     1      18.960  23.880  23.670  1.00  0.00            
ATOM    146  H69 BCD     1      19.240  24.890  25.100  1.00  0.00            
ATOM    147  H70 BCD     1      19.560  25.930  22.420  1.00  0.00            
ATOM    148  C1  CT6     2      23.110  18.580  30.210  1.00  0.00            
ATOM    149  C2  CT6     2      24.290  19.480  29.920  1.00  0.00            
ATOM    150  N1  CT6     2      24.530  19.860  28.540  1.00  0.00            
ATOM    151  C3  CT6     2      25.580  19.220  27.850  1.00  0.00            
ATOM    152  C4  CT6     2      26.610  18.250  28.440  1.00  0.00            
ATOM    153  O1  CT6     2      25.610  19.320  26.640  1.00  0.00            
ATOM    154  C5  CT6     2      23.810  20.950  28.020  1.00  0.00            
ATOM    155  C6  CT6     2      24.310  22.210  28.400  1.00  0.00            
ATOM    156  C7  CT6     2      23.620  23.350  27.990  1.00  0.00            
ATOM    157  C8  CT6     2      22.300  23.180  27.350  1.00  0.00            
ATOM    158  C9  CT6     2      21.810  21.860  27.040  1.00  0.00            
ATOM    159  C10 CT6     2      20.570  21.630  26.260  1.00  0.00            
ATOM    160  C11 CT6     2      20.680  20.730  25.220  1.00  0.00            
ATOM    161  C12 CT6     2      19.600  20.320  24.390  1.00  0.00            
ATOM    162  N2  CT6     2      18.320  20.740  24.750  1.00  0.00            
ATOM    163  C13 CT6     2      18.320  21.620  25.770  1.00  0.00            
ATOM    164  C14 CT6     2      17.180  22.110  26.380  1.00  0.00            
ATOM    165  C15 CT6     2      15.820  21.720  26.130  1.00  0.00            
ATOM    166  N3  CT6     2      14.760  21.400  25.880  1.00  0.00            
ATOM    167  C16 CT6     2      17.600  22.920  27.460  1.00  0.00            
ATOM    168  N4  CT6     2      18.950  22.950  27.570  1.00  0.00            
ATOM    169  N5  CT6     2      19.320  22.100  26.540  1.00  0.00            
ATOM    170  C17 CT6     2      22.600  20.740  27.400  1.00  0.00            
ATOM    171  H1  CT6     2      23.210  17.590  29.740  1.00  0.00            
ATOM    172  H2  CT6     2      22.960  18.440  31.290  1.00  0.00            
ATOM    173  H3  CT6     2      22.190  19.050  29.850  1.00  0.00            
ATOM    174  H4  CT6     2      25.160  18.980  30.360  1.00  0.00            
ATOM    175  H5  CT6     2      24.130  20.360  30.540  1.00  0.00            
ATOM    176  H6  CT6     2      27.270  18.880  29.040  1.00  0.00            
ATOM    177  H7  CT6     2      26.230  17.460  29.100  1.00  0.00            
ATOM    178  H8  CT6     2      27.160  17.750  27.630  1.00  0.00            
ATOM    179  H9  CT6     2      25.170  22.320  29.060  1.00  0.00            
ATOM    180  H10 CT6     2      23.940  24.320  28.350  1.00  0.00            
ATOM    181  H11 CT6     2      21.690  24.020  27.030  1.00  0.00            
ATOM    182  H12 CT6     2      21.630  20.260  24.980  1.00  0.00            
ATOM    183  H13 CT6     2      19.580  19.710  23.490  1.00  0.00            
ATOM    184  H14 CT6     2      17.010  23.620  28.040  1.00  0.00            
ATOM    185  H15 CT6     2      22.200  19.730  27.310  1.00  0.00            
TER
ENDMDL
MODEL        1
ATOM      1  C1  BCD     1      13.920  27.300  27.080  1.00  0.00            
ATOM      2  O1  BCD     1      12.890  28.150  27.450  1.00  0.00            
ATOM      3  C2  BCD     1      14.070  27.240  25.560  1.00  0.00            
ATOM      4  O2  BCD     1      14.220  28.570  25.100  1.00  0.00            
ATOM      5  C3  BCD     1      12.980  26.450  24.880  1.00  0.00            
ATOM      6  O3  BCD     1      13.180  26.280  23.470  1.00  0.00            
ATOM      7  C4  BCD     1      12.760  25.100  25.560  1.00  0.00            
ATOM      8  C5  BCD     1      12.670  25.270  27.050  1.00  0.00            
ATOM      9  O4  BCD     1      13.790  25.990  27.610  1.00  0.00            
ATOM     10  C6  BCD     1      12.670  23.940  27.680  1.00  0.00            
ATOM     11  O5  BCD     1      12.190  24.000  29.020  1.00  0.00            
ATOM     12  H1  BCD     1      14.850  27.700  27.490  1.00  0.00            
ATOM     13  H2  BCD     1      15.010  26.700  25.370  1.00  0.00            
ATOM     14  H3  BCD     1      14.530  28.450  24.190  1.00  0.00            
ATOM     15  H4  BCD     1      12.070  27.040  25.050  1.00  0.00            
ATOM     16  H5  BCD     1      12.340  26.080  23.050  1.00  0.00            
ATOM     17  H6  BCD     1      13.520  24.390  25.220  1.00  0.00            
ATOM     18  H7  BCD     1      11.740  25.780  27.330  1.00  0.00            
ATOM     19  H8  BCD     1      12.050  23.200  27.160  1.00  0.00            
ATOM     20  H9  BCD     1      13.730  23.640  27.680  1.00  0.00            
ATOM     21  H10 BCD     1      12.950  24.310  29.510  1.00  0.00            
ATOM     22  C7  BCD     1      11.610  30.970  30.090  1.00  0.00            
ATOM     23  O6  BCD     1      10.420  30.310  29.740  1.00  0.00            
ATOM     24  C8  BCD     1      12.200  31.600  28.750  1.00  0.00            
ATOM     25  O7  BCD     1      11.410  32.720  28.210  1.00  0.00            
ATOM     26  C9  BCD     1      12.350  30.460  27.790  1.00  0.00            
ATOM     27  O8  BCD     1      12.960  30.970  26.570  1.00  0.00            
ATOM     28  C10 BCD     1      13.270  29.330  28.240  1.00  0.00            
ATOM     29  C11 BCD     1      12.930  28.940  29.670  1.00  0.00            
ATOM     30  O9  BCD     1      12.670  30.060  30.500  1.00  0.00            
ATOM     31  C12 BCD     1      14.010  28.050  30.250  1.00  0.00            
ATOM     32  O10 BCD     1      15.230  28.820  30.230  1.00  0.00            
ATOM     33  H11 BCD     1      11.520  31.690  30.910  1.00  0.00            
ATOM     34  H12 BCD     1      13.190  31.990  29.020  1.00  0.00            
ATOM     35  H13 BCD     1      10.520  32.410  28.070  1.00  0.00            
ATOM     36  H14 BCD     1      11.310  30.170  27.610  1.00  0.00            
ATOM     37  H15 BCD     1      13.170  30.210  26.020  1.00  0.00            
ATOM     38  H16 BCD     1      14.320  29.600  28.070  1.00  0.00            
ATOM     39  H17 BCD     1      12.080  28.240  29.600  1.00  0.00            
ATOM     40  H18 BCD     1      13.720  27.640  31.230  1.00  0.00            
ATOM     41  H19 BCD     1      14.200  27.200  29.580  1.00  0.00            
ATOM     42  H20 BCD     1      15.110  29.490  30.910  1.00  0.00            
ATOM     43  C13 BCD     1       6.410  30.670  30.630  1.00  0.00            
ATOM     44  O11 BCD     1       6.170  29.280  30.300  1.00  0.00            
ATOM     45  C14 BCD     1       6.910  31.380  29.400  1.00  0.00            
ATOM     46  O12 BCD     1       5.980  31.300  28.330  1.00  0.00            
ATOM     47  C15 BCD     1       8.230  30.950  28.960  1.00  0.00            
ATOM     48  O13 BCD     1       8.630  31.870  27.960  1.00  0.00            
ATOM     49  C16 BCD     1       9.260  30.970  30.160  1.00  0.00            
ATOM     50  C17 BCD     1       8.750  30.280  31.440  1.00  0.00            
ATOM     51  O14 BCD     1       7.360  30.780  31.640  1.00  0.00            
ATOM     52  C18 BCD     1       9.620  30.590  32.690  1.00  0.00            
ATOM     53  O15 BCD     1       9.730  32.050  32.820  1.00  0.00            
ATOM     54  H21 BCD     1       5.480  31.110  30.990  1.00  0.00            
ATOM     55  H22 BCD     1       7.090  32.410  29.750  1.00  0.00            
ATOM     56  H23 BCD     1       5.730  30.380  28.260  1.00  0.00            
ATOM     57  H24 BCD     1       8.150  29.920  28.600  1.00  0.00            
ATOM     58  H25 BCD     1       7.970  31.860  27.260  1.00  0.00            
ATOM     59  H26 BCD     1       9.460  32.030  30.350  1.00  0.00            
ATOM     60  H27 BCD     1       8.770  29.200  31.260  1.00  0.00            
ATOM     61  H28 BCD     1       9.210  30.230  33.650  1.00  0.00            
ATOM     62  H29 BCD     1      10.640  30.180  32.630  1.00  0.00            
ATOM     63  H30 BCD     1      10.460  32.130  33.440  1.00  0.00            
ATOM     64  C19 BCD     1       3.280  26.490  30.960  1.00  0.00            
ATOM     65  O16 BCD     1       3.780  25.870  29.840  1.00  0.00            
ATOM     66  C20 BCD     1       2.780  27.880  30.650  1.00  0.00            
ATOM     67  O17 BCD     1       1.780  27.880  29.670  1.00  0.00            
ATOM     68  C21 BCD     1       3.910  28.730  30.010  1.00  0.00            
ATOM     69  O18 BCD     1       3.520  30.090  29.770  1.00  0.00            
ATOM     70  C22 BCD     1       5.040  28.710  30.980  1.00  0.00            
ATOM     71  C23 BCD     1       5.380  27.320  31.460  1.00  0.00            
ATOM     72  O19 BCD     1       4.260  26.610  31.920  1.00  0.00            
ATOM     73  C24 BCD     1       6.350  27.570  32.620  1.00  0.00            
ATOM     74  O20 BCD     1       6.790  26.410  33.360  1.00  0.00            
ATOM     75  H31 BCD     1       2.450  25.910  31.390  1.00  0.00            
ATOM     76  H32 BCD     1       2.400  28.350  31.560  1.00  0.00            
ATOM     77  H33 BCD     1       0.940  28.190  30.000  1.00  0.00            
ATOM     78  H34 BCD     1       4.220  28.220  29.080  1.00  0.00            
ATOM     79  H35 BCD     1       3.010  30.140  28.950  1.00  0.00            
ATOM     80  H36 BCD     1       4.750  29.290  31.870  1.00  0.00            
ATOM     81  H37 BCD     1       5.900  26.680  30.730  1.00  0.00            
ATOM     82  H38 BCD     1       7.240  28.100  32.250  1.00  0.00            
ATOM     83  H39 BCD     1       5.950  28.290  33.350  1.00  0.00            
ATOM     84  H40 BCD     1       7.090  26.810  34.180  1.00  0.00            
ATOM     85  C25 BCD     1       2.670  23.140  26.910  1.00  0.00            
ATOM     86  O21 BCD     1       4.060  23.030  26.530  1.00  0.00            
ATOM     87  C26 BCD     1       2.240  24.570  26.680  1.00  0.00            
ATOM     88  O22 BCD     1       2.430  25.010  25.400  1.00  0.00            
ATOM     89  C27 BCD     1       3.070  25.450  27.580  1.00  0.00            
ATOM     90  O23 BCD     1       2.890  26.800  27.240  1.00  0.00            
ATOM     91  C28 BCD     1       2.820  25.120  29.080  1.00  0.00            
ATOM     92  C29 BCD     1       3.150  23.620  29.270  1.00  0.00            
ATOM     93  O24 BCD     1       2.500  22.820  28.270  1.00  0.00            
ATOM     94  C30 BCD     1       2.790  23.100  30.660  1.00  0.00            
ATOM     95  O25 BCD     1       1.410  23.250  30.930  1.00  0.00            
ATOM     96  H41 BCD     1       2.050  22.530  26.240  1.00  0.00            
ATOM     97  H42 BCD     1       1.210  24.770  26.990  1.00  0.00            
ATOM     98  H43 BCD     1       2.470  25.960  25.570  1.00  0.00            
ATOM     99  H44 BCD     1       4.130  25.210  27.420  1.00  0.00            
ATOM    100  H45 BCD     1       2.410  27.200  27.980  1.00  0.00            
ATOM    101  H46 BCD     1       1.760  25.290  29.320  1.00  0.00            
ATOM    102  H47 BCD     1       4.220  23.440  29.110  1.00  0.00            
ATOM    103  H48 BCD     1       3.080  22.040  30.690  1.00  0.00            
ATOM    104  H49 BCD     1       3.380  23.570  31.460  1.00  0.00            
ATOM    105  H50 BCD     1       0.940  23.150  30.100  1.00  0.00            
ATOM    106  C31 BCD     1       6.820  21.390  24.010  1.00  0.00            
ATOM    107  O26 BCD     1       7.700  22.460  24.380  1.00  0.00            
ATOM    108  C32 BCD     1       5.560  21.990  23.280  1.00  0.00            
ATOM    109  O27 BCD     1       5.940  22.750  22.170  1.00  0.00            
ATOM    110  C33 BCD     1       4.720  22.830  24.230  1.00  0.00            
ATOM    111  C34 BCD     1       4.540  22.040  25.560  1.00  0.00            
ATOM    112  C35 BCD     1       5.800  21.400  26.140  1.00  0.00            
ATOM    113  O28 BCD     1       6.430  20.610  25.210  1.00  0.00            
ATOM    114  C36 BCD     1       5.470  20.540  27.370  1.00  0.00            
ATOM    115  O29 BCD     1       4.520  19.440  27.140  1.00  0.00            
ATOM    116  O30 BCD     1       3.470  23.170  23.570  1.00  0.00            
ATOM    117  H51 BCD     1       7.420  20.710  23.380  1.00  0.00            
ATOM    118  H52 BCD     1       5.020  21.090  22.950  1.00  0.00            
ATOM    119  H53 BCD     1       6.430  22.190  21.570  1.00  0.00            
ATOM    120  H54 BCD     1       5.340  23.710  24.440  1.00  0.00            
ATOM    121  H55 BCD     1       3.060  23.870  24.090  1.00  0.00            
ATOM    122  H56 BCD     1       3.780  21.280  25.340  1.00  0.00            
ATOM    123  H57 BCD     1       6.450  22.250  26.390  1.00  0.00            
ATOM    124  H58 BCD     1       6.390  20.130  27.820  1.00  0.00            
ATOM    125  H59 BCD     1       5.100  21.230  28.150  1.00  0.00            
ATOM    126  H60 BCD     1       4.280  19.130  28.010  1.00  0.00            
ATOM    127  C37 BCD     1      11.590  23.720  23.910  1.00  0.00            
ATOM    128  O31 BCD     1      11.510  24.640  25.060  1.00  0.00            
ATOM    129  C38 BCD     1      10.600  24.010  22.860  1.00  0.00            
ATOM    130  O32 BCD     1      10.840  25.310  22.410  1.00  0.00            
ATOM    131  C39 BCD     1       9.200  23.970  23.410  1.00  0.00            
ATOM    132  O33 BCD     1       8.320  24.290  22.330  1.00  0.00            
ATOM    133  C40 BCD     1       9.000  22.550  23.830  1.00  0.00            
ATOM    134  C41 BCD     1      10.060  22.130  24.890  1.00  0.00            
ATOM    135  O34 BCD     1      11.400  22.450  24.410  1.00  0.00            
ATOM    136  C42 BCD     1       9.880  20.680  25.320  1.00  0.00            
ATOM    137  O35 BCD     1       9.960  19.840  24.100  1.00  0.00            
ATOM    138  H61 BCD     1      12.610  23.670  23.510  1.00  0.00            
ATOM    139  H62 BCD     1      10.640  23.240  22.080  1.00  0.00            
ATOM    140  H63 BCD     1      10.110  25.480  21.800  1.00  0.00            
ATOM    141  H64 BCD     1       9.000  24.580  24.290  1.00  0.00            
ATOM    142  H65 BCD     1       7.420  24.090  22.630  1.00  0.00            
ATOM    143  H66 BCD     1       9.170  21.910  22.960  1.00  0.00            
ATOM    144  H67 BCD     1      10.030  22.770  25.780  1.00  0.00            
ATOM    145  H68 BCD     1      10.750  20.540  25.960  1.00  0.00            
ATOM    146  H69 BCD     1       8.960  20.530  25.910  1.00  0.00            
ATOM    147  H70 BCD     1       9.430  19.050  24.220  1.00  0.00            
ATOM    148  C1  CT6     2       6.280  27.170  22.540  1.00  0.00            
ATOM    149  C2  CT6     2       5.530  26.610  23.770  1.00  0.00            
ATOM    150  N1  CT6     2       5.520  27.500  24.940  1.00  0.00            
ATOM    151  C3  CT6     2       4.720  28.610  25.120  1.00  0.00            
ATOM    152  C4  CT6     2       3.550  28.830  24.200  1.00  0.00            
ATOM    153  O1  CT6     2       4.800  29.390  26.050  1.00  0.00            
ATOM    154  C5  CT6     2       6.690  27.370  25.680  1.00  0.00            
ATOM    155  C6  CT6     2       7.710  28.260  25.430  1.00  0.00            
ATOM    156  C7  CT6     2       8.980  28.140  26.060  1.00  0.00            
ATOM    157  C8  CT6     2       9.060  27.240  27.110  1.00  0.00            
ATOM    158  C9  CT6     2       8.050  26.260  27.330  1.00  0.00            
ATOM    159  C10 CT6     2       8.360  25.250  28.310  1.00  0.00            
ATOM    160  C11 CT6     2       8.270  23.950  27.810  1.00  0.00            
ATOM    161  C12 CT6     2       8.400  22.800  28.700  1.00  0.00            
ATOM    162  N2  CT6     2       8.830  22.920  29.950  1.00  0.00            
ATOM    163  C13 CT6     2       9.110  24.280  30.260  1.00  0.00            
ATOM    164  C14 CT6     2       9.410  24.700  31.490  1.00  0.00            
ATOM    165  C15 CT6     2       9.720  23.970  32.650  1.00  0.00            
ATOM    166  N3  CT6     2       9.990  23.440  33.650  1.00  0.00            
ATOM    167  C16 CT6     2       9.460  26.120  31.350  1.00  0.00            
ATOM    168  N4  CT6     2       9.060  26.580  30.170  1.00  0.00            
ATOM    169  N5  CT6     2       8.860  25.390  29.560  1.00  0.00            
ATOM    170  C17 CT6     2       6.900  26.300  26.570  1.00  0.00            
ATOM    171  H1  CT6     2       6.150  26.530  21.660  1.00  0.00            
ATOM    172  H2  CT6     2       5.890  28.160  22.290  1.00  0.00            
ATOM    173  H3  CT6     2       7.340  26.970  22.760  1.00  0.00            
ATOM    174  H4  CT6     2       6.170  25.800  24.160  1.00  0.00            
ATOM    175  H5  CT6     2       4.520  26.230  23.590  1.00  0.00            
ATOM    176  H6  CT6     2       3.840  28.900  23.150  1.00  0.00            
ATOM    177  H7  CT6     2       2.890  27.960  24.330  1.00  0.00            
ATOM    178  H8  CT6     2       3.100  29.720  24.650  1.00  0.00            
ATOM    179  H9  CT6     2       7.600  28.960  24.600  1.00  0.00            
ATOM    180  H10 CT6     2       9.670  28.980  25.970  1.00  0.00            
ATOM    181  H11 CT6     2       9.960  27.220  27.710  1.00  0.00            
ATOM    182  H12 CT6     2       8.020  23.770  26.770  1.00  0.00            
ATOM    183  H13 CT6     2       8.250  21.800  28.310  1.00  0.00            
ATOM    184  H14 CT6     2       9.850  26.830  32.070  1.00  0.00            
ATOM    185  H15 CT6     2       6.080  25.600  26.700  1.00  0.00            
TER
ENDMDL
MODEL        1
ATOM      1  C1  BCD     1      10.770  28.440  17.990  1.00  0.00            
ATOM      2  O1  BCD     1      11.990  27.870  18.490  1.00  0.00            
ATOM      3  C2  BCD     1      10.320  27.600  16.750  1.00  0.00            
ATOM      4  O2  BCD     1      10.070  26.290  17.180  1.00  0.00            
ATOM      5  C3  BCD     1      11.340  27.750  15.610  1.00  0.00            
ATOM      6  O3  BCD     1      10.760  27.270  14.410  1.00  0.00            
ATOM      7  C4  BCD     1      11.550  29.240  15.370  1.00  0.00            
ATOM      8  C5  BCD     1      12.030  29.960  16.640  1.00  0.00            
ATOM      9  O4  BCD     1      10.970  29.770  17.640  1.00  0.00            
ATOM     10  C6  BCD     1      12.260  31.440  16.430  1.00  0.00            
ATOM     11  O5  BCD     1      11.050  32.100  16.090  1.00  0.00            
ATOM     12  H1  BCD     1      10.020  28.350  18.790  1.00  0.00            
ATOM     13  H2  BCD     1       9.350  28.050  16.490  1.00  0.00            
ATOM     14  H3  BCD     1      10.220  25.720  16.430  1.00  0.00            
ATOM     15  H4  BCD     1      12.280  27.300  15.950  1.00  0.00            
ATOM     16  H5  BCD     1      10.600  26.320  14.420  1.00  0.00            
ATOM     17  H6  BCD     1      10.670  29.740  14.940  1.00  0.00            
ATOM     18  H7  BCD     1      13.010  29.520  16.850  1.00  0.00            
ATOM     19  H8  BCD     1      12.640  31.860  17.370  1.00  0.00            
ATOM     20  H9  BCD     1      13.080  31.610  15.720  1.00  0.00            
ATOM     21  H10 BCD     1      11.270  33.030  16.110  1.00  0.00            
ATOM     22  C7  BCD     1      13.400  26.260  21.870  1.00  0.00            
ATOM     23  O6  BCD     1      14.380  25.830  21.040  1.00  0.00            
ATOM     24  C8  BCD     1      12.040  25.750  21.370  1.00  0.00            
ATOM     25  O7  BCD     1      11.960  24.350  21.530  1.00  0.00            
ATOM     26  C9  BCD     1      11.830  26.110  19.960  1.00  0.00            
ATOM     27  O8  BCD     1      10.550  25.560  19.530  1.00  0.00            
ATOM     28  C10 BCD     1      11.870  27.620  19.870  1.00  0.00            
ATOM     29  C11 BCD     1      13.130  28.210  20.500  1.00  0.00            
ATOM     30  O9  BCD     1      13.340  27.690  21.810  1.00  0.00            
ATOM     31  C12 BCD     1      13.140  29.680  20.470  1.00  0.00            
ATOM     32  O10 BCD     1      14.510  30.090  20.410  1.00  0.00            
ATOM     33  H11 BCD     1      13.610  25.960  22.900  1.00  0.00            
ATOM     34  H12 BCD     1      11.220  26.240  21.920  1.00  0.00            
ATOM     35  H13 BCD     1      11.100  24.160  21.150  1.00  0.00            
ATOM     36  H14 BCD     1      12.650  25.670  19.360  1.00  0.00            
ATOM     37  H15 BCD     1      10.490  25.740  18.590  1.00  0.00            
ATOM     38  H16 BCD     1      11.060  28.040  20.470  1.00  0.00            
ATOM     39  H17 BCD     1      13.970  27.960  19.830  1.00  0.00            
ATOM     40  H18 BCD     1      12.610  30.090  19.600  1.00  0.00            
ATOM     41  H19 BCD     1      12.550  30.040  21.320  1.00  0.00            
ATOM     42  H20 BCD     1      14.480  30.970  20.010  1.00  0.00            
ATOM     43  C13 BCD     1      17.900  23.920  20.710  1.00  0.00            
ATOM     44  O11 BCD     1      17.730  23.890  19.280  1.00  0.00            
ATOM     45  C14 BCD     1      16.780  23.120  21.300  1.00  0.00            
ATOM     46  O12 BCD     1      16.730  21.820  20.720  1.00  0.00            
ATOM     47  C15 BCD     1      15.380  23.720  21.120  1.00  0.00            
ATOM     48  O13 BCD     1      14.310  22.950  21.700  1.00  0.00            
ATOM     49  C16 BCD     1      15.490  25.150  21.630  1.00  0.00            
ATOM     50  C17 BCD     1      16.650  25.940  21.050  1.00  0.00            
ATOM     51  O14 BCD     1      17.860  25.260  21.290  1.00  0.00            
ATOM     52  C18 BCD     1      16.770  27.300  21.580  1.00  0.00            
ATOM     53  O15 BCD     1      16.730  27.380  23.030  1.00  0.00            
ATOM     54  H21 BCD     1      18.790  23.380  21.040  1.00  0.00            
ATOM     55  H22 BCD     1      17.050  22.990  22.350  1.00  0.00            
ATOM     56  H23 BCD     1      16.040  21.270  21.100  1.00  0.00            
ATOM     57  H24 BCD     1      15.230  23.750  20.040  1.00  0.00            
ATOM     58  H25 BCD     1      13.470  23.410  21.560  1.00  0.00            
ATOM     59  H26 BCD     1      15.480  25.160  22.720  1.00  0.00            
ATOM     60  H27 BCD     1      16.540  25.950  19.950  1.00  0.00            
ATOM     61  H28 BCD     1      17.690  27.730  21.150  1.00  0.00            
ATOM     62  H29 BCD     1      16.000  27.980  21.190  1.00  0.00            
ATOM     63  H30 BCD     1      17.620  27.600  23.300  1.00  0.00            
ATOM     64  C19 BCD     1      20.240  23.200  16.040  1.00  0.00            
ATOM     65  O16 BCD     1      19.170  23.490  15.120  1.00  0.00            
ATOM     66  C20 BCD     1      19.900  22.050  16.890  1.00  0.00            
ATOM     67  O17 BCD     1      19.910  20.850  16.070  1.00  0.00            
ATOM     68  C21 BCD     1      18.660  22.310  17.740  1.00  0.00            
ATOM     69  O18 BCD     1      18.420  21.190  18.670  1.00  0.00            
ATOM     70  C22 BCD     1      18.910  23.510  18.540  1.00  0.00            
ATOM     71  C23 BCD     1      19.360  24.650  17.680  1.00  0.00            
ATOM     72  O19 BCD     1      20.500  24.270  16.920  1.00  0.00            
ATOM     73  C24 BCD     1      19.800  25.870  18.510  1.00  0.00            
ATOM     74  O20 BCD     1      20.100  26.920  17.580  1.00  0.00            
ATOM     75  H31 BCD     1      21.200  23.000  15.550  1.00  0.00            
ATOM     76  H32 BCD     1      20.710  21.930  17.620  1.00  0.00            
ATOM     77  H33 BCD     1      19.350  21.020  15.310  1.00  0.00            
ATOM     78  H34 BCD     1      17.810  22.310  17.040  1.00  0.00            
ATOM     79  H35 BCD     1      17.870  21.460  19.410  1.00  0.00            
ATOM     80  H36 BCD     1      19.800  23.230  19.120  1.00  0.00            
ATOM     81  H37 BCD     1      18.600  24.990  16.970  1.00  0.00            
ATOM     82  H38 BCD     1      18.900  26.040  19.120  1.00  0.00            
ATOM     83  H39 BCD     1      20.670  25.630  19.130  1.00  0.00            
ATOM     84  H40 BCD     1      20.610  26.640  16.810  1.00  0.00            
ATOM     85  C25 BCD     1      18.100  23.150  11.220  1.00  0.00            
ATOM     86  O21 BCD     1      17.210  24.220  11.430  1.00  0.00            
ATOM     87  C26 BCD     1      17.740  21.890  12.070  1.00  0.00            
ATOM     88  O22 BCD     1      16.410  21.450  11.800  1.00  0.00            
ATOM     89  C27 BCD     1      17.930  22.070  13.600  1.00  0.00            
ATOM     90  O23 BCD     1      18.010  20.790  14.270  1.00  0.00            
ATOM     91  C28 BCD     1      19.250  22.900  13.830  1.00  0.00            
ATOM     92  C29 BCD     1      19.460  24.060  12.940  1.00  0.00            
ATOM     93  O24 BCD     1      19.390  23.550  11.590  1.00  0.00            
ATOM     94  C30 BCD     1      20.820  24.760  13.180  1.00  0.00            
ATOM     95  O25 BCD     1      21.860  23.900  13.110  1.00  0.00            
ATOM     96  H41 BCD     1      18.070  22.910  10.150  1.00  0.00            
ATOM     97  H42 BCD     1      18.370  21.050  11.730  1.00  0.00            
ATOM     98  H43 BCD     1      16.480  21.140  10.900  1.00  0.00            
ATOM     99  H44 BCD     1      17.130  22.690  14.020  1.00  0.00            
ATOM    100  H45 BCD     1      17.210  20.290  14.100  1.00  0.00            
ATOM    101  H46 BCD     1      20.080  22.200  13.720  1.00  0.00            
ATOM    102  H47 BCD     1      18.630  24.760  13.120  1.00  0.00            
ATOM    103  H48 BCD     1      21.000  25.470  12.360  1.00  0.00            
ATOM    104  H49 BCD     1      20.990  25.270  14.140  1.00  0.00            
ATOM    105  H50 BCD     1      21.990  23.480  12.260  1.00  0.00            
ATOM    106  C31 BCD     1      15.360  27.350   9.670  1.00  0.00            
ATOM    107  O26 BCD     1      14.670  27.630  10.850  1.00  0.00            
ATOM    108  C32 BCD     1      14.870  25.990   9.200  1.00  0.00            
ATOM    109  O27 BCD     1      13.410  25.880   9.120  1.00  0.00            
ATOM    110  C33 BCD     1      15.470  24.900  10.120  1.00  0.00            
ATOM    111  C34 BCD     1      16.940  25.080  10.350  1.00  0.00            
ATOM    112  C35 BCD     1      17.320  26.500  10.760  1.00  0.00            
ATOM    113  O28 BCD     1      16.730  27.420   9.880  1.00  0.00            
ATOM    114  C36 BCD     1      18.790  26.710  10.600  1.00  0.00            
ATOM    115  O29 BCD     1      19.130  27.790  11.460  1.00  0.00            
ATOM    116  O30 BCD     1      15.140  23.510   9.720  1.00  0.00            
ATOM    117  H51 BCD     1      15.130  28.130   8.930  1.00  0.00            
ATOM    118  H52 BCD     1      15.250  25.790   8.180  1.00  0.00            
ATOM    119  H53 BCD     1      13.170  25.350   8.360  1.00  0.00            
ATOM    120  H54 BCD     1      15.070  25.070  11.130  1.00  0.00            
ATOM    121  H55 BCD     1      15.270  22.980  10.510  1.00  0.00            
ATOM    122  H56 BCD     1      17.460  24.790   9.440  1.00  0.00            
ATOM    123  H57 BCD     1      17.010  26.610  11.810  1.00  0.00            
ATOM    124  H58 BCD     1      19.310  25.830  10.990  1.00  0.00            
ATOM    125  H59 BCD     1      19.120  26.950   9.580  1.00  0.00            
ATOM    126  H60 BCD     1      19.030  28.520  10.840  1.00  0.00            
ATOM    127  C37 BCD     1      12.620  30.180  13.430  1.00  0.00            
ATOM    128  O31 BCD     1      12.660  29.260  14.460  1.00  0.00            
ATOM    129  C38 BCD     1      11.870  29.750  12.180  1.00  0.00            
ATOM    130  O32 BCD     1      10.570  29.370  12.510  1.00  0.00            
ATOM    131  C39 BCD     1      12.610  28.640  11.510  1.00  0.00            
ATOM    132  O33 BCD     1      11.910  27.940  10.460  1.00  0.00            
ATOM    133  C40 BCD     1      14.080  28.890  11.180  1.00  0.00            
ATOM    134  C41 BCD     1      14.720  29.500  12.420  1.00  0.00            
ATOM    135  O34 BCD     1      13.960  30.550  13.030  1.00  0.00            
ATOM    136  C42 BCD     1      16.090  30.070  12.250  1.00  0.00            
ATOM    137  O35 BCD     1      16.030  31.170  11.350  1.00  0.00            
ATOM    138  H61 BCD     1      12.220  31.120  13.830  1.00  0.00            
ATOM    139  H62 BCD     1      11.860  30.600  11.480  1.00  0.00            
ATOM    140  H63 BCD     1      10.710  28.670  13.150  1.00  0.00            
ATOM    141  H64 BCD     1      12.730  27.880  12.290  1.00  0.00            
ATOM    142  H65 BCD     1      12.560  27.280  10.210  1.00  0.00            
ATOM    143  H66 BCD     1      14.170  29.590  10.340  1.00  0.00            
ATOM    144  H67 BCD     1      14.810  28.640  13.090  1.00  0.00            
ATOM    145  H68 BCD     1      16.520  30.370  13.210  1.00  0.00            
ATOM    146  H69 BCD     1      16.700  29.250  11.830  1.00  0.00            
ATOM    147  H70 BCD     1      16.870  31.620  11.500  1.00  0.00            
ATOM    148  C1  CT6     2      14.870  20.350  17.340  1.00  0.00            
ATOM    149  C2  CT6     2      14.650  21.690  18.080  1.00  0.00            
ATOM    150  N1  CT6     2      13.580  22.520  17.430  1.00  0.00            
ATOM    151  C3  CT6     2      12.180  22.400  17.730  1.00  0.00            
ATOM    152  C4  CT6     2      11.690  21.470  18.850  1.00  0.00            
ATOM    153  O1  CT6     2      11.390  23.010  17.000  1.00  0.00            
ATOM    154  C5  CT6     2      14.140  23.430  16.490  1.00  0.00            
ATOM    155  C6  CT6     2      14.280  23.040  15.200  1.00  0.00            
ATOM    156  C7  CT6     2      14.730  23.820  14.150  1.00  0.00            
ATOM    157  C8  CT6     2      15.290  25.060  14.480  1.00  0.00            
ATOM    158  C9  CT6     2      15.270  25.500  15.790  1.00  0.00            
ATOM    159  C10 CT6     2      15.840  26.810  16.100  1.00  0.00            
ATOM    160  C11 CT6     2      15.160  27.710  16.990  1.00  0.00            
ATOM    161  C12 CT6     2      15.540  29.040  17.160  1.00  0.00            
ATOM    162  N2  CT6     2      16.550  29.560  16.550  1.00  0.00            
ATOM    163  C13 CT6     2      17.190  28.640  15.720  1.00  0.00            
ATOM    164  C14 CT6     2      18.380  28.820  15.070  1.00  0.00            
ATOM    165  C15 CT6     2      19.080  30.040  15.070  1.00  0.00            
ATOM    166  N3  CT6     2      19.700  31.020  15.020  1.00  0.00            
ATOM    167  C16 CT6     2      18.710  27.560  14.470  1.00  0.00            
ATOM    168  N4  CT6     2      17.820  26.660  14.810  1.00  0.00            
ATOM    169  N5  CT6     2      16.920  27.360  15.460  1.00  0.00            
ATOM    170  C17 CT6     2      14.650  24.730  16.780  1.00  0.00            
ATOM    171  H1  CT6     2      15.410  20.580  16.410  1.00  0.00            
ATOM    172  H2  CT6     2      15.490  19.680  17.960  1.00  0.00            
ATOM    173  H3  CT6     2      13.950  19.780  17.170  1.00  0.00            
ATOM    174  H4  CT6     2      15.630  22.180  18.180  1.00  0.00            
ATOM    175  H5  CT6     2      14.320  21.470  19.100  1.00  0.00            
ATOM    176  H6  CT6     2      12.260  20.540  18.770  1.00  0.00            
ATOM    177  H7  CT6     2      11.890  21.950  19.810  1.00  0.00            
ATOM    178  H8  CT6     2      10.630  21.200  18.870  1.00  0.00            
ATOM    179  H9  CT6     2      13.850  22.070  14.970  1.00  0.00            
ATOM    180  H10 CT6     2      14.730  23.490  13.120  1.00  0.00            
ATOM    181  H11 CT6     2      15.580  25.710  13.660  1.00  0.00            
ATOM    182  H12 CT6     2      14.370  27.390  17.660  1.00  0.00            
ATOM    183  H13 CT6     2      15.030  29.720  17.830  1.00  0.00            
ATOM    184  H14 CT6     2      19.580  27.180  13.940  1.00  0.00            
ATOM    185  H15 CT6     2      14.560  25.160  17.770  1.00  0.00            
TER
ENDMDL
MODEL        1
ATOM      1  C1  BCD     1      24.090  28.910  11.550  1.00  0.00            
ATOM      2  O1  BCD     1      25.190  29.400  12.340  1.00  0.00            
ATOM      3  C2  BCD     1      22.830  29.760  11.650  1.00  0.00            
ATOM      4  O2  BCD     1      23.140  31.140  11.380  1.00  0.00            
ATOM      5  C3  BCD     1      22.170  29.640  13.010  1.00  0.00            
ATOM      6  O3  BCD     1      20.980  30.480  13.110  1.00  0.00            
ATOM      7  C4  BCD     1      22.010  28.210  13.430  1.00  0.00            
ATOM      8  C5  BCD     1      23.270  27.410  13.290  1.00  0.00            
ATOM      9  O4  BCD     1      23.740  27.580  12.000  1.00  0.00            
ATOM     10  C6  BCD     1      22.950  25.940  13.500  1.00  0.00            
ATOM     11  O5  BCD     1      22.080  25.400  12.460  1.00  0.00            
ATOM     12  H1  BCD     1      24.420  28.830  10.500  1.00  0.00            
ATOM     13  H2  BCD     1      22.140  29.330  10.910  1.00  0.00            
ATOM     14  H3  BCD     1      22.240  31.460  11.360  1.00  0.00            
ATOM     15  H4  BCD     1      22.800  30.060  13.810  1.00  0.00            
ATOM     16  H5  BCD     1      20.650  30.500  14.020  1.00  0.00            
ATOM     17  H6  BCD     1      21.160  27.760  12.900  1.00  0.00            
ATOM     18  H7  BCD     1      24.120  27.710  13.920  1.00  0.00            
ATOM     19  H8  BCD     1      23.860  25.320  13.530  1.00  0.00            
ATOM     20  H9  BCD     1      22.520  25.780  14.500  1.00  0.00            
ATOM     21  H10 BCD     1      22.310  25.820  11.620  1.00  0.00            
ATOM     22  C7  BCD     1      29.100  30.460  11.760  1.00  0.00            
ATOM     23  O6  BCD     1      29.340  30.400  13.180  1.00  0.00            
ATOM     24  C8  BCD     1      28.140  31.550  11.460  1.00  0.00            
ATOM     25  O7  BCD     1      28.620  32.740  12.000  1.00  0.00            
ATOM     26  C9  BCD     1      26.760  31.170  12.110  1.00  0.00            
ATOM     27  O8  BCD     1      25.780  32.090  11.990  1.00  0.00            
ATOM     28  C10 BCD     1      26.320  29.790  11.630  1.00  0.00            
ATOM     29  C11 BCD     1      27.400  28.770  11.990  1.00  0.00            
ATOM     30  O9  BCD     1      28.530  29.200  11.270  1.00  0.00            
ATOM     31  C12 BCD     1      26.980  27.320  11.570  1.00  0.00            
ATOM     32  O10 BCD     1      28.040  26.420  11.760  1.00  0.00            
ATOM     33  H11 BCD     1      30.060  30.600  11.250  1.00  0.00            
ATOM     34  H12 BCD     1      28.160  31.680  10.370  1.00  0.00            
ATOM     35  H13 BCD     1      28.740  32.500  12.930  1.00  0.00            
ATOM     36  H14 BCD     1      26.930  31.090  13.190  1.00  0.00            
ATOM     37  H15 BCD     1      25.010  31.530  11.850  1.00  0.00            
ATOM     38  H16 BCD     1      26.220  29.860  10.540  1.00  0.00            
ATOM     39  H17 BCD     1      27.440  28.790  13.090  1.00  0.00            
ATOM     40  H18 BCD     1      26.070  26.950  12.060  1.00  0.00            
ATOM     41  H19 BCD     1      26.730  27.390  10.500  1.00  0.00            
ATOM     42  H20 BCD     1      28.730  26.790  11.190  1.00  0.00            
ATOM     43  C13 BCD     1      32.440  30.220  15.840  1.00  0.00            
ATOM     44  O11 BCD     1      31.700  29.310  16.610  1.00  0.00            
ATOM     45  C14 BCD     1      31.690  31.570  15.750  1.00  0.00            
ATOM     46  O12 BCD     1      31.460  32.180  17.060  1.00  0.00            
ATOM     47  C15 BCD     1      30.320  31.380  15.050  1.00  0.00            
ATOM     48  O13 BCD     1      29.580  32.530  14.910  1.00  0.00            
ATOM     49  C16 BCD     1      30.630  30.750  13.650  1.00  0.00            
ATOM     50  C17 BCD     1      31.580  29.480  13.750  1.00  0.00            
ATOM     51  O14 BCD     1      32.730  29.730  14.540  1.00  0.00            
ATOM     52  C18 BCD     1      31.970  28.740  12.440  1.00  0.00            
ATOM     53  O15 BCD     1      32.790  29.640  11.660  1.00  0.00            
ATOM     54  H21 BCD     1      33.420  30.450  16.260  1.00  0.00            
ATOM     55  H22 BCD     1      32.260  32.330  15.190  1.00  0.00            
ATOM     56  H23 BCD     1      31.060  33.010  16.790  1.00  0.00            
ATOM     57  H24 BCD     1      29.710  30.680  15.630  1.00  0.00            
ATOM     58  H25 BCD     1      29.280  32.910  15.740  1.00  0.00            
ATOM     59  H26 BCD     1      31.020  31.530  12.990  1.00  0.00            
ATOM     60  H27 BCD     1      30.970  28.730  14.270  1.00  0.00            
ATOM     61  H28 BCD     1      32.490  27.780  12.550  1.00  0.00            
ATOM     62  H29 BCD     1      31.010  28.490  11.960  1.00  0.00            
ATOM     63  H30 BCD     1      33.310  30.110  12.320  1.00  0.00            
ATOM     64  C19 BCD     1      32.020  27.170  20.060  1.00  0.00            
ATOM     65  O16 BCD     1      30.590  27.180  20.110  1.00  0.00            
ATOM     66  C20 BCD     1      32.510  28.570  20.180  1.00  0.00            
ATOM     67  O17 BCD     1      32.110  29.100  21.450  1.00  0.00            
ATOM     68  C21 BCD     1      32.050  29.380  19.000  1.00  0.00            
ATOM     69  O18 BCD     1      32.540  30.700  19.030  1.00  0.00            
ATOM     70  C22 BCD     1      32.420  28.710  17.640  1.00  0.00            
ATOM     71  C23 BCD     1      31.890  27.270  17.610  1.00  0.00            
ATOM     72  O19 BCD     1      32.390  26.640  18.790  1.00  0.00            
ATOM     73  C24 BCD     1      32.380  26.550  16.360  1.00  0.00            
ATOM     74  O20 BCD     1      31.680  25.300  16.290  1.00  0.00            
ATOM     75  H31 BCD     1      32.360  26.520  20.880  1.00  0.00            
ATOM     76  H32 BCD     1      33.610  28.550  20.130  1.00  0.00            
ATOM     77  H33 BCD     1      31.400  28.530  21.750  1.00  0.00            
ATOM     78  H34 BCD     1      30.960  29.380  19.090  1.00  0.00            
ATOM     79  H35 BCD     1      32.060  31.320  18.480  1.00  0.00            
ATOM     80  H36 BCD     1      33.500  28.780  17.480  1.00  0.00            
ATOM     81  H37 BCD     1      30.800  27.320  17.630  1.00  0.00            
ATOM     82  H38 BCD     1      32.170  27.120  15.450  1.00  0.00            
ATOM     83  H39 BCD     1      33.460  26.360  16.260  1.00  0.00            
ATOM     84  H40 BCD     1      32.080  24.700  16.920  1.00  0.00            
ATOM     85  C25 BCD     1      27.410  25.510  21.860  1.00  0.00            
ATOM     86  O21 BCD     1      26.680  26.460  21.090  1.00  0.00            
ATOM     87  C26 BCD     1      28.300  26.230  22.890  1.00  0.00            
ATOM     88  O22 BCD     1      27.510  27.040  23.700  1.00  0.00            
ATOM     89  C27 BCD     1      29.330  26.950  22.150  1.00  0.00            
ATOM     90  O23 BCD     1      30.240  27.650  23.040  1.00  0.00            
ATOM     91  C28 BCD     1      30.030  26.190  21.010  1.00  0.00            
ATOM     92  C29 BCD     1      28.950  25.440  20.140  1.00  0.00            
ATOM     93  O24 BCD     1      28.140  24.680  21.000  1.00  0.00            
ATOM     94  C30 BCD     1      29.680  24.480  19.290  1.00  0.00            
ATOM     95  O25 BCD     1      30.500  23.540  19.970  1.00  0.00            
ATOM     96  H41 BCD     1      26.710  24.800  22.320  1.00  0.00            
ATOM     97  H42 BCD     1      28.860  25.490  23.480  1.00  0.00            
ATOM     98  H43 BCD     1      27.090  27.680  23.120  1.00  0.00            
ATOM     99  H44 BCD     1      28.780  27.740  21.620  1.00  0.00            
ATOM    100  H45 BCD     1      29.840  28.330  23.590  1.00  0.00            
ATOM    101  H46 BCD     1      30.700  25.440  21.450  1.00  0.00            
ATOM    102  H47 BCD     1      28.350  26.110  19.510  1.00  0.00            
ATOM    103  H48 BCD     1      28.880  23.940  18.760  1.00  0.00            
ATOM    104  H49 BCD     1      30.260  25.100  18.590  1.00  0.00            
ATOM    105  H50 BCD     1      30.360  22.610  19.760  1.00  0.00            
ATOM    106  C31 BCD     1      22.540  27.310  20.370  1.00  0.00            
ATOM    107  O26 BCD     1      22.530  27.660  19.010  1.00  0.00            
ATOM    108  C32 BCD     1      23.310  28.290  21.190  1.00  0.00            
ATOM    109  O27 BCD     1      22.890  29.680  21.000  1.00  0.00            
ATOM    110  C33 BCD     1      24.890  28.050  21.170  1.00  0.00            
ATOM    111  C34 BCD     1      25.250  26.580  21.280  1.00  0.00            
ATOM    112  C35 BCD     1      24.440  25.750  20.270  1.00  0.00            
ATOM    113  O28 BCD     1      23.060  25.990  20.430  1.00  0.00            
ATOM    114  C36 BCD     1      24.620  24.290  20.430  1.00  0.00            
ATOM    115  O29 BCD     1      24.520  23.820  21.750  1.00  0.00            
ATOM    116  O30 BCD     1      25.600  28.730  22.280  1.00  0.00            
ATOM    117  H51 BCD     1      21.540  27.090  20.760  1.00  0.00            
ATOM    118  H52 BCD     1      23.070  28.160  22.250  1.00  0.00            
ATOM    119  H53 BCD     1      23.440  30.060  20.310  1.00  0.00            
ATOM    120  H54 BCD     1      25.200  28.390  20.170  1.00  0.00            
ATOM    121  H55 BCD     1      25.440  29.670  22.130  1.00  0.00            
ATOM    122  H56 BCD     1      25.020  26.330  22.330  1.00  0.00            
ATOM    123  H57 BCD     1      24.660  25.960  19.210  1.00  0.00            
ATOM    124  H58 BCD     1      23.760  23.800  19.960  1.00  0.00            
ATOM    125  H59 BCD     1      25.630  24.080  20.070  1.00  0.00            
ATOM    126  H60 BCD     1      23.630  24.020  22.040  1.00  0.00            
ATOM    127  C37 BCD     1      20.560  27.810  15.420  1.00  0.00            
ATOM    128  O31 BCD     1      21.820  28.220  14.870  1.00  0.00            
ATOM    129  C38 BCD     1      20.190  28.920  16.390  1.00  0.00            
ATOM    130  O32 BCD     1      20.080  30.190  15.760  1.00  0.00            
ATOM    131  C39 BCD     1      21.170  28.950  17.540  1.00  0.00            
ATOM    132  O33 BCD     1      20.790  29.950  18.530  1.00  0.00            
ATOM    133  C40 BCD     1      21.380  27.620  18.220  1.00  0.00            
ATOM    134  C41 BCD     1      21.530  26.470  17.190  1.00  0.00            
ATOM    135  O34 BCD     1      20.630  26.570  16.130  1.00  0.00            
ATOM    136  C42 BCD     1      21.430  25.060  17.660  1.00  0.00            
ATOM    137  O35 BCD     1      20.120  24.850  18.150  1.00  0.00            
ATOM    138  H61 BCD     1      19.800  27.690  14.650  1.00  0.00            
ATOM    139  H62 BCD     1      19.190  28.600  16.710  1.00  0.00            
ATOM    140  H63 BCD     1      20.090  30.800  16.500  1.00  0.00            
ATOM    141  H64 BCD     1      22.220  29.200  17.310  1.00  0.00            
ATOM    142  H65 BCD     1      21.260  29.660  19.320  1.00  0.00            
ATOM    143  H66 BCD     1      20.530  27.320  18.850  1.00  0.00            
ATOM    144  H67 BCD     1      22.480  26.560  16.660  1.00  0.00            
ATOM    145  H68 BCD     1      21.650  24.380  16.820  1.00  0.00            
ATOM    146  H69 BCD     1      22.240  25.040  18.390  1.00  0.00            
ATOM    147  H70 BCD     1      19.660  25.590  17.750  1.00  0.00            
ATOM    148  C1  CT6     2      24.790  33.370  15.020  1.00  0.00            
ATOM    149  C2  CT6     2      24.100  31.980  15.360  1.00  0.00            
ATOM    150  N1  CT6     2      24.350  31.600  16.810  1.00  0.00            
ATOM    151  C3  CT6     2      23.480  31.960  17.840  1.00  0.00            
ATOM    152  C4  CT6     2      22.310  32.850  17.600  1.00  0.00            
ATOM    153  O1  CT6     2      23.720  31.700  18.990  1.00  0.00            
ATOM    154  C5  CT6     2      25.630  30.950  17.070  1.00  0.00            
ATOM    155  C6  CT6     2      26.630  31.780  17.750  1.00  0.00            
ATOM    156  C7  CT6     2      27.830  31.130  18.080  1.00  0.00            
ATOM    157  C8  CT6     2      28.030  29.790  17.740  1.00  0.00            
ATOM    158  C9  CT6     2      27.170  29.020  17.010  1.00  0.00            
ATOM    159  C10 CT6     2      27.600  27.690  16.430  1.00  0.00            
ATOM    160  C11 CT6     2      28.710  27.590  15.690  1.00  0.00            
ATOM    161  C12 CT6     2      29.040  26.490  14.820  1.00  0.00            
ATOM    162  N2  CT6     2      28.180  25.440  14.660  1.00  0.00            
ATOM    163  C13 CT6     2      27.090  25.610  15.440  1.00  0.00            
ATOM    164  C14 CT6     2      26.070  24.690  15.520  1.00  0.00            
ATOM    165  C15 CT6     2      26.010  23.420  14.870  1.00  0.00            
ATOM    166  N3  CT6     2      25.840  22.340  14.420  1.00  0.00            
ATOM    167  C16 CT6     2      25.110  25.260  16.410  1.00  0.00            
ATOM    168  N4  CT6     2      25.520  26.440  16.920  1.00  0.00            
ATOM    169  N5  CT6     2      26.700  26.670  16.240  1.00  0.00            
ATOM    170  C17 CT6     2      25.930  29.590  16.770  1.00  0.00            
ATOM    171  H1  CT6     2      24.590  33.640  13.980  1.00  0.00            
ATOM    172  H2  CT6     2      24.430  34.240  15.580  1.00  0.00            
ATOM    173  H3  CT6     2      25.880  33.250  15.070  1.00  0.00            
ATOM    174  H4  CT6     2      24.590  31.140  14.860  1.00  0.00            
ATOM    175  H5  CT6     2      23.030  32.110  15.150  1.00  0.00            
ATOM    176  H6  CT6     2      21.860  33.240  18.520  1.00  0.00            
ATOM    177  H7  CT6     2      22.700  33.680  17.010  1.00  0.00            
ATOM    178  H8  CT6     2      21.570  32.280  17.010  1.00  0.00            
ATOM    179  H9  CT6     2      26.480  32.810  18.040  1.00  0.00            
ATOM    180  H10 CT6     2      28.640  31.650  18.580  1.00  0.00            
ATOM    181  H11 CT6     2      29.010  29.390  18.000  1.00  0.00            
ATOM    182  H12 CT6     2      29.400  28.420  15.850  1.00  0.00            
ATOM    183  H13 CT6     2      29.930  26.360  14.230  1.00  0.00            
ATOM    184  H14 CT6     2      24.180  24.810  16.750  1.00  0.00            
ATOM    185  H15 CT6     2      25.170  28.930  16.370  1.00  0.00            
TER
ENDMDL
MODEL        1
ATOM      1  C1  BCD     1      25.330  21.530  40.400  1.00  0.00            
ATOM      2  O1  BCD     1      26.180  21.160  39.420  1.00  0.00            
ATOM      3  C2  BCD     1      24.990  23.040  40.370  1.00  0.00            
ATOM      4  O2  BCD     1      24.220  23.260  39.190  1.00  0.00            
ATOM      5  C3  BCD     1      26.210  23.950  40.490  1.00  0.00            
ATOM      6  O3  BCD     1      25.820  25.310  40.510  1.00  0.00            
ATOM      7  C4  BCD     1      26.810  23.550  41.850  1.00  0.00            
ATOM      8  C5  BCD     1      27.070  22.070  41.940  1.00  0.00            
ATOM      9  O4  BCD     1      25.840  21.360  41.650  1.00  0.00            
ATOM     10  C6  BCD     1      27.460  21.650  43.390  1.00  0.00            
ATOM     11  O5  BCD     1      26.580  22.240  44.340  1.00  0.00            
ATOM     12  H1  BCD     1      24.410  20.940  40.360  1.00  0.00            
ATOM     13  H2  BCD     1      24.270  23.320  41.160  1.00  0.00            
ATOM     14  H3  BCD     1      24.410  24.170  38.980  1.00  0.00            
ATOM     15  H4  BCD     1      26.940  23.790  39.690  1.00  0.00            
ATOM     16  H5  BCD     1      26.590  25.870  40.350  1.00  0.00            
ATOM     17  H6  BCD     1      26.230  23.960  42.680  1.00  0.00            
ATOM     18  H7  BCD     1      27.850  21.810  41.220  1.00  0.00            
ATOM     19  H8  BCD     1      27.340  20.560  43.420  1.00  0.00            
ATOM     20  H9  BCD     1      28.490  21.950  43.600  1.00  0.00            
ATOM     21  H10 BCD     1      25.660  22.190  44.040  1.00  0.00            
ATOM     22  C7  BCD     1      26.550  18.220  36.560  1.00  0.00            
ATOM     23  O6  BCD     1      28.010  18.180  36.520  1.00  0.00            
ATOM     24  C8  BCD     1      25.930  19.490  36.110  1.00  0.00            
ATOM     25  O7  BCD     1      26.400  19.880  34.830  1.00  0.00            
ATOM     26  C9  BCD     1      26.130  20.680  37.090  1.00  0.00            
ATOM     27  O8  BCD     1      25.420  21.870  36.650  1.00  0.00            
ATOM     28  C10 BCD     1      25.720  20.180  38.470  1.00  0.00            
ATOM     29  C11 BCD     1      26.250  18.810  38.860  1.00  0.00            
ATOM     30  O9  BCD     1      25.990  17.860  37.800  1.00  0.00            
ATOM     31  C12 BCD     1      25.800  18.290  40.290  1.00  0.00            
ATOM     32  O10 BCD     1      24.390  18.110  40.260  1.00  0.00            
ATOM     33  H11 BCD     1      26.190  17.490  35.820  1.00  0.00            
ATOM     34  H12 BCD     1      24.850  19.270  36.110  1.00  0.00            
ATOM     35  H13 BCD     1      26.140  20.800  34.750  1.00  0.00            
ATOM     36  H14 BCD     1      27.210  20.870  37.060  1.00  0.00            
ATOM     37  H15 BCD     1      25.460  22.530  37.350  1.00  0.00            
ATOM     38  H16 BCD     1      24.630  20.220  38.390  1.00  0.00            
ATOM     39  H17 BCD     1      27.330  18.840  39.060  1.00  0.00            
ATOM     40  H18 BCD     1      26.440  17.420  40.460  1.00  0.00            
ATOM     41  H19 BCD     1      26.050  18.980  41.110  1.00  0.00            
ATOM     42  H20 BCD     1      23.870  18.600  40.900  1.00  0.00            
ATOM     43  C13 BCD     1      31.180  15.410  35.880  1.00  0.00            
ATOM     44  O11 BCD     1      31.890  16.500  35.290  1.00  0.00            
ATOM     45  C14 BCD     1      29.870  15.230  35.000  1.00  0.00            
ATOM     46  O12 BCD     1      30.360  14.910  33.700  1.00  0.00            
ATOM     47  C15 BCD     1      28.960  16.530  35.040  1.00  0.00            
ATOM     48  O13 BCD     1      27.780  16.360  34.180  1.00  0.00            
ATOM     49  C16 BCD     1      28.590  16.860  36.540  1.00  0.00            
ATOM     50  C17 BCD     1      29.930  16.920  37.360  1.00  0.00            
ATOM     51  O14 BCD     1      30.750  15.750  37.170  1.00  0.00            
ATOM     52  C18 BCD     1      29.680  17.030  38.860  1.00  0.00            
ATOM     53  O15 BCD     1      28.860  15.950  39.290  1.00  0.00            
ATOM     54  H21 BCD     1      31.840  14.540  35.820  1.00  0.00            
ATOM     55  H22 BCD     1      29.380  14.330  35.390  1.00  0.00            
ATOM     56  H23 BCD     1      30.320  15.750  33.230  1.00  0.00            
ATOM     57  H24 BCD     1      29.520  17.380  34.610  1.00  0.00            
ATOM     58  H25 BCD     1      27.130  15.780  34.590  1.00  0.00            
ATOM     59  H26 BCD     1      27.920  16.090  36.950  1.00  0.00            
ATOM     60  H27 BCD     1      30.480  17.800  37.010  1.00  0.00            
ATOM     61  H28 BCD     1      30.690  17.090  39.300  1.00  0.00            
ATOM     62  H29 BCD     1      29.180  17.990  39.020  1.00  0.00            
ATOM     63  H30 BCD     1      29.480  15.260  39.560  1.00  0.00            
ATOM     64  C19 BCD     1      35.750  17.880  35.600  1.00  0.00            
ATOM     65  O16 BCD     1      35.130  19.050  36.120  1.00  0.00            
ATOM     66  C20 BCD     1      35.320  17.630  34.180  1.00  0.00            
ATOM     67  O17 BCD     1      35.780  18.700  33.350  1.00  0.00            
ATOM     68  C21 BCD     1      33.770  17.360  34.140  1.00  0.00            
ATOM     69  O18 BCD     1      33.130  17.170  32.860  1.00  0.00            
ATOM     70  C22 BCD     1      33.310  16.290  35.130  1.00  0.00            
ATOM     71  C23 BCD     1      34.060  16.450  36.490  1.00  0.00            
ATOM     72  O19 BCD     1      35.430  16.700  36.330  1.00  0.00            
ATOM     73  C24 BCD     1      33.910  15.240  37.480  1.00  0.00            
ATOM     74  O20 BCD     1      33.980  14.020  36.760  1.00  0.00            
ATOM     75  H31 BCD     1      36.830  18.020  35.710  1.00  0.00            
ATOM     76  H32 BCD     1      35.770  16.670  33.900  1.00  0.00            
ATOM     77  H33 BCD     1      35.380  19.520  33.640  1.00  0.00            
ATOM     78  H34 BCD     1      33.370  18.350  34.400  1.00  0.00            
ATOM     79  H35 BCD     1      32.190  17.020  32.940  1.00  0.00            
ATOM     80  H36 BCD     1      33.560  15.280  34.770  1.00  0.00            
ATOM     81  H37 BCD     1      33.760  17.370  37.010  1.00  0.00            
ATOM     82  H38 BCD     1      34.720  15.290  38.210  1.00  0.00            
ATOM     83  H39 BCD     1      32.980  15.290  38.070  1.00  0.00            
ATOM     84  H40 BCD     1      34.920  13.970  36.590  1.00  0.00            
ATOM     85  C25 BCD     1      36.460  22.680  37.730  1.00  0.00            
ATOM     86  O21 BCD     1      35.280  22.760  38.420  1.00  0.00            
ATOM     87  C26 BCD     1      36.160  22.660  36.230  1.00  0.00            
ATOM     88  O22 BCD     1      35.450  23.900  35.960  1.00  0.00            
ATOM     89  C27 BCD     1      35.350  21.400  35.820  1.00  0.00            
ATOM     90  O23 BCD     1      35.260  21.290  34.350  1.00  0.00            
ATOM     91  C28 BCD     1      36.010  20.170  36.400  1.00  0.00            
ATOM     92  C29 BCD     1      36.330  20.310  37.840  1.00  0.00            
ATOM     93  O24 BCD     1      37.090  21.470  38.040  1.00  0.00            
ATOM     94  C30 BCD     1      37.140  19.010  38.290  1.00  0.00            
ATOM     95  O25 BCD     1      38.310  18.840  37.500  1.00  0.00            
ATOM     96  H41 BCD     1      37.100  23.490  38.070  1.00  0.00            
ATOM     97  H42 BCD     1      37.120  22.640  35.690  1.00  0.00            
ATOM     98  H43 BCD     1      35.440  23.960  35.000  1.00  0.00            
ATOM     99  H44 BCD     1      34.330  21.410  36.220  1.00  0.00            
ATOM    100  H45 BCD     1      34.720  22.010  34.020  1.00  0.00            
ATOM    101  H46 BCD     1      36.960  20.110  35.850  1.00  0.00            
ATOM    102  H47 BCD     1      35.310  20.350  38.240  1.00  0.00            
ATOM    103  H48 BCD     1      37.430  18.970  39.350  1.00  0.00            
ATOM    104  H49 BCD     1      36.500  18.150  38.080  1.00  0.00            
ATOM    105  H50 BCD     1      38.580  17.920  37.590  1.00  0.00            
ATOM    106  C31 BCD     1      33.660  24.930  41.700  1.00  0.00            
ATOM    107  O26 BCD     1      32.380  24.530  41.360  1.00  0.00            
ATOM    108  C32 BCD     1      34.340  25.720  40.540  1.00  0.00            
ATOM    109  O27 BCD     1      33.570  26.890  40.260  1.00  0.00            
ATOM    110  C33 BCD     1      34.450  24.840  39.270  1.00  0.00            
ATOM    111  C34 BCD     1      35.220  23.600  39.610  1.00  0.00            
ATOM    112  C35 BCD     1      34.520  22.880  40.760  1.00  0.00            
ATOM    113  O28 BCD     1      34.360  23.760  41.920  1.00  0.00            
ATOM    114  C36 BCD     1      35.040  21.480  41.150  1.00  0.00            
ATOM    115  O29 BCD     1      36.360  21.400  41.790  1.00  0.00            
ATOM    116  O30 BCD     1      34.910  25.480  38.090  1.00  0.00            
ATOM    117  H51 BCD     1      33.780  25.500  42.630  1.00  0.00            
ATOM    118  H52 BCD     1      35.310  26.080  40.900  1.00  0.00            
ATOM    119  H53 BCD     1      33.950  27.320  39.480  1.00  0.00            
ATOM    120  H54 BCD     1      33.430  24.520  39.030  1.00  0.00            
ATOM    121  H55 BCD     1      35.090  24.930  37.320  1.00  0.00            
ATOM    122  H56 BCD     1      36.260  23.810  39.910  1.00  0.00            
ATOM    123  H57 BCD     1      33.480  22.690  40.450  1.00  0.00            
ATOM    124  H58 BCD     1      34.310  21.070  41.860  1.00  0.00            
ATOM    125  H59 BCD     1      34.990  20.830  40.270  1.00  0.00            
ATOM    126  H60 BCD     1      36.430  20.510  42.140  1.00  0.00            
ATOM    127  C37 BCD     1      28.560  24.900  42.920  1.00  0.00            
ATOM    128  O31 BCD     1      28.100  24.100  41.800  1.00  0.00            
ATOM    129  C38 BCD     1      29.180  26.230  42.280  1.00  0.00            
ATOM    130  O32 BCD     1      28.140  26.980  41.580  1.00  0.00            
ATOM    131  C39 BCD     1      30.330  25.790  41.320  1.00  0.00            
ATOM    132  O33 BCD     1      30.820  26.990  40.700  1.00  0.00            
ATOM    133  C40 BCD     1      31.330  25.050  42.210  1.00  0.00            
ATOM    134  C41 BCD     1      30.690  23.840  42.970  1.00  0.00            
ATOM    135  O34 BCD     1      29.550  24.290  43.720  1.00  0.00            
ATOM    136  C42 BCD     1      31.720  23.210  43.890  1.00  0.00            
ATOM    137  O35 BCD     1      32.100  24.160  44.870  1.00  0.00            
ATOM    138  H61 BCD     1      27.730  25.230  43.560  1.00  0.00            
ATOM    139  H62 BCD     1      29.680  26.850  43.040  1.00  0.00            
ATOM    140  H63 BCD     1      27.410  27.190  42.160  1.00  0.00            
ATOM    141  H64 BCD     1      30.110  25.050  40.550  1.00  0.00            
ATOM    142  H65 BCD     1      31.770  26.960  40.580  1.00  0.00            
ATOM    143  H66 BCD     1      31.640  25.780  42.970  1.00  0.00            
ATOM    144  H67 BCD     1      30.400  23.120  42.190  1.00  0.00            
ATOM    145  H68 BCD     1      31.270  22.400  44.470  1.00  0.00            
ATOM    146  H69 BCD     1      32.570  22.710  43.410  1.00  0.00            
ATOM    147  H70 BCD     1      32.150  23.650  45.690  1.00  0.00            
ATOM    148  C1  CT6     2      31.110  24.990  31.170  1.00  0.00            
ATOM    149  C2  CT6     2      31.840  25.480  32.390  1.00  0.00            
ATOM    150  N1  CT6     2      32.860  24.470  32.880  1.00  0.00            
ATOM    151  C3  CT6     2      34.200  24.650  32.730  1.00  0.00            
ATOM    152  C4  CT6     2      34.780  25.770  31.830  1.00  0.00            
ATOM    153  O1  CT6     2      35.040  23.880  33.250  1.00  0.00            
ATOM    154  C5  CT6     2      32.340  23.310  33.520  1.00  0.00            
ATOM    155  C6  CT6     2      32.280  22.100  32.840  1.00  0.00            
ATOM    156  C7  CT6     2      31.830  20.890  33.440  1.00  0.00            
ATOM    157  C8  CT6     2      31.390  20.950  34.780  1.00  0.00            
ATOM    158  C9  CT6     2      31.430  22.150  35.480  1.00  0.00            
ATOM    159  C10 CT6     2      31.090  22.110  36.890  1.00  0.00            
ATOM    160  C11 CT6     2      30.330  23.140  37.300  1.00  0.00            
ATOM    161  C12 CT6     2      29.750  23.250  38.610  1.00  0.00            
ATOM    162  N2  CT6     2      30.150  22.410  39.570  1.00  0.00            
ATOM    163  C13 CT6     2      31.020  21.500  39.090  1.00  0.00            
ATOM    164  C14 CT6     2      31.570  20.470  39.820  1.00  0.00            
ATOM    165  C15 CT6     2      31.480  20.350  41.190  1.00  0.00            
ATOM    166  N3  CT6     2      31.350  20.280  42.330  1.00  0.00            
ATOM    167  C16 CT6     2      32.260  19.610  38.950  1.00  0.00            
ATOM    168  N4  CT6     2      32.160  20.080  37.680  1.00  0.00            
ATOM    169  N5  CT6     2      31.450  21.220  37.870  1.00  0.00            
ATOM    170  C17 CT6     2      31.960  23.320  34.850  1.00  0.00            
ATOM    171  H1  CT6     2      31.640  25.260  30.250  1.00  0.00            
ATOM    172  H2  CT6     2      30.890  23.920  31.300  1.00  0.00            
ATOM    173  H3  CT6     2      30.160  25.530  31.120  1.00  0.00            
ATOM    174  H4  CT6     2      31.070  25.570  33.170  1.00  0.00            
ATOM    175  H5  CT6     2      32.240  26.490  32.230  1.00  0.00            
ATOM    176  H6  CT6     2      34.340  25.690  30.830  1.00  0.00            
ATOM    177  H7  CT6     2      34.550  26.690  32.360  1.00  0.00            
ATOM    178  H8  CT6     2      35.820  25.430  31.710  1.00  0.00            
ATOM    179  H9  CT6     2      32.660  22.000  31.830  1.00  0.00            
ATOM    180  H10 CT6     2      31.850  19.930  32.930  1.00  0.00            
ATOM    181  H11 CT6     2      31.170  20.010  35.290  1.00  0.00            
ATOM    182  H12 CT6     2      29.970  23.900  36.620  1.00  0.00            
ATOM    183  H13 CT6     2      29.020  24.000  38.850  1.00  0.00            
ATOM    184  H14 CT6     2      32.740  18.650  39.110  1.00  0.00            
ATOM    185  H15 CT6     2      32.120  24.220  35.430  1.00  0.00            
TER
ENDMDL
MODEL        1
ATOM      1  C1  BCD     1      21.910  26.130  24.270  1.00  0.00            
ATOM      2  O1  BCD     1      22.460  25.200  25.080  1.00  0.00            
ATOM      3  C2  BCD     1      22.200  25.810  22.820  1.00  0.00            
ATOM      4  O2  BCD     1      21.780  24.440  22.550  1.00  0.00            
ATOM      5  C3  BCD     1      23.690  25.910  22.550  1.00  0.00            
ATOM      6  O3  BCD     1      23.910  25.750  21.200  1.00  0.00            
ATOM      7  C4  BCD     1      24.280  27.240  23.060  1.00  0.00            
ATOM      8  C5  BCD     1      23.790  27.680  24.440  1.00  0.00            
ATOM      9  O4  BCD     1      22.360  27.480  24.550  1.00  0.00            
ATOM     10  C6  BCD     1      24.180  29.140  24.720  1.00  0.00            
ATOM     11  O5  BCD     1      23.640  29.440  26.000  1.00  0.00            
ATOM     12  H1  BCD     1      20.840  26.210  24.490  1.00  0.00            
ATOM     13  H2  BCD     1      21.600  26.440  22.160  1.00  0.00            
ATOM     14  H3  BCD     1      21.710  24.350  21.600  1.00  0.00            
ATOM     15  H4  BCD     1      24.150  25.120  23.150  1.00  0.00            
ATOM     16  H5  BCD     1      23.170  25.240  20.840  1.00  0.00            
ATOM     17  H6  BCD     1      23.900  27.930  22.290  1.00  0.00            
ATOM     18  H7  BCD     1      24.340  27.150  25.230  1.00  0.00            
ATOM     19  H8  BCD     1      25.250  29.340  24.580  1.00  0.00            
ATOM     20  H9  BCD     1      23.600  29.660  23.950  1.00  0.00            
ATOM     21  H10 BCD     1      22.700  29.270  25.870  1.00  0.00            
ATOM     22  C7  BCD     1      21.530  22.970  28.450  1.00  0.00            
ATOM     23  O6  BCD     1      22.890  22.800  28.740  1.00  0.00            
ATOM     24  C8  BCD     1      21.190  22.430  27.070  1.00  0.00            
ATOM     25  O7  BCD     1      21.480  21.030  27.050  1.00  0.00            
ATOM     26  C9  BCD     1      21.940  23.050  25.940  1.00  0.00            
ATOM     27  O8  BCD     1      21.640  22.590  24.650  1.00  0.00            
ATOM     28  C10 BCD     1      21.660  24.580  26.040  1.00  0.00            
ATOM     29  C11 BCD     1      21.830  25.250  27.470  1.00  0.00            
ATOM     30  O9  BCD     1      21.300  24.390  28.480  1.00  0.00            
ATOM     31  C12 BCD     1      21.480  26.720  27.720  1.00  0.00            
ATOM     32  O10 BCD     1      20.110  26.860  27.620  1.00  0.00            
ATOM     33  H11 BCD     1      20.900  22.460  29.190  1.00  0.00            
ATOM     34  H12 BCD     1      20.110  22.620  26.960  1.00  0.00            
ATOM     35  H13 BCD     1      21.470  20.780  26.120  1.00  0.00            
ATOM     36  H14 BCD     1      23.030  22.970  26.070  1.00  0.00            
ATOM     37  H15 BCD     1      21.640  23.350  24.070  1.00  0.00            
ATOM     38  H16 BCD     1      20.580  24.640  25.820  1.00  0.00            
ATOM     39  H17 BCD     1      22.900  25.180  27.720  1.00  0.00            
ATOM     40  H18 BCD     1      21.740  26.880  28.770  1.00  0.00            
ATOM     41  H19 BCD     1      22.010  27.280  26.940  1.00  0.00            
ATOM     42  H20 BCD     1      19.670  26.570  28.430  1.00  0.00            
ATOM     43  C13 BCD     1      25.500  20.530  31.050  1.00  0.00            
ATOM     44  O11 BCD     1      26.480  20.570  29.910  1.00  0.00            
ATOM     45  C14 BCD     1      24.240  19.820  30.670  1.00  0.00            
ATOM     46  O12 BCD     1      24.610  18.430  30.260  1.00  0.00            
ATOM     47  C15 BCD     1      23.540  20.540  29.530  1.00  0.00            
ATOM     48  O13 BCD     1      22.230  19.930  29.270  1.00  0.00            
ATOM     49  C16 BCD     1      23.350  22.010  29.880  1.00  0.00            
ATOM     50  C17 BCD     1      24.640  22.680  30.420  1.00  0.00            
ATOM     51  O14 BCD     1      25.220  21.870  31.490  1.00  0.00            
ATOM     52  C18 BCD     1      24.450  24.080  30.970  1.00  0.00            
ATOM     53  O15 BCD     1      23.470  24.010  32.070  1.00  0.00            
ATOM     54  H21 BCD     1      25.920  20.040  31.930  1.00  0.00            
ATOM     55  H22 BCD     1      23.660  19.770  31.600  1.00  0.00            
ATOM     56  H23 BCD     1      25.300  18.530  29.600  1.00  0.00            
ATOM     57  H24 BCD     1      24.250  20.440  28.700  1.00  0.00            
ATOM     58  H25 BCD     1      21.920  20.260  28.420  1.00  0.00            
ATOM     59  H26 BCD     1      22.590  21.940  30.660  1.00  0.00            
ATOM     60  H27 BCD     1      25.360  22.700  29.590  1.00  0.00            
ATOM     61  H28 BCD     1      25.360  24.570  31.330  1.00  0.00            
ATOM     62  H29 BCD     1      23.940  24.740  30.250  1.00  0.00            
ATOM     63  H30 BCD     1      23.050  24.880  32.130  1.00  0.00            
ATOM     64  C19 BCD     1      29.980  18.870  28.610  1.00  0.00            
ATOM     65  O16 BCD     1      30.110  19.890  27.690  1.00  0.00            
ATOM     66  C20 BCD     1      28.760  18.060  28.380  1.00  0.00            
ATOM     67  O17 BCD     1      29.020  17.410  27.040  1.00  0.00            
ATOM     68  C21 BCD     1      27.550  18.980  28.450  1.00  0.00            
ATOM     69  O18 BCD     1      26.300  18.260  28.210  1.00  0.00            
ATOM     70  C22 BCD     1      27.540  19.610  29.870  1.00  0.00            
ATOM     71  C23 BCD     1      28.900  20.260  30.270  1.00  0.00            
ATOM     72  O19 BCD     1      29.920  19.310  29.940  1.00  0.00            
ATOM     73  C24 BCD     1      28.930  20.710  31.770  1.00  0.00            
ATOM     74  O20 BCD     1      28.570  19.720  32.670  1.00  0.00            
ATOM     75  H31 BCD     1      30.780  18.120  28.560  1.00  0.00            
ATOM     76  H32 BCD     1      28.640  17.320  29.180  1.00  0.00            
ATOM     77  H33 BCD     1      28.390  16.730  26.790  1.00  0.00            
ATOM     78  H34 BCD     1      27.680  19.770  27.690  1.00  0.00            
ATOM     79  H35 BCD     1      26.150  18.140  27.270  1.00  0.00            
ATOM     80  H36 BCD     1      27.250  18.730  30.460  1.00  0.00            
ATOM     81  H37 BCD     1      29.090  21.250  29.830  1.00  0.00            
ATOM     82  H38 BCD     1      29.910  21.090  32.110  1.00  0.00            
ATOM     83  H39 BCD     1      28.230  21.540  31.910  1.00  0.00            
ATOM     84  H40 BCD     1      28.200  20.210  33.410  1.00  0.00            
ATOM     85  C25 BCD     1      32.860  21.720  25.380  1.00  0.00            
ATOM     86  O21 BCD     1      31.740  22.490  24.860  1.00  0.00            
ATOM     87  C26 BCD     1      32.640  20.260  25.140  1.00  0.00            
ATOM     88  O22 BCD     1      32.530  20.050  23.720  1.00  0.00            
ATOM     89  C27 BCD     1      31.360  19.730  25.710  1.00  0.00            
ATOM     90  O23 BCD     1      31.120  18.270  25.580  1.00  0.00            
ATOM     91  C28 BCD     1      31.410  20.130  27.190  1.00  0.00            
ATOM     92  C29 BCD     1      31.790  21.550  27.440  1.00  0.00            
ATOM     93  O24 BCD     1      33.010  21.960  26.750  1.00  0.00            
ATOM     94  C30 BCD     1      32.050  21.720  28.860  1.00  0.00            
ATOM     95  O25 BCD     1      32.650  22.920  29.150  1.00  0.00            
ATOM     96  H41 BCD     1      33.770  22.080  24.870  1.00  0.00            
ATOM     97  H42 BCD     1      33.420  19.610  25.550  1.00  0.00            
ATOM     98  H43 BCD     1      31.910  20.650  23.300  1.00  0.00            
ATOM     99  H44 BCD     1      30.530  20.300  25.260  1.00  0.00            
ATOM    100  H45 BCD     1      30.360  18.030  26.120  1.00  0.00            
ATOM    101  H46 BCD     1      32.120  19.430  27.640  1.00  0.00            
ATOM    102  H47 BCD     1      30.970  22.240  27.190  1.00  0.00            
ATOM    103  H48 BCD     1      31.140  21.710  29.470  1.00  0.00            
ATOM    104  H49 BCD     1      32.840  21.050  29.240  1.00  0.00            
ATOM    105  H50 BCD     1      33.540  22.840  28.790  1.00  0.00            
ATOM    106  C31 BCD     1      31.160  25.490  22.170  1.00  0.00            
ATOM    107  O26 BCD     1      29.740  25.650  22.550  1.00  0.00            
ATOM    108  C32 BCD     1      31.310  24.110  21.630  1.00  0.00            
ATOM    109  O27 BCD     1      30.350  23.990  20.530  1.00  0.00            
ATOM    110  C33 BCD     1      31.020  23.040  22.690  1.00  0.00            
ATOM    111  C34 BCD     1      32.080  23.310  23.760  1.00  0.00            
ATOM    112  C35 BCD     1      31.940  24.710  24.280  1.00  0.00            
ATOM    113  O28 BCD     1      32.060  25.690  23.250  1.00  0.00            
ATOM    114  C36 BCD     1      32.960  25.050  25.400  1.00  0.00            
ATOM    115  O29 BCD     1      34.360  24.840  25.070  1.00  0.00            
ATOM    116  O30 BCD     1      31.050  21.670  22.210  1.00  0.00            
ATOM    117  H51 BCD     1      31.450  26.240  21.420  1.00  0.00            
ATOM    118  H52 BCD     1      32.330  24.020  21.240  1.00  0.00            
ATOM    119  H53 BCD     1      30.830  23.360  19.990  1.00  0.00            
ATOM    120  H54 BCD     1      30.020  23.320  23.040  1.00  0.00            
ATOM    121  H55 BCD     1      30.160  21.330  22.120  1.00  0.00            
ATOM    122  H56 BCD     1      33.080  23.090  23.360  1.00  0.00            
ATOM    123  H57 BCD     1      30.940  24.720  24.720  1.00  0.00            
ATOM    124  H58 BCD     1      32.890  26.100  25.720  1.00  0.00            
ATOM    125  H59 BCD     1      32.670  24.450  26.280  1.00  0.00            
ATOM    126  H60 BCD     1      34.660  25.480  24.420  1.00  0.00            
ATOM    127  C37 BCD     1      26.460  28.140  22.360  1.00  0.00            
ATOM    128  O31 BCD     1      25.730  27.190  23.090  1.00  0.00            
ATOM    129  C38 BCD     1      26.900  27.580  20.990  1.00  0.00            
ATOM    130  O32 BCD     1      25.780  27.310  20.140  1.00  0.00            
ATOM    131  C39 BCD     1      27.890  26.410  21.280  1.00  0.00            
ATOM    132  O33 BCD     1      28.350  25.720  20.090  1.00  0.00            
ATOM    133  C40 BCD     1      29.100  26.820  22.150  1.00  0.00            
ATOM    134  C41 BCD     1      28.580  27.470  23.440  1.00  0.00            
ATOM    135  O34 BCD     1      27.650  28.510  23.110  1.00  0.00            
ATOM    136  C42 BCD     1      29.810  28.000  24.240  1.00  0.00            
ATOM    137  O35 BCD     1      29.270  28.330  25.520  1.00  0.00            
ATOM    138  H61 BCD     1      25.870  29.060  22.250  1.00  0.00            
ATOM    139  H62 BCD     1      27.500  28.340  20.480  1.00  0.00            
ATOM    140  H63 BCD     1      25.190  26.740  20.650  1.00  0.00            
ATOM    141  H64 BCD     1      27.320  25.710  21.900  1.00  0.00            
ATOM    142  H65 BCD     1      29.040  25.080  20.290  1.00  0.00            
ATOM    143  H66 BCD     1      29.800  27.520  21.670  1.00  0.00            
ATOM    144  H67 BCD     1      28.040  26.690  24.000  1.00  0.00            
ATOM    145  H68 BCD     1      30.640  27.280  24.320  1.00  0.00            
ATOM    146  H69 BCD     1      30.190  28.910  23.760  1.00  0.00            
ATOM    147  H70 BCD     1      29.900  28.670  26.150  1.00  0.00            
ATOM    148  C1  CT6     2      24.140  21.870  21.240  1.00  0.00            
ATOM    149  C2  CT6     2      25.340  22.790  21.350  1.00  0.00            
ATOM    150  N1  CT6     2      26.500  22.230  22.070  1.00  0.00            
ATOM    151  C3  CT6     2      27.570  21.660  21.450  1.00  0.00            
ATOM    152  C4  CT6     2      27.710  21.630  19.930  1.00  0.00            
ATOM    153  O1  CT6     2      28.430  21.070  22.080  1.00  0.00            
ATOM    154  C5  CT6     2      26.380  22.180  23.510  1.00  0.00            
ATOM    155  C6  CT6     2      25.520  21.300  24.140  1.00  0.00            
ATOM    156  C7  CT6     2      25.190  21.310  25.530  1.00  0.00            
ATOM    157  C8  CT6     2      25.910  22.250  26.240  1.00  0.00            
ATOM    158  C9  CT6     2      26.920  23.110  25.690  1.00  0.00            
ATOM    159  C10 CT6     2      27.570  24.140  26.510  1.00  0.00            
ATOM    160  C11 CT6     2      28.930  24.010  26.610  1.00  0.00            
ATOM    161  C12 CT6     2      29.720  24.870  27.410  1.00  0.00            
ATOM    162  N2  CT6     2      29.190  25.990  27.930  1.00  0.00            
ATOM    163  C13 CT6     2      27.830  25.990  27.860  1.00  0.00            
ATOM    164  C14 CT6     2      27.000  27.000  28.180  1.00  0.00            
ATOM    165  C15 CT6     2      27.450  28.250  28.760  1.00  0.00            
ATOM    166  N3  CT6     2      27.840  29.220  29.190  1.00  0.00            
ATOM    167  C16 CT6     2      25.670  26.630  27.870  1.00  0.00            
ATOM    168  N4  CT6     2      25.670  25.490  27.180  1.00  0.00            
ATOM    169  N5  CT6     2      26.980  25.080  27.290  1.00  0.00            
ATOM    170  C17 CT6     2      27.090  23.050  24.280  1.00  0.00            
ATOM    171  H1  CT6     2      23.450  21.890  22.100  1.00  0.00            
ATOM    172  H2  CT6     2      23.670  22.050  20.270  1.00  0.00            
ATOM    173  H3  CT6     2      24.450  20.820  21.240  1.00  0.00            
ATOM    174  H4  CT6     2      24.940  23.600  21.970  1.00  0.00            
ATOM    175  H5  CT6     2      25.530  23.180  20.340  1.00  0.00            
ATOM    176  H6  CT6     2      28.690  21.220  19.670  1.00  0.00            
ATOM    177  H7  CT6     2      26.930  20.970  19.520  1.00  0.00            
ATOM    178  H8  CT6     2      27.660  22.630  19.480  1.00  0.00            
ATOM    179  H9  CT6     2      24.890  20.660  23.530  1.00  0.00            
ATOM    180  H10 CT6     2      24.410  20.700  25.990  1.00  0.00            
ATOM    181  H11 CT6     2      25.800  22.260  27.320  1.00  0.00            
ATOM    182  H12 CT6     2      29.360  23.300  25.920  1.00  0.00            
ATOM    183  H13 CT6     2      30.780  24.760  27.590  1.00  0.00            
ATOM    184  H14 CT6     2      24.780  27.250  27.860  1.00  0.00            
ATOM    185  H15 CT6     2      27.790  23.750  23.850  1.00  0.00            
TER
ENDMDL
MODEL        1
ATOM      1  C1  BCD     1      17.810  19.020  24.040  1.00  0.00            
ATOM      2  O1  BCD     1      17.810  20.330  23.450  1.00  0.00            
ATOM      3  C2  BCD     1      16.400  18.740  24.490  1.00  0.00            
ATOM      4  O2  BCD     1      15.600  18.670  23.310  1.00  0.00            
ATOM      5  C3  BCD     1      15.930  19.850  25.370  1.00  0.00            
ATOM      6  O3  BCD     1      14.590  19.510  25.850  1.00  0.00            
ATOM      7  C4  BCD     1      16.850  20.000  26.560  1.00  0.00            
ATOM      8  C5  BCD     1      18.330  20.040  26.150  1.00  0.00            
ATOM      9  O4  BCD     1      18.600  19.020  25.220  1.00  0.00            
ATOM     10  C6  BCD     1      19.330  20.020  27.320  1.00  0.00            
ATOM     11  O5  BCD     1      19.150  18.920  28.110  1.00  0.00            
ATOM     12  H1  BCD     1      18.200  18.290  23.320  1.00  0.00            
ATOM     13  H2  BCD     1      16.480  17.810  25.080  1.00  0.00            
ATOM     14  H3  BCD     1      15.710  19.510  22.850  1.00  0.00            
ATOM     15  H4  BCD     1      15.880  20.790  24.810  1.00  0.00            
ATOM     16  H5  BCD     1      13.880  19.710  25.240  1.00  0.00            
ATOM     17  H6  BCD     1      16.680  19.200  27.300  1.00  0.00            
ATOM     18  H7  BCD     1      18.450  21.010  25.640  1.00  0.00            
ATOM     19  H8  BCD     1      20.340  19.920  26.890  1.00  0.00            
ATOM     20  H9  BCD     1      19.280  20.950  27.890  1.00  0.00            
ATOM     21  H10 BCD     1      18.460  18.340  27.780  1.00  0.00            
ATOM     22  C7  BCD     1      18.920  21.920  19.770  1.00  0.00            
ATOM     23  O6  BCD     1      19.050  23.220  20.360  1.00  0.00            
ATOM     24  C8  BCD     1      17.480  21.410  19.880  1.00  0.00            
ATOM     25  O7  BCD     1      16.590  22.350  19.250  1.00  0.00            
ATOM     26  C9  BCD     1      17.100  21.190  21.330  1.00  0.00            
ATOM     27  O8  BCD     1      15.720  20.760  21.500  1.00  0.00            
ATOM     28  C10 BCD     1      18.150  20.300  22.090  1.00  0.00            
ATOM     29  C11 BCD     1      19.550  20.870  21.890  1.00  0.00            
ATOM     30  O9  BCD     1      19.790  21.010  20.480  1.00  0.00            
ATOM     31  C12 BCD     1      20.710  20.030  22.470  1.00  0.00            
ATOM     32  O10 BCD     1      21.960  20.520  21.920  1.00  0.00            
ATOM     33  H11 BCD     1      19.240  21.900  18.720  1.00  0.00            
ATOM     34  H12 BCD     1      17.360  20.460  19.340  1.00  0.00            
ATOM     35  H13 BCD     1      17.120  23.120  19.020  1.00  0.00            
ATOM     36  H14 BCD     1      17.090  22.200  21.770  1.00  0.00            
ATOM     37  H15 BCD     1      15.110  21.330  21.030  1.00  0.00            
ATOM     38  H16 BCD     1      18.080  19.260  21.730  1.00  0.00            
ATOM     39  H17 BCD     1      19.640  21.860  22.360  1.00  0.00            
ATOM     40  H18 BCD     1      20.700  20.110  23.560  1.00  0.00            
ATOM     41  H19 BCD     1      20.560  18.990  22.140  1.00  0.00            
ATOM     42  H20 BCD     1      21.700  20.930  21.090  1.00  0.00            
ATOM     43  C13 BCD     1      20.930  26.690  18.690  1.00  0.00            
ATOM     44  O11 BCD     1      20.260  27.590  19.640  1.00  0.00            
ATOM     45  C14 BCD     1      19.770  26.000  17.920  1.00  0.00            
ATOM     46  O12 BCD     1      18.980  26.940  17.140  1.00  0.00            
ATOM     47  C15 BCD     1      18.840  25.200  18.890  1.00  0.00            
ATOM     48  O13 BCD     1      17.650  24.570  18.230  1.00  0.00            
ATOM     49  C16 BCD     1      19.790  24.150  19.520  1.00  0.00            
ATOM     50  C17 BCD     1      20.920  24.820  20.300  1.00  0.00            
ATOM     51  O14 BCD     1      21.650  25.680  19.390  1.00  0.00            
ATOM     52  C18 BCD     1      21.910  23.940  20.940  1.00  0.00            
ATOM     53  O15 BCD     1      22.610  23.090  20.020  1.00  0.00            
ATOM     54  H21 BCD     1      21.650  27.220  18.040  1.00  0.00            
ATOM     55  H22 BCD     1      20.230  25.250  17.260  1.00  0.00            
ATOM     56  H23 BCD     1      18.930  26.510  16.280  1.00  0.00            
ATOM     57  H24 BCD     1      18.470  25.950  19.600  1.00  0.00            
ATOM     58  H25 BCD     1      17.100  25.180  17.730  1.00  0.00            
ATOM     59  H26 BCD     1      20.270  23.660  18.660  1.00  0.00            
ATOM     60  H27 BCD     1      20.380  25.400  21.060  1.00  0.00            
ATOM     61  H28 BCD     1      22.610  24.540  21.540  1.00  0.00            
ATOM     62  H29 BCD     1      21.330  23.350  21.660  1.00  0.00            
ATOM     63  H30 BCD     1      22.450  23.460  19.150  1.00  0.00            
ATOM     64  C19 BCD     1      19.880  31.310  21.170  1.00  0.00            
ATOM     65  O16 BCD     1      18.870  30.670  21.950  1.00  0.00            
ATOM     66  C20 BCD     1      19.560  31.260  19.700  1.00  0.00            
ATOM     67  O17 BCD     1      18.330  31.890  19.350  1.00  0.00            
ATOM     68  C21 BCD     1      19.470  29.790  19.190  1.00  0.00            
ATOM     69  O18 BCD     1      19.320  29.700  17.750  1.00  0.00            
ATOM     70  C22 BCD     1      20.690  28.940  19.590  1.00  0.00            
ATOM     71  C23 BCD     1      21.230  29.310  21.030  1.00  0.00            
ATOM     72  O19 BCD     1      21.210  30.720  21.240  1.00  0.00            
ATOM     73  C24 BCD     1      22.620  28.750  21.200  1.00  0.00            
ATOM     74  O20 BCD     1      23.350  28.980  20.040  1.00  0.00            
ATOM     75  H31 BCD     1      19.970  32.310  21.610  1.00  0.00            
ATOM     76  H32 BCD     1      20.310  31.890  19.210  1.00  0.00            
ATOM     77  H33 BCD     1      17.590  31.360  19.670  1.00  0.00            
ATOM     78  H34 BCD     1      18.580  29.430  19.720  1.00  0.00            
ATOM     79  H35 BCD     1      19.330  28.790  17.430  1.00  0.00            
ATOM     80  H36 BCD     1      21.440  29.110  18.800  1.00  0.00            
ATOM     81  H37 BCD     1      20.620  28.890  21.850  1.00  0.00            
ATOM     82  H38 BCD     1      22.990  29.120  22.160  1.00  0.00            
ATOM     83  H39 BCD     1      22.520  27.660  21.310  1.00  0.00            
ATOM     84  H40 BCD     1      23.200  29.910  19.870  1.00  0.00            
ATOM     85  C25 BCD     1      17.360  30.600  25.970  1.00  0.00            
ATOM     86  O21 BCD     1      17.090  29.230  25.820  1.00  0.00            
ATOM     87  C26 BCD     1      16.620  31.550  24.980  1.00  0.00            
ATOM     88  O22 BCD     1      15.210  31.530  25.200  1.00  0.00            
ATOM     89  C27 BCD     1      16.970  31.180  23.510  1.00  0.00            
ATOM     90  O23 BCD     1      16.340  32.100  22.660  1.00  0.00            
ATOM     91  C28 BCD     1      18.540  31.290  23.280  1.00  0.00            
ATOM     92  C29 BCD     1      19.180  30.440  24.440  1.00  0.00            
ATOM     93  O24 BCD     1      18.700  30.780  25.760  1.00  0.00            
ATOM     94  C30 BCD     1      20.670  30.510  24.530  1.00  0.00            
ATOM     95  O25 BCD     1      21.040  31.910  24.800  1.00  0.00            
ATOM     96  H41 BCD     1      17.120  30.980  26.980  1.00  0.00            
ATOM     97  H42 BCD     1      17.090  32.540  25.080  1.00  0.00            
ATOM     98  H43 BCD     1      14.930  30.650  24.930  1.00  0.00            
ATOM     99  H44 BCD     1      16.720  30.140  23.280  1.00  0.00            
ATOM    100  H45 BCD     1      15.390  31.990  22.760  1.00  0.00            
ATOM    101  H46 BCD     1      18.780  32.360  23.280  1.00  0.00            
ATOM    102  H47 BCD     1      19.020  29.360  24.310  1.00  0.00            
ATOM    103  H48 BCD     1      20.970  29.950  25.420  1.00  0.00            
ATOM    104  H49 BCD     1      21.160  30.120  23.620  1.00  0.00            
ATOM    105  H50 BCD     1      21.790  32.220  24.290  1.00  0.00            
ATOM    106  C31 BCD     1      14.590  26.270  27.070  1.00  0.00            
ATOM    107  O26 BCD     1      15.450  25.200  26.780  1.00  0.00            
ATOM    108  C32 BCD     1      14.240  27.000  25.770  1.00  0.00            
ATOM    109  O27 BCD     1      13.740  26.180  24.750  1.00  0.00            
ATOM    110  C33 BCD     1      15.310  27.990  25.260  1.00  0.00            
ATOM    111  C34 BCD     1      15.940  28.740  26.410  1.00  0.00            
ATOM    112  C35 BCD     1      16.270  27.890  27.610  1.00  0.00            
ATOM    113  O28 BCD     1      15.120  27.190  28.000  1.00  0.00            
ATOM    114  C36 BCD     1      16.700  28.800  28.780  1.00  0.00            
ATOM    115  O29 BCD     1      15.650  29.730  29.130  1.00  0.00            
ATOM    116  O30 BCD     1      14.790  28.990  24.290  1.00  0.00            
ATOM    117  H51 BCD     1      13.730  25.740  27.490  1.00  0.00            
ATOM    118  H52 BCD     1      13.380  27.620  26.060  1.00  0.00            
ATOM    119  H53 BCD     1      13.590  26.660  23.930  1.00  0.00            
ATOM    120  H54 BCD     1      16.130  27.430  24.810  1.00  0.00            
ATOM    121  H55 BCD     1      14.140  28.590  23.710  1.00  0.00            
ATOM    122  H56 BCD     1      15.250  29.550  26.670  1.00  0.00            
ATOM    123  H57 BCD     1      17.060  27.170  27.360  1.00  0.00            
ATOM    124  H58 BCD     1      16.940  28.150  29.630  1.00  0.00            
ATOM    125  H59 BCD     1      17.550  29.400  28.420  1.00  0.00            
ATOM    126  H60 BCD     1      14.910  29.160  29.300  1.00  0.00            
ATOM    127  C37 BCD     1      16.790  21.800  28.400  1.00  0.00            
ATOM    128  O31 BCD     1      16.380  21.340  27.080  1.00  0.00            
ATOM    129  C38 BCD     1      15.670  22.360  29.250  1.00  0.00            
ATOM    130  O32 BCD     1      14.830  21.240  29.560  1.00  0.00            
ATOM    131  C39 BCD     1      14.970  23.480  28.500  1.00  0.00            
ATOM    132  O33 BCD     1      13.910  24.150  29.200  1.00  0.00            
ATOM    133  C40 BCD     1      15.990  24.510  27.920  1.00  0.00            
ATOM    134  C41 BCD     1      17.340  23.870  27.370  1.00  0.00            
ATOM    135  O34 BCD     1      17.730  22.810  28.250  1.00  0.00            
ATOM    136  C42 BCD     1      18.490  24.820  27.320  1.00  0.00            
ATOM    137  O35 BCD     1      18.800  25.220  28.640  1.00  0.00            
ATOM    138  H61 BCD     1      17.330  21.040  28.980  1.00  0.00            
ATOM    139  H62 BCD     1      16.150  22.850  30.100  1.00  0.00            
ATOM    140  H63 BCD     1      14.280  21.470  30.310  1.00  0.00            
ATOM    141  H64 BCD     1      14.430  23.020  27.660  1.00  0.00            
ATOM    142  H65 BCD     1      14.280  24.680  29.910  1.00  0.00            
ATOM    143  H66 BCD     1      16.200  25.150  28.780  1.00  0.00            
ATOM    144  H67 BCD     1      17.150  23.550  26.330  1.00  0.00            
ATOM    145  H68 BCD     1      19.290  24.160  26.960  1.00  0.00            
ATOM    146  H69 BCD     1      18.330  25.670  26.640  1.00  0.00            
ATOM    147  H70 BCD     1      19.150  24.420  29.040  1.00  0.00            
ATOM    148  C1  CT6     2      10.280  23.510  21.200  1.00  0.00            
ATOM    149  C2  CT6     2      11.380  24.100  20.260  1.00  0.00            
ATOM    150  N1  CT6     2      12.560  23.210  20.330  1.00  0.00            
ATOM    151  C3  CT6     2      12.830  22.240  19.370  1.00  0.00            
ATOM    152  C4  CT6     2      12.100  22.290  18.040  1.00  0.00            
ATOM    153  O1  CT6     2      13.660  21.330  19.450  1.00  0.00            
ATOM    154  C5  CT6     2      13.410  23.340  21.450  1.00  0.00            
ATOM    155  C6  CT6     2      13.230  22.550  22.620  1.00  0.00            
ATOM    156  C7  CT6     2      14.080  22.700  23.680  1.00  0.00            
ATOM    157  C8  CT6     2      15.170  23.550  23.610  1.00  0.00            
ATOM    158  C9  CT6     2      15.380  24.430  22.500  1.00  0.00            
ATOM    159  C10 CT6     2      16.490  25.460  22.470  1.00  0.00            
ATOM    160  C11 CT6     2      16.360  26.630  21.670  1.00  0.00            
ATOM    161  C12 CT6     2      17.250  27.740  21.910  1.00  0.00            
ATOM    162  N2  CT6     2      18.300  27.570  22.650  1.00  0.00            
ATOM    163  C13 CT6     2      18.560  26.270  22.940  1.00  0.00            
ATOM    164  C14 CT6     2      19.640  25.890  23.640  1.00  0.00            
ATOM    165  C15 CT6     2      20.730  26.740  23.920  1.00  0.00            
ATOM    166  N3  CT6     2      21.540  27.570  24.090  1.00  0.00            
ATOM    167  C16 CT6     2      19.500  24.450  23.650  1.00  0.00            
ATOM    168  N4  CT6     2      18.210  24.070  23.390  1.00  0.00            
ATOM    169  N5  CT6     2      17.710  25.230  22.990  1.00  0.00            
ATOM    170  C17 CT6     2      14.570  24.170  21.400  1.00  0.00            
ATOM    171  H1  CT6     2      10.530  23.520  22.270  1.00  0.00            
ATOM    172  H2  CT6     2       9.390  24.150  21.150  1.00  0.00            
ATOM    173  H3  CT6     2       9.990  22.460  21.020  1.00  0.00            
ATOM    174  H4  CT6     2      11.670  25.110  20.570  1.00  0.00            
ATOM    175  H5  CT6     2      11.060  24.220  19.220  1.00  0.00            
ATOM    176  H6  CT6     2      12.130  23.320  17.670  1.00  0.00            
ATOM    177  H7  CT6     2      12.580  21.640  17.300  1.00  0.00            
ATOM    178  H8  CT6     2      11.030  22.100  18.200  1.00  0.00            
ATOM    179  H9  CT6     2      12.350  21.930  22.700  1.00  0.00            
ATOM    180  H10 CT6     2      13.910  22.210  24.630  1.00  0.00            
ATOM    181  H11 CT6     2      15.860  23.630  24.450  1.00  0.00            
ATOM    182  H12 CT6     2      15.430  26.800  21.140  1.00  0.00            
ATOM    183  H13 CT6     2      17.090  28.760  21.580  1.00  0.00            
ATOM    184  H14 CT6     2      20.270  23.760  23.950  1.00  0.00            
ATOM    185  H15 CT6     2      14.790  24.730  20.490  1.00  0.00            
TER
ENDMDL
MODEL        1
ATOM      1  C1  BCD     1       6.630  31.240  29.670  1.00  0.00            
ATOM      2  O1  BCD     1       7.270  29.950  29.660  1.00  0.00            
ATOM      3  C2  BCD     1       5.120  31.270  30.130  1.00  0.00            
ATOM      4  O2  BCD     1       5.040  30.660  31.460  1.00  0.00            
ATOM      5  C3  BCD     1       4.190  30.540  29.200  1.00  0.00            
ATOM      6  O3  BCD     1       2.870  30.770  29.640  1.00  0.00            
ATOM      7  C4  BCD     1       4.390  31.040  27.780  1.00  0.00            
ATOM      8  C5  BCD     1       5.860  31.060  27.390  1.00  0.00            
ATOM      9  O4  BCD     1       6.690  31.720  28.380  1.00  0.00            
ATOM     10  C6  BCD     1       6.220  31.620  26.030  1.00  0.00            
ATOM     11  O5  BCD     1       5.710  32.910  25.670  1.00  0.00            
ATOM     12  H1  BCD     1       7.280  31.990  30.140  1.00  0.00            
ATOM     13  H2  BCD     1       4.760  32.310  30.090  1.00  0.00            
ATOM     14  H3  BCD     1       5.490  31.210  32.100  1.00  0.00            
ATOM     15  H4  BCD     1       4.450  29.470  29.230  1.00  0.00            
ATOM     16  H5  BCD     1       2.790  30.300  30.480  1.00  0.00            
ATOM     17  H6  BCD     1       4.010  32.070  27.770  1.00  0.00            
ATOM     18  H7  BCD     1       6.220  30.020  27.400  1.00  0.00            
ATOM     19  H8  BCD     1       7.310  31.670  25.970  1.00  0.00            
ATOM     20  H9  BCD     1       5.830  30.940  25.270  1.00  0.00            
ATOM     21  H10 BCD     1       5.770  32.970  24.710  1.00  0.00            
ATOM     22  C7  BCD     1      10.460  28.100  31.170  1.00  0.00            
ATOM     23  O6  BCD     1      10.620  27.390  30.000  1.00  0.00            
ATOM     24  C8  BCD     1       9.150  27.780  31.840  1.00  0.00            
ATOM     25  O7  BCD     1       8.980  26.440  32.240  1.00  0.00            
ATOM     26  C9  BCD     1       8.030  28.280  30.980  1.00  0.00            
ATOM     27  O8  BCD     1       6.690  28.110  31.640  1.00  0.00            
ATOM     28  C10 BCD     1       8.190  29.740  30.680  1.00  0.00            
ATOM     29  C11 BCD     1       9.610  30.010  30.050  1.00  0.00            
ATOM     30  O9  BCD     1      10.580  29.530  30.980  1.00  0.00            
ATOM     31  C12 BCD     1       9.900  31.400  29.650  1.00  0.00            
ATOM     32  O10 BCD     1       9.810  32.350  30.700  1.00  0.00            
ATOM     33  H11 BCD     1      11.190  27.770  31.920  1.00  0.00            
ATOM     34  H12 BCD     1       9.060  28.460  32.700  1.00  0.00            
ATOM     35  H13 BCD     1       8.220  26.320  32.810  1.00  0.00            
ATOM     36  H14 BCD     1       7.940  27.730  30.040  1.00  0.00            
ATOM     37  H15 BCD     1       6.030  28.490  31.070  1.00  0.00            
ATOM     38  H16 BCD     1       8.040  30.370  31.570  1.00  0.00            
ATOM     39  H17 BCD     1       9.700  29.300  29.220  1.00  0.00            
ATOM     40  H18 BCD     1      10.910  31.450  29.220  1.00  0.00            
ATOM     41  H19 BCD     1       9.290  31.720  28.790  1.00  0.00            
ATOM     42  H20 BCD     1      10.600  32.890  30.780  1.00  0.00            
ATOM     43  C13 BCD     1      12.790  24.580  28.010  1.00  0.00            
ATOM     44  O11 BCD     1      11.700  24.600  27.010  1.00  0.00            
ATOM     45  C14 BCD     1      12.240  24.080  29.340  1.00  0.00            
ATOM     46  O12 BCD     1      11.620  22.830  29.250  1.00  0.00            
ATOM     47  C15 BCD     1      11.140  25.120  29.800  1.00  0.00            
ATOM     48  O13 BCD     1      10.560  24.800  31.110  1.00  0.00            
ATOM     49  C16 BCD     1      11.750  26.510  29.880  1.00  0.00            
ATOM     50  C17 BCD     1      12.490  26.950  28.640  1.00  0.00            
ATOM     51  O14 BCD     1      13.330  25.880  28.250  1.00  0.00            
ATOM     52  C18 BCD     1      13.280  28.220  28.840  1.00  0.00            
ATOM     53  O15 BCD     1      13.400  28.760  27.560  1.00  0.00            
ATOM     54  H21 BCD     1      13.670  24.050  27.630  1.00  0.00            
ATOM     55  H22 BCD     1      13.080  24.070  30.040  1.00  0.00            
ATOM     56  H23 BCD     1      11.670  22.510  30.160  1.00  0.00            
ATOM     57  H24 BCD     1      10.270  25.040  29.130  1.00  0.00            
ATOM     58  H25 BCD     1       9.970  25.510  31.390  1.00  0.00            
ATOM     59  H26 BCD     1      12.420  26.610  30.750  1.00  0.00            
ATOM     60  H27 BCD     1      11.760  27.020  27.820  1.00  0.00            
ATOM     61  H28 BCD     1      12.870  28.910  29.590  1.00  0.00            
ATOM     62  H29 BCD     1      14.290  27.960  29.190  1.00  0.00            
ATOM     63  H30 BCD     1      13.870  28.170  26.960  1.00  0.00            
ATOM     64  C19 BCD     1      10.910  23.000  23.260  1.00  0.00            
ATOM     65  O16 BCD     1       9.570  23.440  23.280  1.00  0.00            
ATOM     66  C20 BCD     1      11.240  22.000  24.440  1.00  0.00            
ATOM     67  O17 BCD     1      10.430  20.880  24.230  1.00  0.00            
ATOM     68  C21 BCD     1      11.010  22.660  25.750  1.00  0.00            
ATOM     69  O18 BCD     1      11.370  21.720  26.830  1.00  0.00            
ATOM     70  C22 BCD     1      11.960  23.870  25.810  1.00  0.00            
ATOM     71  C23 BCD     1      11.600  24.800  24.650  1.00  0.00            
ATOM     72  O19 BCD     1      11.730  24.060  23.490  1.00  0.00            
ATOM     73  C24 BCD     1      12.480  26.030  24.530  1.00  0.00            
ATOM     74  O20 BCD     1      11.960  26.980  23.550  1.00  0.00            
ATOM     75  H31 BCD     1      11.070  22.520  22.290  1.00  0.00            
ATOM     76  H32 BCD     1      12.310  21.740  24.440  1.00  0.00            
ATOM     77  H33 BCD     1      10.650  20.300  24.970  1.00  0.00            
ATOM     78  H34 BCD     1       9.990  23.020  25.880  1.00  0.00            
ATOM     79  H35 BCD     1      11.330  22.260  27.630  1.00  0.00            
ATOM     80  H36 BCD     1      13.040  23.670  25.780  1.00  0.00            
ATOM     81  H37 BCD     1      10.550  25.110  24.710  1.00  0.00            
ATOM     82  H38 BCD     1      12.660  26.570  25.460  1.00  0.00            
ATOM     83  H39 BCD     1      13.470  25.720  24.180  1.00  0.00            
ATOM     84  H40 BCD     1      12.130  26.690  22.640  1.00  0.00            
ATOM     85  C25 BCD     1       6.270  23.700  20.870  1.00  0.00            
ATOM     86  O21 BCD     1       5.690  24.520  21.820  1.00  0.00            
ATOM     87  C26 BCD     1       6.500  22.370  21.690  1.00  0.00            
ATOM     88  O22 BCD     1       5.240  21.860  22.220  1.00  0.00            
ATOM     89  C27 BCD     1       7.520  22.550  22.800  1.00  0.00            
ATOM     90  O23 BCD     1       7.820  21.200  23.390  1.00  0.00            
ATOM     91  C28 BCD     1       8.810  23.170  22.130  1.00  0.00            
ATOM     92  C29 BCD     1       8.500  24.430  21.420  1.00  0.00            
ATOM     93  O24 BCD     1       7.490  24.270  20.430  1.00  0.00            
ATOM     94  C30 BCD     1       9.750  25.040  20.910  1.00  0.00            
ATOM     95  O25 BCD     1      10.410  24.290  19.840  1.00  0.00            
ATOM     96  H41 BCD     1       5.610  23.600  20.010  1.00  0.00            
ATOM     97  H42 BCD     1       6.910  21.640  20.970  1.00  0.00            
ATOM     98  H43 BCD     1       5.030  20.980  21.920  1.00  0.00            
ATOM     99  H44 BCD     1       7.070  23.200  23.560  1.00  0.00            
ATOM    100  H45 BCD     1       8.670  21.120  23.830  1.00  0.00            
ATOM    101  H46 BCD     1       9.300  22.450  21.460  1.00  0.00            
ATOM    102  H47 BCD     1       8.110  25.170  22.120  1.00  0.00            
ATOM    103  H48 BCD     1       9.610  26.090  20.600  1.00  0.00            
ATOM    104  H49 BCD     1      10.470  25.160  21.720  1.00  0.00            
ATOM    105  H50 BCD     1      11.050  24.870  19.400  1.00  0.00            
ATOM    106  C31 BCD     1       2.520  27.070  22.150  1.00  0.00            
ATOM    107  O26 BCD     1       3.070  27.580  23.330  1.00  0.00            
ATOM    108  C32 BCD     1       2.210  25.630  22.330  1.00  0.00            
ATOM    109  O27 BCD     1       1.450  25.490  23.480  1.00  0.00            
ATOM    110  C33 BCD     1       3.480  24.840  22.540  1.00  0.00            
ATOM    111  C34 BCD     1       4.470  25.200  21.410  1.00  0.00            
ATOM    112  C35 BCD     1       4.720  26.710  21.290  1.00  0.00            
ATOM    113  O28 BCD     1       3.450  27.350  21.080  1.00  0.00            
ATOM    114  C36 BCD     1       5.660  26.990  20.150  1.00  0.00            
ATOM    115  O29 BCD     1       5.760  28.370  20.010  1.00  0.00            
ATOM    116  O30 BCD     1       3.160  23.430  22.520  1.00  0.00            
ATOM    117  H51 BCD     1       1.650  27.690  21.910  1.00  0.00            
ATOM    118  H52 BCD     1       1.720  25.210  21.440  1.00  0.00            
ATOM    119  H53 BCD     1       1.740  24.650  23.850  1.00  0.00            
ATOM    120  H54 BCD     1       4.000  25.210  23.430  1.00  0.00            
ATOM    121  H55 BCD     1       3.990  22.960  22.420  1.00  0.00            
ATOM    122  H56 BCD     1       4.080  24.830  20.460  1.00  0.00            
ATOM    123  H57 BCD     1       5.160  27.150  22.200  1.00  0.00            
ATOM    124  H58 BCD     1       6.660  26.620  20.410  1.00  0.00            
ATOM    125  H59 BCD     1       5.260  26.520  19.240  1.00  0.00            
ATOM    126  H60 BCD     1       4.900  28.610  19.640  1.00  0.00            
ATOM    127  C37 BCD     1       2.750  30.640  26.110  1.00  0.00            
ATOM    128  O31 BCD     1       3.680  30.090  26.970  1.00  0.00            
ATOM    129  C38 BCD     1       1.660  29.610  26.060  1.00  0.00            
ATOM    130  O32 BCD     1       1.170  29.260  27.350  1.00  0.00            
ATOM    131  C39 BCD     1       2.040  28.390  25.260  1.00  0.00            
ATOM    132  O33 BCD     1       0.840  27.640  25.080  1.00  0.00            
ATOM    133  C40 BCD     1       2.540  28.780  23.910  1.00  0.00            
ATOM    134  C41 BCD     1       3.720  29.790  23.990  1.00  0.00            
ATOM    135  O34 BCD     1       3.300  30.880  24.810  1.00  0.00            
ATOM    136  C42 BCD     1       4.170  30.410  22.680  1.00  0.00            
ATOM    137  O35 BCD     1       3.440  31.480  22.230  1.00  0.00            
ATOM    138  H61 BCD     1       2.360  31.590  26.510  1.00  0.00            
ATOM    139  H62 BCD     1       0.830  30.180  25.620  1.00  0.00            
ATOM    140  H63 BCD     1       1.980  28.900  27.720  1.00  0.00            
ATOM    141  H64 BCD     1       2.780  27.830  25.840  1.00  0.00            
ATOM    142  H65 BCD     1       1.030  26.810  24.630  1.00  0.00            
ATOM    143  H66 BCD     1       1.720  29.230  23.340  1.00  0.00            
ATOM    144  H67 BCD     1       4.550  29.230  24.440  1.00  0.00            
ATOM    145  H68 BCD     1       5.200  30.740  22.860  1.00  0.00            
ATOM    146  H69 BCD     1       4.230  29.610  21.930  1.00  0.00            
ATOM    147  H70 BCD     1       2.960  31.100  21.490  1.00  0.00            
ATOM    148  C1  CT6     2       6.590  24.640  30.020  1.00  0.00            
ATOM    149  C2  CT6     2       5.300  25.360  30.300  1.00  0.00            
ATOM    150  N1  CT6     2       4.690  26.060  29.140  1.00  0.00            
ATOM    151  C3  CT6     2       3.590  26.890  29.320  1.00  0.00            
ATOM    152  C4  CT6     2       3.030  27.130  30.750  1.00  0.00            
ATOM    153  O1  CT6     2       3.120  27.440  28.340  1.00  0.00            
ATOM    154  C5  CT6     2       5.300  26.000  27.830  1.00  0.00            
ATOM    155  C6  CT6     2       4.860  25.000  26.930  1.00  0.00            
ATOM    156  C7  CT6     2       5.500  24.850  25.660  1.00  0.00            
ATOM    157  C8  CT6     2       6.660  25.610  25.490  1.00  0.00            
ATOM    158  C9  CT6     2       7.020  26.720  26.250  1.00  0.00            
ATOM    159  C10 CT6     2       8.040  27.650  25.800  1.00  0.00            
ATOM    160  C11 CT6     2       9.120  27.790  26.660  1.00  0.00            
ATOM    161  C12 CT6     2      10.140  28.810  26.550  1.00  0.00            
ATOM    162  N2  CT6     2      10.170  29.500  25.430  1.00  0.00            
ATOM    163  C13 CT6     2       9.240  29.160  24.500  1.00  0.00            
ATOM    164  C14 CT6     2       9.080  29.760  23.280  1.00  0.00            
ATOM    165  C15 CT6     2      10.060  30.690  22.720  1.00  0.00            
ATOM    166  N3  CT6     2      10.860  31.470  22.380  1.00  0.00            
ATOM    167  C16 CT6     2       7.850  29.250  22.730  1.00  0.00            
ATOM    168  N4  CT6     2       7.220  28.420  23.630  1.00  0.00            
ATOM    169  N5  CT6     2       8.110  28.430  24.630  1.00  0.00            
ATOM    170  C17 CT6     2       6.310  26.920  27.440  1.00  0.00            
ATOM    171  H1  CT6     2       6.560  23.780  29.340  1.00  0.00            
ATOM    172  H2  CT6     2       7.350  25.380  29.730  1.00  0.00            
ATOM    173  H3  CT6     2       7.040  24.130  30.880  1.00  0.00            
ATOM    174  H4  CT6     2       5.360  26.070  31.130  1.00  0.00            
ATOM    175  H5  CT6     2       4.540  24.670  30.680  1.00  0.00            
ATOM    176  H6  CT6     2       3.070  26.280  31.430  1.00  0.00            
ATOM    177  H7  CT6     2       3.680  27.890  31.200  1.00  0.00            
ATOM    178  H8  CT6     2       1.990  27.510  30.760  1.00  0.00            
ATOM    179  H9  CT6     2       3.920  24.490  27.120  1.00  0.00            
ATOM    180  H10 CT6     2       5.120  24.080  25.010  1.00  0.00            
ATOM    181  H11 CT6     2       7.320  25.450  24.640  1.00  0.00            
ATOM    182  H12 CT6     2       9.100  27.270  27.610  1.00  0.00            
ATOM    183  H13 CT6     2      10.880  29.070  27.290  1.00  0.00            
ATOM    184  H14 CT6     2       7.320  29.410  21.810  1.00  0.00            
ATOM    185  H15 CT6     2       6.630  27.750  28.050  1.00  0.00            
TER
ENDMDL
MODEL        1
ATOM      1  C1  BCD     1      17.780  21.580  28.310  1.00  0.00            
ATOM      2  O1  BCD     1      18.050  22.350  27.070  1.00  0.00            
ATOM      3  C2  BCD     1      16.350  21.700  28.610  1.00  0.00            
ATOM      4  O2  BCD     1      15.520  20.970  27.610  1.00  0.00            
ATOM      5  C3  BCD     1      15.910  23.190  28.870  1.00  0.00            
ATOM      6  O3  BCD     1      14.530  23.300  29.360  1.00  0.00            
ATOM      7  C4  BCD     1      16.850  23.770  29.950  1.00  0.00            
ATOM      8  C5  BCD     1      18.340  23.480  29.640  1.00  0.00            
ATOM      9  O4  BCD     1      18.520  22.100  29.310  1.00  0.00            
ATOM     10  C6  BCD     1      19.210  23.650  30.870  1.00  0.00            
ATOM     11  O5  BCD     1      18.620  23.040  31.990  1.00  0.00            
ATOM     12  H1  BCD     1      17.960  20.510  28.170  1.00  0.00            
ATOM     13  H2  BCD     1      16.210  21.170  29.560  1.00  0.00            
ATOM     14  H3  BCD     1      15.970  21.080  26.770  1.00  0.00            
ATOM     15  H4  BCD     1      16.050  23.700  27.910  1.00  0.00            
ATOM     16  H5  BCD     1      13.930  22.740  28.860  1.00  0.00            
ATOM     17  H6  BCD     1      16.530  23.290  30.880  1.00  0.00            
ATOM     18  H7  BCD     1      18.690  24.160  28.860  1.00  0.00            
ATOM     19  H8  BCD     1      20.140  23.130  30.580  1.00  0.00            
ATOM     20  H9  BCD     1      19.540  24.680  31.060  1.00  0.00            
ATOM     21  H10 BCD     1      19.170  23.270  32.750  1.00  0.00            
ATOM     22  C7  BCD     1      19.870  22.020  23.470  1.00  0.00            
ATOM     23  O6  BCD     1      19.740  23.390  23.190  1.00  0.00            
ATOM     24  C8  BCD     1      18.500  21.330  23.650  1.00  0.00            
ATOM     25  O7  BCD     1      17.850  21.430  22.410  1.00  0.00            
ATOM     26  C9  BCD     1      17.620  21.750  24.820  1.00  0.00            
ATOM     27  O8  BCD     1      16.430  20.940  25.040  1.00  0.00            
ATOM     28  C10 BCD     1      18.550  21.590  26.020  1.00  0.00            
ATOM     29  C11 BCD     1      19.940  22.190  25.890  1.00  0.00            
ATOM     30  O9  BCD     1      20.550  21.800  24.670  1.00  0.00            
ATOM     31  C12 BCD     1      20.940  21.940  27.000  1.00  0.00            
ATOM     32  O10 BCD     1      22.070  22.700  26.580  1.00  0.00            
ATOM     33  H11 BCD     1      20.430  21.570  22.650  1.00  0.00            
ATOM     34  H12 BCD     1      18.720  20.270  23.850  1.00  0.00            
ATOM     35  H13 BCD     1      17.830  22.370  22.220  1.00  0.00            
ATOM     36  H14 BCD     1      17.450  22.830  24.730  1.00  0.00            
ATOM     37  H15 BCD     1      15.800  21.200  24.360  1.00  0.00            
ATOM     38  H16 BCD     1      18.640  20.520  26.230  1.00  0.00            
ATOM     39  H17 BCD     1      19.740  23.270  25.860  1.00  0.00            
ATOM     40  H18 BCD     1      20.590  22.350  27.960  1.00  0.00            
ATOM     41  H19 BCD     1      21.270  20.910  27.190  1.00  0.00            
ATOM     42  H20 BCD     1      22.350  22.300  25.760  1.00  0.00            
ATOM     43  C13 BCD     1      20.660  26.090  20.250  1.00  0.00            
ATOM     44  O11 BCD     1      20.730  27.190  21.210  1.00  0.00            
ATOM     45  C14 BCD     1      19.230  25.490  20.210  1.00  0.00            
ATOM     46  O12 BCD     1      18.300  26.550  19.860  1.00  0.00            
ATOM     47  C15 BCD     1      18.850  24.700  21.460  1.00  0.00            
ATOM     48  O13 BCD     1      17.650  23.970  21.310  1.00  0.00            
ATOM     49  C16 BCD     1      19.970  23.790  21.830  1.00  0.00            
ATOM     50  C17 BCD     1      21.340  24.480  21.900  1.00  0.00            
ATOM     51  O14 BCD     1      21.630  25.090  20.620  1.00  0.00            
ATOM     52  C18 BCD     1      22.560  23.570  22.330  1.00  0.00            
ATOM     53  O15 BCD     1      22.690  22.410  21.560  1.00  0.00            
ATOM     54  H21 BCD     1      20.980  26.430  19.260  1.00  0.00            
ATOM     55  H22 BCD     1      19.170  24.790  19.370  1.00  0.00            
ATOM     56  H23 BCD     1      17.470  26.070  19.940  1.00  0.00            
ATOM     57  H24 BCD     1      18.700  25.470  22.230  1.00  0.00            
ATOM     58  H25 BCD     1      17.010  24.550  20.900  1.00  0.00            
ATOM     59  H26 BCD     1      19.990  22.980  21.100  1.00  0.00            
ATOM     60  H27 BCD     1      21.340  25.230  22.700  1.00  0.00            
ATOM     61  H28 BCD     1      23.460  24.190  22.300  1.00  0.00            
ATOM     62  H29 BCD     1      22.570  23.350  23.410  1.00  0.00            
ATOM     63  H30 BCD     1      23.520  22.480  21.080  1.00  0.00            
ATOM     64  C19 BCD     1      21.990  31.050  21.330  1.00  0.00            
ATOM     65  O16 BCD     1      20.980  31.210  22.230  1.00  0.00            
ATOM     66  C20 BCD     1      21.470  30.590  20.040  1.00  0.00            
ATOM     67  O17 BCD     1      20.660  31.580  19.490  1.00  0.00            
ATOM     68  C21 BCD     1      20.670  29.270  20.210  1.00  0.00            
ATOM     69  O18 BCD     1      19.960  28.820  19.010  1.00  0.00            
ATOM     70  C22 BCD     1      21.590  28.220  20.760  1.00  0.00            
ATOM     71  C23 BCD     1      22.400  28.770  21.950  1.00  0.00            
ATOM     72  O19 BCD     1      22.960  30.060  21.620  1.00  0.00            
ATOM     73  C24 BCD     1      23.620  27.890  22.120  1.00  0.00            
ATOM     74  O20 BCD     1      24.470  27.860  20.980  1.00  0.00            
ATOM     75  H31 BCD     1      22.610  31.950  21.260  1.00  0.00            
ATOM     76  H32 BCD     1      22.310  30.410  19.350  1.00  0.00            
ATOM     77  H33 BCD     1      21.230  32.230  19.060  1.00  0.00            
ATOM     78  H34 BCD     1      19.960  29.500  21.010  1.00  0.00            
ATOM     79  H35 BCD     1      19.520  27.990  19.210  1.00  0.00            
ATOM     80  H36 BCD     1      22.240  27.960  19.920  1.00  0.00            
ATOM     81  H37 BCD     1      21.780  28.920  22.840  1.00  0.00            
ATOM     82  H38 BCD     1      24.180  28.180  23.020  1.00  0.00            
ATOM     83  H39 BCD     1      23.280  26.860  22.310  1.00  0.00            
ATOM     84  H40 BCD     1      25.150  28.520  21.090  1.00  0.00            
ATOM     85  C25 BCD     1      20.030  33.210  25.720  1.00  0.00            
ATOM     86  O21 BCD     1      19.270  32.180  26.190  1.00  0.00            
ATOM     87  C26 BCD     1      19.420  33.790  24.460  1.00  0.00            
ATOM     88  O22 BCD     1      18.040  34.060  24.750  1.00  0.00            
ATOM     89  C27 BCD     1      19.600  32.710  23.350  1.00  0.00            
ATOM     90  O23 BCD     1      19.240  33.220  22.070  1.00  0.00            
ATOM     91  C28 BCD     1      21.090  32.260  23.180  1.00  0.00            
ATOM     92  C29 BCD     1      21.620  31.900  24.590  1.00  0.00            
ATOM     93  O24 BCD     1      21.390  32.930  25.570  1.00  0.00            
ATOM     94  C30 BCD     1      23.140  31.740  24.710  1.00  0.00            
ATOM     95  O25 BCD     1      23.910  32.920  24.330  1.00  0.00            
ATOM     96  H41 BCD     1      19.930  34.000  26.470  1.00  0.00            
ATOM     97  H42 BCD     1      19.980  34.670  24.110  1.00  0.00            
ATOM     98  H43 BCD     1      17.620  34.260  23.900  1.00  0.00            
ATOM     99  H44 BCD     1      18.960  31.830  23.540  1.00  0.00            
ATOM    100  H45 BCD     1      19.370  32.490  21.470  1.00  0.00            
ATOM    101  H46 BCD     1      21.630  33.140  22.800  1.00  0.00            
ATOM    102  H47 BCD     1      21.150  30.970  24.930  1.00  0.00            
ATOM    103  H48 BCD     1      23.500  31.540  25.730  1.00  0.00            
ATOM    104  H49 BCD     1      23.510  30.970  24.010  1.00  0.00            
ATOM    105  H50 BCD     1      23.290  33.600  24.610  1.00  0.00            
ATOM    106  C31 BCD     1      17.390  30.940  29.680  1.00  0.00            
ATOM    107  O26 BCD     1      17.320  29.570  29.280  1.00  0.00            
ATOM    108  C32 BCD     1      16.620  31.710  28.650  1.00  0.00            
ATOM    109  O27 BCD     1      15.150  31.250  28.660  1.00  0.00            
ATOM    110  C33 BCD     1      17.240  31.780  27.230  1.00  0.00            
ATOM    111  C34 BCD     1      18.620  32.320  27.400  1.00  0.00            
ATOM    112  C35 BCD     1      19.410  31.500  28.420  1.00  0.00            
ATOM    113  O28 BCD     1      18.770  31.380  29.690  1.00  0.00            
ATOM    114  C36 BCD     1      20.820  31.850  28.660  1.00  0.00            
ATOM    115  O29 BCD     1      21.110  33.230  29.020  1.00  0.00            
ATOM    116  O30 BCD     1      16.420  32.700  26.450  1.00  0.00            
ATOM    117  H51 BCD     1      16.940  31.050  30.670  1.00  0.00            
ATOM    118  H52 BCD     1      16.590  32.730  29.060  1.00  0.00            
ATOM    119  H53 BCD     1      15.100  30.480  28.080  1.00  0.00            
ATOM    120  H54 BCD     1      17.170  30.740  26.900  1.00  0.00            
ATOM    121  H55 BCD     1      16.990  33.170  25.840  1.00  0.00            
ATOM    122  H56 BCD     1      18.630  33.360  27.770  1.00  0.00            
ATOM    123  H57 BCD     1      19.520  30.490  28.010  1.00  0.00            
ATOM    124  H58 BCD     1      21.060  31.320  29.590  1.00  0.00            
ATOM    125  H59 BCD     1      21.470  31.410  27.890  1.00  0.00            
ATOM    126  H60 BCD     1      21.950  33.250  29.500  1.00  0.00            
ATOM    127  C37 BCD     1      16.800  25.880  31.180  1.00  0.00            
ATOM    128  O31 BCD     1      16.670  25.210  29.930  1.00  0.00            
ATOM    129  C38 BCD     1      15.570  26.810  31.210  1.00  0.00            
ATOM    130  O32 BCD     1      14.480  26.060  30.730  1.00  0.00            
ATOM    131  C39 BCD     1      15.770  28.060  30.340  1.00  0.00            
ATOM    132  O33 BCD     1      14.810  29.140  30.650  1.00  0.00            
ATOM    133  C40 BCD     1      17.240  28.600  30.370  1.00  0.00            
ATOM    134  C41 BCD     1      18.270  27.470  30.300  1.00  0.00            
ATOM    135  O34 BCD     1      18.010  26.550  31.410  1.00  0.00            
ATOM    136  C42 BCD     1      19.680  28.090  30.530  1.00  0.00            
ATOM    137  O35 BCD     1      19.760  28.530  31.910  1.00  0.00            
ATOM    138  H61 BCD     1      16.670  25.100  31.940  1.00  0.00            
ATOM    139  H62 BCD     1      15.560  27.130  32.260  1.00  0.00            
ATOM    140  H63 BCD     1      14.810  25.280  30.280  1.00  0.00            
ATOM    141  H64 BCD     1      15.610  27.720  29.300  1.00  0.00            
ATOM    142  H65 BCD     1      14.920  29.900  30.080  1.00  0.00            
ATOM    143  H66 BCD     1      17.340  29.190  31.290  1.00  0.00            
ATOM    144  H67 BCD     1      18.170  26.970  29.330  1.00  0.00            
ATOM    145  H68 BCD     1      20.510  27.380  30.470  1.00  0.00            
ATOM    146  H69 BCD     1      19.930  28.850  29.780  1.00  0.00            
ATOM    147  H70 BCD     1      19.580  27.710  32.380  1.00  0.00            
ATOM    148  C1  CT6     2      11.240  24.700  23.390  1.00  0.00            
ATOM    149  C2  CT6     2      12.390  24.420  22.440  1.00  0.00            
ATOM    150  N1  CT6     2      13.550  23.800  23.140  1.00  0.00            
ATOM    151  C3  CT6     2      13.920  22.480  22.810  1.00  0.00            
ATOM    152  C4  CT6     2      13.280  21.850  21.570  1.00  0.00            
ATOM    153  O1  CT6     2      14.670  21.780  23.390  1.00  0.00            
ATOM    154  C5  CT6     2      14.250  24.470  24.150  1.00  0.00            
ATOM    155  C6  CT6     2      13.760  24.390  25.480  1.00  0.00            
ATOM    156  C7  CT6     2      14.310  25.130  26.510  1.00  0.00            
ATOM    157  C8  CT6     2      15.490  25.910  26.230  1.00  0.00            
ATOM    158  C9  CT6     2      15.980  26.070  24.940  1.00  0.00            
ATOM    159  C10 CT6     2      17.170  26.950  24.740  1.00  0.00            
ATOM    160  C11 CT6     2      17.040  27.930  23.740  1.00  0.00            
ATOM    161  C12 CT6     2      18.150  28.840  23.300  1.00  0.00            
ATOM    162  N2  CT6     2      19.320  28.740  23.880  1.00  0.00            
ATOM    163  C13 CT6     2      19.340  27.790  24.840  1.00  0.00            
ATOM    164  C14 CT6     2      20.420  27.470  25.550  1.00  0.00            
ATOM    165  C15 CT6     2      21.680  28.130  25.460  1.00  0.00            
ATOM    166  N3  CT6     2      22.740  28.630  25.500  1.00  0.00            
ATOM    167  C16 CT6     2      20.080  26.430  26.450  1.00  0.00            
ATOM    168  N4  CT6     2      18.840  26.060  26.340  1.00  0.00            
ATOM    169  N5  CT6     2      18.390  26.970  25.340  1.00  0.00            
ATOM    170  C17 CT6     2      15.420  25.260  23.910  1.00  0.00            
ATOM    171  H1  CT6     2      11.360  25.650  23.930  1.00  0.00            
ATOM    172  H2  CT6     2      10.270  24.810  22.880  1.00  0.00            
ATOM    173  H3  CT6     2      11.070  23.880  24.110  1.00  0.00            
ATOM    174  H4  CT6     2      12.750  25.400  22.090  1.00  0.00            
ATOM    175  H5  CT6     2      11.980  23.890  21.580  1.00  0.00            
ATOM    176  H6  CT6     2      12.200  21.800  21.720  1.00  0.00            
ATOM    177  H7  CT6     2      13.610  22.410  20.680  1.00  0.00            
ATOM    178  H8  CT6     2      13.720  20.910  21.220  1.00  0.00            
ATOM    179  H9  CT6     2      13.040  23.610  25.710  1.00  0.00            
ATOM    180  H10 CT6     2      13.980  25.080  27.540  1.00  0.00            
ATOM    181  H11 CT6     2      15.970  26.360  27.090  1.00  0.00            
ATOM    182  H12 CT6     2      16.120  27.970  23.170  1.00  0.00            
ATOM    183  H13 CT6     2      18.110  29.610  22.540  1.00  0.00            
ATOM    184  H14 CT6     2      20.760  26.050  27.200  1.00  0.00            
ATOM    185  H15 CT6     2      15.760  25.340  22.880  1.00  0.00            
TER
ENDMDL
MODEL        1
ATOM      1  C1  BCD     1      16.910   6.280  38.720  1.00  0.00            
ATOM      2  O1  BCD     1      18.220   6.900  38.880  1.00  0.00            
ATOM      3  C2  BCD     1      16.560   6.150  37.290  1.00  0.00            
ATOM      4  O2  BCD     1      17.500   5.420  36.520  1.00  0.00            
ATOM      5  C3  BCD     1      16.160   7.530  36.780  1.00  0.00            
ATOM      6  O3  BCD     1      15.640   7.430  35.400  1.00  0.00            
ATOM      7  C4  BCD     1      15.010   8.040  37.640  1.00  0.00            
ATOM      8  C5  BCD     1      15.360   8.160  39.160  1.00  0.00            
ATOM      9  O4  BCD     1      15.930   6.910  39.550  1.00  0.00            
ATOM     10  C6  BCD     1      14.230   8.620  40.130  1.00  0.00            
ATOM     11  O5  BCD     1      13.160   7.720  40.270  1.00  0.00            
ATOM     12  H1  BCD     1      16.860   5.240  39.060  1.00  0.00            
ATOM     13  H2  BCD     1      15.640   5.540  37.320  1.00  0.00            
ATOM     14  H3  BCD     1      18.220   6.010  36.260  1.00  0.00            
ATOM     15  H4  BCD     1      17.080   8.130  36.860  1.00  0.00            
ATOM     16  H5  BCD     1      16.210   6.820  34.930  1.00  0.00            
ATOM     17  H6  BCD     1      14.120   7.390  37.560  1.00  0.00            
ATOM     18  H7  BCD     1      16.140   8.930  39.170  1.00  0.00            
ATOM     19  H8  BCD     1      14.740   8.800  41.090  1.00  0.00            
ATOM     20  H9  BCD     1      13.870   9.590  39.760  1.00  0.00            
ATOM     21  H10 BCD     1      13.420   6.920  40.730  1.00  0.00            
ATOM     22  C7  BCD     1      21.760   6.780  40.970  1.00  0.00            
ATOM     23  O6  BCD     1      22.150   8.090  40.450  1.00  0.00            
ATOM     24  C8  BCD     1      21.650   5.630  39.910  1.00  0.00            
ATOM     25  O7  BCD     1      22.840   5.640  39.110  1.00  0.00            
ATOM     26  C9  BCD     1      20.490   6.040  38.940  1.00  0.00            
ATOM     27  O8  BCD     1      20.410   4.930  38.070  1.00  0.00            
ATOM     28  C10 BCD     1      19.190   6.310  39.730  1.00  0.00            
ATOM     29  C11 BCD     1      19.390   7.310  40.840  1.00  0.00            
ATOM     30  O9  BCD     1      20.510   6.900  41.690  1.00  0.00            
ATOM     31  C12 BCD     1      18.100   7.440  41.650  1.00  0.00            
ATOM     32  O10 BCD     1      18.330   7.950  42.960  1.00  0.00            
ATOM     33  H11 BCD     1      22.580   6.540  41.650  1.00  0.00            
ATOM     34  H12 BCD     1      21.580   4.650  40.390  1.00  0.00            
ATOM     35  H13 BCD     1      22.980   4.740  38.830  1.00  0.00            
ATOM     36  H14 BCD     1      20.670   6.960  38.370  1.00  0.00            
ATOM     37  H15 BCD     1      19.950   5.130  37.260  1.00  0.00            
ATOM     38  H16 BCD     1      18.810   5.390  40.200  1.00  0.00            
ATOM     39  H17 BCD     1      19.560   8.230  40.270  1.00  0.00            
ATOM     40  H18 BCD     1      17.580   8.190  41.050  1.00  0.00            
ATOM     41  H19 BCD     1      17.610   6.470  41.840  1.00  0.00            
ATOM     42  H20 BCD     1      19.280   7.890  43.100  1.00  0.00            
ATOM     43  C13 BCD     1      24.620  11.230  40.990  1.00  0.00            
ATOM     44  O11 BCD     1      23.980  11.770  39.850  1.00  0.00            
ATOM     45  C14 BCD     1      25.350   9.930  40.600  1.00  0.00            
ATOM     46  O12 BCD     1      26.500  10.100  39.780  1.00  0.00            
ATOM     47  C15 BCD     1      24.280   8.980  39.990  1.00  0.00            
ATOM     48  O13 BCD     1      24.830   7.750  39.630  1.00  0.00            
ATOM     49  C16 BCD     1      23.210   8.740  41.030  1.00  0.00            
ATOM     50  C17 BCD     1      22.570  10.070  41.500  1.00  0.00            
ATOM     51  O14 BCD     1      23.570  10.910  41.980  1.00  0.00            
ATOM     52  C18 BCD     1      21.610   9.910  42.710  1.00  0.00            
ATOM     53  O15 BCD     1      22.210   9.420  43.890  1.00  0.00            
ATOM     54  H21 BCD     1      25.260  12.050  41.330  1.00  0.00            
ATOM     55  H22 BCD     1      25.660   9.460  41.540  1.00  0.00            
ATOM     56  H23 BCD     1      26.050  10.380  38.980  1.00  0.00            
ATOM     57  H24 BCD     1      23.740   9.520  39.200  1.00  0.00            
ATOM     58  H25 BCD     1      24.060   7.180  39.500  1.00  0.00            
ATOM     59  H26 BCD     1      23.800   8.230  41.800  1.00  0.00            
ATOM     60  H27 BCD     1      21.940  10.600  40.770  1.00  0.00            
ATOM     61  H28 BCD     1      21.250  10.930  42.870  1.00  0.00            
ATOM     62  H29 BCD     1      20.740   9.260  42.510  1.00  0.00            
ATOM     63  H30 BCD     1      23.010   9.910  44.100  1.00  0.00            
ATOM     64  C19 BCD     1      24.170  14.800  37.240  1.00  0.00            
ATOM     65  O16 BCD     1      22.790  14.490  37.220  1.00  0.00            
ATOM     66  C20 BCD     1      24.970  13.610  36.900  1.00  0.00            
ATOM     67  O17 BCD     1      24.960  13.330  35.560  1.00  0.00            
ATOM     68  C21 BCD     1      24.560  12.440  37.700  1.00  0.00            
ATOM     69  O18 BCD     1      25.380  11.250  37.440  1.00  0.00            
ATOM     70  C22 BCD     1      24.660  12.810  39.140  1.00  0.00            
ATOM     71  C23 BCD     1      24.110  14.230  39.560  1.00  0.00            
ATOM     72  O19 BCD     1      24.470  15.130  38.570  1.00  0.00            
ATOM     73  C24 BCD     1      24.590  14.620  40.960  1.00  0.00            
ATOM     74  O20 BCD     1      25.950  14.890  40.930  1.00  0.00            
ATOM     75  H31 BCD     1      24.480  15.640  36.610  1.00  0.00            
ATOM     76  H32 BCD     1      26.020  13.750  37.160  1.00  0.00            
ATOM     77  H33 BCD     1      25.650  12.730  35.230  1.00  0.00            
ATOM     78  H34 BCD     1      23.520  12.170  37.480  1.00  0.00            
ATOM     79  H35 BCD     1      25.860  11.210  36.610  1.00  0.00            
ATOM     80  H36 BCD     1      25.730  12.740  39.380  1.00  0.00            
ATOM     81  H37 BCD     1      23.020  14.250  39.700  1.00  0.00            
ATOM     82  H38 BCD     1      24.060  15.500  41.350  1.00  0.00            
ATOM     83  H39 BCD     1      24.260  13.900  41.730  1.00  0.00            
ATOM     84  H40 BCD     1      26.080  15.380  41.750  1.00  0.00            
ATOM     85  C25 BCD     1      19.370  15.680  35.200  1.00  0.00            
ATOM     86  O21 BCD     1      18.400  14.950  35.980  1.00  0.00            
ATOM     87  C26 BCD     1      20.350  14.820  34.440  1.00  0.00            
ATOM     88  O22 BCD     1      19.740  13.880  33.520  1.00  0.00            
ATOM     89  C27 BCD     1      21.290  14.130  35.360  1.00  0.00            
ATOM     90  O23 BCD     1      22.320  13.530  34.610  1.00  0.00            
ATOM     91  C28 BCD     1      21.980  15.120  36.240  1.00  0.00            
ATOM     92  C29 BCD     1      21.030  16.010  37.020  1.00  0.00            
ATOM     93  O24 BCD     1      20.060  16.590  36.070  1.00  0.00            
ATOM     94  C30 BCD     1      21.610  17.220  37.720  1.00  0.00            
ATOM     95  O25 BCD     1      20.560  18.030  38.290  1.00  0.00            
ATOM     96  H41 BCD     1      18.840  16.280  34.450  1.00  0.00            
ATOM     97  H42 BCD     1      20.960  15.480  33.810  1.00  0.00            
ATOM     98  H43 BCD     1      20.410  13.290  33.160  1.00  0.00            
ATOM     99  H44 BCD     1      20.620  13.480  35.930  1.00  0.00            
ATOM    100  H45 BCD     1      23.010  13.170  35.170  1.00  0.00            
ATOM    101  H46 BCD     1      22.510  15.790  35.560  1.00  0.00            
ATOM    102  H47 BCD     1      20.520  15.400  37.780  1.00  0.00            
ATOM    103  H48 BCD     1      22.400  17.030  38.460  1.00  0.00            
ATOM    104  H49 BCD     1      22.170  17.770  36.950  1.00  0.00            
ATOM    105  H50 BCD     1      19.970  18.400  37.630  1.00  0.00            
ATOM    106  C31 BCD     1      14.340  14.620  36.260  1.00  0.00            
ATOM    107  O26 BCD     1      14.570  13.280  36.420  1.00  0.00            
ATOM    108  C32 BCD     1      14.720  15.220  34.910  1.00  0.00            
ATOM    109  O27 BCD     1      13.860  14.600  33.890  1.00  0.00            
ATOM    110  C33 BCD     1      16.250  14.960  34.710  1.00  0.00            
ATOM    111  C34 BCD     1      17.050  15.540  35.880  1.00  0.00            
ATOM    112  C35 BCD     1      16.440  15.310  37.240  1.00  0.00            
ATOM    113  O28 BCD     1      15.010  15.460  37.180  1.00  0.00            
ATOM    114  C36 BCD     1      16.970  16.370  38.220  1.00  0.00            
ATOM    115  O29 BCD     1      16.770  15.850  39.560  1.00  0.00            
ATOM    116  O30 BCD     1      16.700  15.430  33.430  1.00  0.00            
ATOM    117  H51 BCD     1      13.300  14.920  36.400  1.00  0.00            
ATOM    118  H52 BCD     1      14.580  16.300  34.860  1.00  0.00            
ATOM    119  H53 BCD     1      14.040  13.660  33.820  1.00  0.00            
ATOM    120  H54 BCD     1      16.320  13.870  34.760  1.00  0.00            
ATOM    121  H55 BCD     1      16.690  14.710  32.790  1.00  0.00            
ATOM    122  H56 BCD     1      17.200  16.580  35.570  1.00  0.00            
ATOM    123  H57 BCD     1      16.630  14.320  37.680  1.00  0.00            
ATOM    124  H58 BCD     1      18.020  16.620  37.990  1.00  0.00            
ATOM    125  H59 BCD     1      16.330  17.260  38.220  1.00  0.00            
ATOM    126  H60 BCD     1      15.860  15.870  39.860  1.00  0.00            
ATOM    127  C37 BCD     1      13.260   9.420  36.610  1.00  0.00            
ATOM    128  O31 BCD     1      14.650   9.350  37.150  1.00  0.00            
ATOM    129  C38 BCD     1      13.210   9.910  35.200  1.00  0.00            
ATOM    130  O32 BCD     1      13.780   9.020  34.240  1.00  0.00            
ATOM    131  C39 BCD     1      14.010  11.240  35.220  1.00  0.00            
ATOM    132  O33 BCD     1      13.950  11.830  33.890  1.00  0.00            
ATOM    133  C40 BCD     1      13.470  12.300  36.190  1.00  0.00            
ATOM    134  C41 BCD     1      13.130  11.570  37.550  1.00  0.00            
ATOM    135  O34 BCD     1      12.490  10.360  37.350  1.00  0.00            
ATOM    136  C42 BCD     1      12.270  12.580  38.430  1.00  0.00            
ATOM    137  O35 BCD     1      10.880  12.660  37.980  1.00  0.00            
ATOM    138  H61 BCD     1      12.740   8.460  36.670  1.00  0.00            
ATOM    139  H62 BCD     1      12.180  10.190  34.930  1.00  0.00            
ATOM    140  H63 BCD     1      14.510   8.610  34.720  1.00  0.00            
ATOM    141  H64 BCD     1      15.070  11.000  35.410  1.00  0.00            
ATOM    142  H65 BCD     1      14.470  11.250  33.330  1.00  0.00            
ATOM    143  H66 BCD     1      12.600  12.710  35.670  1.00  0.00            
ATOM    144  H67 BCD     1      14.090  11.440  38.060  1.00  0.00            
ATOM    145  H68 BCD     1      12.340  12.200  39.460  1.00  0.00            
ATOM    146  H69 BCD     1      12.840  13.520  38.540  1.00  0.00            
ATOM    147  H70 BCD     1      10.510  11.780  38.130  1.00  0.00            
ATOM    148  C1  CT6     2      22.240   9.570  33.830  1.00  0.00            
ATOM    149  C2  CT6     2      22.420   9.170  35.340  1.00  0.00            
ATOM    150  N1  CT6     2      21.200   8.720  36.060  1.00  0.00            
ATOM    151  C3  CT6     2      20.870   7.330  35.910  1.00  0.00            
ATOM    152  C4  CT6     2      22.020   6.370  35.800  1.00  0.00            
ATOM    153  O1  CT6     2      19.750   6.910  36.000  1.00  0.00            
ATOM    154  C5  CT6     2      20.050   9.650  36.200  1.00  0.00            
ATOM    155  C6  CT6     2      19.150   9.990  35.160  1.00  0.00            
ATOM    156  C7  CT6     2      18.160  11.040  35.370  1.00  0.00            
ATOM    157  C8  CT6     2      18.040  11.680  36.610  1.00  0.00            
ATOM    158  C9  CT6     2      18.870  11.300  37.660  1.00  0.00            
ATOM    159  C10 CT6     2      18.860  12.120  38.840  1.00  0.00            
ATOM    160  C11 CT6     2      20.010  12.870  39.150  1.00  0.00            
ATOM    161  C12 CT6     2      20.130  13.660  40.400  1.00  0.00            
ATOM    162  N2  CT6     2      19.060  13.800  41.210  1.00  0.00            
ATOM    163  C13 CT6     2      17.890  13.200  40.690  1.00  0.00            
ATOM    164  C14 CT6     2      16.670  13.220  41.320  1.00  0.00            
ATOM    165  C15 CT6     2      16.350  14.020  42.460  1.00  0.00            
ATOM    166  N3  CT6     2      16.000  14.680  43.400  1.00  0.00            
ATOM    167  C16 CT6     2      15.870  12.340  40.590  1.00  0.00            
ATOM    168  N4  CT6     2      16.470  11.930  39.440  1.00  0.00            
ATOM    169  N5  CT6     2      17.740  12.460  39.600  1.00  0.00            
ATOM    170  C17 CT6     2      19.920  10.330  37.420  1.00  0.00            
ATOM    171  H1  CT6     2      23.100  10.150  33.480  1.00  0.00            
ATOM    172  H2  CT6     2      22.150   8.720  33.150  1.00  0.00            
ATOM    173  H3  CT6     2      21.330  10.170  33.790  1.00  0.00            
ATOM    174  H4  CT6     2      22.800  10.040  35.900  1.00  0.00            
ATOM    175  H5  CT6     2      23.270   8.490  35.480  1.00  0.00            
ATOM    176  H6  CT6     2      22.660   6.570  34.930  1.00  0.00            
ATOM    177  H7  CT6     2      22.530   6.400  36.770  1.00  0.00            
ATOM    178  H8  CT6     2      21.690   5.330  35.680  1.00  0.00            
ATOM    179  H9  CT6     2      19.170   9.410  34.250  1.00  0.00            
ATOM    180  H10 CT6     2      17.450  11.280  34.580  1.00  0.00            
ATOM    181  H11 CT6     2      17.370  12.520  36.740  1.00  0.00            
ATOM    182  H12 CT6     2      20.910  12.760  38.570  1.00  0.00            
ATOM    183  H13 CT6     2      21.040  14.140  40.730  1.00  0.00            
ATOM    184  H14 CT6     2      14.810  12.200  40.720  1.00  0.00            
ATOM    185  H15 CT6     2      20.610  10.170  38.240  1.00  0.00            
TER
ENDMDL
MODEL        1
ATOM      1  C1  BCD     1       4.580  20.730  37.420  1.00  0.00            
ATOM      2  O1  BCD     1       5.300  21.370  36.330  1.00  0.00            
ATOM      3  C2  BCD     1       5.110  21.090  38.730  1.00  0.00            
ATOM      4  O2  BCD     1       4.860  22.430  38.970  1.00  0.00            
ATOM      5  C3  BCD     1       6.640  20.700  38.710  1.00  0.00            
ATOM      6  O3  BCD     1       7.250  21.140  39.930  1.00  0.00            
ATOM      7  C4  BCD     1       6.820  19.260  38.410  1.00  0.00            
ATOM      8  C5  BCD     1       6.000  18.860  37.150  1.00  0.00            
ATOM      9  O4  BCD     1       4.680  19.330  37.250  1.00  0.00            
ATOM     10  C6  BCD     1       5.970  17.300  36.960  1.00  0.00            
ATOM     11  O5  BCD     1       5.190  16.690  37.940  1.00  0.00            
ATOM     12  H1  BCD     1       3.560  21.130  37.360  1.00  0.00            
ATOM     13  H2  BCD     1       4.510  20.500  39.430  1.00  0.00            
ATOM     14  H3  BCD     1       5.380  22.960  38.360  1.00  0.00            
ATOM     15  H4  BCD     1       7.030  21.310  37.890  1.00  0.00            
ATOM     16  H5  BCD     1       8.100  20.700  40.010  1.00  0.00            
ATOM     17  H6  BCD     1       6.410  18.720  39.270  1.00  0.00            
ATOM     18  H7  BCD     1       6.400  19.310  36.230  1.00  0.00            
ATOM     19  H8  BCD     1       5.480  16.970  36.030  1.00  0.00            
ATOM     20  H9  BCD     1       7.010  16.940  37.010  1.00  0.00            
ATOM     21  H10 BCD     1       5.300  15.740  37.880  1.00  0.00            
ATOM     22  C7  BCD     1       4.600  24.010  33.180  1.00  0.00            
ATOM     23  O6  BCD     1       5.800  23.560  32.550  1.00  0.00            
ATOM     24  C8  BCD     1       4.990  24.680  34.490  1.00  0.00            
ATOM     25  O7  BCD     1       5.840  25.810  34.150  1.00  0.00            
ATOM     26  C9  BCD     1       5.550  23.610  35.480  1.00  0.00            
ATOM     27  O8  BCD     1       5.770  24.100  36.880  1.00  0.00            
ATOM     28  C10 BCD     1       4.630  22.440  35.610  1.00  0.00            
ATOM     29  C11 BCD     1       4.250  21.820  34.310  1.00  0.00            
ATOM     30  O9  BCD     1       3.750  22.880  33.450  1.00  0.00            
ATOM     31  C12 BCD     1       3.180  20.800  34.360  1.00  0.00            
ATOM     32  O10 BCD     1       1.980  21.210  35.090  1.00  0.00            
ATOM     33  H11 BCD     1       3.990  24.660  32.540  1.00  0.00            
ATOM     34  H12 BCD     1       4.080  25.120  34.920  1.00  0.00            
ATOM     35  H13 BCD     1       5.930  25.850  33.190  1.00  0.00            
ATOM     36  H14 BCD     1       6.510  23.230  35.100  1.00  0.00            
ATOM     37  H15 BCD     1       5.790  25.050  36.770  1.00  0.00            
ATOM     38  H16 BCD     1       3.800  22.690  36.290  1.00  0.00            
ATOM     39  H17 BCD     1       5.130  21.390  33.810  1.00  0.00            
ATOM     40  H18 BCD     1       2.850  20.380  33.400  1.00  0.00            
ATOM     41  H19 BCD     1       3.640  19.960  34.900  1.00  0.00            
ATOM     42  H20 BCD     1       1.250  20.680  34.750  1.00  0.00            
ATOM     43  C13 BCD     1       7.480  24.470  28.820  1.00  0.00            
ATOM     44  O11 BCD     1       8.710  24.390  29.560  1.00  0.00            
ATOM     45  C14 BCD     1       6.590  25.580  29.420  1.00  0.00            
ATOM     46  O12 BCD     1       7.200  26.850  29.180  1.00  0.00            
ATOM     47  C15 BCD     1       6.230  25.240  30.900  1.00  0.00            
ATOM     48  O13 BCD     1       5.330  26.280  31.350  1.00  0.00            
ATOM     49  C16 BCD     1       5.680  23.830  31.140  1.00  0.00            
ATOM     50  C17 BCD     1       6.540  22.800  30.420  1.00  0.00            
ATOM     51  O14 BCD     1       6.720  23.240  29.020  1.00  0.00            
ATOM     52  C18 BCD     1       6.010  21.400  30.390  1.00  0.00            
ATOM     53  O15 BCD     1       7.040  20.390  30.040  1.00  0.00            
ATOM     54  H21 BCD     1       7.680  24.460  27.740  1.00  0.00            
ATOM     55  H22 BCD     1       5.660  25.470  28.840  1.00  0.00            
ATOM     56  H23 BCD     1       8.090  26.890  29.560  1.00  0.00            
ATOM     57  H24 BCD     1       7.140  25.310  31.510  1.00  0.00            
ATOM     58  H25 BCD     1       5.200  27.020  30.760  1.00  0.00            
ATOM     59  H26 BCD     1       4.700  23.860  30.650  1.00  0.00
[truncated: 1,796,168 more chars]
