# Supplementary material for: Achieving Chemical Accuracy in Cyclodextrin Host–Guest Binding via Integrative Atomistic Modelling
Source: Adv Sci (Weinh). 2025 Dec 14;13(10):e19782. doi: 10.1002/advs.202519782 (PMC12915143; doi:10.1002/advs.202519782)
Supplement: Supplementary file 1 — Supporting Information [file ADVS-13-e19782-s003.zip › all_poses/BCD.CV1.pdb]

MODEL        1
ATOM      1  C1  BCD     1      17.220  36.470  13.650  1.00  0.00            
ATOM      2  O1  BCD     1      17.010  35.310  12.900  1.00  0.00            
ATOM      3  C2  BCD     1      18.670  36.770  13.960  1.00  0.00            
ATOM      4  O2  BCD     1      19.410  36.940  12.790  1.00  0.00            
ATOM      5  C3  BCD     1      19.230  35.690  14.840  1.00  0.00            
ATOM      6  O3  BCD     1      20.630  35.890  15.210  1.00  0.00            
ATOM      7  C4  BCD     1      18.310  35.450  16.090  1.00  0.00            
ATOM      8  C5  BCD     1      16.830  35.420  15.820  1.00  0.00            
ATOM      9  O4  BCD     1      16.490  36.450  14.870  1.00  0.00            
ATOM     10  C6  BCD     1      16.010  35.540  17.080  1.00  0.00            
ATOM     11  O5  BCD     1      16.130  36.710  17.850  1.00  0.00            
ATOM     12  H1  BCD     1      16.990  37.380  13.080  1.00  0.00            
ATOM     13  H2  BCD     1      18.710  37.720  14.510  1.00  0.00            
ATOM     14  H3  BCD     1      20.340  37.000  13.020  1.00  0.00            
ATOM     15  H4  BCD     1      19.090  34.860  14.130  1.00  0.00            
ATOM     16  H5  BCD     1      20.790  35.260  15.920  1.00  0.00            
ATOM     17  H6  BCD     1      18.360  36.360  16.700  1.00  0.00            
ATOM     18  H7  BCD     1      16.550  34.460  15.360  1.00  0.00            
ATOM     19  H8  BCD     1      15.000  35.270  16.730  1.00  0.00            
ATOM     20  H9  BCD     1      16.210  34.700  17.760  1.00  0.00            
ATOM     21  H10 BCD     1      15.530  36.750  18.600  1.00  0.00            
ATOM     22  C7  BCD     1      14.720  33.370  10.180  1.00  0.00            
ATOM     23  O6  BCD     1      14.860  32.160  10.960  1.00  0.00            
ATOM     24  C8  BCD     1      16.110  33.840   9.680  1.00  0.00            
ATOM     25  O7  BCD     1      16.710  32.790   8.890  1.00  0.00            
ATOM     26  C9  BCD     1      16.890  34.320  10.900  1.00  0.00            
ATOM     27  O8  BCD     1      18.160  34.840  10.390  1.00  0.00            
ATOM     28  C10 BCD     1      16.220  35.390  11.750  1.00  0.00            
ATOM     29  C11 BCD     1      14.760  35.030  12.020  1.00  0.00            
ATOM     30  O9  BCD     1      14.090  34.480  10.910  1.00  0.00            
ATOM     31  C12 BCD     1      14.050  36.280  12.520  1.00  0.00            
ATOM     32  O10 BCD     1      13.980  37.400  11.640  1.00  0.00            
ATOM     33  H11 BCD     1      14.040  33.200   9.340  1.00  0.00            
ATOM     34  H12 BCD     1      15.870  34.680   9.020  1.00  0.00            
ATOM     35  H13 BCD     1      17.360  33.270   8.360  1.00  0.00            
ATOM     36  H14 BCD     1      16.990  33.410  11.510  1.00  0.00            
ATOM     37  H15 BCD     1      18.640  35.310  11.080  1.00  0.00            
ATOM     38  H16 BCD     1      16.270  36.370  11.270  1.00  0.00            
ATOM     39  H17 BCD     1      14.680  34.310  12.840  1.00  0.00            
ATOM     40  H18 BCD     1      13.020  36.010  12.780  1.00  0.00            
ATOM     41  H19 BCD     1      14.610  36.560  13.410  1.00  0.00            
ATOM     42  H20 BCD     1      13.470  38.070  12.110  1.00  0.00            
ATOM     43  C13 BCD     1      13.160  28.290  10.970  1.00  0.00            
ATOM     44  O11 BCD     1      14.330  27.750  11.560  1.00  0.00            
ATOM     45  C14 BCD     1      13.590  28.840   9.670  1.00  0.00            
ATOM     46  O12 BCD     1      14.110  27.710   8.960  1.00  0.00            
ATOM     47  C15 BCD     1      14.460  30.080   9.700  1.00  0.00            
ATOM     48  O13 BCD     1      14.670  30.660   8.380  1.00  0.00            
ATOM     49  C16 BCD     1      13.880  31.130  10.700  1.00  0.00            
ATOM     50  C17 BCD     1      13.500  30.460  12.000  1.00  0.00            
ATOM     51  O14 BCD     1      12.620  29.330  11.720  1.00  0.00            
ATOM     52  C18 BCD     1      12.940  31.430  12.980  1.00  0.00            
ATOM     53  O15 BCD     1      11.720  31.960  12.420  1.00  0.00            
ATOM     54  H21 BCD     1      12.410  27.500  10.880  1.00  0.00            
ATOM     55  H22 BCD     1      12.770  29.260   9.080  1.00  0.00            
ATOM     56  H23 BCD     1      13.450  27.510   8.300  1.00  0.00            
ATOM     57  H24 BCD     1      15.450  29.830  10.090  1.00  0.00            
ATOM     58  H25 BCD     1      15.300  31.380   8.470  1.00  0.00            
ATOM     59  H26 BCD     1      13.050  31.600  10.160  1.00  0.00            
ATOM     60  H27 BCD     1      14.450  30.080  12.400  1.00  0.00            
ATOM     61  H28 BCD     1      12.550  30.930  13.880  1.00  0.00            
ATOM     62  H29 BCD     1      13.610  32.260  13.210  1.00  0.00            
ATOM     63  H30 BCD     1      11.490  32.660  13.040  1.00  0.00            
ATOM     64  C19 BCD     1      15.700  24.310  13.610  1.00  0.00            
ATOM     65  O16 BCD     1      16.870  24.820  14.190  1.00  0.00            
ATOM     66  C20 BCD     1      15.870  24.350  12.090  1.00  0.00            
ATOM     67  O17 BCD     1      17.080  23.750  11.670  1.00  0.00            
ATOM     68  C21 BCD     1      15.650  25.730  11.480  1.00  0.00            
ATOM     69  O18 BCD     1      15.490  25.600  10.060  1.00  0.00            
ATOM     70  C22 BCD     1      14.350  26.400  12.030  1.00  0.00            
ATOM     71  C23 BCD     1      14.510  26.430  13.550  1.00  0.00            
ATOM     72  O19 BCD     1      14.570  25.020  14.000  1.00  0.00            
ATOM     73  C24 BCD     1      13.300  27.100  14.190  1.00  0.00            
ATOM     74  O20 BCD     1      12.070  26.720  13.600  1.00  0.00            
ATOM     75  H31 BCD     1      15.540  23.260  13.880  1.00  0.00            
ATOM     76  H32 BCD     1      15.060  23.690  11.740  1.00  0.00            
ATOM     77  H33 BCD     1      17.120  23.960  10.730  1.00  0.00            
ATOM     78  H34 BCD     1      16.560  26.270  11.780  1.00  0.00            
ATOM     79  H35 BCD     1      14.950  26.340   9.780  1.00  0.00            
ATOM     80  H36 BCD     1      13.430  25.840  11.800  1.00  0.00            
ATOM     81  H37 BCD     1      15.430  26.920  13.870  1.00  0.00            
ATOM     82  H38 BCD     1      13.370  26.960  15.280  1.00  0.00            
ATOM     83  H39 BCD     1      13.420  28.160  13.930  1.00  0.00            
ATOM     84  H40 BCD     1      11.520  26.710  14.380  1.00  0.00            
ATOM     85  C25 BCD     1      19.470  24.520  17.290  1.00  0.00            
ATOM     86  O21 BCD     1      19.490  25.970  17.170  1.00  0.00            
ATOM     87  C26 BCD     1      19.970  23.970  15.980  1.00  0.00            
ATOM     88  O22 BCD     1      21.370  24.390  15.820  1.00  0.00            
ATOM     89  C27 BCD     1      19.060  24.430  14.880  1.00  0.00            
ATOM     90  O23 BCD     1      19.490  23.820  13.650  1.00  0.00            
ATOM     91  C28 BCD     1      17.620  24.080  15.120  1.00  0.00            
ATOM     92  C29 BCD     1      17.180  24.520  16.550  1.00  0.00            
ATOM     93  O24 BCD     1      18.190  24.080  17.390  1.00  0.00            
ATOM     94  C30 BCD     1      15.870  24.000  17.040  1.00  0.00            
ATOM     95  O25 BCD     1      15.710  22.570  16.880  1.00  0.00            
ATOM     96  H41 BCD     1      20.030  24.030  18.090  1.00  0.00            
ATOM     97  H42 BCD     1      20.020  22.870  16.040  1.00  0.00            
ATOM     98  H43 BCD     1      21.810  23.840  16.470  1.00  0.00            
ATOM     99  H44 BCD     1      19.080  25.520  14.820  1.00  0.00            
ATOM    100  H45 BCD     1      18.760  23.930  13.030  1.00  0.00            
ATOM    101  H46 BCD     1      17.470  23.000  14.970  1.00  0.00            
ATOM    102  H47 BCD     1      17.130  25.620  16.530  1.00  0.00            
ATOM    103  H48 BCD     1      15.880  24.160  18.120  1.00  0.00            
ATOM    104  H49 BCD     1      14.990  24.520  16.640  1.00  0.00            
ATOM    105  H50 BCD     1      15.000  22.380  17.490  1.00  0.00            
ATOM    106  C31 BCD     1      20.660  29.350  19.160  1.00  0.00            
ATOM    107  O26 BCD     1      20.080  30.170  18.210  1.00  0.00            
ATOM    108  C32 BCD     1      21.810  28.580  18.540  1.00  0.00            
ATOM    109  O27 BCD     1      22.650  29.540  17.890  1.00  0.00            
ATOM    110  C33 BCD     1      21.170  27.700  17.390  1.00  0.00            
ATOM    111  C34 BCD     1      20.190  26.690  18.160  1.00  0.00            
ATOM    112  C35 BCD     1      19.170  27.370  18.980  1.00  0.00            
ATOM    113  O28 BCD     1      19.730  28.450  19.790  1.00  0.00            
ATOM    114  C36 BCD     1      18.330  26.540  19.870  1.00  0.00            
ATOM    115  O29 BCD     1      19.230  25.780  20.780  1.00  0.00            
ATOM    116  O30 BCD     1      22.160  26.910  16.650  1.00  0.00            
ATOM    117  H51 BCD     1      21.140  30.000  19.910  1.00  0.00            
ATOM    118  H52 BCD     1      22.230  27.960  19.330  1.00  0.00            
ATOM    119  H53 BCD     1      23.330  29.020  17.450  1.00  0.00            
ATOM    120  H54 BCD     1      20.490  28.320  16.790  1.00  0.00            
ATOM    121  H55 BCD     1      21.740  26.190  16.160  1.00  0.00            
ATOM    122  H56 BCD     1      20.840  26.040  18.770  1.00  0.00            
ATOM    123  H57 BCD     1      18.520  27.940  18.300  1.00  0.00            
ATOM    124  H58 BCD     1      17.690  27.210  20.460  1.00  0.00            
ATOM    125  H59 BCD     1      17.730  25.820  19.300  1.00  0.00            
ATOM    126  H60 BCD     1      18.790  24.970  21.060  1.00  0.00            
ATOM    127  C37 BCD     1      18.610  34.180  18.170  1.00  0.00            
ATOM    128  O31 BCD     1      18.680  34.230  16.730  1.00  0.00            
ATOM    129  C38 BCD     1      20.030  33.880  18.720  1.00  0.00            
ATOM    130  O32 BCD     1      20.910  34.810  18.170  1.00  0.00            
ATOM    131  C39 BCD     1      20.550  32.480  18.200  1.00  0.00            
ATOM    132  O33 BCD     1      21.890  32.190  18.630  1.00  0.00            
ATOM    133  C40 BCD     1      19.520  31.410  18.730  1.00  0.00            
ATOM    134  C41 BCD     1      18.250  31.730  18.050  1.00  0.00            
ATOM    135  O34 BCD     1      17.770  33.030  18.550  1.00  0.00            
ATOM    136  C42 BCD     1      17.110  30.740  18.460  1.00  0.00            
ATOM    137  O35 BCD     1      17.050  30.540  19.870  1.00  0.00            
ATOM    138  H61 BCD     1      18.220  35.100  18.610  1.00  0.00            
ATOM    139  H62 BCD     1      20.100  33.850  19.810  1.00  0.00            
ATOM    140  H63 BCD     1      21.260  35.180  18.980  1.00  0.00            
ATOM    141  H64 BCD     1      20.520  32.570  17.110  1.00  0.00            
ATOM    142  H65 BCD     1      22.170  31.410  18.150  1.00  0.00            
ATOM    143  H66 BCD     1      19.410  31.390  19.820  1.00  0.00            
ATOM    144  H67 BCD     1      18.360  31.730  16.950  1.00  0.00            
ATOM    145  H68 BCD     1      16.130  31.110  18.130  1.00  0.00            
ATOM    146  H69 BCD     1      17.320  29.790  17.960  1.00  0.00            
ATOM    147  H70 BCD     1      16.380  29.870  20.060  1.00  0.00            
ATOM    148  C1  CV1     2      21.960  29.870  11.290  1.00  0.00            
ATOM    149  C2  CV1     2      22.090  28.530  12.080  1.00  0.00            
ATOM    150  N1  CV1     2      21.730  27.200  11.420  1.00  0.00            
ATOM    151  C3  CV1     2      22.630  26.810  10.270  1.00  0.00            
ATOM    152  C4  CV1     2      24.110  27.010  10.390  1.00  0.00            
ATOM    153  C5  CV1     2      20.340  27.300  10.830  1.00  0.00            
ATOM    154  C6  CV1     2      19.260  26.890  11.810  1.00  0.00            
ATOM    155  O1  CV1     2      19.170  27.830  12.890  1.00  0.00            
ATOM    156  C7  CV1     2      18.570  29.050  12.730  1.00  0.00            
ATOM    157  O2  CV1     2      17.720  29.180  11.810  1.00  0.00            
ATOM    158  C8  CV1     2      18.590  29.810  13.960  1.00  0.00            
ATOM    159  C9  CV1     2      19.390  31.120  13.710  1.00  0.00            
ATOM    160  C10 CV1     2      19.210  31.850  12.530  1.00  0.00            
ATOM    161  C11 CV1     2      20.020  32.930  12.330  1.00  0.00            
ATOM    162  C12 CV1     2      21.040  33.270  13.230  1.00  0.00            
ATOM    163  C13 CV1     2      21.260  32.480  14.380  1.00  0.00            
ATOM    164  C14 CV1     2      20.340  31.500  14.700  1.00  0.00            
ATOM    165  C15 CV1     2      17.220  29.900  14.690  1.00  0.00            
ATOM    166  C16 CV1     2      16.760  28.630  15.140  1.00  0.00            
ATOM    167  C17 CV1     2      15.590  28.570  15.920  1.00  0.00            
ATOM    168  C18 CV1     2      14.750  29.740  16.110  1.00  0.00            
ATOM    169  C19 CV1     2      15.190  31.000  15.510  1.00  0.00            
ATOM    170  C20 CV1     2      16.460  31.080  14.860  1.00  0.00            
ATOM    171  H1  CV1     2      20.970  30.250  11.020  1.00  0.00            
ATOM    172  H2  CV1     2      22.480  30.640  11.870  1.00  0.00            
ATOM    173  H3  CV1     2      22.450  29.840  10.310  1.00  0.00            
ATOM    174  H4  CV1     2      21.460  28.540  12.970  1.00  0.00            
ATOM    175  H5  CV1     2      23.130  28.390  12.380  1.00  0.00            
ATOM    176  H6  CV1     2      21.820  26.460  12.130  1.00  0.00            
ATOM    177  H7  CV1     2      22.320  27.470   9.460  1.00  0.00            
ATOM    178  H8  CV1     2      22.460  25.760  10.010  1.00  0.00            
ATOM    179  H9  CV1     2      24.320  28.060  10.150  1.00  0.00            
ATOM    180  H10 CV1     2      24.470  26.660  11.370  1.00  0.00            
ATOM    181  H11 CV1     2      24.620  26.330   9.690  1.00  0.00            
ATOM    182  H12 CV1     2      20.360  26.370  10.260  1.00  0.00            
ATOM    183  H13 CV1     2      20.220  28.190  10.220  1.00  0.00            
ATOM    184  H14 CV1     2      19.520  25.880  12.160  1.00  0.00            
ATOM    185  H15 CV1     2      18.340  26.860  11.220  1.00  0.00            
ATOM    186  H16 CV1     2      19.210  29.240  14.660  1.00  0.00            
ATOM    187  H17 CV1     2      18.620  31.500  11.690  1.00  0.00            
ATOM    188  H18 CV1     2      20.050  33.600  11.480  1.00  0.00            
ATOM    189  H19 CV1     2      21.620  34.160  13.010  1.00  0.00            
ATOM    190  H20 CV1     2      22.100  32.710  15.040  1.00  0.00            
ATOM    191  H21 CV1     2      20.310  30.990  15.660  1.00  0.00            
ATOM    192  H22 CV1     2      17.330  27.710  15.000  1.00  0.00            
ATOM    193  H23 CV1     2      15.330  27.670  16.480  1.00  0.00            
ATOM    194  H24 CV1     2      13.900  29.710  16.790  1.00  0.00            
ATOM    195  H25 CV1     2      14.640  31.930  15.610  1.00  0.00            
ATOM    196  H26 CV1     2      16.870  32.040  14.560  1.00  0.00            
TER
ENDMDL
MODEL        1
ATOM      1  C1  BCD     1      19.190  40.120  18.200  1.00  0.00            
ATOM      2  O1  BCD     1      19.380  39.520  16.920  1.00  0.00            
ATOM      3  C2  BCD     1      20.350  39.580  19.070  1.00  0.00            
ATOM      4  O2  BCD     1      21.630  39.830  18.330  1.00  0.00            
ATOM      5  C3  BCD     1      20.250  38.230  19.640  1.00  0.00            
ATOM      6  O3  BCD     1      21.130  37.900  20.670  1.00  0.00            
ATOM      7  C4  BCD     1      18.840  37.960  20.140  1.00  0.00            
ATOM      8  C5  BCD     1      17.800  38.490  19.140  1.00  0.00            
ATOM      9  O4  BCD     1      17.990  39.890  18.860  1.00  0.00            
ATOM     10  C6  BCD     1      16.360  38.230  19.560  1.00  0.00            
ATOM     11  O5  BCD     1      16.120  38.840  20.820  1.00  0.00            
ATOM     12  H1  BCD     1      19.320  41.200  18.090  1.00  0.00            
ATOM     13  H2  BCD     1      20.370  40.290  19.910  1.00  0.00            
ATOM     14  H3  BCD     1      22.010  40.470  18.940  1.00  0.00            
ATOM     15  H4  BCD     1      20.510  37.630  18.760  1.00  0.00            
ATOM     16  H5  BCD     1      22.060  38.120  20.550  1.00  0.00            
ATOM     17  H6  BCD     1      18.610  38.350  21.140  1.00  0.00            
ATOM     18  H7  BCD     1      17.860  38.030  18.150  1.00  0.00            
ATOM     19  H8  BCD     1      15.700  38.570  18.750  1.00  0.00            
ATOM     20  H9  BCD     1      16.220  37.140  19.630  1.00  0.00            
ATOM     21  H10 BCD     1      15.310  38.460  21.170  1.00  0.00            
ATOM     22  C7  BCD     1      18.830  40.520  12.990  1.00  0.00            
ATOM     23  O6  BCD     1      18.350  39.190  12.780  1.00  0.00            
ATOM     24  C8  BCD     1      20.280  40.560  13.500  1.00  0.00            
ATOM     25  O7  BCD     1      21.080  39.970  12.480  1.00  0.00            
ATOM     26  C9  BCD     1      20.360  39.820  14.820  1.00  0.00            
ATOM     27  O8  BCD     1      21.710  39.880  15.260  1.00  0.00            
ATOM     28  C10 BCD     1      19.370  40.400  15.790  1.00  0.00            
ATOM     29  C11 BCD     1      18.010  40.510  15.190  1.00  0.00            
ATOM     30  O9  BCD     1      17.990  41.180  13.910  1.00  0.00            
ATOM     31  C12 BCD     1      16.910  41.090  16.100  1.00  0.00            
ATOM     32  O10 BCD     1      17.200  42.430  16.450  1.00  0.00            
ATOM     33  H11 BCD     1      18.730  41.080  12.050  1.00  0.00            
ATOM     34  H12 BCD     1      20.360  41.650  13.650  1.00  0.00            
ATOM     35  H13 BCD     1      21.850  39.640  12.940  1.00  0.00            
ATOM     36  H14 BCD     1      20.050  38.790  14.620  1.00  0.00            
ATOM     37  H15 BCD     1      21.730  39.310  16.040  1.00  0.00            
ATOM     38  H16 BCD     1      19.690  41.430  16.030  1.00  0.00            
ATOM     39  H17 BCD     1      17.650  39.480  15.030  1.00  0.00            
ATOM     40  H18 BCD     1      15.980  41.130  15.510  1.00  0.00            
ATOM     41  H19 BCD     1      16.770  40.480  17.000  1.00  0.00            
ATOM     42  H20 BCD     1      16.570  42.760  17.090  1.00  0.00            
ATOM     43  C13 BCD     1      16.500  36.560  10.090  1.00  0.00            
ATOM     44  O11 BCD     1      16.730  35.490  11.040  1.00  0.00            
ATOM     45  C14 BCD     1      17.790  37.180   9.630  1.00  0.00            
ATOM     46  O12 BCD     1      18.650  36.260   8.870  1.00  0.00            
ATOM     47  C15 BCD     1      18.560  37.800  10.790  1.00  0.00            
ATOM     48  O13 BCD     1      19.810  38.440  10.430  1.00  0.00            
ATOM     49  C16 BCD     1      17.720  38.830  11.550  1.00  0.00            
ATOM     50  C17 BCD     1      16.320  38.240  11.860  1.00  0.00            
ATOM     51  O14 BCD     1      15.760  37.590  10.700  1.00  0.00            
ATOM     52  C18 BCD     1      15.270  39.220  12.260  1.00  0.00            
ATOM     53  O15 BCD     1      14.860  40.210  11.280  1.00  0.00            
ATOM     54  H21 BCD     1      15.980  36.240   9.170  1.00  0.00            
ATOM     55  H22 BCD     1      17.390  37.990   9.000  1.00  0.00            
ATOM     56  H23 BCD     1      19.520  36.660   8.830  1.00  0.00            
ATOM     57  H24 BCD     1      18.690  36.980  11.510  1.00  0.00            
ATOM     58  H25 BCD     1      20.120  38.890  11.230  1.00  0.00            
ATOM     59  H26 BCD     1      17.480  39.750  11.020  1.00  0.00            
ATOM     60  H27 BCD     1      16.560  37.550  12.690  1.00  0.00            
ATOM     61  H28 BCD     1      14.400  38.600  12.520  1.00  0.00            
ATOM     62  H29 BCD     1      15.490  39.710  13.220  1.00  0.00            
ATOM     63  H30 BCD     1      14.030  40.600  11.570  1.00  0.00            
ATOM     64  C19 BCD     1      15.330  31.580  11.600  1.00  0.00            
ATOM     65  O16 BCD     1      16.470  31.190  12.390  1.00  0.00            
ATOM     66  C20 BCD     1      15.710  32.010  10.200  1.00  0.00            
ATOM     67  O17 BCD     1      16.320  30.950   9.450  1.00  0.00            
ATOM     68  C21 BCD     1      16.590  33.240  10.170  1.00  0.00            
ATOM     69  O18 BCD     1      16.880  33.650   8.830  1.00  0.00            
ATOM     70  C22 BCD     1      15.900  34.360  10.950  1.00  0.00            
ATOM     71  C23 BCD     1      15.420  33.860  12.350  1.00  0.00            
ATOM     72  O19 BCD     1      14.740  32.670  12.290  1.00  0.00            
ATOM     73  C24 BCD     1      14.490  34.890  12.910  1.00  0.00            
ATOM     74  O20 BCD     1      13.350  35.150  12.110  1.00  0.00            
ATOM     75  H31 BCD     1      14.590  30.780  11.560  1.00  0.00            
ATOM     76  H32 BCD     1      14.780  32.320   9.700  1.00  0.00            
ATOM     77  H33 BCD     1      15.810  30.820   8.650  1.00  0.00            
ATOM     78  H34 BCD     1      17.480  32.910  10.720  1.00  0.00            
ATOM     79  H35 BCD     1      17.690  34.150   8.750  1.00  0.00            
ATOM     80  H36 BCD     1      15.020  34.590  10.340  1.00  0.00            
ATOM     81  H37 BCD     1      16.320  33.690  12.950  1.00  0.00            
ATOM     82  H38 BCD     1      14.140  34.460  13.860  1.00  0.00            
ATOM     83  H39 BCD     1      15.010  35.840  13.120  1.00  0.00            
ATOM     84  H40 BCD     1      12.670  34.510  12.320  1.00  0.00            
ATOM     85  C25 BCD     1      17.540  28.330  15.060  1.00  0.00            
ATOM     86  O21 BCD     1      17.970  29.510  15.800  1.00  0.00            
ATOM     87  C26 BCD     1      18.250  28.200  13.690  1.00  0.00            
ATOM     88  O22 BCD     1      19.570  28.040  14.040  1.00  0.00            
ATOM     89  C27 BCD     1      17.990  29.390  12.800  1.00  0.00            
ATOM     90  O23 BCD     1      18.520  29.320  11.420  1.00  0.00            
ATOM     91  C28 BCD     1      16.560  29.780  12.740  1.00  0.00            
ATOM     92  C29 BCD     1      15.750  29.650  14.070  1.00  0.00            
ATOM     93  O24 BCD     1      16.190  28.380  14.740  1.00  0.00            
ATOM     94  C30 BCD     1      14.240  29.520  13.820  1.00  0.00            
ATOM     95  O25 BCD     1      13.930  28.470  13.000  1.00  0.00            
ATOM     96  H41 BCD     1      17.700  27.450  15.690  1.00  0.00            
ATOM     97  H42 BCD     1      17.780  27.370  13.140  1.00  0.00            
ATOM     98  H43 BCD     1      20.040  27.680  13.280  1.00  0.00            
ATOM     99  H44 BCD     1      18.460  30.250  13.300  1.00  0.00            
ATOM    100  H45 BCD     1      18.630  30.210  11.080  1.00  0.00            
ATOM    101  H46 BCD     1      16.160  29.080  12.000  1.00  0.00            
ATOM    102  H47 BCD     1      16.020  30.550  14.630  1.00  0.00            
ATOM    103  H48 BCD     1      13.730  29.300  14.760  1.00  0.00            
ATOM    104  H49 BCD     1      13.850  30.450  13.400  1.00  0.00            
ATOM    105  H50 BCD     1      12.970  28.380  12.990  1.00  0.00            
ATOM    106  C31 BCD     1      18.780  30.760  19.700  1.00  0.00            
ATOM    107  O26 BCD     1      18.630  32.170  19.360  1.00  0.00            
ATOM    108  C32 BCD     1      19.950  30.200  18.860  1.00  0.00            
ATOM    109  O27 BCD     1      21.090  31.020  18.960  1.00  0.00            
ATOM    110  C33 BCD     1      19.620  30.040  17.380  1.00  0.00            
ATOM    111  C34 BCD     1      18.290  29.320  17.180  1.00  0.00            
ATOM    112  C35 BCD     1      17.240  29.950  18.020  1.00  0.00            
ATOM    113  O28 BCD     1      17.630  30.100  19.410  1.00  0.00            
ATOM    114  C36 BCD     1      15.940  29.250  18.030  1.00  0.00            
ATOM    115  O29 BCD     1      16.000  27.910  18.600  1.00  0.00            
ATOM    116  O30 BCD     1      20.560  29.220  16.710  1.00  0.00            
ATOM    117  H51 BCD     1      18.960  30.660  20.770  1.00  0.00            
ATOM    118  H52 BCD     1      20.300  29.230  19.220  1.00  0.00            
ATOM    119  H53 BCD     1      21.760  30.530  18.460  1.00  0.00            
ATOM    120  H54 BCD     1      19.510  30.990  16.830  1.00  0.00            
ATOM    121  H55 BCD     1      20.290  28.880  15.860  1.00  0.00            
ATOM    122  H56 BCD     1      18.380  28.240  17.350  1.00  0.00            
ATOM    123  H57 BCD     1      17.080  30.950  17.590  1.00  0.00            
ATOM    124  H58 BCD     1      15.360  29.880  18.730  1.00  0.00            
ATOM    125  H59 BCD     1      15.490  29.320  17.030  1.00  0.00            
ATOM    126  H60 BCD     1      16.570  28.030  19.370  1.00  0.00            
ATOM    127  C37 BCD     1      18.180  35.850  21.270  1.00  0.00            
ATOM    128  O31 BCD     1      18.820  36.560  20.140  1.00  0.00            
ATOM    129  C38 BCD     1      19.220  34.860  21.810  1.00  0.00            
ATOM    130  O32 BCD     1      20.370  35.640  22.280  1.00  0.00            
ATOM    131  C39 BCD     1      19.590  33.670  20.850  1.00  0.00            
ATOM    132  O33 BCD     1      20.460  32.710  21.280  1.00  0.00            
ATOM    133  C40 BCD     1      18.260  33.020  20.410  1.00  0.00            
ATOM    134  C41 BCD     1      17.290  34.100  19.860  1.00  0.00            
ATOM    135  O34 BCD     1      17.030  35.170  20.790  1.00  0.00            
ATOM    136  C42 BCD     1      15.960  33.440  19.540  1.00  0.00            
ATOM    137  O35 BCD     1      15.460  32.650  20.640  1.00  0.00            
ATOM    138  H61 BCD     1      17.950  36.640  22.000  1.00  0.00            
ATOM    139  H62 BCD     1      18.780  34.410  22.710  1.00  0.00            
ATOM    140  H63 BCD     1      20.550  36.270  21.570  1.00  0.00            
ATOM    141  H64 BCD     1      20.060  34.170  19.990  1.00  0.00            
ATOM    142  H65 BCD     1      20.670  32.090  20.570  1.00  0.00            
ATOM    143  H66 BCD     1      17.720  32.480  21.200  1.00  0.00            
ATOM    144  H67 BCD     1      17.710  34.560  18.960  1.00  0.00            
ATOM    145  H68 BCD     1      15.160  34.180  19.410  1.00  0.00            
ATOM    146  H69 BCD     1      15.990  32.900  18.590  1.00  0.00            
ATOM    147  H70 BCD     1      14.710  32.120  20.370  1.00  0.00            
ATOM    148  C1  CV1     2      24.340  34.210  14.680  1.00  0.00            
ATOM    149  C2  CV1     2      24.330  32.650  14.480  1.00  0.00            
ATOM    150  N1  CV1     2      24.160  32.200  13.100  1.00  0.00            
ATOM    151  C3  CV1     2      25.380  32.550  12.180  1.00  0.00            
ATOM    152  C4  CV1     2      25.240  32.460  10.710  1.00  0.00            
ATOM    153  C5  CV1     2      22.790  32.560  12.420  1.00  0.00            
ATOM    154  C6  CV1     2      21.530  31.860  13.030  1.00  0.00            
ATOM    155  O1  CV1     2      21.220  32.430  14.180  1.00  0.00            
ATOM    156  C7  CV1     2      20.540  33.560  14.150  1.00  0.00            
ATOM    157  O2  CV1     2      20.160  34.120  13.120  1.00  0.00            
ATOM    158  C8  CV1     2      19.970  33.870  15.560  1.00  0.00            
ATOM    159  C9  CV1     2      20.810  34.890  16.300  1.00  0.00            
ATOM    160  C10 CV1     2      21.450  36.000  15.600  1.00  0.00            
ATOM    161  C11 CV1     2      22.360  36.800  16.230  1.00  0.00            
ATOM    162  C12 CV1     2      22.610  36.620  17.610  1.00  0.00            
ATOM    163  C13 CV1     2      22.000  35.560  18.300  1.00  0.00            
ATOM    164  C14 CV1     2      21.100  34.710  17.660  1.00  0.00            
ATOM    165  C15 CV1     2      18.500  34.160  15.550  1.00  0.00            
ATOM    166  C16 CV1     2      17.510  33.160  15.470  1.00  0.00            
ATOM    167  C17 CV1     2      16.140  33.410  15.800  1.00  0.00            
ATOM    168  C18 CV1     2      15.760  34.750  16.020  1.00  0.00            
ATOM    169  C19 CV1     2      16.690  35.800  15.890  1.00  0.00            
ATOM    170  C20 CV1     2      18.060  35.530  15.720  1.00  0.00            
ATOM    171  H1  CV1     2      23.450  34.680  14.240  1.00  0.00            
ATOM    172  H2  CV1     2      24.240  34.320  15.760  1.00  0.00            
ATOM    173  H3  CV1     2      25.280  34.690  14.380  1.00  0.00            
ATOM    174  H4  CV1     2      23.570  32.120  15.050  1.00  0.00            
ATOM    175  H5  CV1     2      25.300  32.320  14.870  1.00  0.00            
ATOM    176  H6  CV1     2      24.210  31.170  13.090  1.00  0.00            
ATOM    177  H7  CV1     2      26.170  31.930  12.590  1.00  0.00            
ATOM    178  H8  CV1     2      25.720  33.530  12.490  1.00  0.00            
ATOM    179  H9  CV1     2      26.220  32.490  10.220  1.00  0.00            
ATOM    180  H10 CV1     2      24.680  31.560  10.430  1.00  0.00            
ATOM    181  H11 CV1     2      24.650  33.290  10.280  1.00  0.00            
ATOM    182  H12 CV1     2      22.850  32.230  11.380  1.00  0.00            
ATOM    183  H13 CV1     2      22.660  33.640  12.490  1.00  0.00            
ATOM    184  H14 CV1     2      21.720  30.790  13.200  1.00  0.00            
ATOM    185  H15 CV1     2      20.720  31.850  12.290  1.00  0.00            
ATOM    186  H16 CV1     2      20.120  32.940  16.110  1.00  0.00            
ATOM    187  H17 CV1     2      21.330  36.140  14.530  1.00  0.00            
ATOM    188  H18 CV1     2      22.980  37.450  15.630  1.00  0.00            
ATOM    189  H19 CV1     2      23.290  37.310  18.100  1.00  0.00            
ATOM    190  H20 CV1     2      22.240  35.360  19.340  1.00  0.00            
ATOM    191  H21 CV1     2      20.740  33.850  18.210  1.00  0.00            
ATOM    192  H22 CV1     2      17.850  32.170  15.180  1.00  0.00            
ATOM    193  H23 CV1     2      15.400  32.620  15.720  1.00  0.00            
ATOM    194  H24 CV1     2      14.700  34.890  16.160  1.00  0.00            
ATOM    195  H25 CV1     2      16.390  36.820  16.110  1.00  0.00            
ATOM    196  H26 CV1     2      18.750  36.350  15.560  1.00  0.00            
TER
ENDMDL
MODEL        1
ATOM      1  C1  BCD     1      19.940  35.470  19.910  1.00  0.00            
ATOM      2  O1  BCD     1      19.770  34.120  19.420  1.00  0.00            
ATOM      3  C2  BCD     1      20.880  36.040  18.820  1.00  0.00            
ATOM      4  O2  BCD     1      20.280  36.180  17.500  1.00  0.00            
ATOM      5  C3  BCD     1      22.250  35.270  18.770  1.00  0.00            
ATOM      6  O3  BCD     1      23.240  35.960  17.950  1.00  0.00            
ATOM      7  C4  BCD     1      22.770  35.150  20.220  1.00  0.00            
ATOM      8  C5  BCD     1      21.760  34.730  21.270  1.00  0.00            
ATOM      9  O4  BCD     1      20.530  35.480  21.200  1.00  0.00            
ATOM     10  C6  BCD     1      22.320  34.820  22.680  1.00  0.00            
ATOM     11  O5  BCD     1      22.970  36.100  22.860  1.00  0.00            
ATOM     12  H1  BCD     1      18.950  35.960  19.970  1.00  0.00            
ATOM     13  H2  BCD     1      21.050  37.040  19.220  1.00  0.00            
ATOM     14  H3  BCD     1      20.870  36.630  16.890  1.00  0.00            
ATOM     15  H4  BCD     1      21.980  34.310  18.300  1.00  0.00            
ATOM     16  H5  BCD     1      24.100  35.620  18.200  1.00  0.00            
ATOM     17  H6  BCD     1      23.110  36.170  20.430  1.00  0.00            
ATOM     18  H7  BCD     1      21.600  33.670  21.060  1.00  0.00            
ATOM     19  H8  BCD     1      21.450  34.700  23.340  1.00  0.00            
ATOM     20  H9  BCD     1      23.040  34.060  22.990  1.00  0.00            
ATOM     21  H10 BCD     1      23.100  36.240  23.800  1.00  0.00            
ATOM     22  C7  BCD     1      16.750  31.560  18.340  1.00  0.00            
ATOM     23  O6  BCD     1      17.640  30.930  17.360  1.00  0.00            
ATOM     24  C8  BCD     1      16.540  33.000  18.000  1.00  0.00            
ATOM     25  O7  BCD     1      15.840  33.100  16.760  1.00  0.00            
ATOM     26  C9  BCD     1      17.880  33.730  17.990  1.00  0.00            
ATOM     27  O8  BCD     1      17.700  35.110  17.660  1.00  0.00            
ATOM     28  C10 BCD     1      18.430  33.550  19.400  1.00  0.00            
ATOM     29  C11 BCD     1      18.580  32.050  19.780  1.00  0.00            
ATOM     30  O9  BCD     1      17.310  31.410  19.600  1.00  0.00            
ATOM     31  C12 BCD     1      19.140  31.810  21.180  1.00  0.00            
ATOM     32  O10 BCD     1      18.190  32.300  22.150  1.00  0.00            
ATOM     33  H11 BCD     1      15.760  31.080  18.430  1.00  0.00            
ATOM     34  H12 BCD     1      15.890  33.310  18.830  1.00  0.00            
ATOM     35  H13 BCD     1      15.720  34.030  16.550  1.00  0.00            
ATOM     36  H14 BCD     1      18.550  33.220  17.280  1.00  0.00            
ATOM     37  H15 BCD     1      18.570  35.410  17.380  1.00  0.00            
ATOM     38  H16 BCD     1      17.770  34.070  20.100  1.00  0.00            
ATOM     39  H17 BCD     1      19.290  31.610  19.060  1.00  0.00            
ATOM     40  H18 BCD     1      19.180  30.730  21.320  1.00  0.00            
ATOM     41  H19 BCD     1      20.130  32.280  21.180  1.00  0.00            
ATOM     42  H20 BCD     1      17.330  32.170  21.740  1.00  0.00            
ATOM     43  C13 BCD     1      17.720  27.800  14.700  1.00  0.00            
ATOM     44  O11 BCD     1      19.110  27.810  14.660  1.00  0.00            
ATOM     45  C14 BCD     1      17.180  29.050  14.170  1.00  0.00            
ATOM     46  O12 BCD     1      17.700  29.230  12.850  1.00  0.00            
ATOM     47  C15 BCD     1      17.450  30.240  15.120  1.00  0.00            
ATOM     48  O13 BCD     1      16.870  31.590  14.680  1.00  0.00            
ATOM     49  C16 BCD     1      17.050  29.930  16.550  1.00  0.00            
ATOM     50  C17 BCD     1      17.610  28.580  17.000  1.00  0.00            
ATOM     51  O14 BCD     1      17.160  27.650  15.990  1.00  0.00            
ATOM     52  C18 BCD     1      17.200  28.200  18.400  1.00  0.00            
ATOM     53  O15 BCD     1      15.750  28.540  18.580  1.00  0.00            
ATOM     54  H21 BCD     1      17.350  26.980  14.070  1.00  0.00            
ATOM     55  H22 BCD     1      16.090  28.950  14.070  1.00  0.00            
ATOM     56  H23 BCD     1      18.630  29.010  12.790  1.00  0.00            
ATOM     57  H24 BCD     1      18.540  30.390  15.080  1.00  0.00            
ATOM     58  H25 BCD     1      16.800  32.080  15.500  1.00  0.00            
ATOM     59  H26 BCD     1      15.950  29.900  16.550  1.00  0.00            
ATOM     60  H27 BCD     1      18.710  28.570  17.040  1.00  0.00            
ATOM     61  H28 BCD     1      17.350  27.130  18.580  1.00  0.00            
ATOM     62  H29 BCD     1      17.690  28.820  19.150  1.00  0.00            
ATOM     63  H30 BCD     1      15.300  27.690  18.620  1.00  0.00            
ATOM     64  C19 BCD     1      22.330  25.290  13.850  1.00  0.00            
ATOM     65  O16 BCD     1      22.870  25.870  15.010  1.00  0.00            
ATOM     66  C20 BCD     1      22.020  26.390  12.780  1.00  0.00            
ATOM     67  O17 BCD     1      23.290  26.920  12.280  1.00  0.00            
ATOM     68  C21 BCD     1      21.100  27.490  13.370  1.00  0.00            
ATOM     69  O18 BCD     1      20.870  28.500  12.400  1.00  0.00            
ATOM     70  C22 BCD     1      19.760  26.820  13.830  1.00  0.00            
ATOM     71  C23 BCD     1      20.080  25.620  14.700  1.00  0.00            
ATOM     72  O19 BCD     1      21.130  24.680  14.270  1.00  0.00            
ATOM     73  C24 BCD     1      18.840  24.730  14.940  1.00  0.00            
ATOM     74  O20 BCD     1      18.120  24.350  13.720  1.00  0.00            
ATOM     75  H31 BCD     1      23.060  24.580  13.450  1.00  0.00            
ATOM     76  H32 BCD     1      21.470  25.800  12.030  1.00  0.00            
ATOM     77  H33 BCD     1      23.030  27.320  11.440  1.00  0.00            
ATOM     78  H34 BCD     1      21.520  27.890  14.310  1.00  0.00            
ATOM     79  H35 BCD     1      21.400  28.270  11.630  1.00  0.00            
ATOM     80  H36 BCD     1      19.210  26.550  12.920  1.00  0.00            
ATOM     81  H37 BCD     1      20.430  26.040  15.650  1.00  0.00            
ATOM     82  H38 BCD     1      19.160  23.890  15.560  1.00  0.00            
ATOM     83  H39 BCD     1      18.140  25.280  15.580  1.00  0.00            
ATOM     84  H40 BCD     1      18.040  23.390  13.660  1.00  0.00            
ATOM     85  C25 BCD     1      26.020  25.780  17.490  1.00  0.00            
ATOM     86  O21 BCD     1      25.670  27.030  18.060  1.00  0.00            
ATOM     87  C26 BCD     1      26.340  25.980  16.000  1.00  0.00            
ATOM     88  O22 BCD     1      27.340  26.970  15.880  1.00  0.00            
ATOM     89  C27 BCD     1      25.110  26.260  15.190  1.00  0.00            
ATOM     90  O23 BCD     1      25.380  26.300  13.760  1.00  0.00            
ATOM     91  C28 BCD     1      23.990  25.320  15.530  1.00  0.00            
ATOM     92  C29 BCD     1      23.730  25.220  17.040  1.00  0.00            
ATOM     93  O24 BCD     1      24.950  24.860  17.670  1.00  0.00            
ATOM     94  C30 BCD     1      22.550  24.310  17.460  1.00  0.00            
ATOM     95  O25 BCD     1      22.700  22.990  16.900  1.00  0.00            
ATOM     96  H41 BCD     1      26.930  25.390  17.960  1.00  0.00            
ATOM     97  H42 BCD     1      26.720  25.000  15.670  1.00  0.00            
ATOM     98  H43 BCD     1      27.370  27.270  14.970  1.00  0.00            
ATOM     99  H44 BCD     1      24.910  27.250  15.620  1.00  0.00            
ATOM    100  H45 BCD     1      24.610  26.590  13.260  1.00  0.00            
ATOM    101  H46 BCD     1      24.100  24.260  15.250  1.00  0.00            
ATOM    102  H47 BCD     1      23.460  26.210  17.440  1.00  0.00            
ATOM    103  H48 BCD     1      22.570  24.250  18.560  1.00  0.00            
ATOM    104  H49 BCD     1      21.580  24.740  17.190  1.00  0.00            
ATOM    105  H50 BCD     1      22.070  22.320  17.150  1.00  0.00            
ATOM    106  C31 BCD     1      26.550  29.650  21.120  1.00  0.00            
ATOM    107  O26 BCD     1      25.870  30.760  20.450  1.00  0.00            
ATOM    108  C32 BCD     1      27.770  29.170  20.240  1.00  0.00            
ATOM    109  O27 BCD     1      28.680  30.220  19.810  1.00  0.00            
ATOM    110  C33 BCD     1      27.300  28.400  19.010  1.00  0.00            
ATOM    111  C34 BCD     1      26.200  27.380  19.340  1.00  0.00            
ATOM    112  C35 BCD     1      25.170  27.910  20.230  1.00  0.00            
ATOM    113  O28 BCD     1      25.700  28.530  21.450  1.00  0.00            
ATOM    114  C36 BCD     1      24.300  26.650  20.590  1.00  0.00            
ATOM    115  O29 BCD     1      25.050  25.640  21.300  1.00  0.00            
ATOM    116  O30 BCD     1      28.320  27.820  18.210  1.00  0.00            
ATOM    117  H51 BCD     1      26.890  30.060  22.080  1.00  0.00            
ATOM    118  H52 BCD     1      28.230  28.420  20.880  1.00  0.00            
ATOM    119  H53 BCD     1      29.410  29.870  19.290  1.00  0.00            
ATOM    120  H54 BCD     1      26.910  29.200  18.370  1.00  0.00            
ATOM    121  H55 BCD     1      27.980  27.360  17.430  1.00  0.00            
ATOM    122  H56 BCD     1      26.720  26.560  19.840  1.00  0.00            
ATOM    123  H57 BCD     1      24.550  28.630  19.670  1.00  0.00            
ATOM    124  H58 BCD     1      23.360  26.900  21.110  1.00  0.00            
ATOM    125  H59 BCD     1      23.910  26.250  19.640  1.00  0.00            
ATOM    126  H60 BCD     1      24.930  24.730  21.000  1.00  0.00            
ATOM    127  C37 BCD     1      25.060  34.680  20.850  1.00  0.00            
ATOM    128  O31 BCD     1      23.890  34.280  20.170  1.00  0.00            
ATOM    129  C38 BCD     1      26.210  34.410  19.800  1.00  0.00            
ATOM    130  O32 BCD     1      25.980  35.190  18.590  1.00  0.00            
ATOM    131  C39 BCD     1      26.310  32.900  19.600  1.00  0.00            
ATOM    132  O33 BCD     1      27.490  32.580  18.830  1.00  0.00            
ATOM    133  C40 BCD     1      26.230  32.050  20.860  1.00  0.00            
ATOM    134  C41 BCD     1      25.210  32.540  21.900  1.00  0.00            
ATOM    135  O34 BCD     1      25.350  33.910  22.020  1.00  0.00            
ATOM    136  C42 BCD     1      25.390  32.040  23.340  1.00  0.00            
ATOM    137  O35 BCD     1      26.690  32.350  23.830  1.00  0.00            
ATOM    138  H61 BCD     1      25.040  35.750  21.090  1.00  0.00            
ATOM    139  H62 BCD     1      27.150  34.730  20.270  1.00  0.00            
ATOM    140  H63 BCD     1      26.740  35.770  18.560  1.00  0.00            
ATOM    141  H64 BCD     1      25.390  32.700  19.040  1.00  0.00            
ATOM    142  H65 BCD     1      27.700  31.640  18.870  1.00  0.00            
ATOM    143  H66 BCD     1      27.230  32.060  21.300  1.00  0.00            
ATOM    144  H67 BCD     1      24.220  32.330  21.470  1.00  0.00            
ATOM    145  H68 BCD     1      24.640  32.410  24.040  1.00  0.00            
ATOM    146  H69 BCD     1      25.340  30.950  23.200  1.00  0.00            
ATOM    147  H70 BCD     1      26.840  33.280  23.990  1.00  0.00            
ATOM    148  C1  CV1     2      22.380  31.700  11.970  1.00  0.00            
ATOM    149  C2  CV1     2      20.850  31.850  12.240  1.00  0.00            
ATOM    150  N1  CV1     2      20.260  33.240  12.310  1.00  0.00            
ATOM    151  C3  CV1     2      20.560  34.210  11.130  1.00  0.00            
ATOM    152  C4  CV1     2      19.910  33.690   9.870  1.00  0.00            
ATOM    153  C5  CV1     2      20.770  33.840  13.620  1.00  0.00            
ATOM    154  C6  CV1     2      20.110  33.370  14.910  1.00  0.00            
ATOM    155  O1  CV1     2      20.520  32.030  15.270  1.00  0.00            
ATOM    156  C7  CV1     2      21.800  31.940  15.820  1.00  0.00            
ATOM    157  O2  CV1     2      22.660  32.800  15.910  1.00  0.00            
ATOM    158  C8  CV1     2      22.180  30.480  15.990  1.00  0.00            
ATOM    159  C9  CV1     2      23.580  30.120  15.530  1.00  0.00            
ATOM    160  C10 CV1     2      24.680  30.290  16.380  1.00  0.00            
ATOM    161  C11 CV1     2      25.970  30.100  15.840  1.00  0.00            
ATOM    162  C12 CV1     2      26.150  29.860  14.450  1.00  0.00            
ATOM    163  C13 CV1     2      25.020  29.620  13.660  1.00  0.00            
ATOM    164  C14 CV1     2      23.760  29.650  14.240  1.00  0.00            
ATOM    165  C15 CV1     2      21.860  30.020  17.380  1.00  0.00            
ATOM    166  C16 CV1     2      21.250  28.770  17.600  1.00  0.00            
ATOM    167  C17 CV1     2      20.860  28.330  18.880  1.00  0.00            
ATOM    168  C18 CV1     2      21.330  29.010  20.020  1.00  0.00            
ATOM    169  C19 CV1     2      21.950  30.250  19.860  1.00  0.00            
ATOM    170  C20 CV1     2      22.210  30.720  18.550  1.00  0.00            
ATOM    171  H1  CV1     2      22.690  32.080  10.980  1.00  0.00            
ATOM    172  H2  CV1     2      23.050  32.260  12.640  1.00  0.00            
ATOM    173  H3  CV1     2      22.670  30.640  11.980  1.00  0.00            
ATOM    174  H4  CV1     2      20.760  31.440  13.250  1.00  0.00            
ATOM    175  H5  CV1     2      20.360  31.250  11.470  1.00  0.00            
ATOM    176  H6  CV1     2      19.230  33.150  12.320  1.00  0.00            
ATOM    177  H7  CV1     2      21.640  34.270  11.070  1.00  0.00            
ATOM    178  H8  CV1     2      20.130  35.180  11.380  1.00  0.00            
ATOM    179  H9  CV1     2      20.230  32.670   9.650  1.00  0.00            
ATOM    180  H10 CV1     2      18.820  33.810   9.860  1.00  0.00            
ATOM    181  H11 CV1     2      20.240  34.350   9.060  1.00  0.00            
ATOM    182  H12 CV1     2      20.530  34.900  13.530  1.00  0.00            
ATOM    183  H13 CV1     2      21.840  33.610  13.590  1.00  0.00            
ATOM    184  H14 CV1     2      19.020  33.300  14.920  1.00  0.00            
ATOM    185  H15 CV1     2      20.370  34.080  15.700  1.00  0.00            
ATOM    186  H16 CV1     2      21.530  29.900  15.330  1.00  0.00            
ATOM    187  H17 CV1     2      24.620  30.360  17.460  1.00  0.00            
ATOM    188  H18 CV1     2      26.850  30.180  16.470  1.00  0.00            
ATOM    189  H19 CV1     2      27.150  29.710  14.040  1.00  0.00            
ATOM    190  H20 CV1     2      25.170  29.230  12.660  1.00  0.00            
ATOM    191  H21 CV1     2      22.940  29.390  13.570  1.00  0.00            
ATOM    192  H22 CV1     2      20.870  28.190  16.760  1.00  0.00            
ATOM    193  H23 CV1     2      20.350  27.400  19.130  1.00  0.00            
ATOM    194  H24 CV1     2      21.090  28.580  20.990  1.00  0.00            
ATOM    195  H25 CV1     2      22.270  30.830  20.720  1.00  0.00            
ATOM    196  H26 CV1     2      22.740  31.660  18.420  1.00  0.00            
TER
ENDMDL
MODEL        1
ATOM      1  C1  BCD     1      16.120  37.080  13.300  1.00  0.00            
ATOM      2  O1  BCD     1      16.200  36.220  12.170  1.00  0.00            
ATOM      3  C2  BCD     1      17.580  37.190  13.880  1.00  0.00            
ATOM      4  O2  BCD     1      18.320  37.830  12.870  1.00  0.00            
ATOM      5  C3  BCD     1      18.240  35.800  14.340  1.00  0.00            
ATOM      6  O3  BCD     1      19.620  35.850  14.900  1.00  0.00            
ATOM      7  C4  BCD     1      17.210  35.180  15.300  1.00  0.00            
ATOM      8  C5  BCD     1      15.760  35.080  14.700  1.00  0.00            
ATOM      9  O4  BCD     1      15.340  36.450  14.370  1.00  0.00            
ATOM     10  C6  BCD     1      14.740  34.470  15.660  1.00  0.00            
ATOM     11  O5  BCD     1      14.650  35.100  16.910  1.00  0.00            
ATOM     12  H1  BCD     1      15.740  38.090  13.080  1.00  0.00            
ATOM     13  H2  BCD     1      17.580  37.920  14.700  1.00  0.00            
ATOM     14  H3  BCD     1      18.240  37.250  12.110  1.00  0.00            
ATOM     15  H4  BCD     1      18.280  35.160  13.450  1.00  0.00            
ATOM     16  H5  BCD     1      19.790  35.010  15.340  1.00  0.00            
ATOM     17  H6  BCD     1      17.050  35.820  16.170  1.00  0.00            
ATOM     18  H7  BCD     1      15.770  34.410  13.830  1.00  0.00            
ATOM     19  H8  BCD     1      13.720  34.420  15.250  1.00  0.00            
ATOM     20  H9  BCD     1      14.960  33.390  15.710  1.00  0.00            
ATOM     21  H10 BCD     1      15.510  35.050  17.340  1.00  0.00            
ATOM     22  C7  BCD     1      15.040  36.020   8.330  1.00  0.00            
ATOM     23  O6  BCD     1      14.800  34.620   8.610  1.00  0.00            
ATOM     24  C8  BCD     1      16.520  36.220   8.520  1.00  0.00            
ATOM     25  O7  BCD     1      17.210  35.350   7.710  1.00  0.00            
ATOM     26  C9  BCD     1      16.960  36.130   9.950  1.00  0.00            
ATOM     27  O8  BCD     1      18.330  36.520  10.200  1.00  0.00            
ATOM     28  C10 BCD     1      16.030  36.930  10.940  1.00  0.00            
ATOM     29  C11 BCD     1      14.510  36.680  10.540  1.00  0.00            
ATOM     30  O9  BCD     1      14.320  36.920   9.150  1.00  0.00            
ATOM     31  C12 BCD     1      13.640  37.720  11.180  1.00  0.00            
ATOM     32  O10 BCD     1      14.010  39.050  10.900  1.00  0.00            
ATOM     33  H11 BCD     1      14.760  36.210   7.290  1.00  0.00            
ATOM     34  H12 BCD     1      16.760  37.270   8.280  1.00  0.00            
ATOM     35  H13 BCD     1      18.010  35.860   7.530  1.00  0.00            
ATOM     36  H14 BCD     1      16.910  35.080  10.260  1.00  0.00            
ATOM     37  H15 BCD     1      18.810  35.700  10.130  1.00  0.00            
ATOM     38  H16 BCD     1      16.260  38.000  10.980  1.00  0.00            
ATOM     39  H17 BCD     1      14.190  35.660  10.740  1.00  0.00            
ATOM     40  H18 BCD     1      12.640  37.520  10.790  1.00  0.00            
ATOM     41  H19 BCD     1      13.660  37.530  12.260  1.00  0.00            
ATOM     42  H20 BCD     1      13.340  39.630  11.280  1.00  0.00            
ATOM     43  C13 BCD     1      12.890  31.480   7.050  1.00  0.00            
ATOM     44  O11 BCD     1      13.070  30.680   8.200  1.00  0.00            
ATOM     45  C14 BCD     1      14.210  31.790   6.280  1.00  0.00            
ATOM     46  O12 BCD     1      14.850  30.550   5.880  1.00  0.00            
ATOM     47  C15 BCD     1      14.970  32.710   7.250  1.00  0.00            
ATOM     48  O13 BCD     1      16.200  33.120   6.590  1.00  0.00            
ATOM     49  C16 BCD     1      14.080  33.870   7.590  1.00  0.00            
ATOM     50  C17 BCD     1      12.760  33.540   8.200  1.00  0.00            
ATOM     51  O14 BCD     1      12.080  32.600   7.370  1.00  0.00            
ATOM     52  C18 BCD     1      11.850  34.730   8.350  1.00  0.00            
ATOM     53  O15 BCD     1      10.700  34.390   9.050  1.00  0.00            
ATOM     54  H21 BCD     1      12.200  30.900   6.420  1.00  0.00            
ATOM     55  H22 BCD     1      14.000  32.360   5.360  1.00  0.00            
ATOM     56  H23 BCD     1      15.630  30.800   5.380  1.00  0.00            
ATOM     57  H24 BCD     1      15.230  32.110   8.130  1.00  0.00            
ATOM     58  H25 BCD     1      16.570  33.840   7.110  1.00  0.00            
ATOM     59  H26 BCD     1      13.940  34.520   6.710  1.00  0.00            
ATOM     60  H27 BCD     1      12.810  33.060   9.180  1.00  0.00            
ATOM     61  H28 BCD     1      12.380  35.500   8.940  1.00  0.00            
ATOM     62  H29 BCD     1      11.580  35.220   7.410  1.00  0.00            
ATOM     63  H30 BCD     1      10.220  33.800   8.460  1.00  0.00            
ATOM     64  C19 BCD     1      11.990  27.380  10.300  1.00  0.00            
ATOM     65  O16 BCD     1      13.160  27.430  11.170  1.00  0.00            
ATOM     66  C20 BCD     1      12.330  27.040   8.860  1.00  0.00            
ATOM     67  O17 BCD     1      13.170  25.940   8.760  1.00  0.00            
ATOM     68  C21 BCD     1      13.010  28.340   8.230  1.00  0.00            
ATOM     69  O18 BCD     1      13.250  28.230   6.780  1.00  0.00            
ATOM     70  C22 BCD     1      12.190  29.600   8.410  1.00  0.00            
ATOM     71  C23 BCD     1      11.590  29.760   9.830  1.00  0.00            
ATOM     72  O19 BCD     1      11.130  28.470  10.310  1.00  0.00            
ATOM     73  C24 BCD     1      10.440  30.770   9.860  1.00  0.00            
ATOM     74  O20 BCD     1       9.870  30.790  11.140  1.00  0.00            
ATOM     75  H31 BCD     1      11.330  26.600  10.700  1.00  0.00            
ATOM     76  H32 BCD     1      11.400  26.890   8.310  1.00  0.00            
ATOM     77  H33 BCD     1      13.640  25.820   9.590  1.00  0.00            
ATOM     78  H34 BCD     1      13.920  28.470   8.820  1.00  0.00            
ATOM     79  H35 BCD     1      13.740  29.030   6.590  1.00  0.00            
ATOM     80  H36 BCD     1      11.410  29.630   7.640  1.00  0.00            
ATOM     81  H37 BCD     1      12.340  30.040  10.580  1.00  0.00            
ATOM     82  H38 BCD     1      10.840  31.770   9.650  1.00  0.00            
ATOM     83  H39 BCD     1       9.660  30.470   9.150  1.00  0.00            
ATOM     84  H40 BCD     1       9.610  29.870  11.280  1.00  0.00            
ATOM     85  C25 BCD     1      14.780  25.780  14.530  1.00  0.00            
ATOM     86  O21 BCD     1      15.720  26.880  14.550  1.00  0.00            
ATOM     87  C26 BCD     1      15.080  24.940  13.190  1.00  0.00            
ATOM     88  O22 BCD     1      16.450  24.490  13.170  1.00  0.00            
ATOM     89  C27 BCD     1      14.830  25.970  12.070  1.00  0.00            
ATOM     90  O23 BCD     1      15.140  25.280  10.800  1.00  0.00            
ATOM     91  C28 BCD     1      13.350  26.410  12.170  1.00  0.00            
ATOM     92  C29 BCD     1      13.030  26.970  13.550  1.00  0.00            
ATOM     93  O24 BCD     1      13.440  26.130  14.610  1.00  0.00            
ATOM     94  C30 BCD     1      11.490  27.110  13.750  1.00  0.00            
ATOM     95  O25 BCD     1      10.850  25.830  13.780  1.00  0.00            
ATOM     96  H41 BCD     1      14.940  25.150  15.410  1.00  0.00            
ATOM     97  H42 BCD     1      14.420  24.070  13.200  1.00  0.00            
ATOM     98  H43 BCD     1      16.550  23.640  12.740  1.00  0.00            
ATOM     99  H44 BCD     1      15.470  26.870  12.130  1.00  0.00            
ATOM    100  H45 BCD     1      16.090  25.130  10.830  1.00  0.00            
ATOM    101  H46 BCD     1      12.800  25.470  12.090  1.00  0.00            
ATOM    102  H47 BCD     1      13.440  27.980  13.640  1.00  0.00            
ATOM    103  H48 BCD     1      11.250  27.660  14.670  1.00  0.00            
ATOM    104  H49 BCD     1      11.210  27.730  12.890  1.00  0.00            
ATOM    105  H50 BCD     1      10.300  25.770  13.000  1.00  0.00            
ATOM    106  C31 BCD     1      18.130  28.580  17.370  1.00  0.00            
ATOM    107  O26 BCD     1      17.730  29.690  16.660  1.00  0.00            
ATOM    108  C32 BCD     1      18.850  27.620  16.360  1.00  0.00            
ATOM    109  O27 BCD     1      20.030  28.240  15.870  1.00  0.00            
ATOM    110  C33 BCD     1      17.950  27.380  15.200  1.00  0.00            
ATOM    111  C34 BCD     1      16.590  26.840  15.700  1.00  0.00            
ATOM    112  C35 BCD     1      15.930  27.610  16.870  1.00  0.00            
ATOM    113  O28 BCD     1      16.960  27.880  17.860  1.00  0.00            
ATOM    114  C36 BCD     1      14.760  26.850  17.500  1.00  0.00            
ATOM    115  O29 BCD     1      15.020  25.440  17.570  1.00  0.00            
ATOM    116  O30 BCD     1      18.530  26.400  14.260  1.00  0.00            
ATOM    117  H51 BCD     1      18.730  28.760  18.260  1.00  0.00            
ATOM    118  H52 BCD     1      19.120  26.690  16.880  1.00  0.00            
ATOM    119  H53 BCD     1      20.240  27.720  15.090  1.00  0.00            
ATOM    120  H54 BCD     1      17.800  28.360  14.720  1.00  0.00            
ATOM    121  H55 BCD     1      17.770  26.050  13.800  1.00  0.00            
ATOM    122  H56 BCD     1      16.750  25.790  15.990  1.00  0.00            
ATOM    123  H57 BCD     1      15.610  28.590  16.500  1.00  0.00            
ATOM    124  H58 BCD     1      14.600  27.130  18.550  1.00  0.00            
ATOM    125  H59 BCD     1      13.840  27.080  16.960  1.00  0.00            
ATOM    126  H60 BCD     1      15.790  25.250  18.120  1.00  0.00            
ATOM    127  C37 BCD     1      18.130  33.740  17.000  1.00  0.00            
ATOM    128  O31 BCD     1      17.670  33.910  15.660  1.00  0.00            
ATOM    129  C38 BCD     1      19.390  32.950  17.090  1.00  0.00            
ATOM    130  O32 BCD     1      20.340  33.620  16.290  1.00  0.00            
ATOM    131  C39 BCD     1      19.250  31.500  16.660  1.00  0.00            
ATOM    132  O33 BCD     1      20.410  30.730  16.750  1.00  0.00            
ATOM    133  C40 BCD     1      18.000  30.900  17.360  1.00  0.00            
ATOM    134  C41 BCD     1      16.800  31.820  17.420  1.00  0.00            
ATOM    135  O34 BCD     1      17.220  33.110  17.910  1.00  0.00            
ATOM    136  C42 BCD     1      15.680  31.240  18.320  1.00  0.00            
ATOM    137  O35 BCD     1      16.240  31.010  19.660  1.00  0.00            
ATOM    138  H61 BCD     1      18.270  34.730  17.460  1.00  0.00            
ATOM    139  H62 BCD     1      19.720  33.020  18.130  1.00  0.00            
ATOM    140  H63 BCD     1      21.100  33.030  16.270  1.00  0.00            
ATOM    141  H64 BCD     1      18.870  31.590  15.630  1.00  0.00            
ATOM    142  H65 BCD     1      20.200  29.830  16.490  1.00  0.00            
ATOM    143  H66 BCD     1      18.220  30.700  18.420  1.00  0.00            
ATOM    144  H67 BCD     1      16.360  31.860  16.420  1.00  0.00            
ATOM    145  H68 BCD     1      14.890  31.990  18.370  1.00  0.00            
ATOM    146  H69 BCD     1      15.220  30.410  17.760  1.00  0.00            
ATOM    147  H70 BCD     1      15.500  30.760  20.220  1.00  0.00            
ATOM    148  C1  CV1     2      17.690  24.820   6.880  1.00  0.00            
ATOM    149  C2  CV1     2      16.270  25.340   7.290  1.00  0.00            
ATOM    150  N1  CV1     2      16.080  26.820   7.440  1.00  0.00            
ATOM    151  C3  CV1     2      16.650  27.540   6.210  1.00  0.00            
ATOM    152  C4  CV1     2      15.950  27.170   4.880  1.00  0.00            
ATOM    153  C5  CV1     2      16.690  27.350   8.720  1.00  0.00            
ATOM    154  C6  CV1     2      16.690  28.890   8.850  1.00  0.00            
ATOM    155  O1  CV1     2      16.620  29.330  10.170  1.00  0.00            
ATOM    156  C7  CV1     2      17.060  30.600  10.510  1.00  0.00            
ATOM    157  O2  CV1     2      17.520  31.410   9.720  1.00  0.00            
ATOM    158  C8  CV1     2      17.110  30.730  12.010  1.00  0.00            
ATOM    159  C9  CV1     2      18.470  31.230  12.630  1.00  0.00            
ATOM    160  C10 CV1     2      19.510  30.350  12.990  1.00  0.00            
ATOM    161  C11 CV1     2      20.730  30.820  13.410  1.00  0.00            
ATOM    162  C12 CV1     2      20.960  32.200  13.360  1.00  0.00            
ATOM    163  C13 CV1     2      20.010  33.080  12.800  1.00  0.00            
ATOM    164  C14 CV1     2      18.710  32.590  12.600  1.00  0.00            
ATOM    165  C15 CV1     2      15.820  31.340  12.510  1.00  0.00            
ATOM    166  C16 CV1     2      15.310  30.910  13.740  1.00  0.00            
ATOM    167  C17 CV1     2      14.070  31.440  14.160  1.00  0.00            
ATOM    168  C18 CV1     2      13.260  32.270  13.330  1.00  0.00            
ATOM    169  C19 CV1     2      13.730  32.670  12.110  1.00  0.00            
ATOM    170  C20 CV1     2      15.010  32.220  11.690  1.00  0.00            
ATOM    171  H1  CV1     2      17.830  23.730   6.930  1.00  0.00            
ATOM    172  H2  CV1     2      17.810  25.020   5.810  1.00  0.00            
ATOM    173  H3  CV1     2      18.570  25.250   7.360  1.00  0.00            
ATOM    174  H4  CV1     2      16.060  24.870   8.250  1.00  0.00            
ATOM    175  H5  CV1     2      15.490  24.960   6.630  1.00  0.00            
ATOM    176  H6  CV1     2      15.070  27.030   7.410  1.00  0.00            
ATOM    177  H7  CV1     2      17.720  27.350   6.210  1.00  0.00            
ATOM    178  H8  CV1     2      16.520  28.620   6.250  1.00  0.00            
ATOM    179  H9  CV1     2      16.750  27.270   4.140  1.00  0.00            
ATOM    180  H10 CV1     2      15.550  26.150   4.910  1.00  0.00            
ATOM    181  H11 CV1     2      15.140  27.880   4.690  1.00  0.00            
ATOM    182  H12 CV1     2      17.750  27.090   8.780  1.00  0.00            
ATOM    183  H13 CV1     2      16.110  26.920   9.530  1.00  0.00            
ATOM    184  H14 CV1     2      15.840  29.260   8.250  1.00  0.00            
ATOM    185  H15 CV1     2      17.590  29.350   8.440  1.00  0.00            
ATOM    186  H16 CV1     2      17.020  29.700  12.390  1.00  0.00            
ATOM    187  H17 CV1     2      19.390  29.280  12.920  1.00  0.00            
ATOM    188  H18 CV1     2      21.430  30.070  13.770  1.00  0.00            
ATOM    189  H19 CV1     2      21.940  32.590  13.620  1.00  0.00            
ATOM    190  H20 CV1     2      20.160  34.160  12.790  1.00  0.00            
ATOM    191  H21 CV1     2      17.870  33.240  12.390  1.00  0.00            
ATOM    192  H22 CV1     2      15.820  30.170  14.340  1.00  0.00            
ATOM    193  H23 CV1     2      13.660  31.070  15.100  1.00  0.00            
ATOM    194  H24 CV1     2      12.260  32.570  13.640  1.00  0.00            
ATOM    195  H25 CV1     2      13.200  33.340  11.440  1.00  0.00            
ATOM    196  H26 CV1     2      15.400  32.480  10.710  1.00  0.00            
TER
ENDMDL
MODEL        1
ATOM      1  C1  BCD     1      21.010  39.240   7.390  1.00  0.00            
ATOM      2  O1  BCD     1      20.000  38.210   7.330  1.00  0.00            
ATOM      3  C2  BCD     1      22.310  38.790   6.920  1.00  0.00            
ATOM      4  O2  BCD     1      22.180  38.190   5.630  1.00  0.00            
ATOM      5  C3  BCD     1      22.870  37.730   7.920  1.00  0.00            
ATOM      6  O3  BCD     1      24.280  37.360   7.630  1.00  0.00            
ATOM      7  C4  BCD     1      22.760  38.180   9.350  1.00  0.00            
ATOM      8  C5  BCD     1      21.540  39.010   9.700  1.00  0.00            
ATOM      9  O4  BCD     1      21.080  39.780   8.630  1.00  0.00            
ATOM     10  C6  BCD     1      21.770  39.870  10.900  1.00  0.00            
ATOM     11  O5  BCD     1      22.710  40.890  10.760  1.00  0.00            
ATOM     12  H1  BCD     1      20.590  40.040   6.760  1.00  0.00            
ATOM     13  H2  BCD     1      22.910  39.700   6.830  1.00  0.00            
ATOM     14  H3  BCD     1      23.080  37.920   5.390  1.00  0.00            
ATOM     15  H4  BCD     1      22.230  36.840   7.900  1.00  0.00            
ATOM     16  H5  BCD     1      24.390  37.230   6.680  1.00  0.00            
ATOM     17  H6  BCD     1      23.700  38.740   9.480  1.00  0.00            
ATOM     18  H7  BCD     1      20.790  38.270   9.990  1.00  0.00            
ATOM     19  H8  BCD     1      20.810  40.390  11.030  1.00  0.00            
ATOM     20  H9  BCD     1      22.030  39.430  11.880  1.00  0.00            
ATOM     21  H10 BCD     1      22.680  41.310   9.900  1.00  0.00            
ATOM     22  C7  BCD     1      16.070  37.760   6.630  1.00  0.00            
ATOM     23  O6  BCD     1      16.100  36.390   7.100  1.00  0.00            
ATOM     24  C8  BCD     1      16.930  37.980   5.370  1.00  0.00            
ATOM     25  O7  BCD     1      16.560  37.150   4.290  1.00  0.00            
ATOM     26  C9  BCD     1      18.410  37.790   5.770  1.00  0.00            
ATOM     27  O8  BCD     1      19.380  38.060   4.800  1.00  0.00            
ATOM     28  C10 BCD     1      18.670  38.670   6.980  1.00  0.00            
ATOM     29  C11 BCD     1      17.740  38.440   8.160  1.00  0.00            
ATOM     30  O9  BCD     1      16.430  38.670   7.630  1.00  0.00            
ATOM     31  C12 BCD     1      17.860  39.430   9.330  1.00  0.00            
ATOM     32  O10 BCD     1      16.990  39.040  10.350  1.00  0.00            
ATOM     33  H11 BCD     1      15.000  37.970   6.510  1.00  0.00            
ATOM     34  H12 BCD     1      16.750  38.990   4.990  1.00  0.00            
ATOM     35  H13 BCD     1      16.700  36.240   4.570  1.00  0.00            
ATOM     36  H14 BCD     1      18.580  36.760   6.100  1.00  0.00            
ATOM     37  H15 BCD     1      20.260  38.020   5.180  1.00  0.00            
ATOM     38  H16 BCD     1      18.610  39.730   6.700  1.00  0.00            
ATOM     39  H17 BCD     1      17.980  37.500   8.670  1.00  0.00            
ATOM     40  H18 BCD     1      18.910  39.500   9.630  1.00  0.00            
ATOM     41  H19 BCD     1      17.660  40.430   8.930  1.00  0.00            
ATOM     42  H20 BCD     1      17.410  39.400  11.140  1.00  0.00            
ATOM     43  C13 BCD     1      14.230  32.640   6.880  1.00  0.00            
ATOM     44  O11 BCD     1      14.920  32.250   8.090  1.00  0.00            
ATOM     45  C14 BCD     1      15.150  32.980   5.720  1.00  0.00            
ATOM     46  O12 BCD     1      15.910  31.830   5.380  1.00  0.00            
ATOM     47  C15 BCD     1      16.000  34.120   6.190  1.00  0.00            
ATOM     48  O13 BCD     1      16.850  34.530   5.120  1.00  0.00            
ATOM     49  C16 BCD     1      15.220  35.410   6.560  1.00  0.00            
ATOM     50  C17 BCD     1      14.110  35.020   7.560  1.00  0.00            
ATOM     51  O14 BCD     1      13.460  33.820   7.190  1.00  0.00            
ATOM     52  C18 BCD     1      12.970  36.040   7.740  1.00  0.00            
ATOM     53  O15 BCD     1      12.360  36.340   6.490  1.00  0.00            
ATOM     54  H21 BCD     1      13.500  31.910   6.510  1.00  0.00            
ATOM     55  H22 BCD     1      14.570  33.290   4.840  1.00  0.00            
ATOM     56  H23 BCD     1      15.910  31.380   6.230  1.00  0.00            
ATOM     57  H24 BCD     1      16.590  33.850   7.090  1.00  0.00            
ATOM     58  H25 BCD     1      17.370  33.790   4.790  1.00  0.00            
ATOM     59  H26 BCD     1      14.740  35.790   5.650  1.00  0.00            
ATOM     60  H27 BCD     1      14.480  34.760   8.560  1.00  0.00            
ATOM     61  H28 BCD     1      12.200  35.610   8.400  1.00  0.00            
ATOM     62  H29 BCD     1      13.260  37.000   8.180  1.00  0.00            
ATOM     63  H30 BCD     1      12.000  35.510   6.170  1.00  0.00            
ATOM     64  C19 BCD     1      14.850  29.270  10.840  1.00  0.00            
ATOM     65  O16 BCD     1      16.290  29.270  11.100  1.00  0.00            
ATOM     66  C20 BCD     1      14.550  28.780   9.400  1.00  0.00            
ATOM     67  O17 BCD     1      15.210  27.560   9.140  1.00  0.00            
ATOM     68  C21 BCD     1      14.940  29.860   8.440  1.00  0.00            
ATOM     69  O18 BCD     1      14.680  29.570   7.050  1.00  0.00            
ATOM     70  C22 BCD     1      14.370  31.230   8.830  1.00  0.00            
ATOM     71  C23 BCD     1      14.660  31.580  10.270  1.00  0.00            
ATOM     72  O19 BCD     1      14.260  30.550  11.120  1.00  0.00            
ATOM     73  C24 BCD     1      14.090  32.940  10.730  1.00  0.00            
ATOM     74  O20 BCD     1      12.620  33.080  10.490  1.00  0.00            
ATOM     75  H31 BCD     1      14.330  28.580  11.510  1.00  0.00            
ATOM     76  H32 BCD     1      13.460  28.720   9.330  1.00  0.00            
ATOM     77  H33 BCD     1      14.650  26.870   9.530  1.00  0.00            
ATOM     78  H34 BCD     1      16.030  29.960   8.510  1.00  0.00            
ATOM     79  H35 BCD     1      14.530  28.620   6.960  1.00  0.00            
ATOM     80  H36 BCD     1      13.280  31.240   8.730  1.00  0.00            
ATOM     81  H37 BCD     1      15.760  31.610  10.340  1.00  0.00            
ATOM     82  H38 BCD     1      14.320  33.150  11.780  1.00  0.00            
ATOM     83  H39 BCD     1      14.690  33.700  10.210  1.00  0.00            
ATOM     84  H40 BCD     1      12.340  33.790  11.070  1.00  0.00            
ATOM     85  C25 BCD     1      19.580  28.050  13.140  1.00  0.00            
ATOM     86  O21 BCD     1      20.030  29.220  12.470  1.00  0.00            
ATOM     87  C26 BCD     1      19.060  27.040  12.120  1.00  0.00            
ATOM     88  O22 BCD     1      20.240  26.580  11.470  1.00  0.00            
ATOM     89  C27 BCD     1      18.070  27.780  11.180  1.00  0.00            
ATOM     90  O23 BCD     1      17.560  26.910  10.180  1.00  0.00            
ATOM     91  C28 BCD     1      16.930  28.370  11.950  1.00  0.00            
ATOM     92  C29 BCD     1      17.480  29.200  13.150  1.00  0.00            
ATOM     93  O24 BCD     1      18.510  28.500  13.940  1.00  0.00            
ATOM     94  C30 BCD     1      16.370  29.650  14.100  1.00  0.00            
ATOM     95  O25 BCD     1      15.410  28.590  14.330  1.00  0.00            
ATOM     96  H41 BCD     1      20.410  27.660  13.740  1.00  0.00            
ATOM     97  H42 BCD     1      18.500  26.330  12.750  1.00  0.00            
ATOM     98  H43 BCD     1      20.790  27.290  11.130  1.00  0.00            
ATOM     99  H44 BCD     1      18.670  28.610  10.780  1.00  0.00            
ATOM    100  H45 BCD     1      16.850  27.410   9.770  1.00  0.00            
ATOM    101  H46 BCD     1      16.130  27.680  12.260  1.00  0.00            
ATOM    102  H47 BCD     1      17.930  30.120  12.740  1.00  0.00            
ATOM    103  H48 BCD     1      16.830  29.950  15.060  1.00  0.00            
ATOM    104  H49 BCD     1      15.800  30.520  13.750  1.00  0.00            
ATOM    105  H50 BCD     1      14.640  28.970  14.760  1.00  0.00            
ATOM    106  C31 BCD     1      23.280  31.760  12.860  1.00  0.00            
ATOM    107  O26 BCD     1      22.580  32.840  12.140  1.00  0.00            
ATOM    108  C32 BCD     1      23.450  30.600  11.850  1.00  0.00            
ATOM    109  O27 BCD     1      24.180  31.020  10.670  1.00  0.00            
ATOM    110  C33 BCD     1      22.100  29.950  11.560  1.00  0.00            
ATOM    111  C34 BCD     1      21.340  29.700  12.810  1.00  0.00            
ATOM    112  C35 BCD     1      21.250  30.890  13.790  1.00  0.00            
ATOM    113  O28 BCD     1      22.610  31.390  14.010  1.00  0.00            
ATOM    114  C36 BCD     1      20.630  30.590  15.150  1.00  0.00            
ATOM    115  O29 BCD     1      21.110  29.310  15.640  1.00  0.00            
ATOM    116  O30 BCD     1      22.320  28.660  10.780  1.00  0.00            
ATOM    117  H51 BCD     1      24.240  32.200  13.170  1.00  0.00            
ATOM    118  H52 BCD     1      24.070  29.810  12.290  1.00  0.00            
ATOM    119  H53 BCD     1      24.040  30.410   9.940  1.00  0.00            
ATOM    120  H54 BCD     1      21.580  30.660  10.920  1.00  0.00            
ATOM    121  H55 BCD     1      22.760  27.950  11.250  1.00  0.00            
ATOM    122  H56 BCD     1      21.910  28.980  13.410  1.00  0.00            
ATOM    123  H57 BCD     1      20.600  31.620  13.300  1.00  0.00            
ATOM    124  H58 BCD     1      20.800  31.380  15.900  1.00  0.00            
ATOM    125  H59 BCD     1      19.570  30.490  14.890  1.00  0.00            
ATOM    126  H60 BCD     1      20.440  29.070  16.290  1.00  0.00            
ATOM    127  C37 BCD     1      23.340  36.950  11.370  1.00  0.00            
ATOM    128  O31 BCD     1      22.680  36.990  10.160  1.00  0.00            
ATOM    129  C38 BCD     1      24.490  36.010  11.260  1.00  0.00            
ATOM    130  O32 BCD     1      25.500  36.380  10.340  1.00  0.00            
ATOM    131  C39 BCD     1      23.990  34.560  11.120  1.00  0.00            
ATOM    132  O33 BCD     1      25.170  33.580  11.210  1.00  0.00            
ATOM    133  C40 BCD     1      22.980  34.200  12.300  1.00  0.00            
ATOM    134  C41 BCD     1      21.900  35.250  12.200  1.00  0.00            
ATOM    135  O34 BCD     1      22.500  36.500  12.450  1.00  0.00            
ATOM    136  C42 BCD     1      20.790  34.900  13.190  1.00  0.00            
ATOM    137  O35 BCD     1      21.270  34.820  14.510  1.00  0.00            
ATOM    138  H61 BCD     1      23.640  37.980  11.590  1.00  0.00            
ATOM    139  H62 BCD     1      24.940  35.910  12.260  1.00  0.00            
ATOM    140  H63 BCD     1      25.050  36.660   9.540  1.00  0.00            
ATOM    141  H64 BCD     1      23.560  34.540  10.110  1.00  0.00            
ATOM    142  H65 BCD     1      24.850  32.720  10.910  1.00  0.00            
ATOM    143  H66 BCD     1      23.500  34.230  13.270  1.00  0.00            
ATOM    144  H67 BCD     1      21.380  35.170  11.240  1.00  0.00            
ATOM    145  H68 BCD     1      19.890  35.540  13.190  1.00  0.00            
ATOM    146  H69 BCD     1      20.360  33.960  12.840  1.00  0.00            
ATOM    147  H70 BCD     1      20.690  34.280  15.040  1.00  0.00            
ATOM    148  C1  CV1     2      19.320  29.260   2.230  1.00  0.00            
ATOM    149  C2  CV1     2      20.560  29.230   3.180  1.00  0.00            
ATOM    150  N1  CV1     2      20.460  30.010   4.450  1.00  0.00            
ATOM    151  C3  CV1     2      21.840  30.100   5.100  1.00  0.00            
ATOM    152  C4  CV1     2      22.560  31.430   4.720  1.00  0.00            
ATOM    153  C5  CV1     2      19.540  29.220   5.300  1.00  0.00            
ATOM    154  C6  CV1     2      18.640  29.870   6.300  1.00  0.00            
ATOM    155  O1  CV1     2      19.460  30.670   7.160  1.00  0.00            
ATOM    156  C7  CV1     2      18.810  31.560   8.000  1.00  0.00            
ATOM    157  O2  CV1     2      17.610  31.650   7.930  1.00  0.00            
ATOM    158  C8  CV1     2      19.760  32.400   8.830  1.00  0.00            
ATOM    159  C9  CV1     2      20.650  33.230   7.950  1.00  0.00            
ATOM    160  C10 CV1     2      22.030  33.320   8.060  1.00  0.00            
ATOM    161  C11 CV1     2      22.860  33.970   7.160  1.00  0.00            
ATOM    162  C12 CV1     2      22.330  34.720   6.150  1.00  0.00            
ATOM    163  C13 CV1     2      20.930  34.690   5.930  1.00  0.00            
ATOM    164  C14 CV1     2      20.150  33.890   6.800  1.00  0.00            
ATOM    165  C15 CV1     2      19.030  33.260   9.870  1.00  0.00            
ATOM    166  C16 CV1     2      18.790  34.620   9.710  1.00  0.00            
ATOM    167  C17 CV1     2      17.920  35.320  10.580  1.00  0.00            
ATOM    168  C18 CV1     2      17.320  34.650  11.660  1.00  0.00            
ATOM    169  C19 CV1     2      17.740  33.330  11.970  1.00  0.00            
ATOM    170  C20 CV1     2      18.500  32.650  11.010  1.00  0.00            
ATOM    171  H1  CV1     2      19.150  30.250   1.790  1.00  0.00            
ATOM    172  H2  CV1     2      19.520  28.510   1.450  1.00  0.00            
ATOM    173  H3  CV1     2      18.380  28.990   2.730  1.00  0.00            
ATOM    174  H4  CV1     2      21.400  29.630   2.610  1.00  0.00            
ATOM    175  H5  CV1     2      20.800  28.190   3.410  1.00  0.00            
ATOM    176  H6  CV1     2      20.030  30.930   4.290  1.00  0.00            
ATOM    177  H7  CV1     2      22.410  29.230   4.770  1.00  0.00            
ATOM    178  H8  CV1     2      21.690  29.980   6.170  1.00  0.00            
ATOM    179  H9  CV1     2      22.720  31.410   3.630  1.00  0.00            
ATOM    180  H10 CV1     2      21.860  32.260   4.910  1.00  0.00            
ATOM    181  H11 CV1     2      23.490  31.520   5.290  1.00  0.00            
ATOM    182  H12 CV1     2      20.030  28.480   5.930  1.00  0.00            
ATOM    183  H13 CV1     2      18.880  28.640   4.650  1.00  0.00            
ATOM    184  H14 CV1     2      18.110  29.040   6.780  1.00  0.00            
ATOM    185  H15 CV1     2      17.880  30.490   5.800  1.00  0.00            
ATOM    186  H16 CV1     2      20.420  31.620   9.220  1.00  0.00            
ATOM    187  H17 CV1     2      22.570  32.830   8.860  1.00  0.00            
ATOM    188  H18 CV1     2      23.950  33.970   7.180  1.00  0.00            
ATOM    189  H19 CV1     2      22.990  35.160   5.410  1.00  0.00            
ATOM    190  H20 CV1     2      20.550  35.260   5.090  1.00  0.00            
ATOM    191  H21 CV1     2      19.080  33.840   6.620  1.00  0.00            
ATOM    192  H22 CV1     2      19.270  35.180   8.910  1.00  0.00            
ATOM    193  H23 CV1     2      17.820  36.390  10.490  1.00  0.00            
ATOM    194  H24 CV1     2      16.620  35.160  12.310  1.00  0.00            
ATOM    195  H25 CV1     2      17.450  32.860  12.900  1.00  0.00            
ATOM    196  H26 CV1     2      18.690  31.580  11.120  1.00  0.00            
TER
ENDMDL
MODEL        1
ATOM      1  C1  BCD     1      16.160  32.770  25.530  1.00  0.00            
ATOM      2  O1  BCD     1      15.830  32.850  24.160  1.00  0.00            
ATOM      3  C2  BCD     1      16.970  33.960  25.940  1.00  0.00            
ATOM      4  O2  BCD     1      16.130  35.090  25.670  1.00  0.00            
ATOM      5  C3  BCD     1      18.290  34.060  25.220  1.00  0.00            
ATOM      6  O3  BCD     1      19.060  35.180  25.700  1.00  0.00            
ATOM      7  C4  BCD     1      19.040  32.770  25.410  1.00  0.00            
ATOM      8  C5  BCD     1      18.180  31.580  24.980  1.00  0.00            
ATOM      9  O4  BCD     1      16.980  31.610  25.700  1.00  0.00            
ATOM     10  C6  BCD     1      18.780  30.210  25.330  1.00  0.00            
ATOM     11  O5  BCD     1      19.080  30.120  26.710  1.00  0.00            
ATOM     12  H1  BCD     1      15.350  32.570  26.250  1.00  0.00            
ATOM     13  H2  BCD     1      17.230  33.830  27.000  1.00  0.00            
ATOM     14  H3  BCD     1      15.730  34.990  24.800  1.00  0.00            
ATOM     15  H4  BCD     1      18.150  34.180  24.140  1.00  0.00            
ATOM     16  H5  BCD     1      19.790  35.220  25.070  1.00  0.00            
ATOM     17  H6  BCD     1      19.310  32.730  26.470  1.00  0.00            
ATOM     18  H7  BCD     1      18.000  31.610  23.890  1.00  0.00            
ATOM     19  H8  BCD     1      18.150  29.360  25.050  1.00  0.00            
ATOM     20  H9  BCD     1      19.720  29.970  24.810  1.00  0.00            
ATOM     21  H10 BCD     1      18.310  30.470  27.170  1.00  0.00            
ATOM     22  C7  BCD     1      12.610  32.570  21.560  1.00  0.00            
ATOM     23  O6  BCD     1      13.450  31.740  20.760  1.00  0.00            
ATOM     24  C8  BCD     1      13.340  33.950  21.690  1.00  0.00            
ATOM     25  O7  BCD     1      13.450  34.520  20.380  1.00  0.00            
ATOM     26  C9  BCD     1      14.620  33.910  22.460  1.00  0.00            
ATOM     27  O8  BCD     1      15.220  35.220  22.720  1.00  0.00            
ATOM     28  C10 BCD     1      14.490  33.060  23.780  1.00  0.00            
ATOM     29  C11 BCD     1      13.740  31.780  23.550  1.00  0.00            
ATOM     30  O9  BCD     1      12.550  32.120  22.850  1.00  0.00            
ATOM     31  C12 BCD     1      13.350  31.060  24.850  1.00  0.00            
ATOM     32  O10 BCD     1      12.830  31.900  25.870  1.00  0.00            
ATOM     33  H11 BCD     1      11.610  32.640  21.130  1.00  0.00            
ATOM     34  H12 BCD     1      12.610  34.580  22.230  1.00  0.00            
ATOM     35  H13 BCD     1      12.590  34.750  20.010  1.00  0.00            
ATOM     36  H14 BCD     1      15.260  33.340  21.770  1.00  0.00            
ATOM     37  H15 BCD     1      15.370  35.660  21.880  1.00  0.00            
ATOM     38  H16 BCD     1      14.020  33.660  24.570  1.00  0.00            
ATOM     39  H17 BCD     1      14.320  31.080  22.940  1.00  0.00            
ATOM     40  H18 BCD     1      12.610  30.340  24.480  1.00  0.00            
ATOM     41  H19 BCD     1      14.160  30.510  25.340  1.00  0.00            
ATOM     42  H20 BCD     1      12.420  31.370  26.570  1.00  0.00            
ATOM     43  C13 BCD     1      13.280  28.980  17.830  1.00  0.00            
ATOM     44  O11 BCD     1      14.490  28.370  18.250  1.00  0.00            
ATOM     45  C14 BCD     1      13.540  30.430  17.430  1.00  0.00            
ATOM     46  O12 BCD     1      14.470  30.560  16.410  1.00  0.00            
ATOM     47  C15 BCD     1      13.920  31.300  18.600  1.00  0.00            
ATOM     48  O13 BCD     1      13.880  32.690  18.230  1.00  0.00            
ATOM     49  C16 BCD     1      12.860  31.030  19.680  1.00  0.00            
ATOM     50  C17 BCD     1      12.600  29.580  20.050  1.00  0.00            
ATOM     51  O14 BCD     1      12.320  28.920  18.860  1.00  0.00            
ATOM     52  C18 BCD     1      11.460  29.180  21.010  1.00  0.00            
ATOM     53  O15 BCD     1      11.460  27.860  21.420  1.00  0.00            
ATOM     54  H21 BCD     1      12.790  28.460  17.000  1.00  0.00            
ATOM     55  H22 BCD     1      12.610  30.920  17.120  1.00  0.00            
ATOM     56  H23 BCD     1      15.350  30.490  16.800  1.00  0.00            
ATOM     57  H24 BCD     1      14.880  30.950  19.010  1.00  0.00            
ATOM     58  H25 BCD     1      13.950  33.240  19.010  1.00  0.00            
ATOM     59  H26 BCD     1      11.920  31.490  19.360  1.00  0.00            
ATOM     60  H27 BCD     1      13.550  29.200  20.450  1.00  0.00            
ATOM     61  H28 BCD     1      11.520  29.760  21.940  1.00  0.00            
ATOM     62  H29 BCD     1      10.600  29.430  20.380  1.00  0.00            
ATOM     63  H30 BCD     1      11.510  27.280  20.650  1.00  0.00            
ATOM     64  C19 BCD     1      17.050  25.450  17.580  1.00  0.00            
ATOM     65  O16 BCD     1      18.060  26.510  17.700  1.00  0.00            
ATOM     66  C20 BCD     1      16.170  25.730  16.420  1.00  0.00            
ATOM     67  O17 BCD     1      16.910  25.830  15.180  1.00  0.00            
ATOM     68  C21 BCD     1      15.370  26.940  16.630  1.00  0.00            
ATOM     69  O18 BCD     1      14.300  27.140  15.700  1.00  0.00            
ATOM     70  C22 BCD     1      14.770  26.980  18.080  1.00  0.00            
ATOM     71  C23 BCD     1      15.780  26.690  19.130  1.00  0.00            
ATOM     72  O19 BCD     1      16.390  25.420  18.800  1.00  0.00            
ATOM     73  C24 BCD     1      15.270  26.530  20.560  1.00  0.00            
ATOM     74  O20 BCD     1      14.190  25.670  20.640  1.00  0.00            
ATOM     75  H31 BCD     1      17.560  24.480  17.530  1.00  0.00            
ATOM     76  H32 BCD     1      15.450  24.910  16.310  1.00  0.00            
ATOM     77  H33 BCD     1      16.300  26.000  14.450  1.00  0.00            
ATOM     78  H34 BCD     1      16.140  27.730  16.650  1.00  0.00            
ATOM     79  H35 BCD     1      14.590  27.100  14.780  1.00  0.00            
ATOM     80  H36 BCD     1      13.890  26.320  18.090  1.00  0.00            
ATOM     81  H37 BCD     1      16.550  27.470  19.190  1.00  0.00            
ATOM     82  H38 BCD     1      16.020  26.200  21.290  1.00  0.00            
ATOM     83  H39 BCD     1      14.930  27.490  20.990  1.00  0.00            
ATOM     84  H40 BCD     1      13.450  26.250  20.400  1.00  0.00            
ATOM     85  C25 BCD     1      22.250  26.740  18.060  1.00  0.00            
ATOM     86  O21 BCD     1      22.060  27.960  18.760  1.00  0.00            
ATOM     87  C26 BCD     1      21.640  26.930  16.650  1.00  0.00            
ATOM     88  O22 BCD     1      22.200  28.140  16.100  1.00  0.00            
ATOM     89  C27 BCD     1      20.090  27.020  16.650  1.00  0.00            
ATOM     90  O23 BCD     1      19.550  27.060  15.290  1.00  0.00            
ATOM     91  C28 BCD     1      19.380  25.980  17.520  1.00  0.00            
ATOM     92  C29 BCD     1      20.130  25.830  18.880  1.00  0.00            
ATOM     93  O24 BCD     1      21.510  25.680  18.680  1.00  0.00            
ATOM     94  C30 BCD     1      19.560  24.660  19.650  1.00  0.00            
ATOM     95  O25 BCD     1      19.790  23.400  18.980  1.00  0.00            
ATOM     96  H41 BCD     1      23.300  26.460  17.880  1.00  0.00            
ATOM     97  H42 BCD     1      21.880  26.060  16.020  1.00  0.00            
ATOM     98  H43 BCD     1      21.870  28.930  16.550  1.00  0.00            
ATOM     99  H44 BCD     1      19.880  28.010  17.080  1.00  0.00            
ATOM    100  H45 BCD     1      18.610  26.920  15.350  1.00  0.00            
ATOM    101  H46 BCD     1      19.470  25.030  16.990  1.00  0.00            
ATOM    102  H47 BCD     1      19.950  26.740  19.470  1.00  0.00            
ATOM    103  H48 BCD     1      19.950  24.680  20.670  1.00  0.00            
ATOM    104  H49 BCD     1      18.490  24.800  19.810  1.00  0.00            
ATOM    105  H50 BCD     1      20.650  23.360  18.550  1.00  0.00            
ATOM    106  C31 BCD     1      24.070  30.660  21.150  1.00  0.00            
ATOM    107  O26 BCD     1      22.890  31.030  21.830  1.00  0.00            
ATOM    108  C32 BCD     1      23.910  31.010  19.640  1.00  0.00            
ATOM    109  O27 BCD     1      23.660  32.360  19.450  1.00  0.00            
ATOM    110  C33 BCD     1      22.840  30.200  18.930  1.00  0.00            
ATOM    111  C34 BCD     1      23.160  28.690  19.190  1.00  0.00            
ATOM    112  C35 BCD     1      23.340  28.420  20.640  1.00  0.00            
ATOM    113  O28 BCD     1      24.290  29.250  21.240  1.00  0.00            
ATOM    114  C36 BCD     1      23.820  27.020  20.900  1.00  0.00            
ATOM    115  O29 BCD     1      23.580  26.730  22.290  1.00  0.00            
ATOM    116  O30 BCD     1      22.720  30.560  17.540  1.00  0.00            
ATOM    117  H51 BCD     1      24.900  31.130  21.690  1.00  0.00            
ATOM    118  H52 BCD     1      24.870  30.770  19.170  1.00  0.00            
ATOM    119  H53 BCD     1      24.150  32.640  18.680  1.00  0.00            
ATOM    120  H54 BCD     1      21.900  30.410  19.460  1.00  0.00            
ATOM    121  H55 BCD     1      22.740  31.510  17.380  1.00  0.00            
ATOM    122  H56 BCD     1      24.050  28.400  18.630  1.00  0.00            
ATOM    123  H57 BCD     1      22.410  28.520  21.210  1.00  0.00            
ATOM    124  H58 BCD     1      23.270  26.250  20.340  1.00  0.00            
ATOM    125  H59 BCD     1      24.860  26.930  20.570  1.00  0.00            
ATOM    126  H60 BCD     1      22.970  25.990  22.330  1.00  0.00            
ATOM    127  C37 BCD     1      21.380  33.270  24.900  1.00  0.00            
ATOM    128  O31 BCD     1      20.130  32.720  24.490  1.00  0.00            
ATOM    129  C38 BCD     1      21.990  34.090  23.760  1.00  0.00            
ATOM    130  O32 BCD     1      21.080  35.180  23.490  1.00  0.00            
ATOM    131  C39 BCD     1      22.290  33.210  22.510  1.00  0.00            
ATOM    132  O33 BCD     1      23.020  33.890  21.510  1.00  0.00            
ATOM    133  C40 BCD     1      23.000  31.970  22.900  1.00  0.00            
ATOM    134  C41 BCD     1      22.520  31.260  24.180  1.00  0.00            
ATOM    135  O34 BCD     1      22.280  32.220  25.190  1.00  0.00            
ATOM    136  C42 BCD     1      23.490  30.200  24.710  1.00  0.00            
ATOM    137  O35 BCD     1      22.860  29.460  25.760  1.00  0.00            
ATOM    138  H61 BCD     1      21.250  33.880  25.800  1.00  0.00            
ATOM    139  H62 BCD     1      22.880  34.520  24.230  1.00  0.00            
ATOM    140  H63 BCD     1      21.620  35.970  23.380  1.00  0.00            
ATOM    141  H64 BCD     1      21.350  32.840  22.080  1.00  0.00            
ATOM    142  H65 BCD     1      23.260  33.260  20.830  1.00  0.00            
ATOM    143  H66 BCD     1      24.040  32.170  23.190  1.00  0.00            
ATOM    144  H67 BCD     1      21.590  30.720  23.960  1.00  0.00            
ATOM    145  H68 BCD     1      23.850  29.540  23.920  1.00  0.00            
ATOM    146  H69 BCD     1      24.250  30.840  25.190  1.00  0.00            
ATOM    147  H70 BCD     1      22.350  30.120  26.220  1.00  0.00            
ATOM    148  C1  CV1     2      18.690  33.390  14.800  1.00  0.00            
ATOM    149  C2  CV1     2      19.400  32.500  13.770  1.00  0.00            
ATOM    150  N1  CV1     2      20.410  31.630  14.360  1.00  0.00            
ATOM    151  C3  CV1     2      21.630  31.540  13.460  1.00  0.00            
ATOM    152  C4  CV1     2      22.840  30.910  14.060  1.00  0.00            
ATOM    153  C5  CV1     2      19.860  30.230  14.620  1.00  0.00            
ATOM    154  C6  CV1     2      18.680  30.200  15.620  1.00  0.00            
ATOM    155  O1  CV1     2      19.080  30.730  16.960  1.00  0.00            
ATOM    156  C7  CV1     2      18.120  30.690  17.910  1.00  0.00            
ATOM    157  O2  CV1     2      17.000  30.340  17.740  1.00  0.00            
ATOM    158  C8  CV1     2      18.640  31.200  19.220  1.00  0.00            
ATOM    159  C9  CV1     2      18.220  32.580  19.670  1.00  0.00            
ATOM    160  C10 CV1     2      17.170  33.320  19.070  1.00  0.00            
ATOM    161  C11 CV1     2      16.900  34.620  19.530  1.00  0.00            
ATOM    162  C12 CV1     2      17.710  35.240  20.490  1.00  0.00            
ATOM    163  C13 CV1     2      18.640  34.510  21.210  1.00  0.00            
ATOM    164  C14 CV1     2      18.820  33.170  20.760  1.00  0.00            
ATOM    165  C15 CV1     2      18.380  30.260  20.370  1.00  0.00            
ATOM    166  C16 CV1     2      17.190  30.230  21.050  1.00  0.00            
ATOM    167  C17 CV1     2      17.080  29.260  22.090  1.00  0.00            
ATOM    168  C18 CV1     2      18.080  28.330  22.470  1.00  0.00            
ATOM    169  C19 CV1     2      19.330  28.570  21.920  1.00  0.00            
ATOM    170  C20 CV1     2      19.430  29.410  20.780  1.00  0.00            
ATOM    171  H1  CV1     2      18.610  32.900  15.770  1.00  0.00            
ATOM    172  H2  CV1     2      19.140  34.380  14.940  1.00  0.00            
ATOM    173  H3  CV1     2      17.680  33.640  14.430  1.00  0.00            
ATOM    174  H4  CV1     2      19.950  33.210  13.150  1.00  0.00            
ATOM    175  H5  CV1     2      18.740  31.960  13.080  1.00  0.00            
ATOM    176  H6  CV1     2      20.700  32.090  15.230  1.00  0.00            
ATOM    177  H7  CV1     2      21.810  32.570  13.150  1.00  0.00            
ATOM    178  H8  CV1     2      21.270  30.980  12.590  1.00  0.00            
ATOM    179  H9  CV1     2      23.020  31.300  15.070  1.00  0.00            
ATOM    180  H10 CV1     2      22.720  29.830  14.130  1.00  0.00            
ATOM    181  H11 CV1     2      23.780  31.090  13.520  1.00  0.00            
ATOM    182  H12 CV1     2      20.630  29.520  14.920  1.00  0.00            
ATOM    183  H13 CV1     2      19.540  29.750  13.690  1.00  0.00            
ATOM    184  H14 CV1     2      18.370  29.150  15.700  1.00  0.00            
ATOM    185  H15 CV1     2      17.830  30.700  15.140  1.00  0.00            
ATOM    186  H16 CV1     2      19.710  31.270  19.000  1.00  0.00            
ATOM    187  H17 CV1     2      16.540  32.940  18.270  1.00  0.00            
ATOM    188  H18 CV1     2      16.040  35.130  19.100  1.00  0.00            
ATOM    189  H19 CV1     2      17.430  36.250  20.770  1.00  0.00            
ATOM    190  H20 CV1     2      19.080  34.940  22.100  1.00  0.00            
ATOM    191  H21 CV1     2      19.540  32.610  21.350  1.00  0.00            
ATOM    192  H22 CV1     2      16.360  30.820  20.680  1.00  0.00            
ATOM    193  H23 CV1     2      16.140  29.130  22.610  1.00  0.00            
ATOM    194  H24 CV1     2      17.890  27.620  23.280  1.00  0.00            
ATOM    195  H25 CV1     2      20.190  27.980  22.220  1.00  0.00            
ATOM    196  H26 CV1     2      20.320  29.240  20.180  1.00  0.00            
TER
ENDMDL
MODEL        1
ATOM      1  C1  BCD     1      20.270  36.480  14.340  1.00  0.00            
ATOM      2  O1  BCD     1      19.740  35.260  14.740  1.00  0.00            
ATOM      3  C2  BCD     1      20.770  36.370  12.920  1.00  0.00            
ATOM      4  O2  BCD     1      19.800  35.910  12.070  1.00  0.00            
ATOM      5  C3  BCD     1      21.970  35.350  12.840  1.00  0.00            
ATOM      6  O3  BCD     1      22.470  35.520  11.490  1.00  0.00            
ATOM      7  C4  BCD     1      23.020  35.890  13.860  1.00  0.00            
ATOM      8  C5  BCD     1      22.440  36.050  15.290  1.00  0.00            
ATOM      9  O4  BCD     1      21.390  36.920  15.160  1.00  0.00            
ATOM     10  C6  BCD     1      23.350  36.670  16.330  1.00  0.00            
ATOM     11  O5  BCD     1      23.910  37.960  16.020  1.00  0.00            
ATOM     12  H1  BCD     1      19.530  37.290  14.440  1.00  0.00            
ATOM     13  H2  BCD     1      21.230  37.310  12.620  1.00  0.00            
ATOM     14  H3  BCD     1      20.330  35.580  11.350  1.00  0.00            
ATOM     15  H4  BCD     1      21.700  34.320  13.120  1.00  0.00            
ATOM     16  H5  BCD     1      23.410  35.330  11.520  1.00  0.00            
ATOM     17  H6  BCD     1      23.560  36.760  13.470  1.00  0.00            
ATOM     18  H7  BCD     1      22.000  35.110  15.620  1.00  0.00            
ATOM     19  H8  BCD     1      22.810  36.850  17.270  1.00  0.00            
ATOM     20  H9  BCD     1      24.130  35.920  16.510  1.00  0.00            
ATOM     21  H10 BCD     1      24.810  38.000  16.360  1.00  0.00            
ATOM     22  C7  BCD     1      16.370  33.570  16.290  1.00  0.00            
ATOM     23  O6  BCD     1      16.810  32.400  15.610  1.00  0.00            
ATOM     24  C8  BCD     1      16.080  34.590  15.200  1.00  0.00            
ATOM     25  O7  BCD     1      14.890  34.180  14.450  1.00  0.00            
ATOM     26  C9  BCD     1      17.410  34.810  14.350  1.00  0.00            
ATOM     27  O8  BCD     1      17.220  35.780  13.370  1.00  0.00            
ATOM     28  C10 BCD     1      18.520  35.220  15.370  1.00  0.00            
ATOM     29  C11 BCD     1      18.660  34.300  16.580  1.00  0.00            
ATOM     30  O9  BCD     1      17.370  34.080  17.160  1.00  0.00            
ATOM     31  C12 BCD     1      19.540  35.090  17.620  1.00  0.00            
ATOM     32  O10 BCD     1      19.780  34.230  18.800  1.00  0.00            
ATOM     33  H11 BCD     1      15.500  33.360  16.930  1.00  0.00            
ATOM     34  H12 BCD     1      15.900  35.560  15.700  1.00  0.00            
ATOM     35  H13 BCD     1      14.720  34.910  13.840  1.00  0.00            
ATOM     36  H14 BCD     1      17.760  33.900  13.830  1.00  0.00            
ATOM     37  H15 BCD     1      18.060  35.820  12.890  1.00  0.00            
ATOM     38  H16 BCD     1      18.350  36.220  15.770  1.00  0.00            
ATOM     39  H17 BCD     1      19.130  33.330  16.400  1.00  0.00            
ATOM     40  H18 BCD     1      20.560  35.230  17.250  1.00  0.00            
ATOM     41  H19 BCD     1      19.230  36.090  17.940  1.00  0.00            
ATOM     42  H20 BCD     1      18.960  34.170  19.290  1.00  0.00            
ATOM     43  C13 BCD     1      15.820  28.430  15.570  1.00  0.00            
ATOM     44  O11 BCD     1      17.000  28.110  14.860  1.00  0.00            
ATOM     45  C14 BCD     1      14.970  29.320  14.650  1.00  0.00            
ATOM     46  O12 BCD     1      14.680  28.660  13.470  1.00  0.00            
ATOM     47  C15 BCD     1      15.640  30.680  14.520  1.00  0.00            
ATOM     48  O13 BCD     1      14.860  31.540  13.680  1.00  0.00            
ATOM     49  C16 BCD     1      16.010  31.290  15.830  1.00  0.00            
ATOM     50  C17 BCD     1      16.800  30.340  16.680  1.00  0.00            
ATOM     51  O14 BCD     1      16.180  29.070  16.810  1.00  0.00            
ATOM     52  C18 BCD     1      17.000  30.780  18.130  1.00  0.00            
ATOM     53  O15 BCD     1      15.780  31.060  18.790  1.00  0.00            
ATOM     54  H21 BCD     1      15.250  27.520  15.790  1.00  0.00            
ATOM     55  H22 BCD     1      14.020  29.480  15.170  1.00  0.00            
ATOM     56  H23 BCD     1      13.870  29.060  13.130  1.00  0.00            
ATOM     57  H24 BCD     1      16.610  30.450  14.060  1.00  0.00            
ATOM     58  H25 BCD     1      14.980  32.460  13.910  1.00  0.00            
ATOM     59  H26 BCD     1      15.140  31.500  16.460  1.00  0.00            
ATOM     60  H27 BCD     1      17.810  30.260  16.240  1.00  0.00            
ATOM     61  H28 BCD     1      17.560  30.000  18.670  1.00  0.00            
ATOM     62  H29 BCD     1      17.600  31.690  18.040  1.00  0.00            
ATOM     63  H30 BCD     1      15.440  30.180  18.920  1.00  0.00            
ATOM     64  C19 BCD     1      19.410  24.710  14.050  1.00  0.00            
ATOM     65  O16 BCD     1      20.480  25.630  13.860  1.00  0.00            
ATOM     66  C20 BCD     1      18.330  25.050  13.010  1.00  0.00            
ATOM     67  O17 BCD     1      18.980  25.090  11.730  1.00  0.00            
ATOM     68  C21 BCD     1      17.770  26.480  13.240  1.00  0.00            
ATOM     69  O18 BCD     1      16.710  26.900  12.350  1.00  0.00            
ATOM     70  C22 BCD     1      17.230  26.720  14.670  1.00  0.00            
ATOM     71  C23 BCD     1      18.310  26.190  15.650  1.00  0.00            
ATOM     72  O19 BCD     1      18.810  24.860  15.330  1.00  0.00            
ATOM     73  C24 BCD     1      17.980  26.110  17.100  1.00  0.00            
ATOM     74  O20 BCD     1      16.950  25.080  17.370  1.00  0.00            
ATOM     75  H31 BCD     1      19.690  23.660  13.910  1.00  0.00            
ATOM     76  H32 BCD     1      17.480  24.350  12.980  1.00  0.00            
ATOM     77  H33 BCD     1      19.880  25.420  11.800  1.00  0.00            
ATOM     78  H34 BCD     1      18.620  27.170  13.190  1.00  0.00            
ATOM     79  H35 BCD     1      15.950  27.190  12.850  1.00  0.00            
ATOM     80  H36 BCD     1      16.310  26.150  14.820  1.00  0.00            
ATOM     81  H37 BCD     1      19.060  26.980  15.570  1.00  0.00            
ATOM     82  H38 BCD     1      18.890  25.880  17.670  1.00  0.00            
ATOM     83  H39 BCD     1      17.600  27.100  17.400  1.00  0.00            
ATOM     84  H40 BCD     1      17.030  24.480  16.620  1.00  0.00            
ATOM     85  C25 BCD     1      24.600  25.710  14.200  1.00  0.00            
ATOM     86  O21 BCD     1      24.660  27.150  14.310  1.00  0.00            
ATOM     87  C26 BCD     1      24.080  25.330  12.840  1.00  0.00            
ATOM     88  O22 BCD     1      24.850  25.950  11.870  1.00  0.00            
ATOM     89  C27 BCD     1      22.610  25.840  12.740  1.00  0.00            
ATOM     90  O23 BCD     1      21.910  25.660  11.490  1.00  0.00            
ATOM     91  C28 BCD     1      21.810  25.170  13.850  1.00  0.00            
ATOM     92  C29 BCD     1      22.430  25.380  15.240  1.00  0.00            
ATOM     93  O24 BCD     1      23.810  25.130  15.260  1.00  0.00            
ATOM     94  C30 BCD     1      21.690  24.490  16.310  1.00  0.00            
ATOM     95  O25 BCD     1      21.940  23.150  15.970  1.00  0.00            
ATOM     96  H41 BCD     1      25.640  25.410  14.390  1.00  0.00            
ATOM     97  H42 BCD     1      24.130  24.240  12.730  1.00  0.00            
ATOM     98  H43 BCD     1      24.560  25.510  11.070  1.00  0.00            
ATOM     99  H44 BCD     1      22.490  26.900  13.000  1.00  0.00            
ATOM    100  H45 BCD     1      22.050  26.450  10.970  1.00  0.00            
ATOM    101  H46 BCD     1      21.810  24.100  13.600  1.00  0.00            
ATOM    102  H47 BCD     1      22.300  26.410  15.580  1.00  0.00            
ATOM    103  H48 BCD     1      22.160  24.830  17.240  1.00  0.00            
ATOM    104  H49 BCD     1      20.670  24.880  16.360  1.00  0.00            
ATOM    105  H50 BCD     1      21.060  22.820  16.150  1.00  0.00            
ATOM    106  C31 BCD     1      26.970  30.320  15.130  1.00  0.00            
ATOM    107  O26 BCD     1      26.020  31.170  14.490  1.00  0.00            
ATOM    108  C32 BCD     1      27.520  29.310  14.080  1.00  0.00            
ATOM    109  O27 BCD     1      27.980  30.090  12.950  1.00  0.00            
ATOM    110  C33 BCD     1      26.540  28.250  13.680  1.00  0.00            
ATOM    111  C34 BCD     1      25.820  27.680  14.870  1.00  0.00            
ATOM    112  C35 BCD     1      25.200  28.770  15.810  1.00  0.00            
ATOM    113  O28 BCD     1      26.350  29.620  16.130  1.00  0.00            
ATOM    114  C36 BCD     1      24.660  28.240  17.150  1.00  0.00            
ATOM    115  O29 BCD     1      25.410  27.220  17.770  1.00  0.00            
ATOM    116  O30 BCD     1      27.060  27.130  12.790  1.00  0.00            
ATOM    117  H51 BCD     1      27.710  30.980  15.600  1.00  0.00            
ATOM    118  H52 BCD     1      28.390  28.860  14.570  1.00  0.00            
ATOM    119  H53 BCD     1      27.460  30.890  12.840  1.00  0.00            
ATOM    120  H54 BCD     1      25.790  28.790  13.090  1.00  0.00            
ATOM    121  H55 BCD     1      26.230  26.750  12.480  1.00  0.00            
ATOM    122  H56 BCD     1      26.560  27.090  15.420  1.00  0.00            
ATOM    123  H57 BCD     1      24.370  29.240  15.260  1.00  0.00            
ATOM    124  H58 BCD     1      24.690  29.100  17.830  1.00  0.00            
ATOM    125  H59 BCD     1      23.610  27.950  17.110  1.00  0.00            
ATOM    126  H60 BCD     1      24.750  26.770  18.280  1.00  0.00            
ATOM    127  C37 BCD     1      25.430  35.310  14.150  1.00  0.00            
ATOM    128  O31 BCD     1      24.090  34.900  13.840  1.00  0.00            
ATOM    129  C38 BCD     1      26.410  34.670  13.080  1.00  0.00            
ATOM    130  O32 BCD     1      26.120  35.260  11.790  1.00  0.00            
ATOM    131  C39 BCD     1      26.220  33.180  13.140  1.00  0.00            
ATOM    132  O33 BCD     1      27.260  32.630  12.270  1.00  0.00            
ATOM    133  C40 BCD     1      26.400  32.550  14.540  1.00  0.00            
ATOM    134  C41 BCD     1      25.630  33.360  15.640  1.00  0.00            
ATOM    135  O34 BCD     1      25.840  34.830  15.420  1.00  0.00            
ATOM    136  C42 BCD     1      26.100  32.970  17.100  1.00  0.00            
ATOM    137  O35 BCD     1      27.490  33.190  17.320  1.00  0.00            
ATOM    138  H61 BCD     1      25.530  36.400  14.030  1.00  0.00            
ATOM    139  H62 BCD     1      27.370  34.970  13.520  1.00  0.00            
ATOM    140  H63 BCD     1      26.620  34.700  11.180  1.00  0.00            
ATOM    141  H64 BCD     1      25.200  32.900  12.840  1.00  0.00            
ATOM    142  H65 BCD     1      28.100  33.010  12.540  1.00  0.00            
ATOM    143  H66 BCD     1      27.470  32.630  14.770  1.00  0.00            
ATOM    144  H67 BCD     1      24.580  33.070  15.520  1.00  0.00            
ATOM    145  H68 BCD     1      25.610  33.550  17.890  1.00  0.00            
ATOM    146  H69 BCD     1      25.860  31.940  17.380  1.00  0.00            
ATOM    147  H70 BCD     1      27.630  33.750  18.090  1.00  0.00            
ATOM    148  C1  CV1     2      14.560  28.480  10.220  1.00  0.00            
ATOM    149  C2  CV1     2      15.730  29.500  10.440  1.00  0.00            
ATOM    150  N1  CV1     2      15.340  30.930  10.930  1.00  0.00            
ATOM    151  C3  CV1     2      14.030  31.310  10.210  1.00  0.00            
ATOM    152  C4  CV1     2      13.580  32.820  10.370  1.00  0.00            
ATOM    153  C5  CV1     2      16.450  31.780  10.410  1.00  0.00            
ATOM    154  C6  CV1     2      17.340  32.430  11.520  1.00  0.00            
ATOM    155  O1  CV1     2      18.110  31.410  12.150  1.00  0.00            
ATOM    156  C7  CV1     2      19.360  31.250  11.680  1.00  0.00            
ATOM    157  O2  CV1     2      19.900  32.000  10.910  1.00  0.00            
ATOM    158  C8  CV1     2      19.920  30.040  12.340  1.00  0.00            
ATOM    159  C9  CV1     2      21.080  29.540  11.440  1.00  0.00            
ATOM    160  C10 CV1     2      22.430  29.700  11.790  1.00  0.00            
ATOM    161  C11 CV1     2      23.480  29.230  10.920  1.00  0.00            
ATOM    162  C12 CV1     2      23.100  28.620   9.760  1.00  0.00            
ATOM    163  C13 CV1     2      21.750  28.340   9.450  1.00  0.00            
ATOM    164  C14 CV1     2      20.730  28.750  10.330  1.00  0.00            
ATOM    165  C15 CV1     2      20.320  30.380  13.740  1.00  0.00            
ATOM    166  C16 CV1     2      20.230  29.300  14.620  1.00  0.00            
ATOM    167  C17 CV1     2      20.690  29.420  15.960  1.00  0.00            
ATOM    168  C18 CV1     2      21.190  30.650  16.440  1.00  0.00            
ATOM    169  C19 CV1     2      21.250  31.730  15.550  1.00  0.00            
ATOM    170  C20 CV1     2      20.890  31.550  14.180  1.00  0.00            
ATOM    171  H1  CV1     2      14.050  28.690   9.280  1.00  0.00            
ATOM    172  H2  CV1     2      15.020  27.490  10.340  1.00  0.00            
ATOM    173  H3  CV1     2      13.820  28.450  11.030  1.00  0.00            
ATOM    174  H4  CV1     2      16.300  29.650   9.510  1.00  0.00            
ATOM    175  H5  CV1     2      16.370  29.080  11.220  1.00  0.00            
ATOM    176  H6  CV1     2      15.290  31.000  11.960  1.00  0.00            
ATOM    177  H7  CV1     2      13.190  30.640  10.410  1.00  0.00            
ATOM    178  H8  CV1     2      14.190  31.110   9.150  1.00  0.00            
ATOM    179  H9  CV1     2      14.200  33.560   9.840  1.00  0.00            
ATOM    180  H10 CV1     2      12.570  33.040  10.010  1.00  0.00            
ATOM    181  H11 CV1     2      13.630  33.030  11.450  1.00  0.00            
ATOM    182  H12 CV1     2      15.970  32.610   9.890  1.00  0.00            
ATOM    183  H13 CV1     2      17.180  31.240   9.800  1.00  0.00            
ATOM    184  H14 CV1     2      16.640  32.870  12.240  1.00  0.00            
ATOM    185  H15 CV1     2      17.960  33.260  11.150  1.00  0.00            
ATOM    186  H16 CV1     2      19.100  29.310  12.330  1.00  0.00            
ATOM    187  H17 CV1     2      22.670  30.140  12.750  1.00  0.00            
ATOM    188  H18 CV1     2      24.510  29.400  11.210  1.00  0.00            
ATOM    189  H19 CV1     2      23.920  28.240   9.150  1.00  0.00            
ATOM    190  H20 CV1     2      21.420  27.790   8.570  1.00  0.00            
ATOM    191  H21 CV1     2      19.680  28.550  10.180  1.00  0.00            
ATOM    192  H22 CV1     2      19.760  28.400  14.220  1.00  0.00            
ATOM    193  H23 CV1     2      20.710  28.520  16.560  1.00  0.00            
ATOM    194  H24 CV1     2      21.640  30.810  17.420  1.00  0.00            
ATOM    195  H25 CV1     2      21.850  32.610  15.740  1.00  0.00            
ATOM    196  H26 CV1     2      21.020  32.330  13.430  1.00  0.00            
TER
ENDMDL
MODEL        1
ATOM      1  C1  BCD     1      25.890  30.730  16.160  1.00  0.00            
ATOM      2  O1  BCD     1      24.760  30.820  15.280  1.00  0.00            
ATOM      3  C2  BCD     1      27.270  30.640  15.340  1.00  0.00            
ATOM      4  O2  BCD     1      27.380  31.620  14.290  1.00  0.00            
ATOM      5  C3  BCD     1      27.370  29.240  14.750  1.00  0.00            
ATOM      6  O3  BCD     1      28.690  28.970  14.250  1.00  0.00            
ATOM      7  C4  BCD     1      26.980  28.200  15.780  1.00  0.00            
ATOM      8  C5  BCD     1      25.610  28.380  16.340  1.00  0.00            
ATOM      9  O4  BCD     1      25.540  29.620  17.020  1.00  0.00            
ATOM     10  C6  BCD     1      25.090  27.240  17.150  1.00  0.00            
ATOM     11  O5  BCD     1      25.860  27.090  18.320  1.00  0.00            
ATOM     12  H1  BCD     1      25.740  31.630  16.750  1.00  0.00            
ATOM     13  H2  BCD     1      28.080  30.840  16.050  1.00  0.00            
ATOM     14  H3  BCD     1      28.250  31.700  13.890  1.00  0.00            
ATOM     15  H4  BCD     1      26.610  29.170  13.970  1.00  0.00            
ATOM     16  H5  BCD     1      28.810  28.010  14.290  1.00  0.00            
ATOM     17  H6  BCD     1      27.740  28.240  16.580  1.00  0.00            
ATOM     18  H7  BCD     1      24.980  28.400  15.440  1.00  0.00            
ATOM     19  H8  BCD     1      24.070  27.550  17.440  1.00  0.00            
ATOM     20  H9  BCD     1      25.010  26.320  16.560  1.00  0.00            
ATOM     21  H10 BCD     1      25.940  26.150  18.470  1.00  0.00            
ATOM     22  C7  BCD     1      21.960  33.420  13.720  1.00  0.00            
ATOM     23  O6  BCD     1      21.970  32.750  12.500  1.00  0.00            
ATOM     24  C8  BCD     1      23.330  34.070  14.060  1.00  0.00            
ATOM     25  O7  BCD     1      23.600  34.940  13.000  1.00  0.00            
ATOM     26  C9  BCD     1      24.410  33.030  14.270  1.00  0.00            
ATOM     27  O8  BCD     1      25.740  33.560  14.460  1.00  0.00            
ATOM     28  C10 BCD     1      23.970  31.990  15.370  1.00  0.00            
ATOM     29  C11 BCD     1      22.570  31.430  15.020  1.00  0.00            
ATOM     30  O9  BCD     1      21.610  32.450  14.740  1.00  0.00            
ATOM     31  C12 BCD     1      21.980  30.560  16.150  1.00  0.00            
ATOM     32  O10 BCD     1      22.040  31.190  17.450  1.00  0.00            
ATOM     33  H11 BCD     1      21.180  34.180  13.780  1.00  0.00            
ATOM     34  H12 BCD     1      23.260  34.650  14.990  1.00  0.00            
ATOM     35  H13 BCD     1      24.530  35.200  12.990  1.00  0.00            
ATOM     36  H14 BCD     1      24.420  32.520  13.300  1.00  0.00            
ATOM     37  H15 BCD     1      26.430  32.920  14.260  1.00  0.00            
ATOM     38  H16 BCD     1      23.840  32.480  16.350  1.00  0.00            
ATOM     39  H17 BCD     1      22.580  30.880  14.070  1.00  0.00            
ATOM     40  H18 BCD     1      20.910  30.370  15.990  1.00  0.00            
ATOM     41  H19 BCD     1      22.550  29.640  16.290  1.00  0.00            
ATOM     42  H20 BCD     1      22.020  32.140  17.330  1.00  0.00            
ATOM     43  C13 BCD     1      19.880  31.920   9.100  1.00  0.00            
ATOM     44  O11 BCD     1      20.440  30.520   9.220  1.00  0.00            
ATOM     45  C14 BCD     1      20.980  32.950   8.940  1.00  0.00            
ATOM     46  O12 BCD     1      21.690  32.710   7.670  1.00  0.00            
ATOM     47  C15 BCD     1      21.850  32.840  10.190  1.00  0.00            
ATOM     48  O13 BCD     1      22.970  33.740  10.210  1.00  0.00            
ATOM     49  C16 BCD     1      21.040  32.990  11.460  1.00  0.00            
ATOM     50  C17 BCD     1      19.810  32.050  11.540  1.00  0.00            
ATOM     51  O14 BCD     1      19.100  32.170  10.280  1.00  0.00            
ATOM     52  C18 BCD     1      18.850  32.440  12.730  1.00  0.00            
ATOM     53  O15 BCD     1      18.440  33.820  12.680  1.00  0.00            
ATOM     54  H21 BCD     1      19.110  32.030   8.320  1.00  0.00            
ATOM     55  H22 BCD     1      20.470  33.920   8.830  1.00  0.00            
ATOM     56  H23 BCD     1      22.470  33.270   7.690  1.00  0.00            
ATOM     57  H24 BCD     1      22.270  31.820  10.180  1.00  0.00            
ATOM     58  H25 BCD     1      23.270  33.910  11.110  1.00  0.00            
ATOM     59  H26 BCD     1      20.690  34.020  11.510  1.00  0.00            
ATOM     60  H27 BCD     1      20.170  31.020  11.660  1.00  0.00            
ATOM     61  H28 BCD     1      18.040  31.700  12.720  1.00  0.00            
ATOM     62  H29 BCD     1      19.450  32.280  13.630  1.00  0.00            
ATOM     63  H30 BCD     1      17.880  33.810  11.900  1.00  0.00            
ATOM     64  C19 BCD     1      19.920  27.010   7.260  1.00  0.00            
ATOM     65  O16 BCD     1      21.040  26.340   7.840  1.00  0.00            
ATOM     66  C20 BCD     1      20.370  28.200   6.380  1.00  0.00            
ATOM     67  O17 BCD     1      21.310  27.770   5.430  1.00  0.00            
ATOM     68  C21 BCD     1      20.890  29.270   7.270  1.00  0.00            
ATOM     69  O18 BCD     1      21.330  30.420   6.560  1.00  0.00            
ATOM     70  C22 BCD     1      19.930  29.570   8.400  1.00  0.00            
ATOM     71  C23 BCD     1      19.520  28.410   9.300  1.00  0.00            
ATOM     72  O19 BCD     1      18.990  27.450   8.340  1.00  0.00            
ATOM     73  C24 BCD     1      18.480  28.750  10.330  1.00  0.00            
ATOM     74  O20 BCD     1      17.280  29.180   9.810  1.00  0.00            
ATOM     75  H31 BCD     1      19.320  26.260   6.730  1.00  0.00            
ATOM     76  H32 BCD     1      19.460  28.460   5.810  1.00  0.00            
ATOM     77  H33 BCD     1      20.770  27.280   4.800  1.00  0.00            
ATOM     78  H34 BCD     1      21.800  28.890   7.750  1.00  0.00            
ATOM     79  H35 BCD     1      21.360  31.200   7.120  1.00  0.00            
ATOM     80  H36 BCD     1      18.980  29.990   8.030  1.00  0.00            
ATOM     81  H37 BCD     1      20.420  28.030   9.810  1.00  0.00            
ATOM     82  H38 BCD     1      18.390  27.820  10.910  1.00  0.00            
ATOM     83  H39 BCD     1      18.890  29.500  11.030  1.00  0.00            
ATOM     84  H40 BCD     1      16.620  29.060  10.500  1.00  0.00            
ATOM     85  C25 BCD     1      23.630  23.020   7.830  1.00  0.00            
ATOM     86  O21 BCD     1      23.920  23.490   9.170  1.00  0.00            
ATOM     87  C26 BCD     1      23.950  24.100   6.810  1.00  0.00            
ATOM     88  O22 BCD     1      25.360  24.220   6.500  1.00  0.00            
ATOM     89  C27 BCD     1      23.270  25.430   7.190  1.00  0.00            
ATOM     90  O23 BCD     1      23.670  26.490   6.200  1.00  0.00            
ATOM     91  C28 BCD     1      21.730  25.250   7.130  1.00  0.00            
ATOM     92  C29 BCD     1      21.310  23.900   7.720  1.00  0.00            
ATOM     93  O24 BCD     1      22.240  22.820   7.620  1.00  0.00            
ATOM     94  C30 BCD     1      19.970  23.450   7.250  1.00  0.00            
ATOM     95  O25 BCD     1      20.070  23.070   5.850  1.00  0.00            
ATOM     96  H41 BCD     1      24.140  22.090   7.550  1.00  0.00            
ATOM     97  H42 BCD     1      23.550  23.790   5.830  1.00  0.00            
ATOM     98  H43 BCD     1      25.420  24.870   5.790  1.00  0.00            
ATOM     99  H44 BCD     1      23.610  25.680   8.200  1.00  0.00            
ATOM    100  H45 BCD     1      22.970  26.570   5.560  1.00  0.00            
ATOM    101  H46 BCD     1      21.410  25.260   6.080  1.00  0.00            
ATOM    102  H47 BCD     1      21.230  24.050   8.800  1.00  0.00            
ATOM    103  H48 BCD     1      19.560  22.630   7.860  1.00  0.00            
ATOM    104  H49 BCD     1      19.230  24.260   7.200  1.00  0.00            
ATOM    105  H50 BCD     1      19.200  23.210   5.470  1.00  0.00            
ATOM    106  C31 BCD     1      26.580  22.120  12.060  1.00  0.00            
ATOM    107  O26 BCD     1      26.610  23.490  12.540  1.00  0.00            
ATOM    108  C32 BCD     1      27.100  22.120  10.640  1.00  0.00            
ATOM    109  O27 BCD     1      28.480  22.500  10.740  1.00  0.00            
ATOM    110  C33 BCD     1      26.230  22.850   9.700  1.00  0.00            
ATOM    111  C34 BCD     1      24.770  22.490   9.900  1.00  0.00            
ATOM    112  C35 BCD     1      24.270  22.450  11.330  1.00  0.00            
ATOM    113  O28 BCD     1      25.220  21.700  12.070  1.00  0.00            
ATOM    114  C36 BCD     1      22.930  21.780  11.420  1.00  0.00            
ATOM    115  O29 BCD     1      22.280  21.780  12.760  1.00  0.00            
ATOM    116  O30 BCD     1      26.700  22.720   8.410  1.00  0.00            
ATOM    117  H51 BCD     1      27.050  21.430  12.770  1.00  0.00            
ATOM    118  H52 BCD     1      27.190  21.070  10.320  1.00  0.00            
ATOM    119  H53 BCD     1      28.850  22.840   9.910  1.00  0.00            
ATOM    120  H54 BCD     1      26.330  23.870  10.080  1.00  0.00            
ATOM    121  H55 BCD     1      26.290  23.300   7.760  1.00  0.00            
ATOM    122  H56 BCD     1      24.640  21.470   9.510  1.00  0.00            
ATOM    123  H57 BCD     1      24.280  23.450  11.780  1.00  0.00            
ATOM    124  H58 BCD     1      22.310  22.370  10.730  1.00  0.00            
ATOM    125  H59 BCD     1      22.970  20.780  10.980  1.00  0.00            
ATOM    126  H60 BCD     1      22.860  21.200  13.260  1.00  0.00            
ATOM    127  C37 BCD     1      27.730  25.870  15.670  1.00  0.00            
ATOM    128  O31 BCD     1      26.970  26.910  15.070  1.00  0.00            
ATOM    129  C38 BCD     1      28.830  25.440  14.840  1.00  0.00            
ATOM    130  O32 BCD     1      29.700  26.540  14.540  1.00  0.00            
ATOM    131  C39 BCD     1      28.410  24.630  13.580  1.00  0.00            
ATOM    132  O33 BCD     1      29.590  24.000  13.010  1.00  0.00            
ATOM    133  C40 BCD     1      27.270  23.670  13.760  1.00  0.00            
ATOM    134  C41 BCD     1      26.270  24.170  14.740  1.00  0.00            
ATOM    135  O34 BCD     1      26.920  24.700  15.900  1.00  0.00            
ATOM    136  C42 BCD     1      25.210  23.110  15.080  1.00  0.00            
ATOM    137  O35 BCD     1      24.310  23.790  15.940  1.00  0.00            
ATOM    138  H61 BCD     1      28.060  26.130  16.690  1.00  0.00            
ATOM    139  H62 BCD     1      29.410  24.800  15.520  1.00  0.00            
ATOM    140  H63 BCD     1      30.410  26.340  13.930  1.00  0.00            
ATOM    141  H64 BCD     1      27.970  25.360  12.890  1.00  0.00            
ATOM    142  H65 BCD     1      29.270  23.480  12.260  1.00  0.00            
ATOM    143  H66 BCD     1      27.660  22.720  14.150  1.00  0.00            
ATOM    144  H67 BCD     1      25.710  25.000  14.290  1.00  0.00            
ATOM    145  H68 BCD     1      24.820  22.680  14.150  1.00  0.00            
ATOM    146  H69 BCD     1      25.700  22.290  15.620  1.00  0.00            
ATOM    147  H70 BCD     1      24.680  23.790  16.830  1.00  0.00            
ATOM    148  C1  CV1     2      25.900  28.900   4.470  1.00  0.00            
ATOM    149  C2  CV1     2      24.670  29.150   5.400  1.00  0.00            
ATOM    150  N1  CV1     2      24.180  30.530   5.710  1.00  0.00            
ATOM    151  C3  CV1     2      23.950  31.280   4.370  1.00  0.00            
ATOM    152  C4  CV1     2      23.440  32.730   4.420  1.00  0.00            
ATOM    153  C5  CV1     2      25.170  31.130   6.640  1.00  0.00            
ATOM    154  C6  CV1     2      24.770  31.170   8.150  1.00  0.00            
ATOM    155  O1  CV1     2      24.360  29.880   8.490  1.00  0.00            
ATOM    156  C7  CV1     2      24.180  29.620   9.800  1.00  0.00            
ATOM    157  O2  CV1     2      24.430  30.400  10.720  1.00  0.00            
ATOM    158  C8  CV1     2      24.040  28.130   9.950  1.00  0.00            
ATOM    159  C9  CV1     2      25.490  27.590  10.120  1.00  0.00            
ATOM    160  C10 CV1     2      26.180  27.950  11.280  1.00  0.00            
ATOM    161  C11 CV1     2      27.500  27.490  11.440  1.00  0.00            
ATOM    162  C12 CV1     2      28.090  26.680  10.440  1.00  0.00            
ATOM    163  C13 CV1     2      27.440  26.540   9.180  1.00  0.00            
ATOM    164  C14 CV1     2      26.130  26.980   9.000  1.00  0.00            
ATOM    165  C15 CV1     2      23.180  27.740  11.100  1.00  0.00            
ATOM    166  C16 CV1     2      23.290  26.470  11.680  1.00  0.00            
ATOM    167  C17 CV1     2      22.590  26.150  12.890  1.00  0.00            
ATOM    168  C18 CV1     2      21.550  26.990  13.370  1.00  0.00            
ATOM    169  C19 CV1     2      21.320  28.160  12.620  1.00  0.00            
ATOM    170  C20 CV1     2      22.100  28.590  11.530  1.00  0.00            
ATOM    171  H1  CV1     2      26.900  29.200   4.830  1.00  0.00            
ATOM    172  H2  CV1     2      25.930  27.810   4.350  1.00  0.00            
ATOM    173  H3  CV1     2      25.770  29.210   3.430  1.00  0.00            
ATOM    174  H4  CV1     2      25.000  28.660   6.320  1.00  0.00            
ATOM    175  H5  CV1     2      23.850  28.660   4.880  1.00  0.00            
ATOM    176  H6  CV1     2      23.260  30.470   6.170  1.00  0.00            
ATOM    177  H7  CV1     2      23.270  30.730   3.710  1.00  0.00            
ATOM    178  H8  CV1     2      24.900  31.350   3.840  1.00  0.00            
ATOM    179  H9  CV1     2      22.780  32.990   5.250  1.00  0.00            
ATOM    180  H10 CV1     2      24.360  33.270   4.670  1.00  0.00            
ATOM    181  H11 CV1     2      23.000  33.040   3.470  1.00  0.00            
ATOM    182  H12 CV1     2      25.320  32.170   6.340  1.00  0.00            
ATOM    183  H13 CV1     2      26.090  30.550   6.490  1.00  0.00            
ATOM    184  H14 CV1     2      23.940  31.830   8.430  1.00  0.00            
ATOM    185  H15 CV1     2      25.660  31.440   8.720  1.00  0.00            
ATOM    186  H16 CV1     2      23.560  27.690   9.060  1.00  0.00            
ATOM    187  H17 CV1     2      25.720  28.580  12.030  1.00  0.00            
ATOM    188  H18 CV1     2      28.080  27.680  12.340  1.00  0.00            
ATOM    189  H19 CV1     2      29.070  26.240  10.620  1.00  0.00            
ATOM    190  H20 CV1     2      28.000  26.000   8.420  1.00  0.00            
ATOM    191  H21 CV1     2      25.540  26.740   8.120  1.00  0.00            
ATOM    192  H22 CV1     2      24.120  25.820  11.430  1.00  0.00            
ATOM    193  H23 CV1     2      23.010  25.250  13.340  1.00  0.00            
ATOM    194  H24 CV1     2      20.890  26.810  14.200  1.00  0.00            
ATOM    195  H25 CV1     2      20.570  28.880  12.920  1.00  0.00            
ATOM    196  H26 CV1     2      21.910  29.530  11.020  1.00  0.00            
TER
ENDMDL
MODEL        1
ATOM      1  C1  BCD     1      13.870  30.160  22.570  1.00  0.00            
ATOM      2  O1  BCD     1      14.170  29.640  21.270  1.00  0.00            
ATOM      3  C2  BCD     1      14.580  31.470  22.880  1.00  0.00            
ATOM      4  O2  BCD     1      14.240  32.600  22.030  1.00  0.00            
ATOM      5  C3  BCD     1      16.150  31.270  22.830  1.00  0.00            
ATOM      6  O3  BCD     1      16.830  32.460  23.400  1.00  0.00            
ATOM      7  C4  BCD     1      16.570  30.100  23.700  1.00  0.00            
ATOM      8  C5  BCD     1      15.630  28.880  23.520  1.00  0.00            
ATOM      9  O4  BCD     1      14.210  29.210  23.550  1.00  0.00            
ATOM     10  C6  BCD     1      15.820  27.880  24.610  1.00  0.00            
ATOM     11  O5  BCD     1      15.430  28.440  25.850  1.00  0.00            
ATOM     12  H1  BCD     1      12.780  30.320  22.610  1.00  0.00            
ATOM     13  H2  BCD     1      14.280  31.690  23.920  1.00  0.00            
ATOM     14  H3  BCD     1      14.500  32.280  21.160  1.00  0.00            
ATOM     15  H4  BCD     1      16.510  31.090  21.810  1.00  0.00            
ATOM     16  H5  BCD     1      16.610  33.260  22.900  1.00  0.00            
ATOM     17  H6  BCD     1      16.710  30.410  24.740  1.00  0.00            
ATOM     18  H7  BCD     1      15.830  28.390  22.560  1.00  0.00            
ATOM     19  H8  BCD     1      15.310  26.920  24.440  1.00  0.00            
ATOM     20  H9  BCD     1      16.870  27.590  24.680  1.00  0.00            
ATOM     21  H10 BCD     1      14.470  28.470  25.770  1.00  0.00            
ATOM     22  C7  BCD     1      12.170  27.990  18.000  1.00  0.00            
ATOM     23  O6  BCD     1      13.310  27.760  17.250  1.00  0.00            
ATOM     24  C8  BCD     1      11.960  29.520  18.300  1.00  0.00            
ATOM     25  O7  BCD     1      12.030  30.210  17.030  1.00  0.00            
ATOM     26  C9  BCD     1      13.140  30.010  19.150  1.00  0.00            
ATOM     27  O8  BCD     1      13.010  31.410  19.360  1.00  0.00            
ATOM     28  C10 BCD     1      13.080  29.190  20.470  1.00  0.00            
ATOM     29  C11 BCD     1      13.200  27.740  20.220  1.00  0.00            
ATOM     30  O9  BCD     1      12.270  27.320  19.210  1.00  0.00            
ATOM     31  C12 BCD     1      12.810  26.910  21.470  1.00  0.00            
ATOM     32  O10 BCD     1      11.790  27.440  22.270  1.00  0.00            
ATOM     33  H11 BCD     1      11.230  27.760  17.480  1.00  0.00            
ATOM     34  H12 BCD     1      11.030  29.610  18.880  1.00  0.00            
ATOM     35  H13 BCD     1      12.280  31.130  17.120  1.00  0.00            
ATOM     36  H14 BCD     1      14.070  29.840  18.580  1.00  0.00            
ATOM     37  H15 BCD     1      13.100  31.990  18.600  1.00  0.00            
ATOM     38  H16 BCD     1      12.100  29.440  20.890  1.00  0.00            
ATOM     39  H17 BCD     1      14.200  27.370  19.980  1.00  0.00            
ATOM     40  H18 BCD     1      12.460  25.950  21.080  1.00  0.00            
ATOM     41  H19 BCD     1      13.740  26.810  22.060  1.00  0.00            
ATOM     42  H20 BCD     1      12.120  27.500  23.170  1.00  0.00            
ATOM     43  C13 BCD     1      14.260  25.330  13.900  1.00  0.00            
ATOM     44  O11 BCD     1      15.630  25.550  14.180  1.00  0.00            
ATOM     45  C14 BCD     1      13.380  26.550  13.640  1.00  0.00            
ATOM     46  O12 BCD     1      13.700  27.310  12.470  1.00  0.00            
ATOM     47  C15 BCD     1      13.530  27.550  14.820  1.00  0.00            
ATOM     48  O13 BCD     1      12.720  28.660  14.610  1.00  0.00            
ATOM     49  C16 BCD     1      13.130  26.880  16.080  1.00  0.00            
ATOM     50  C17 BCD     1      13.810  25.510  16.340  1.00  0.00            
ATOM     51  O14 BCD     1      13.740  24.710  15.060  1.00  0.00            
ATOM     52  C18 BCD     1      13.180  24.710  17.420  1.00  0.00            
ATOM     53  O15 BCD     1      13.960  23.630  17.820  1.00  0.00            
ATOM     54  H21 BCD     1      14.260  24.590  13.090  1.00  0.00            
ATOM     55  H22 BCD     1      12.330  26.250  13.660  1.00  0.00            
ATOM     56  H23 BCD     1      12.950  27.880  12.260  1.00  0.00            
ATOM     57  H24 BCD     1      14.600  27.780  14.970  1.00  0.00            
ATOM     58  H25 BCD     1      12.650  29.150  15.440  1.00  0.00            
ATOM     59  H26 BCD     1      12.050  26.710  16.000  1.00  0.00            
ATOM     60  H27 BCD     1      14.840  25.590  16.700  1.00  0.00            
ATOM     61  H28 BCD     1      13.050  25.260  18.360  1.00  0.00            
ATOM     62  H29 BCD     1      12.180  24.420  17.070  1.00  0.00            
ATOM     63  H30 BCD     1      13.750  22.930  17.200  1.00  0.00            
ATOM     64  C19 BCD     1      19.290  24.790  12.550  1.00  0.00            
ATOM     65  O16 BCD     1      19.860  25.340  13.810  1.00  0.00            
ATOM     66  C20 BCD     1      18.460  25.820  11.770  1.00  0.00            
ATOM     67  O17 BCD     1      19.230  26.960  11.460  1.00  0.00            
ATOM     68  C21 BCD     1      17.290  26.320  12.670  1.00  0.00            
ATOM     69  O18 BCD     1      16.470  27.260  11.910  1.00  0.00            
ATOM     70  C22 BCD     1      16.540  25.130  13.200  1.00  0.00            
ATOM     71  C23 BCD     1      17.440  24.010  13.700  1.00  0.00            
ATOM     72  O19 BCD     1      18.400  23.700  12.800  1.00  0.00            
ATOM     73  C24 BCD     1      16.660  22.800  14.160  1.00  0.00            
ATOM     74  O20 BCD     1      16.300  21.930  13.080  1.00  0.00            
ATOM     75  H31 BCD     1      20.090  24.470  11.880  1.00  0.00            
ATOM     76  H32 BCD     1      18.120  25.380  10.830  1.00  0.00            
ATOM     77  H33 BCD     1      18.710  27.670  11.080  1.00  0.00            
ATOM     78  H34 BCD     1      17.680  26.870  13.540  1.00  0.00            
ATOM     79  H35 BCD     1      15.640  27.330  12.390  1.00  0.00            
ATOM     80  H36 BCD     1      16.010  24.810  12.290  1.00  0.00            
ATOM     81  H37 BCD     1      17.930  24.450  14.570  1.00  0.00            
ATOM     82  H38 BCD     1      17.480  22.370  14.750  1.00  0.00            
ATOM     83  H39 BCD     1      15.830  23.100  14.820  1.00  0.00            
ATOM     84  H40 BCD     1      17.020  21.830  12.450  1.00  0.00            
ATOM     85  C25 BCD     1      23.110  25.770  16.080  1.00  0.00            
ATOM     86  O21 BCD     1      22.400  26.550  17.060  1.00  0.00            
ATOM     87  C26 BCD     1      23.170  26.460  14.750  1.00  0.00            
ATOM     88  O22 BCD     1      23.830  27.730  14.800  1.00  0.00            
ATOM     89  C27 BCD     1      21.820  26.480  14.050  1.00  0.00            
ATOM     90  O23 BCD     1      21.970  26.890  12.700  1.00  0.00            
ATOM     91  C28 BCD     1      21.220  25.090  14.130  1.00  0.00            
ATOM     92  C29 BCD     1      21.190  24.470  15.510  1.00  0.00            
ATOM     93  O24 BCD     1      22.520  24.450  16.020  1.00  0.00            
ATOM     94  C30 BCD     1      20.750  22.990  15.550  1.00  0.00            
ATOM     95  O25 BCD     1      21.730  22.180  14.890  1.00  0.00            
ATOM     96  H41 BCD     1      24.120  25.640  16.480  1.00  0.00            
ATOM     97  H42 BCD     1      23.850  25.780  14.210  1.00  0.00            
ATOM     98  H43 BCD     1      24.040  27.960  13.890  1.00  0.00            
ATOM     99  H44 BCD     1      21.140  27.210  14.510  1.00  0.00            
ATOM    100  H45 BCD     1      21.110  27.020  12.280  1.00  0.00            
ATOM    101  H46 BCD     1      21.660  24.450  13.360  1.00  0.00            
ATOM    102  H47 BCD     1      20.530  25.060  16.160  1.00  0.00            
ATOM    103  H48 BCD     1      20.760  22.700  16.610  1.00  0.00            
ATOM    104  H49 BCD     1      19.770  22.910  15.070  1.00  0.00            
ATOM    105  H50 BCD     1      21.220  21.630  14.280  1.00  0.00            
ATOM    106  C31 BCD     1      23.120  28.140  20.780  1.00  0.00            
ATOM    107  O26 BCD     1      21.730  28.360  21.030  1.00  0.00            
ATOM    108  C32 BCD     1      23.630  29.030  19.580  1.00  0.00            
ATOM    109  O27 BCD     1      23.160  30.370  19.840  1.00  0.00            
ATOM    110  C33 BCD     1      22.890  28.560  18.300  1.00  0.00            
ATOM    111  C34 BCD     1      23.110  27.040  18.130  1.00  0.00            
ATOM    112  C35 BCD     1      22.740  26.210  19.400  1.00  0.00            
ATOM    113  O28 BCD     1      23.390  26.770  20.590  1.00  0.00            
ATOM    114  C36 BCD     1      23.020  24.750  19.290  1.00  0.00            
ATOM    115  O29 BCD     1      22.750  24.180  20.550  1.00  0.00            
ATOM    116  O30 BCD     1      23.390  29.320  17.160  1.00  0.00            
ATOM    117  H51 BCD     1      23.720  28.460  21.650  1.00  0.00            
ATOM    118  H52 BCD     1      24.720  28.970  19.530  1.00  0.00            
ATOM    119  H53 BCD     1      23.520  30.960  19.170  1.00  0.00            
ATOM    120  H54 BCD     1      21.810  28.720  18.390  1.00  0.00            
ATOM    121  H55 BCD     1      23.390  28.770  16.380  1.00  0.00            
ATOM    122  H56 BCD     1      24.180  26.980  17.920  1.00  0.00            
ATOM    123  H57 BCD     1      21.670  26.330  19.590  1.00  0.00            
ATOM    124  H58 BCD     1      22.290  24.300  18.610  1.00  0.00            
ATOM    125  H59 BCD     1      24.060  24.480  19.050  1.00  0.00            
ATOM    126  H60 BCD     1      23.100  24.780  21.220  1.00  0.00            
ATOM    127  C37 BCD     1      18.880  29.270  23.940  1.00  0.00            
ATOM    128  O31 BCD     1      17.830  29.700  23.120  1.00  0.00            
ATOM    129  C38 BCD     1      20.100  30.190  23.880  1.00  0.00            
ATOM    130  O32 BCD     1      19.600  31.510  24.190  1.00  0.00            
ATOM    131  C39 BCD     1      20.820  30.040  22.500  1.00  0.00            
ATOM    132  O33 BCD     1      22.050  30.800  22.440  1.00  0.00            
ATOM    133  C40 BCD     1      21.190  28.530  22.290  1.00  0.00            
ATOM    134  C41 BCD     1      19.920  27.760  22.300  1.00  0.00            
ATOM    135  O34 BCD     1      19.340  27.930  23.590  1.00  0.00            
ATOM    136  C42 BCD     1      20.130  26.350  22.010  1.00  0.00            
ATOM    137  O35 BCD     1      19.080  25.510  22.510  1.00  0.00            
ATOM    138  H61 BCD     1      18.590  29.250  24.990  1.00  0.00            
ATOM    139  H62 BCD     1      20.780  29.850  24.670  1.00  0.00            
ATOM    140  H63 BCD     1      18.660  31.480  23.980  1.00  0.00            
ATOM    141  H64 BCD     1      20.140  30.310  21.680  1.00  0.00            
ATOM    142  H65 BCD     1      22.520  30.700  21.600  1.00  0.00            
ATOM    143  H66 BCD     1      21.810  28.120  23.100  1.00  0.00            
ATOM    144  H67 BCD     1      19.290  28.230  21.530  1.00  0.00            
ATOM    145  H68 BCD     1      20.170  26.270  20.920  1.00  0.00            
ATOM    146  H69 BCD     1      21.100  26.070  22.450  1.00  0.00            
ATOM    147  H70 BCD     1      19.200  25.660  23.450  1.00  0.00            
ATOM    148  C1  CV1     2      22.710  32.320  12.460  1.00  0.00            
ATOM    149  C2  CV1     2      22.860  31.930  13.940  1.00  0.00            
ATOM    150  N1  CV1     2      21.550  31.620  14.740  1.00  0.00            
ATOM    151  C3  CV1     2      21.820  31.430  16.250  1.00  0.00            
ATOM    152  C4  CV1     2      21.470  32.650  17.060  1.00  0.00            
ATOM    153  C5  CV1     2      21.000  30.230  14.120  1.00  0.00            
ATOM    154  C6  CV1     2      19.630  29.610  14.570  1.00  0.00            
ATOM    155  O1  CV1     2      19.670  29.270  15.900  1.00  0.00            
ATOM    156  C7  CV1     2      18.530  28.850  16.430  1.00  0.00            
ATOM    157  O2  CV1     2      17.430  28.800  15.900  1.00  0.00            
ATOM    158  C8  CV1     2      18.640  28.670  17.900  1.00  0.00            
ATOM    159  C9  CV1     2      18.200  30.020  18.480  1.00  0.00            
ATOM    160  C10 CV1     2      16.890  30.450  18.360  1.00  0.00            
ATOM    161  C11 CV1     2      16.510  31.790  18.700  1.00  0.00            
ATOM    162  C12 CV1     2      17.370  32.400  19.630  1.00  0.00            
ATOM    163  C13 CV1     2      18.610  31.840  20.040  1.00  0.00            
ATOM    164  C14 CV1     2      19.100  30.710  19.320  1.00  0.00            
ATOM    165  C15 CV1     2      17.770  27.430  18.400  1.00  0.00            
ATOM    166  C16 CV1     2      17.160  27.530  19.720  1.00  0.00            
ATOM    167  C17 CV1     2      16.550  26.390  20.280  1.00  0.00            
ATOM    168  C18 CV1     2      16.530  25.260  19.530  1.00  0.00            
ATOM    169  C19 CV1     2      17.030  25.160  18.200  1.00  0.00            
ATOM    170  C20 CV1     2      17.660  26.220  17.650  1.00  0.00            
ATOM    171  H1  CV1     2      23.680  32.760  12.200  1.00  0.00            
ATOM    172  H2  CV1     2      22.490  31.400  11.910  1.00  0.00            
ATOM    173  H3  CV1     2      21.950  33.110  12.450  1.00  0.00            
ATOM    174  H4  CV1     2      23.300  32.780  14.470  1.00  0.00            
ATOM    175  H5  CV1     2      23.520  31.070  13.970  1.00  0.00            
ATOM    176  H6  CV1     2      20.890  32.400  14.610  1.00  0.00            
ATOM    177  H7  CV1     2      22.890  31.190  16.340  1.00  0.00            
ATOM    178  H8  CV1     2      21.270  30.570  16.620  1.00  0.00            
ATOM    179  H9  CV1     2      21.710  32.550  18.130  1.00  0.00            
ATOM    180  H10 CV1     2      21.930  33.600  16.740  1.00  0.00            
ATOM    181  H11 CV1     2      20.390  32.810  16.970  1.00  0.00            
ATOM    182  H12 CV1     2      21.720  29.460  14.420  1.00  0.00            
ATOM    183  H13 CV1     2      20.970  30.350  13.040  1.00  0.00            
ATOM    184  H14 CV1     2      19.490  28.710  13.960  1.00  0.00            
ATOM    185  H15 CV1     2      18.820  30.330  14.360  1.00  0.00            
ATOM    186  H16 CV1     2      19.690  28.440  18.120  1.00  0.00            
ATOM    187  H17 CV1     2      16.220  29.850  17.750  1.00  0.00            
ATOM    188  H18 CV1     2      15.550  32.220  18.430  1.00  0.00            
ATOM    189  H19 CV1     2      17.000  33.320  20.080  1.00  0.00            
ATOM    190  H20 CV1     2      19.360  32.380  20.600  1.00  0.00            
ATOM    191  H21 CV1     2      20.030  30.210  19.560  1.00  0.00            
ATOM    192  H22 CV1     2      17.250  28.440  20.310  1.00  0.00            
ATOM    193  H23 CV1     2      16.140  26.250  21.270  1.00  0.00            
ATOM    194  H24 CV1     2      16.090  24.360  19.950  1.00  0.00            
ATOM    195  H25 CV1     2      16.960  24.220  17.660  1.00  0.00            
ATOM    196  H26 CV1     2      18.240  26.160  16.730  1.00  0.00            
TER
ENDMDL
MODEL        1
ATOM      1  C1  BCD     1      13.910  34.540   6.250  1.00  0.00            
ATOM      2  O1  BCD     1      13.170  33.520   5.680  1.00  0.00            
ATOM      3  C2  BCD     1      15.270  34.100   6.720  1.00  0.00            
ATOM      4  O2  BCD     1      15.950  33.450   5.630  1.00  0.00            
ATOM      5  C3  BCD     1      15.090  33.110   7.850  1.00  0.00            
ATOM      6  O3  BCD     1      16.290  32.640   8.320  1.00  0.00            
ATOM      7  C4  BCD     1      14.320  33.730   8.930  1.00  0.00            
ATOM      8  C5  BCD     1      12.960  34.210   8.390  1.00  0.00            
ATOM      9  O4  BCD     1      13.190  35.110   7.330  1.00  0.00            
ATOM     10  C6  BCD     1      12.060  34.790   9.520  1.00  0.00            
ATOM     11  O5  BCD     1      12.770  35.560  10.450  1.00  0.00            
ATOM     12  H1  BCD     1      13.930  35.360   5.520  1.00  0.00            
ATOM     13  H2  BCD     1      15.860  34.940   7.110  1.00  0.00            
ATOM     14  H3  BCD     1      15.440  32.770   5.180  1.00  0.00            
ATOM     15  H4  BCD     1      14.480  32.280   7.490  1.00  0.00            
ATOM     16  H5  BCD     1      17.010  32.510   7.690  1.00  0.00            
ATOM     17  H6  BCD     1      14.890  34.620   9.220  1.00  0.00            
ATOM     18  H7  BCD     1      12.370  33.400   7.950  1.00  0.00            
ATOM     19  H8  BCD     1      11.210  35.350   9.090  1.00  0.00            
ATOM     20  H9  BCD     1      11.540  33.990  10.060  1.00  0.00            
ATOM     21  H10 BCD     1      13.050  35.030  11.210  1.00  0.00            
ATOM     22  C7  BCD     1      11.320  32.590   2.090  1.00  0.00            
ATOM     23  O6  BCD     1      10.270  32.000   2.880  1.00  0.00            
ATOM     24  C8  BCD     1      12.650  31.860   2.350  1.00  0.00            
ATOM     25  O7  BCD     1      12.560  30.510   2.030  1.00  0.00            
ATOM     26  C9  BCD     1      13.130  32.030   3.810  1.00  0.00            
ATOM     27  O8  BCD     1      14.470  31.590   3.950  1.00  0.00            
ATOM     28  C10 BCD     1      13.050  33.490   4.250  1.00  0.00            
ATOM     29  C11 BCD     1      11.740  34.160   3.830  1.00  0.00            
ATOM     30  O9  BCD     1      11.440  33.910   2.490  1.00  0.00            
ATOM     31  C12 BCD     1      11.660  35.700   3.970  1.00  0.00            
ATOM     32  O10 BCD     1      12.910  36.370   3.520  1.00  0.00            
ATOM     33  H11 BCD     1      11.070  32.610   1.030  1.00  0.00            
ATOM     34  H12 BCD     1      13.360  32.400   1.720  1.00  0.00            
ATOM     35  H13 BCD     1      13.450  30.290   1.720  1.00  0.00            
ATOM     36  H14 BCD     1      12.440  31.450   4.450  1.00  0.00            
ATOM     37  H15 BCD     1      14.420  30.630   3.960  1.00  0.00            
ATOM     38  H16 BCD     1      13.940  33.970   3.810  1.00  0.00            
ATOM     39  H17 BCD     1      10.940  33.780   4.480  1.00  0.00            
ATOM     40  H18 BCD     1      10.820  36.020   3.340  1.00  0.00            
ATOM     41  H19 BCD     1      11.470  36.010   5.010  1.00  0.00            
ATOM     42  H20 BCD     1      12.730  37.280   3.750  1.00  0.00            
ATOM     43  C13 BCD     1       6.510  30.210   2.850  1.00  0.00            
ATOM     44  O11 BCD     1       6.820  29.790   4.170  1.00  0.00            
ATOM     45  C14 BCD     1       7.590  29.700   1.850  1.00  0.00            
ATOM     46  O12 BCD     1       7.520  28.270   1.760  1.00  0.00            
ATOM     47  C15 BCD     1       9.000  30.140   2.180  1.00  0.00            
ATOM     48  O13 BCD     1       9.960  29.640   1.210  1.00  0.00            
ATOM     49  C16 BCD     1       9.010  31.680   2.360  1.00  0.00            
ATOM     50  C17 BCD     1       7.910  32.200   3.250  1.00  0.00            
ATOM     51  O14 BCD     1       6.600  31.640   2.880  1.00  0.00            
ATOM     52  C18 BCD     1       7.900  33.750   3.170  1.00  0.00            
ATOM     53  O15 BCD     1       7.080  34.190   4.200  1.00  0.00            
ATOM     54  H21 BCD     1       5.490  29.920   2.590  1.00  0.00            
ATOM     55  H22 BCD     1       7.410  30.140   0.860  1.00  0.00            
ATOM     56  H23 BCD     1       7.960  27.940   0.970  1.00  0.00            
ATOM     57  H24 BCD     1       9.280  29.730   3.160  1.00  0.00            
ATOM     58  H25 BCD     1      10.820  30.030   1.400  1.00  0.00            
ATOM     59  H26 BCD     1       8.910  32.050   1.340  1.00  0.00            
ATOM     60  H27 BCD     1       8.190  31.840   4.250  1.00  0.00            
ATOM     61  H28 BCD     1       8.910  34.170   3.290  1.00  0.00            
ATOM     62  H29 BCD     1       7.520  34.060   2.190  1.00  0.00            
ATOM     63  H30 BCD     1       7.650  34.710   4.760  1.00  0.00            
ATOM     64  C19 BCD     1       5.150  27.770   7.380  1.00  0.00            
ATOM     65  O16 BCD     1       6.520  27.670   7.900  1.00  0.00            
ATOM     66  C20 BCD     1       5.060  27.120   6.040  1.00  0.00            
ATOM     67  O17 BCD     1       5.310  25.720   6.290  1.00  0.00            
ATOM     68  C21 BCD     1       5.960  27.710   5.010  1.00  0.00            
ATOM     69  O18 BCD     1       5.760  27.160   3.680  1.00  0.00            
ATOM     70  C22 BCD     1       5.750  29.210   4.970  1.00  0.00            
ATOM     71  C23 BCD     1       5.840  29.810   6.350  1.00  0.00            
ATOM     72  O19 BCD     1       4.880  29.160   7.160  1.00  0.00            
ATOM     73  C24 BCD     1       5.470  31.260   6.450  1.00  0.00            
ATOM     74  O20 BCD     1       4.190  31.500   5.870  1.00  0.00            
ATOM     75  H31 BCD     1       4.360  27.470   8.080  1.00  0.00            
ATOM     76  H32 BCD     1       4.060  27.200   5.590  1.00  0.00            
ATOM     77  H33 BCD     1       6.220  25.680   6.600  1.00  0.00            
ATOM     78  H34 BCD     1       6.970  27.440   5.350  1.00  0.00            
ATOM     79  H35 BCD     1       6.340  27.550   3.030  1.00  0.00            
ATOM     80  H36 BCD     1       4.810  29.570   4.520  1.00  0.00            
ATOM     81  H37 BCD     1       6.870  29.670   6.710  1.00  0.00            
ATOM     82  H38 BCD     1       5.390  31.580   7.490  1.00  0.00            
ATOM     83  H39 BCD     1       6.290  31.860   6.030  1.00  0.00            
ATOM     84  H40 BCD     1       4.390  31.740   4.970  1.00  0.00            
ATOM     85  C25 BCD     1       8.490  25.790  10.970  1.00  0.00            
ATOM     86  O21 BCD     1       9.530  26.800  11.020  1.00  0.00            
ATOM     87  C26 BCD     1       8.440  25.080   9.660  1.00  0.00            
ATOM     88  O22 BCD     1       9.690  24.440   9.370  1.00  0.00            
ATOM     89  C27 BCD     1       7.930  25.990   8.500  1.00  0.00            
ATOM     90  O23 BCD     1       8.020  25.270   7.210  1.00  0.00            
ATOM     91  C28 BCD     1       6.620  26.670   8.910  1.00  0.00            
ATOM     92  C29 BCD     1       6.750  27.380  10.320  1.00  0.00            
ATOM     93  O24 BCD     1       7.270  26.460  11.290  1.00  0.00            
ATOM     94  C30 BCD     1       5.390  27.990  10.740  1.00  0.00            
ATOM     95  O25 BCD     1       4.320  27.060  10.690  1.00  0.00            
ATOM     96  H41 BCD     1       8.640  25.020  11.740  1.00  0.00            
ATOM     97  H42 BCD     1       7.680  24.300   9.770  1.00  0.00            
ATOM     98  H43 BCD     1      10.390  24.650   9.990  1.00  0.00            
ATOM     99  H44 BCD     1       8.740  26.730   8.410  1.00  0.00            
ATOM    100  H45 BCD     1       8.830  24.750   7.300  1.00  0.00            
ATOM    101  H46 BCD     1       5.780  25.970   8.860  1.00  0.00            
ATOM    102  H47 BCD     1       7.450  28.210  10.240  1.00  0.00            
ATOM    103  H48 BCD     1       5.390  28.430  11.750  1.00  0.00            
ATOM    104  H49 BCD     1       5.190  28.830  10.060  1.00  0.00            
ATOM    105  H50 BCD     1       3.620  27.410  11.230  1.00  0.00            
ATOM    106  C31 BCD     1      12.290  28.640  13.270  1.00  0.00            
ATOM    107  O26 BCD     1      12.450  29.650  12.300  1.00  0.00            
ATOM    108  C32 BCD     1      12.620  27.260  12.720  1.00  0.00            
ATOM    109  O27 BCD     1      13.950  27.190  12.200  1.00  0.00            
ATOM    110  C33 BCD     1      11.620  26.830  11.630  1.00  0.00            
ATOM    111  C34 BCD     1      10.230  26.930  12.230  1.00  0.00            
ATOM    112  C35 BCD     1       9.970  28.270  12.860  1.00  0.00            
ATOM    113  O28 BCD     1      10.940  28.670  13.870  1.00  0.00            
ATOM    114  C36 BCD     1       8.510  28.370  13.360  1.00  0.00            
ATOM    115  O29 BCD     1       8.270  29.640  14.010  1.00  0.00            
ATOM    116  O30 BCD     1      11.780  25.520  11.190  1.00  0.00            
ATOM    117  H51 BCD     1      13.050  28.830  14.040  1.00  0.00            
ATOM    118  H52 BCD     1      12.620  26.530  13.540  1.00  0.00            
ATOM    119  H53 BCD     1      14.090  26.350  11.760  1.00  0.00            
ATOM    120  H54 BCD     1      11.760  27.520  10.790  1.00  0.00            
ATOM    121  H55 BCD     1      12.730  25.330  11.220  1.00  0.00            
ATOM    122  H56 BCD     1      10.000  26.130  12.950  1.00  0.00            
ATOM    123  H57 BCD     1      10.080  29.020  12.070  1.00  0.00            
ATOM    124  H58 BCD     1       7.760  28.270  12.560  1.00  0.00            
ATOM    125  H59 BCD     1       8.310  27.470  13.960  1.00  0.00            
ATOM    126  H60 BCD     1       8.380  30.430  13.470  1.00  0.00            
ATOM    127  C37 BCD     1      14.360  33.000  11.300  1.00  0.00            
ATOM    128  O31 BCD     1      14.050  32.720   9.930  1.00  0.00            
ATOM    129  C38 BCD     1      15.280  31.860  11.780  1.00  0.00            
ATOM    130  O32 BCD     1      16.520  31.850  10.940  1.00  0.00            
ATOM    131  C39 BCD     1      14.500  30.590  11.830  1.00  0.00            
ATOM    132  O33 BCD     1      15.230  29.590  12.480  1.00  0.00            
ATOM    133  C40 BCD     1      13.210  30.790  12.570  1.00  0.00            
ATOM    134  C41 BCD     1      12.400  32.030  12.250  1.00  0.00            
ATOM    135  O34 BCD     1      13.230  33.150  12.110  1.00  0.00            
ATOM    136  C42 BCD     1      11.470  32.350  13.380  1.00  0.00            
ATOM    137  O35 BCD     1      12.280  32.610  14.570  1.00  0.00            
ATOM    138  H61 BCD     1      14.760  34.020  11.310  1.00  0.00            
ATOM    139  H62 BCD     1      15.480  32.180  12.810  1.00  0.00            
ATOM    140  H63 BCD     1      16.200  32.190  10.100  1.00  0.00            
ATOM    141  H64 BCD     1      14.290  30.300  10.790  1.00  0.00            
ATOM    142  H65 BCD     1      14.780  28.750  12.390  1.00  0.00            
ATOM    143  H66 BCD     1      13.490  30.640  13.620  1.00  0.00            
ATOM    144  H67 BCD     1      11.890  31.860  11.290  1.00  0.00            
ATOM    145  H68 BCD     1      10.910  33.240  13.050  1.00  0.00            
ATOM    146  H69 BCD     1      10.790  31.530  13.620  1.00  0.00            
ATOM    147  H70 BCD     1      12.880  33.330  14.350  1.00  0.00            
ATOM    148  C1  CV1     2       9.620  22.690   2.020  1.00  0.00            
ATOM    149  C2  CV1     2      10.180  23.470   3.300  1.00  0.00            
ATOM    150  N1  CV1     2       9.200  24.370   3.970  1.00  0.00            
ATOM    151  C3  CV1     2       7.850  23.700   4.280  1.00  0.00            
ATOM    152  C4  CV1     2       7.900  22.530   5.220  1.00  0.00            
ATOM    153  C5  CV1     2       8.880  25.590   3.150  1.00  0.00            
ATOM    154  C6  CV1     2       9.950  26.740   3.280  1.00  0.00            
ATOM    155  O1  CV1     2      10.050  27.200   4.680  1.00  0.00            
ATOM    156  C7  CV1     2      11.010  28.160   5.060  1.00  0.00            
ATOM    157  O2  CV1     2      11.850  28.620   4.300  1.00  0.00            
ATOM    158  C8  CV1     2      11.010  28.380   6.600  1.00  0.00            
ATOM    159  C9  CV1     2      12.380  28.200   7.230  1.00  0.00            
ATOM    160  C10 CV1     2      13.390  29.140   7.060  1.00  0.00            
ATOM    161  C11 CV1     2      14.640  28.990   7.770  1.00  0.00            
ATOM    162  C12 CV1     2      14.790  27.920   8.680  1.00  0.00            
ATOM    163  C13 CV1     2      13.740  27.030   8.870  1.00  0.00            
ATOM    164  C14 CV1     2      12.550  27.120   8.100  1.00  0.00            
ATOM    165  C15 CV1     2      10.300  29.590   7.090  1.00  0.00            
ATOM    166  C16 CV1     2      10.010  30.680   6.270  1.00  0.00            
ATOM    167  C17 CV1     2       9.300  31.780   6.740  1.00  0.00            
ATOM    168  C18 CV1     2       8.950  31.800   8.100  1.00  0.00            
ATOM    169  C19 CV1     2       9.300  30.800   8.970  1.00  0.00            
ATOM    170  C20 CV1     2       9.980  29.670   8.510  1.00  0.00            
ATOM    171  H1  CV1     2      10.280  21.830   1.840  1.00  0.00            
ATOM    172  H2  CV1     2       8.620  22.340   2.290  1.00  0.00            
ATOM    173  H3  CV1     2       9.490  23.360   1.160  1.00  0.00            
ATOM    174  H4  CV1     2      11.060  24.080   3.090  1.00  0.00            
ATOM    175  H5  CV1     2      10.480  22.740   4.050  1.00  0.00            
ATOM    176  H6  CV1     2       9.650  24.670   4.840  1.00  0.00            
ATOM    177  H7  CV1     2       7.230  23.490   3.410  1.00  0.00            
ATOM    178  H8  CV1     2       7.300  24.450   4.850  1.00  0.00            
ATOM    179  H9  CV1     2       6.890  22.100   5.240  1.00  0.00            
ATOM    180  H10 CV1     2       8.600  21.740   4.880  1.00  0.00            
ATOM    181  H11 CV1     2       8.230  22.730   6.240  1.00  0.00            
ATOM    182  H12 CV1     2       7.880  25.950   3.380  1.00  0.00            
ATOM    183  H13 CV1     2       8.810  25.230   2.120  1.00  0.00            
ATOM    184  H14 CV1     2       9.850  27.600   2.610  1.00  0.00            
ATOM    185  H15 CV1     2      10.920  26.380   2.920  1.00  0.00            
ATOM    186  H16 CV1     2      10.390  27.530   6.910  1.00  0.00            
ATOM    187  H17 CV1     2      13.190  29.920   6.330  1.00  0.00            
ATOM    188  H18 CV1     2      15.510  29.600   7.550  1.00  0.00            
ATOM    189  H19 CV1     2      15.720  27.850   9.230  1.00  0.00            
ATOM    190  H20 CV1     2      13.890  26.170   9.520  1.00  0.00            
ATOM    191  H21 CV1     2      11.800  26.360   8.220  1.00  0.00            
ATOM    192  H22 CV1     2      10.450  30.710   5.270  1.00  0.00            
ATOM    193  H23 CV1     2       9.020  32.590   6.080  1.00  0.00            
ATOM    194  H24 CV1     2       8.510  32.700   8.510  1.00  0.00            
ATOM    195  H25 CV1     2       9.270  30.920  10.050  1.00  0.00            
ATOM    196  H26 CV1     2      10.290  28.860   9.170  1.00  0.00            
TER
ENDMDL
MODEL        1
ATOM      1  C1  BCD     1      29.610  41.140  17.940  1.00  0.00            
ATOM      2  O1  BCD     1      29.650  39.700  17.930  1.00  0.00            
ATOM      3  C2  BCD     1      31.040  41.700  17.710  1.00  0.00            
ATOM      4  O2  BCD     1      31.500  41.240  16.410  1.00  0.00            
ATOM      5  C3  BCD     1      31.940  41.210  18.810  1.00  0.00            
ATOM      6  O3  BCD     1      33.250  41.780  18.680  1.00  0.00            
ATOM      7  C4  BCD     1      31.420  41.590  20.170  1.00  0.00            
ATOM      8  C5  BCD     1      29.910  41.160  20.370  1.00  0.00            
ATOM      9  O4  BCD     1      29.180  41.520  19.210  1.00  0.00            
ATOM     10  C6  BCD     1      29.150  41.600  21.630  1.00  0.00            
ATOM     11  O5  BCD     1      29.260  43.030  21.870  1.00  0.00            
ATOM     12  H1  BCD     1      28.840  41.470  17.240  1.00  0.00            
ATOM     13  H2  BCD     1      31.020  42.790  17.790  1.00  0.00            
ATOM     14  H3  BCD     1      32.410  41.570  16.350  1.00  0.00            
ATOM     15  H4  BCD     1      31.930  40.120  18.770  1.00  0.00            
ATOM     16  H5  BCD     1      33.870  41.420  19.320  1.00  0.00            
ATOM     17  H6  BCD     1      31.430  42.680  20.250  1.00  0.00            
ATOM     18  H7  BCD     1      29.870  40.070  20.540  1.00  0.00            
ATOM     19  H8  BCD     1      28.060  41.490  21.490  1.00  0.00            
ATOM     20  H9  BCD     1      29.300  40.980  22.520  1.00  0.00            
ATOM     21  H10 BCD     1      29.110  43.230  22.800  1.00  0.00            
ATOM     22  C7  BCD     1      27.750  36.590  16.110  1.00  0.00            
ATOM     23  O6  BCD     1      28.770  35.710  16.550  1.00  0.00            
ATOM     24  C8  BCD     1      28.420  37.650  15.280  1.00  0.00            
ATOM     25  O7  BCD     1      28.910  37.110  14.030  1.00  0.00            
ATOM     26  C9  BCD     1      29.480  38.470  16.050  1.00  0.00            
ATOM     27  O8  BCD     1      30.070  39.520  15.210  1.00  0.00            
ATOM     28  C10 BCD     1      28.700  39.060  17.190  1.00  0.00            
ATOM     29  C11 BCD     1      27.950  38.040  18.070  1.00  0.00            
ATOM     30  O9  BCD     1      27.150  37.220  17.250  1.00  0.00            
ATOM     31  C12 BCD     1      27.010  38.720  18.990  1.00  0.00            
ATOM     32  O10 BCD     1      26.410  37.780  19.900  1.00  0.00            
ATOM     33  H11 BCD     1      26.980  35.990  15.600  1.00  0.00            
ATOM     34  H12 BCD     1      27.640  38.400  15.110  1.00  0.00            
ATOM     35  H13 BCD     1      29.470  37.850  13.800  1.00  0.00            
ATOM     36  H14 BCD     1      30.250  37.800  16.430  1.00  0.00            
ATOM     37  H15 BCD     1      30.450  40.170  15.810  1.00  0.00            
ATOM     38  H16 BCD     1      27.960  39.790  16.840  1.00  0.00            
ATOM     39  H17 BCD     1      28.670  37.400  18.590  1.00  0.00            
ATOM     40  H18 BCD     1      27.590  39.400  19.630  1.00  0.00            
ATOM     41  H19 BCD     1      26.260  39.300  18.430  1.00  0.00            
ATOM     42  H20 BCD     1      25.690  37.300  19.470  1.00  0.00            
ATOM     43  C13 BCD     1      29.530  31.580  17.150  1.00  0.00            
ATOM     44  O11 BCD     1      30.780  31.730  17.630  1.00  0.00            
ATOM     45  C14 BCD     1      29.400  32.130  15.690  1.00  0.00            
ATOM     46  O12 BCD     1      30.390  31.580  14.880  1.00  0.00            
ATOM     47  C15 BCD     1      29.400  33.630  15.540  1.00  0.00            
ATOM     48  O13 BCD     1      29.240  34.140  14.200  1.00  0.00            
ATOM     49  C16 BCD     1      28.480  34.280  16.600  1.00  0.00            
ATOM     50  C17 BCD     1      28.720  33.630  17.950  1.00  0.00            
ATOM     51  O14 BCD     1      28.540  32.210  17.990  1.00  0.00            
ATOM     52  C18 BCD     1      27.710  34.210  18.930  1.00  0.00            
ATOM     53  O15 BCD     1      26.300  34.100  18.450  1.00  0.00            
ATOM     54  H21 BCD     1      29.270  30.510  17.150  1.00  0.00            
ATOM     55  H22 BCD     1      28.420  31.880  15.270  1.00  0.00            
ATOM     56  H23 BCD     1      30.250  31.880  13.980  1.00  0.00            
ATOM     57  H24 BCD     1      30.460  33.900  15.700  1.00  0.00            
ATOM     58  H25 BCD     1      29.380  35.090  14.240  1.00  0.00            
ATOM     59  H26 BCD     1      27.460  34.070  16.250  1.00  0.00            
ATOM     60  H27 BCD     1      29.650  33.950  18.450  1.00  0.00            
ATOM     61  H28 BCD     1      27.900  33.550  19.780  1.00  0.00            
ATOM     62  H29 BCD     1      28.020  35.220  19.240  1.00  0.00            
ATOM     63  H30 BCD     1      25.950  34.990  18.530  1.00  0.00            
ATOM     64  C19 BCD     1      33.760  29.930  19.530  1.00  0.00            
ATOM     65  O16 BCD     1      33.780  31.160  20.130  1.00  0.00            
ATOM     66  C20 BCD     1      34.010  30.160  18.100  1.00  0.00            
ATOM     67  O17 BCD     1      35.340  30.630  17.970  1.00  0.00            
ATOM     68  C21 BCD     1      32.930  30.970  17.490  1.00  0.00            
ATOM     69  O18 BCD     1      32.940  30.910  16.060  1.00  0.00            
ATOM     70  C22 BCD     1      31.540  30.580  17.900  1.00  0.00            
ATOM     71  C23 BCD     1      31.360  30.110  19.350  1.00  0.00            
ATOM     72  O19 BCD     1      32.520  29.350  19.770  1.00  0.00            
ATOM     73  C24 BCD     1      30.140  29.260  19.590  1.00  0.00            
ATOM     74  O20 BCD     1      30.090  28.230  18.710  1.00  0.00            
ATOM     75  H31 BCD     1      34.500  29.290  20.010  1.00  0.00            
ATOM     76  H32 BCD     1      33.930  29.190  17.580  1.00  0.00            
ATOM     77  H33 BCD     1      35.500  31.290  18.650  1.00  0.00            
ATOM     78  H34 BCD     1      33.140  32.000  17.810  1.00  0.00            
ATOM     79  H35 BCD     1      32.000  31.030  15.900  1.00  0.00            
ATOM     80  H36 BCD     1      31.210  29.710  17.310  1.00  0.00            
ATOM     81  H37 BCD     1      31.160  30.990  19.980  1.00  0.00            
ATOM     82  H38 BCD     1      30.220  28.820  20.590  1.00  0.00            
ATOM     83  H39 BCD     1      29.190  29.800  19.550  1.00  0.00            
ATOM     84  H40 BCD     1      30.850  27.650  18.790  1.00  0.00            
ATOM     85  C25 BCD     1      35.190  32.840  23.660  1.00  0.00            
ATOM     86  O21 BCD     1      34.460  34.070  23.520  1.00  0.00            
ATOM     87  C26 BCD     1      36.230  32.570  22.540  1.00  0.00            
ATOM     88  O22 BCD     1      37.170  33.630  22.500  1.00  0.00            
ATOM     89  C27 BCD     1      35.650  32.300  21.150  1.00  0.00            
ATOM     90  O23 BCD     1      36.650  31.900  20.140  1.00  0.00            
ATOM     91  C28 BCD     1      34.540  31.220  21.370  1.00  0.00            
ATOM     92  C29 BCD     1      33.540  31.550  22.490  1.00  0.00            
ATOM     93  O24 BCD     1      34.320  31.700  23.700  1.00  0.00            
ATOM     94  C30 BCD     1      32.560  30.440  22.710  1.00  0.00            
ATOM     95  O25 BCD     1      33.180  29.170  22.980  1.00  0.00            
ATOM     96  H41 BCD     1      35.740  32.810  24.610  1.00  0.00            
ATOM     97  H42 BCD     1      36.730  31.690  22.960  1.00  0.00            
ATOM     98  H43 BCD     1      38.000  33.230  22.250  1.00  0.00            
ATOM     99  H44 BCD     1      35.120  33.180  20.750  1.00  0.00            
ATOM    100  H45 BCD     1      37.310  32.580  19.990  1.00  0.00            
ATOM    101  H46 BCD     1      35.070  30.300  21.630  1.00  0.00            
ATOM    102  H47 BCD     1      32.960  32.460  22.290  1.00  0.00            
ATOM    103  H48 BCD     1      31.970  30.730  23.580  1.00  0.00            
ATOM    104  H49 BCD     1      31.920  30.380  21.820  1.00  0.00            
ATOM    105  H50 BCD     1      33.300  29.050  23.920  1.00  0.00            
ATOM    106  C31 BCD     1      33.760  37.660  25.430  1.00  0.00            
ATOM    107  O26 BCD     1      33.440  38.200  24.140  1.00  0.00            
ATOM    108  C32 BCD     1      35.220  37.160  25.440  1.00  0.00            
ATOM    109  O27 BCD     1      36.070  38.270  25.060  1.00  0.00            
ATOM    110  C33 BCD     1      35.420  36.010  24.420  1.00  0.00            
ATOM    111  C34 BCD     1      34.380  34.880  24.680  1.00  0.00            
ATOM    112  C35 BCD     1      33.000  35.500  24.730  1.00  0.00            
ATOM    113  O28 BCD     1      32.930  36.590  25.720  1.00  0.00            
ATOM    114  C36 BCD     1      31.860  34.550  25.080  1.00  0.00            
ATOM    115  O29 BCD     1      31.990  33.950  26.350  1.00  0.00            
ATOM    116  O30 BCD     1      36.810  35.490  24.380  1.00  0.00            
ATOM    117  H51 BCD     1      33.560  38.390  26.220  1.00  0.00            
ATOM    118  H52 BCD     1      35.360  36.770  26.450  1.00  0.00            
ATOM    119  H53 BCD     1      36.880  38.140  25.550  1.00  0.00            
ATOM    120  H54 BCD     1      35.250  36.270  23.370  1.00  0.00            
ATOM    121  H55 BCD     1      36.900  34.810  23.710  1.00  0.00            
ATOM    122  H56 BCD     1      34.500  34.350  25.630  1.00  0.00            
ATOM    123  H57 BCD     1      32.750  35.960  23.770  1.00  0.00            
ATOM    124  H58 BCD     1      30.930  35.120  25.070  1.00  0.00            
ATOM    125  H59 BCD     1      31.770  33.800  24.280  1.00  0.00            
ATOM    126  H60 BCD     1      32.090  34.650  27.010  1.00  0.00            
ATOM    127  C37 BCD     1      32.450  41.710  22.290  1.00  0.00            
ATOM    128  O31 BCD     1      32.210  40.930  21.130  1.00  0.00            
ATOM    129  C38 BCD     1      33.880  41.650  22.720  1.00  0.00            
ATOM    130  O32 BCD     1      34.800  42.210  21.710  1.00  0.00            
ATOM    131  C39 BCD     1      34.340  40.240  23.130  1.00  0.00            
ATOM    132  O33 BCD     1      35.600  40.430  23.770  1.00  0.00            
ATOM    133  C40 BCD     1      33.290  39.610  24.110  1.00  0.00            
ATOM    134  C41 BCD     1      31.780  39.900  23.710  1.00  0.00            
ATOM    135  O34 BCD     1      31.660  41.280  23.330  1.00  0.00            
ATOM    136  C42 BCD     1      30.810  39.580  24.810  1.00  0.00            
ATOM    137  O35 BCD     1      31.010  40.440  25.960  1.00  0.00            
ATOM    138  H61 BCD     1      32.100  42.730  22.130  1.00  0.00            
ATOM    139  H62 BCD     1      33.940  42.270  23.630  1.00  0.00            
ATOM    140  H63 BCD     1      35.650  42.250  22.150  1.00  0.00            
ATOM    141  H64 BCD     1      34.530  39.640  22.230  1.00  0.00            
ATOM    142  H65 BCD     1      35.880  39.570  24.110  1.00  0.00            
ATOM    143  H66 BCD     1      33.450  39.950  25.140  1.00  0.00            
ATOM    144  H67 BCD     1      31.500  39.240  22.880  1.00  0.00            
ATOM    145  H68 BCD     1      29.780  39.690  24.450  1.00  0.00            
ATOM    146  H69 BCD     1      30.990  38.540  25.120  1.00  0.00            
ATOM    147  H70 BCD     1      30.170  40.590  26.400  1.00  0.00            
ATOM    148  C1  CV1     2      40.200  38.740  19.870  1.00  0.00            
ATOM    149  C2  CV1     2      38.820  38.840  19.150  1.00  0.00            
ATOM    150  N1  CV1     2      37.760  39.910  19.550  1.00  0.00            
ATOM    151  C3  CV1     2      38.440  41.310  19.760  1.00  0.00            
ATOM    152  C4  CV1     2      37.420  42.450  19.420  1.00  0.00            
ATOM    153  C5  CV1     2      37.050  39.450  20.870  1.00  0.00            
ATOM    154  C6  CV1     2      36.420  38.070  20.880  1.00  0.00            
ATOM    155  O1  CV1     2      35.140  38.130  20.200  1.00  0.00            
ATOM    156  C7  CV1     2      34.570  36.870  19.930  1.00  0.00            
ATOM    157  O2  CV1     2      35.110  35.760  20.050  1.00  0.00            
ATOM    158  C8  CV1     2      33.120  37.000  19.440  1.00  0.00            
ATOM    159  C9  CV1     2      33.050  36.530  17.970  1.00  0.00            
ATOM    160  C10 CV1     2      33.160  35.180  17.680  1.00  0.00            
ATOM    161  C11 CV1     2      33.160  34.710  16.360  1.00  0.00            
ATOM    162  C12 CV1     2      33.030  35.620  15.350  1.00  0.00            
ATOM    163  C13 CV1     2      32.910  36.970  15.580  1.00  0.00            
ATOM    164  C14 CV1     2      32.930  37.450  16.900  1.00  0.00            
ATOM    165  C15 CV1     2      32.090  36.500  20.400  1.00  0.00            
ATOM    166  C16 CV1     2      31.040  37.350  20.730  1.00  0.00            
ATOM    167  C17 CV1     2      30.040  36.990  21.590  1.00  0.00            
ATOM    168  C18 CV1     2      29.950  35.670  22.050  1.00  0.00            
ATOM    169  C19 CV1     2      30.880  34.730  21.560  1.00  0.00            
ATOM    170  C20 CV1     2      31.960  35.190  20.840  1.00  0.00            
ATOM    171  H1  CV1     2      40.840  39.630  19.780  1.00  0.00            
ATOM    172  H2  CV1     2      40.040  38.460  20.920  1.00  0.00            
ATOM    173  H3  CV1     2      40.680  37.840  19.480  1.00  0.00            
ATOM    174  H4  CV1     2      38.360  37.850  19.170  1.00  0.00            
ATOM    175  H5  CV1     2      39.110  39.090  18.130  1.00  0.00            
ATOM    176  H6  CV1     2      37.040  39.910  18.820  1.00  0.00            
ATOM    177  H7  CV1     2      39.300  41.420  19.100  1.00  0.00            
ATOM    178  H8  CV1     2      38.740  41.410  20.800  1.00  0.00            
ATOM    179  H9  CV1     2      36.460  42.330  19.930  1.00  0.00            
ATOM    180  H10 CV1     2      37.800  43.400  19.810  1.00  0.00            
ATOM    181  H11 CV1     2      37.230  42.490  18.340  1.00  0.00            
ATOM    182  H12 CV1     2      36.320  40.220  21.130  1.00  0.00            
ATOM    183  H13 CV1     2      37.720  39.470  21.730  1.00  0.00            
ATOM    184  H14 CV1     2      36.140  37.920  21.930  1.00  0.00            
ATOM    185  H15 CV1     2      37.100  37.280  20.540  1.00  0.00            
ATOM    186  H16 CV1     2      33.020  38.100  19.460  1.00  0.00            
ATOM    187  H17 CV1     2      33.300  34.480  18.500  1.00  0.00            
ATOM    188  H18 CV1     2      33.260  33.660  16.080  1.00  0.00            
ATOM    189  H19 CV1     2      32.980  35.340  14.300  1.00  0.00            
ATOM    190  H20 CV1     2      32.840  37.590  14.700  1.00  0.00            
ATOM    191  H21 CV1     2      32.980  38.520  17.090  1.00  0.00            
ATOM    192  H22 CV1     2      31.000  38.340  20.290  1.00  0.00            
ATOM    193  H23 CV1     2      29.210  37.650  21.840  1.00  0.00            
ATOM    194  H24 CV1     2      29.130  35.430  22.720  1.00  0.00            
ATOM    195  H25 CV1     2      30.820  33.680  21.840  1.00  0.00            
ATOM    196  H26 CV1     2      32.780  34.500  20.720  1.00  0.00            
TER
ENDMDL
MODEL        1
ATOM      1  C1  BCD     1      21.180  35.340  10.990  1.00  0.00            
ATOM      2  O1  BCD     1      21.370  34.720  12.300  1.00  0.00            
ATOM      3  C2  BCD     1      22.550  35.230  10.190  1.00  0.00            
ATOM      4  O2  BCD     1      23.000  33.860  10.040  1.00  0.00            
ATOM      5  C3  BCD     1      23.600  36.070  10.930  1.00  0.00            
ATOM      6  O3  BCD     1      24.910  36.100  10.350  1.00  0.00            
ATOM      7  C4  BCD     1      23.070  37.540  11.120  1.00  0.00            
ATOM      8  C5  BCD     1      21.650  37.600  11.740  1.00  0.00            
ATOM      9  O4  BCD     1      20.710  36.640  11.170  1.00  0.00            
ATOM     10  C6  BCD     1      21.080  39.030  11.860  1.00  0.00            
ATOM     11  O5  BCD     1      20.700  39.410  10.540  1.00  0.00            
ATOM     12  H1  BCD     1      20.420  34.760  10.440  1.00  0.00            
ATOM     13  H2  BCD     1      22.320  35.720   9.230  1.00  0.00            
ATOM     14  H3  BCD     1      23.740  33.900   9.430  1.00  0.00            
ATOM     15  H4  BCD     1      23.630  35.670  11.960  1.00  0.00            
ATOM     16  H5  BCD     1      25.430  36.560  11.020  1.00  0.00            
ATOM     17  H6  BCD     1      23.150  38.160  10.220  1.00  0.00            
ATOM     18  H7  BCD     1      21.820  37.210  12.750  1.00  0.00            
ATOM     19  H8  BCD     1      20.220  38.930  12.530  1.00  0.00            
ATOM     20  H9  BCD     1      21.820  39.720  12.280  1.00  0.00            
ATOM     21  H10 BCD     1      21.030  40.310  10.470  1.00  0.00            
ATOM     22  C7  BCD     1      19.110  31.740  14.280  1.00  0.00            
ATOM     23  O6  BCD     1      19.520  32.070  15.580  1.00  0.00            
ATOM     24  C8  BCD     1      20.360  31.310  13.520  1.00  0.00            
ATOM     25  O7  BCD     1      21.120  30.320  14.220  1.00  0.00            
ATOM     26  C9  BCD     1      21.230  32.450  13.050  1.00  0.00            
ATOM     27  O8  BCD     1      22.290  32.060  12.120  1.00  0.00            
ATOM     28  C10 BCD     1      20.430  33.610  12.490  1.00  0.00            
ATOM     29  C11 BCD     1      19.260  33.990  13.320  1.00  0.00            
ATOM     30  O9  BCD     1      18.500  32.830  13.590  1.00  0.00            
ATOM     31  C12 BCD     1      18.270  35.010  12.880  1.00  0.00            
ATOM     32  O10 BCD     1      17.870  34.790  11.500  1.00  0.00            
ATOM     33  H11 BCD     1      18.450  30.860  14.360  1.00  0.00            
ATOM     34  H12 BCD     1      20.030  30.820  12.590  1.00  0.00            
ATOM     35  H13 BCD     1      21.800  30.040  13.600  1.00  0.00            
ATOM     36  H14 BCD     1      21.750  32.800  13.950  1.00  0.00            
ATOM     37  H15 BCD     1      22.790  32.850  11.860  1.00  0.00            
ATOM     38  H16 BCD     1      20.120  33.190  11.520  1.00  0.00            
ATOM     39  H17 BCD     1      19.760  34.270  14.250  1.00  0.00            
ATOM     40  H18 BCD     1      17.370  34.830  13.480  1.00  0.00            
ATOM     41  H19 BCD     1      18.680  35.980  13.170  1.00  0.00            
ATOM     42  H20 BCD     1      18.090  35.620  11.070  1.00  0.00            
ATOM     43  C13 BCD     1      18.770  31.560  19.640  1.00  0.00            
ATOM     44  O11 BCD     1      19.770  32.620  19.790  1.00  0.00            
ATOM     45  C14 BCD     1      19.430  30.380  18.910  1.00  0.00            
ATOM     46  O12 BCD     1      20.550  29.880  19.600  1.00  0.00            
ATOM     47  C15 BCD     1      19.920  30.780  17.480  1.00  0.00            
ATOM     48  O13 BCD     1      20.540  29.720  16.770  1.00  0.00            
ATOM     49  C16 BCD     1      18.790  31.470  16.650  1.00  0.00            
ATOM     50  C17 BCD     1      18.110  32.490  17.500  1.00  0.00            
ATOM     51  O14 BCD     1      17.700  32.040  18.790  1.00  0.00            
ATOM     52  C18 BCD     1      17.000  33.280  16.820  1.00  0.00            
ATOM     53  O15 BCD     1      16.520  34.290  17.640  1.00  0.00            
ATOM     54  H21 BCD     1      18.350  31.390  20.630  1.00  0.00            
ATOM     55  H22 BCD     1      18.630  29.630  18.910  1.00  0.00            
ATOM     56  H23 BCD     1      20.790  29.030  19.240  1.00  0.00            
ATOM     57  H24 BCD     1      20.740  31.480  17.720  1.00  0.00            
ATOM     58  H25 BCD     1      20.670  29.940  15.840  1.00  0.00            
ATOM     59  H26 BCD     1      18.110  30.650  16.370  1.00  0.00            
ATOM     60  H27 BCD     1      18.960  33.170  17.590  1.00  0.00            
ATOM     61  H28 BCD     1      17.470  33.720  15.920  1.00  0.00            
ATOM     62  H29 BCD     1      16.180  32.590  16.610  1.00  0.00            
ATOM     63  H30 BCD     1      16.420  33.860  18.490  1.00  0.00            
ATOM     64  C19 BCD     1      21.820  35.150  22.370  1.00  0.00            
ATOM     65  O16 BCD     1      22.090  36.050  21.310  1.00  0.00            
ATOM     66  C20 BCD     1      22.450  33.830  22.170  1.00  0.00            
ATOM     67  O17 BCD     1      23.840  33.830  22.060  1.00  0.00            
ATOM     68  C21 BCD     1      21.820  33.100  20.990  1.00  0.00            
ATOM     69  O18 BCD     1      22.370  31.730  20.820  1.00  0.00            
ATOM     70  C22 BCD     1      20.260  32.970  21.070  1.00  0.00            
ATOM     71  C23 BCD     1      19.730  34.420  21.370  1.00  0.00            
ATOM     72  O19 BCD     1      20.390  35.000  22.460  1.00  0.00            
ATOM     73  C24 BCD     1      18.200  34.380  21.550  1.00  0.00            
ATOM     74  O20 BCD     1      17.920  33.580  22.730  1.00  0.00            
ATOM     75  H31 BCD     1      21.970  35.630  23.340  1.00  0.00            
ATOM     76  H32 BCD     1      22.070  33.250  23.020  1.00  0.00            
ATOM     77  H33 BCD     1      24.210  34.210  22.860  1.00  0.00            
ATOM     78  H34 BCD     1      22.260  33.640  20.150  1.00  0.00            
ATOM     79  H35 BCD     1      21.710  31.170  20.410  1.00  0.00            
ATOM     80  H36 BCD     1      20.030  32.280  21.890  1.00  0.00            
ATOM     81  H37 BCD     1      19.880  34.990  20.440  1.00  0.00            
ATOM     82  H38 BCD     1      17.810  35.400  21.630  1.00  0.00            
ATOM     83  H39 BCD     1      17.560  33.990  20.740  1.00  0.00            
ATOM     84  H40 BCD     1      17.400  34.090  23.360  1.00  0.00            
ATOM     85  C25 BCD     1      23.240  40.000  20.920  1.00  0.00            
ATOM     86  O21 BCD     1      24.050  39.560  19.770  1.00  0.00            
ATOM     87  C26 BCD     1      23.770  39.260  22.090  1.00  0.00            
ATOM     88  O22 BCD     1      25.190  39.670  22.240  1.00  0.00            
ATOM     89  C27 BCD     1      23.540  37.780  21.970  1.00  0.00            
ATOM     90  O23 BCD     1      24.150  37.010  23.050  1.00  0.00            
ATOM     91  C28 BCD     1      22.110  37.430  21.640  1.00  0.00            
ATOM     92  C29 BCD     1      21.620  38.250  20.470  1.00  0.00            
ATOM     93  O24 BCD     1      21.880  39.670  20.760  1.00  0.00            
ATOM     94  C30 BCD     1      20.190  37.930  20.150  1.00  0.00            
ATOM     95  O25 BCD     1      19.370  37.740  21.350  1.00  0.00            
ATOM     96  H41 BCD     1      23.290  41.060  21.200  1.00  0.00            
ATOM     97  H42 BCD     1      23.270  39.600  23.010  1.00  0.00            
ATOM     98  H43 BCD     1      25.150  40.630  22.270  1.00  0.00            
ATOM     99  H44 BCD     1      24.040  37.400  21.070  1.00  0.00            
ATOM    100  H45 BCD     1      25.050  37.240  23.270  1.00  0.00            
ATOM    101  H46 BCD     1      21.490  37.710  22.500  1.00  0.00            
ATOM    102  H47 BCD     1      22.230  38.020  19.590  1.00  0.00            
ATOM    103  H48 BCD     1      19.820  38.840  19.670  1.00  0.00            
ATOM    104  H49 BCD     1      20.140  37.030  19.520  1.00  0.00            
ATOM    105  H50 BCD     1      18.420  37.850  21.210  1.00  0.00            
ATOM    106  C31 BCD     1      25.710  41.430  16.460  1.00  0.00            
ATOM    107  O26 BCD     1      25.200  40.400  15.640  1.00  0.00            
ATOM    108  C32 BCD     1      26.660  40.950  17.440  1.00  0.00            
ATOM    109  O27 BCD     1      27.790  40.300  16.840  1.00  0.00            
ATOM    110  C33 BCD     1      25.950  40.030  18.570  1.00  0.00            
ATOM    111  C34 BCD     1      24.720  40.640  19.030  1.00  0.00            
ATOM    112  C35 BCD     1      23.820  41.140  17.910  1.00  0.00            
ATOM    113  O28 BCD     1      24.580  42.080  17.110  1.00  0.00            
ATOM    114  C36 BCD     1      22.570  41.860  18.310  1.00  0.00            
ATOM    115  O29 BCD     1      22.800  42.910  19.240  1.00  0.00            
ATOM    116  O30 BCD     1      26.850  39.680  19.590  1.00  0.00            
ATOM    117  H51 BCD     1      26.160  42.270  15.910  1.00  0.00            
ATOM    118  H52 BCD     1      27.050  41.780  18.040  1.00  0.00            
ATOM    119  H53 BCD     1      28.340  40.000  17.580  1.00  0.00            
ATOM    120  H54 BCD     1      25.660  39.070  18.120  1.00  0.00            
ATOM    121  H55 BCD     1      26.320  39.350  20.320  1.00  0.00            
ATOM    122  H56 BCD     1      25.020  41.460  19.700  1.00  0.00            
ATOM    123  H57 BCD     1      23.490  40.350  17.230  1.00  0.00            
ATOM    124  H58 BCD     1      22.050  42.160  17.390  1.00  0.00            
ATOM    125  H59 BCD     1      21.770  41.200  18.650  1.00  0.00            
ATOM    126  H60 BCD     1      23.160  43.720  18.860  1.00  0.00            
ATOM    127  C37 BCD     1      24.800  39.200  11.710  1.00  0.00            
ATOM    128  O31 BCD     1      23.870  38.110  12.070  1.00  0.00            
ATOM    129  C38 BCD     1      26.160  38.900  12.400  1.00  0.00            
ATOM    130  O32 BCD     1      26.630  37.590  11.980  1.00  0.00            
ATOM    131  C39 BCD     1      26.090  39.120  13.890  1.00  0.00            
ATOM    132  O33 BCD     1      27.410  39.000  14.380  1.00  0.00            
ATOM    133  C40 BCD     1      25.500  40.490  14.220  1.00  0.00            
ATOM    134  C41 BCD     1      24.110  40.590  13.580  1.00  0.00            
ATOM    135  O34 BCD     1      24.320  40.450  12.180  1.00  0.00            
ATOM    136  C42 BCD     1      23.290  41.810  13.890  1.00  0.00            
ATOM    137  O35 BCD     1      24.030  42.950  13.570  1.00  0.00            
ATOM    138  H61 BCD     1      24.980  39.360  10.640  1.00  0.00            
ATOM    139  H62 BCD     1      26.950  39.570  12.020  1.00  0.00            
ATOM    140  H63 BCD     1      27.460  37.400  12.420  1.00  0.00            
ATOM    141  H64 BCD     1      25.480  38.400  14.450  1.00  0.00            
ATOM    142  H65 BCD     1      27.540  39.570  15.140  1.00  0.00            
ATOM    143  H66 BCD     1      26.190  41.300  13.980  1.00  0.00            
ATOM    144  H67 BCD     1      23.610  39.670  13.920  1.00  0.00            
ATOM    145  H68 BCD     1      22.370  41.880  13.290  1.00  0.00            
ATOM    146  H69 BCD     1      23.080  41.740  14.970  1.00  0.00            
ATOM    147  H70 BCD     1      23.460  43.640  13.210  1.00  0.00            
ATOM    148  C1  CV1     2      24.310  28.780  20.070  1.00  0.00            
ATOM    149  C2  CV1     2      25.170  28.960  18.830  1.00  0.00            
ATOM    150  N1  CV1     2      25.070  30.340  18.010  1.00  0.00            
ATOM    151  C3  CV1     2      25.470  31.480  18.950  1.00  0.00            
ATOM    152  C4  CV1     2      26.970  31.750  19.110  1.00  0.00            
ATOM    153  C5  CV1     2      23.680  30.580  17.620  1.00  0.00            
ATOM    154  C6  CV1     2      23.460  31.550  16.470  1.00  0.00            
ATOM    155  O1  CV1     2      23.200  32.770  17.180  1.00  0.00            
ATOM    156  C7  CV1     2      23.120  33.920  16.500  1.00  0.00            
ATOM    157  O2  CV1     2      23.160  34.040  15.290  1.00  0.00            
ATOM    158  C8  CV1     2      23.160  35.110  17.470  1.00  0.00            
ATOM    159  C9  CV1     2      24.540  35.670  17.730  1.00  0.00            
ATOM    160  C10 CV1     2      25.360  36.130  16.720  1.00  0.00            
ATOM    161  C11 CV1     2      26.690  36.480  16.990  1.00  0.00            
ATOM    162  C12 CV1     2      27.150  36.520  18.290  1.00  0.00            
ATOM    163  C13 CV1     2      26.330  36.110  19.360  1.00  0.00            
ATOM    164  C14 CV1     2      25.020  35.660  19.050  1.00  0.00            
ATOM    165  C15 CV1     2      22.090  36.100  17.060  1.00  0.00            
ATOM    166  C16 CV1     2      22.400  37.440  16.580  1.00  0.00            
ATOM    167  C17 CV1     2      21.330  38.210  16.100  1.00  0.00            
ATOM    168  C18 CV1     2      19.990  37.770  16.080  1.00  0.00            
ATOM    169  C19 CV1     2      19.700  36.540  16.710  1.00  0.00            
ATOM    170  C20 CV1     2      20.730  35.670  17.120  1.00  0.00            
ATOM    171  H1  CV1     2      23.250  29.000  19.870  1.00  0.00            
ATOM    172  H2  CV1     2      24.400  27.750  20.450  1.00  0.00            
ATOM    173  H3  CV1     2      24.640  29.410  20.910  1.00  0.00            
ATOM    174  H4  CV1     2      25.020  28.140  18.120  1.00  0.00            
ATOM    175  H5  CV1     2      26.200  28.890  19.180  1.00  0.00            
ATOM    176  H6  CV1     2      25.720  30.340  17.210  1.00  0.00            
ATOM    177  H7  CV1     2      25.030  31.500  19.950  1.00  0.00            
ATOM    178  H8  CV1     2      24.990  32.320  18.460  1.00  0.00            
ATOM    179  H9  CV1     2      27.360  31.020  19.830  1.00  0.00            
ATOM    180  H10 CV1     2      27.560  31.620  18.190  1.00  0.00            
ATOM    181  H11 CV1     2      27.050  32.770  19.510  1.00  0.00            
ATOM    182  H12 CV1     2      23.140  30.860  18.530  1.00  0.00            
ATOM    183  H13 CV1     2      23.310  29.590  17.360  1.00  0.00            
ATOM    184  H14 CV1     2      22.560  31.350  15.880  1.00  0.00            
ATOM    185  H15 CV1     2      24.400  31.560  15.890  1.00  0.00            
ATOM    186  H16 CV1     2      22.950  34.620  18.430  1.00  0.00            
ATOM    187  H17 CV1     2      25.020  36.190  15.690  1.00  0.00            
ATOM    188  H18 CV1     2      27.270  36.750  16.110  1.00  0.00            
ATOM    189  H19 CV1     2      28.180  36.800  18.510  1.00  0.00            
ATOM    190  H20 CV1     2      26.590  36.260  20.400  1.00  0.00            
ATOM    191  H21 CV1     2      24.360  35.400  19.870  1.00  0.00            
ATOM    192  H22 CV1     2      23.400  37.870  16.550  1.00  0.00            
ATOM    193  H23 CV1     2      21.450  39.190  15.650  1.00  0.00            
ATOM    194  H24 CV1     2      19.190  38.400  15.700  1.00  0.00            
ATOM    195  H25 CV1     2      18.710  36.140  16.850  1.00  0.00            
ATOM    196  H26 CV1     2      20.460  34.710  17.550  1.00  0.00            
TER
ENDMDL
MODEL        1
ATOM      1  C1  BCD     1      19.660  34.150   9.930  1.00  0.00            
ATOM      2  O1  BCD     1      19.640  33.440  11.170  1.00  0.00            
ATOM      3  C2  BCD     1      21.140  34.330   9.490  1.00  0.00            
ATOM      4  O2  BCD     1      21.850  33.110   9.390  1.00  0.00            
ATOM      5  C3  BCD     1      21.930  35.270  10.420  1.00  0.00            
ATOM      6  O3  BCD     1      23.270  35.450   9.930  1.00  0.00            
ATOM      7  C4  BCD     1      21.260  36.590  10.810  1.00  0.00            
ATOM      8  C5  BCD     1      19.800  36.330  11.180  1.00  0.00            
ATOM      9  O4  BCD     1      19.200  35.520  10.140  1.00  0.00            
ATOM     10  C6  BCD     1      19.040  37.660  11.320  1.00  0.00            
ATOM     11  O5  BCD     1      19.020  38.340  10.050  1.00  0.00            
ATOM     12  H1  BCD     1      19.100  33.700   9.110  1.00  0.00            
ATOM     13  H2  BCD     1      21.150  34.810   8.500  1.00  0.00            
ATOM     14  H3  BCD     1      22.760  33.220   9.080  1.00  0.00            
ATOM     15  H4  BCD     1      21.970  34.790  11.410  1.00  0.00            
ATOM     16  H5  BCD     1      23.760  36.160  10.340  1.00  0.00            
ATOM     17  H6  BCD     1      21.310  37.280   9.950  1.00  0.00            
ATOM     18  H7  BCD     1      19.690  35.730  12.090  1.00  0.00            
ATOM     19  H8  BCD     1      18.030  37.480  11.710  1.00  0.00            
ATOM     20  H9  BCD     1      19.490  38.280  12.110  1.00  0.00            
ATOM     21  H10 BCD     1      18.840  39.270  10.240  1.00  0.00            
ATOM     22  C7  BCD     1      18.070  30.500  13.300  1.00  0.00            
ATOM     23  O6  BCD     1      18.350  31.290  14.410  1.00  0.00            
ATOM     24  C8  BCD     1      19.250  30.110  12.440  1.00  0.00            
ATOM     25  O7  BCD     1      20.100  29.200  13.160  1.00  0.00            
ATOM     26  C9  BCD     1      19.990  31.310  11.920  1.00  0.00            
ATOM     27  O8  BCD     1      21.040  30.980  11.000  1.00  0.00            
ATOM     28  C10 BCD     1      18.960  32.240  11.190  1.00  0.00            
ATOM     29  C11 BCD     1      17.700  32.380  11.980  1.00  0.00            
ATOM     30  O9  BCD     1      17.210  31.150  12.440  1.00  0.00            
ATOM     31  C12 BCD     1      16.590  33.170  11.280  1.00  0.00            
ATOM     32  O10 BCD     1      16.010  32.490  10.120  1.00  0.00            
ATOM     33  H11 BCD     1      17.560  29.550  13.470  1.00  0.00            
ATOM     34  H12 BCD     1      18.830  29.580  11.570  1.00  0.00            
ATOM     35  H13 BCD     1      20.650  28.750  12.520  1.00  0.00            
ATOM     36  H14 BCD     1      20.480  31.890  12.710  1.00  0.00            
ATOM     37  H15 BCD     1      21.350  31.770  10.550  1.00  0.00            
ATOM     38  H16 BCD     1      18.740  31.870  10.190  1.00  0.00            
ATOM     39  H17 BCD     1      17.870  33.030  12.850  1.00  0.00            
ATOM     40  H18 BCD     1      15.780  33.430  11.970  1.00  0.00            
ATOM     41  H19 BCD     1      17.010  34.170  11.110  1.00  0.00            
ATOM     42  H20 BCD     1      15.610  33.260   9.700  1.00  0.00            
ATOM     43  C13 BCD     1      18.200  30.960  18.520  1.00  0.00            
ATOM     44  O11 BCD     1      19.300  31.870  18.510  1.00  0.00            
ATOM     45  C14 BCD     1      18.590  29.710  17.740  1.00  0.00            
ATOM     46  O12 BCD     1      19.580  28.910  18.430  1.00  0.00            
ATOM     47  C15 BCD     1      18.920  29.980  16.260  1.00  0.00            
ATOM     48  O13 BCD     1      19.250  28.740  15.570  1.00  0.00            
ATOM     49  C16 BCD     1      17.860  30.770  15.600  1.00  0.00            
ATOM     50  C17 BCD     1      17.370  31.970  16.450  1.00  0.00            
ATOM     51  O14 BCD     1      17.110  31.520  17.830  1.00  0.00            
ATOM     52  C18 BCD     1      16.150  32.560  15.780  1.00  0.00            
ATOM     53  O15 BCD     1      15.700  33.750  16.440  1.00  0.00            
ATOM     54  H21 BCD     1      17.820  30.710  19.510  1.00  0.00            
ATOM     55  H22 BCD     1      17.620  29.210  17.580  1.00  0.00            
ATOM     56  H23 BCD     1      19.810  28.110  17.950  1.00  0.00            
ATOM     57  H24 BCD     1      19.780  30.670  16.260  1.00  0.00            
ATOM     58  H25 BCD     1      19.530  28.980  14.680  1.00  0.00            
ATOM     59  H26 BCD     1      16.990  30.140  15.370  1.00  0.00            
ATOM     60  H27 BCD     1      18.100  32.780  16.330  1.00  0.00            
ATOM     61  H28 BCD     1      16.350  32.880  14.750  1.00  0.00            
ATOM     62  H29 BCD     1      15.320  31.840  15.790  1.00  0.00            
ATOM     63  H30 BCD     1      14.980  33.420  16.980  1.00  0.00            
ATOM     64  C19 BCD     1      21.210  34.300  21.400  1.00  0.00            
ATOM     65  O16 BCD     1      22.140  34.840  20.530  1.00  0.00            
ATOM     66  C20 BCD     1      21.360  32.740  21.530  1.00  0.00            
ATOM     67  O17 BCD     1      22.640  32.370  21.990  1.00  0.00            
ATOM     68  C21 BCD     1      21.070  31.930  20.180  1.00  0.00            
ATOM     69  O18 BCD     1      20.940  30.530  20.360  1.00  0.00            
ATOM     70  C22 BCD     1      19.700  32.480  19.750  1.00  0.00            
ATOM     71  C23 BCD     1      19.520  33.950  19.740  1.00  0.00            
ATOM     72  O19 BCD     1      19.860  34.560  20.920  1.00  0.00            
ATOM     73  C24 BCD     1      18.170  34.450  19.230  1.00  0.00            
ATOM     74  O20 BCD     1      17.110  33.970  20.010  1.00  0.00            
ATOM     75  H31 BCD     1      21.280  34.840  22.360  1.00  0.00            
ATOM     76  H32 BCD     1      20.530  32.440  22.180  1.00  0.00            
ATOM     77  H33 BCD     1      23.160  33.090  21.610  1.00  0.00            
ATOM     78  H34 BCD     1      21.740  32.220  19.370  1.00  0.00            
ATOM     79  H35 BCD     1      20.510  30.140  19.590  1.00  0.00            
ATOM     80  H36 BCD     1      19.030  32.220  20.590  1.00  0.00            
ATOM     81  H37 BCD     1      20.270  34.430  19.100  1.00  0.00            
ATOM     82  H38 BCD     1      18.190  35.540  19.290  1.00  0.00            
ATOM     83  H39 BCD     1      17.950  34.250  18.170  1.00  0.00            
ATOM     84  H40 BCD     1      16.590  34.750  20.230  1.00  0.00            
ATOM     85  C25 BCD     1      25.410  37.340  20.730  1.00  0.00            
ATOM     86  O21 BCD     1      25.190  37.460  19.330  1.00  0.00            
ATOM     87  C26 BCD     1      25.730  35.810  20.970  1.00  0.00            
ATOM     88  O22 BCD     1      27.010  35.560  20.320  1.00  0.00            
ATOM     89  C27 BCD     1      24.520  34.910  20.550  1.00  0.00            
ATOM     90  O23 BCD     1      24.790  33.520  20.810  1.00  0.00            
ATOM     91  C28 BCD     1      23.240  35.450  21.210  1.00  0.00            
ATOM     92  C29 BCD     1      23.060  36.970  21.000  1.00  0.00            
ATOM     93  O24 BCD     1      24.240  37.660  21.410  1.00  0.00            
ATOM     94  C30 BCD     1      22.060  37.610  21.880  1.00  0.00            
ATOM     95  O25 BCD     1      22.200  37.220  23.280  1.00  0.00            
ATOM     96  H41 BCD     1      26.230  37.910  21.180  1.00  0.00            
ATOM     97  H42 BCD     1      25.890  35.740  22.050  1.00  0.00            
ATOM     98  H43 BCD     1      27.620  35.480  21.060  1.00  0.00            
ATOM     99  H44 BCD     1      24.320  35.020  19.470  1.00  0.00            
ATOM    100  H45 BCD     1      25.720  33.340  20.670  1.00  0.00            
ATOM    101  H46 BCD     1      23.250  35.310  22.300  1.00  0.00            
ATOM    102  H47 BCD     1      22.840  37.200  19.950  1.00  0.00            
ATOM    103  H48 BCD     1      22.110  38.710  21.830  1.00  0.00            
ATOM    104  H49 BCD     1      21.070  37.310  21.520  1.00  0.00            
ATOM    105  H50 BCD     1      21.510  37.670  23.780  1.00  0.00            
ATOM    106  C31 BCD     1      25.720  39.460  15.810  1.00  0.00            
ATOM    107  O26 BCD     1      24.610  38.730  15.350  1.00  0.00            
ATOM    108  C32 BCD     1      26.860  38.570  16.200  1.00  0.00            
ATOM    109  O27 BCD     1      27.390  37.850  15.100  1.00  0.00            
ATOM    110  C33 BCD     1      26.440  37.630  17.320  1.00  0.00            
ATOM    111  C34 BCD     1      25.920  38.330  18.540  1.00  0.00            
ATOM    112  C35 BCD     1      24.850  39.410  18.110  1.00  0.00            
ATOM    113  O28 BCD     1      25.410  40.190  16.980  1.00  0.00            
ATOM    114  C36 BCD     1      24.510  40.290  19.290  1.00  0.00            
ATOM    115  O29 BCD     1      25.630  40.850  19.760  1.00  0.00            
ATOM    116  O30 BCD     1      27.510  36.790  17.780  1.00  0.00            
ATOM    117  H51 BCD     1      25.910  40.200  15.020  1.00  0.00            
ATOM    118  H52 BCD     1      27.650  39.250  16.540  1.00  0.00            
ATOM    119  H53 BCD     1      27.660  37.000  15.460  1.00  0.00            
ATOM    120  H54 BCD     1      25.700  36.940  16.900  1.00  0.00            
ATOM    121  H55 BCD     1      27.220  36.260  18.530  1.00  0.00            
ATOM    122  H56 BCD     1      26.800  38.630  19.130  1.00  0.00            
ATOM    123  H57 BCD     1      23.960  38.890  17.740  1.00  0.00            
ATOM    124  H58 BCD     1      23.800  41.070  18.990  1.00  0.00            
ATOM    125  H59 BCD     1      23.990  39.970  20.200  1.00  0.00            
ATOM    126  H60 BCD     1      26.170  41.040  18.990  1.00  0.00            
ATOM    127  C37 BCD     1      22.230  38.460  11.880  1.00  0.00            
ATOM    128  O31 BCD     1      21.870  37.100  11.950  1.00  0.00            
ATOM    129  C38 BCD     1      23.780  38.630  11.760  1.00  0.00            
ATOM    130  O32 BCD     1      24.380  37.850  10.770  1.00  0.00            
ATOM    131  C39 BCD     1      24.490  38.340  13.080  1.00  0.00            
ATOM    132  O33 BCD     1      25.900  38.490  12.840  1.00  0.00            
ATOM    133  C40 BCD     1      23.900  39.160  14.200  1.00  0.00            
ATOM    134  C41 BCD     1      22.390  38.810  14.290  1.00  0.00            
ATOM    135  O34 BCD     1      21.800  39.160  13.080  1.00  0.00            
ATOM    136  C42 BCD     1      21.760  39.370  15.570  1.00  0.00            
ATOM    137  O35 BCD     1      21.380  40.760  15.390  1.00  0.00            
ATOM    138  H61 BCD     1      21.740  39.010  11.080  1.00  0.00            
ATOM    139  H62 BCD     1      23.930  39.710  11.630  1.00  0.00            
ATOM    140  H63 BCD     1      25.200  37.670  11.230  1.00  0.00            
ATOM    141  H64 BCD     1      24.260  37.290  13.320  1.00  0.00            
ATOM    142  H65 BCD     1      26.490  38.120  13.500  1.00  0.00            
ATOM    143  H66 BCD     1      24.100  40.240  14.110  1.00  0.00            
ATOM    144  H67 BCD     1      22.160  37.740  14.370  1.00  0.00            
ATOM    145  H68 BCD     1      20.960  38.700  15.930  1.00  0.00            
ATOM    146  H69 BCD     1      22.470  39.460  16.400  1.00  0.00            
ATOM    147  H70 BCD     1      21.250  40.880  14.450  1.00  0.00            
ATOM    148  C1  CV1     2      23.950  28.400  21.040  1.00  0.00            
ATOM    149  C2  CV1     2      24.740  28.210  19.710  1.00  0.00            
ATOM    150  N1  CV1     2      24.580  29.340  18.740  1.00  0.00            
ATOM    151  C3  CV1     2      25.050  30.710  19.290  1.00  0.00            
ATOM    152  C4  CV1     2      26.400  30.700  19.980  1.00  0.00            
ATOM    153  C5  CV1     2      23.090  29.220  18.320  1.00  0.00            
ATOM    154  C6  CV1     2      22.700  30.030  17.040  1.00  0.00            
ATOM    155  O1  CV1     2      22.600  31.430  17.300  1.00  0.00            
ATOM    156  C7  CV1     2      22.160  32.300  16.270  1.00  0.00            
ATOM    157  O2  CV1     2      21.800  31.960  15.140  1.00  0.00            
ATOM    158  C8  CV1     2      22.540  33.800  16.530  1.00  0.00            
ATOM    159  C9  CV1     2      23.620  34.230  15.620  1.00  0.00            
ATOM    160  C10 CV1     2      23.460  34.460  14.190  1.00  0.00            
ATOM    161  C11 CV1     2      24.580  34.780  13.440  1.00  0.00            
ATOM    162  C12 CV1     2      25.810  34.800  14.040  1.00  0.00            
ATOM    163  C13 CV1     2      26.050  34.530  15.350  1.00  0.00            
ATOM    164  C14 CV1     2      24.930  34.250  16.160  1.00  0.00            
ATOM    165  C15 CV1     2      21.340  34.720  16.620  1.00  0.00            
ATOM    166  C16 CV1     2      21.520  35.850  17.360  1.00  0.00            
ATOM    167  C17 CV1     2      20.440  36.730  17.540  1.00  0.00            
ATOM    168  C18 CV1     2      19.250  36.530  16.840  1.00  0.00            
ATOM    169  C19 CV1     2      19.100  35.430  15.970  1.00  0.00            
ATOM    170  C20 CV1     2      20.170  34.550  15.840  1.00  0.00            
ATOM    171  H1  CV1     2      23.940  27.460  21.600  1.00  0.00            
ATOM    172  H2  CV1     2      24.450  29.140  21.690  1.00  0.00            
ATOM    173  H3  CV1     2      22.910  28.760  20.990  1.00  0.00            
ATOM    174  H4  CV1     2      24.460  27.200  19.390  1.00  0.00            
ATOM    175  H5  CV1     2      25.800  28.140  19.970  1.00  0.00            
ATOM    176  H6  CV1     2      25.060  29.060  17.870  1.00  0.00            
ATOM    177  H7  CV1     2      24.300  31.010  20.030  1.00  0.00            
ATOM    178  H8  CV1     2      25.110  31.420  18.470  1.00  0.00            
ATOM    179  H9  CV1     2      26.590  31.610  20.560  1.00  0.00            
ATOM    180  H10 CV1     2      26.420  29.850  20.670  1.00  0.00            
ATOM    181  H11 CV1     2      27.150  30.600  19.190  1.00  0.00            
ATOM    182  H12 CV1     2      22.500  29.600  19.160  1.00  0.00            
ATOM    183  H13 CV1     2      22.930  28.160  18.120  1.00  0.00            
ATOM    184  H14 CV1     2      21.830  29.540  16.590  1.00  0.00            
ATOM    185  H15 CV1     2      23.520  29.770  16.360  1.00  0.00            
ATOM    186  H16 CV1     2      22.870  33.850  17.570  1.00  0.00            
ATOM    187  H17 CV1     2      22.440  34.290  13.850  1.00  0.00            
ATOM    188  H18 CV1     2      24.510  34.940  12.370  1.00  0.00            
ATOM    189  H19 CV1     2      26.700  35.070  13.480  1.00  0.00            
ATOM    190  H20 CV1     2      27.090  34.510  15.660  1.00  0.00            
ATOM    191  H21 CV1     2      25.100  34.150  17.230  1.00  0.00            
ATOM    192  H22 CV1     2      22.410  36.010  17.960  1.00  0.00            
ATOM    193  H23 CV1     2      20.540  37.600  18.180  1.00  0.00            
ATOM    194  H24 CV1     2      18.460  37.270  16.850  1.00  0.00            
ATOM    195  H25 CV1     2      18.160  35.480  15.420  1.00  0.00            
ATOM    196  H26 CV1     2      20.050  33.650  15.240  1.00  0.00            
TER
ENDMDL
MODEL        1
ATOM      1  C1  BCD     1      14.780  34.490   6.990  1.00  0.00            
ATOM      2  O1  BCD     1      13.590  33.770   7.090  1.00  0.00            
ATOM      3  C2  BCD     1      15.980  33.550   7.320  1.00  0.00            
ATOM      4  O2  BCD     1      16.000  32.350   6.530  1.00  0.00            
ATOM      5  C3  BCD     1      15.920  33.050   8.800  1.00  0.00            
ATOM      6  O3  BCD     1      17.130  32.420   9.170  1.00  0.00            
ATOM      7  C4  BCD     1      15.630  34.280   9.760  1.00  0.00            
ATOM      8  C5  BCD     1      14.580  35.290   9.220  1.00  0.00            
ATOM      9  O4  BCD     1      14.720  35.570   7.790  1.00  0.00            
ATOM     10  C6  BCD     1      14.590  36.570  10.060  1.00  0.00            
ATOM     11  O5  BCD     1      15.650  37.440   9.630  1.00  0.00            
ATOM     12  H1  BCD     1      14.950  34.830   5.960  1.00  0.00            
ATOM     13  H2  BCD     1      16.870  34.160   7.120  1.00  0.00            
ATOM     14  H3  BCD     1      16.640  31.690   6.800  1.00  0.00            
ATOM     15  H4  BCD     1      15.080  32.340   8.840  1.00  0.00            
ATOM     16  H5  BCD     1      17.220  31.610   8.670  1.00  0.00            
ATOM     17  H6  BCD     1      16.640  34.700   9.780  1.00  0.00            
ATOM     18  H7  BCD     1      13.630  34.790   9.450  1.00  0.00            
ATOM     19  H8  BCD     1      13.650  37.120   9.880  1.00  0.00            
ATOM     20  H9  BCD     1      14.700  36.340  11.130  1.00  0.00            
ATOM     21  H10 BCD     1      15.640  37.360   8.680  1.00  0.00            
ATOM     22  C7  BCD     1      10.270  32.940   4.790  1.00  0.00            
ATOM     23  O6  BCD     1       9.750  32.120   5.830  1.00  0.00            
ATOM     24  C8  BCD     1      11.540  32.340   4.190  1.00  0.00            
ATOM     25  O7  BCD     1      11.200  31.030   3.680  1.00  0.00            
ATOM     26  C9  BCD     1      12.610  32.260   5.300  1.00  0.00            
ATOM     27  O8  BCD     1      13.900  31.890   4.760  1.00  0.00            
ATOM     28  C10 BCD     1      12.810  33.730   5.910  1.00  0.00            
ATOM     29  C11 BCD     1      11.460  34.370   6.310  1.00  0.00            
ATOM     30  O9  BCD     1      10.600  34.270   5.200  1.00  0.00            
ATOM     31  C12 BCD     1      11.560  35.780   6.850  1.00  0.00            
ATOM     32  O10 BCD     1      12.280  36.670   6.020  1.00  0.00            
ATOM     33  H11 BCD     1       9.500  33.040   4.010  1.00  0.00            
ATOM     34  H12 BCD     1      11.870  33.000   3.370  1.00  0.00            
ATOM     35  H13 BCD     1      11.940  30.460   3.870  1.00  0.00            
ATOM     36  H14 BCD     1      12.290  31.650   6.150  1.00  0.00            
ATOM     37  H15 BCD     1      14.550  31.910   5.460  1.00  0.00            
ATOM     38  H16 BCD     1      13.230  34.320   5.090  1.00  0.00            
ATOM     39  H17 BCD     1      11.030  33.760   7.120  1.00  0.00            
ATOM     40  H18 BCD     1      10.510  36.080   6.970  1.00  0.00            
ATOM     41  H19 BCD     1      12.080  35.670   7.810  1.00  0.00            
ATOM     42  H20 BCD     1      11.810  36.700   5.180  1.00  0.00            
ATOM     43  C13 BCD     1       6.530  30.050   7.150  1.00  0.00            
ATOM     44  O11 BCD     1       7.450  29.460   8.110  1.00  0.00            
ATOM     45  C14 BCD     1       6.980  29.610   5.740  1.00  0.00            
ATOM     46  O12 BCD     1       7.100  28.170   5.710  1.00  0.00            
ATOM     47  C15 BCD     1       8.360  30.240   5.460  1.00  0.00            
ATOM     48  O13 BCD     1       8.790  29.830   4.090  1.00  0.00            
ATOM     49  C16 BCD     1       8.340  31.750   5.660  1.00  0.00            
ATOM     50  C17 BCD     1       7.730  32.230   6.980  1.00  0.00            
ATOM     51  O14 BCD     1       6.540  31.480   7.280  1.00  0.00            
ATOM     52  C18 BCD     1       7.250  33.640   6.950  1.00  0.00            
ATOM     53  O15 BCD     1       6.750  34.150   8.210  1.00  0.00            
ATOM     54  H21 BCD     1       5.500  29.750   7.370  1.00  0.00            
ATOM     55  H22 BCD     1       6.220  29.870   4.990  1.00  0.00            
ATOM     56  H23 BCD     1       7.280  27.970   4.790  1.00  0.00            
ATOM     57  H24 BCD     1       9.050  29.810   6.200  1.00  0.00            
ATOM     58  H25 BCD     1       9.660  30.210   3.960  1.00  0.00            
ATOM     59  H26 BCD     1       7.820  32.250   4.840  1.00  0.00            
ATOM     60  H27 BCD     1       8.500  32.060   7.750  1.00  0.00            
ATOM     61  H28 BCD     1       8.000  34.370   6.590  1.00  0.00            
ATOM     62  H29 BCD     1       6.460  33.750   6.200  1.00  0.00            
ATOM     63  H30 BCD     1       6.160  33.460   8.530  1.00  0.00            
ATOM     64  C19 BCD     1       7.320  27.120  11.590  1.00  0.00            
ATOM     65  O16 BCD     1       8.710  27.130  11.740  1.00  0.00            
ATOM     66  C20 BCD     1       7.030  26.470  10.260  1.00  0.00            
ATOM     67  O17 BCD     1       7.510  25.110  10.340  1.00  0.00            
ATOM     68  C21 BCD     1       7.560  27.350   9.120  1.00  0.00            
ATOM     69  O18 BCD     1       7.150  26.770   7.920  1.00  0.00            
ATOM     70  C22 BCD     1       6.900  28.750   9.150  1.00  0.00            
ATOM     71  C23 BCD     1       7.310  29.330  10.490  1.00  0.00            
ATOM     72  O19 BCD     1       6.820  28.500  11.560  1.00  0.00            
ATOM     73  C24 BCD     1       6.700  30.760  10.750  1.00  0.00            
ATOM     74  O20 BCD     1       5.330  30.860  10.350  1.00  0.00            
ATOM     75  H31 BCD     1       6.890  26.590  12.450  1.00  0.00            
ATOM     76  H32 BCD     1       5.960  26.510   9.990  1.00  0.00            
ATOM     77  H33 BCD     1       8.450  25.300  10.470  1.00  0.00            
ATOM     78  H34 BCD     1       8.650  27.450   9.160  1.00  0.00            
ATOM     79  H35 BCD     1       7.330  27.350   7.170  1.00  0.00            
ATOM     80  H36 BCD     1       5.800  28.680   9.090  1.00  0.00            
ATOM     81  H37 BCD     1       8.400  29.340  10.530  1.00  0.00            
ATOM     82  H38 BCD     1       6.710  31.030  11.820  1.00  0.00            
ATOM     83  H39 BCD     1       7.200  31.560  10.190  1.00  0.00            
ATOM     84  H40 BCD     1       5.280  31.730   9.940  1.00  0.00            
ATOM     85  C25 BCD     1      11.420  26.110  14.620  1.00  0.00            
ATOM     86  O21 BCD     1      12.190  27.240  14.110  1.00  0.00            
ATOM     87  C26 BCD     1      11.250  25.000  13.530  1.00  0.00            
ATOM     88  O22 BCD     1      12.520  24.650  12.960  1.00  0.00            
ATOM     89  C27 BCD     1      10.490  25.620  12.370  1.00  0.00            
ATOM     90  O23 BCD     1      10.110  24.690  11.300  1.00  0.00            
ATOM     91  C28 BCD     1       9.250  26.360  12.820  1.00  0.00            
ATOM     92  C29 BCD     1       9.450  27.310  13.980  1.00  0.00            
ATOM     93  O24 BCD     1      10.140  26.640  14.990  1.00  0.00            
ATOM     94  C30 BCD     1       8.150  27.960  14.550  1.00  0.00            
ATOM     95  O25 BCD     1       7.210  26.920  14.830  1.00  0.00            
ATOM     96  H41 BCD     1      11.970  25.720  15.490  1.00  0.00            
ATOM     97  H42 BCD     1      10.800  24.060  13.870  1.00  0.00            
ATOM     98  H43 BCD     1      13.090  25.400  12.790  1.00  0.00            
ATOM     99  H44 BCD     1      11.190  26.360  11.950  1.00  0.00            
ATOM    100  H45 BCD     1      10.300  23.770  11.490  1.00  0.00            
ATOM    101  H46 BCD     1       8.570  25.580  13.180  1.00  0.00            
ATOM    102  H47 BCD     1      10.120  28.080  13.580  1.00  0.00            
ATOM    103  H48 BCD     1       8.330  28.520  15.480  1.00  0.00            
ATOM    104  H49 BCD     1       7.760  28.710  13.850  1.00  0.00            
ATOM    105  H50 BCD     1       6.480  27.330  15.300  1.00  0.00            
ATOM    106  C31 BCD     1      14.980  29.850  15.130  1.00  0.00            
ATOM    107  O26 BCD     1      14.890  30.390  13.860  1.00  0.00            
ATOM    108  C32 BCD     1      15.530  28.450  15.040  1.00  0.00            
ATOM    109  O27 BCD     1      16.850  28.450  14.380  1.00  0.00            
ATOM    110  C33 BCD     1      14.520  27.610  14.320  1.00  0.00            
ATOM    111  C34 BCD     1      13.140  27.780  14.970  1.00  0.00            
ATOM    112  C35 BCD     1      12.700  29.210  15.310  1.00  0.00            
ATOM    113  O28 BCD     1      13.810  29.930  15.880  1.00  0.00            
ATOM    114  C36 BCD     1      11.520  29.180  16.240  1.00  0.00            
ATOM    115  O29 BCD     1      11.100  30.520  16.530  1.00  0.00            
ATOM    116  O30 BCD     1      14.940  26.240  14.280  1.00  0.00            
ATOM    117  H51 BCD     1      15.740  30.380  15.720  1.00  0.00            
ATOM    118  H52 BCD     1      15.560  28.010  16.050  1.00  0.00            
ATOM    119  H53 BCD     1      17.010  27.540  14.120  1.00  0.00            
ATOM    120  H54 BCD     1      14.520  28.050  13.320  1.00  0.00            
ATOM    121  H55 BCD     1      15.220  25.880  15.130  1.00  0.00            
ATOM    122  H56 BCD     1      13.100  27.240  15.930  1.00  0.00            
ATOM    123  H57 BCD     1      12.350  29.840  14.480  1.00  0.00            
ATOM    124  H58 BCD     1      10.650  28.720  15.770  1.00  0.00            
ATOM    125  H59 BCD     1      11.740  28.620  17.160  1.00  0.00            
ATOM    126  H60 BCD     1      10.710  30.490  17.400  1.00  0.00            
ATOM    127  C37 BCD     1      15.940  34.080  12.090  1.00  0.00            
ATOM    128  O31 BCD     1      15.180  33.710  10.940  1.00  0.00            
ATOM    129  C38 BCD     1      17.060  33.090  12.540  1.00  0.00            
ATOM    130  O32 BCD     1      18.070  33.170  11.490  1.00  0.00            
ATOM    131  C39 BCD     1      16.550  31.660  12.820  1.00  0.00            
ATOM    132  O33 BCD     1      17.640  30.800  13.200  1.00  0.00            
ATOM    133  C40 BCD     1      15.420  31.740  13.850  1.00  0.00            
ATOM    134  C41 BCD     1      14.310  32.750  13.450  1.00  0.00            
ATOM    135  O34 BCD     1      14.930  34.050  13.120  1.00  0.00            
ATOM    136  C42 BCD     1      13.380  32.870  14.690  1.00  0.00            
ATOM    137  O35 BCD     1      13.980  33.550  15.800  1.00  0.00            
ATOM    138  H61 BCD     1      16.370  35.080  11.940  1.00  0.00            
ATOM    139  H62 BCD     1      17.470  33.520  13.470  1.00  0.00            
ATOM    140  H63 BCD     1      17.580  32.880  10.720  1.00  0.00            
ATOM    141  H64 BCD     1      16.090  31.300  11.880  1.00  0.00            
ATOM    142  H65 BCD     1      17.330  30.040  13.700  1.00  0.00            
ATOM    143  H66 BCD     1      15.840  32.060  14.810  1.00  0.00            
ATOM    144  H67 BCD     1      13.720  32.310  12.630  1.00  0.00            
ATOM    145  H68 BCD     1      12.500  33.440  14.350  1.00  0.00            
ATOM    146  H69 BCD     1      12.930  31.930  15.030  1.00  0.00            
ATOM    147  H70 BCD     1      13.510  33.520  16.640  1.00  0.00            
ATOM    148  C1  CV1     2       8.570  22.990   7.580  1.00  0.00            
ATOM    149  C2  CV1     2       9.670  23.280   6.510  1.00  0.00            
ATOM    150  N1  CV1     2      10.560  24.550   6.710  1.00  0.00            
ATOM    151  C3  CV1     2      11.150  24.590   8.110  1.00  0.00            
ATOM    152  C4  CV1     2      12.040  23.390   8.560  1.00  0.00            
ATOM    153  C5  CV1     2       9.840  25.950   6.450  1.00  0.00            
ATOM    154  C6  CV1     2      10.660  27.240   6.460  1.00  0.00            
ATOM    155  O1  CV1     2      10.990  27.500   7.870  1.00  0.00            
ATOM    156  C7  CV1     2      11.730  28.590   8.200  1.00  0.00            
ATOM    157  O2  CV1     2      12.440  29.150   7.410  1.00  0.00            
ATOM    158  C8  CV1     2      11.950  28.690   9.720  1.00  0.00            
ATOM    159  C9  CV1     2      13.320  28.150  10.090  1.00  0.00            
ATOM    160  C10 CV1     2      14.450  28.960  10.380  1.00  0.00            
ATOM    161  C11 CV1     2      15.700  28.350  10.630  1.00  0.00            
ATOM    162  C12 CV1     2      15.820  26.980  10.640  1.00  0.00            
ATOM    163  C13 CV1     2      14.690  26.100  10.520  1.00  0.00            
ATOM    164  C14 CV1     2      13.470  26.760  10.140  1.00  0.00            
ATOM    165  C15 CV1     2      11.600  30.050  10.330  1.00  0.00            
ATOM    166  C16 CV1     2      11.280  31.130   9.460  1.00  0.00            
ATOM    167  C17 CV1     2      10.850  32.350  10.010  1.00  0.00            
ATOM    168  C18 CV1     2      10.660  32.480  11.400  1.00  0.00            
ATOM    169  C19 CV1     2      10.950  31.350  12.230  1.00  0.00            
ATOM    170  C20 CV1     2      11.480  30.160  11.710  1.00  0.00            
ATOM    171  H1  CV1     2       7.940  22.130   7.330  1.00  0.00            
ATOM    172  H2  CV1     2       8.960  22.880   8.600  1.00  0.00            
ATOM    173  H3  CV1     2       7.890  23.860   7.600  1.00  0.00            
ATOM    174  H4  CV1     2       9.300  23.340   5.490  1.00  0.00            
ATOM    175  H5  CV1     2      10.290  22.380   6.490  1.00  0.00            
ATOM    176  H6  CV1     2      11.320  24.480   6.020  1.00  0.00            
ATOM    177  H7  CV1     2      10.270  24.750   8.720  1.00  0.00            
ATOM    178  H8  CV1     2      11.760  25.500   8.130  1.00  0.00            
ATOM    179  H9  CV1     2      12.490  23.540   9.550  1.00  0.00            
ATOM    180  H10 CV1     2      11.540  22.420   8.610  1.00  0.00            
ATOM    181  H11 CV1     2      12.780  23.210   7.770  1.00  0.00            
ATOM    182  H12 CV1     2       9.120  26.030   7.260  1.00  0.00            
ATOM    183  H13 CV1     2       9.320  25.860   5.490  1.00  0.00            
ATOM    184  H14 CV1     2      10.110  28.090   6.050  1.00  0.00            
ATOM    185  H15 CV1     2      11.530  26.960   5.860  1.00  0.00            
ATOM    186  H16 CV1     2      11.140  28.090  10.150  1.00  0.00            
ATOM    187  H17 CV1     2      14.310  30.040  10.340  1.00  0.00            
ATOM    188  H18 CV1     2      16.520  29.030  10.840  1.00  0.00            
ATOM    189  H19 CV1     2      16.810  26.620  10.870  1.00  0.00            
ATOM    190  H20 CV1     2      14.870  25.050  10.710  1.00  0.00            
ATOM    191  H21 CV1     2      12.680  26.070   9.860  1.00  0.00            
ATOM    192  H22 CV1     2      11.310  30.990   8.380  1.00  0.00            
ATOM    193  H23 CV1     2      10.700  33.210   9.370  1.00  0.00            
ATOM    194  H24 CV1     2      10.500  33.430  11.900  1.00  0.00            
ATOM    195  H25 CV1     2      10.720  31.360  13.290  1.00  0.00            
ATOM    196  H26 CV1     2      11.580  29.330  12.400  1.00  0.00            
TER
ENDMDL
MODEL        1
ATOM      1  C1  BCD     1      24.520  28.190  19.720  1.00  0.00            
ATOM      2  O1  BCD     1      23.690  29.060  18.990  1.00  0.00            
ATOM      3  C2  BCD     1      25.390  29.080  20.560  1.00  0.00            
ATOM      4  O2  BCD     1      24.590  29.850  21.510  1.00  0.00            
ATOM      5  C3  BCD     1      26.160  30.040  19.750  1.00  0.00            
ATOM      6  O3  BCD     1      27.190  30.740  20.530  1.00  0.00            
ATOM      7  C4  BCD     1      26.890  29.250  18.620  1.00  0.00            
ATOM      8  C5  BCD     1      26.100  28.110  17.920  1.00  0.00            
ATOM      9  O4  BCD     1      25.360  27.430  18.860  1.00  0.00            
ATOM     10  C6  BCD     1      26.950  27.130  17.160  1.00  0.00            
ATOM     11  O5  BCD     1      28.110  26.740  17.890  1.00  0.00            
ATOM     12  H1  BCD     1      24.000  27.390  20.240  1.00  0.00            
ATOM     13  H2  BCD     1      26.080  28.430  21.120  1.00  0.00            
ATOM     14  H3  BCD     1      23.690  29.890  21.200  1.00  0.00            
ATOM     15  H4  BCD     1      25.460  30.780  19.330  1.00  0.00            
ATOM     16  H5  BCD     1      26.810  31.180  21.300  1.00  0.00            
ATOM     17  H6  BCD     1      27.800  28.920  19.130  1.00  0.00            
ATOM     18  H7  BCD     1      25.440  28.590  17.190  1.00  0.00            
ATOM     19  H8  BCD     1      26.420  26.210  16.890  1.00  0.00            
ATOM     20  H9  BCD     1      27.180  27.590  16.190  1.00  0.00            
ATOM     21  H10 BCD     1      28.380  25.860  17.610  1.00  0.00            
ATOM     22  C7  BCD     1      19.880  29.340  17.600  1.00  0.00            
ATOM     23  O6  BCD     1      20.090  30.570  16.870  1.00  0.00            
ATOM     24  C8  BCD     1      20.060  29.630  19.100  1.00  0.00            
ATOM     25  O7  BCD     1      19.230  30.780  19.490  1.00  0.00            
ATOM     26  C9  BCD     1      21.590  29.750  19.460  1.00  0.00            
ATOM     27  O8  BCD     1      21.920  29.800  20.920  1.00  0.00            
ATOM     28  C10 BCD     1      22.380  28.600  18.740  1.00  0.00            
ATOM     29  C11 BCD     1      22.110  28.540  17.270  1.00  0.00            
ATOM     30  O9  BCD     1      20.710  28.270  17.150  1.00  0.00            
ATOM     31  C12 BCD     1      22.770  27.350  16.540  1.00  0.00            
ATOM     32  O10 BCD     1      22.460  26.000  16.980  1.00  0.00            
ATOM     33  H11 BCD     1      18.830  29.060  17.460  1.00  0.00            
ATOM     34  H12 BCD     1      19.680  28.800  19.700  1.00  0.00            
ATOM     35  H13 BCD     1      19.250  30.890  20.440  1.00  0.00            
ATOM     36  H14 BCD     1      21.980  30.640  18.940  1.00  0.00            
ATOM     37  H15 BCD     1      21.190  30.180  21.420  1.00  0.00            
ATOM     38  H16 BCD     1      22.110  27.610  19.130  1.00  0.00            
ATOM     39  H17 BCD     1      22.280  29.510  16.780  1.00  0.00            
ATOM     40  H18 BCD     1      22.460  27.310  15.490  1.00  0.00            
ATOM     41  H19 BCD     1      23.860  27.470  16.530  1.00  0.00            
ATOM     42  H20 BCD     1      22.470  25.910  17.940  1.00  0.00            
ATOM     43  C13 BCD     1      18.330  33.100  14.220  1.00  0.00            
ATOM     44  O11 BCD     1      19.270  34.000  14.800  1.00  0.00            
ATOM     45  C14 BCD     1      17.470  32.670  15.360  1.00  0.00            
ATOM     46  O12 BCD     1      16.810  33.820  15.830  1.00  0.00            
ATOM     47  C15 BCD     1      18.300  32.100  16.460  1.00  0.00            
ATOM     48  O13 BCD     1      17.530  31.600  17.550  1.00  0.00            
ATOM     49  C16 BCD     1      19.150  30.910  15.910  1.00  0.00            
ATOM     50  C17 BCD     1      19.960  31.350  14.660  1.00  0.00            
ATOM     51  O14 BCD     1      19.020  31.980  13.760  1.00  0.00            
ATOM     52  C18 BCD     1      20.710  30.220  14.000  1.00  0.00            
ATOM     53  O15 BCD     1      19.720  29.290  13.640  1.00  0.00            
ATOM     54  H21 BCD     1      17.720  33.500  13.400  1.00  0.00            
ATOM     55  H22 BCD     1      16.670  31.970  15.080  1.00  0.00            
ATOM     56  H23 BCD     1      17.370  34.600  15.800  1.00  0.00            
ATOM     57  H24 BCD     1      19.010  32.860  16.790  1.00  0.00            
ATOM     58  H25 BCD     1      18.080  31.320  18.290  1.00  0.00            
ATOM     59  H26 BCD     1      18.480  30.090  15.610  1.00  0.00            
ATOM     60  H27 BCD     1      20.710  32.090  14.950  1.00  0.00            
ATOM     61  H28 BCD     1      21.150  30.650  13.100  1.00  0.00            
ATOM     62  H29 BCD     1      21.430  29.820  14.730  1.00  0.00            
ATOM     63  H30 BCD     1      19.070  29.900  13.270  1.00  0.00            
ATOM     64  C19 BCD     1      20.450  37.860  13.750  1.00  0.00            
ATOM     65  O16 BCD     1      21.770  37.460  14.110  1.00  0.00            
ATOM     66  C20 BCD     1      19.620  37.720  15.000  1.00  0.00            
ATOM     67  O17 BCD     1      20.100  38.540  16.000  1.00  0.00            
ATOM     68  C21 BCD     1      19.420  36.290  15.470  1.00  0.00            
ATOM     69  O18 BCD     1      18.370  36.190  16.390  1.00  0.00            
ATOM     70  C22 BCD     1      19.120  35.340  14.310  1.00  0.00            
ATOM     71  C23 BCD     1      19.980  35.600  13.030  1.00  0.00            
ATOM     72  O19 BCD     1      20.000  37.010  12.760  1.00  0.00            
ATOM     73  C24 BCD     1      19.580  34.890  11.770  1.00  0.00            
ATOM     74  O20 BCD     1      18.240  35.210  11.490  1.00  0.00            
ATOM     75  H31 BCD     1      20.390  38.850  13.290  1.00  0.00            
ATOM     76  H32 BCD     1      18.640  38.130  14.710  1.00  0.00            
ATOM     77  H33 BCD     1      19.670  38.390  16.850  1.00  0.00            
ATOM     78  H34 BCD     1      20.340  35.970  15.980  1.00  0.00            
ATOM     79  H35 BCD     1      18.610  36.700  17.180  1.00  0.00            
ATOM     80  H36 BCD     1      18.060  35.530  14.120  1.00  0.00            
ATOM     81  H37 BCD     1      20.940  35.220  13.380  1.00  0.00            
ATOM     82  H38 BCD     1      20.200  35.130  10.900  1.00  0.00            
ATOM     83  H39 BCD     1      19.570  33.790  11.840  1.00  0.00            
ATOM     84  H40 BCD     1      18.150  36.150  11.310  1.00  0.00            
ATOM     85  C25 BCD     1      25.650  38.750  13.910  1.00  0.00            
ATOM     86  O21 BCD     1      26.040  37.460  14.210  1.00  0.00            
ATOM     87  C26 BCD     1      24.790  39.380  15.050  1.00  0.00            
ATOM     88  O22 BCD     1      25.500  39.500  16.290  1.00  0.00            
ATOM     89  C27 BCD     1      23.580  38.500  15.180  1.00  0.00            
ATOM     90  O23 BCD     1      22.760  39.030  16.290  1.00  0.00            
ATOM     91  C28 BCD     1      22.800  38.470  13.840  1.00  0.00            
ATOM     92  C29 BCD     1      23.600  38.080  12.630  1.00  0.00            
ATOM     93  O24 BCD     1      24.910  38.700  12.650  1.00  0.00            
ATOM     94  C30 BCD     1      22.870  38.330  11.300  1.00  0.00            
ATOM     95  O25 BCD     1      23.630  37.950  10.170  1.00  0.00            
ATOM     96  H41 BCD     1      26.530  39.360  13.670  1.00  0.00            
ATOM     97  H42 BCD     1      24.420  40.350  14.700  1.00  0.00            
ATOM     98  H43 BCD     1      24.860  39.770  16.950  1.00  0.00            
ATOM     99  H44 BCD     1      23.980  37.500  15.400  1.00  0.00            
ATOM    100  H45 BCD     1      21.810  38.920  16.230  1.00  0.00            
ATOM    101  H46 BCD     1      22.370  39.460  13.660  1.00  0.00            
ATOM    102  H47 BCD     1      23.870  37.020  12.740  1.00  0.00            
ATOM    103  H48 BCD     1      21.890  37.850  11.230  1.00  0.00            
ATOM    104  H49 BCD     1      22.670  39.400  11.190  1.00  0.00            
ATOM    105  H50 BCD     1      24.490  38.370  10.230  1.00  0.00            
ATOM    106  C31 BCD     1      29.260  34.940  14.810  1.00  0.00            
ATOM    107  O26 BCD     1      28.350  34.110  15.590  1.00  0.00            
ATOM    108  C32 BCD     1      29.290  36.350  15.530  1.00  0.00            
ATOM    109  O27 BCD     1      29.980  36.170  16.770  1.00  0.00            
ATOM    110  C33 BCD     1      27.850  36.930  15.600  1.00  0.00            
ATOM    111  C34 BCD     1      27.380  37.000  14.160  1.00  0.00            
ATOM    112  C35 BCD     1      27.360  35.660  13.520  1.00  0.00            
ATOM    113  O28 BCD     1      28.600  35.020  13.540  1.00  0.00            
ATOM    114  C36 BCD     1      27.060  35.820  11.980  1.00  0.00            
ATOM    115  O29 BCD     1      26.940  34.650  11.310  1.00  0.00            
ATOM    116  O30 BCD     1      27.920  38.280  16.160  1.00  0.00            
ATOM    117  H51 BCD     1      30.270  34.520  14.720  1.00  0.00            
ATOM    118  H52 BCD     1      29.830  37.100  14.940  1.00  0.00            
ATOM    119  H53 BCD     1      30.260  37.010  17.160  1.00  0.00            
ATOM    120  H54 BCD     1      27.240  36.250  16.210  1.00  0.00            
ATOM    121  H55 BCD     1      27.020  38.550  16.350  1.00  0.00            
ATOM    122  H56 BCD     1      28.090  37.650  13.620  1.00  0.00            
ATOM    123  H57 BCD     1      26.620  35.070  14.080  1.00  0.00            
ATOM    124  H58 BCD     1      26.250  36.530  11.790  1.00  0.00            
ATOM    125  H59 BCD     1      27.880  36.300  11.420  1.00  0.00            
ATOM    126  H60 BCD     1      26.680  34.810  10.390  1.00  0.00            
ATOM    127  C37 BCD     1      28.450  30.240  16.940  1.00  0.00            
ATOM    128  O31 BCD     1      27.150  30.280  17.650  1.00  0.00            
ATOM    129  C38 BCD     1      29.500  31.190  17.560  1.00  0.00            
ATOM    130  O32 BCD     1      29.510  31.010  19.040  1.00  0.00            
ATOM    131  C39 BCD     1      29.160  32.660  17.230  1.00  0.00            
ATOM    132  O33 BCD     1      30.210  33.590  17.650  1.00  0.00            
ATOM    133  C40 BCD     1      28.880  32.780  15.700  1.00  0.00            
ATOM    134  C41 BCD     1      27.850  31.730  15.220  1.00  0.00            
ATOM    135  O34 BCD     1      28.270  30.450  15.590  1.00  0.00            
ATOM    136  C42 BCD     1      27.940  31.790  13.690  1.00  0.00            
ATOM    137  O35 BCD     1      27.080  30.840  13.160  1.00  0.00            
ATOM    138  H61 BCD     1      28.890  29.240  17.080  1.00  0.00            
ATOM    139  H62 BCD     1      30.500  31.120  17.100  1.00  0.00            
ATOM    140  H63 BCD     1      28.600  30.920  19.320  1.00  0.00            
ATOM    141  H64 BCD     1      28.200  32.860  17.720  1.00  0.00            
ATOM    142  H65 BCD     1      30.020  34.480  17.340  1.00  0.00            
ATOM    143  H66 BCD     1      29.800  32.580  15.120  1.00  0.00            
ATOM    144  H67 BCD     1      26.870  32.030  15.620  1.00  0.00            
ATOM    145  H68 BCD     1      27.630  32.760  13.290  1.00  0.00            
ATOM    146  H69 BCD     1      28.960  31.540  13.390  1.00  0.00            
ATOM    147  H70 BCD     1      26.800  30.360  13.940  1.00  0.00            
ATOM    148  C1  CV1     2      21.700  38.870  20.150  1.00  0.00            
ATOM    149  C2  CV1     2      22.060  37.310  20.160  1.00  0.00            
ATOM    150  N1  CV1     2      21.310  36.640  21.390  1.00  0.00            
ATOM    151  C3  CV1     2      22.010  37.040  22.700  1.00  0.00            
ATOM    152  C4  CV1     2      21.190  36.830  24.010  1.00  0.00            
ATOM    153  C5  CV1     2      21.110  35.120  21.340  1.00  0.00            
ATOM    154  C6  CV1     2      20.600  34.590  19.960  1.00  0.00            
ATOM    155  O1  CV1     2      21.570  34.630  18.960  1.00  0.00            
ATOM    156  C7  CV1     2      22.720  33.820  18.940  1.00  0.00            
ATOM    157  O2  CV1     2      22.960  32.960  19.740  1.00  0.00            
ATOM    158  C8  CV1     2      23.610  34.420  17.890  1.00  0.00            
ATOM    159  C9  CV1     2      24.920  34.810  18.480  1.00  0.00            
ATOM    160  C10 CV1     2      25.260  36.170  18.480  1.00  0.00            
ATOM    161  C11 CV1     2      26.470  36.620  19.080  1.00  0.00            
ATOM    162  C12 CV1     2      27.320  35.680  19.720  1.00  0.00            
ATOM    163  C13 CV1     2      26.930  34.320  19.700  1.00  0.00            
ATOM    164  C14 CV1     2      25.740  33.830  19.100  1.00  0.00            
ATOM    165  C15 CV1     2      23.850  33.530  16.670  1.00  0.00            
ATOM    166  C16 CV1     2      23.580  34.090  15.430  1.00  0.00            
ATOM    167  C17 CV1     2      23.580  33.290  14.260  1.00  0.00            
ATOM    168  C18 CV1     2      23.800  31.890  14.390  1.00  0.00            
ATOM    169  C19 CV1     2      23.990  31.300  15.660  1.00  0.00            
ATOM    170  C20 CV1     2      24.010  32.110  16.810  1.00  0.00            
ATOM    171  H1  CV1     2      21.910  39.390  21.090  1.00  0.00            
ATOM    172  H2  CV1     2      22.280  39.340  19.350  1.00  0.00            
ATOM    173  H3  CV1     2      20.650  39.030  19.880  1.00  0.00            
ATOM    174  H4  CV1     2      23.130  37.090  20.090  1.00  0.00            
ATOM    175  H5  CV1     2      21.500  36.810  19.370  1.00  0.00            
ATOM    176  H6  CV1     2      20.360  37.030  21.410  1.00  0.00            
ATOM    177  H7  CV1     2      22.280  38.090  22.640  1.00  0.00            
ATOM    178  H8  CV1     2      22.910  36.440  22.810  1.00  0.00            
ATOM    179  H9  CV1     2      20.630  35.890  24.040  1.00  0.00            
ATOM    180  H10 CV1     2      21.880  36.700  24.850  1.00  0.00            
ATOM    181  H11 CV1     2      20.550  37.710  24.180  1.00  0.00            
ATOM    182  H12 CV1     2      20.370  34.880  22.100  1.00  0.00            
ATOM    183  H13 CV1     2      22.020  34.590  21.610  1.00  0.00            
ATOM    184  H14 CV1     2      19.670  35.060  19.610  1.00  0.00            
ATOM    185  H15 CV1     2      20.240  33.570  20.150  1.00  0.00            
ATOM    186  H16 CV1     2      23.050  35.310  17.600  1.00  0.00            
ATOM    187  H17 CV1     2      24.540  36.840  18.010  1.00  0.00            
ATOM    188  H18 CV1     2      26.700  37.680  19.040  1.00  0.00            
ATOM    189  H19 CV1     2      28.240  35.940  20.240  1.00  0.00            
ATOM    190  H20 CV1     2      27.570  33.620  20.240  1.00  0.00            
ATOM    191  H21 CV1     2      25.430  32.810  19.320  1.00  0.00            
ATOM    192  H22 CV1     2      23.200  35.090  15.230  1.00  0.00            
ATOM    193  H23 CV1     2      23.470  33.740  13.280  1.00  0.00            
ATOM    194  H24 CV1     2      23.770  31.320  13.460  1.00  0.00            
ATOM    195  H25 CV1     2      24.250  30.250  15.770  1.00  0.00            
ATOM    196  H26 CV1     2      24.240  31.700  17.790  1.00  0.00            
TER
ENDMDL
MODEL        1
ATOM      1  C1  BCD     1      14.720  31.030  21.310  1.00  0.00            
ATOM      2  O1  BCD     1      16.140  31.390  21.330  1.00  0.00            
ATOM      3  C2  BCD     1      14.540  29.510  21.450  1.00  0.00            
ATOM      4  O2  BCD     1      15.230  28.940  22.610  1.00  0.00            
ATOM      5  C3  BCD     1      15.220  28.810  20.300  1.00  0.00            
ATOM      6  O3  BCD     1      15.030  27.360  20.440  1.00  0.00            
ATOM      7  C4  BCD     1      14.770  29.370  18.940  1.00  0.00            
ATOM      8  C5  BCD     1      14.860  30.890  18.890  1.00  0.00            
ATOM      9  O4  BCD     1      14.110  31.410  20.020  1.00  0.00            
ATOM     10  C6  BCD     1      14.310  31.490  17.610  1.00  0.00            
ATOM     11  O5  BCD     1      12.960  31.210  17.450  1.00  0.00            
ATOM     12  H1  BCD     1      14.240  31.520  22.160  1.00  0.00            
ATOM     13  H2  BCD     1      13.480  29.250  21.540  1.00  0.00            
ATOM     14  H3  BCD     1      15.430  28.030  22.350  1.00  0.00            
ATOM     15  H4  BCD     1      16.290  29.070  20.410  1.00  0.00            
ATOM     16  H5  BCD     1      15.540  26.960  19.730  1.00  0.00            
ATOM     17  H6  BCD     1      13.720  29.050  18.850  1.00  0.00            
ATOM     18  H7  BCD     1      15.910  31.210  18.970  1.00  0.00            
ATOM     19  H8  BCD     1      14.510  32.570  17.620  1.00  0.00            
ATOM     20  H9  BCD     1      14.940  31.070  16.820  1.00  0.00            
ATOM     21  H10 BCD     1      12.620  31.250  18.350  1.00  0.00            
ATOM     22  C7  BCD     1      18.780  34.000  23.310  1.00  0.00            
ATOM     23  O6  BCD     1      19.810  33.500  22.540  1.00  0.00            
ATOM     24  C8  BCD     1      18.070  32.900  24.150  1.00  0.00            
ATOM     25  O7  BCD     1      19.130  32.270  24.900  1.00  0.00            
ATOM     26  C9  BCD     1      17.360  31.800  23.310  1.00  0.00            
ATOM     27  O8  BCD     1      16.660  30.820  24.130  1.00  0.00            
ATOM     28  C10 BCD     1      16.480  32.460  22.240  1.00  0.00            
ATOM     29  C11 BCD     1      17.130  33.660  21.530  1.00  0.00            
ATOM     30  O9  BCD     1      17.750  34.550  22.460  1.00  0.00            
ATOM     31  C12 BCD     1      16.060  34.350  20.670  1.00  0.00            
ATOM     32  O10 BCD     1      16.670  35.200  19.720  1.00  0.00            
ATOM     33  H11 BCD     1      19.120  34.780  24.000  1.00  0.00            
ATOM     34  H12 BCD     1      17.300  33.270  24.830  1.00  0.00            
ATOM     35  H13 BCD     1      18.770  31.410  25.120  1.00  0.00            
ATOM     36  H14 BCD     1      18.110  31.220  22.750  1.00  0.00            
ATOM     37  H15 BCD     1      16.290  30.220  23.490  1.00  0.00            
ATOM     38  H16 BCD     1      15.530  32.820  22.660  1.00  0.00            
ATOM     39  H17 BCD     1      17.960  33.190  21.000  1.00  0.00            
ATOM     40  H18 BCD     1      15.300  33.710  20.210  1.00  0.00            
ATOM     41  H19 BCD     1      15.430  34.970  21.320  1.00  0.00            
ATOM     42  H20 BCD     1      15.890  35.530  19.270  1.00  0.00            
ATOM     43  C13 BCD     1      23.620  34.400  21.270  1.00  0.00            
ATOM     44  O11 BCD     1      23.560  33.410  20.310  1.00  0.00            
ATOM     45  C14 BCD     1      23.470  33.870  22.670  1.00  0.00            
ATOM     46  O12 BCD     1      24.470  32.940  22.910  1.00  0.00            
ATOM     47  C15 BCD     1      22.100  33.260  22.810  1.00  0.00            
ATOM     48  O13 BCD     1      21.800  32.570  24.030  1.00  0.00            
ATOM     49  C16 BCD     1      21.000  34.270  22.460  1.00  0.00            
ATOM     50  C17 BCD     1      21.240  34.810  21.070  1.00  0.00            
ATOM     51  O14 BCD     1      22.600  35.370  21.040  1.00  0.00            
ATOM     52  C18 BCD     1      20.350  36.060  20.710  1.00  0.00            
ATOM     53  O15 BCD     1      20.410  37.090  21.660  1.00  0.00            
ATOM     54  H21 BCD     1      24.550  34.970  21.140  1.00  0.00            
ATOM     55  H22 BCD     1      23.490  34.630  23.460  1.00  0.00            
ATOM     56  H23 BCD     1      24.590  32.450  22.100  1.00  0.00            
ATOM     57  H24 BCD     1      22.100  32.470  22.050  1.00  0.00            
ATOM     58  H25 BCD     1      20.850  32.570  24.140  1.00  0.00            
ATOM     59  H26 BCD     1      20.970  35.080  23.200  1.00  0.00            
ATOM     60  H27 BCD     1      21.120  34.060  20.270  1.00  0.00            
ATOM     61  H28 BCD     1      20.590  36.460  19.710  1.00  0.00            
ATOM     62  H29 BCD     1      19.280  35.800  20.670  1.00  0.00            
ATOM     63  H30 BCD     1      20.410  37.960  21.240  1.00  0.00            
ATOM     64  C19 BCD     1      25.600  31.870  17.060  1.00  0.00            
ATOM     65  O16 BCD     1      24.480  31.410  16.460  1.00  0.00            
ATOM     66  C20 BCD     1      25.770  31.240  18.440  1.00  0.00            
ATOM     67  O17 BCD     1      25.830  29.830  18.340  1.00  0.00            
ATOM     68  C21 BCD     1      24.700  31.650  19.360  1.00  0.00            
ATOM     69  O18 BCD     1      24.840  31.040  20.650  1.00  0.00            
ATOM     70  C22 BCD     1      24.660  33.120  19.480  1.00  0.00            
ATOM     71  C23 BCD     1      24.560  33.810  18.110  1.00  0.00            
ATOM     72  O19 BCD     1      25.500  33.300  17.160  1.00  0.00            
ATOM     73  C24 BCD     1      24.680  35.390  18.140  1.00  0.00            
ATOM     74  O20 BCD     1      24.520  35.850  16.810  1.00  0.00            
ATOM     75  H31 BCD     1      26.530  31.650  16.520  1.00  0.00            
ATOM     76  H32 BCD     1      26.730  31.580  18.840  1.00  0.00            
ATOM     77  H33 BCD     1      25.630  29.410  19.180  1.00  0.00            
ATOM     78  H34 BCD     1      23.810  31.410  18.760  1.00  0.00            
ATOM     79  H35 BCD     1      25.700  31.110  21.070  1.00  0.00            
ATOM     80  H36 BCD     1      25.540  33.610  19.920  1.00  0.00            
ATOM     81  H37 BCD     1      23.620  33.530  17.610  1.00  0.00            
ATOM     82  H38 BCD     1      23.880  35.790  18.780  1.00  0.00            
ATOM     83  H39 BCD     1      25.560  35.740  18.700  1.00  0.00            
ATOM     84  H40 BCD     1      25.370  35.610  16.430  1.00  0.00            
ATOM     85  C25 BCD     1      23.180  29.660  12.970  1.00  0.00            
ATOM     86  O21 BCD     1      21.940  29.380  13.590  1.00  0.00            
ATOM     87  C26 BCD     1      24.330  28.930  13.700  1.00  0.00            
ATOM     88  O22 BCD     1      24.210  27.510  13.610  1.00  0.00            
ATOM     89  C27 BCD     1      24.470  29.400  15.170  1.00  0.00            
ATOM     90  O23 BCD     1      25.640  28.860  15.760  1.00  0.00            
ATOM     91  C28 BCD     1      24.610  30.950  15.130  1.00  0.00            
ATOM     92  C29 BCD     1      23.520  31.630  14.340  1.00  0.00            
ATOM     93  O24 BCD     1      23.400  31.070  13.020  1.00  0.00            
ATOM     94  C30 BCD     1      23.740  33.130  14.240  1.00  0.00            
ATOM     95  O25 BCD     1      25.010  33.540  13.640  1.00  0.00            
ATOM     96  H41 BCD     1      23.090  29.370  11.920  1.00  0.00            
ATOM     97  H42 BCD     1      25.280  29.160  13.200  1.00  0.00            
ATOM     98  H43 BCD     1      25.020  27.130  13.960  1.00  0.00            
ATOM     99  H44 BCD     1      23.610  29.090  15.780  1.00  0.00            
ATOM    100  H45 BCD     1      25.600  28.930  16.720  1.00  0.00            
ATOM    101  H46 BCD     1      25.570  31.200  14.660  1.00  0.00            
ATOM    102  H47 BCD     1      22.630  31.370  14.930  1.00  0.00            
ATOM    103  H48 BCD     1      23.000  33.630  13.600  1.00  0.00            
ATOM    104  H49 BCD     1      23.630  33.600  15.220  1.00  0.00            
ATOM    105  H50 BCD     1      24.920  34.490  13.510  1.00  0.00            
ATOM    106  C31 BCD     1      18.080  28.220  13.040  1.00  0.00            
ATOM    107  O26 BCD     1      17.810  28.190  14.450  1.00  0.00            
ATOM    108  C32 BCD     1      19.220  27.190  12.690  1.00  0.00            
ATOM    109  O27 BCD     1      18.900  25.910  13.170  1.00  0.00            
ATOM    110  C33 BCD     1      20.580  27.600  13.210  1.00  0.00            
ATOM    111  C34 BCD     1      20.790  29.090  12.840  1.00  0.00            
ATOM    112  C35 BCD     1      19.680  30.040  13.170  1.00  0.00            
ATOM    113  O28 BCD     1      18.520  29.480  12.600  1.00  0.00            
ATOM    114  C36 BCD     1      19.760  31.430  12.640  1.00  0.00            
ATOM    115  O29 BCD     1      19.810  31.390  11.210  1.00  0.00            
ATOM    116  O30 BCD     1      21.620  26.860  12.710  1.00  0.00            
ATOM    117  H51 BCD     1      17.150  28.120  12.460  1.00  0.00            
ATOM    118  H52 BCD     1      19.260  27.180  11.590  1.00  0.00            
ATOM    119  H53 BCD     1      18.640  26.040  14.080  1.00  0.00            
ATOM    120  H54 BCD     1      20.570  27.590  14.310  1.00  0.00            
ATOM    121  H55 BCD     1      22.430  27.240  13.050  1.00  0.00            
ATOM    122  H56 BCD     1      20.940  29.100  11.760  1.00  0.00            
ATOM    123  H57 BCD     1      19.470  30.170  14.240  1.00  0.00            
ATOM    124  H58 BCD     1      18.900  31.990  13.040  1.00  0.00            
ATOM    125  H59 BCD     1      20.630  31.950  13.070  1.00  0.00            
ATOM    126  H60 BCD     1      18.940  31.130  10.900  1.00  0.00            
ATOM    127  C37 BCD     1      15.020  27.580  17.380  1.00  0.00            
ATOM    128  O31 BCD     1      15.530  28.770  17.960  1.00  0.00            
ATOM    129  C38 BCD     1      16.040  26.460  17.250  1.00  0.00            
ATOM    130  O32 BCD     1      16.710  26.190  18.510  1.00  0.00            
ATOM    131  C39 BCD     1      17.100  26.790  16.190  1.00  0.00            
ATOM    132  O33 BCD     1      17.920  25.650  15.800  1.00  0.00            
ATOM    133  C40 BCD     1      16.680  27.530  14.990  1.00  0.00            
ATOM    134  C41 BCD     1      15.510  28.490  15.250  1.00  0.00            
ATOM    135  O34 BCD     1      14.560  27.890  16.060  1.00  0.00            
ATOM    136  C42 BCD     1      14.760  28.730  13.950  1.00  0.00            
ATOM    137  O35 BCD     1      14.270  27.570  13.230  1.00  0.00            
ATOM    138  H61 BCD     1      14.130  27.210  17.900  1.00  0.00            
ATOM    139  H62 BCD     1      15.570  25.580  16.790  1.00  0.00            
ATOM    140  H63 BCD     1      17.480  25.660  18.270  1.00  0.00            
ATOM    141  H64 BCD     1      17.740  27.540  16.670  1.00  0.00            
ATOM    142  H65 BCD     1      18.130  25.040  16.510  1.00  0.00            
ATOM    143  H66 BCD     1      16.370  26.760  14.280  1.00  0.00            
ATOM    144  H67 BCD     1      15.920  29.380  15.750  1.00  0.00            
ATOM    145  H68 BCD     1      13.890  29.350  14.230  1.00  0.00            
ATOM    146  H69 BCD     1      15.340  29.400  13.300  1.00  0.00            
ATOM    147  H70 BCD     1      13.830  27.100  13.940  1.00  0.00            
ATOM    148  C1  CV1     2      23.940  23.290  14.240  1.00  0.00            
ATOM    149  C2  CV1     2      23.030  24.420  14.690  1.00  0.00            
ATOM    150  N1  CV1     2      22.310  24.270  16.010  1.00  0.00            
ATOM    151  C3  CV1     2      21.350  23.090  16.000  1.00  0.00            
ATOM    152  C4  CV1     2      20.260  22.990  14.900  1.00  0.00            
ATOM    153  C5  CV1     2      21.430  25.460  16.400  1.00  0.00            
ATOM    154  C6  CV1     2      22.200  26.700  16.920  1.00  0.00            
ATOM    155  O1  CV1     2      21.150  27.580  17.250  1.00  0.00            
ATOM    156  C7  CV1     2      21.430  28.780  17.780  1.00  0.00            
ATOM    157  O2  CV1     2      22.480  29.190  18.130  1.00  0.00            
ATOM    158  C8  CV1     2      20.140  29.410  18.230  1.00  0.00            
ATOM    159  C9  CV1     2      19.900  29.300  19.690  1.00  0.00            
ATOM    160  C10 CV1     2      20.450  30.160  20.580  1.00  0.00            
ATOM    161  C11 CV1     2      20.100  30.050  21.920  1.00  0.00            
ATOM    162  C12 CV1     2      19.320  28.950  22.410  1.00  0.00            
ATOM    163  C13 CV1     2      18.880  28.040  21.460  1.00  0.00            
ATOM    164  C14 CV1     2      19.220  28.160  20.120  1.00  0.00            
ATOM    165  C15 CV1     2      19.810  30.840  17.920  1.00  0.00            
ATOM    166  C16 CV1     2      20.770  31.780  17.550  1.00  0.00            
ATOM    167  C17 CV1     2      20.400  33.110  17.450  1.00  0.00            
ATOM    168  C18 CV1     2      19.050  33.530  17.530  1.00  0.00            
ATOM    169  C19 CV1     2      18.060  32.570  17.850  1.00  0.00            
ATOM    170  C20 CV1     2      18.450  31.250  18.040  1.00  0.00            
ATOM    171  H1  CV1     2      23.430  22.320  14.240  1.00  0.00            
ATOM    172  H2  CV1     2      24.200  23.630  13.230  1.00  0.00            
ATOM    173  H3  CV1     2      24.860  23.300  14.840  1.00  0.00            
ATOM    174  H4  CV1     2      22.290  24.690  13.940  1.00  0.00            
ATOM    175  H5  CV1     2      23.610  25.350  14.750  1.00  0.00            
ATOM    176  H6  CV1     2      22.940  24.150  16.820  1.00  0.00            
ATOM    177  H7  CV1     2      20.960  23.010  17.020  1.00  0.00            
ATOM    178  H8  CV1     2      21.930  22.180  15.890  1.00  0.00            
ATOM    179  H9  CV1     2      20.690  22.920  13.890  1.00  0.00            
ATOM    180  H10 CV1     2      19.670  22.080  15.080  1.00  0.00            
ATOM    181  H11 CV1     2      19.650  23.890  14.980  1.00  0.00            
ATOM    182  H12 CV1     2      20.840  25.090  17.240  1.00  0.00            
ATOM    183  H13 CV1     2      20.750  25.760  15.590  1.00  0.00            
ATOM    184  H14 CV1     2      22.820  27.080  16.090  1.00  0.00            
ATOM    185  H15 CV1     2      22.680  26.500  17.880  1.00  0.00            
ATOM    186  H16 CV1     2      19.370  28.800  17.750  1.00  0.00            
ATOM    187  H17 CV1     2      21.140  30.950  20.290  1.00  0.00            
ATOM    188  H18 CV1     2      20.530  30.790  22.600  1.00  0.00            
ATOM    189  H19 CV1     2      18.980  28.870  23.440  1.00  0.00            
ATOM    190  H20 CV1     2      18.230  27.230  21.780  1.00  0.00            
ATOM    191  H21 CV1     2      18.920  27.350  19.470  1.00  0.00            
ATOM    192  H22 CV1     2      21.830  31.590  17.360  1.00  0.00            
ATOM    193  H23 CV1     2      21.190  33.840  17.310  1.00  0.00            
ATOM    194  H24 CV1     2      18.730  34.560  17.430  1.00  0.00            
ATOM    195  H25 CV1     2      17.080  32.920  18.160  1.00  0.00            
ATOM    196  H26 CV1     2      17.710  30.610  18.520  1.00  0.00            
TER
ENDMDL
MODEL        1
ATOM      1  C1  BCD     1      29.400  35.530  22.330  1.00  0.00            
ATOM      2  O1  BCD     1      28.390  34.620  22.690  1.00  0.00            
ATOM      3  C2  BCD     1      28.800  36.770  21.630  1.00  0.00            
ATOM      4  O2  BCD     1      27.920  37.470  22.540  1.00  0.00            
ATOM      5  C3  BCD     1      28.150  36.270  20.370  1.00  0.00            
ATOM      6  O3  BCD     1      27.480  37.310  19.660  1.00  0.00            
ATOM      7  C4  BCD     1      29.200  35.580  19.460  1.00  0.00            
ATOM      8  C5  BCD     1      29.900  34.450  20.220  1.00  0.00            
ATOM      9  O4  BCD     1      30.340  34.890  21.500  1.00  0.00            
ATOM     10  C6  BCD     1      31.100  33.840  19.510  1.00  0.00            
ATOM     11  O5  BCD     1      32.080  34.790  19.090  1.00  0.00            
ATOM     12  H1  BCD     1      30.090  35.750  23.150  1.00  0.00            
ATOM     13  H2  BCD     1      29.630  37.440  21.370  1.00  0.00            
ATOM     14  H3  BCD     1      27.570  38.190  22.000  1.00  0.00            
ATOM     15  H4  BCD     1      27.420  35.520  20.710  1.00  0.00            
ATOM     16  H5  BCD     1      27.060  36.890  18.900  1.00  0.00            
ATOM     17  H6  BCD     1      29.900  36.380  19.200  1.00  0.00            
ATOM     18  H7  BCD     1      29.150  33.700  20.480  1.00  0.00            
ATOM     19  H8  BCD     1      31.490  33.090  20.200  1.00  0.00            
ATOM     20  H9  BCD     1      30.690  33.400  18.580  1.00  0.00            
ATOM     21  H10 BCD     1      32.590  34.190  18.550  1.00  0.00            
ATOM     22  C7  BCD     1      26.750  32.600  25.810  1.00  0.00            
ATOM     23  O6  BCD     1      25.670  32.210  25.000  1.00  0.00            
ATOM     24  C8  BCD     1      26.720  34.130  25.980  1.00  0.00            
ATOM     25  O7  BCD     1      25.400  34.640  26.420  1.00  0.00            
ATOM     26  C9  BCD     1      27.110  34.770  24.630  1.00  0.00            
ATOM     27  O8  BCD     1      27.240  36.240  24.750  1.00  0.00            
ATOM     28  C10 BCD     1      28.400  34.180  24.010  1.00  0.00            
ATOM     29  C11 BCD     1      28.310  32.690  24.000  1.00  0.00            
ATOM     30  O9  BCD     1      28.060  32.210  25.330  1.00  0.00            
ATOM     31  C12 BCD     1      29.530  31.950  23.520  1.00  0.00            
ATOM     32  O10 BCD     1      30.610  32.240  24.360  1.00  0.00            
ATOM     33  H11 BCD     1      26.600  32.230  26.830  1.00  0.00            
ATOM     34  H12 BCD     1      27.510  34.420  26.680  1.00  0.00            
ATOM     35  H13 BCD     1      25.480  35.590  26.300  1.00  0.00            
ATOM     36  H14 BCD     1      26.310  34.480  23.940  1.00  0.00            
ATOM     37  H15 BCD     1      27.420  36.550  23.860  1.00  0.00            
ATOM     38  H16 BCD     1      29.270  34.470  24.620  1.00  0.00            
ATOM     39  H17 BCD     1      27.500  32.340  23.340  1.00  0.00            
ATOM     40  H18 BCD     1      29.250  30.890  23.430  1.00  0.00            
ATOM     41  H19 BCD     1      29.760  32.440  22.570  1.00  0.00            
ATOM     42  H20 BCD     1      30.350  31.830  25.190  1.00  0.00            
ATOM     43  C13 BCD     1      22.090  30.260  25.110  1.00  0.00            
ATOM     44  O11 BCD     1      22.430  29.730  23.860  1.00  0.00            
ATOM     45  C14 BCD     1      21.980  31.770  24.890  1.00  0.00            
ATOM     46  O12 BCD     1      21.000  32.020  23.890  1.00  0.00            
ATOM     47  C15 BCD     1      23.320  32.370  24.600  1.00  0.00            
ATOM     48  O13 BCD     1      23.350  33.880  24.620  1.00  0.00            
ATOM     49  C16 BCD     1      24.430  31.940  25.580  1.00  0.00            
ATOM     50  C17 BCD     1      24.340  30.390  25.680  1.00  0.00            
ATOM     51  O14 BCD     1      23.090  29.940  26.080  1.00  0.00            
ATOM     52  C18 BCD     1      25.380  29.840  26.650  1.00  0.00            
ATOM     53  O15 BCD     1      25.280  30.470  27.870  1.00  0.00            
ATOM     54  H21 BCD     1      21.130  29.870  25.460  1.00  0.00            
ATOM     55  H22 BCD     1      21.630  32.190  25.830  1.00  0.00            
ATOM     56  H23 BCD     1      20.730  32.940  24.010  1.00  0.00            
ATOM     57  H24 BCD     1      23.530  32.080  23.570  1.00  0.00            
ATOM     58  H25 BCD     1      24.090  34.100  25.200  1.00  0.00            
ATOM     59  H26 BCD     1      24.320  32.370  26.580  1.00  0.00            
ATOM     60  H27 BCD     1      24.600  30.110  24.650  1.00  0.00            
ATOM     61  H28 BCD     1      25.270  28.750  26.790  1.00  0.00            
ATOM     62  H29 BCD     1      26.330  30.030  26.130  1.00  0.00            
ATOM     63  H30 BCD     1      25.980  30.060  28.380  1.00  0.00            
ATOM     64  C19 BCD     1      21.930  26.920  21.000  1.00  0.00            
ATOM     65  O16 BCD     1      23.010  27.480  20.310  1.00  0.00            
ATOM     66  C20 BCD     1      20.810  27.910  21.220  1.00  0.00            
ATOM     67  O17 BCD     1      20.300  28.250  19.930  1.00  0.00            
ATOM     68  C21 BCD     1      21.250  29.130  21.990  1.00  0.00            
ATOM     69  O18 BCD     1      20.080  29.990  22.190  1.00  0.00            
ATOM     70  C22 BCD     1      21.770  28.600  23.340  1.00  0.00            
ATOM     71  C23 BCD     1      22.830  27.510  23.140  1.00  0.00            
ATOM     72  O19 BCD     1      22.390  26.420  22.280  1.00  0.00            
ATOM     73  C24 BCD     1      23.190  26.970  24.520  1.00  0.00            
ATOM     74  O20 BCD     1      22.120  26.470  25.290  1.00  0.00            
ATOM     75  H31 BCD     1      21.500  26.020  20.540  1.00  0.00            
ATOM     76  H32 BCD     1      19.940  27.550  21.770  1.00  0.00            
ATOM     77  H33 BCD     1      19.530  28.810  20.040  1.00  0.00            
ATOM     78  H34 BCD     1      22.110  29.620  21.510  1.00  0.00            
ATOM     79  H35 BCD     1      20.390  30.770  22.670  1.00  0.00            
ATOM     80  H36 BCD     1      20.960  28.070  23.860  1.00  0.00            
ATOM     81  H37 BCD     1      23.750  27.850  22.660  1.00  0.00            
ATOM     82  H38 BCD     1      23.910  26.140  24.420  1.00  0.00            
ATOM     83  H39 BCD     1      23.870  27.690  24.980  1.00  0.00            
ATOM     84  H40 BCD     1      21.530  25.910  24.780  1.00  0.00            
ATOM     85  C25 BCD     1      25.300  27.210  16.920  1.00  0.00            
ATOM     86  O21 BCD     1      25.620  28.660  16.900  1.00  0.00            
ATOM     87  C26 BCD     1      23.810  26.930  16.720  1.00  0.00            
ATOM     88  O22 BCD     1      23.300  27.350  15.510  1.00  0.00            
ATOM     89  C27 BCD     1      23.080  27.620  17.900  1.00  0.00            
ATOM     90  O23 BCD     1      21.690  27.470  17.770  1.00  0.00            
ATOM     91  C28 BCD     1      23.630  26.840  19.130  1.00  0.00            
ATOM     92  C29 BCD     1      25.130  27.070  19.240  1.00  0.00            
ATOM     93  O24 BCD     1      25.740  26.600  18.020  1.00  0.00            
ATOM     94  C30 BCD     1      25.610  26.300  20.500  1.00  0.00            
ATOM     95  O25 BCD     1      25.350  24.890  20.370  1.00  0.00            
ATOM     96  H41 BCD     1      25.910  26.780  16.120  1.00  0.00            
ATOM     97  H42 BCD     1      23.710  25.840  16.870  1.00  0.00            
ATOM     98  H43 BCD     1      22.420  26.970  15.450  1.00  0.00            
ATOM     99  H44 BCD     1      23.360  28.680  17.800  1.00  0.00            
ATOM    100  H45 BCD     1      21.290  27.540  18.640  1.00  0.00            
ATOM    101  H46 BCD     1      23.510  25.750  19.120  1.00  0.00            
ATOM    102  H47 BCD     1      25.390  28.130  19.370  1.00  0.00            
ATOM    103  H48 BCD     1      26.670  26.560  20.630  1.00  0.00            
ATOM    104  H49 BCD     1      25.130  26.610  21.440  1.00  0.00            
ATOM    105  H50 BCD     1      25.130  24.750  19.440  1.00  0.00            
ATOM    106  C31 BCD     1      26.900  31.550  14.350  1.00  0.00            
ATOM    107  O26 BCD     1      27.180  32.370  15.440  1.00  0.00            
ATOM    108  C32 BCD     1      25.440  31.190  14.150  1.00  0.00            
ATOM    109  O27 BCD     1      24.640  32.320  14.010  1.00  0.00            
ATOM    110  C33 BCD     1      25.020  30.330  15.350  1.00  0.00            
ATOM    111  C34 BCD     1      25.920  29.120  15.570  1.00  0.00            
ATOM    112  C35 BCD     1      27.410  29.500  15.590  1.00  0.00            
ATOM    113  O28 BCD     1      27.650  30.410  14.490  1.00  0.00            
ATOM    114  C36 BCD     1      28.360  28.310  15.410  1.00  0.00            
ATOM    115  O29 BCD     1      28.000  27.540  14.220  1.00  0.00            
ATOM    116  O30 BCD     1      23.590  30.030  15.250  1.00  0.00            
ATOM    117  H51 BCD     1      27.230  32.010  13.410  1.00  0.00            
ATOM    118  H52 BCD     1      25.330  30.550  13.260  1.00  0.00            
ATOM    119  H53 BCD     1      23.810  31.840  14.120  1.00  0.00            
ATOM    120  H54 BCD     1      25.170  31.010  16.200  1.00  0.00            
ATOM    121  H55 BCD     1      23.370  29.130  15.510  1.00  0.00            
ATOM    122  H56 BCD     1      25.690  28.440  14.740  1.00  0.00            
ATOM    123  H57 BCD     1      27.710  29.990  16.520  1.00  0.00            
ATOM    124  H58 BCD     1      29.330  28.710  15.100  1.00  0.00            
ATOM    125  H59 BCD     1      28.580  27.750  16.330  1.00  0.00            
ATOM    126  H60 BCD     1      28.820  27.520  13.730  1.00  0.00            
ATOM    127  C37 BCD     1      29.050  35.460  17.030  1.00  0.00            
ATOM    128  O31 BCD     1      28.480  35.180  18.320  1.00  0.00            
ATOM    129  C38 BCD     1      27.960  35.910  16.050  1.00  0.00            
ATOM    130  O32 BCD     1      27.210  36.970  16.650  1.00  0.00            
ATOM    131  C39 BCD     1      27.150  34.640  15.710  1.00  0.00            
ATOM    132  O33 BCD     1      26.180  34.810  14.650  1.00  0.00            
ATOM    133  C40 BCD     1      28.050  33.490  15.300  1.00  0.00            
ATOM    134  C41 BCD     1      29.160  33.200  16.330  1.00  0.00            
ATOM    135  O34 BCD     1      29.860  34.390  16.600  1.00  0.00            
ATOM    136  C42 BCD     1      30.160  32.180  15.790  1.00  0.00            
ATOM    137  O35 BCD     1      31.120  31.800  16.750  1.00  0.00            
ATOM    138  H61 BCD     1      29.790  36.250  17.170  1.00  0.00            
ATOM    139  H62 BCD     1      28.450  36.310  15.150  1.00  0.00            
ATOM    140  H63 BCD     1      26.400  37.030  16.150  1.00  0.00            
ATOM    141  H64 BCD     1      26.630  34.400  16.650  1.00  0.00            
ATOM    142  H65 BCD     1      25.780  33.970  14.400  1.00  0.00            
ATOM    143  H66 BCD     1      28.510  33.690  14.320  1.00  0.00            
ATOM    144  H67 BCD     1      28.570  32.830  17.190  1.00  0.00            
ATOM    145  H68 BCD     1      29.730  31.270  15.350  1.00  0.00            
ATOM    146  H69 BCD     1      30.640  32.720  14.970  1.00  0.00            
ATOM    147  H70 BCD     1      30.690  31.200  17.360  1.00  0.00            
ATOM    148  C1  CV1     2      19.900  29.440  15.070  1.00  0.00            
ATOM    149  C2  CV1     2      19.150  29.340  16.400  1.00  0.00            
ATOM    150  N1  CV1     2      19.100  30.590  17.230  1.00  0.00            
ATOM    151  C3  CV1     2      18.630  31.830  16.460  1.00  0.00            
ATOM    152  C4  CV1     2      17.240  31.630  15.910  1.00  0.00            
ATOM    153  C5  CV1     2      20.550  30.770  17.760  1.00  0.00            
ATOM    154  C6  CV1     2      20.780  31.890  18.750  1.00  0.00            
ATOM    155  O1  CV1     2      22.150  32.190  18.880  1.00  0.00            
ATOM    156  C7  CV1     2      22.490  33.190  19.750  1.00  0.00            
ATOM    157  O2  CV1     2      21.740  33.730  20.530  1.00  0.00            
ATOM    158  C8  CV1     2      23.950  33.520  19.600  1.00  0.00            
ATOM    159  C9  CV1     2      24.280  34.910  20.290  1.00  0.00            
ATOM    160  C10 CV1     2      24.420  35.000  21.670  1.00  0.00            
ATOM    161  C11 CV1     2      24.630  36.240  22.310  1.00  0.00            
ATOM    162  C12 CV1     2      24.590  37.490  21.540  1.00  0.00            
ATOM    163  C13 CV1     2      24.340  37.380  20.170  1.00  0.00            
ATOM    164  C14 CV1     2      24.210  36.120  19.570  1.00  0.00            
ATOM    165  C15 CV1     2      24.850  32.410  20.140  1.00  0.00            
ATOM    166  C16 CV1     2      26.160  32.500  19.640  1.00  0.00            
ATOM    167  C17 CV1     2      27.130  31.630  20.190  1.00  0.00            
ATOM    168  C18 CV1     2      26.770  30.730  21.240  1.00  0.00            
ATOM    169  C19 CV1     2      25.420  30.570  21.660  1.00  0.00            
ATOM    170  C20 CV1     2      24.510  31.470  21.120  1.00  0.00            
ATOM    171  H1  CV1     2      20.770  30.100  15.140  1.00  0.00            
ATOM    172  H2  CV1     2      20.220  28.510  14.590  1.00  0.00            
ATOM    173  H3  CV1     2      19.270  29.820  14.260  1.00  0.00            
ATOM    174  H4  CV1     2      19.760  28.620  16.950  1.00  0.00            
ATOM    175  H5  CV1     2      18.140  28.950  16.260  1.00  0.00            
ATOM    176  H6  CV1     2      18.440  30.600  18.020  1.00  0.00            
ATOM    177  H7  CV1     2      19.290  32.050  15.620  1.00  0.00            
ATOM    178  H8  CV1     2      18.630  32.720  17.080  1.00  0.00            
ATOM    179  H9  CV1     2      16.870  32.600  15.540  1.00  0.00            
ATOM    180  H10 CV1     2      17.060  30.830  15.190  1.00  0.00            
ATOM    181  H11 CV1     2      16.690  31.370  16.830  1.00  0.00            
ATOM    182  H12 CV1     2      21.200  30.880  16.890  1.00  0.00            
ATOM    183  H13 CV1     2      20.850  29.860  18.290  1.00  0.00            
ATOM    184  H14 CV1     2      20.400  31.600  19.740  1.00  0.00            
ATOM    185  H15 CV1     2      20.250  32.820  18.480  1.00  0.00            
ATOM    186  H16 CV1     2      24.120  33.480  18.520  1.00  0.00            
ATOM    187  H17 CV1     2      24.440  34.040  22.200  1.00  0.00            
ATOM    188  H18 CV1     2      24.820  36.360  23.370  1.00  0.00            
ATOM    189  H19 CV1     2      24.740  38.480  21.960  1.00  0.00            
ATOM    190  H20 CV1     2      24.350  38.230  19.500  1.00  0.00            
ATOM    191  H21 CV1     2      24.020  36.100  18.500  1.00  0.00            
ATOM    192  H22 CV1     2      26.390  33.210  18.850  1.00  0.00            
ATOM    193  H23 CV1     2      28.180  31.760  19.960  1.00  0.00            
ATOM    194  H24 CV1     2      27.570  30.060  21.540  1.00  0.00            
ATOM    195  H25 CV1     2      25.120  29.840  22.410  1.00  0.00            
ATOM    196  H26 CV1     2      23.520  31.430  21.550  1.00  0.00            
TER
ENDMDL
MODEL        1
ATOM      1  C1  BCD     1      20.680  28.470  16.880  1.00  0.00            
ATOM      2  O1  BCD     1      20.940  28.080  18.210  1.00  0.00            
ATOM      3  C2  BCD     1      21.500  29.660  16.520  1.00  0.00            
ATOM      4  O2  BCD     1      22.850  29.370  16.710  1.00  0.00            
ATOM      5  C3  BCD     1      21.030  30.930  17.250  1.00  0.00            
ATOM      6  O3  BCD     1      21.740  32.130  16.810  1.00  0.00            
ATOM      7  C4  BCD     1      19.520  31.060  17.120  1.00  0.00            
ATOM      8  C5  BCD     1      18.780  29.820  17.530  1.00  0.00            
ATOM      9  O4  BCD     1      19.240  28.690  16.800  1.00  0.00            
ATOM     10  C6  BCD     1      17.250  29.860  17.290  1.00  0.00            
ATOM     11  O5  BCD     1      16.980  29.760  15.900  1.00  0.00            
ATOM     12  H1  BCD     1      20.910  27.610  16.250  1.00  0.00            
ATOM     13  H2  BCD     1      21.370  29.890  15.450  1.00  0.00            
ATOM     14  H3  BCD     1      22.870  28.790  17.480  1.00  0.00            
ATOM     15  H4  BCD     1      21.140  30.750  18.330  1.00  0.00            
ATOM     16  H5  BCD     1      22.670  31.920  16.940  1.00  0.00            
ATOM     17  H6  BCD     1      19.210  31.430  16.140  1.00  0.00            
ATOM     18  H7  BCD     1      19.020  29.680  18.590  1.00  0.00            
ATOM     19  H8  BCD     1      16.950  28.960  17.840  1.00  0.00            
ATOM     20  H9  BCD     1      16.750  30.750  17.700  1.00  0.00            
ATOM     21  H10 BCD     1      17.770  29.340  15.530  1.00  0.00            
ATOM     22  C7  BCD     1      21.760  25.320  20.900  1.00  0.00            
ATOM     23  O6  BCD     1      21.490  26.380  21.870  1.00  0.00            
ATOM     24  C8  BCD     1      22.880  25.680  19.960  1.00  0.00            
ATOM     25  O7  BCD     1      23.960  25.990  20.770  1.00  0.00            
ATOM     26  C9  BCD     1      22.600  26.930  19.230  1.00  0.00            
ATOM     27  O8  BCD     1      23.690  27.300  18.440  1.00  0.00            
ATOM     28  C10 BCD     1      21.360  26.760  18.460  1.00  0.00            
ATOM     29  C11 BCD     1      20.230  26.250  19.320  1.00  0.00            
ATOM     30  O9  BCD     1      20.580  25.090  20.120  1.00  0.00            
ATOM     31  C12 BCD     1      19.000  25.950  18.490  1.00  0.00            
ATOM     32  O10 BCD     1      19.230  25.060  17.390  1.00  0.00            
ATOM     33  H11 BCD     1      22.020  24.370  21.370  1.00  0.00            
ATOM     34  H12 BCD     1      23.160  24.930  19.200  1.00  0.00            
ATOM     35  H13 BCD     1      24.660  26.120  20.120  1.00  0.00            
ATOM     36  H14 BCD     1      22.510  27.750  19.940  1.00  0.00            
ATOM     37  H15 BCD     1      24.510  27.460  18.910  1.00  0.00            
ATOM     38  H16 BCD     1      21.540  26.160  17.550  1.00  0.00            
ATOM     39  H17 BCD     1      19.930  27.080  19.960  1.00  0.00            
ATOM     40  H18 BCD     1      18.170  25.500  19.060  1.00  0.00            
ATOM     41  H19 BCD     1      18.590  26.890  18.110  1.00  0.00            
ATOM     42  H20 BCD     1      18.590  25.210  16.700  1.00  0.00            
ATOM     43  C13 BCD     1      20.580  26.960  25.760  1.00  0.00            
ATOM     44  O11 BCD     1      21.200  28.240  25.730  1.00  0.00            
ATOM     45  C14 BCD     1      21.600  25.850  25.490  1.00  0.00            
ATOM     46  O12 BCD     1      22.670  25.860  26.450  1.00  0.00            
ATOM     47  C15 BCD     1      22.110  25.900  24.080  1.00  0.00            
ATOM     48  O13 BCD     1      23.190  24.910  23.850  1.00  0.00            
ATOM     49  C16 BCD     1      20.910  25.930  23.050  1.00  0.00            
ATOM     50  C17 BCD     1      19.900  26.990  23.490  1.00  0.00            
ATOM     51  O14 BCD     1      19.490  26.980  24.840  1.00  0.00            
ATOM     52  C18 BCD     1      18.700  26.710  22.650  1.00  0.00            
ATOM     53  O15 BCD     1      17.820  27.780  22.760  1.00  0.00            
ATOM     54  H21 BCD     1      20.110  26.810  26.740  1.00  0.00            
ATOM     55  H22 BCD     1      21.080  24.880  25.520  1.00  0.00            
ATOM     56  H23 BCD     1      22.670  25.040  26.950  1.00  0.00            
ATOM     57  H24 BCD     1      22.580  26.890  24.030  1.00  0.00            
ATOM     58  H25 BCD     1      23.570  25.070  22.980  1.00  0.00            
ATOM     59  H26 BCD     1      20.550  24.890  22.940  1.00  0.00            
ATOM     60  H27 BCD     1      20.320  27.970  23.210  1.00  0.00            
ATOM     61  H28 BCD     1      19.050  26.560  21.620  1.00  0.00            
ATOM     62  H29 BCD     1      18.290  25.760  23.020  1.00  0.00            
ATOM     63  H30 BCD     1      17.710  27.850  23.710  1.00  0.00            
ATOM     64  C19 BCD     1      21.740  31.500  28.100  1.00  0.00            
ATOM     65  O16 BCD     1      21.830  32.350  26.930  1.00  0.00            
ATOM     66  C20 BCD     1      22.960  30.490  28.120  1.00  0.00            
ATOM     67  O17 BCD     1      24.230  31.180  28.030  1.00  0.00            
ATOM     68  C21 BCD     1      22.800  29.500  26.930  1.00  0.00            
ATOM     69  O18 BCD     1      23.740  28.460  27.010  1.00  0.00            
ATOM     70  C22 BCD     1      21.350  28.850  26.970  1.00  0.00            
ATOM     71  C23 BCD     1      20.320  29.940  27.060  1.00  0.00            
ATOM     72  O19 BCD     1      20.570  30.770  28.190  1.00  0.00            
ATOM     73  C24 BCD     1      18.900  29.400  27.210  1.00  0.00            
ATOM     74  O20 BCD     1      18.900  28.710  28.530  1.00  0.00            
ATOM     75  H31 BCD     1      21.710  32.140  28.990  1.00  0.00            
ATOM     76  H32 BCD     1      22.980  29.830  28.990  1.00  0.00            
ATOM     77  H33 BCD     1      24.000  32.020  27.630  1.00  0.00            
ATOM     78  H34 BCD     1      22.920  30.160  26.060  1.00  0.00            
ATOM     79  H35 BCD     1      23.390  27.580  26.840  1.00  0.00            
ATOM     80  H36 BCD     1      21.360  28.160  27.830  1.00  0.00            
ATOM     81  H37 BCD     1      20.440  30.510  26.130  1.00  0.00            
ATOM     82  H38 BCD     1      18.140  30.180  27.070  1.00  0.00            
ATOM     83  H39 BCD     1      18.560  28.770  26.380  1.00  0.00            
ATOM     84  H40 BCD     1      19.060  29.350  29.230  1.00  0.00            
ATOM     85  C25 BCD     1      21.300  36.280  26.040  1.00  0.00            
ATOM     86  O21 BCD     1      20.620  35.660  24.890  1.00  0.00            
ATOM     87  C26 BCD     1      22.810  35.880  26.000  1.00  0.00            
ATOM     88  O22 BCD     1      23.520  36.420  24.890  1.00  0.00            
ATOM     89  C27 BCD     1      22.850  34.310  26.160  1.00  0.00            
ATOM     90  O23 BCD     1      24.250  33.980  26.540  1.00  0.00            
ATOM     91  C28 BCD     1      21.880  33.720  27.200  1.00  0.00            
ATOM     92  C29 BCD     1      20.490  34.360  27.350  1.00  0.00            
ATOM     93  O24 BCD     1      20.650  35.800  27.210  1.00  0.00            
ATOM     94  C30 BCD     1      19.720  33.990  28.610  1.00  0.00            
ATOM     95  O25 BCD     1      20.420  34.420  29.770  1.00  0.00            
ATOM     96  H41 BCD     1      21.110  37.360  26.060  1.00  0.00            
ATOM     97  H42 BCD     1      23.190  36.320  26.930  1.00  0.00            
ATOM     98  H43 BCD     1      24.450  36.350  25.110  1.00  0.00            
ATOM     99  H44 BCD     1      22.490  33.850  25.240  1.00  0.00            
ATOM    100  H45 BCD     1      24.900  34.570  26.130  1.00  0.00            
ATOM    101  H46 BCD     1      22.500  33.860  28.090  1.00  0.00            
ATOM    102  H47 BCD     1      19.890  33.980  26.520  1.00  0.00            
ATOM    103  H48 BCD     1      18.730  34.450  28.610  1.00  0.00            
ATOM    104  H49 BCD     1      19.650  32.890  28.610  1.00  0.00            
ATOM    105  H50 BCD     1      19.780  34.750  30.400  1.00  0.00            
ATOM    106  C31 BCD     1      18.750  36.650  21.340  1.00  0.00            
ATOM    107  O26 BCD     1      19.130  35.290  20.940  1.00  0.00            
ATOM    108  C32 BCD     1      20.020  37.470  21.690  1.00  0.00            
ATOM    109  O27 BCD     1      20.840  37.620  20.550  1.00  0.00            
ATOM    110  C33 BCD     1      20.770  36.810  22.860  1.00  0.00            
ATOM    111  C34 BCD     1      19.900  36.600  24.080  1.00  0.00            
ATOM    112  C35 BCD     1      18.540  35.950  23.630  1.00  0.00            
ATOM    113  O28 BCD     1      17.970  36.610  22.480  1.00  0.00            
ATOM    114  C36 BCD     1      17.510  35.870  24.820  1.00  0.00            
ATOM    115  O29 BCD     1      17.320  37.220  25.310  1.00  0.00            
ATOM    116  O30 BCD     1      21.970  37.520  23.130  1.00  0.00            
ATOM    117  H51 BCD     1      18.050  37.100  20.630  1.00  0.00            
ATOM    118  H52 BCD     1      19.790  38.480  22.060  1.00  0.00            
ATOM    119  H53 BCD     1      21.700  37.870  20.890  1.00  0.00            
ATOM    120  H54 BCD     1      21.090  35.810  22.550  1.00  0.00            
ATOM    121  H55 BCD     1      22.430  36.830  23.610  1.00  0.00            
ATOM    122  H56 BCD     1      19.700  37.500  24.680  1.00  0.00            
ATOM    123  H57 BCD     1      18.740  34.910  23.350  1.00  0.00            
ATOM    124  H58 BCD     1      16.590  35.350  24.520  1.00  0.00            
ATOM    125  H59 BCD     1      18.050  35.260  25.550  1.00  0.00            
ATOM    126  H60 BCD     1      16.420  37.540  25.170  1.00  0.00            
ATOM    127  C37 BCD     1      18.240  32.990  17.570  1.00  0.00            
ATOM    128  O31 BCD     1      19.090  32.000  18.100  1.00  0.00            
ATOM    129  C38 BCD     1      18.910  34.360  17.370  1.00  0.00            
ATOM    130  O32 BCD     1      19.770  34.320  16.270  1.00  0.00            
ATOM    131  C39 BCD     1      19.540  34.970  18.650  1.00  0.00            
ATOM    132  O33 BCD     1      19.900  36.330  18.310  1.00  0.00            
ATOM    133  C40 BCD     1      18.520  34.960  19.710  1.00  0.00            
ATOM    134  C41 BCD     1      17.810  33.710  19.850  1.00  0.00            
ATOM    135  O34 BCD     1      17.260  33.240  18.580  1.00  0.00            
ATOM    136  C42 BCD     1      16.700  33.800  20.890  1.00  0.00            
ATOM    137  O35 BCD     1      15.880  34.900  20.680  1.00  0.00            
ATOM    138  H61 BCD     1      17.750  32.580  16.680  1.00  0.00            
ATOM    139  H62 BCD     1      18.020  34.940  17.100  1.00  0.00            
ATOM    140  H63 BCD     1      20.430  33.640  16.400  1.00  0.00            
ATOM    141  H64 BCD     1      20.410  34.370  18.940  1.00  0.00            
ATOM    142  H65 BCD     1      20.260  36.820  19.060  1.00  0.00            
ATOM    143  H66 BCD     1      17.740  35.700  19.470  1.00  0.00            
ATOM    144  H67 BCD     1      18.460  32.950  20.300  1.00  0.00            
ATOM    145  H68 BCD     1      16.060  32.920  20.710  1.00  0.00            
ATOM    146  H69 BCD     1      17.130  33.800  21.900  1.00  0.00            
ATOM    147  H70 BCD     1      15.440  34.640  19.860  1.00  0.00            
ATOM    148  C1  CV1     2      27.910  28.560  25.250  1.00  0.00            
ATOM    149  C2  CV1     2      27.530  29.180  23.860  1.00  0.00            
ATOM    150  N1  CV1     2      26.160  29.690  23.580  1.00  0.00            
ATOM    151  C3  CV1     2      25.630  30.670  24.680  1.00  0.00            
ATOM    152  C4  CV1     2      26.560  31.860  24.970  1.00  0.00            
ATOM    153  C5  CV1     2      25.150  28.540  23.580  1.00  0.00            
ATOM    154  C6  CV1     2      24.010  28.720  22.510  1.00  0.00            
ATOM    155  O1  CV1     2      23.180  29.820  22.920  1.00  0.00            
ATOM    156  C7  CV1     2      22.520  30.490  21.970  1.00  0.00            
ATOM    157  O2  CV1     2      22.670  30.540  20.740  1.00  0.00            
ATOM    158  C8  CV1     2      21.840  31.690  22.600  1.00  0.00            
ATOM    159  C9  CV1     2      22.480  32.920  22.110  1.00  0.00            
ATOM    160  C10 CV1     2      22.040  33.690  20.980  1.00  0.00            
ATOM    161  C11 CV1     2      22.770  34.870  20.590  1.00  0.00            
ATOM    162  C12 CV1     2      23.960  35.230  21.230  1.00  0.00            
ATOM    163  C13 CV1     2      24.290  34.500  22.420  1.00  0.00            
ATOM    164  C14 CV1     2      23.600  33.370  22.810  1.00  0.00            
ATOM    165  C15 CV1     2      20.320  31.600  22.650  1.00  0.00            
ATOM    166  C16 CV1     2      19.550  32.180  23.700  1.00  0.00            
ATOM    167  C17 CV1     2      18.160  32.010  23.760  1.00  0.00            
ATOM    168  C18 CV1     2      17.430  31.310  22.710  1.00  0.00            
ATOM    169  C19 CV1     2      18.230  30.740  21.710  1.00  0.00            
ATOM    170  C20 CV1     2      19.630  30.910  21.710  1.00  0.00            
ATOM    171  H1  CV1     2      28.600  27.710  25.150  1.00  0.00            
ATOM    172  H2  CV1     2      28.300  29.310  25.940  1.00  0.00            
ATOM    173  H3  CV1     2      27.050  28.120  25.760  1.00  0.00            
ATOM    174  H4  CV1     2      27.640  28.460  23.050  1.00  0.00            
ATOM    175  H5  CV1     2      28.160  30.030  23.620  1.00  0.00            
ATOM    176  H6  CV1     2      26.210  30.240  22.710  1.00  0.00            
ATOM    177  H7  CV1     2      25.560  30.170  25.650  1.00  0.00            
ATOM    178  H8  CV1     2      24.690  31.010  24.250  1.00  0.00            
ATOM    179  H9  CV1     2      26.630  32.480  24.060  1.00  0.00            
ATOM    180  H10 CV1     2      26.110  32.460  25.770  1.00  0.00            
ATOM    181  H11 CV1     2      27.580  31.580  25.260  1.00  0.00            
ATOM    182  H12 CV1     2      24.760  28.250  24.550  1.00  0.00            
ATOM    183  H13 CV1     2      25.520  27.590  23.180  1.00  0.00            
ATOM    184  H14 CV1     2      23.510  27.750  22.490  1.00  0.00            
ATOM    185  H15 CV1     2      24.480  28.910  21.530  1.00  0.00            
ATOM    186  H16 CV1     2      22.180  31.580  23.640  1.00  0.00            
ATOM    187  H17 CV1     2      21.140  33.420  20.430  1.00  0.00            
ATOM    188  H18 CV1     2      22.420  35.230  19.630  1.00  0.00            
ATOM    189  H19 CV1     2      24.590  36.050  20.890  1.00  0.00            
ATOM    190  H20 CV1     2      25.160  34.860  22.970  1.00  0.00            
ATOM    191  H21 CV1     2      23.960  32.800  23.650  1.00  0.00            
ATOM    192  H22 CV1     2      19.890  32.770  24.540  1.00  0.00            
ATOM    193  H23 CV1     2      17.640  32.430  24.610  1.00  0.00            
ATOM    194  H24 CV1     2      16.360  31.300  22.540  1.00  0.00            
ATOM    195  H25 CV1     2      17.750  30.180  20.920  1.00  0.00            
ATOM    196  H26 CV1     2      20.240  30.430  20.950  1.00  0.00            
TER
ENDMDL
MODEL        1
ATOM      1  C1  BCD     1      18.660  27.960  14.700  1.00  0.00            
ATOM      2  O1  BCD     1      19.370  27.510  15.890  1.00  0.00            
ATOM      3  C2  BCD     1      19.380  29.200  14.150  1.00  0.00            
ATOM      4  O2  BCD     1      20.750  28.890  13.860  1.00  0.00            
ATOM      5  C3  BCD     1      19.320  30.360  15.070  1.00  0.00            
ATOM      6  O3  BCD     1      19.890  31.490  14.370  1.00  0.00            
ATOM      7  C4  BCD     1      17.820  30.630  15.340  1.00  0.00            
ATOM      8  C5  BCD     1      17.000  29.470  15.810  1.00  0.00            
ATOM      9  O4  BCD     1      17.230  28.300  14.930  1.00  0.00            
ATOM     10  C6  BCD     1      15.490  29.790  15.790  1.00  0.00            
ATOM     11  O5  BCD     1      14.960  30.600  14.710  1.00  0.00            
ATOM     12  H1  BCD     1      18.720  27.130  13.990  1.00  0.00            
ATOM     13  H2  BCD     1      18.850  29.440  13.220  1.00  0.00            
ATOM     14  H3  BCD     1      20.900  28.090  14.360  1.00  0.00            
ATOM     15  H4  BCD     1      19.890  30.120  15.970  1.00  0.00            
ATOM     16  H5  BCD     1      20.700  31.210  13.950  1.00  0.00            
ATOM     17  H6  BCD     1      17.450  30.950  14.360  1.00  0.00            
ATOM     18  H7  BCD     1      17.220  29.260  16.870  1.00  0.00            
ATOM     19  H8  BCD     1      14.970  28.830  15.720  1.00  0.00            
ATOM     20  H9  BCD     1      15.360  30.220  16.790  1.00  0.00            
ATOM     21  H10 BCD     1      14.590  30.030  14.020  1.00  0.00            
ATOM     22  C7  BCD     1      21.010  24.260  17.650  1.00  0.00            
ATOM     23  O6  BCD     1      21.090  25.090  18.810  1.00  0.00            
ATOM     24  C8  BCD     1      21.910  24.810  16.520  1.00  0.00            
ATOM     25  O7  BCD     1      23.250  25.000  16.970  1.00  0.00            
ATOM     26  C9  BCD     1      21.320  26.230  16.240  1.00  0.00            
ATOM     27  O8  BCD     1      22.180  27.050  15.320  1.00  0.00            
ATOM     28  C10 BCD     1      19.860  26.140  15.850  1.00  0.00            
ATOM     29  C11 BCD     1      19.040  25.260  16.830  1.00  0.00            
ATOM     30  O9  BCD     1      19.720  24.080  17.220  1.00  0.00            
ATOM     31  C12 BCD     1      17.690  25.020  16.290  1.00  0.00            
ATOM     32  O10 BCD     1      17.720  24.090  15.170  1.00  0.00            
ATOM     33  H11 BCD     1      21.390  23.260  17.900  1.00  0.00            
ATOM     34  H12 BCD     1      21.830  24.170  15.630  1.00  0.00            
ATOM     35  H13 BCD     1      23.840  24.790  16.240  1.00  0.00            
ATOM     36  H14 BCD     1      21.340  26.840  17.160  1.00  0.00            
ATOM     37  H15 BCD     1      22.970  27.310  15.800  1.00  0.00            
ATOM     38  H16 BCD     1      19.760  25.670  14.860  1.00  0.00            
ATOM     39  H17 BCD     1      18.850  25.910  17.700  1.00  0.00            
ATOM     40  H18 BCD     1      17.090  24.510  17.050  1.00  0.00            
ATOM     41  H19 BCD     1      17.170  25.960  16.100  1.00  0.00            
ATOM     42  H20 BCD     1      17.350  24.450  14.360  1.00  0.00            
ATOM     43  C13 BCD     1      22.230  24.990  22.870  1.00  0.00            
ATOM     44  O11 BCD     1      22.250  26.450  22.970  1.00  0.00            
ATOM     45  C14 BCD     1      23.280  24.640  21.830  1.00  0.00            
ATOM     46  O12 BCD     1      24.540  25.210  22.180  1.00  0.00            
ATOM     47  C15 BCD     1      22.950  25.010  20.390  1.00  0.00            
ATOM     48  O13 BCD     1      23.900  24.470  19.500  1.00  0.00            
ATOM     49  C16 BCD     1      21.550  24.560  20.070  1.00  0.00            
ATOM     50  C17 BCD     1      20.550  24.990  21.210  1.00  0.00            
ATOM     51  O14 BCD     1      21.010  24.460  22.470  1.00  0.00            
ATOM     52  C18 BCD     1      19.090  24.650  20.900  1.00  0.00            
ATOM     53  O15 BCD     1      18.280  25.110  21.970  1.00  0.00            
ATOM     54  H21 BCD     1      22.610  24.550  23.800  1.00  0.00            
ATOM     55  H22 BCD     1      23.470  23.560  21.770  1.00  0.00            
ATOM     56  H23 BCD     1      25.260  24.770  21.720  1.00  0.00            
ATOM     57  H24 BCD     1      22.810  26.100  20.320  1.00  0.00            
ATOM     58  H25 BCD     1      23.670  24.730  18.600  1.00  0.00            
ATOM     59  H26 BCD     1      21.530  23.460  20.000  1.00  0.00            
ATOM     60  H27 BCD     1      20.540  26.090  21.180  1.00  0.00            
ATOM     61  H28 BCD     1      18.740  25.090  19.960  1.00  0.00            
ATOM     62  H29 BCD     1      19.020  23.560  20.760  1.00  0.00            
ATOM     63  H30 BCD     1      17.360  24.910  21.800  1.00  0.00            
ATOM     64  C19 BCD     1      22.120  29.510  25.600  1.00  0.00            
ATOM     65  O16 BCD     1      21.800  30.470  24.570  1.00  0.00            
ATOM     66  C20 BCD     1      23.530  28.910  25.420  1.00  0.00            
ATOM     67  O17 BCD     1      24.480  29.970  25.360  1.00  0.00            
ATOM     68  C21 BCD     1      23.500  28.070  24.110  1.00  0.00            
ATOM     69  O18 BCD     1      24.730  27.470  23.780  1.00  0.00            
ATOM     70  C22 BCD     1      22.410  27.030  24.230  1.00  0.00            
ATOM     71  C23 BCD     1      21.040  27.690  24.550  1.00  0.00            
ATOM     72  O19 BCD     1      21.180  28.470  25.790  1.00  0.00            
ATOM     73  C24 BCD     1      19.960  26.670  24.730  1.00  0.00            
ATOM     74  O20 BCD     1      20.380  25.570  25.620  1.00  0.00            
ATOM     75  H31 BCD     1      22.110  30.050  26.560  1.00  0.00            
ATOM     76  H32 BCD     1      23.730  28.280  26.300  1.00  0.00            
ATOM     77  H33 BCD     1      24.180  30.640  24.750  1.00  0.00            
ATOM     78  H34 BCD     1      23.230  28.660  23.220  1.00  0.00            
ATOM     79  H35 BCD     1      24.540  26.710  23.230  1.00  0.00            
ATOM     80  H36 BCD     1      22.610  26.250  24.980  1.00  0.00            
ATOM     81  H37 BCD     1      20.660  28.270  23.700  1.00  0.00            
ATOM     82  H38 BCD     1      19.090  27.160  25.180  1.00  0.00            
ATOM     83  H39 BCD     1      19.650  26.340  23.730  1.00  0.00            
ATOM     84  H40 BCD     1      20.370  24.700  25.210  1.00  0.00            
ATOM     85  C25 BCD     1      20.680  34.440  24.560  1.00  0.00            
ATOM     86  O21 BCD     1      20.160  34.230  23.220  1.00  0.00            
ATOM     87  C26 BCD     1      22.200  34.200  24.450  1.00  0.00            
ATOM     88  O22 BCD     1      22.640  35.210  23.520  1.00  0.00            
ATOM     89  C27 BCD     1      22.480  32.720  24.030  1.00  0.00            
ATOM     90  O23 BCD     1      23.840  32.380  23.750  1.00  0.00            
ATOM     91  C28 BCD     1      21.740  31.790  24.980  1.00  0.00            
ATOM     92  C29 BCD     1      20.230  32.110  25.110  1.00  0.00            
ATOM     93  O24 BCD     1      20.100  33.520  25.480  1.00  0.00            
ATOM     94  C30 BCD     1      19.480  31.260  26.150  1.00  0.00            
ATOM     95  O25 BCD     1      20.100  31.160  27.390  1.00  0.00            
ATOM     96  H41 BCD     1      20.580  35.500  24.810  1.00  0.00            
ATOM     97  H42 BCD     1      22.660  34.410  25.420  1.00  0.00            
ATOM     98  H43 BCD     1      23.590  35.150  23.380  1.00  0.00            
ATOM     99  H44 BCD     1      21.940  32.570  23.080  1.00  0.00            
ATOM    100  H45 BCD     1      24.340  33.110  23.380  1.00  0.00            
ATOM    101  H46 BCD     1      22.130  31.940  26.000  1.00  0.00            
ATOM    102  H47 BCD     1      19.740  32.000  24.130  1.00  0.00            
ATOM    103  H48 BCD     1      18.490  31.660  26.370  1.00  0.00            
ATOM    104  H49 BCD     1      19.310  30.300  25.650  1.00  0.00            
ATOM    105  H50 BCD     1      20.140  32.020  27.810  1.00  0.00            
ATOM    106  C31 BCD     1      17.560  35.730  20.480  1.00  0.00            
ATOM    107  O26 BCD     1      18.050  34.690  19.630  1.00  0.00            
ATOM    108  C32 BCD     1      18.680  36.650  20.810  1.00  0.00            
ATOM    109  O27 BCD     1      19.030  37.360  19.630  1.00  0.00            
ATOM    110  C33 BCD     1      19.770  35.950  21.640  1.00  0.00            
ATOM    111  C34 BCD     1      19.130  35.100  22.730  1.00  0.00            
ATOM    112  C35 BCD     1      17.890  34.320  22.340  1.00  0.00            
ATOM    113  O28 BCD     1      17.000  35.230  21.650  1.00  0.00            
ATOM    114  C36 BCD     1      17.030  33.650  23.400  1.00  0.00            
ATOM    115  O29 BCD     1      16.540  34.610  24.350  1.00  0.00            
ATOM    116  O30 BCD     1      20.670  36.880  22.150  1.00  0.00            
ATOM    117  H51 BCD     1      16.790  36.310  19.950  1.00  0.00            
ATOM    118  H52 BCD     1      18.250  37.360  21.530  1.00  0.00            
ATOM    119  H53 BCD     1      19.100  36.760  18.880  1.00  0.00            
ATOM    120  H54 BCD     1      20.320  35.220  21.030  1.00  0.00            
ATOM    121  H55 BCD     1      21.450  36.380  22.410  1.00  0.00            
ATOM    122  H56 BCD     1      18.870  35.770  23.560  1.00  0.00            
ATOM    123  H57 BCD     1      18.180  33.460  21.710  1.00  0.00            
ATOM    124  H58 BCD     1      16.190  33.160  22.890  1.00  0.00            
ATOM    125  H59 BCD     1      17.640  32.880  23.880  1.00  0.00            
ATOM    126  H60 BCD     1      15.600  34.660  24.160  1.00  0.00            
ATOM    127  C37 BCD     1      16.850  32.760  16.100  1.00  0.00            
ATOM    128  O31 BCD     1      17.830  31.680  16.310  1.00  0.00            
ATOM    129  C38 BCD     1      17.700  34.020  15.860  1.00  0.00            
ATOM    130  O32 BCD     1      18.680  33.750  14.810  1.00  0.00            
ATOM    131  C39 BCD     1      18.320  34.490  17.170  1.00  0.00            
ATOM    132  O33 BCD     1      19.140  35.670  17.070  1.00  0.00            
ATOM    133  C40 BCD     1      17.340  34.560  18.380  1.00  0.00            
ATOM    134  C41 BCD     1      16.550  33.300  18.440  1.00  0.00            
ATOM    135  O34 BCD     1      15.980  33.000  17.180  1.00  0.00            
ATOM    136  C42 BCD     1      15.390  33.300  19.470  1.00  0.00            
ATOM    137  O35 BCD     1      14.520  34.440  19.310  1.00  0.00            
ATOM    138  H61 BCD     1      16.240  32.490  15.230  1.00  0.00            
ATOM    139  H62 BCD     1      16.940  34.750  15.540  1.00  0.00            
ATOM    140  H63 BCD     1      18.980  32.860  14.960  1.00  0.00            
ATOM    141  H64 BCD     1      18.950  33.670  17.530  1.00  0.00            
ATOM    142  H65 BCD     1      18.640  36.390  16.670  1.00  0.00            
ATOM    143  H66 BCD     1      16.560  35.300  18.150  1.00  0.00            
ATOM    144  H67 BCD     1      17.230  32.530  18.820  1.00  0.00            
ATOM    145  H68 BCD     1      14.950  32.300  19.570  1.00  0.00            
ATOM    146  H69 BCD     1      15.840  33.440  20.460  1.00  0.00            
ATOM    147  H70 BCD     1      14.300  34.540  18.380  1.00  0.00            
ATOM    148  C1  CV1     2      28.940  28.920  22.490  1.00  0.00            
ATOM    149  C2  CV1     2      28.480  29.710  21.270  1.00  0.00            
ATOM    150  N1  CV1     2      26.990  29.870  21.100  1.00  0.00            
ATOM    151  C3  CV1     2      26.360  30.200  22.450  1.00  0.00            
ATOM    152  C4  CV1     2      26.710  31.570  23.040  1.00  0.00            
ATOM    153  C5  CV1     2      26.490  28.530  20.530  1.00  0.00            
ATOM    154  C6  CV1     2      25.270  28.530  19.510  1.00  0.00            
ATOM    155  O1  CV1     2      24.080  29.000  20.150  1.00  0.00            
ATOM    156  C7  CV1     2      22.890  28.780  19.530  1.00  0.00            
ATOM    157  O2  CV1     2      22.850  28.270  18.430  1.00  0.00            
ATOM    158  C8  CV1     2      21.910  29.780  20.170  1.00  0.00            
ATOM    159  C9  CV1     2      21.970  31.100  19.480  1.00  0.00            
ATOM    160  C10 CV1     2      21.540  31.230  18.120  1.00  0.00            
ATOM    161  C11 CV1     2      21.560  32.440  17.490  1.00  0.00            
ATOM    162  C12 CV1     2      22.090  33.570  18.170  1.00  0.00            
ATOM    163  C13 CV1     2      22.610  33.470  19.450  1.00  0.00            
ATOM    164  C14 CV1     2      22.610  32.220  20.080  1.00  0.00            
ATOM    165  C15 CV1     2      20.450  29.350  20.290  1.00  0.00            
ATOM    166  C16 CV1     2      19.770  30.020  21.290  1.00  0.00            
ATOM    167  C17 CV1     2      18.420  29.800  21.430  1.00  0.00            
ATOM    168  C18 CV1     2      17.740  29.010  20.520  1.00  0.00            
ATOM    169  C19 CV1     2      18.440  28.210  19.610  1.00  0.00            
ATOM    170  C20 CV1     2      19.790  28.540  19.410  1.00  0.00            
ATOM    171  H1  CV1     2      28.340  28.000  22.570  1.00  0.00            
ATOM    172  H2  CV1     2      30.010  28.680  22.400  1.00  0.00            
ATOM    173  H3  CV1     2      28.830  29.530  23.400  1.00  0.00            
ATOM    174  H4  CV1     2      28.890  29.200  20.390  1.00  0.00            
ATOM    175  H5  CV1     2      28.900  30.720  21.330  1.00  0.00            
ATOM    176  H6  CV1     2      26.830  30.620  20.410  1.00  0.00            
ATOM    177  H7  CV1     2      26.580  29.390  23.160  1.00  0.00            
ATOM    178  H8  CV1     2      25.280  30.140  22.300  1.00  0.00            
ATOM    179  H9  CV1     2      26.260  32.380  22.440  1.00  0.00            
ATOM    180  H10 CV1     2      26.410  31.650  24.090  1.00  0.00            
ATOM    181  H11 CV1     2      27.770  31.840  23.040  1.00  0.00            
ATOM    182  H12 CV1     2      26.360  27.950  21.440  1.00  0.00            
ATOM    183  H13 CV1     2      27.320  28.060  20.010  1.00  0.00            
ATOM    184  H14 CV1     2      25.070  27.470  19.300  1.00  0.00            
ATOM    185  H15 CV1     2      25.400  29.100  18.580  1.00  0.00            
ATOM    186  H16 CV1     2      22.310  29.870  21.190  1.00  0.00            
ATOM    187  H17 CV1     2      21.170  30.410  17.510  1.00  0.00            
ATOM    188  H18 CV1     2      21.230  32.600  16.470  1.00  0.00            
ATOM    189  H19 CV1     2      22.340  34.500  17.660  1.00  0.00            
ATOM    190  H20 CV1     2      23.130  34.350  19.820  1.00  0.00            
ATOM    191  H21 CV1     2      23.170  32.090  21.000  1.00  0.00            
ATOM    192  H22 CV1     2      20.240  30.750  21.940  1.00  0.00            
ATOM    193  H23 CV1     2      17.890  30.300  22.240  1.00  0.00            
ATOM    194  H24 CV1     2      16.670  28.940  20.660  1.00  0.00            
ATOM    195  H25 CV1     2      17.870  27.550  18.960  1.00  0.00            
ATOM    196  H26 CV1     2      20.340  28.070  18.600  1.00  0.00            
TER
ENDMDL
MODEL        1
ATOM      1  C1  BCD     1      21.160  32.480  11.950  1.00  0.00            
ATOM      2  O1  BCD     1      20.060  32.260  12.810  1.00  0.00            
ATOM      3  C2  BCD     1      21.320  31.300  11.020  1.00  0.00            
ATOM      4  O2  BCD     1      20.160  31.240  10.180  1.00  0.00            
ATOM      5  C3  BCD     1      21.550  30.010  11.800  1.00  0.00            
ATOM      6  O3  BCD     1      21.810  28.920  10.960  1.00  0.00            
ATOM      7  C4  BCD     1      22.640  30.240  12.850  1.00  0.00            
ATOM      8  C5  BCD     1      22.540  31.560  13.610  1.00  0.00            
ATOM      9  O4  BCD     1      22.370  32.610  12.650  1.00  0.00            
ATOM     10  C6  BCD     1      23.760  31.860  14.440  1.00  0.00            
ATOM     11  O5  BCD     1      23.410  32.870  15.390  1.00  0.00            
ATOM     12  H1  BCD     1      21.110  33.460  11.450  1.00  0.00            
ATOM     13  H2  BCD     1      22.180  31.570  10.400  1.00  0.00            
ATOM     14  H3  BCD     1      20.470  31.620   9.350  1.00  0.00            
ATOM     15  H4  BCD     1      20.640  29.750  12.350  1.00  0.00            
ATOM     16  H5  BCD     1      21.150  28.980  10.260  1.00  0.00            
ATOM     17  H6  BCD     1      23.600  30.270  12.310  1.00  0.00            
ATOM     18  H7  BCD     1      21.640  31.450  14.240  1.00  0.00            
ATOM     19  H8  BCD     1      24.070  30.930  14.930  1.00  0.00            
ATOM     20  H9  BCD     1      24.550  32.150  13.730  1.00  0.00            
ATOM     21  H10 BCD     1      23.090  33.660  14.930  1.00  0.00            
ATOM     22  C7  BCD     1      16.640  33.950  14.190  1.00  0.00            
ATOM     23  O6  BCD     1      16.380  32.840  15.110  1.00  0.00            
ATOM     24  C8  BCD     1      16.550  33.510  12.710  1.00  0.00            
ATOM     25  O7  BCD     1      15.250  33.070  12.310  1.00  0.00            
ATOM     26  C9  BCD     1      17.700  32.630  12.390  1.00  0.00            
ATOM     27  O8  BCD     1      17.730  32.250  10.980  1.00  0.00            
ATOM     28  C10 BCD     1      19.050  33.230  12.850  1.00  0.00            
ATOM     29  C11 BCD     1      18.990  33.640  14.290  1.00  0.00            
ATOM     30  O9  BCD     1      17.870  34.530  14.360  1.00  0.00            
ATOM     31  C12 BCD     1      20.250  34.270  14.820  1.00  0.00            
ATOM     32  O10 BCD     1      20.210  34.770  16.070  1.00  0.00            
ATOM     33  H11 BCD     1      15.860  34.710  14.270  1.00  0.00            
ATOM     34  H12 BCD     1      16.780  34.380  12.070  1.00  0.00            
ATOM     35  H13 BCD     1      15.450  32.470  11.590  1.00  0.00            
ATOM     36  H14 BCD     1      17.450  31.740  12.990  1.00  0.00            
ATOM     37  H15 BCD     1      18.520  31.780  10.690  1.00  0.00            
ATOM     38  H16 BCD     1      19.350  34.160  12.360  1.00  0.00            
ATOM     39  H17 BCD     1      18.870  32.730  14.910  1.00  0.00            
ATOM     40  H18 BCD     1      21.070  33.550  14.740  1.00  0.00            
ATOM     41  H19 BCD     1      20.490  35.100  14.130  1.00  0.00            
ATOM     42  H20 BCD     1      20.840  35.490  15.990  1.00  0.00            
ATOM     43  C13 BCD     1      13.260  31.720  17.580  1.00  0.00            
ATOM     44  O11 BCD     1      13.250  30.440  17.040  1.00  0.00            
ATOM     45  C14 BCD     1      12.920  32.690  16.470  1.00  0.00            
ATOM     46  O12 BCD     1      11.690  32.270  15.920  1.00  0.00            
ATOM     47  C15 BCD     1      14.000  32.690  15.410  1.00  0.00            
ATOM     48  O13 BCD     1      13.690  33.530  14.380  1.00  0.00            
ATOM     49  C16 BCD     1      15.390  33.050  16.130  1.00  0.00            
ATOM     50  C17 BCD     1      15.640  32.120  17.290  1.00  0.00            
ATOM     51  O14 BCD     1      14.540  31.980  18.200  1.00  0.00            
ATOM     52  C18 BCD     1      16.790  32.660  18.120  1.00  0.00            
ATOM     53  O15 BCD     1      16.530  33.940  18.690  1.00  0.00            
ATOM     54  H21 BCD     1      12.440  31.750  18.310  1.00  0.00            
ATOM     55  H22 BCD     1      12.960  33.690  16.930  1.00  0.00            
ATOM     56  H23 BCD     1      11.680  31.320  15.770  1.00  0.00            
ATOM     57  H24 BCD     1      14.030  31.630  15.120  1.00  0.00            
ATOM     58  H25 BCD     1      14.310  33.290  13.690  1.00  0.00            
ATOM     59  H26 BCD     1      15.370  34.120  16.370  1.00  0.00            
ATOM     60  H27 BCD     1      15.950  31.120  16.960  1.00  0.00            
ATOM     61  H28 BCD     1      17.000  31.920  18.910  1.00  0.00            
ATOM     62  H29 BCD     1      17.680  32.540  17.500  1.00  0.00            
ATOM     63  H30 BCD     1      15.840  33.960  19.360  1.00  0.00            
ATOM     64  C19 BCD     1      11.990  26.700  17.900  1.00  0.00            
ATOM     65  O16 BCD     1      13.240  26.440  17.370  1.00  0.00            
ATOM     66  C20 BCD     1      11.140  27.500  16.880  1.00  0.00            
ATOM     67  O17 BCD     1      10.910  26.640  15.790  1.00  0.00            
ATOM     68  C21 BCD     1      11.900  28.720  16.380  1.00  0.00            
ATOM     69  O18 BCD     1      11.160  29.470  15.360  1.00  0.00            
ATOM     70  C22 BCD     1      12.210  29.620  17.550  1.00  0.00            
ATOM     71  C23 BCD     1      12.830  28.750  18.710  1.00  0.00            
ATOM     72  O19 BCD     1      12.060  27.560  19.020  1.00  0.00            
ATOM     73  C24 BCD     1      12.920  29.550  20.030  1.00  0.00            
ATOM     74  O20 BCD     1      13.720  28.820  20.940  1.00  0.00            
ATOM     75  H31 BCD     1      11.500  25.780  18.220  1.00  0.00            
ATOM     76  H32 BCD     1      10.250  27.930  17.350  1.00  0.00            
ATOM     77  H33 BCD     1      11.780  26.440  15.450  1.00  0.00            
ATOM     78  H34 BCD     1      12.870  28.360  16.020  1.00  0.00            
ATOM     79  H35 BCD     1      10.830  28.930  14.640  1.00  0.00            
ATOM     80  H36 BCD     1      11.340  30.230  17.830  1.00  0.00            
ATOM     81  H37 BCD     1      13.860  28.450  18.480  1.00  0.00            
ATOM     82  H38 BCD     1      13.440  30.480  19.780  1.00  0.00            
ATOM     83  H39 BCD     1      11.940  29.810  20.460  1.00  0.00            
ATOM     84  H40 BCD     1      13.550  29.200  21.800  1.00  0.00            
ATOM     85  C25 BCD     1      15.660  23.540  15.760  1.00  0.00            
ATOM     86  O21 BCD     1      16.790  24.390  15.950  1.00  0.00            
ATOM     87  C26 BCD     1      14.670  24.160  14.800  1.00  0.00            
ATOM     88  O22 BCD     1      15.290  24.390  13.490  1.00  0.00            
ATOM     89  C27 BCD     1      14.070  25.400  15.400  1.00  0.00            
ATOM     90  O23 BCD     1      13.100  25.970  14.530  1.00  0.00            
ATOM     91  C28 BCD     1      13.460  25.210  16.750  1.00  0.00            
ATOM     92  C29 BCD     1      14.260  24.250  17.650  1.00  0.00            
ATOM     93  O24 BCD     1      14.910  23.220  16.950  1.00  0.00            
ATOM     94  C30 BCD     1      13.430  23.730  18.820  1.00  0.00            
ATOM     95  O25 BCD     1      12.180  23.130  18.480  1.00  0.00            
ATOM     96  H41 BCD     1      16.100  22.610  15.380  1.00  0.00            
ATOM     97  H42 BCD     1      13.830  23.460  14.760  1.00  0.00            
ATOM     98  H43 BCD     1      15.780  25.210  13.390  1.00  0.00            
ATOM     99  H44 BCD     1      14.870  26.140  15.500  1.00  0.00            
ATOM    100  H45 BCD     1      13.430  25.920  13.630  1.00  0.00            
ATOM    101  H46 BCD     1      12.500  24.710  16.580  1.00  0.00            
ATOM    102  H47 BCD     1      15.060  24.830  18.120  1.00  0.00            
ATOM    103  H48 BCD     1      14.000  22.950  19.350  1.00  0.00            
ATOM    104  H49 BCD     1      13.280  24.610  19.450  1.00  0.00            
ATOM    105  H50 BCD     1      12.330  22.320  17.990  1.00  0.00            
ATOM    106  C31 BCD     1      20.930  24.200  16.290  1.00  0.00            
ATOM    107  O26 BCD     1      21.000  25.360  15.490  1.00  0.00            
ATOM    108  C32 BCD     1      20.310  23.010  15.500  1.00  0.00            
ATOM    109  O27 BCD     1      21.060  22.800  14.340  1.00  0.00            
ATOM    110  C33 BCD     1      18.830  23.360  15.190  1.00  0.00            
ATOM    111  C34 BCD     1      17.990  23.840  16.460  1.00  0.00            
ATOM    112  C35 BCD     1      18.750  25.000  17.220  1.00  0.00            
ATOM    113  O28 BCD     1      20.070  24.400  17.440  1.00  0.00            
ATOM    114  C36 BCD     1      18.090  25.410  18.550  1.00  0.00            
ATOM    115  O29 BCD     1      17.820  24.250  19.470  1.00  0.00            
ATOM    116  O30 BCD     1      18.260  22.170  14.550  1.00  0.00            
ATOM    117  H51 BCD     1      21.900  23.890  16.700  1.00  0.00            
ATOM    118  H52 BCD     1      20.320  22.120  16.140  1.00  0.00            
ATOM    119  H53 BCD     1      21.780  22.230  14.600  1.00  0.00            
ATOM    120  H54 BCD     1      18.780  24.250  14.550  1.00  0.00            
ATOM    121  H55 BCD     1      18.990  21.760  14.070  1.00  0.00            
ATOM    122  H56 BCD     1      17.860  22.940  17.080  1.00  0.00            
ATOM    123  H57 BCD     1      18.910  25.840  16.530  1.00  0.00            
ATOM    124  H58 BCD     1      18.810  26.110  19.010  1.00  0.00            
ATOM    125  H59 BCD     1      17.150  25.970  18.520  1.00  0.00            
ATOM    126  H60 BCD     1      17.650  24.610  20.350  1.00  0.00            
ATOM    127  C37 BCD     1      23.580  28.330  14.170  1.00  0.00            
ATOM    128  O31 BCD     1      22.490  29.200  13.810  1.00  0.00            
ATOM    129  C38 BCD     1      23.590  27.010  13.350  1.00  0.00            
ATOM    130  O32 BCD     1      23.690  27.320  11.900  1.00  0.00            
ATOM    131  C39 BCD     1      22.380  26.110  13.750  1.00  0.00            
ATOM    132  O33 BCD     1      22.520  24.830  13.170  1.00  0.00            
ATOM    133  C40 BCD     1      22.200  26.000  15.280  1.00  0.00            
ATOM    134  C41 BCD     1      22.190  27.380  16.000  1.00  0.00            
ATOM    135  O34 BCD     1      23.390  28.120  15.620  1.00  0.00            
ATOM    136  C42 BCD     1      22.100  27.340  17.500  1.00  0.00            
ATOM    137  O35 BCD     1      23.180  26.580  17.980  1.00  0.00            
ATOM    138  H61 BCD     1      24.550  28.820  14.020  1.00  0.00            
ATOM    139  H62 BCD     1      24.490  26.450  13.660  1.00  0.00            
ATOM    140  H63 BCD     1      23.130  28.080  11.710  1.00  0.00            
ATOM    141  H64 BCD     1      21.420  26.560  13.460  1.00  0.00            
ATOM    142  H65 BCD     1      21.910  24.300  13.690  1.00  0.00            
ATOM    143  H66 BCD     1      23.120  25.530  15.670  1.00  0.00            
ATOM    144  H67 BCD     1      21.260  27.910  15.730  1.00  0.00            
ATOM    145  H68 BCD     1      22.080  28.330  17.980  1.00  0.00            
ATOM    146  H69 BCD     1      21.150  26.850  17.760  1.00  0.00            
ATOM    147  H70 BCD     1      23.960  27.130  17.840  1.00  0.00            
ATOM    148  C1  CV1     2      22.760  25.690   9.050  1.00  0.00            
ATOM    149  C2  CV1     2      22.210  24.670  10.090  1.00  0.00            
ATOM    150  N1  CV1     2      20.720  24.580  10.260  1.00  0.00            
ATOM    151  C3  CV1     2      20.100  24.170   8.950  1.00  0.00            
ATOM    152  C4  CV1     2      20.630  22.870   8.330  1.00  0.00            
ATOM    153  C5  CV1     2      20.190  25.880  10.770  1.00  0.00            
ATOM    154  C6  CV1     2      18.880  25.830  11.510  1.00  0.00            
ATOM    155  O1  CV1     2      18.640  27.170  12.030  1.00  0.00            
ATOM    156  C7  CV1     2      17.610  27.420  12.880  1.00  0.00            
ATOM    157  O2  CV1     2      16.860  26.510  13.220  1.00  0.00            
ATOM    158  C8  CV1     2      17.540  28.850  13.290  1.00  0.00            
ATOM    159  C9  CV1     2      16.140  29.270  12.790  1.00  0.00            
ATOM    160  C10 CV1     2      16.080  29.640  11.420  1.00  0.00            
ATOM    161  C11 CV1     2      14.850  29.870  10.870  1.00  0.00            
ATOM    162  C12 CV1     2      13.710  29.860  11.710  1.00  0.00            
ATOM    163  C13 CV1     2      13.820  29.570  13.090  1.00  0.00            
ATOM    164  C14 CV1     2      15.060  29.340  13.690  1.00  0.00            
ATOM    165  C15 CV1     2      17.790  29.110  14.800  1.00  0.00            
ATOM    166  C16 CV1     2      17.080  28.390  15.740  1.00  0.00            
ATOM    167  C17 CV1     2      17.450  28.520  17.100  1.00  0.00            
ATOM    168  C18 CV1     2      18.480  29.420  17.450  1.00  0.00            
ATOM    169  C19 CV1     2      19.100  30.200  16.490  1.00  0.00            
ATOM    170  C20 CV1     2      18.820  29.990  15.160  1.00  0.00            
ATOM    171  H1  CV1     2      22.350  26.710   9.010  1.00  0.00            
ATOM    172  H2  CV1     2      23.830  25.910   9.170  1.00  0.00            
ATOM    173  H3  CV1     2      22.580  25.210   8.080  1.00  0.00            
ATOM    174  H4  CV1     2      22.550  25.060  11.050  1.00  0.00            
ATOM    175  H5  CV1     2      22.540  23.640   9.920  1.00  0.00            
ATOM    176  H6  CV1     2      20.550  23.830  10.950  1.00  0.00            
ATOM    177  H7  CV1     2      20.180  25.060   8.320  1.00  0.00            
ATOM    178  H8  CV1     2      19.060  24.090   9.280  1.00  0.00            
ATOM    179  H9  CV1     2      20.710  22.100   9.100  1.00  0.00            
ATOM    180  H10 CV1     2      20.040  22.570   7.460  1.00  0.00            
ATOM    181  H11 CV1     2      21.630  23.030   7.900  1.00  0.00            
ATOM    182  H12 CV1     2      19.850  26.400   9.870  1.00  0.00            
ATOM    183  H13 CV1     2      20.910  26.470  11.340  1.00  0.00            
ATOM    184  H14 CV1     2      18.990  25.050  12.270  1.00  0.00            
ATOM    185  H15 CV1     2      18.000  25.650  10.890  1.00  0.00            
ATOM    186  H16 CV1     2      18.270  29.410  12.700  1.00  0.00            
ATOM    187  H17 CV1     2      16.950  29.570  10.780  1.00  0.00            
ATOM    188  H18 CV1     2      14.800  30.070   9.800  1.00  0.00            
ATOM    189  H19 CV1     2      12.730  30.040  11.280  1.00  0.00            
ATOM    190  H20 CV1     2      12.930  29.550  13.700  1.00  0.00            
ATOM    191  H21 CV1     2      14.980  29.060  14.730  1.00  0.00            
ATOM    192  H22 CV1     2      16.390  27.630  15.380  1.00  0.00            
ATOM    193  H23 CV1     2      17.000  27.900  17.870  1.00  0.00            
ATOM    194  H24 CV1     2      18.860  29.440  18.470  1.00  0.00            
ATOM    195  H25 CV1     2      19.930  30.820  16.820  1.00  0.00            
ATOM    196  H26 CV1     2      19.340  30.540  14.380  1.00  0.00            
TER
ENDMDL
MODEL        1
ATOM      1  C1  BCD     1      27.950  36.410  19.700  1.00  0.00            
ATOM      2  O1  BCD     1      28.350  37.080  18.520  1.00  0.00            
ATOM      3  C2  BCD     1      28.990  35.590  20.470  1.00  0.00            
ATOM      4  O2  BCD     1      29.960  36.500  20.940  1.00  0.00            
ATOM      5  C3  BCD     1      29.620  34.580  19.440  1.00  0.00            
ATOM      6  O3  BCD     1      30.770  33.870  19.970  1.00  0.00            
ATOM      7  C4  BCD     1      28.520  33.720  18.860  1.00  0.00            
ATOM      8  C5  BCD     1      27.270  34.500  18.400  1.00  0.00            
ATOM      9  O4  BCD     1      26.910  35.500  19.410  1.00  0.00            
ATOM     10  C6  BCD     1      26.130  33.540  18.080  1.00  0.00            
ATOM     11  O5  BCD     1      24.900  34.120  17.600  1.00  0.00            
ATOM     12  H1  BCD     1      27.440  37.180  20.300  1.00  0.00            
ATOM     13  H2  BCD     1      28.590  34.970  21.280  1.00  0.00            
ATOM     14  H3  BCD     1      30.670  35.980  21.320  1.00  0.00            
ATOM     15  H4  BCD     1      30.050  35.090  18.580  1.00  0.00            
ATOM     16  H5  BCD     1      31.480  34.370  20.390  1.00  0.00            
ATOM     17  H6  BCD     1      28.240  32.960  19.610  1.00  0.00            
ATOM     18  H7  BCD     1      27.580  35.000  17.470  1.00  0.00            
ATOM     19  H8  BCD     1      26.520  32.910  17.270  1.00  0.00            
ATOM     20  H9  BCD     1      25.910  32.830  18.890  1.00  0.00            
ATOM     21  H10 BCD     1      24.350  33.430  17.210  1.00  0.00            
ATOM     22  C7  BCD     1      28.770  40.810  16.720  1.00  0.00            
ATOM     23  O6  BCD     1      28.990  40.220  15.430  1.00  0.00            
ATOM     24  C8  BCD     1      29.910  40.370  17.630  1.00  0.00            
ATOM     25  O7  BCD     1      31.120  40.510  16.850  1.00  0.00            
ATOM     26  C9  BCD     1      29.780  38.900  18.070  1.00  0.00            
ATOM     27  O8  BCD     1      30.700  38.560  19.110  1.00  0.00            
ATOM     28  C10 BCD     1      28.400  38.520  18.530  1.00  0.00            
ATOM     29  C11 BCD     1      27.340  39.030  17.520  1.00  0.00            
ATOM     30  O9  BCD     1      27.530  40.420  17.260  1.00  0.00            
ATOM     31  C12 BCD     1      25.940  38.620  17.890  1.00  0.00            
ATOM     32  O10 BCD     1      25.470  39.390  18.930  1.00  0.00            
ATOM     33  H11 BCD     1      28.800  41.900  16.650  1.00  0.00            
ATOM     34  H12 BCD     1      29.970  40.930  18.580  1.00  0.00            
ATOM     35  H13 BCD     1      31.860  40.770  17.420  1.00  0.00            
ATOM     36  H14 BCD     1      29.880  38.330  17.140  1.00  0.00            
ATOM     37  H15 BCD     1      30.310  37.770  19.500  1.00  0.00            
ATOM     38  H16 BCD     1      28.200  38.900  19.550  1.00  0.00            
ATOM     39  H17 BCD     1      27.520  38.480  16.580  1.00  0.00            
ATOM     40  H18 BCD     1      25.300  38.770  17.000  1.00  0.00            
ATOM     41  H19 BCD     1      25.830  37.570  18.180  1.00  0.00            
ATOM     42  H20 BCD     1      25.460  40.310  18.640  1.00  0.00            
ATOM     43  C13 BCD     1      28.630  41.300  11.460  1.00  0.00            
ATOM     44  O11 BCD     1      28.170  39.950  11.220  1.00  0.00            
ATOM     45  C14 BCD     1      30.080  41.290  12.060  1.00  0.00            
ATOM     46  O12 BCD     1      30.970  40.700  11.100  1.00  0.00            
ATOM     47  C15 BCD     1      30.050  40.660  13.510  1.00  0.00            
ATOM     48  O13 BCD     1      31.350  40.740  14.130  1.00  0.00            
ATOM     49  C16 BCD     1      28.960  41.160  14.370  1.00  0.00            
ATOM     50  C17 BCD     1      27.650  41.170  13.610  1.00  0.00            
ATOM     51  O14 BCD     1      27.720  41.860  12.380  1.00  0.00            
ATOM     52  C18 BCD     1      26.460  41.730  14.470  1.00  0.00            
ATOM     53  O15 BCD     1      26.830  43.010  15.090  1.00  0.00            
ATOM     54  H21 BCD     1      28.730  41.860  10.520  1.00  0.00            
ATOM     55  H22 BCD     1      30.310  42.340  12.250  1.00  0.00            
ATOM     56  H23 BCD     1      31.870  40.670  11.440  1.00  0.00            
ATOM     57  H24 BCD     1      29.780  39.630  13.240  1.00  0.00            
ATOM     58  H25 BCD     1      31.080  40.800  15.060  1.00  0.00            
ATOM     59  H26 BCD     1      29.160  42.170  14.750  1.00  0.00            
ATOM     60  H27 BCD     1      27.300  40.150  13.450  1.00  0.00            
ATOM     61  H28 BCD     1      25.500  41.800  13.950  1.00  0.00            
ATOM     62  H29 BCD     1      26.190  40.940  15.180  1.00  0.00            
ATOM     63  H30 BCD     1      26.390  43.150  15.940  1.00  0.00            
ATOM     64  C19 BCD     1      26.880  37.390   8.230  1.00  0.00            
ATOM     65  O16 BCD     1      27.400  36.280   9.030  1.00  0.00            
ATOM     66  C20 BCD     1      27.950  38.350   7.880  1.00  0.00            
ATOM     67  O17 BCD     1      28.850  37.690   6.960  1.00  0.00            
ATOM     68  C21 BCD     1      28.620  38.890   9.140  1.00  0.00            
ATOM     69  O18 BCD     1      29.840  39.620   8.850  1.00  0.00            
ATOM     70  C22 BCD     1      27.580  39.640   9.990  1.00  0.00            
ATOM     71  C23 BCD     1      26.430  38.760  10.270  1.00  0.00            
ATOM     72  O19 BCD     1      25.910  38.140   9.050  1.00  0.00            
ATOM     73  C24 BCD     1      25.360  39.680  10.950  1.00  0.00            
ATOM     74  O20 BCD     1      24.330  38.780  11.340  1.00  0.00            
ATOM     75  H31 BCD     1      26.330  36.970   7.380  1.00  0.00            
ATOM     76  H32 BCD     1      27.500  39.250   7.440  1.00  0.00            
ATOM     77  H33 BCD     1      28.820  38.150   6.110  1.00  0.00            
ATOM     78  H34 BCD     1      28.910  38.000   9.720  1.00  0.00            
ATOM     79  H35 BCD     1      30.220  39.960   9.670  1.00  0.00            
ATOM     80  H36 BCD     1      27.320  40.590   9.520  1.00  0.00            
ATOM     81  H37 BCD     1      26.650  37.950  10.970  1.00  0.00            
ATOM     82  H38 BCD     1      25.730  40.340  11.740  1.00  0.00            
ATOM     83  H39 BCD     1      24.950  40.380  10.210  1.00  0.00            
ATOM     84  H40 BCD     1      24.110  38.370  10.510  1.00  0.00            
ATOM     85  C25 BCD     1      27.990  32.230   8.850  1.00  0.00            
ATOM     86  O21 BCD     1      28.360  32.210  10.210  1.00  0.00            
ATOM     87  C26 BCD     1      29.060  33.060   8.110  1.00  0.00            
ATOM     88  O22 BCD     1      30.400  32.530   8.290  1.00  0.00            
ATOM     89  C27 BCD     1      28.960  34.610   8.390  1.00  0.00            
ATOM     90  O23 BCD     1      29.850  35.280   7.490  1.00  0.00            
ATOM     91  C28 BCD     1      27.500  35.070   8.350  1.00  0.00            
ATOM     92  C29 BCD     1      26.590  34.040   9.160  1.00  0.00            
ATOM     93  O24 BCD     1      26.710  32.710   8.620  1.00  0.00            
ATOM     94  C30 BCD     1      25.090  34.540   9.010  1.00  0.00            
ATOM     95  O25 BCD     1      24.680  34.430   7.690  1.00  0.00            
ATOM     96  H41 BCD     1      28.030  31.210   8.430  1.00  0.00            
ATOM     97  H42 BCD     1      28.950  32.890   7.040  1.00  0.00            
ATOM     98  H43 BCD     1      30.860  32.800   7.490  1.00  0.00            
ATOM     99  H44 BCD     1      29.290  34.710   9.430  1.00  0.00            
ATOM    100  H45 BCD     1      29.610  36.210   7.460  1.00  0.00            
ATOM    101  H46 BCD     1      27.080  35.140   7.340  1.00  0.00            
ATOM    102  H47 BCD     1      26.870  34.080  10.220  1.00  0.00            
ATOM    103  H48 BCD     1      24.400  33.920   9.600  1.00  0.00            
ATOM    104  H49 BCD     1      24.970  35.600   9.270  1.00  0.00            
ATOM    105  H50 BCD     1      24.210  35.260   7.530  1.00  0.00            
ATOM    106  C31 BCD     1      28.660  29.460  13.350  1.00  0.00            
ATOM    107  O26 BCD     1      29.000  30.600  14.110  1.00  0.00            
ATOM    108  C32 BCD     1      29.730  29.410  12.240  1.00  0.00            
ATOM    109  O27 BCD     1      31.040  29.150  12.800  1.00  0.00            
ATOM    110  C33 BCD     1      29.740  30.700  11.360  1.00  0.00            
ATOM    111  C34 BCD     1      28.330  30.900  10.820  1.00  0.00            
ATOM    112  C35 BCD     1      27.290  30.820  11.890  1.00  0.00            
ATOM    113  O28 BCD     1      27.380  29.640  12.720  1.00  0.00            
ATOM    114  C36 BCD     1      25.890  30.920  11.330  1.00  0.00            
ATOM    115  O29 BCD     1      25.640  29.780  10.500  1.00  0.00            
ATOM    116  O30 BCD     1      30.750  30.710  10.250  1.00  0.00            
ATOM    117  H51 BCD     1      28.650  28.600  14.020  1.00  0.00            
ATOM    118  H52 BCD     1      29.510  28.580  11.560  1.00  0.00            
ATOM    119  H53 BCD     1      31.240  29.940  13.310  1.00  0.00            
ATOM    120  H54 BCD     1      30.050  31.540  12.000  1.00  0.00            
ATOM    121  H55 BCD     1      30.570  31.510   9.750  1.00  0.00            
ATOM    122  H56 BCD     1      28.100  30.170  10.040  1.00  0.00            
ATOM    123  H57 BCD     1      27.540  31.680  12.520  1.00  0.00            
ATOM    124  H58 BCD     1      25.120  31.020  12.100  1.00  0.00            
ATOM    125  H59 BCD     1      25.800  31.870  10.780  1.00  0.00            
ATOM    126  H60 BCD     1      25.340  29.980   9.610  1.00  0.00            
ATOM    127  C37 BCD     1      29.730  31.690  18.050  1.00  0.00            
ATOM    128  O31 BCD     1      29.060  32.920  17.740  1.00  0.00            
ATOM    129  C38 BCD     1      30.990  31.520  17.140  1.00  0.00            
ATOM    130  O32 BCD     1      31.880  32.580  17.360  1.00  0.00            
ATOM    131  C39 BCD     1      30.580  31.470  15.650  1.00  0.00            
ATOM    132  O33 BCD     1      31.680  31.410  14.790  1.00  0.00            
ATOM    133  C40 BCD     1      29.470  30.390  15.430  1.00  0.00            
ATOM    134  C41 BCD     1      28.330  30.570  16.410  1.00  0.00            
ATOM    135  O34 BCD     1      28.850  30.600  17.790  1.00  0.00            
ATOM    136  C42 BCD     1      27.060  29.700  16.270  1.00  0.00            
ATOM    137  O35 BCD     1      27.370  28.310  16.340  1.00  0.00            
ATOM    138  H61 BCD     1      29.940  31.600  19.120  1.00  0.00            
ATOM    139  H62 BCD     1      31.490  30.570  17.380  1.00  0.00            
ATOM    140  H63 BCD     1      31.320  33.370  17.300  1.00  0.00            
ATOM    141  H64 BCD     1      30.000  32.390  15.460  1.00  0.00            
ATOM    142  H65 BCD     1      32.330  30.950  15.330  1.00  0.00            
ATOM    143  H66 BCD     1      29.910  29.410  15.640  1.00  0.00            
ATOM    144  H67 BCD     1      28.050  31.610  16.220  1.00  0.00            
ATOM    145  H68 BCD     1      26.390  29.970  17.100  1.00  0.00            
ATOM    146  H69 BCD     1      26.570  29.900  15.320  1.00  0.00            
ATOM    147  H70 BCD     1      27.850  28.060  17.140  1.00  0.00            
ATOM    148  C1  CV1     2      34.140  37.320  12.340  1.00  0.00            
ATOM    149  C2  CV1     2      33.530  36.380  13.400  1.00  0.00            
ATOM    150  N1  CV1     2      34.220  36.430  14.720  1.00  0.00            
ATOM    151  C3  CV1     2      35.580  35.670  14.710  1.00  0.00            
ATOM    152  C4  CV1     2      36.810  36.330  15.440  1.00  0.00            
ATOM    153  C5  CV1     2      33.370  35.810  15.850  1.00  0.00            
ATOM    154  C6  CV1     2      32.320  36.630  16.570  1.00  0.00            
ATOM    155  O1  CV1     2      31.260  36.950  15.620  1.00  0.00            
ATOM    156  C7  CV1     2      30.320  36.020  15.430  1.00  0.00            
ATOM    157  O2  CV1     2      30.420  34.960  15.980  1.00  0.00            
ATOM    158  C8  CV1     2      29.520  36.300  14.200  1.00  0.00            
ATOM    159  C9  CV1     2      30.130  35.650  12.930  1.00  0.00            
ATOM    160  C10 CV1     2      30.720  34.400  12.850  1.00  0.00            
ATOM    161  C11 CV1     2      31.540  33.970  11.800  1.00  0.00            
ATOM    162  C12 CV1     2      31.690  34.870  10.730  1.00  0.00            
ATOM    163  C13 CV1     2      31.080  36.160  10.680  1.00  0.00            
ATOM    164  C14 CV1     2      30.250  36.480  11.750  1.00  0.00            
ATOM    165  C15 CV1     2      28.030  35.930  14.350  1.00  0.00            
ATOM    166  C16 CV1     2      27.650  34.590  14.400  1.00  0.00            
ATOM    167  C17 CV1     2      26.320  34.230  14.280  1.00  0.00            
ATOM    168  C18 CV1     2      25.400  35.260  14.150  1.00  0.00            
ATOM    169  C19 CV1     2      25.690  36.640  14.210  1.00  0.00            
ATOM    170  C20 CV1     2      27.070  36.980  14.280  1.00  0.00            
ATOM    171  H1  CV1     2      33.520  37.230  11.440  1.00  0.00            
ATOM    172  H2  CV1     2      34.110  38.400  12.550  1.00  0.00            
ATOM    173  H3  CV1     2      35.150  37.040  12.020  1.00  0.00            
ATOM    174  H4  CV1     2      33.480  35.370  13.000  1.00  0.00            
ATOM    175  H5  CV1     2      32.510  36.680  13.640  1.00  0.00            
ATOM    176  H6  CV1     2      34.420  37.410  14.940  1.00  0.00            
ATOM    177  H7  CV1     2      35.780  35.280  13.710  1.00  0.00            
ATOM    178  H8  CV1     2      35.340  34.730  15.210  1.00  0.00            
ATOM    179  H9  CV1     2      37.260  37.180  14.920  1.00  0.00            
ATOM    180  H10 CV1     2      36.410  36.720  16.390  1.00  0.00            
ATOM    181  H11 CV1     2      37.560  35.580  15.700  1.00  0.00            
ATOM    182  H12 CV1     2      34.120  35.470  16.570  1.00  0.00            
ATOM    183  H13 CV1     2      32.890  34.930  15.430  1.00  0.00            
ATOM    184  H14 CV1     2      32.820  37.540  16.930  1.00  0.00            
ATOM    185  H15 CV1     2      31.890  36.080  17.420  1.00  0.00            
ATOM    186  H16 CV1     2      29.590  37.390  14.080  1.00  0.00            
ATOM    187  H17 CV1     2      30.600  33.750  13.720  1.00  0.00            
ATOM    188  H18 CV1     2      31.840  32.930  11.730  1.00  0.00            
ATOM    189  H19 CV1     2      32.160  34.600   9.790  1.00  0.00            
ATOM    190  H20 CV1     2      31.220  36.770   9.800  1.00  0.00            
ATOM    191  H21 CV1     2      29.920  37.510  11.830  1.00  0.00            
ATOM    192  H22 CV1     2      28.400  33.810  14.390  1.00  0.00            
ATOM    193  H23 CV1     2      26.130  33.190  14.010  1.00  0.00            
ATOM    194  H24 CV1     2      24.400  34.840  14.080  1.00  0.00            
ATOM    195  H25 CV1     2      24.870  37.340  14.220  1.00  0.00            
ATOM    196  H26 CV1     2      27.440  38.000  14.250  1.00  0.00            
TER
ENDMDL
MODEL        1
ATOM      1  C1  BCD     1       9.140  38.340  16.660  1.00  0.00            
ATOM      2  O1  BCD     1       9.920  37.450  15.800  1.00  0.00            
ATOM      3  C2  BCD     1       7.660  37.950  16.570  1.00  0.00            
ATOM      4  O2  BCD     1       7.410  36.560  16.930  1.00  0.00            
ATOM      5  C3  BCD     1       7.030  38.280  15.150  1.00  0.00            
ATOM      6  O3  BCD     1       5.670  37.990  15.040  1.00  0.00            
ATOM      7  C4  BCD     1       7.500  39.660  14.680  1.00  0.00            
ATOM      8  C5  BCD     1       9.000  39.990  14.870  1.00  0.00            
ATOM      9  O4  BCD     1       9.350  39.670  16.210  1.00  0.00            
ATOM     10  C6  BCD     1       9.450  41.470  14.650  1.00  0.00            
ATOM     11  O5  BCD     1       8.430  42.420  14.900  1.00  0.00            
ATOM     12  H1  BCD     1       9.480  38.200  17.690  1.00  0.00            
ATOM     13  H2  BCD     1       7.180  38.530  17.370  1.00  0.00            
ATOM     14  H3  BCD     1       6.560  36.610  17.390  1.00  0.00            
ATOM     15  H4  BCD     1       7.460  37.570  14.420  1.00  0.00            
ATOM     16  H5  BCD     1       5.370  37.610  15.860  1.00  0.00            
ATOM     17  H6  BCD     1       6.840  40.400  15.160  1.00  0.00            
ATOM     18  H7  BCD     1       9.590  39.300  14.240  1.00  0.00            
ATOM     19  H8  BCD     1      10.350  41.710  15.240  1.00  0.00            
ATOM     20  H9  BCD     1       9.670  41.710  13.600  1.00  0.00            
ATOM     21  H10 BCD     1       8.470  43.230  14.370  1.00  0.00            
ATOM     22  C7  BCD     1      13.330  35.090  15.830  1.00  0.00            
ATOM     23  O6  BCD     1      12.960  34.490  14.590  1.00  0.00            
ATOM     24  C8  BCD     1      12.260  34.820  16.840  1.00  0.00            
ATOM     25  O7  BCD     1      12.070  33.440  17.090  1.00  0.00            
ATOM     26  C9  BCD     1      10.920  35.450  16.550  1.00  0.00            
ATOM     27  O8  BCD     1      10.000  35.410  17.660  1.00  0.00            
ATOM     28  C10 BCD     1      11.120  36.960  16.360  1.00  0.00            
ATOM     29  C11 BCD     1      12.250  37.210  15.310  1.00  0.00            
ATOM     30  O9  BCD     1      13.480  36.490  15.660  1.00  0.00            
ATOM     31  C12 BCD     1      12.560  38.750  15.190  1.00  0.00            
ATOM     32  O10 BCD     1      12.710  39.480  16.390  1.00  0.00            
ATOM     33  H11 BCD     1      14.330  34.760  16.140  1.00  0.00            
ATOM     34  H12 BCD     1      12.640  35.330  17.730  1.00  0.00            
ATOM     35  H13 BCD     1      12.270  32.970  16.280  1.00  0.00            
ATOM     36  H14 BCD     1      10.400  35.050  15.680  1.00  0.00            
ATOM     37  H15 BCD     1       9.140  35.670  17.310  1.00  0.00            
ATOM     38  H16 BCD     1      11.310  37.410  17.350  1.00  0.00            
ATOM     39  H17 BCD     1      12.010  36.790  14.320  1.00  0.00            
ATOM     40  H18 BCD     1      13.460  38.910  14.580  1.00  0.00            
ATOM     41  H19 BCD     1      11.700  39.200  14.660  1.00  0.00            
ATOM     42  H20 BCD     1      13.140  38.950  17.080  1.00  0.00            
ATOM     43  C13 BCD     1      14.720  32.350  11.420  1.00  0.00            
ATOM     44  O11 BCD     1      13.470  32.400  10.560  1.00  0.00            
ATOM     45  C14 BCD     1      14.480  31.690  12.750  1.00  0.00            
ATOM     46  O12 BCD     1      14.230  30.350  12.490  1.00  0.00            
ATOM     47  C15 BCD     1      13.450  32.400  13.630  1.00  0.00            
ATOM     48  O13 BCD     1      13.240  31.690  14.880  1.00  0.00            
ATOM     49  C16 BCD     1      13.940  33.830  13.810  1.00  0.00            
ATOM     50  C17 BCD     1      14.130  34.460  12.450  1.00  0.00            
ATOM     51  O14 BCD     1      15.060  33.760  11.630  1.00  0.00            
ATOM     52  C18 BCD     1      14.540  35.890  12.600  1.00  0.00            
ATOM     53  O15 BCD     1      15.630  35.980  13.430  1.00  0.00            
ATOM     54  H21 BCD     1      15.600  31.950  10.910  1.00  0.00            
ATOM     55  H22 BCD     1      15.410  31.850  13.300  1.00  0.00            
ATOM     56  H23 BCD     1      15.030  29.840  12.330  1.00  0.00            
ATOM     57  H24 BCD     1      12.560  32.490  13.000  1.00  0.00            
ATOM     58  H25 BCD     1      13.750  30.880  14.770  1.00  0.00            
ATOM     59  H26 BCD     1      14.880  33.860  14.370  1.00  0.00            
ATOM     60  H27 BCD     1      13.190  34.500  11.890  1.00  0.00            
ATOM     61  H28 BCD     1      14.730  36.170  11.560  1.00  0.00            
ATOM     62  H29 BCD     1      13.630  36.380  12.980  1.00  0.00            
ATOM     63  H30 BCD     1      15.500  36.860  13.800  1.00  0.00            
ATOM     64  C19 BCD     1      11.900  31.060   7.100  1.00  0.00            
ATOM     65  O16 BCD     1      10.880  32.010   7.380  1.00  0.00            
ATOM     66  C20 BCD     1      12.000  29.940   8.150  1.00  0.00            
ATOM     67  O17 BCD     1      10.820  29.190   8.200  1.00  0.00            
ATOM     68  C21 BCD     1      12.360  30.580   9.520  1.00  0.00            
ATOM     69  O18 BCD     1      12.510  29.600  10.600  1.00  0.00            
ATOM     70  C22 BCD     1      13.590  31.510   9.450  1.00  0.00            
ATOM     71  C23 BCD     1      13.570  32.410   8.210  1.00  0.00            
ATOM     72  O19 BCD     1      13.210  31.760   7.010  1.00  0.00            
ATOM     73  C24 BCD     1      14.920  33.180   8.090  1.00  0.00            
ATOM     74  O20 BCD     1      15.980  32.280   7.800  1.00  0.00            
ATOM     75  H31 BCD     1      11.740  30.610   6.120  1.00  0.00            
ATOM     76  H32 BCD     1      12.880  29.360   7.840  1.00  0.00            
ATOM     77  H33 BCD     1      10.080  29.800   8.260  1.00  0.00            
ATOM     78  H34 BCD     1      11.540  31.300   9.670  1.00  0.00            
ATOM     79  H35 BCD     1      13.130  29.900  11.270  1.00  0.00            
ATOM     80  H36 BCD     1      14.500  30.890   9.420  1.00  0.00            
ATOM     81  H37 BCD     1      12.740  33.110   8.330  1.00  0.00            
ATOM     82  H38 BCD     1      14.920  33.950   7.310  1.00  0.00            
ATOM     83  H39 BCD     1      15.060  33.680   9.060  1.00  0.00            
ATOM     84  H40 BCD     1      15.640  31.810   7.040  1.00  0.00            
ATOM     85  C25 BCD     1       7.880  34.250   5.700  1.00  0.00            
ATOM     86  O21 BCD     1       7.930  35.100   6.800  1.00  0.00            
ATOM     87  C26 BCD     1       7.450  32.870   6.230  1.00  0.00            
ATOM     88  O22 BCD     1       6.180  33.000   6.890  1.00  0.00            
ATOM     89  C27 BCD     1       8.560  32.180   7.010  1.00  0.00            
ATOM     90  O23 BCD     1       8.240  30.790   7.090  1.00  0.00            
ATOM     91  C28 BCD     1       9.970  32.280   6.320  1.00  0.00            
ATOM     92  C29 BCD     1      10.240  33.720   5.890  1.00  0.00            
ATOM     93  O24 BCD     1       9.100  34.190   5.060  1.00  0.00            
ATOM     94  C30 BCD     1      11.450  33.870   4.920  1.00  0.00            
ATOM     95  O25 BCD     1      11.120  33.230   3.640  1.00  0.00            
ATOM     96  H41 BCD     1       7.060  34.680   5.110  1.00  0.00            
ATOM     97  H42 BCD     1       7.200  32.280   5.340  1.00  0.00            
ATOM     98  H43 BCD     1       5.850  32.100   6.980  1.00  0.00            
ATOM     99  H44 BCD     1       8.660  32.710   7.960  1.00  0.00            
ATOM    100  H45 BCD     1       8.170  30.500   8.010  1.00  0.00            
ATOM    101  H46 BCD     1       9.880  31.530   5.520  1.00  0.00            
ATOM    102  H47 BCD     1      10.340  34.260   6.840  1.00  0.00            
ATOM    103  H48 BCD     1      11.550  34.940   4.700  1.00  0.00            
ATOM    104  H49 BCD     1      12.380  33.480   5.350  1.00  0.00            
ATOM    105  H50 BCD     1      10.180  33.410   3.600  1.00  0.00            
ATOM    106  C31 BCD     1       6.540  38.930   7.690  1.00  0.00            
ATOM    107  O26 BCD     1       6.650  38.830   9.100  1.00  0.00            
ATOM    108  C32 BCD     1       5.570  37.930   7.110  1.00  0.00            
ATOM    109  O27 BCD     1       4.300  38.190   7.820  1.00  0.00            
ATOM    110  C33 BCD     1       6.100  36.520   7.250  1.00  0.00            
ATOM    111  C34 BCD     1       7.480  36.420   6.620  1.00  0.00            
ATOM    112  C35 BCD     1       8.390  37.410   7.300  1.00  0.00            
ATOM    113  O28 BCD     1       7.810  38.750   7.190  1.00  0.00            
ATOM    114  C36 BCD     1       9.810  37.500   6.760  1.00  0.00            
ATOM    115  O29 BCD     1       9.820  37.730   5.360  1.00  0.00            
ATOM    116  O30 BCD     1       5.150  35.480   6.660  1.00  0.00            
ATOM    117  H51 BCD     1       6.370  39.970   7.390  1.00  0.00            
ATOM    118  H52 BCD     1       5.470  38.160   6.040  1.00  0.00            
ATOM    119  H53 BCD     1       3.680  37.600   7.380  1.00  0.00            
ATOM    120  H54 BCD     1       6.210  36.390   8.340  1.00  0.00            
ATOM    121  H55 BCD     1       5.280  34.630   7.100  1.00  0.00            
ATOM    122  H56 BCD     1       7.540  36.640   5.550  1.00  0.00            
ATOM    123  H57 BCD     1       8.600  37.160   8.350  1.00  0.00            
ATOM    124  H58 BCD     1      10.370  38.220   7.360  1.00  0.00            
ATOM    125  H59 BCD     1      10.220  36.490   6.930  1.00  0.00            
ATOM    126  H60 BCD     1      10.590  38.220   5.070  1.00  0.00            
ATOM    127  C37 BCD     1       6.800  40.870  12.660  1.00  0.00            
ATOM    128  O31 BCD     1       7.210  39.640  13.280  1.00  0.00            
ATOM    129  C38 BCD     1       5.350  40.620  12.070  1.00  0.00            
ATOM    130  O32 BCD     1       4.460  40.170  13.060  1.00  0.00            
ATOM    131  C39 BCD     1       5.350  39.620  10.890  1.00  0.00            
ATOM    132  O33 BCD     1       4.180  39.560  10.130  1.00  0.00            
ATOM    133  C40 BCD     1       6.510  39.990   9.950  1.00  0.00            
ATOM    134  C41 BCD     1       7.910  40.290  10.620  1.00  0.00            
ATOM    135  O34 BCD     1       7.770  41.260  11.670  1.00  0.00            
ATOM    136  C42 BCD     1       9.010  40.700   9.610  1.00  0.00            
ATOM    137  O35 BCD     1       8.480  41.690   8.730  1.00  0.00            
ATOM    138  H61 BCD     1       6.840  41.650  13.430  1.00  0.00            
ATOM    139  H62 BCD     1       4.980  41.600  11.730  1.00  0.00            
ATOM    140  H63 BCD     1       4.630  40.710  13.840  1.00  0.00            
ATOM    141  H64 BCD     1       5.620  38.690  11.390  1.00  0.00            
ATOM    142  H65 BCD     1       4.410  39.000   9.380  1.00  0.00            
ATOM    143  H66 BCD     1       6.240  40.820   9.280  1.00  0.00            
ATOM    144  H67 BCD     1       8.260  39.340  11.030  1.00  0.00            
ATOM    145  H68 BCD     1       9.930  41.030  10.130  1.00  0.00            
ATOM    146  H69 BCD     1       9.360  39.830   9.040  1.00  0.00            
ATOM    147  H70 BCD     1       9.190  42.070   8.210  1.00  0.00            
ATOM    148  C1  CV1     2      10.330  28.980  16.710  1.00  0.00            
ATOM    149  C2  CV1     2      10.890  29.550  15.340  1.00  0.00            
ATOM    150  N1  CV1     2      10.240  29.030  14.100  1.00  0.00            
ATOM    151  C3  CV1     2      10.940  27.750  13.650  1.00  0.00            
ATOM    152  C4  CV1     2      10.140  26.450  13.520  1.00  0.00            
ATOM    153  C5  CV1     2      10.320  30.020  12.900  1.00  0.00            
ATOM    154  C6  CV1     2       9.960  31.470  13.270  1.00  0.00            
ATOM    155  O1  CV1     2       9.840  32.290  12.080  1.00  0.00            
ATOM    156  C7  CV1     2       9.640  33.640  12.340  1.00  0.00            
ATOM    157  O2  CV1     2       9.660  34.130  13.430  1.00  0.00            
ATOM    158  C8  CV1     2       9.330  34.400  11.070  1.00  0.00            
ATOM    159  C9  CV1     2       7.880  34.820  11.070  1.00  0.00            
ATOM    160  C10 CV1     2       7.040  34.230  10.110  1.00  0.00            
ATOM    161  C11 CV1     2       5.670  34.440  10.070  1.00  0.00            
ATOM    162  C12 CV1     2       5.140  35.260  11.020  1.00  0.00            
ATOM    163  C13 CV1     2       5.900  35.780  12.110  1.00  0.00            
ATOM    164  C14 CV1     2       7.310  35.530  12.140  1.00  0.00            
ATOM    165  C15 CV1     2      10.220  35.580  10.820  1.00  0.00            
ATOM    166  C16 CV1     2      11.100  35.510   9.710  1.00  0.00            
ATOM    167  C17 CV1     2      11.950  36.530   9.330  1.00  0.00            
ATOM    168  C18 CV1     2      11.990  37.710  10.150  1.00  0.00            
ATOM    169  C19 CV1     2      11.100  37.850  11.220  1.00  0.00            
ATOM    170  C20 CV1     2      10.200  36.780  11.500  1.00  0.00            
ATOM    171  H1  CV1     2       9.240  29.150  16.720  1.00  0.00            
ATOM    172  H2  CV1     2      10.560  27.910  16.810  1.00  0.00            
ATOM    173  H3  CV1     2      10.680  29.500  17.610  1.00  0.00            
ATOM    174  H4  CV1     2      11.960  29.330  15.330  1.00  0.00            
ATOM    175  H5  CV1     2      10.700  30.620  15.370  1.00  0.00            
ATOM    176  H6  CV1     2       9.270  28.800  14.360  1.00  0.00            
ATOM    177  H7  CV1     2      11.750  27.580  14.370  1.00  0.00            
ATOM    178  H8  CV1     2      11.380  28.040  12.690  1.00  0.00            
ATOM    179  H9  CV1     2       9.680  26.130  14.460  1.00  0.00            
ATOM    180  H10 CV1     2       9.350  26.570  12.770  1.00  0.00            
ATOM    181  H11 CV1     2      10.880  25.730  13.160  1.00  0.00            
ATOM    182  H12 CV1     2       9.670  29.620  12.120  1.00  0.00            
ATOM    183  H13 CV1     2      11.350  30.030  12.560  1.00  0.00            
ATOM    184  H14 CV1     2      10.700  31.880  13.960  1.00  0.00            
ATOM    185  H15 CV1     2       8.960  31.420  13.720  1.00  0.00            
ATOM    186  H16 CV1     2       9.540  33.740  10.220  1.00  0.00            
ATOM    187  H17 CV1     2       7.460  33.630   9.310  1.00  0.00            
ATOM    188  H18 CV1     2       5.040  34.000   9.300  1.00  0.00            
ATOM    189  H19 CV1     2       4.080  35.500  11.020  1.00  0.00            
ATOM    190  H20 CV1     2       5.440  36.340  12.920  1.00  0.00            
ATOM    191  H21 CV1     2       7.900  35.850  12.990  1.00  0.00            
ATOM    192  H22 CV1     2      11.040  34.620   9.090  1.00  0.00            
ATOM    193  H23 CV1     2      12.600  36.400   8.470  1.00  0.00            
ATOM    194  H24 CV1     2      12.600  38.560   9.890  1.00  0.00            
ATOM    195  H25 CV1     2      11.110  38.800  11.760  1.00  0.00            
ATOM    196  H26 CV1     2       9.450  36.800  12.290  1.00  0.00            
TER
ENDMDL
MODEL        1
ATOM      1  C1  BCD     1       9.710  38.710  17.220  1.00  0.00            
ATOM      2  O1  BCD     1      10.410  37.660  16.540  1.00  0.00            
ATOM      3  C2  BCD     1       8.260  38.330  17.340  1.00  0.00            
ATOM      4  O2  BCD     1       8.240  37.050  18.000  1.00  0.00            
ATOM      5  C3  BCD     1       7.660  38.140  15.930  1.00  0.00            
ATOM      6  O3  BCD     1       6.220  38.050  15.980  1.00  0.00            
ATOM      7  C4  BCD     1       8.010  39.310  14.960  1.00  0.00            
ATOM      8  C5  BCD     1       9.470  39.770  15.110  1.00  0.00            
ATOM      9  O4  BCD     1       9.860  39.920  16.490  1.00  0.00            
ATOM     10  C6  BCD     1       9.670  41.030  14.360  1.00  0.00            
ATOM     11  O5  BCD     1       8.910  42.050  15.010  1.00  0.00            
ATOM     12  H1  BCD     1      10.110  38.870  18.230  1.00  0.00            
ATOM     13  H2  BCD     1       7.630  39.040  17.890  1.00  0.00            
ATOM     14  H3  BCD     1       7.930  36.390  17.380  1.00  0.00            
ATOM     15  H4  BCD     1       8.080  37.230  15.480  1.00  0.00            
ATOM     16  H5  BCD     1       5.830  37.190  16.140  1.00  0.00            
ATOM     17  H6  BCD     1       7.330  40.130  15.220  1.00  0.00            
ATOM     18  H7  BCD     1      10.130  39.010  14.660  1.00  0.00            
ATOM     19  H8  BCD     1      10.730  41.340  14.320  1.00  0.00            
ATOM     20  H9  BCD     1       9.300  40.970  13.330  1.00  0.00            
ATOM     21  H10 BCD     1       8.860  42.820  14.440  1.00  0.00            
ATOM     22  C7  BCD     1      13.960  35.500  16.820  1.00  0.00            
ATOM     23  O6  BCD     1      13.850  35.110  15.470  1.00  0.00            
ATOM     24  C8  BCD     1      12.710  34.940  17.570  1.00  0.00            
ATOM     25  O7  BCD     1      12.840  33.470  17.490  1.00  0.00            
ATOM     26  C9  BCD     1      11.420  35.530  17.100  1.00  0.00            
ATOM     27  O8  BCD     1      10.280  35.080  17.860  1.00  0.00            
ATOM     28  C10 BCD     1      11.590  37.090  17.180  1.00  0.00            
ATOM     29  C11 BCD     1      12.870  37.540  16.420  1.00  0.00            
ATOM     30  O9  BCD     1      14.010  36.850  16.950  1.00  0.00            
ATOM     31  C12 BCD     1      13.070  39.000  16.530  1.00  0.00            
ATOM     32  O10 BCD     1      13.160  39.480  17.890  1.00  0.00            
ATOM     33  H11 BCD     1      14.860  35.110  17.320  1.00  0.00            
ATOM     34  H12 BCD     1      12.740  35.270  18.620  1.00  0.00            
ATOM     35  H13 BCD     1      13.730  33.200  17.240  1.00  0.00            
ATOM     36  H14 BCD     1      11.410  35.330  16.020  1.00  0.00            
ATOM     37  H15 BCD     1       9.530  35.640  17.660  1.00  0.00            
ATOM     38  H16 BCD     1      11.730  37.380  18.230  1.00  0.00            
ATOM     39  H17 BCD     1      12.840  37.300  15.340  1.00  0.00            
ATOM     40  H18 BCD     1      14.010  39.280  16.040  1.00  0.00            
ATOM     41  H19 BCD     1      12.350  39.530  15.880  1.00  0.00            
ATOM     42  H20 BCD     1      13.680  38.850  18.390  1.00  0.00            
ATOM     43  C13 BCD     1      15.490  32.320  12.880  1.00  0.00            
ATOM     44  O11 BCD     1      14.270  31.770  12.590  1.00  0.00            
ATOM     45  C14 BCD     1      15.780  32.070  14.390  1.00  0.00            
ATOM     46  O12 BCD     1      15.540  30.680  14.670  1.00  0.00            
ATOM     47  C15 BCD     1      14.810  32.860  15.230  1.00  0.00            
ATOM     48  O13 BCD     1      15.210  32.620  16.530  1.00  0.00            
ATOM     49  C16 BCD     1      14.980  34.340  14.780  1.00  0.00            
ATOM     50  C17 BCD     1      14.750  34.610  13.280  1.00  0.00            
ATOM     51  O14 BCD     1      15.590  33.700  12.580  1.00  0.00            
ATOM     52  C18 BCD     1      15.050  36.010  12.850  1.00  0.00            
ATOM     53  O15 BCD     1      16.430  36.260  12.950  1.00  0.00            
ATOM     54  H21 BCD     1      16.230  31.760  12.310  1.00  0.00            
ATOM     55  H22 BCD     1      16.830  32.290  14.630  1.00  0.00            
ATOM     56  H23 BCD     1      16.190  30.130  14.230  1.00  0.00            
ATOM     57  H24 BCD     1      13.790  32.540  15.000  1.00  0.00            
ATOM     58  H25 BCD     1      15.580  31.740  16.590  1.00  0.00            
ATOM     59  H26 BCD     1      15.890  34.860  15.110  1.00  0.00            
ATOM     60  H27 BCD     1      13.710  34.420  13.000  1.00  0.00            
ATOM     61  H28 BCD     1      14.640  36.250  11.860  1.00  0.00            
ATOM     62  H29 BCD     1      14.530  36.640  13.590  1.00  0.00            
ATOM     63  H30 BCD     1      16.540  36.740  13.790  1.00  0.00            
ATOM     64  C19 BCD     1      12.520  29.550   9.610  1.00  0.00            
ATOM     65  O16 BCD     1      11.280  30.180   9.880  1.00  0.00            
ATOM     66  C20 BCD     1      12.920  28.750  10.810  1.00  0.00            
ATOM     67  O17 BCD     1      12.000  27.730  11.140  1.00  0.00            
ATOM     68  C21 BCD     1      13.230  29.650  12.000  1.00  0.00            
ATOM     69  O18 BCD     1      13.690  29.030  13.180  1.00  0.00            
ATOM     70  C22 BCD     1      14.190  30.820  11.520  1.00  0.00            
ATOM     71  C23 BCD     1      13.700  31.540  10.280  1.00  0.00            
ATOM     72  O19 BCD     1      13.480  30.620   9.320  1.00  0.00            
ATOM     73  C24 BCD     1      14.600  32.590   9.760  1.00  0.00            
ATOM     74  O20 BCD     1      15.960  32.200   9.590  1.00  0.00            
ATOM     75  H31 BCD     1      12.410  28.970   8.680  1.00  0.00            
ATOM     76  H32 BCD     1      13.860  28.240  10.530  1.00  0.00            
ATOM     77  H33 BCD     1      11.530  28.080  11.900  1.00  0.00            
ATOM     78  H34 BCD     1      12.320  30.230  12.190  1.00  0.00            
ATOM     79  H35 BCD     1      14.250  29.610  13.700  1.00  0.00            
ATOM     80  H36 BCD     1      15.170  30.380  11.280  1.00  0.00            
ATOM     81  H37 BCD     1      12.820  32.170  10.430  1.00  0.00            
ATOM     82  H38 BCD     1      14.140  33.000   8.850  1.00  0.00            
ATOM     83  H39 BCD     1      14.680  33.470  10.420  1.00  0.00            
ATOM     84  H40 BCD     1      16.380  32.970   9.210  1.00  0.00            
ATOM     85  C25 BCD     1       7.790  31.280   7.850  1.00  0.00            
ATOM     86  O21 BCD     1       7.820  32.530   8.530  1.00  0.00            
ATOM     87  C26 BCD     1       7.560  30.100   8.810  1.00  0.00            
ATOM     88  O22 BCD     1       6.390  30.140   9.550  1.00  0.00            
ATOM     89  C27 BCD     1       8.860  29.960   9.710  1.00  0.00            
ATOM     90  O23 BCD     1       8.960  28.730  10.390  1.00  0.00            
ATOM     91  C28 BCD     1      10.180  29.980   8.920  1.00  0.00            
ATOM     92  C29 BCD     1      10.200  31.070   7.910  1.00  0.00            
ATOM     93  O24 BCD     1       9.030  31.100   7.070  1.00  0.00            
ATOM     94  C30 BCD     1      11.340  31.020   6.960  1.00  0.00            
ATOM     95  O25 BCD     1      11.480  29.730   6.260  1.00  0.00            
ATOM     96  H41 BCD     1       6.960  31.260   7.140  1.00  0.00            
ATOM     97  H42 BCD     1       7.510  29.190   8.200  1.00  0.00            
ATOM     98  H43 BCD     1       6.390  29.360  10.110  1.00  0.00            
ATOM     99  H44 BCD     1       8.910  30.740  10.480  1.00  0.00            
ATOM    100  H45 BCD     1       9.530  28.940  11.140  1.00  0.00            
ATOM    101  H46 BCD     1      10.350  29.030   8.400  1.00  0.00            
ATOM    102  H47 BCD     1      10.310  31.990   8.510  1.00  0.00            
ATOM    103  H48 BCD     1      11.290  31.790   6.170  1.00  0.00            
ATOM    104  H49 BCD     1      12.230  31.280   7.550  1.00  0.00            
ATOM    105  H50 BCD     1      10.850  29.730   5.540  1.00  0.00            
ATOM    106  C31 BCD     1       6.010  36.190   9.030  1.00  0.00            
ATOM    107  O26 BCD     1       6.680  36.490  10.210  1.00  0.00            
ATOM    108  C32 BCD     1       5.070  34.990   9.190  1.00  0.00            
ATOM    109  O27 BCD     1       4.220  35.050  10.360  1.00  0.00            
ATOM    110  C33 BCD     1       5.840  33.670   9.160  1.00  0.00            
ATOM    111  C34 BCD     1       6.970  33.590   8.130  1.00  0.00            
ATOM    112  C35 BCD     1       7.740  34.890   8.150  1.00  0.00            
ATOM    113  O28 BCD     1       6.860  35.980   7.950  1.00  0.00            
ATOM    114  C36 BCD     1       8.790  34.850   7.010  1.00  0.00            
ATOM    115  O29 BCD     1       8.480  34.490   5.700  1.00  0.00            
ATOM    116  O30 BCD     1       5.010  32.530   9.060  1.00  0.00            
ATOM    117  H51 BCD     1       5.300  36.990   8.830  1.00  0.00            
ATOM    118  H52 BCD     1       4.420  34.950   8.310  1.00  0.00            
ATOM    119  H53 BCD     1       3.950  34.140  10.480  1.00  0.00            
ATOM    120  H54 BCD     1       6.330  33.530  10.130  1.00  0.00            
ATOM    121  H55 BCD     1       5.490  31.740   9.330  1.00  0.00            
ATOM    122  H56 BCD     1       6.540  33.340   7.150  1.00  0.00            
ATOM    123  H57 BCD     1       8.340  35.030   9.060  1.00  0.00            
ATOM    124  H58 BCD     1       9.170  35.880   6.990  1.00  0.00            
ATOM    125  H59 BCD     1       9.590  34.170   7.330  1.00  0.00            
ATOM    126  H60 BCD     1       8.780  35.210   5.140  1.00  0.00            
ATOM    127  C37 BCD     1       7.080  39.700  12.770  1.00  0.00            
ATOM    128  O31 BCD     1       7.790  38.820  13.660  1.00  0.00            
ATOM    129  C38 BCD     1       5.610  39.230  12.630  1.00  0.00            
ATOM    130  O32 BCD     1       4.930  39.390  13.860  1.00  0.00            
ATOM    131  C39 BCD     1       5.630  37.860  11.910  1.00  0.00            
ATOM    132  O33 BCD     1       4.280  37.370  11.760  1.00  0.00            
ATOM    133  C40 BCD     1       6.490  37.820  10.650  1.00  0.00            
ATOM    134  C41 BCD     1       7.850  38.370  10.930  1.00  0.00            
ATOM    135  O34 BCD     1       7.730  39.630  11.490  1.00  0.00            
ATOM    136  C42 BCD     1       8.700  38.580   9.730  1.00  0.00            
ATOM    137  O35 BCD     1      10.120  38.470  10.020  1.00  0.00            
ATOM    138  H61 BCD     1       7.150  40.750  13.080  1.00  0.00            
ATOM    139  H62 BCD     1       5.180  39.880  11.860  1.00  0.00            
ATOM    140  H63 BCD     1       5.430  38.940  14.550  1.00  0.00            
ATOM    141  H64 BCD     1       6.130  37.210  12.640  1.00  0.00            
ATOM    142  H65 BCD     1       4.390  36.480  11.410  1.00  0.00            
ATOM    143  H66 BCD     1       6.040  38.540   9.940  1.00  0.00            
ATOM    144  H67 BCD     1       8.300  37.700  11.680  1.00  0.00            
ATOM    145  H68 BCD     1       8.490  37.910   8.890  1.00  0.00            
ATOM    146  H69 BCD     1       8.470  39.560   9.290  1.00  0.00            
ATOM    147  H70 BCD     1      10.490  38.250   9.150  1.00  0.00            
ATOM    148  C1  CV1     2      12.200  30.440  19.160  1.00  0.00            
ATOM    149  C2  CV1     2      13.160  30.270  17.940  1.00  0.00            
ATOM    150  N1  CV1     2      12.670  29.170  16.970  1.00  0.00            
ATOM    151  C3  CV1     2      13.750  28.140  16.670  1.00  0.00            
ATOM    152  C4  CV1     2      14.050  27.160  17.820  1.00  0.00            
ATOM    153  C5  CV1     2      12.090  29.770  15.710  1.00  0.00            
ATOM    154  C6  CV1     2      10.930  30.780  15.820  1.00  0.00            
ATOM    155  O1  CV1     2      10.530  31.220  14.520  1.00  0.00            
ATOM    156  C7  CV1     2       9.720  32.320  14.450  1.00  0.00            
ATOM    157  O2  CV1     2       9.280  32.850  15.430  1.00  0.00            
ATOM    158  C8  CV1     2       9.370  32.670  13.020  1.00  0.00            
ATOM    159  C9  CV1     2       7.880  32.880  12.780  1.00  0.00            
ATOM    160  C10 CV1     2       7.050  31.790  12.610  1.00  0.00            
ATOM    161  C11 CV1     2       5.700  31.880  12.530  1.00  0.00            
ATOM    162  C12 CV1     2       5.090  33.130  12.890  1.00  0.00            
ATOM    163  C13 CV1     2       5.880  34.240  13.070  1.00  0.00            
ATOM    164  C14 CV1     2       7.280  34.170  13.000  1.00  0.00            
ATOM    165  C15 CV1     2      10.230  33.870  12.510  1.00  0.00            
ATOM    166  C16 CV1     2      10.740  33.840  11.230  1.00  0.00            
ATOM    167  C17 CV1     2      11.560  34.920  10.790  1.00  0.00            
ATOM    168  C18 CV1     2      11.910  35.960  11.680  1.00  0.00            
ATOM    169  C19 CV1     2      11.370  36.010  12.960  1.00  0.00            
ATOM    170  C20 CV1     2      10.550  34.950  13.380  1.00  0.00            
ATOM    171  H1  CV1     2      11.230  30.940  19.040  1.00  0.00            
ATOM    172  H2  CV1     2      12.020  29.480  19.660  1.00  0.00            
ATOM    173  H3  CV1     2      12.640  31.100  19.930  1.00  0.00            
ATOM    174  H4  CV1     2      14.150  30.010  18.300  1.00  0.00            
ATOM    175  H5  CV1     2      13.330  31.260  17.510  1.00  0.00            
ATOM    176  H6  CV1     2      11.940  28.660  17.490  1.00  0.00            
ATOM    177  H7  CV1     2      14.630  28.670  16.300  1.00  0.00            
ATOM    178  H8  CV1     2      13.420  27.480  15.880  1.00  0.00            
ATOM    179  H9  CV1     2      14.650  27.620  18.620  1.00  0.00            
ATOM    180  H10 CV1     2      13.170  26.740  18.320  1.00  0.00            
ATOM    181  H11 CV1     2      14.590  26.280  17.440  1.00  0.00            
ATOM    182  H12 CV1     2      11.690  28.910  15.160  1.00  0.00            
ATOM    183  H13 CV1     2      12.900  30.220  15.130  1.00  0.00            
ATOM    184  H14 CV1     2      11.220  31.670  16.390  1.00  0.00            
ATOM    185  H15 CV1     2      10.120  30.370  16.440  1.00  0.00            
ATOM    186  H16 CV1     2       9.670  31.810  12.410  1.00  0.00            
ATOM    187  H17 CV1     2       7.450  30.830  12.290  1.00  0.00            
ATOM    188  H18 CV1     2       5.150  30.980  12.290  1.00  0.00            
ATOM    189  H19 CV1     2       4.020  33.250  13.020  1.00  0.00            
ATOM    190  H20 CV1     2       5.340  35.190  13.150  1.00  0.00            
ATOM    191  H21 CV1     2       7.910  35.050  12.940  1.00  0.00            
ATOM    192  H22 CV1     2      10.480  33.000  10.590  1.00  0.00            
ATOM    193  H23 CV1     2      11.950  34.880   9.770  1.00  0.00            
ATOM    194  H24 CV1     2      12.490  36.810  11.320  1.00  0.00            
ATOM    195  H25 CV1     2      11.560  36.890  13.580  1.00  0.00            
ATOM    196  H26 CV1     2      10.070  34.960  14.360  1.00  0.00            
TER
ENDMDL
MODEL        1
ATOM      1  C1  BCD     1      22.500  35.940   3.280  1.00  0.00            
ATOM      2  O1  BCD     1      23.470  35.130   2.710  1.00  0.00            
ATOM      3  C2  BCD     1      22.570  35.830   4.870  1.00  0.00            
ATOM      4  O2  BCD     1      23.840  36.440   5.300  1.00  0.00            
ATOM      5  C3  BCD     1      22.250  34.370   5.340  1.00  0.00            
ATOM      6  O3  BCD     1      22.250  34.300   6.800  1.00  0.00            
ATOM      7  C4  BCD     1      20.880  34.040   4.740  1.00  0.00            
ATOM      8  C5  BCD     1      20.810  34.210   3.280  1.00  0.00            
ATOM      9  O4  BCD     1      21.170  35.530   2.920  1.00  0.00            
ATOM     10  C6  BCD     1      19.380  33.970   2.730  1.00  0.00            
ATOM     11  O5  BCD     1      19.360  33.630   1.420  1.00  0.00            
ATOM     12  H1  BCD     1      22.520  36.930   2.810  1.00  0.00            
ATOM     13  H2  BCD     1      21.730  36.430   5.250  1.00  0.00            
ATOM     14  H3  BCD     1      23.690  36.610   6.240  1.00  0.00            
ATOM     15  H4  BCD     1      22.960  33.690   4.830  1.00  0.00            
ATOM     16  H5  BCD     1      22.680  35.090   7.120  1.00  0.00            
ATOM     17  H6  BCD     1      20.140  34.630   5.290  1.00  0.00            
ATOM     18  H7  BCD     1      21.480  33.490   2.780  1.00  0.00            
ATOM     19  H8  BCD     1      18.970  33.130   3.300  1.00  0.00            
ATOM     20  H9  BCD     1      18.780  34.870   2.920  1.00  0.00            
ATOM     21  H10 BCD     1      18.450  33.600   1.140  1.00  0.00            
ATOM     22  C7  BCD     1      27.000  35.450   0.460  1.00  0.00            
ATOM     23  O6  BCD     1      27.110  34.020   0.300  1.00  0.00            
ATOM     24  C8  BCD     1      27.140  35.770   1.950  1.00  0.00            
ATOM     25  O7  BCD     1      28.390  35.240   2.470  1.00  0.00            
ATOM     26  C9  BCD     1      25.950  35.310   2.780  1.00  0.00            
ATOM     27  O8  BCD     1      26.120  35.790   4.120  1.00  0.00            
ATOM     28  C10 BCD     1      24.620  35.820   2.150  1.00  0.00            
ATOM     29  C11 BCD     1      24.590  35.510   0.730  1.00  0.00            
ATOM     30  O9  BCD     1      25.810  35.990   0.010  1.00  0.00            
ATOM     31  C12 BCD     1      23.220  35.910   0.030  1.00  0.00            
ATOM     32  O10 BCD     1      22.900  37.290   0.080  1.00  0.00            
ATOM     33  H11 BCD     1      27.790  35.950  -0.100  1.00  0.00            
ATOM     34  H12 BCD     1      27.200  36.850   2.080  1.00  0.00            
ATOM     35  H13 BCD     1      28.790  35.900   3.040  1.00  0.00            
ATOM     36  H14 BCD     1      25.820  34.230   2.680  1.00  0.00            
ATOM     37  H15 BCD     1      25.300  35.710   4.610  1.00  0.00            
ATOM     38  H16 BCD     1      24.550  36.910   2.280  1.00  0.00            
ATOM     39  H17 BCD     1      24.590  34.420   0.600  1.00  0.00            
ATOM     40  H18 BCD     1      23.190  35.640  -1.030  1.00  0.00            
ATOM     41  H19 BCD     1      22.390  35.330   0.450  1.00  0.00            
ATOM     42  H20 BCD     1      21.940  37.250  -0.000  1.00  0.00            
ATOM     43  C13 BCD     1      28.520  31.010  -2.030  1.00  0.00            
ATOM     44  O11 BCD     1      27.920  30.120  -1.080  1.00  0.00            
ATOM     45  C14 BCD     1      29.590  31.810  -1.300  1.00  0.00            
ATOM     46  O12 BCD     1      30.610  30.910  -0.870  1.00  0.00            
ATOM     47  C15 BCD     1      28.770  32.540  -0.180  1.00  0.00            
ATOM     48  O13 BCD     1      29.590  33.410   0.590  1.00  0.00            
ATOM     49  C16 BCD     1      27.730  33.410  -0.800  1.00  0.00            
ATOM     50  C17 BCD     1      26.730  32.540  -1.530  1.00  0.00            
ATOM     51  O14 BCD     1      27.490  31.870  -2.510  1.00  0.00            
ATOM     52  C18 BCD     1      25.760  33.420  -2.280  1.00  0.00            
ATOM     53  O15 BCD     1      24.740  32.630  -2.930  1.00  0.00            
ATOM     54  H21 BCD     1      28.970  30.550  -2.920  1.00  0.00            
ATOM     55  H22 BCD     1      30.010  32.440  -2.090  1.00  0.00            
ATOM     56  H23 BCD     1      30.180  30.450  -0.150  1.00  0.00            
ATOM     57  H24 BCD     1      28.240  31.870   0.500  1.00  0.00            
ATOM     58  H25 BCD     1      29.060  33.760   1.300  1.00  0.00            
ATOM     59  H26 BCD     1      28.200  34.110  -1.510  1.00  0.00            
ATOM     60  H27 BCD     1      26.300  31.810  -0.830  1.00  0.00            
ATOM     61  H28 BCD     1      25.310  34.180  -1.630  1.00  0.00            
ATOM     62  H29 BCD     1      26.350  33.930  -3.050  1.00  0.00            
ATOM     63  H30 BCD     1      23.920  33.080  -2.700  1.00  0.00            
ATOM     64  C19 BCD     1      26.750  26.280  -0.610  1.00  0.00            
ATOM     65  O16 BCD     1      25.430  26.770  -0.280  1.00  0.00            
ATOM     66  C20 BCD     1      27.800  26.760   0.390  1.00  0.00            
ATOM     67  O17 BCD     1      27.320  26.380   1.620  1.00  0.00            
ATOM     68  C21 BCD     1      28.010  28.260   0.280  1.00  0.00            
ATOM     69  O18 BCD     1      29.130  28.680   1.120  1.00  0.00            
ATOM     70  C22 BCD     1      28.160  28.740  -1.150  1.00  0.00            
ATOM     71  C23 BCD     1      27.070  28.120  -2.110  1.00  0.00            
ATOM     72  O19 BCD     1      26.980  26.690  -1.940  1.00  0.00            
ATOM     73  C24 BCD     1      27.510  28.200  -3.540  1.00  0.00            
ATOM     74  O20 BCD     1      28.870  27.670  -3.740  1.00  0.00            
ATOM     75  H31 BCD     1      26.790  25.180  -0.660  1.00  0.00            
ATOM     76  H32 BCD     1      28.720  26.190   0.180  1.00  0.00            
ATOM     77  H33 BCD     1      26.490  26.860   1.600  1.00  0.00            
ATOM     78  H34 BCD     1      27.090  28.780   0.570  1.00  0.00            
ATOM     79  H35 BCD     1      28.900  28.430   2.020  1.00  0.00            
ATOM     80  H36 BCD     1      29.130  28.470  -1.590  1.00  0.00            
ATOM     81  H37 BCD     1      26.110  28.640  -2.110  1.00  0.00            
ATOM     82  H38 BCD     1      26.780  27.650  -4.150  1.00  0.00            
ATOM     83  H39 BCD     1      27.370  29.230  -3.890  1.00  0.00            
ATOM     84  H40 BCD     1      28.830  26.720  -3.780  1.00  0.00            
ATOM     85  C25 BCD     1      21.700  25.230   0.400  1.00  0.00            
ATOM     86  O21 BCD     1      21.410  26.120   1.480  1.00  0.00            
ATOM     87  C26 BCD     1      22.900  24.310   0.660  1.00  0.00            
ATOM     88  O22 BCD     1      22.650  23.670   1.920  1.00  0.00            
ATOM     89  C27 BCD     1      24.260  25.010   0.600  1.00  0.00            
ATOM     90  O23 BCD     1      25.290  23.920   0.680  1.00  0.00            
ATOM     91  C28 BCD     1      24.390  25.890  -0.570  1.00  0.00            
ATOM     92  C29 BCD     1      23.120  26.780  -0.640  1.00  0.00            
ATOM     93  O24 BCD     1      21.920  26.060  -0.750  1.00  0.00            
ATOM     94  C30 BCD     1      23.090  27.730  -1.880  1.00  0.00            
ATOM     95  O25 BCD     1      23.080  26.960  -3.100  1.00  0.00            
ATOM     96  H41 BCD     1      20.760  24.700   0.200  1.00  0.00            
ATOM     97  H42 BCD     1      22.870  23.600  -0.170  1.00  0.00            
ATOM     98  H43 BCD     1      23.160  22.860   1.970  1.00  0.00            
ATOM     99  H44 BCD     1      24.290  25.680   1.470  1.00  0.00            
ATOM    100  H45 BCD     1      25.720  23.800   1.530  1.00  0.00            
ATOM    101  H46 BCD     1      24.390  25.340  -1.520  1.00  0.00            
ATOM    102  H47 BCD     1      23.180  27.330   0.300  1.00  0.00            
ATOM    103  H48 BCD     1      22.180  28.350  -1.900  1.00  0.00            
ATOM    104  H49 BCD     1      24.000  28.340  -1.840  1.00  0.00            
ATOM    105  H50 BCD     1      22.220  26.530  -3.070  1.00  0.00            
ATOM    106  C31 BCD     1      18.870  27.440   4.430  1.00  0.00            
ATOM    107  O26 BCD     1      19.730  28.580   4.530  1.00  0.00            
ATOM    108  C32 BCD     1      19.620  26.160   4.810  1.00  0.00            
ATOM    109  O27 BCD     1      20.140  26.430   6.120  1.00  0.00            
ATOM    110  C33 BCD     1      20.800  25.920   3.810  1.00  0.00            
ATOM    111  C34 BCD     1      20.330  26.020   2.330  1.00  0.00            
ATOM    112  C35 BCD     1      19.410  27.230   2.120  1.00  0.00            
ATOM    113  O28 BCD     1      18.390  27.290   3.130  1.00  0.00            
ATOM    114  C36 BCD     1      18.770  27.160   0.780  1.00  0.00            
ATOM    115  O29 BCD     1      17.980  26.050   0.560  1.00  0.00            
ATOM    116  O30 BCD     1      21.480  24.650   3.980  1.00  0.00            
ATOM    117  H51 BCD     1      17.950  27.610   5.000  1.00  0.00            
ATOM    118  H52 BCD     1      19.000  25.260   4.680  1.00  0.00            
ATOM    119  H53 BCD     1      20.630  27.230   5.900  1.00  0.00            
ATOM    120  H54 BCD     1      21.470  26.760   3.970  1.00  0.00            
ATOM    121  H55 BCD     1      21.960  24.530   3.160  1.00  0.00            
ATOM    122  H56 BCD     1      19.740  25.120   2.100  1.00  0.00            
ATOM    123  H57 BCD     1      20.080  28.100   2.250  1.00  0.00            
ATOM    124  H58 BCD     1      18.170  28.030   0.480  1.00  0.00            
ATOM    125  H59 BCD     1      19.650  27.090   0.120  1.00  0.00            
ATOM    126  H60 BCD     1      18.180  25.700  -0.310  1.00  0.00            
ATOM    127  C37 BCD     1      19.730  32.370   6.100  1.00  0.00            
ATOM    128  O31 BCD     1      20.670  32.660   5.050  1.00  0.00            
ATOM    129  C38 BCD     1      20.200  31.320   7.050  1.00  0.00            
ATOM    130  O32 BCD     1      21.150  31.960   7.890  1.00  0.00            
ATOM    131  C39 BCD     1      20.510  30.050   6.290  1.00  0.00            
ATOM    132  O33 BCD     1      20.860  29.010   7.260  1.00  0.00            
ATOM    133  C40 BCD     1      19.330  29.560   5.470  1.00  0.00            
ATOM    134  C41 BCD     1      18.730  30.700   4.600  1.00  0.00            
ATOM    135  O34 BCD     1      18.560  31.860   5.400  1.00  0.00            
ATOM    136  C42 BCD     1      17.410  30.390   3.840  1.00  0.00            
ATOM    137  O35 BCD     1      16.440  29.910   4.800  1.00  0.00            
ATOM    138  H61 BCD     1      19.650  33.260   6.740  1.00  0.00            
ATOM    139  H62 BCD     1      19.310  31.160   7.680  1.00  0.00            
ATOM    140  H63 BCD     1      21.480  32.660   7.320  1.00  0.00            
ATOM    141  H64 BCD     1      21.350  30.190   5.610  1.00  0.00            
ATOM    142  H65 BCD     1      20.380  29.130   8.090  1.00  0.00            
ATOM    143  H66 BCD     1      18.530  29.290   6.160  1.00  0.00            
ATOM    144  H67 BCD     1      19.440  30.910   3.790  1.00  0.00            
ATOM    145  H68 BCD     1      16.960  31.340   3.520  1.00  0.00            
ATOM    146  H69 BCD     1      17.540  29.650   3.040  1.00  0.00            
ATOM    147  H70 BCD     1      15.790  30.530   5.160  1.00  0.00            
ATOM    148  C1  CV1     2      27.370  29.620   6.480  1.00  0.00            
ATOM    149  C2  CV1     2      26.880  28.430   5.640  1.00  0.00            
ATOM    150  N1  CV1     2      25.900  27.430   6.300  1.00  0.00            
ATOM    151  C3  CV1     2      26.630  26.660   7.340  1.00  0.00            
ATOM    152  C4  CV1     2      25.690  25.690   8.150  1.00  0.00            
ATOM    153  C5  CV1     2      25.460  26.490   5.130  1.00  0.00            
ATOM    154  C6  CV1     2      24.020  26.730   4.540  1.00  0.00            
ATOM    155  O1  CV1     2      23.900  28.140   4.330  1.00  0.00            
ATOM    156  C7  CV1     2      24.480  28.680   3.240  1.00  0.00            
ATOM    157  O2  CV1     2      25.040  28.070   2.300  1.00  0.00            
ATOM    158  C8  CV1     2      23.870  30.060   3.030  1.00  0.00            
ATOM    159  C9  CV1     2      25.010  31.050   3.520  1.00  0.00            
ATOM    160  C10 CV1     2      24.830  31.680   4.740  1.00  0.00            
ATOM    161  C11 CV1     2      25.780  32.620   5.200  1.00  0.00            
ATOM    162  C12 CV1     2      27.020  32.720   4.610  1.00  0.00            
ATOM    163  C13 CV1     2      27.330  31.940   3.510  1.00  0.00            
ATOM    164  C14 CV1     2      26.340  31.140   2.940  1.00  0.00            
ATOM    165  C15 CV1     2      23.350  30.270   1.630  1.00  0.00            
ATOM    166  C16 CV1     2      21.980  30.570   1.510  1.00  0.00            
ATOM    167  C17 CV1     2      21.470  31.000   0.350  1.00  0.00            
ATOM    168  C18 CV1     2      22.270  31.070  -0.790  1.00  0.00            
ATOM    169  C19 CV1     2      23.640  30.630  -0.780  1.00  0.00            
ATOM    170  C20 CV1     2      24.210  30.270   0.490  1.00  0.00            
ATOM    171  H1  CV1     2      27.900  29.340   7.410  1.00  0.00            
ATOM    172  H2  CV1     2      27.870  30.320   5.800  1.00  0.00            
ATOM    173  H3  CV1     2      26.540  30.170   6.950  1.00  0.00            
ATOM    174  H4  CV1     2      27.740  27.900   5.230  1.00  0.00            
ATOM    175  H5  CV1     2      26.310  28.870   4.820  1.00  0.00            
ATOM    176  H6  CV1     2      25.070  27.880   6.700  1.00  0.00            
ATOM    177  H7  CV1     2      26.980  27.430   8.020  1.00  0.00            
ATOM    178  H8  CV1     2      27.460  26.110   6.880  1.00  0.00            
ATOM    179  H9  CV1     2      26.250  25.250   8.990  1.00  0.00            
ATOM    180  H10 CV1     2      24.780  26.120   8.580  1.00  0.00            
ATOM    181  H11 CV1     2      25.350  24.790   7.620  1.00  0.00            
ATOM    182  H12 CV1     2      25.500  25.420   5.370  1.00  0.00            
ATOM    183  H13 CV1     2      26.120  26.550   4.270  1.00  0.00            
ATOM    184  H14 CV1     2      23.350  26.450   5.350  1.00  0.00            
ATOM    185  H15 CV1     2      23.760  26.070   3.710  1.00  0.00            
ATOM    186  H16 CV1     2      23.010  30.060   3.720  1.00  0.00            
ATOM    187  H17 CV1     2      23.900  31.550   5.280  1.00  0.00            
ATOM    188  H18 CV1     2      25.570  33.340   5.990  1.00  0.00            
ATOM    189  H19 CV1     2      27.780  33.430   4.940  1.00  0.00            
ATOM    190  H20 CV1     2      28.310  32.080   3.070  1.00  0.00            
ATOM    191  H21 CV1     2      26.610  30.460   2.130  1.00  0.00            
ATOM    192  H22 CV1     2      21.470  30.650   2.470  1.00  0.00            
ATOM    193  H23 CV1     2      20.430  31.280   0.220  1.00  0.00            
ATOM    194  H24 CV1     2      21.900  31.500  -1.720  1.00  0.00            
ATOM    195  H25 CV1     2      24.270  30.540  -1.660  1.00  0.00            
ATOM    196  H26 CV1     2      25.170  29.760   0.540  1.00  0.00            
TER
ENDMDL
MODEL        1
ATOM      1  C1  BCD     1      19.850  23.570  17.090  1.00  0.00            
ATOM      2  O1  BCD     1      20.880  24.570  17.180  1.00  0.00            
ATOM      3  C2  BCD     1      19.350  23.470  15.630  1.00  0.00            
ATOM      4  O2  BCD     1      20.510  22.970  14.740  1.00  0.00            
ATOM      5  C3  BCD     1      18.730  24.700  14.990  1.00  0.00            
ATOM      6  O3  BCD     1      18.100  24.440  13.680  1.00  0.00            
ATOM      7  C4  BCD     1      17.740  25.290  15.910  1.00  0.00            
ATOM      8  C5  BCD     1      18.190  25.360  17.330  1.00  0.00            
ATOM      9  O4  BCD     1      18.710  24.070  17.750  1.00  0.00            
ATOM     10  C6  BCD     1      17.120  25.730  18.370  1.00  0.00            
ATOM     11  O5  BCD     1      16.040  24.840  18.260  1.00  0.00            
ATOM     12  H1  BCD     1      20.190  22.580  17.420  1.00  0.00            
ATOM     13  H2  BCD     1      18.610  22.650  15.610  1.00  0.00            
ATOM     14  H3  BCD     1      21.270  23.510  14.980  1.00  0.00            
ATOM     15  H4  BCD     1      19.570  25.400  14.900  1.00  0.00            
ATOM     16  H5  BCD     1      17.750  25.300  13.420  1.00  0.00            
ATOM     17  H6  BCD     1      16.870  24.620  15.840  1.00  0.00            
ATOM     18  H7  BCD     1      18.980  26.110  17.450  1.00  0.00            
ATOM     19  H8  BCD     1      17.460  25.860  19.400  1.00  0.00            
ATOM     20  H9  BCD     1      16.770  26.700  17.990  1.00  0.00            
ATOM     21  H10 BCD     1      16.340  23.940  18.360  1.00  0.00            
ATOM     22  C7  BCD     1      24.720  24.670  18.660  1.00  0.00            
ATOM     23  O6  BCD     1      24.880  26.030  18.860  1.00  0.00            
ATOM     24  C8  BCD     1      24.500  24.430  17.140  1.00  0.00            
ATOM     25  O7  BCD     1      25.460  25.140  16.340  1.00  0.00            
ATOM     26  C9  BCD     1      23.130  24.870  16.680  1.00  0.00            
ATOM     27  O8  BCD     1      22.880  24.520  15.320  1.00  0.00            
ATOM     28  C10 BCD     1      22.190  24.150  17.570  1.00  0.00            
ATOM     29  C11 BCD     1      22.330  24.540  19.010  1.00  0.00            
ATOM     30  O9  BCD     1      23.680  24.200  19.430  1.00  0.00            
ATOM     31  C12 BCD     1      21.330  24.020  19.970  1.00  0.00            
ATOM     32  O10 BCD     1      21.330  22.590  20.050  1.00  0.00            
ATOM     33  H11 BCD     1      25.640  24.190  19.010  1.00  0.00            
ATOM     34  H12 BCD     1      24.610  23.350  16.990  1.00  0.00            
ATOM     35  H13 BCD     1      25.150  26.000  16.050  1.00  0.00            
ATOM     36  H14 BCD     1      23.080  25.940  16.930  1.00  0.00            
ATOM     37  H15 BCD     1      23.520  24.900  14.710  1.00  0.00            
ATOM     38  H16 BCD     1      22.350  23.070  17.530  1.00  0.00            
ATOM     39  H17 BCD     1      22.270  25.630  19.070  1.00  0.00            
ATOM     40  H18 BCD     1      21.600  24.420  20.960  1.00  0.00            
ATOM     41  H19 BCD     1      20.360  24.430  19.660  1.00  0.00            
ATOM     42  H20 BCD     1      22.140  22.310  20.500  1.00  0.00            
ATOM     43  C13 BCD     1      27.450  28.970  20.180  1.00  0.00            
ATOM     44  O11 BCD     1      26.660  29.920  19.390  1.00  0.00            
ATOM     45  C14 BCD     1      28.120  27.850  19.380  1.00  0.00            
ATOM     46  O12 BCD     1      29.000  28.490  18.440  1.00  0.00            
ATOM     47  C15 BCD     1      27.020  27.020  18.680  1.00  0.00            
ATOM     48  O13 BCD     1      27.770  25.950  18.020  1.00  0.00            
ATOM     49  C16 BCD     1      25.980  26.520  19.640  1.00  0.00            
ATOM     50  C17 BCD     1      25.460  27.630  20.540  1.00  0.00            
ATOM     51  O14 BCD     1      26.580  28.360  21.100  1.00  0.00            
ATOM     52  C18 BCD     1      24.650  27.070  21.650  1.00  0.00            
ATOM     53  O15 BCD     1      24.170  28.070  22.520  1.00  0.00            
ATOM     54  H21 BCD     1      28.150  29.590  20.760  1.00  0.00            
ATOM     55  H22 BCD     1      28.710  27.240  20.080  1.00  0.00            
ATOM     56  H23 BCD     1      29.740  27.900  18.240  1.00  0.00            
ATOM     57  H24 BCD     1      26.580  27.670  17.910  1.00  0.00            
ATOM     58  H25 BCD     1      27.350  25.820  17.170  1.00  0.00            
ATOM     59  H26 BCD     1      26.370  25.700  20.250  1.00  0.00            
ATOM     60  H27 BCD     1      24.750  28.250  19.980  1.00  0.00            
ATOM     61  H28 BCD     1      23.780  26.510  21.280  1.00  0.00            
ATOM     62  H29 BCD     1      25.260  26.360  22.220  1.00  0.00            
ATOM     63  H30 BCD     1      24.960  28.510  22.870  1.00  0.00            
ATOM     64  C19 BCD     1      26.000  33.690  18.020  1.00  0.00            
ATOM     65  O16 BCD     1      24.830  33.310  17.290  1.00  0.00            
ATOM     66  C20 BCD     1      27.280  33.030  17.500  1.00  0.00            
ATOM     67  O17 BCD     1      27.440  33.300  16.070  1.00  0.00            
ATOM     68  C21 BCD     1      27.240  31.540  17.780  1.00  0.00            
ATOM     69  O18 BCD     1      28.430  30.810  17.320  1.00  0.00            
ATOM     70  C22 BCD     1      27.090  31.270  19.290  1.00  0.00            
ATOM     71  C23 BCD     1      25.930  32.110  19.860  1.00  0.00            
ATOM     72  O19 BCD     1      25.910  33.520  19.470  1.00  0.00            
ATOM     73  C24 BCD     1      25.930  32.030  21.370  1.00  0.00            
ATOM     74  O20 BCD     1      27.170  32.530  21.880  1.00  0.00            
ATOM     75  H31 BCD     1      26.150  34.770  17.990  1.00  0.00            
ATOM     76  H32 BCD     1      28.130  33.480  18.030  1.00  0.00            
ATOM     77  H33 BCD     1      26.580  33.220  15.640  1.00  0.00            
ATOM     78  H34 BCD     1      26.300  31.140  17.370  1.00  0.00            
ATOM     79  H35 BCD     1      28.340  29.950  17.730  1.00  0.00            
ATOM     80  H36 BCD     1      28.050  31.370  19.820  1.00  0.00            
ATOM     81  H37 BCD     1      24.960  31.630  19.630  1.00  0.00            
ATOM     82  H38 BCD     1      25.080  32.660  21.690  1.00  0.00            
ATOM     83  H39 BCD     1      25.860  31.000  21.750  1.00  0.00            
ATOM     84  H40 BCD     1      27.490  31.770  22.370  1.00  0.00            
ATOM     85  C25 BCD     1      21.620  34.590  15.490  1.00  0.00            
ATOM     86  O21 BCD     1      21.120  33.330  15.660  1.00  0.00            
ATOM     87  C26 BCD     1      22.800  34.410  14.520  1.00  0.00            
ATOM     88  O22 BCD     1      22.480  33.950  13.230  1.00  0.00            
ATOM     89  C27 BCD     1      23.910  33.630  15.230  1.00  0.00            
ATOM     90  O23 BCD     1      25.010  33.410  14.330  1.00  0.00            
ATOM     91  C28 BCD     1      24.230  34.310  16.570  1.00  0.00            
ATOM     92  C29 BCD     1      22.950  34.600  17.430  1.00  0.00            
ATOM     93  O24 BCD     1      22.060  35.220  16.610  1.00  0.00            
ATOM     94  C30 BCD     1      23.030  35.350  18.770  1.00  0.00            
ATOM     95  O25 BCD     1      23.530  36.660  18.600  1.00  0.00            
ATOM     96  H41 BCD     1      20.940  35.210  14.900  1.00  0.00            
ATOM     97  H42 BCD     1      23.280  35.360  14.260  1.00  0.00            
ATOM     98  H43 BCD     1      21.980  34.580  12.710  1.00  0.00            
ATOM     99  H44 BCD     1      23.510  32.630  15.440  1.00  0.00            
ATOM    100  H45 BCD     1      24.730  33.090  13.460  1.00  0.00            
ATOM    101  H46 BCD     1      24.840  35.220  16.530  1.00  0.00            
ATOM    102  H47 BCD     1      22.630  33.590  17.700  1.00  0.00            
ATOM    103  H48 BCD     1      21.990  35.300  19.150  1.00  0.00            
ATOM    104  H49 BCD     1      23.590  34.720  19.470  1.00  0.00            
ATOM    105  H50 BCD     1      24.490  36.670  18.640  1.00  0.00            
ATOM    106  C31 BCD     1      17.250  31.840  16.250  1.00  0.00            
ATOM    107  O26 BCD     1      17.460  30.620  15.460  1.00  0.00            
ATOM    108  C32 BCD     1      17.360  33.050  15.330  1.00  0.00            
ATOM    109  O27 BCD     1      16.520  32.820  14.190  1.00  0.00            
ATOM    110  C33 BCD     1      18.810  33.300  14.910  1.00  0.00            
ATOM    111  C34 BCD     1      19.770  33.300  16.170  1.00  0.00            
ATOM    112  C35 BCD     1      19.590  32.000  16.920  1.00  0.00            
ATOM    113  O28 BCD     1      18.210  31.900  17.360  1.00  0.00            
ATOM    114  C36 BCD     1      20.510  31.860  18.110  1.00  0.00            
ATOM    115  O29 BCD     1      20.320  32.760  19.190  1.00  0.00            
ATOM    116  O30 BCD     1      18.800  34.560  14.270  1.00  0.00            
ATOM    117  H51 BCD     1      16.260  31.880  16.720  1.00  0.00            
ATOM    118  H52 BCD     1      16.960  33.940  15.840  1.00  0.00            
ATOM    119  H53 BCD     1      16.660  31.930  13.870  1.00  0.00            
ATOM    120  H54 BCD     1      19.110  32.550  14.170  1.00  0.00            
ATOM    121  H55 BCD     1      18.480  34.450  13.370  1.00  0.00            
ATOM    122  H56 BCD     1      19.480  34.170  16.780  1.00  0.00            
ATOM    123  H57 BCD     1      19.750  31.120  16.280  1.00  0.00            
ATOM    124  H58 BCD     1      20.400  30.810  18.420  1.00  0.00            
ATOM    125  H59 BCD     1      21.540  32.050  17.790  1.00  0.00            
ATOM    126  H60 BCD     1      21.010  32.580  19.840  1.00  0.00            
ATOM    127  C37 BCD     1      16.110  26.970  15.080  1.00  0.00            
ATOM    128  O31 BCD     1      17.440  26.580  15.360  1.00  0.00            
ATOM    129  C38 BCD     1      16.030  27.750  13.830  1.00  0.00            
ATOM    130  O32 BCD     1      16.370  27.060  12.600  1.00  0.00            
ATOM    131  C39 BCD     1      16.760  29.000  13.970  1.00  0.00            
ATOM    132  O33 BCD     1      16.450  29.890  12.880  1.00  0.00            
ATOM    133  C40 BCD     1      16.410  29.830  15.180  1.00  0.00            
ATOM    134  C41 BCD     1      16.150  28.970  16.470  1.00  0.00            
ATOM    135  O34 BCD     1      15.560  27.700  16.130  1.00  0.00            
ATOM    136  C42 BCD     1      15.090  29.620  17.480  1.00  0.00            
ATOM    137  O35 BCD     1      14.010  30.330  16.800  1.00  0.00            
ATOM    138  H61 BCD     1      15.450  26.110  14.920  1.00  0.00            
ATOM    139  H62 BCD     1      14.940  27.890  13.890  1.00  0.00            
ATOM    140  H63 BCD     1      16.600  27.730  11.950  1.00  0.00            
ATOM    141  H64 BCD     1      17.830  28.760  14.000  1.00  0.00            
ATOM    142  H65 BCD     1      15.490  29.980  12.850  1.00  0.00            
ATOM    143  H66 BCD     1      15.480  30.360  14.960  1.00  0.00            
ATOM    144  H67 BCD     1      17.070  28.780  17.050  1.00  0.00            
ATOM    145  H68 BCD     1      14.620  28.770  18.000  1.00  0.00            
ATOM    146  H69 BCD     1      15.650  30.300  18.130  1.00  0.00            
ATOM    147  H70 BCD     1      13.310  29.700  16.580  1.00  0.00            
ATOM    148  C1  CV1     2      30.030  32.180  13.560  1.00  0.00            
ATOM    149  C2  CV1     2      29.770  30.780  14.020  1.00  0.00            
ATOM    150  N1  CV1     2      28.570  29.990  13.510  1.00  0.00            
ATOM    151  C3  CV1     2      28.500  29.960  12.010  1.00  0.00            
ATOM    152  C4  CV1     2      29.470  28.940  11.350  1.00  0.00            
ATOM    153  C5  CV1     2      27.290  30.540  14.120  1.00  0.00            
ATOM    154  C6  CV1     2      26.430  29.440  14.650  1.00  0.00            
ATOM    155  O1  CV1     2      25.190  29.940  15.160  1.00  0.00            
ATOM    156  C7  CV1     2      24.260  29.000  15.390  1.00  0.00            
ATOM    157  O2  CV1     2      24.440  27.790  15.370  1.00  0.00            
ATOM    158  C8  CV1     2      22.820  29.520  15.440  1.00  0.00            
ATOM    159  C9  CV1     2      21.830  29.230  14.320  1.00  0.00            
ATOM    160  C10 CV1     2      21.630  27.910  13.850  1.00  0.00            
ATOM    161  C11 CV1     2      20.780  27.710  12.720  1.00  0.00            
ATOM    162  C12 CV1     2      20.220  28.830  12.100  1.00  0.00            
ATOM    163  C13 CV1     2      20.480  30.180  12.530  1.00  0.00            
ATOM    164  C14 CV1     2      21.220  30.310  13.650  1.00  0.00            
ATOM    165  C15 CV1     2      22.350  29.270  16.840  1.00  0.00            
ATOM    166  C16 CV1     2      21.160  28.550  17.180  1.00  0.00            
ATOM    167  C17 CV1     2      20.770  28.260  18.480  1.00  0.00            
ATOM    168  C18 CV1     2      21.550  28.700  19.540  1.00  0.00            
ATOM    169  C19 CV1     2      22.700  29.440  19.270  1.00  0.00            
ATOM    170  C20 CV1     2      23.100  29.760  17.920  1.00  0.00            
ATOM    171  H1  CV1     2      29.200  32.870  13.710  1.00  0.00            
ATOM    172  H2  CV1     2      30.840  32.610  14.160  1.00  0.00            
ATOM    173  H3  CV1     2      30.220  32.090  12.480  1.00  0.00            
ATOM    174  H4  CV1     2      29.600  30.840  15.100  1.00  0.00            
ATOM    175  H5  CV1     2      30.640  30.140  13.890  1.00  0.00            
ATOM    176  H6  CV1     2      28.720  29.050  13.920  1.00  0.00            
ATOM    177  H7  CV1     2      28.750  30.900  11.530  1.00  0.00            
ATOM    178  H8  CV1     2      27.460  29.800  11.720  1.00  0.00            
ATOM    179  H9  CV1     2      29.340  28.760  10.280  1.00  0.00            
ATOM    180  H10 CV1     2      30.530  29.110  11.580  1.00  0.00            
ATOM    181  H11 CV1     2      29.270  27.940  11.750  1.00  0.00            
ATOM    182  H12 CV1     2      26.750  31.110  13.360  1.00  0.00            
ATOM    183  H13 CV1     2      27.490  31.200  14.970  1.00  0.00            
ATOM    184  H14 CV1     2      26.950  28.930  15.470  1.00  0.00            
ATOM    185  H15 CV1     2      26.180  28.660  13.910  1.00  0.00            
ATOM    186  H16 CV1     2      22.920  30.610  15.480  1.00  0.00            
ATOM    187  H17 CV1     2      22.060  27.070  14.380  1.00  0.00            
ATOM    188  H18 CV1     2      20.790  26.710  12.290  1.00  0.00            
ATOM    189  H19 CV1     2      19.560  28.650  11.260  1.00  0.00            
ATOM    190  H20 CV1     2      20.190  31.040  11.920  1.00  0.00            
ATOM    191  H21 CV1     2      21.460  31.320  13.990  1.00  0.00            
ATOM    192  H22 CV1     2      20.510  28.220  16.370  1.00  0.00            
ATOM    193  H23 CV1     2      19.890  27.660  18.670  1.00  0.00            
ATOM    194  H24 CV1     2      21.290  28.500  20.570  1.00  0.00            
ATOM    195  H25 CV1     2      23.360  29.850  20.030  1.00  0.00            
ATOM    196  H26 CV1     2      23.990  30.360  17.760  1.00  0.00            
TER
ENDMDL
MODEL        1
ATOM      1  C1  BCD     1      14.720  32.200  14.770  1.00  0.00            
ATOM      2  O1  BCD     1      13.880  32.090  15.960  1.00  0.00            
ATOM      3  C2  BCD     1      15.180  30.880  14.230  1.00  0.00            
ATOM      4  O2  BCD     1      14.000  30.100  14.000  1.00  0.00            
ATOM      5  C3  BCD     1      16.050  30.180  15.300  1.00  0.00            
ATOM      6  O3  BCD     1      16.650  28.940  14.780  1.00  0.00            
ATOM      7  C4  BCD     1      17.120  31.120  15.870  1.00  0.00            
ATOM      8  C5  BCD     1      16.590  32.520  16.210  1.00  0.00            
ATOM      9  O4  BCD     1      15.890  32.990  15.070  1.00  0.00            
ATOM     10  C6  BCD     1      17.660  33.490  16.490  1.00  0.00            
ATOM     11  O5  BCD     1      17.110  34.800  16.780  1.00  0.00            
ATOM     12  H1  BCD     1      14.170  32.820  14.060  1.00  0.00            
ATOM     13  H2  BCD     1      15.690  31.000  13.260  1.00  0.00            
ATOM     14  H3  BCD     1      14.310  29.320  13.550  1.00  0.00            
ATOM     15  H4  BCD     1      15.370  29.930  16.130  1.00  0.00            
ATOM     16  H5  BCD     1      16.080  28.530  14.130  1.00  0.00            
ATOM     17  H6  BCD     1      17.950  31.230  15.150  1.00  0.00            
ATOM     18  H7  BCD     1      15.910  32.450  17.070  1.00  0.00            
ATOM     19  H8  BCD     1      18.240  33.130  17.350  1.00  0.00            
ATOM     20  H9  BCD     1      18.410  33.480  15.680  1.00  0.00            
ATOM     21  H10 BCD     1      16.150  34.730  16.710  1.00  0.00            
ATOM     22  C7  BCD     1      10.130  33.560  17.010  1.00  0.00            
ATOM     23  O6  BCD     1       9.920  32.510  17.970  1.00  0.00            
ATOM     24  C8  BCD     1      10.270  32.940  15.600  1.00  0.00            
ATOM     25  O7  BCD     1       9.150  32.170  15.120  1.00  0.00            
ATOM     26  C9  BCD     1      11.470  32.030  15.600  1.00  0.00            
ATOM     27  O8  BCD     1      11.780  31.490  14.300  1.00  0.00            
ATOM     28  C10 BCD     1      12.690  32.890  16.010  1.00  0.00            
ATOM     29  C11 BCD     1      12.540  33.550  17.350  1.00  0.00            
ATOM     30  O9  BCD     1      11.300  34.270  17.390  1.00  0.00            
ATOM     31  C12 BCD     1      13.750  34.420  17.670  1.00  0.00            
ATOM     32  O10 BCD     1      14.280  35.200  16.580  1.00  0.00            
ATOM     33  H11 BCD     1       9.260  34.220  16.970  1.00  0.00            
ATOM     34  H12 BCD     1      10.510  33.760  14.910  1.00  0.00            
ATOM     35  H13 BCD     1       9.350  31.820  14.250  1.00  0.00            
ATOM     36  H14 BCD     1      11.300  31.290  16.400  1.00  0.00            
ATOM     37  H15 BCD     1      12.620  31.030  14.380  1.00  0.00            
ATOM     38  H16 BCD     1      12.810  33.690  15.270  1.00  0.00            
ATOM     39  H17 BCD     1      12.430  32.820  18.160  1.00  0.00            
ATOM     40  H18 BCD     1      13.380  35.100  18.450  1.00  0.00            
ATOM     41  H19 BCD     1      14.510  33.770  18.110  1.00  0.00            
ATOM     42  H20 BCD     1      13.790  36.030  16.550  1.00  0.00            
ATOM     43  C13 BCD     1       7.210  31.210  20.720  1.00  0.00            
ATOM     44  O11 BCD     1       8.250  30.410  21.280  1.00  0.00            
ATOM     45  C14 BCD     1       6.910  30.850  19.270  1.00  0.00            
ATOM     46  O12 BCD     1       6.440  29.550  19.100  1.00  0.00            
ATOM     47  C15 BCD     1       8.070  31.140  18.380  1.00  0.00            
ATOM     48  O13 BCD     1       7.710  31.000  17.000  1.00  0.00            
ATOM     49  C16 BCD     1       8.640  32.580  18.590  1.00  0.00            
ATOM     50  C17 BCD     1       8.770  32.880  20.120  1.00  0.00            
ATOM     51  O14 BCD     1       7.640  32.570  20.830  1.00  0.00            
ATOM     52  C18 BCD     1       9.220  34.330  20.350  1.00  0.00            
ATOM     53  O15 BCD     1       8.290  35.230  19.740  1.00  0.00            
ATOM     54  H21 BCD     1       6.330  31.050  21.360  1.00  0.00            
ATOM     55  H22 BCD     1       6.100  31.540  19.010  1.00  0.00            
ATOM     56  H23 BCD     1       6.430  29.460  18.140  1.00  0.00            
ATOM     57  H24 BCD     1       8.920  30.500  18.620  1.00  0.00            
ATOM     58  H25 BCD     1       8.350  31.410  16.410  1.00  0.00            
ATOM     59  H26 BCD     1       8.070  33.350  18.060  1.00  0.00            
ATOM     60  H27 BCD     1       9.570  32.230  20.500  1.00  0.00            
ATOM     61  H28 BCD     1       9.210  34.610  21.410  1.00  0.00            
ATOM     62  H29 BCD     1      10.170  34.540  19.840  1.00  0.00            
ATOM     63  H30 BCD     1       8.740  36.050  19.540  1.00  0.00            
ATOM     64  C19 BCD     1       9.530  27.550  23.850  1.00  0.00            
ATOM     65  O16 BCD     1      10.750  27.330  23.120  1.00  0.00            
ATOM     66  C20 BCD     1       8.140  27.240  23.150  1.00  0.00            
ATOM     67  O17 BCD     1       8.100  25.880  22.820  1.00  0.00            
ATOM     68  C21 BCD     1       8.020  28.180  21.970  1.00  0.00            
ATOM     69  O18 BCD     1       6.830  27.900  21.230  1.00  0.00            
ATOM     70  C22 BCD     1       8.040  29.640  22.400  1.00  0.00            
ATOM     71  C23 BCD     1       9.270  29.920  23.210  1.00  0.00            
ATOM     72  O19 BCD     1       9.550  28.940  24.140  1.00  0.00            
ATOM     73  C24 BCD     1       9.080  31.280  23.860  1.00  0.00            
ATOM     74  O20 BCD     1       7.960  31.300  24.820  1.00  0.00            
ATOM     75  H31 BCD     1       9.620  27.070  24.820  1.00  0.00            
ATOM     76  H32 BCD     1       7.390  27.490  23.900  1.00  0.00            
ATOM     77  H33 BCD     1       7.210  25.520  22.690  1.00  0.00            
ATOM     78  H34 BCD     1       8.900  28.000  21.340  1.00  0.00            
ATOM     79  H35 BCD     1       6.750  28.380  20.400  1.00  0.00            
ATOM     80  H36 BCD     1       7.140  29.980  22.940  1.00  0.00            
ATOM     81  H37 BCD     1      10.130  29.820  22.530  1.00  0.00            
ATOM     82  H38 BCD     1      10.020  31.680  24.260  1.00  0.00            
ATOM     83  H39 BCD     1       8.800  32.010  23.090  1.00  0.00            
ATOM     84  H40 BCD     1       8.210  30.770  25.580  1.00  0.00            
ATOM     85  C25 BCD     1      13.580  24.350  22.510  1.00  0.00            
ATOM     86  O21 BCD     1      14.410  25.300  21.830  1.00  0.00            
ATOM     87  C26 BCD     1      12.290  24.250  21.770  1.00  0.00            
ATOM     88  O22 BCD     1      12.470  23.920  20.380  1.00  0.00            
ATOM     89  C27 BCD     1      11.460  25.480  21.850  1.00  0.00            
ATOM     90  O23 BCD     1      10.190  25.400  21.140  1.00  0.00            
ATOM     91  C28 BCD     1      11.290  25.990  23.240  1.00  0.00            
ATOM     92  C29 BCD     1      12.610  25.990  24.010  1.00  0.00            
ATOM     93  O24 BCD     1      13.300  24.790  23.840  1.00  0.00            
ATOM     94  C30 BCD     1      12.550  26.280  25.490  1.00  0.00            
ATOM     95  O25 BCD     1      13.830  26.350  26.070  1.00  0.00            
ATOM     96  H41 BCD     1      14.030  23.360  22.630  1.00  0.00            
ATOM     97  H42 BCD     1      11.750  23.460  22.310  1.00  0.00            
ATOM     98  H43 BCD     1      11.560  23.880  20.070  1.00  0.00            
ATOM     99  H44 BCD     1      12.120  26.250  21.420  1.00  0.00            
ATOM    100  H45 BCD     1       9.580  25.980  21.600  1.00  0.00            
ATOM    101  H46 BCD     1      10.640  25.330  23.810  1.00  0.00            
ATOM    102  H47 BCD     1      13.230  26.830  23.680  1.00  0.00            
ATOM    103  H48 BCD     1      12.060  27.250  25.610  1.00  0.00            
ATOM    104  H49 BCD     1      11.940  25.500  25.980  1.00  0.00            
ATOM    105  H50 BCD     1      14.320  25.600  25.730  1.00  0.00            
ATOM    106  C31 BCD     1      18.240  25.740  20.070  1.00  0.00            
ATOM    107  O26 BCD     1      17.920  27.060  19.600  1.00  0.00            
ATOM    108  C32 BCD     1      17.360  24.680  19.430  1.00  0.00            
ATOM    109  O27 BCD     1      17.460  24.680  18.020  1.00  0.00            
ATOM    110  C33 BCD     1      15.900  24.910  19.920  1.00  0.00            
ATOM    111  C34 BCD     1      15.800  24.960  21.480  1.00  0.00            
ATOM    112  C35 BCD     1      16.880  25.910  22.150  1.00  0.00            
ATOM    113  O28 BCD     1      18.180  25.610  21.500  1.00  0.00            
ATOM    114  C36 BCD     1      16.880  25.610  23.680  1.00  0.00            
ATOM    115  O29 BCD     1      16.990  26.860  24.410  1.00  0.00            
ATOM    116  O30 BCD     1      14.940  23.990  19.390  1.00  0.00            
ATOM    117  H51 BCD     1      19.290  25.540  19.840  1.00  0.00            
ATOM    118  H52 BCD     1      17.660  23.720  19.870  1.00  0.00            
ATOM    119  H53 BCD     1      17.020  23.890  17.700  1.00  0.00            
ATOM    120  H54 BCD     1      15.560  25.910  19.610  1.00  0.00            
ATOM    121  H55 BCD     1      14.050  24.130  19.730  1.00  0.00            
ATOM    122  H56 BCD     1      16.060  23.970  21.880  1.00  0.00            
ATOM    123  H57 BCD     1      16.540  26.930  21.930  1.00  0.00            
ATOM    124  H58 BCD     1      15.930  25.120  23.950  1.00  0.00            
ATOM    125  H59 BCD     1      17.720  24.930  23.850  1.00  0.00            
ATOM    126  H60 BCD     1      17.780  27.370  24.200  1.00  0.00            
ATOM    127  C37 BCD     1      19.000  30.240  17.230  1.00  0.00            
ATOM    128  O31 BCD     1      17.590  30.470  17.080  1.00  0.00            
ATOM    129  C38 BCD     1      19.400  28.840  16.690  1.00  0.00            
ATOM    130  O32 BCD     1      19.310  28.850  15.230  1.00  0.00            
ATOM    131  C39 BCD     1      18.680  27.670  17.470  1.00  0.00            
ATOM    132  O33 BCD     1      19.160  26.410  17.070  1.00  0.00            
ATOM    133  C40 BCD     1      18.860  27.890  18.960  1.00  0.00            
ATOM    134  C41 BCD     1      18.570  29.280  19.410  1.00  0.00            
ATOM    135  O34 BCD     1      19.290  30.190  18.570  1.00  0.00            
ATOM    136  C42 BCD     1      18.810  29.550  20.900  1.00  0.00            
ATOM    137  O35 BCD     1      20.100  29.180  21.240  1.00  0.00            
ATOM    138  H61 BCD     1      19.570  31.070  16.790  1.00  0.00            
ATOM    139  H62 BCD     1      20.460  28.660  16.910  1.00  0.00            
ATOM    140  H63 BCD     1      18.380  28.820  14.970  1.00  0.00            
ATOM    141  H64 BCD     1      17.610  27.740  17.210  1.00  0.00            
ATOM    142  H65 BCD     1      18.540  25.740  17.340  1.00  0.00            
ATOM    143  H66 BCD     1      19.870  27.570  19.270  1.00  0.00            
ATOM    144  H67 BCD     1      17.500  29.440  19.220  1.00  0.00            
ATOM    145  H68 BCD     1      18.640  30.610  21.120  1.00  0.00            
ATOM    146  H69 BCD     1      18.090  28.930  21.450  1.00  0.00            
ATOM    147  H70 BCD     1      20.740  29.690  20.740  1.00  0.00            
ATOM    148  C1  CV1     2      11.510  26.840  13.910  1.00  0.00            
ATOM    149  C2  CV1     2      11.090  25.720  14.850  1.00  0.00            
ATOM    150  N1  CV1     2      12.160  24.630  15.010  1.00  0.00            
ATOM    151  C3  CV1     2      11.660  23.170  14.730  1.00  0.00            
ATOM    152  C4  CV1     2      11.010  22.950  13.380  1.00  0.00            
ATOM    153  C5  CV1     2      12.790  24.780  16.370  1.00  0.00            
ATOM    154  C6  CV1     2      13.950  25.750  16.380  1.00  0.00
[truncated: 1,926,570 more chars]
