# Supplementary material for: Achieving Chemical Accuracy in Cyclodextrin Host–Guest Binding via Integrative Atomistic Modelling
Source: Adv Sci (Weinh). 2025 Dec 14;13(10):e19782. doi: 10.1002/advs.202519782 (PMC12915143; doi:10.1002/advs.202519782)
Supplement: Supplementary file 1 — Supporting Information [file ADVS-13-e19782-s003.zip › all_poses/BCD.CV4.pdb]

MODEL        1
ATOM      1  C1  BCD     1      27.730  23.600  28.160  1.00  0.00            
ATOM      2  O1  BCD     1      26.370  23.470  27.790  1.00  0.00            
ATOM      3  C2  BCD     1      28.430  24.740  27.370  1.00  0.00            
ATOM      4  O2  BCD     1      27.760  26.000  27.570  1.00  0.00            
ATOM      5  C3  BCD     1      28.450  24.440  25.870  1.00  0.00            
ATOM      6  O3  BCD     1      29.110  25.390  25.060  1.00  0.00            
ATOM      7  C4  BCD     1      29.140  23.030  25.750  1.00  0.00            
ATOM      8  C5  BCD     1      28.450  22.030  26.650  1.00  0.00            
ATOM      9  O4  BCD     1      28.490  22.440  27.980  1.00  0.00            
ATOM     10  C6  BCD     1      28.950  20.640  26.610  1.00  0.00            
ATOM     11  O5  BCD     1      30.320  20.650  27.010  1.00  0.00            
ATOM     12  H1  BCD     1      27.730  23.860  29.230  1.00  0.00            
ATOM     13  H2  BCD     1      29.430  24.910  27.770  1.00  0.00            
ATOM     14  H3  BCD     1      28.140  26.590  26.910  1.00  0.00            
ATOM     15  H4  BCD     1      27.430  24.320  25.470  1.00  0.00            
ATOM     16  H5  BCD     1      28.640  26.230  25.090  1.00  0.00            
ATOM     17  H6  BCD     1      30.210  23.120  25.980  1.00  0.00            
ATOM     18  H7  BCD     1      27.440  21.950  26.220  1.00  0.00            
ATOM     19  H8  BCD     1      28.430  19.970  27.310  1.00  0.00            
ATOM     20  H9  BCD     1      28.830  20.150  25.640  1.00  0.00            
ATOM     21  H10 BCD     1      30.450  21.050  27.870  1.00  0.00            
ATOM     22  C7  BCD     1      22.470  23.830  29.050  1.00  0.00            
ATOM     23  O6  BCD     1      22.200  24.060  27.680  1.00  0.00            
ATOM     24  C8  BCD     1      23.430  24.860  29.730  1.00  0.00            
ATOM     25  O7  BCD     1      22.740  26.080  29.820  1.00  0.00            
ATOM     26  C9  BCD     1      24.670  24.940  28.840  1.00  0.00            
ATOM     27  O8  BCD     1      25.610  25.920  29.400  1.00  0.00            
ATOM     28  C10 BCD     1      25.360  23.530  28.840  1.00  0.00            
ATOM     29  C11 BCD     1      24.340  22.420  28.430  1.00  0.00            
ATOM     30  O9  BCD     1      23.120  22.580  29.150  1.00  0.00            
ATOM     31  C12 BCD     1      24.850  20.990  28.630  1.00  0.00            
ATOM     32  O10 BCD     1      25.140  20.720  29.950  1.00  0.00            
ATOM     33  H11 BCD     1      21.510  23.760  29.550  1.00  0.00            
ATOM     34  H12 BCD     1      23.740  24.540  30.730  1.00  0.00            
ATOM     35  H13 BCD     1      22.390  26.230  28.930  1.00  0.00            
ATOM     36  H14 BCD     1      24.270  25.160  27.840  1.00  0.00            
ATOM     37  H15 BCD     1      26.280  26.050  28.720  1.00  0.00            
ATOM     38  H16 BCD     1      25.830  23.310  29.810  1.00  0.00            
ATOM     39  H17 BCD     1      24.240  22.430  27.330  1.00  0.00            
ATOM     40  H18 BCD     1      24.060  20.330  28.240  1.00  0.00            
ATOM     41  H19 BCD     1      25.740  20.870  28.010  1.00  0.00            
ATOM     42  H20 BCD     1      25.950  20.200  29.950  1.00  0.00            
ATOM     43  C13 BCD     1      19.420  25.950  25.120  1.00  0.00            
ATOM     44  O11 BCD     1      20.100  25.530  23.880  1.00  0.00            
ATOM     45  C14 BCD     1      20.400  26.830  25.930  1.00  0.00            
ATOM     46  O12 BCD     1      20.810  27.900  25.110  1.00  0.00            
ATOM     47  C15 BCD     1      21.580  26.100  26.480  1.00  0.00            
ATOM     48  O13 BCD     1      22.320  27.000  27.320  1.00  0.00            
ATOM     49  C16 BCD     1      21.100  24.860  27.290  1.00  0.00            
ATOM     50  C17 BCD     1      20.130  24.030  26.370  1.00  0.00            
ATOM     51  O14 BCD     1      19.010  24.800  25.880  1.00  0.00            
ATOM     52  C18 BCD     1      19.620  22.820  27.120  1.00  0.00            
ATOM     53  O15 BCD     1      18.830  23.150  28.240  1.00  0.00            
ATOM     54  H21 BCD     1      18.510  26.460  24.780  1.00  0.00            
ATOM     55  H22 BCD     1      19.810  27.340  26.710  1.00  0.00            
ATOM     56  H23 BCD     1      21.250  28.550  25.670  1.00  0.00            
ATOM     57  H24 BCD     1      22.280  25.710  25.720  1.00  0.00            
ATOM     58  H25 BCD     1      22.820  27.550  26.710  1.00  0.00            
ATOM     59  H26 BCD     1      20.480  25.170  28.130  1.00  0.00            
ATOM     60  H27 BCD     1      20.660  23.560  25.530  1.00  0.00            
ATOM     61  H28 BCD     1      18.990  22.240  26.430  1.00  0.00            
ATOM     62  H29 BCD     1      20.460  22.220  27.490  1.00  0.00            
ATOM     63  H30 BCD     1      17.990  23.510  27.950  1.00  0.00            
ATOM     64  C19 BCD     1      19.740  25.370  19.790  1.00  0.00            
ATOM     65  O16 BCD     1      21.190  25.540  19.610  1.00  0.00            
ATOM     66  C20 BCD     1      19.260  26.570  20.530  1.00  0.00            
ATOM     67  O17 BCD     1      19.450  27.720  19.780  1.00  0.00            
ATOM     68  C21 BCD     1      19.770  26.700  21.920  1.00  0.00            
ATOM     69  O18 BCD     1      19.180  27.710  22.670  1.00  0.00            
ATOM     70  C22 BCD     1      19.460  25.440  22.670  1.00  0.00            
ATOM     71  C23 BCD     1      19.980  24.230  21.850  1.00  0.00            
ATOM     72  O19 BCD     1      19.390  24.210  20.550  1.00  0.00            
ATOM     73  C24 BCD     1      19.810  22.940  22.560  1.00  0.00            
ATOM     74  O20 BCD     1      18.500  22.670  23.030  1.00  0.00            
ATOM     75  H31 BCD     1      19.240  25.280  18.820  1.00  0.00            
ATOM     76  H32 BCD     1      18.170  26.490  20.640  1.00  0.00            
ATOM     77  H33 BCD     1      20.400  27.760  19.590  1.00  0.00            
ATOM     78  H34 BCD     1      20.840  26.940  21.960  1.00  0.00            
ATOM     79  H35 BCD     1      19.790  27.830  23.400  1.00  0.00            
ATOM     80  H36 BCD     1      18.380  25.270  22.760  1.00  0.00            
ATOM     81  H37 BCD     1      21.060  24.410  21.760  1.00  0.00            
ATOM     82  H38 BCD     1      19.960  22.290  21.690  1.00  0.00            
ATOM     83  H39 BCD     1      20.600  22.730  23.290  1.00  0.00            
ATOM     84  H40 BCD     1      17.870  22.440  22.350  1.00  0.00            
ATOM     85  C25 BCD     1      24.270  25.480  16.980  1.00  0.00            
ATOM     86  O21 BCD     1      25.010  24.990  18.130  1.00  0.00            
ATOM     87  C26 BCD     1      23.660  26.890  17.350  1.00  0.00            
ATOM     88  O22 BCD     1      24.740  27.820  17.580  1.00  0.00            
ATOM     89  C27 BCD     1      22.740  26.890  18.530  1.00  0.00            
ATOM     90  O23 BCD     1      22.030  28.150  18.700  1.00  0.00            
ATOM     91  C28 BCD     1      21.710  25.810  18.280  1.00  0.00            
ATOM     92  C29 BCD     1      22.290  24.430  17.820  1.00  0.00            
ATOM     93  O24 BCD     1      23.200  24.540  16.780  1.00  0.00            
ATOM     94  C30 BCD     1      21.160  23.470  17.390  1.00  0.00            
ATOM     95  O25 BCD     1      20.230  24.020  16.510  1.00  0.00            
ATOM     96  H41 BCD     1      24.950  25.600  16.140  1.00  0.00            
ATOM     97  H42 BCD     1      23.130  27.110  16.420  1.00  0.00            
ATOM     98  H43 BCD     1      24.420  28.700  17.790  1.00  0.00            
ATOM     99  H44 BCD     1      23.300  26.580  19.420  1.00  0.00            
ATOM    100  H45 BCD     1      22.740  28.800  18.710  1.00  0.00            
ATOM    101  H46 BCD     1      20.990  26.120  17.510  1.00  0.00            
ATOM    102  H47 BCD     1      22.830  23.900  18.620  1.00  0.00            
ATOM    103  H48 BCD     1      21.590  22.510  17.090  1.00  0.00            
ATOM    104  H49 BCD     1      20.680  23.170  18.330  1.00  0.00            
ATOM    105  H50 BCD     1      20.690  24.650  15.940  1.00  0.00            
ATOM    106  C31 BCD     1      28.910  23.590  18.760  1.00  0.00            
ATOM    107  O26 BCD     1      28.630  23.570  20.130  1.00  0.00            
ATOM    108  C32 BCD     1      28.840  25.020  18.250  1.00  0.00            
ATOM    109  O27 BCD     1      29.870  25.790  18.840  1.00  0.00            
ATOM    110  C33 BCD     1      27.420  25.590  18.500  1.00  0.00            
ATOM    111  C34 BCD     1      26.410  24.620  17.840  1.00  0.00            
ATOM    112  C35 BCD     1      26.590  23.220  18.380  1.00  0.00            
ATOM    113  O28 BCD     1      27.930  22.780  18.010  1.00  0.00            
ATOM    114  C36 BCD     1      25.590  22.190  17.850  1.00  0.00            
ATOM    115  O29 BCD     1      25.680  21.960  16.380  1.00  0.00            
ATOM    116  O30 BCD     1      27.190  26.900  17.880  1.00  0.00            
ATOM    117  H51 BCD     1      29.920  23.190  18.630  1.00  0.00            
ATOM    118  H52 BCD     1      28.960  24.960  17.160  1.00  0.00            
ATOM    119  H53 BCD     1      30.170  26.460  18.230  1.00  0.00            
ATOM    120  H54 BCD     1      27.280  25.650  19.590  1.00  0.00            
ATOM    121  H55 BCD     1      26.260  27.140  17.790  1.00  0.00            
ATOM    122  H56 BCD     1      26.710  24.700  16.790  1.00  0.00            
ATOM    123  H57 BCD     1      26.450  23.160  19.460  1.00  0.00            
ATOM    124  H58 BCD     1      25.620  21.220  18.370  1.00  0.00            
ATOM    125  H59 BCD     1      24.550  22.470  18.080  1.00  0.00            
ATOM    126  H60 BCD     1      26.610  21.830  16.150  1.00  0.00            
ATOM    127  C37 BCD     1      30.190  22.140  23.630  1.00  0.00            
ATOM    128  O31 BCD     1      29.020  22.610  24.330  1.00  0.00            
ATOM    129  C38 BCD     1      30.940  23.300  23.050  1.00  0.00            
ATOM    130  O32 BCD     1      31.350  24.280  24.050  1.00  0.00            
ATOM    131  C39 BCD     1      30.090  23.960  21.950  1.00  0.00            
ATOM    132  O33 BCD     1      30.820  24.940  21.210  1.00  0.00            
ATOM    133  C40 BCD     1      29.570  22.900  20.950  1.00  0.00            
ATOM    134  C41 BCD     1      28.870  21.700  21.650  1.00  0.00            
ATOM    135  O34 BCD     1      29.730  21.170  22.640  1.00  0.00            
ATOM    136  C42 BCD     1      28.590  20.480  20.740  1.00  0.00            
ATOM    137  O35 BCD     1      27.750  19.580  21.340  1.00  0.00            
ATOM    138  H61 BCD     1      30.710  21.550  24.390  1.00  0.00            
ATOM    139  H62 BCD     1      31.850  23.030  22.500  1.00  0.00            
ATOM    140  H63 BCD     1      30.620  24.570  24.610  1.00  0.00            
ATOM    141  H64 BCD     1      29.240  24.340  22.530  1.00  0.00            
ATOM    142  H65 BCD     1      30.260  25.400  20.570  1.00  0.00            
ATOM    143  H66 BCD     1      30.490  22.580  20.430  1.00  0.00            
ATOM    144  H67 BCD     1      28.000  22.230  22.040  1.00  0.00            
ATOM    145  H68 BCD     1      28.170  20.790  19.780  1.00  0.00            
ATOM    146  H69 BCD     1      29.540  19.970  20.520  1.00  0.00            
ATOM    147  H70 BCD     1      27.800  19.760  22.280  1.00  0.00            
ATOM    148  C1  CV4     2      24.000  18.530  22.100  1.00  0.00            
ATOM    149  C2  CV4     2      23.380  19.340  23.180  1.00  0.00            
ATOM    150  N1  CV4     2      24.420  20.130  23.980  1.00  0.00            
ATOM    151  C3  CV4     2      24.630  21.530  23.290  1.00  0.00            
ATOM    152  C4  CV4     2      25.780  22.420  23.950  1.00  0.00            
ATOM    153  O1  CV4     2      25.830  23.650  23.200  1.00  0.00            
ATOM    154  C5  CV4     2      24.970  24.630  23.680  1.00  0.00            
ATOM    155  C6  CV4     2      24.850  25.900  22.840  1.00  0.00            
ATOM    156  C7  CV4     2      23.580  26.540  22.660  1.00  0.00            
ATOM    157  C8  CV4     2      23.410  27.680  21.910  1.00  0.00            
ATOM    158  C9  CV4     2      24.560  28.180  21.230  1.00  0.00            
ATOM    159  N2  CV4     2      24.440  29.310  20.610  1.00  0.00            
ATOM    160  C10 CV4     2      25.770  27.500  21.280  1.00  0.00            
ATOM    161  C11 CV4     2      25.890  26.350  22.080  1.00  0.00            
ATOM    162  O2  CV4     2      24.330  24.530  24.700  1.00  0.00            
ATOM    163  C12 CV4     2      24.020  20.190  25.450  1.00  0.00            
ATOM    164  C13 CV4     2      22.740  21.050  25.700  1.00  0.00            
ATOM    165  H1  CV4     2      24.490  17.660  22.550  1.00  0.00            
ATOM    166  H2  CV4     2      23.230  18.340  21.340  1.00  0.00            
ATOM    167  H3  CV4     2      24.890  19.030  21.690  1.00  0.00            
ATOM    168  H4  CV4     2      22.970  18.660  23.940  1.00  0.00            
ATOM    169  H5  CV4     2      22.590  19.990  22.800  1.00  0.00            
ATOM    170  H6  CV4     2      25.360  19.700  23.970  1.00  0.00            
ATOM    171  H7  CV4     2      23.730  22.110  23.110  1.00  0.00            
ATOM    172  H8  CV4     2      25.030  21.390  22.290  1.00  0.00            
ATOM    173  H9  CV4     2      26.650  21.800  23.750  1.00  0.00            
ATOM    174  H10 CV4     2      25.600  22.680  25.000  1.00  0.00            
ATOM    175  H11 CV4     2      22.750  26.120  23.220  1.00  0.00            
ATOM    176  H12 CV4     2      22.490  28.270  21.950  1.00  0.00            
ATOM    177  H13 CV4     2      23.630  29.880  20.790  1.00  0.00            
ATOM    178  H14 CV4     2      25.320  29.770  20.420  1.00  0.00            
ATOM    179  H15 CV4     2      26.650  27.910  20.790  1.00  0.00            
ATOM    180  H16 CV4     2      26.880  25.900  22.060  1.00  0.00            
ATOM    181  H17 CV4     2      24.890  20.570  25.990  1.00  0.00            
ATOM    182  H18 CV4     2      23.680  19.210  25.760  1.00  0.00            
ATOM    183  H19 CV4     2      21.820  20.650  25.260  1.00  0.00            
ATOM    184  H20 CV4     2      22.650  21.060  26.790  1.00  0.00            
ATOM    185  H21 CV4     2      22.810  22.100  25.380  1.00  0.00            
TER
ENDMDL
MODEL        1
ATOM      1  C1  BCD     1      26.630  23.840  32.070  1.00  0.00            
ATOM      2  O1  BCD     1      25.400  23.840  31.350  1.00  0.00            
ATOM      3  C2  BCD     1      27.620  24.730  31.300  1.00  0.00            
ATOM      4  O2  BCD     1      27.060  26.020  31.180  1.00  0.00            
ATOM      5  C3  BCD     1      28.020  24.200  29.940  1.00  0.00            
ATOM      6  O3  BCD     1      29.180  25.000  29.330  1.00  0.00            
ATOM      7  C4  BCD     1      28.360  22.730  30.030  1.00  0.00            
ATOM      8  C5  BCD     1      27.380  21.940  30.860  1.00  0.00            
ATOM      9  O4  BCD     1      27.060  22.500  32.100  1.00  0.00            
ATOM     10  C6  BCD     1      27.930  20.470  31.060  1.00  0.00            
ATOM     11  O5  BCD     1      29.210  20.390  31.720  1.00  0.00            
ATOM     12  H1  BCD     1      26.600  24.210  33.100  1.00  0.00            
ATOM     13  H2  BCD     1      28.530  24.650  31.900  1.00  0.00            
ATOM     14  H3  BCD     1      27.410  26.360  30.350  1.00  0.00            
ATOM     15  H4  BCD     1      27.120  24.280  29.320  1.00  0.00            
ATOM     16  H5  BCD     1      29.040  25.950  29.260  1.00  0.00            
ATOM     17  H6  BCD     1      29.350  22.650  30.500  1.00  0.00            
ATOM     18  H7  BCD     1      26.370  21.860  30.420  1.00  0.00            
ATOM     19  H8  BCD     1      27.230  19.980  31.740  1.00  0.00            
ATOM     20  H9  BCD     1      27.990  19.940  30.100  1.00  0.00            
ATOM     21  H10 BCD     1      28.990  20.600  32.630  1.00  0.00            
ATOM     22  C7  BCD     1      21.450  24.730  32.690  1.00  0.00            
ATOM     23  O6  BCD     1      21.110  25.050  31.350  1.00  0.00            
ATOM     24  C8  BCD     1      22.580  25.690  33.170  1.00  0.00            
ATOM     25  O7  BCD     1      22.110  27.050  33.100  1.00  0.00            
ATOM     26  C9  BCD     1      23.830  25.520  32.280  1.00  0.00            
ATOM     27  O8  BCD     1      24.890  26.290  32.810  1.00  0.00            
ATOM     28  C10 BCD     1      24.230  24.050  32.300  1.00  0.00            
ATOM     29  C11 BCD     1      23.080  23.130  31.940  1.00  0.00            
ATOM     30  O9  BCD     1      21.960  23.410  32.760  1.00  0.00            
ATOM     31  C12 BCD     1      23.370  21.680  32.010  1.00  0.00            
ATOM     32  O10 BCD     1      23.660  21.230  33.310  1.00  0.00            
ATOM     33  H11 BCD     1      20.580  24.910  33.340  1.00  0.00            
ATOM     34  H12 BCD     1      22.900  25.460  34.200  1.00  0.00            
ATOM     35  H13 BCD     1      21.530  27.090  33.870  1.00  0.00            
ATOM     36  H14 BCD     1      23.520  25.820  31.270  1.00  0.00            
ATOM     37  H15 BCD     1      25.580  26.150  32.150  1.00  0.00            
ATOM     38  H16 BCD     1      24.450  23.800  33.350  1.00  0.00            
ATOM     39  H17 BCD     1      22.810  23.330  30.900  1.00  0.00            
ATOM     40  H18 BCD     1      22.440  21.180  31.730  1.00  0.00            
ATOM     41  H19 BCD     1      24.210  21.370  31.380  1.00  0.00            
ATOM     42  H20 BCD     1      22.950  20.600  33.500  1.00  0.00            
ATOM     43  C13 BCD     1      18.070  26.050  28.780  1.00  0.00            
ATOM     44  O11 BCD     1      18.860  25.180  27.930  1.00  0.00            
ATOM     45  C14 BCD     1      18.910  27.220  29.240  1.00  0.00            
ATOM     46  O12 BCD     1      19.280  28.110  28.220  1.00  0.00            
ATOM     47  C15 BCD     1      20.160  26.770  29.970  1.00  0.00            
ATOM     48  O13 BCD     1      20.710  27.970  30.440  1.00  0.00            
ATOM     49  C16 BCD     1      19.880  25.760  31.080  1.00  0.00            
ATOM     50  C17 BCD     1      18.720  24.750  30.730  1.00  0.00            
ATOM     51  O14 BCD     1      17.690  25.320  29.910  1.00  0.00            
ATOM     52  C18 BCD     1      18.070  24.080  31.900  1.00  0.00            
ATOM     53  O15 BCD     1      17.540  25.070  32.730  1.00  0.00            
ATOM     54  H21 BCD     1      17.230  26.340  28.140  1.00  0.00            
ATOM     55  H22 BCD     1      18.290  27.760  29.970  1.00  0.00            
ATOM     56  H23 BCD     1      20.120  28.520  28.430  1.00  0.00            
ATOM     57  H24 BCD     1      20.820  26.360  29.190  1.00  0.00            
ATOM     58  H25 BCD     1      21.400  27.730  31.060  1.00  0.00            
ATOM     59  H26 BCD     1      19.570  26.360  31.950  1.00  0.00            
ATOM     60  H27 BCD     1      19.170  23.990  30.070  1.00  0.00            
ATOM     61  H28 BCD     1      17.260  23.380  31.640  1.00  0.00            
ATOM     62  H29 BCD     1      18.880  23.560  32.440  1.00  0.00            
ATOM     63  H30 BCD     1      17.110  24.690  33.500  1.00  0.00            
ATOM     64  C19 BCD     1      19.050  23.890  24.040  1.00  0.00            
ATOM     65  O16 BCD     1      20.430  23.770  24.070  1.00  0.00            
ATOM     66  C20 BCD     1      18.470  25.290  24.250  1.00  0.00            
ATOM     67  O17 BCD     1      18.980  26.160  23.240  1.00  0.00            
ATOM     68  C21 BCD     1      18.730  25.890  25.650  1.00  0.00            
ATOM     69  O18 BCD     1      18.300  27.170  25.860  1.00  0.00            
ATOM     70  C22 BCD     1      18.230  24.890  26.660  1.00  0.00            
ATOM     71  C23 BCD     1      18.700  23.500  26.410  1.00  0.00            
ATOM     72  O19 BCD     1      18.450  23.090  25.020  1.00  0.00            
ATOM     73  C24 BCD     1      18.040  22.540  27.370  1.00  0.00            
ATOM     74  O20 BCD     1      16.640  22.710  27.500  1.00  0.00            
ATOM     75  H31 BCD     1      18.680  23.480  23.090  1.00  0.00            
ATOM     76  H32 BCD     1      17.380  25.200  24.120  1.00  0.00            
ATOM     77  H33 BCD     1      18.470  26.980  23.230  1.00  0.00            
ATOM     78  H34 BCD     1      19.820  26.010  25.700  1.00  0.00            
ATOM     79  H35 BCD     1      18.560  27.540  26.710  1.00  0.00            
ATOM     80  H36 BCD     1      17.140  24.960  26.720  1.00  0.00            
ATOM     81  H37 BCD     1      19.800  23.460  26.470  1.00  0.00            
ATOM     82  H38 BCD     1      18.210  21.530  26.970  1.00  0.00            
ATOM     83  H39 BCD     1      18.540  22.540  28.350  1.00  0.00            
ATOM     84  H40 BCD     1      16.310  22.500  26.620  1.00  0.00            
ATOM     85  C25 BCD     1      23.400  23.420  21.250  1.00  0.00            
ATOM     86  O21 BCD     1      24.330  23.010  22.290  1.00  0.00            
ATOM     87  C26 BCD     1      22.870  24.870  21.470  1.00  0.00            
ATOM     88  O22 BCD     1      24.030  25.730  21.350  1.00  0.00            
ATOM     89  C27 BCD     1      22.120  24.910  22.780  1.00  0.00            
ATOM     90  O23 BCD     1      21.530  26.210  22.940  1.00  0.00            
ATOM     91  C28 BCD     1      21.040  23.860  22.740  1.00  0.00            
ATOM     92  C29 BCD     1      21.520  22.450  22.320  1.00  0.00            
ATOM     93  O24 BCD     1      22.310  22.480  21.130  1.00  0.00            
ATOM     94  C30 BCD     1      20.420  21.500  22.040  1.00  0.00            
ATOM     95  O25 BCD     1      19.520  22.120  21.150  1.00  0.00            
ATOM     96  H41 BCD     1      23.990  23.420  20.320  1.00  0.00            
ATOM     97  H42 BCD     1      22.200  25.140  20.650  1.00  0.00            
ATOM     98  H43 BCD     1      23.970  26.520  21.900  1.00  0.00            
ATOM     99  H44 BCD     1      22.770  24.680  23.630  1.00  0.00            
ATOM    100  H45 BCD     1      20.620  26.070  23.220  1.00  0.00            
ATOM    101  H46 BCD     1      20.240  24.260  22.100  1.00  0.00            
ATOM    102  H47 BCD     1      22.100  22.040  23.150  1.00  0.00            
ATOM    103  H48 BCD     1      20.920  20.690  21.500  1.00  0.00            
ATOM    104  H49 BCD     1      19.910  21.250  22.980  1.00  0.00            
ATOM    105  H50 BCD     1      19.340  21.480  20.460  1.00  0.00            
ATOM    106  C31 BCD     1      28.170  21.830  23.130  1.00  0.00            
ATOM    107  O26 BCD     1      27.890  22.090  24.510  1.00  0.00            
ATOM    108  C32 BCD     1      28.080  23.020  22.250  1.00  0.00            
ATOM    109  O27 BCD     1      29.230  23.870  22.750  1.00  0.00            
ATOM    110  C33 BCD     1      26.680  23.650  22.210  1.00  0.00            
ATOM    111  C34 BCD     1      25.650  22.550  21.870  1.00  0.00            
ATOM    112  C35 BCD     1      25.860  21.260  22.690  1.00  0.00            
ATOM    113  O28 BCD     1      27.190  20.890  22.650  1.00  0.00            
ATOM    114  C36 BCD     1      25.100  20.170  22.030  1.00  0.00            
ATOM    115  O29 BCD     1      25.380  20.080  20.550  1.00  0.00            
ATOM    116  O30 BCD     1      26.630  24.760  21.250  1.00  0.00            
ATOM    117  H51 BCD     1      29.130  21.320  22.960  1.00  0.00            
ATOM    118  H52 BCD     1      28.210  22.800  21.180  1.00  0.00            
ATOM    119  H53 BCD     1      29.130  24.720  22.310  1.00  0.00            
ATOM    120  H54 BCD     1      26.450  23.970  23.230  1.00  0.00            
ATOM    121  H55 BCD     1      25.780  25.200  21.350  1.00  0.00            
ATOM    122  H56 BCD     1      25.720  22.390  20.790  1.00  0.00            
ATOM    123  H57 BCD     1      25.520  21.390  23.720  1.00  0.00            
ATOM    124  H58 BCD     1      25.250  19.200  22.520  1.00  0.00            
ATOM    125  H59 BCD     1      24.040  20.450  22.070  1.00  0.00            
ATOM    126  H60 BCD     1      24.540  19.850  20.160  1.00  0.00            
ATOM    127  C37 BCD     1      29.390  21.440  28.270  1.00  0.00            
ATOM    128  O31 BCD     1      28.310  22.290  28.740  1.00  0.00            
ATOM    129  C38 BCD     1      30.290  22.180  27.310  1.00  0.00            
ATOM    130  O32 BCD     1      30.970  23.110  28.050  1.00  0.00            
ATOM    131  C39 BCD     1      29.480  22.730  26.110  1.00  0.00            
ATOM    132  O33 BCD     1      30.330  23.440  25.210  1.00  0.00            
ATOM    133  C40 BCD     1      28.830  21.590  25.430  1.00  0.00            
ATOM    134  C41 BCD     1      28.080  20.670  26.370  1.00  0.00            
ATOM    135  O34 BCD     1      28.990  20.280  27.460  1.00  0.00            
ATOM    136  C42 BCD     1      27.590  19.430  25.730  1.00  0.00            
ATOM    137  O35 BCD     1      28.700  18.730  25.090  1.00  0.00            
ATOM    138  H61 BCD     1      29.920  21.020  29.130  1.00  0.00            
ATOM    139  H62 BCD     1      31.030  21.510  26.860  1.00  0.00            
ATOM    140  H63 BCD     1      30.400  23.700  28.560  1.00  0.00            
ATOM    141  H64 BCD     1      28.660  23.310  26.560  1.00  0.00            
ATOM    142  H65 BCD     1      29.780  23.620  24.450  1.00  0.00            
ATOM    143  H66 BCD     1      29.680  21.100  24.930  1.00  0.00            
ATOM    144  H67 BCD     1      27.170  21.150  26.780  1.00  0.00            
ATOM    145  H68 BCD     1      27.190  18.850  26.570  1.00  0.00            
ATOM    146  H69 BCD     1      26.800  19.550  24.980  1.00  0.00            
ATOM    147  H70 BCD     1      28.370  17.890  24.760  1.00  0.00            
ATOM    148  C1  CV4     2      23.040  16.830  25.420  1.00  0.00            
ATOM    149  C2  CV4     2      22.650  17.010  26.910  1.00  0.00            
ATOM    150  N1  CV4     2      23.670  17.660  27.860  1.00  0.00            
ATOM    151  C3  CV4     2      23.870  19.230  27.670  1.00  0.00            
ATOM    152  C4  CV4     2      24.850  19.880  28.590  1.00  0.00            
ATOM    153  O1  CV4     2      24.880  21.280  28.200  1.00  0.00            
ATOM    154  C5  CV4     2      23.840  22.190  28.290  1.00  0.00            
ATOM    155  C6  CV4     2      24.120  23.610  27.800  1.00  0.00            
ATOM    156  C7  CV4     2      23.030  24.440  27.770  1.00  0.00            
ATOM    157  C8  CV4     2      23.190  25.740  27.270  1.00  0.00            
ATOM    158  C9  CV4     2      24.460  26.150  26.820  1.00  0.00            
ATOM    159  N2  CV4     2      24.490  27.370  26.160  1.00  0.00            
ATOM    160  C10 CV4     2      25.480  25.240  26.670  1.00  0.00            
ATOM    161  C11 CV4     2      25.360  23.930  27.220  1.00  0.00            
ATOM    162  O2  CV4     2      22.740  21.890  28.830  1.00  0.00            
ATOM    163  C12 CV4     2      23.350  17.320  29.240  1.00  0.00            
ATOM    164  C13 CV4     2      22.160  18.030  29.940  1.00  0.00            
ATOM    165  H1  CV4     2      23.050  17.750  24.810  1.00  0.00            
ATOM    166  H2  CV4     2      23.980  16.280  25.390  1.00  0.00            
ATOM    167  H3  CV4     2      22.310  16.260  24.840  1.00  0.00            
ATOM    168  H4  CV4     2      22.490  16.000  27.290  1.00  0.00            
ATOM    169  H5  CV4     2      21.790  17.660  26.800  1.00  0.00            
ATOM    170  H6  CV4     2      24.540  17.160  27.630  1.00  0.00            
ATOM    171  H7  CV4     2      22.950  19.800  27.790  1.00  0.00            
ATOM    172  H8  CV4     2      24.160  19.320  26.620  1.00  0.00            
ATOM    173  H9  CV4     2      25.870  19.470  28.500  1.00  0.00            
ATOM    174  H10 CV4     2      24.490  19.740  29.610  1.00  0.00            
ATOM    175  H11 CV4     2      22.070  24.170  28.190  1.00  0.00            
ATOM    176  H12 CV4     2      22.350  26.420  27.320  1.00  0.00            
ATOM    177  H13 CV4     2      23.990  28.110  26.650  1.00  0.00            
ATOM    178  H14 CV4     2      25.440  27.580  25.900  1.00  0.00            
ATOM    179  H15 CV4     2      26.380  25.540  26.140  1.00  0.00            
ATOM    180  H16 CV4     2      26.110  23.140  27.120  1.00  0.00            
ATOM    181  H17 CV4     2      24.230  17.490  29.870  1.00  0.00            
ATOM    182  H18 CV4     2      23.020  16.290  29.340  1.00  0.00            
ATOM    183  H19 CV4     2      22.210  19.100  29.690  1.00  0.00            
ATOM    184  H20 CV4     2      21.210  17.560  29.660  1.00  0.00            
ATOM    185  H21 CV4     2      22.340  17.900  31.020  1.00  0.00            
TER
ENDMDL
MODEL        1
ATOM      1  C1  BCD     1      28.450  18.090  24.680  1.00  0.00            
ATOM      2  O1  BCD     1      27.610  19.260  24.210  1.00  0.00            
ATOM      3  C2  BCD     1      29.600  18.520  25.540  1.00  0.00            
ATOM      4  O2  BCD     1      29.160  18.910  26.800  1.00  0.00            
ATOM      5  C3  BCD     1      30.300  19.560  24.690  1.00  0.00            
ATOM      6  O3  BCD     1      31.420  20.170  25.370  1.00  0.00            
ATOM      7  C4  BCD     1      30.740  18.960  23.370  1.00  0.00            
ATOM      8  C5  BCD     1      29.700  18.150  22.640  1.00  0.00            
ATOM      9  O4  BCD     1      28.980  17.380  23.570  1.00  0.00            
ATOM     10  C6  BCD     1      30.280  17.200  21.670  1.00  0.00            
ATOM     11  O5  BCD     1      31.280  16.340  22.280  1.00  0.00            
ATOM     12  H1  BCD     1      27.820  17.400  25.260  1.00  0.00            
ATOM     13  H2  BCD     1      30.280  17.670  25.690  1.00  0.00            
ATOM     14  H3  BCD     1      28.800  19.800  26.750  1.00  0.00            
ATOM     15  H4  BCD     1      29.580  20.340  24.430  1.00  0.00            
ATOM     16  H5  BCD     1      31.150  20.490  26.230  1.00  0.00            
ATOM     17  H6  BCD     1      31.650  18.360  23.540  1.00  0.00            
ATOM     18  H7  BCD     1      29.010  18.870  22.160  1.00  0.00            
ATOM     19  H8  BCD     1      29.550  16.600  21.110  1.00  0.00            
ATOM     20  H9  BCD     1      30.740  17.710  20.810  1.00  0.00            
ATOM     21  H10 BCD     1      30.790  15.860  22.950  1.00  0.00            
ATOM     22  C7  BCD     1      24.480  21.370  25.500  1.00  0.00            
ATOM     23  O6  BCD     1      24.420  22.010  24.230  1.00  0.00            
ATOM     24  C8  BCD     1      25.680  21.760  26.170  1.00  0.00            
ATOM     25  O7  BCD     1      25.620  23.130  26.400  1.00  0.00            
ATOM     26  C9  BCD     1      26.870  21.230  25.300  1.00  0.00            
ATOM     27  O8  BCD     1      28.120  21.410  26.080  1.00  0.00            
ATOM     28  C10 BCD     1      26.680  19.740  25.160  1.00  0.00            
ATOM     29  C11 BCD     1      25.340  19.380  24.500  1.00  0.00            
ATOM     30  O9  BCD     1      24.370  19.950  25.380  1.00  0.00            
ATOM     31  C12 BCD     1      25.050  17.890  24.300  1.00  0.00            
ATOM     32  O10 BCD     1      25.350  17.040  25.500  1.00  0.00            
ATOM     33  H11 BCD     1      23.590  21.640  26.090  1.00  0.00            
ATOM     34  H12 BCD     1      25.710  21.260  27.150  1.00  0.00            
ATOM     35  H13 BCD     1      26.350  23.340  27.000  1.00  0.00            
ATOM     36  H14 BCD     1      26.790  21.680  24.300  1.00  0.00            
ATOM     37  H15 BCD     1      28.400  22.330  26.140  1.00  0.00            
ATOM     38  H16 BCD     1      26.910  19.270  26.130  1.00  0.00            
ATOM     39  H17 BCD     1      25.200  19.840  23.520  1.00  0.00            
ATOM     40  H18 BCD     1      24.010  17.860  23.970  1.00  0.00            
ATOM     41  H19 BCD     1      25.580  17.510  23.420  1.00  0.00            
ATOM     42  H20 BCD     1      25.040  16.180  25.210  1.00  0.00            
ATOM     43  C13 BCD     1      22.200  24.400  21.670  1.00  0.00            
ATOM     44  O11 BCD     1      23.040  24.270  20.560  1.00  0.00            
ATOM     45  C14 BCD     1      22.870  25.040  22.840  1.00  0.00            
ATOM     46  O12 BCD     1      23.480  26.260  22.410  1.00  0.00            
ATOM     47  C15 BCD     1      23.900  24.130  23.490  1.00  0.00            
ATOM     48  O13 BCD     1      24.520  24.830  24.580  1.00  0.00            
ATOM     49  C16 BCD     1      23.320  22.740  23.810  1.00  0.00            
ATOM     50  C17 BCD     1      22.740  22.150  22.560  1.00  0.00            
ATOM     51  O14 BCD     1      21.810  23.040  22.070  1.00  0.00            
ATOM     52  C18 BCD     1      21.990  20.830  22.790  1.00  0.00            
ATOM     53  O15 BCD     1      20.740  20.930  23.450  1.00  0.00            
ATOM     54  H21 BCD     1      21.300  25.000  21.480  1.00  0.00            
ATOM     55  H22 BCD     1      22.080  25.290  23.560  1.00  0.00            
ATOM     56  H23 BCD     1      23.620  26.780  23.200  1.00  0.00            
ATOM     57  H24 BCD     1      24.530  23.910  22.620  1.00  0.00            
ATOM     58  H25 BCD     1      24.890  24.220  25.220  1.00  0.00            
ATOM     59  H26 BCD     1      22.590  22.890  24.620  1.00  0.00            
ATOM     60  H27 BCD     1      23.610  22.010  21.910  1.00  0.00            
ATOM     61  H28 BCD     1      21.920  20.420  21.770  1.00  0.00            
ATOM     62  H29 BCD     1      22.600  20.100  23.330  1.00  0.00            
ATOM     63  H30 BCD     1      20.200  21.600  23.030  1.00  0.00            
ATOM     64  C19 BCD     1      23.390  25.620  16.620  1.00  0.00            
ATOM     65  O16 BCD     1      24.740  25.460  16.750  1.00  0.00            
ATOM     66  C20 BCD     1      22.860  26.670  17.580  1.00  0.00            
ATOM     67  O17 BCD     1      23.670  27.870  17.270  1.00  0.00            
ATOM     68  C21 BCD     1      23.210  26.200  19.050  1.00  0.00            
ATOM     69  O18 BCD     1      22.660  27.160  20.000  1.00  0.00            
ATOM     70  C22 BCD     1      22.590  24.780  19.290  1.00  0.00            
ATOM     71  C23 BCD     1      22.970  23.870  18.230  1.00  0.00            
ATOM     72  O19 BCD     1      22.680  24.390  16.940  1.00  0.00            
ATOM     73  C24 BCD     1      22.280  22.520  18.450  1.00  0.00            
ATOM     74  O20 BCD     1      20.870  22.610  18.590  1.00  0.00            
ATOM     75  H31 BCD     1      23.110  25.840  15.580  1.00  0.00            
ATOM     76  H32 BCD     1      21.780  26.840  17.560  1.00  0.00            
ATOM     77  H33 BCD     1      23.750  28.440  18.040  1.00  0.00            
ATOM     78  H34 BCD     1      24.310  26.130  19.120  1.00  0.00            
ATOM     79  H35 BCD     1      22.960  26.770  20.830  1.00  0.00            
ATOM     80  H36 BCD     1      21.500  24.890  19.290  1.00  0.00            
ATOM     81  H37 BCD     1      24.040  23.650  18.320  1.00  0.00            
ATOM     82  H38 BCD     1      22.500  21.860  17.600  1.00  0.00            
ATOM     83  H39 BCD     1      22.670  21.950  19.300  1.00  0.00            
ATOM     84  H40 BCD     1      20.550  22.070  19.320  1.00  0.00            
ATOM     85  C25 BCD     1      28.270  24.540  14.990  1.00  0.00            
ATOM     86  O21 BCD     1      28.710  24.140  16.300  1.00  0.00            
ATOM     87  C26 BCD     1      27.870  26.040  14.950  1.00  0.00            
ATOM     88  O22 BCD     1      28.930  26.990  15.180  1.00  0.00            
ATOM     89  C27 BCD     1      26.620  26.340  15.860  1.00  0.00            
ATOM     90  O23 BCD     1      26.150  27.790  15.660  1.00  0.00            
ATOM     91  C28 BCD     1      25.480  25.340  15.560  1.00  0.00            
ATOM     92  C29 BCD     1      25.980  23.930  15.470  1.00  0.00            
ATOM     93  O24 BCD     1      27.080  23.940  14.570  1.00  0.00            
ATOM     94  C30 BCD     1      24.930  22.980  15.040  1.00  0.00            
ATOM     95  O25 BCD     1      24.200  23.340  13.840  1.00  0.00            
ATOM     96  H41 BCD     1      29.100  24.210  14.350  1.00  0.00            
ATOM     97  H42 BCD     1      27.450  26.300  13.970  1.00  0.00            
ATOM     98  H43 BCD     1      29.420  26.690  15.950  1.00  0.00            
ATOM     99  H44 BCD     1      26.880  26.140  16.910  1.00  0.00            
ATOM    100  H45 BCD     1      25.540  27.950  16.390  1.00  0.00            
ATOM    101  H46 BCD     1      24.880  25.700  14.710  1.00  0.00            
ATOM    102  H47 BCD     1      26.420  23.600  16.420  1.00  0.00            
ATOM    103  H48 BCD     1      25.340  21.980  14.880  1.00  0.00            
ATOM    104  H49 BCD     1      24.250  22.720  15.870  1.00  0.00            
ATOM    105  H50 BCD     1      24.930  23.780  13.390  1.00  0.00            
ATOM    106  C31 BCD     1      32.420  23.200  17.950  1.00  0.00            
ATOM    107  O26 BCD     1      31.700  22.450  18.950  1.00  0.00            
ATOM    108  C32 BCD     1      31.950  24.670  17.990  1.00  0.00            
ATOM    109  O27 BCD     1      32.450  25.470  19.070  1.00  0.00            
ATOM    110  C33 BCD     1      30.470  24.830  17.770  1.00  0.00            
ATOM    111  C34 BCD     1      30.160  24.120  16.440  1.00  0.00            
ATOM    112  C35 BCD     1      30.650  22.670  16.400  1.00  0.00            
ATOM    113  O28 BCD     1      32.100  22.550  16.680  1.00  0.00            
ATOM    114  C36 BCD     1      30.390  22.110  14.990  1.00  0.00            
ATOM    115  O29 BCD     1      30.980  22.790  13.860  1.00  0.00            
ATOM    116  O30 BCD     1      30.040  26.170  17.770  1.00  0.00            
ATOM    117  H51 BCD     1      33.510  23.120  18.000  1.00  0.00            
ATOM    118  H52 BCD     1      32.360  25.080  17.050  1.00  0.00            
ATOM    119  H53 BCD     1      32.020  26.310  18.890  1.00  0.00            
ATOM    120  H54 BCD     1      29.910  24.290  18.540  1.00  0.00            
ATOM    121  H55 BCD     1      29.270  26.370  18.300  1.00  0.00            
ATOM    122  H56 BCD     1      30.660  24.680  15.630  1.00  0.00            
ATOM    123  H57 BCD     1      30.170  22.040  17.160  1.00  0.00            
ATOM    124  H58 BCD     1      30.650  21.040  15.020  1.00  0.00            
ATOM    125  H59 BCD     1      29.300  22.110  14.860  1.00  0.00            
ATOM    126  H60 BCD     1      30.340  22.770  13.140  1.00  0.00            
ATOM    127  C37 BCD     1      32.480  19.900  22.040  1.00  0.00            
ATOM    128  O31 BCD     1      31.160  20.070  22.550  1.00  0.00            
ATOM    129  C38 BCD     1      33.200  21.230  22.050  1.00  0.00            
ATOM    130  O32 BCD     1      33.290  21.620  23.390  1.00  0.00            
ATOM    131  C39 BCD     1      32.570  22.160  21.090  1.00  0.00            
ATOM    132  O33 BCD     1      33.260  23.420  21.060  1.00  0.00            
ATOM    133  C40 BCD     1      32.400  21.580  19.710  1.00  0.00            
ATOM    134  C41 BCD     1      31.640  20.290  19.760  1.00  0.00            
ATOM    135  O34 BCD     1      32.320  19.460  20.710  1.00  0.00            
ATOM    136  C42 BCD     1      31.920  19.560  18.430  1.00  0.00            
ATOM    137  O35 BCD     1      30.940  18.550  18.150  1.00  0.00            
ATOM    138  H61 BCD     1      33.050  19.130  22.570  1.00  0.00            
ATOM    139  H62 BCD     1      34.190  20.970  21.640  1.00  0.00            
ATOM    140  H63 BCD     1      32.790  20.900  23.790  1.00  0.00            
ATOM    141  H64 BCD     1      31.530  22.230  21.440  1.00  0.00            
ATOM    142  H65 BCD     1      32.710  23.990  20.510  1.00  0.00            
ATOM    143  H66 BCD     1      33.390  21.430  19.250  1.00  0.00            
ATOM    144  H67 BCD     1      30.570  20.400  20.010  1.00  0.00            
ATOM    145  H68 BCD     1      31.940  20.260  17.580  1.00  0.00            
ATOM    146  H69 BCD     1      32.920  19.100  18.430  1.00  0.00            
ATOM    147  H70 BCD     1      31.230  17.760  18.610  1.00  0.00            
ATOM    148  C1  CV4     2      27.990  14.980  16.070  1.00  0.00            
ATOM    149  C2  CV4     2      28.350  16.290  16.930  1.00  0.00            
ATOM    150  N1  CV4     2      27.570  17.560  16.620  1.00  0.00            
ATOM    151  C3  CV4     2      27.970  18.560  17.620  1.00  0.00            
ATOM    152  C4  CV4     2      26.760  19.360  18.080  1.00  0.00            
ATOM    153  O1  CV4     2      27.250  20.370  18.980  1.00  0.00            
ATOM    154  C5  CV4     2      26.400  21.330  19.550  1.00  0.00            
ATOM    155  C6  CV4     2      26.950  22.260  20.530  1.00  0.00            
ATOM    156  C7  CV4     2      26.440  23.560  20.630  1.00  0.00            
ATOM    157  C8  CV4     2      26.810  24.400  21.730  1.00  0.00            
ATOM    158  C9  CV4     2      27.850  23.990  22.520  1.00  0.00            
ATOM    159  N2  CV4     2      28.170  24.820  23.500  1.00  0.00            
ATOM    160  C10 CV4     2      28.540  22.830  22.270  1.00  0.00            
ATOM    161  C11 CV4     2      28.080  21.930  21.320  1.00  0.00            
ATOM    162  O2  CV4     2      25.240  21.340  19.250  1.00  0.00            
ATOM    163  C12 CV4     2      27.800  18.060  15.210  1.00  0.00            
ATOM    164  C13 CV4     2      29.250  18.430  14.880  1.00  0.00            
ATOM    165  H1  CV4     2      28.670  14.790  15.230  1.00  0.00            
ATOM    166  H2  CV4     2      28.060  14.110  16.740  1.00  0.00            
ATOM    167  H3  CV4     2      26.970  14.920  15.680  1.00  0.00            
ATOM    168  H4  CV4     2      29.390  16.570  16.770  1.00  0.00            
ATOM    169  H5  CV4     2      28.240  16.030  17.980  1.00  0.00            
ATOM    170  H6  CV4     2      26.590  17.280  16.780  1.00  0.00            
ATOM    171  H7  CV4     2      28.740  19.290  17.380  1.00  0.00            
ATOM    172  H8  CV4     2      28.340  18.100  18.540  1.00  0.00            
ATOM    173  H9  CV4     2      26.080  18.710  18.650  1.00  0.00            
ATOM    174  H10 CV4     2      26.140  19.960  17.400  1.00  0.00            
ATOM    175  H11 CV4     2      25.610  23.900  20.020  1.00  0.00            
ATOM    176  H12 CV4     2      26.290  25.330  21.920  1.00  0.00            
ATOM    177  H13 CV4     2      27.550  25.580  23.730  1.00  0.00            
ATOM    178  H14 CV4     2      28.550  24.410  24.340  1.00  0.00            
ATOM    179  H15 CV4     2      29.500  22.650  22.740  1.00  0.00            
ATOM    180  H16 CV4     2      28.620  20.990  21.160  1.00  0.00            
ATOM    181  H17 CV4     2      27.200  18.970  15.170  1.00  0.00            
ATOM    182  H18 CV4     2      27.480  17.240  14.570  1.00  0.00            
ATOM    183  H19 CV4     2      29.770  19.080  15.580  1.00  0.00            
ATOM    184  H20 CV4     2      29.860  17.520  14.790  1.00  0.00            
ATOM    185  H21 CV4     2      29.250  18.990  13.940  1.00  0.00            
TER
ENDMDL
MODEL        1
ATOM      1  C1  BCD     1      31.150  23.520  34.300  1.00  0.00            
ATOM      2  O1  BCD     1      30.480  24.240  33.220  1.00  0.00            
ATOM      3  C2  BCD     1      32.550  23.160  33.740  1.00  0.00            
ATOM      4  O2  BCD     1      33.140  24.310  33.120  1.00  0.00            
ATOM      5  C3  BCD     1      32.570  22.070  32.640  1.00  0.00            
ATOM      6  O3  BCD     1      33.960  21.610  32.430  1.00  0.00            
ATOM      7  C4  BCD     1      31.650  20.900  33.050  1.00  0.00            
ATOM      8  C5  BCD     1      30.310  21.440  33.510  1.00  0.00            
ATOM      9  O4  BCD     1      30.470  22.290  34.650  1.00  0.00            
ATOM     10  C6  BCD     1      29.320  20.350  33.960  1.00  0.00            
ATOM     11  O5  BCD     1      29.850  19.370  34.800  1.00  0.00            
ATOM     12  H1  BCD     1      31.180  24.140  35.200  1.00  0.00            
ATOM     13  H2  BCD     1      33.140  22.780  34.590  1.00  0.00            
ATOM     14  H3  BCD     1      33.920  23.950  32.690  1.00  0.00            
ATOM     15  H4  BCD     1      32.100  22.520  31.750  1.00  0.00            
ATOM     16  H5  BCD     1      33.960  20.990  31.690  1.00  0.00            
ATOM     17  H6  BCD     1      32.130  20.430  33.910  1.00  0.00            
ATOM     18  H7  BCD     1      29.820  22.030  32.720  1.00  0.00            
ATOM     19  H8  BCD     1      28.510  20.880  34.480  1.00  0.00            
ATOM     20  H9  BCD     1      28.750  19.860  33.160  1.00  0.00            
ATOM     21  H10 BCD     1      29.080  18.800  34.900  1.00  0.00            
ATOM     22  C7  BCD     1      28.150  27.600  32.560  1.00  0.00            
ATOM     23  O6  BCD     1      27.270  26.980  31.660  1.00  0.00            
ATOM     24  C8  BCD     1      29.530  27.610  32.060  1.00  0.00            
ATOM     25  O7  BCD     1      29.530  28.190  30.720  1.00  0.00            
ATOM     26  C9  BCD     1      30.220  26.250  32.050  1.00  0.00            
ATOM     27  O8  BCD     1      31.670  26.350  31.890  1.00  0.00            
ATOM     28  C10 BCD     1      30.030  25.600  33.380  1.00  0.00            
ATOM     29  C11 BCD     1      28.550  25.620  33.770  1.00  0.00            
ATOM     30  O9  BCD     1      28.170  26.930  33.840  1.00  0.00            
ATOM     31  C12 BCD     1      28.280  24.940  35.170  1.00  0.00            
ATOM     32  O10 BCD     1      29.180  25.400  36.230  1.00  0.00            
ATOM     33  H11 BCD     1      27.840  28.640  32.660  1.00  0.00            
ATOM     34  H12 BCD     1      30.110  28.310  32.680  1.00  0.00            
ATOM     35  H13 BCD     1      30.270  28.800  30.750  1.00  0.00            
ATOM     36  H14 BCD     1      29.730  25.630  31.290  1.00  0.00            
ATOM     37  H15 BCD     1      32.080  25.570  32.290  1.00  0.00            
ATOM     38  H16 BCD     1      30.540  26.200  34.140  1.00  0.00            
ATOM     39  H17 BCD     1      27.880  25.100  33.070  1.00  0.00            
ATOM     40  H18 BCD     1      27.220  25.090  35.390  1.00  0.00            
ATOM     41  H19 BCD     1      28.360  23.850  35.060  1.00  0.00            
ATOM     42  H20 BCD     1      29.040  24.880  37.030  1.00  0.00            
ATOM     43  C13 BCD     1      23.680  27.260  29.760  1.00  0.00            
ATOM     44  O11 BCD     1      24.130  26.020  29.120  1.00  0.00            
ATOM     45  C14 BCD     1      24.700  28.390  29.430  1.00  0.00            
ATOM     46  O12 BCD     1      24.730  28.530  27.950  1.00  0.00            
ATOM     47  C15 BCD     1      26.080  27.950  29.910  1.00  0.00            
ATOM     48  O13 BCD     1      27.120  28.910  29.820  1.00  0.00            
ATOM     49  C16 BCD     1      26.030  27.560  31.410  1.00  0.00            
ATOM     50  C17 BCD     1      24.880  26.590  31.770  1.00  0.00            
ATOM     51  O14 BCD     1      23.680  27.100  31.200  1.00  0.00            
ATOM     52  C18 BCD     1      24.830  26.420  33.230  1.00  0.00            
ATOM     53  O15 BCD     1      24.820  27.610  34.030  1.00  0.00            
ATOM     54  H21 BCD     1      22.680  27.550  29.410  1.00  0.00            
ATOM     55  H22 BCD     1      24.430  29.360  29.870  1.00  0.00            
ATOM     56  H23 BCD     1      25.610  28.800  27.660  1.00  0.00            
ATOM     57  H24 BCD     1      26.400  27.040  29.380  1.00  0.00            
ATOM     58  H25 BCD     1      27.900  28.490  30.200  1.00  0.00            
ATOM     59  H26 BCD     1      25.880  28.480  31.990  1.00  0.00            
ATOM     60  H27 BCD     1      25.030  25.610  31.310  1.00  0.00            
ATOM     61  H28 BCD     1      24.040  25.720  33.540  1.00  0.00            
ATOM     62  H29 BCD     1      25.700  25.820  33.540  1.00  0.00            
ATOM     63  H30 BCD     1      24.090  28.190  33.800  1.00  0.00            
ATOM     64  C19 BCD     1      22.790  22.770  26.910  1.00  0.00            
ATOM     65  O16 BCD     1      24.110  22.210  26.830  1.00  0.00            
ATOM     66  C20 BCD     1      22.720  24.130  26.170  1.00  0.00            
ATOM     67  O17 BCD     1      23.130  24.030  24.800  1.00  0.00            
ATOM     68  C21 BCD     1      23.510  25.190  26.980  1.00  0.00            
ATOM     69  O18 BCD     1      23.470  26.510  26.470  1.00  0.00            
ATOM     70  C22 BCD     1      23.200  25.130  28.430  1.00  0.00            
ATOM     71  C23 BCD     1      23.240  23.730  29.070  1.00  0.00            
ATOM     72  O19 BCD     1      22.420  22.890  28.270  1.00  0.00            
ATOM     73  C24 BCD     1      22.870  23.610  30.590  1.00  0.00            
ATOM     74  O20 BCD     1      21.850  24.450  30.930  1.00  0.00            
ATOM     75  H31 BCD     1      22.120  22.050  26.420  1.00  0.00            
ATOM     76  H32 BCD     1      21.670  24.430  26.120  1.00  0.00            
ATOM     77  H33 BCD     1      24.030  23.730  24.930  1.00  0.00            
ATOM     78  H34 BCD     1      24.550  24.850  26.960  1.00  0.00            
ATOM     79  H35 BCD     1      23.710  27.080  27.210  1.00  0.00            
ATOM     80  H36 BCD     1      22.160  25.370  28.660  1.00  0.00            
ATOM     81  H37 BCD     1      24.290  23.420  28.960  1.00  0.00            
ATOM     82  H38 BCD     1      22.710  22.560  30.870  1.00  0.00            
ATOM     83  H39 BCD     1      23.780  23.840  31.160  1.00  0.00            
ATOM     84  H40 BCD     1      21.010  24.000  31.060  1.00  0.00            
ATOM     85  C25 BCD     1      25.830  18.810  25.110  1.00  0.00            
ATOM     86  O21 BCD     1      26.780  18.790  26.110  1.00  0.00            
ATOM     87  C26 BCD     1      25.900  20.200  24.320  1.00  0.00            
ATOM     88  O22 BCD     1      27.200  20.370  23.690  1.00  0.00            
ATOM     89  C27 BCD     1      25.600  21.420  25.260  1.00  0.00            
ATOM     90  O23 BCD     1      25.790  22.660  24.580  1.00  0.00            
ATOM     91  C28 BCD     1      24.290  21.170  25.880  1.00  0.00            
ATOM     92  C29 BCD     1      24.040  19.780  26.510  1.00  0.00            
ATOM     93  O24 BCD     1      24.530  18.740  25.710  1.00  0.00            
ATOM     94  C30 BCD     1      22.530  19.490  26.750  1.00  0.00            
ATOM     95  O25 BCD     1      21.810  19.500  25.540  1.00  0.00            
ATOM     96  H41 BCD     1      25.940  18.040  24.340  1.00  0.00            
ATOM     97  H42 BCD     1      25.130  20.180  23.540  1.00  0.00            
ATOM     98  H43 BCD     1      27.360  21.280  23.430  1.00  0.00            
ATOM     99  H44 BCD     1      26.250  21.380  26.150  1.00  0.00            
ATOM    100  H45 BCD     1      26.080  23.360  25.190  1.00  0.00            
ATOM    101  H46 BCD     1      23.550  21.270  25.070  1.00  0.00            
ATOM    102  H47 BCD     1      24.610  19.820  27.440  1.00  0.00            
ATOM    103  H48 BCD     1      22.440  18.470  27.140  1.00  0.00            
ATOM    104  H49 BCD     1      22.120  20.140  27.530  1.00  0.00            
ATOM    105  H50 BCD     1      21.180  18.780  25.600  1.00  0.00            
ATOM    106  C31 BCD     1      29.760  16.480  27.620  1.00  0.00            
ATOM    107  O26 BCD     1      30.120  17.660  28.310  1.00  0.00            
ATOM    108  C32 BCD     1      29.900  16.760  26.190  1.00  0.00            
ATOM    109  O27 BCD     1      31.280  17.080  25.850  1.00  0.00            
ATOM    110  C33 BCD     1      28.980  17.910  25.770  1.00  0.00            
ATOM    111  C34 BCD     1      27.540  17.550  26.150  1.00  0.00            
ATOM    112  C35 BCD     1      27.450  17.060  27.590  1.00  0.00            
ATOM    113  O28 BCD     1      28.390  16.050  27.890  1.00  0.00            
ATOM    114  C36 BCD     1      26.060  16.480  28.030  1.00  0.00            
ATOM    115  O29 BCD     1      25.600  15.460  27.180  1.00  0.00            
ATOM    116  O30 BCD     1      29.150  18.290  24.420  1.00  0.00            
ATOM    117  H51 BCD     1      30.410  15.660  27.950  1.00  0.00            
ATOM    118  H52 BCD     1      29.590  15.830  25.700  1.00  0.00            
ATOM    119  H53 BCD     1      31.210  17.350  24.930  1.00  0.00            
ATOM    120  H54 BCD     1      29.170  18.780  26.420  1.00  0.00            
ATOM    121  H55 BCD     1      28.800  19.170  24.280  1.00  0.00            
ATOM    122  H56 BCD     1      27.210  16.790  25.420  1.00  0.00            
ATOM    123  H57 BCD     1      27.670  17.930  28.230  1.00  0.00            
ATOM    124  H58 BCD     1      26.150  16.160  29.080  1.00  0.00            
ATOM    125  H59 BCD     1      25.340  17.300  28.040  1.00  0.00            
ATOM    126  H60 BCD     1      24.640  15.480  27.070  1.00  0.00            
ATOM    127  C37 BCD     1      31.990  18.730  31.910  1.00  0.00            
ATOM    128  O31 BCD     1      31.400  20.040  31.910  1.00  0.00            
ATOM    129  C38 BCD     1      32.830  18.580  30.680  1.00  0.00            
ATOM    130  O32 BCD     1      33.810  19.660  30.710  1.00  0.00            
ATOM    131  C39 BCD     1      31.990  18.640  29.430  1.00  0.00            
ATOM    132  O33 BCD     1      32.770  18.660  28.170  1.00  0.00            
ATOM    133  C40 BCD     1      30.960  17.500  29.500  1.00  0.00            
ATOM    134  C41 BCD     1      30.110  17.780  30.730  1.00  0.00            
ATOM    135  O34 BCD     1      30.890  17.800  31.900  1.00  0.00            
ATOM    136  C42 BCD     1      29.180  16.630  31.080  1.00  0.00            
ATOM    137  O35 BCD     1      29.800  15.370  31.040  1.00  0.00            
ATOM    138  H61 BCD     1      32.560  18.690  32.840  1.00  0.00            
ATOM    139  H62 BCD     1      33.370  17.630  30.600  1.00  0.00            
ATOM    140  H63 BCD     1      34.400  19.550  29.950  1.00  0.00            
ATOM    141  H64 BCD     1      31.410  19.570  29.510  1.00  0.00            
ATOM    142  H65 BCD     1      32.310  18.060  27.580  1.00  0.00            
ATOM    143  H66 BCD     1      31.520  16.560  29.620  1.00  0.00            
ATOM    144  H67 BCD     1      29.490  18.680  30.680  1.00  0.00            
ATOM    145  H68 BCD     1      28.780  16.870  32.070  1.00  0.00            
ATOM    146  H69 BCD     1      28.350  16.740  30.370  1.00  0.00            
ATOM    147  H70 BCD     1      30.540  15.370  31.660  1.00  0.00            
ATOM    148  C1  CV4     2      22.130  17.080  30.330  1.00  0.00            
ATOM    149  C2  CV4     2      22.420  17.300  31.770  1.00  0.00            
ATOM    150  N1  CV4     2      23.850  17.380  32.290  1.00  0.00            
ATOM    151  C3  CV4     2      24.580  18.590  31.600  1.00  0.00            
ATOM    152  C4  CV4     2      26.130  18.760  31.970  1.00  0.00            
ATOM    153  O1  CV4     2      26.760  19.620  31.010  1.00  0.00            
ATOM    154  C5  CV4     2      26.750  20.940  31.230  1.00  0.00            
ATOM    155  C6  CV4     2      27.170  21.760  30.010  1.00  0.00            
ATOM    156  C7  CV4     2      26.970  23.160  30.060  1.00  0.00            
ATOM    157  C8  CV4     2      27.330  23.840  28.900  1.00  0.00            
ATOM    158  C9  CV4     2      27.650  23.150  27.720  1.00  0.00            
ATOM    159  N2  CV4     2      27.810  23.860  26.550  1.00  0.00            
ATOM    160  C10 CV4     2      28.100  21.880  27.780  1.00  0.00            
ATOM    161  C11 CV4     2      27.810  21.120  28.930  1.00  0.00            
ATOM    162  O2  CV4     2      26.520  21.490  32.270  1.00  0.00            
ATOM    163  C12 CV4     2      23.900  17.610  33.790  1.00  0.00            
ATOM    164  C13 CV4     2      23.220  18.840  34.410  1.00  0.00            
ATOM    165  H1  CV4     2      21.070  16.950  30.090  1.00  0.00            
ATOM    166  H2  CV4     2      22.470  17.890  29.680  1.00  0.00            
ATOM    167  H3  CV4     2      22.610  16.140  30.040  1.00  0.00            
ATOM    168  H4  CV4     2      21.980  16.420  32.250  1.00  0.00            
ATOM    169  H5  CV4     2      21.970  18.230  32.110  1.00  0.00            
ATOM    170  H6  CV4     2      24.410  16.520  32.170  1.00  0.00            
ATOM    171  H7  CV4     2      24.100  19.550  31.800  1.00  0.00            
ATOM    172  H8  CV4     2      24.530  18.410  30.530  1.00  0.00            
ATOM    173  H9  CV4     2      26.650  17.800  31.960  1.00  0.00            
ATOM    174  H10 CV4     2      26.320  19.160  32.970  1.00  0.00            
ATOM    175  H11 CV4     2      26.660  23.620  31.000  1.00  0.00            
ATOM    176  H12 CV4     2      27.120  24.910  28.840  1.00  0.00            
ATOM    177  H13 CV4     2      28.080  24.800  26.770  1.00  0.00            
ATOM    178  H14 CV4     2      28.280  23.420  25.770  1.00  0.00            
ATOM    179  H15 CV4     2      28.630  21.460  26.930  1.00  0.00            
ATOM    180  H16 CV4     2      28.210  20.120  29.040  1.00  0.00            
ATOM    181  H17 CV4     2      24.930  17.640  34.150  1.00  0.00            
ATOM    182  H18 CV4     2      23.390  16.770  34.250  1.00  0.00            
ATOM    183  H19 CV4     2      23.460  18.870  35.480  1.00  0.00            
ATOM    184  H20 CV4     2      23.550  19.740  33.870  1.00  0.00            
ATOM    185  H21 CV4     2      22.130  18.920  34.280  1.00  0.00            
TER
ENDMDL
MODEL        1
ATOM      1  C1  BCD     1      27.930  27.660  31.710  1.00  0.00            
ATOM      2  O1  BCD     1      26.680  27.820  31.010  1.00  0.00            
ATOM      3  C2  BCD     1      28.760  28.890  31.390  1.00  0.00            
ATOM      4  O2  BCD     1      28.110  30.080  31.760  1.00  0.00            
ATOM      5  C3  BCD     1      29.240  28.940  29.970  1.00  0.00            
ATOM      6  O3  BCD     1      30.200  30.030  29.730  1.00  0.00            
ATOM      7  C4  BCD     1      29.890  27.600  29.530  1.00  0.00            
ATOM      8  C5  BCD     1      28.950  26.430  29.850  1.00  0.00            
ATOM      9  O4  BCD     1      28.580  26.490  31.220  1.00  0.00            
ATOM     10  C6  BCD     1      29.490  25.070  29.610  1.00  0.00            
ATOM     11  O5  BCD     1      30.860  25.080  30.120  1.00  0.00            
ATOM     12  H1  BCD     1      27.900  27.370  32.760  1.00  0.00            
ATOM     13  H2  BCD     1      29.670  28.750  31.990  1.00  0.00            
ATOM     14  H3  BCD     1      27.310  29.980  31.240  1.00  0.00            
ATOM     15  H4  BCD     1      28.370  29.090  29.330  1.00  0.00            
ATOM     16  H5  BCD     1      29.900  30.910  29.990  1.00  0.00            
ATOM     17  H6  BCD     1      30.790  27.470  30.140  1.00  0.00            
ATOM     18  H7  BCD     1      28.020  26.540  29.280  1.00  0.00            
ATOM     19  H8  BCD     1      28.870  24.410  30.230  1.00  0.00            
ATOM     20  H9  BCD     1      29.450  24.810  28.550  1.00  0.00            
ATOM     21  H10 BCD     1      31.360  24.440  29.610  1.00  0.00            
ATOM     22  C7  BCD     1      22.660  27.870  31.340  1.00  0.00            
ATOM     23  O6  BCD     1      22.610  27.450  29.960  1.00  0.00            
ATOM     24  C8  BCD     1      23.280  29.240  31.450  1.00  0.00            
ATOM     25  O7  BCD     1      22.450  30.200  30.760  1.00  0.00            
ATOM     26  C9  BCD     1      24.740  29.130  30.950  1.00  0.00            
ATOM     27  O8  BCD     1      25.470  30.340  30.920  1.00  0.00            
ATOM     28  C10 BCD     1      25.520  28.070  31.760  1.00  0.00            
ATOM     29  C11 BCD     1      24.750  26.760  31.770  1.00  0.00            
ATOM     30  O9  BCD     1      23.410  26.970  32.140  1.00  0.00            
ATOM     31  C12 BCD     1      25.350  25.830  32.760  1.00  0.00            
ATOM     32  O10 BCD     1      25.870  26.370  33.970  1.00  0.00            
ATOM     33  H11 BCD     1      21.670  27.990  31.780  1.00  0.00            
ATOM     34  H12 BCD     1      23.300  29.430  32.530  1.00  0.00            
ATOM     35  H13 BCD     1      22.030  30.830  31.350  1.00  0.00            
ATOM     36  H14 BCD     1      24.780  28.710  29.940  1.00  0.00            
ATOM     37  H15 BCD     1      24.830  31.010  30.660  1.00  0.00            
ATOM     38  H16 BCD     1      25.760  28.480  32.750  1.00  0.00            
ATOM     39  H17 BCD     1      24.820  26.270  30.790  1.00  0.00            
ATOM     40  H18 BCD     1      24.560  25.090  32.910  1.00  0.00            
ATOM     41  H19 BCD     1      26.120  25.190  32.310  1.00  0.00            
ATOM     42  H20 BCD     1      26.220  25.680  34.550  1.00  0.00            
ATOM     43  C13 BCD     1      19.960  26.160  27.230  1.00  0.00            
ATOM     44  O11 BCD     1      20.840  26.490  26.170  1.00  0.00            
ATOM     45  C14 BCD     1      19.610  27.450  28.000  1.00  0.00            
ATOM     46  O12 BCD     1      19.090  28.470  27.110  1.00  0.00            
ATOM     47  C15 BCD     1      20.840  28.100  28.660  1.00  0.00            
ATOM     48  O13 BCD     1      20.370  29.160  29.540  1.00  0.00            
ATOM     49  C16 BCD     1      21.400  26.980  29.550  1.00  0.00            
ATOM     50  C17 BCD     1      21.730  25.690  28.760  1.00  0.00            
ATOM     51  O14 BCD     1      20.540  25.220  28.120  1.00  0.00            
ATOM     52  C18 BCD     1      22.250  24.700  29.680  1.00  0.00            
ATOM     53  O15 BCD     1      22.440  23.460  28.950  1.00  0.00            
ATOM     54  H21 BCD     1      19.080  25.600  26.880  1.00  0.00            
ATOM     55  H22 BCD     1      18.860  27.100  28.730  1.00  0.00            
ATOM     56  H23 BCD     1      19.330  29.270  27.590  1.00  0.00            
ATOM     57  H24 BCD     1      21.560  28.500  27.940  1.00  0.00            
ATOM     58  H25 BCD     1      21.140  29.490  30.010  1.00  0.00            
ATOM     59  H26 BCD     1      20.660  26.780  30.340  1.00  0.00            
ATOM     60  H27 BCD     1      22.510  25.880  28.010  1.00  0.00            
ATOM     61  H28 BCD     1      23.210  24.960  30.140  1.00  0.00            
ATOM     62  H29 BCD     1      21.480  24.490  30.440  1.00  0.00            
ATOM     63  H30 BCD     1      21.850  23.550  28.200  1.00  0.00            
ATOM     64  C19 BCD     1      21.580  25.880  22.230  1.00  0.00            
ATOM     65  O16 BCD     1      22.910  26.310  22.370  1.00  0.00            
ATOM     66  C20 BCD     1      20.500  26.880  22.560  1.00  0.00            
ATOM     67  O17 BCD     1      20.570  28.000  21.620  1.00  0.00            
ATOM     68  C21 BCD     1      20.540  27.280  24.030  1.00  0.00            
ATOM     69  O18 BCD     1      19.400  28.130  24.320  1.00  0.00            
ATOM     70  C22 BCD     1      20.530  26.010  24.880  1.00  0.00            
ATOM     71  C23 BCD     1      21.590  25.010  24.450  1.00  0.00            
ATOM     72  O19 BCD     1      21.450  24.720  23.080  1.00  0.00            
ATOM     73  C24 BCD     1      21.690  23.720  25.210  1.00  0.00            
ATOM     74  O20 BCD     1      20.420  23.040  25.080  1.00  0.00            
ATOM     75  H31 BCD     1      21.480  25.600  21.170  1.00  0.00            
ATOM     76  H32 BCD     1      19.580  26.320  22.340  1.00  0.00            
ATOM     77  H33 BCD     1      21.460  28.370  21.660  1.00  0.00            
ATOM     78  H34 BCD     1      21.460  27.770  24.390  1.00  0.00            
ATOM     79  H35 BCD     1      19.320  28.040  25.280  1.00  0.00            
ATOM     80  H36 BCD     1      19.590  25.460  24.750  1.00  0.00            
ATOM     81  H37 BCD     1      22.610  25.390  24.610  1.00  0.00            
ATOM     82  H38 BCD     1      22.510  23.070  24.870  1.00  0.00            
ATOM     83  H39 BCD     1      21.850  23.830  26.290  1.00  0.00            
ATOM     84  H40 BCD     1      20.420  22.340  24.420  1.00  0.00            
ATOM     85  C25 BCD     1      25.890  28.130  20.320  1.00  0.00            
ATOM     86  O21 BCD     1      26.780  28.030  21.410  1.00  0.00            
ATOM     87  C26 BCD     1      24.750  29.040  20.660  1.00  0.00            
ATOM     88  O22 BCD     1      25.180  30.350  21.000  1.00  0.00            
ATOM     89  C27 BCD     1      23.930  28.360  21.760  1.00  0.00            
ATOM     90  O23 BCD     1      22.850  29.180  22.120  1.00  0.00            
ATOM     91  C28 BCD     1      23.530  26.920  21.310  1.00  0.00            
ATOM     92  C29 BCD     1      24.700  26.060  20.840  1.00  0.00            
ATOM     93  O24 BCD     1      25.440  26.810  19.900  1.00  0.00            
ATOM     94  C30 BCD     1      24.300  24.730  20.330  1.00  0.00            
ATOM     95  O25 BCD     1      25.410  23.940  19.880  1.00  0.00            
ATOM     96  H41 BCD     1      26.420  28.540  19.450  1.00  0.00            
ATOM     97  H42 BCD     1      24.130  29.080  19.750  1.00  0.00            
ATOM     98  H43 BCD     1      25.970  30.290  21.530  1.00  0.00            
ATOM     99  H44 BCD     1      24.580  28.170  22.610  1.00  0.00            
ATOM    100  H45 BCD     1      23.180  30.030  22.410  1.00  0.00            
ATOM    101  H46 BCD     1      22.790  27.090  20.510  1.00  0.00            
ATOM    102  H47 BCD     1      25.410  25.890  21.650  1.00  0.00            
ATOM    103  H48 BCD     1      23.800  24.150  21.110  1.00  0.00            
ATOM    104  H49 BCD     1      23.550  24.950  19.560  1.00  0.00            
ATOM    105  H50 BCD     1      25.770  24.480  19.160  1.00  0.00            
ATOM    106  C31 BCD     1      30.710  27.830  22.580  1.00  0.00            
ATOM    107  O26 BCD     1      30.100  27.570  23.890  1.00  0.00            
ATOM    108  C32 BCD     1      30.280  29.250  22.100  1.00  0.00            
ATOM    109  O27 BCD     1      30.550  30.220  23.050  1.00  0.00            
ATOM    110  C33 BCD     1      28.820  29.340  21.740  1.00  0.00            
ATOM    111  C34 BCD     1      28.210  28.110  21.030  1.00  0.00            
ATOM    112  C35 BCD     1      28.840  26.800  21.600  1.00  0.00            
ATOM    113  O28 BCD     1      30.220  26.970  21.590  1.00  0.00            
ATOM    114  C36 BCD     1      28.620  25.590  20.730  1.00  0.00            
ATOM    115  O29 BCD     1      29.180  24.460  21.360  1.00  0.00            
ATOM    116  O30 BCD     1      28.510  30.580  21.110  1.00  0.00            
ATOM    117  H51 BCD     1      31.800  27.730  22.680  1.00  0.00            
ATOM    118  H52 BCD     1      30.900  29.410  21.210  1.00  0.00            
ATOM    119  H53 BCD     1      31.170  29.840  23.670  1.00  0.00            
ATOM    120  H54 BCD     1      28.310  29.440  22.710  1.00  0.00            
ATOM    121  H55 BCD     1      28.860  30.520  20.220  1.00  0.00            
ATOM    122  H56 BCD     1      28.400  28.120  19.950  1.00  0.00            
ATOM    123  H57 BCD     1      28.450  26.560  22.600  1.00  0.00            
ATOM    124  H58 BCD     1      27.580  25.260  20.620  1.00  0.00            
ATOM    125  H59 BCD     1      28.980  25.830  19.720  1.00  0.00            
ATOM    126  H60 BCD     1      30.070  24.630  21.650  1.00  0.00            
ATOM    127  C37 BCD     1      31.450  27.060  27.720  1.00  0.00            
ATOM    128  O31 BCD     1      30.250  27.640  28.140  1.00  0.00            
ATOM    129  C38 BCD     1      32.280  28.040  26.900  1.00  0.00            
ATOM    130  O32 BCD     1      32.500  29.090  27.830  1.00  0.00            
ATOM    131  C39 BCD     1      31.590  28.370  25.630  1.00  0.00            
ATOM    132  O33 BCD     1      32.370  29.280  24.890  1.00  0.00            
ATOM    133  C40 BCD     1      31.090  27.120  24.850  1.00  0.00            
ATOM    134  C41 BCD     1      30.490  26.090  25.790  1.00  0.00            
ATOM    135  O34 BCD     1      31.220  25.930  26.960  1.00  0.00            
ATOM    136  C42 BCD     1      30.260  24.690  25.210  1.00  0.00            
ATOM    137  O35 BCD     1      31.500  24.100  24.910  1.00  0.00            
ATOM    138  H61 BCD     1      31.970  26.600  28.570  1.00  0.00            
ATOM    139  H62 BCD     1      33.290  27.670  26.650  1.00  0.00            
ATOM    140  H63 BCD     1      31.680  29.580  27.950  1.00  0.00            
ATOM    141  H64 BCD     1      30.710  28.930  25.980  1.00  0.00            
ATOM    142  H65 BCD     1      33.140  29.570  25.390  1.00  0.00            
ATOM    143  H66 BCD     1      31.910  26.640  24.310  1.00  0.00            
ATOM    144  H67 BCD     1      29.480  26.450  26.030  1.00  0.00            
ATOM    145  H68 BCD     1      29.760  24.170  26.030  1.00  0.00            
ATOM    146  H69 BCD     1      29.700  24.770  24.280  1.00  0.00            
ATOM    147  H70 BCD     1      31.890  23.780  25.730  1.00  0.00            
ATOM    148  C1  CV4     2      26.490  19.270  24.060  1.00  0.00            
ATOM    149  C2  CV4     2      26.880  20.690  24.350  1.00  0.00            
ATOM    150  N1  CV4     2      26.990  21.600  23.070  1.00  0.00            
ATOM    151  C3  CV4     2      26.820  23.030  23.590  1.00  0.00            
ATOM    152  C4  CV4     2      25.720  23.530  24.640  1.00  0.00            
ATOM    153  O1  CV4     2      25.940  24.910  24.820  1.00  0.00            
ATOM    154  C5  CV4     2      25.270  25.700  25.710  1.00  0.00            
ATOM    155  C6  CV4     2      25.740  27.120  25.800  1.00  0.00            
ATOM    156  C7  CV4     2      26.890  27.520  25.110  1.00  0.00            
ATOM    157  C8  CV4     2      27.460  28.780  25.350  1.00  0.00            
ATOM    158  C9  CV4     2      27.050  29.580  26.470  1.00  0.00            
ATOM    159  N2  CV4     2      27.580  30.780  26.730  1.00  0.00            
ATOM    160  C10 CV4     2      25.920  29.180  27.160  1.00  0.00            
ATOM    161  C11 CV4     2      25.200  28.000  26.780  1.00  0.00            
ATOM    162  O2  CV4     2      24.410  25.230  26.450  1.00  0.00            
ATOM    163  C12 CV4     2      28.260  21.380  22.270  1.00  0.00            
ATOM    164  C13 CV4     2      29.620  21.360  23.000  1.00  0.00            
ATOM    165  H1  CV4     2      25.710  19.190  23.290  1.00  0.00            
ATOM    166  H2  CV4     2      27.360  18.680  23.760  1.00  0.00            
ATOM    167  H3  CV4     2      26.020  18.840  24.940  1.00  0.00            
ATOM    168  H4  CV4     2      27.820  20.750  24.900  1.00  0.00            
ATOM    169  H5  CV4     2      26.140  21.160  24.990  1.00  0.00            
ATOM    170  H6  CV4     2      26.200  21.340  22.450  1.00  0.00            
ATOM    171  H7  CV4     2      26.700  23.680  22.720  1.00  0.00            
ATOM    172  H8  CV4     2      27.750  23.270  24.110  1.00  0.00            
ATOM    173  H9  CV4     2      25.880  22.970  25.570  1.00  0.00            
ATOM    174  H10 CV4     2      24.670  23.350  24.350  1.00  0.00            
ATOM    175  H11 CV4     2      27.320  26.820  24.390  1.00  0.00            
ATOM    176  H12 CV4     2      28.260  29.240  24.780  1.00  0.00            
ATOM    177  H13 CV4     2      27.480  31.070  27.690  1.00  0.00            
ATOM    178  H14 CV4     2      28.560  30.860  26.500  1.00  0.00            
ATOM    179  H15 CV4     2      25.600  29.740  28.040  1.00  0.00            
ATOM    180  H16 CV4     2      24.390  27.690  27.440  1.00  0.00            
ATOM    181  H17 CV4     2      28.270  22.070  21.420  1.00  0.00            
ATOM    182  H18 CV4     2      28.070  20.410  21.790  1.00  0.00            
ATOM    183  H19 CV4     2      29.800  22.370  23.390  1.00  0.00            
ATOM    184  H20 CV4     2      29.610  20.700  23.870  1.00  0.00            
ATOM    185  H21 CV4     2      30.450  21.170  22.310  1.00  0.00            
TER
ENDMDL
MODEL        1
ATOM      1  C1  BCD     1      34.950  24.150  23.120  1.00  0.00            
ATOM      2  O1  BCD     1      33.680  23.920  23.700  1.00  0.00            
ATOM      3  C2  BCD     1      34.800  25.380  22.350  1.00  0.00            
ATOM      4  O2  BCD     1      34.440  26.410  23.300  1.00  0.00            
ATOM      5  C3  BCD     1      33.810  25.300  21.170  1.00  0.00            
ATOM      6  O3  BCD     1      33.720  26.510  20.490  1.00  0.00            
ATOM      7  C4  BCD     1      34.150  24.070  20.300  1.00  0.00            
ATOM      8  C5  BCD     1      34.470  22.790  21.100  1.00  0.00            
ATOM      9  O4  BCD     1      35.340  23.050  22.270  1.00  0.00            
ATOM     10  C6  BCD     1      35.100  21.710  20.180  1.00  0.00            
ATOM     11  O5  BCD     1      34.840  20.380  20.730  1.00  0.00            
ATOM     12  H1  BCD     1      35.610  24.350  23.970  1.00  0.00            
ATOM     13  H2  BCD     1      35.810  25.540  21.920  1.00  0.00            
ATOM     14  H3  BCD     1      34.590  27.210  22.790  1.00  0.00            
ATOM     15  H4  BCD     1      32.840  25.030  21.610  1.00  0.00            
ATOM     16  H5  BCD     1      33.090  26.380  19.780  1.00  0.00            
ATOM     17  H6  BCD     1      35.070  24.220  19.710  1.00  0.00            
ATOM     18  H7  BCD     1      33.510  22.440  21.510  1.00  0.00            
ATOM     19  H8  BCD     1      34.660  21.840  19.180  1.00  0.00            
ATOM     20  H9  BCD     1      36.160  21.940  20.060  1.00  0.00            
ATOM     21  H10 BCD     1      35.260  20.300  21.590  1.00  0.00            
ATOM     22  C7  BCD     1      31.990  22.870  27.290  1.00  0.00            
ATOM     23  O6  BCD     1      30.770  23.050  26.560  1.00  0.00            
ATOM     24  C8  BCD     1      32.750  24.210  27.260  1.00  0.00            
ATOM     25  O7  BCD     1      32.050  25.260  28.010  1.00  0.00            
ATOM     26  C9  BCD     1      33.130  24.670  25.860  1.00  0.00            
ATOM     27  O8  BCD     1      33.900  25.900  25.870  1.00  0.00            
ATOM     28  C10 BCD     1      33.780  23.510  25.090  1.00  0.00            
ATOM     29  C11 BCD     1      33.100  22.140  25.290  1.00  0.00            
ATOM     30  O9  BCD     1      32.690  21.880  26.640  1.00  0.00            
ATOM     31  C12 BCD     1      33.810  20.950  24.660  1.00  0.00            
ATOM     32  O10 BCD     1      35.060  20.680  25.210  1.00  0.00            
ATOM     33  H11 BCD     1      31.940  22.420  28.290  1.00  0.00            
ATOM     34  H12 BCD     1      33.640  24.040  27.880  1.00  0.00            
ATOM     35  H13 BCD     1      31.130  25.230  27.710  1.00  0.00            
ATOM     36  H14 BCD     1      32.170  24.870  25.360  1.00  0.00            
ATOM     37  H15 BCD     1      34.130  26.110  24.960  1.00  0.00            
ATOM     38  H16 BCD     1      34.830  23.320  25.360  1.00  0.00            
ATOM     39  H17 BCD     1      32.150  22.230  24.750  1.00  0.00            
ATOM     40  H18 BCD     1      33.230  20.020  24.810  1.00  0.00            
ATOM     41  H19 BCD     1      33.840  20.990  23.560  1.00  0.00            
ATOM     42  H20 BCD     1      35.140  21.210  26.010  1.00  0.00            
ATOM     43  C13 BCD     1      26.860  21.960  27.130  1.00  0.00            
ATOM     44  O11 BCD     1      26.760  21.620  25.760  1.00  0.00            
ATOM     45  C14 BCD     1      27.220  23.420  27.300  1.00  0.00            
ATOM     46  O12 BCD     1      26.160  24.310  26.840  1.00  0.00            
ATOM     47  C15 BCD     1      28.590  23.720  26.690  1.00  0.00            
ATOM     48  O13 BCD     1      29.010  25.080  26.900  1.00  0.00            
ATOM     49  C16 BCD     1      29.630  22.760  27.270  1.00  0.00            
ATOM     50  C17 BCD     1      29.230  21.280  27.170  1.00  0.00            
ATOM     51  O14 BCD     1      27.940  21.240  27.720  1.00  0.00            
ATOM     52  C18 BCD     1      30.030  20.390  28.100  1.00  0.00            
ATOM     53  O15 BCD     1      30.080  20.960  29.390  1.00  0.00            
ATOM     54  H21 BCD     1      25.890  21.800  27.620  1.00  0.00            
ATOM     55  H22 BCD     1      27.200  23.600  28.390  1.00  0.00            
ATOM     56  H23 BCD     1      26.370  25.150  27.250  1.00  0.00            
ATOM     57  H24 BCD     1      28.540  23.460  25.620  1.00  0.00            
ATOM     58  H25 BCD     1      28.620  25.600  26.190  1.00  0.00            
ATOM     59  H26 BCD     1      29.860  23.000  28.320  1.00  0.00            
ATOM     60  H27 BCD     1      29.200  20.970  26.120  1.00  0.00            
ATOM     61  H28 BCD     1      29.570  19.400  28.100  1.00  0.00            
ATOM     62  H29 BCD     1      31.030  20.320  27.650  1.00  0.00            
ATOM     63  H30 BCD     1      29.200  20.730  29.690  1.00  0.00            
ATOM     64  C19 BCD     1      24.340  19.580  23.050  1.00  0.00            
ATOM     65  O16 BCD     1      25.060  19.810  21.870  1.00  0.00            
ATOM     66  C20 BCD     1      23.790  20.980  23.530  1.00  0.00            
ATOM     67  O17 BCD     1      23.200  21.600  22.410  1.00  0.00            
ATOM     68  C21 BCD     1      24.900  21.880  24.180  1.00  0.00            
ATOM     69  O18 BCD     1      24.370  23.120  24.680  1.00  0.00            
ATOM     70  C22 BCD     1      25.630  20.950  25.270  1.00  0.00            
ATOM     71  C23 BCD     1      26.140  19.690  24.610  1.00  0.00            
ATOM     72  O19 BCD     1      25.020  18.940  24.080  1.00  0.00            
ATOM     73  C24 BCD     1      26.800  18.730  25.550  1.00  0.00            
ATOM     74  O20 BCD     1      26.050  18.420  26.690  1.00  0.00            
ATOM     75  H31 BCD     1      23.460  19.000  22.760  1.00  0.00            
ATOM     76  H32 BCD     1      22.990  20.780  24.260  1.00  0.00            
ATOM     77  H33 BCD     1      22.770  20.930  21.880  1.00  0.00            
ATOM     78  H34 BCD     1      25.550  22.120  23.330  1.00  0.00            
ATOM     79  H35 BCD     1      25.110  23.580  25.080  1.00  0.00            
ATOM     80  H36 BCD     1      24.850  20.800  26.020  1.00  0.00            
ATOM     81  H37 BCD     1      26.820  19.910  23.780  1.00  0.00            
ATOM     82  H38 BCD     1      27.170  17.890  24.960  1.00  0.00            
ATOM     83  H39 BCD     1      27.710  19.270  25.830  1.00  0.00            
ATOM     84  H40 BCD     1      26.600  18.280  27.470  1.00  0.00            
ATOM     85  C25 BCD     1      25.590  18.410  18.120  1.00  0.00            
ATOM     86  O21 BCD     1      26.340  19.590  18.140  1.00  0.00            
ATOM     87  C26 BCD     1      24.150  18.790  18.480  1.00  0.00            
ATOM     88  O22 BCD     1      23.490  19.520  17.380  1.00  0.00            
ATOM     89  C27 BCD     1      24.090  19.600  19.800  1.00  0.00            
ATOM     90  O23 BCD     1      22.740  19.750  20.260  1.00  0.00            
ATOM     91  C28 BCD     1      24.790  18.800  20.850  1.00  0.00            
ATOM     92  C29 BCD     1      26.140  18.070  20.460  1.00  0.00            
ATOM     93  O24 BCD     1      26.060  17.520  19.110  1.00  0.00            
ATOM     94  C30 BCD     1      26.570  16.930  21.410  1.00  0.00            
ATOM     95  O25 BCD     1      25.530  15.890  21.460  1.00  0.00            
ATOM     96  H41 BCD     1      25.630  17.860  17.170  1.00  0.00            
ATOM     97  H42 BCD     1      23.600  17.880  18.770  1.00  0.00            
ATOM     98  H43 BCD     1      23.900  20.390  17.370  1.00  0.00            
ATOM     99  H44 BCD     1      24.520  20.600  19.720  1.00  0.00            
ATOM    100  H45 BCD     1      22.130  19.620  19.530  1.00  0.00            
ATOM    101  H46 BCD     1      24.050  18.010  21.050  1.00  0.00            
ATOM    102  H47 BCD     1      27.010  18.730  20.530  1.00  0.00            
ATOM    103  H48 BCD     1      27.510  16.530  21.020  1.00  0.00            
ATOM    104  H49 BCD     1      26.780  17.310  22.420  1.00  0.00            
ATOM    105  H50 BCD     1      25.860  14.990  21.520  1.00  0.00            
ATOM    106  C31 BCD     1      28.590  22.090  15.890  1.00  0.00            
ATOM    107  O26 BCD     1      29.420  22.210  17.050  1.00  0.00            
ATOM    108  C32 BCD     1      27.170  22.550  16.110  1.00  0.00            
ATOM    109  O27 BCD     1      27.200  23.900  16.540  1.00  0.00            
ATOM    110  C33 BCD     1      26.440  21.760  17.170  1.00  0.00            
ATOM    111  C34 BCD     1      26.620  20.240  16.890  1.00  0.00            
ATOM    112  C35 BCD     1      28.080  19.910  16.690  1.00  0.00            
ATOM    113  O28 BCD     1      28.550  20.730  15.650  1.00  0.00            
ATOM    114  C36 BCD     1      28.180  18.370  16.290  1.00  0.00            
ATOM    115  O29 BCD     1      27.280  18.050  15.180  1.00  0.00            
ATOM    116  O30 BCD     1      24.990  22.080  17.130  1.00  0.00            
ATOM    117  H51 BCD     1      29.170  22.550  15.080  1.00  0.00            
ATOM    118  H52 BCD     1      26.670  22.400  15.150  1.00  0.00            
ATOM    119  H53 BCD     1      26.380  24.270  16.200  1.00  0.00            
ATOM    120  H54 BCD     1      26.990  21.920  18.100  1.00  0.00            
ATOM    121  H55 BCD     1      24.740  22.810  17.700  1.00  0.00            
ATOM    122  H56 BCD     1      26.030  19.830  16.060  1.00  0.00            
ATOM    123  H57 BCD     1      28.770  19.990  17.540  1.00  0.00            
ATOM    124  H58 BCD     1      29.220  18.110  16.080  1.00  0.00            
ATOM    125  H59 BCD     1      27.900  17.890  17.240  1.00  0.00            
ATOM    126  H60 BCD     1      27.500  18.510  14.360  1.00  0.00            
ATOM    127  C37 BCD     1      33.090  24.110  18.100  1.00  0.00            
ATOM    128  O31 BCD     1      32.950  23.780  19.490  1.00  0.00            
ATOM    129  C38 BCD     1      31.870  25.030  17.690  1.00  0.00            
ATOM    130  O32 BCD     1      31.790  26.110  18.650  1.00  0.00            
ATOM    131  C39 BCD     1      30.530  24.270  17.690  1.00  0.00            
ATOM    132  O33 BCD     1      29.420  25.120  17.310  1.00  0.00            
ATOM    133  C40 BCD     1      30.650  22.970  16.840  1.00  0.00            
ATOM    134  C41 BCD     1      31.800  22.180  17.450  1.00  0.00            
ATOM    135  O34 BCD     1      32.980  22.920  17.390  1.00  0.00            
ATOM    136  C42 BCD     1      32.030  20.820  16.810  1.00  0.00            
ATOM    137  O35 BCD     1      32.470  20.890  15.410  1.00  0.00            
ATOM    138  H61 BCD     1      34.050  24.570  17.850  1.00  0.00            
ATOM    139  H62 BCD     1      32.070  25.440  16.690  1.00  0.00            
ATOM    140  H63 BCD     1      30.920  26.520  18.590  1.00  0.00            
ATOM    141  H64 BCD     1      30.280  23.950  18.710  1.00  0.00            
ATOM    142  H65 BCD     1      28.630  24.580  17.160  1.00  0.00            
ATOM    143  H66 BCD     1      30.880  23.150  15.780  1.00  0.00            
ATOM    144  H67 BCD     1      31.530  22.090  18.510  1.00  0.00            
ATOM    145  H68 BCD     1      32.850  20.400  17.400  1.00  0.00            
ATOM    146  H69 BCD     1      31.130  20.200  16.920  1.00  0.00            
ATOM    147  H70 BCD     1      33.030  21.670  15.460  1.00  0.00            
ATOM    148  C1  CV4     2      34.260  17.720  22.860  1.00  0.00            
ATOM    149  C2  CV4     2      32.990  17.490  22.070  1.00  0.00            
ATOM    150  N1  CV4     2      31.680  17.920  22.600  1.00  0.00            
ATOM    151  C3  CV4     2      30.480  17.700  21.660  1.00  0.00            
ATOM    152  C4  CV4     2      30.500  18.580  20.440  1.00  0.00            
ATOM    153  O1  CV4     2      29.860  19.870  20.780  1.00  0.00            
ATOM    154  C5  CV4     2      30.470  20.780  21.650  1.00  0.00            
ATOM    155  C6  CV4     2      29.860  22.160  21.500  1.00  0.00            
ATOM    156  C7  CV4     2      30.400  23.250  22.220  1.00  0.00            
ATOM    157  C8  CV4     2      29.910  24.540  22.050  1.00  0.00            
ATOM    158  C9  CV4     2      28.800  24.810  21.270  1.00  0.00            
ATOM    159  N2  CV4     2      28.230  26.010  21.100  1.00  0.00            
ATOM    160  C10 CV4     2      28.330  23.770  20.520  1.00  0.00            
ATOM    161  C11 CV4     2      28.830  22.480  20.590  1.00  0.00            
ATOM    162  O2  CV4     2      31.440  20.590  22.390  1.00  0.00            
ATOM    163  C12 CV4     2      31.430  17.160  23.950  1.00  0.00            
ATOM    164  C13 CV4     2      30.620  17.950  24.990  1.00  0.00            
ATOM    165  H1  CV4     2      34.420  17.370  23.880  1.00  0.00            
ATOM    166  H2  CV4     2      35.090  17.260  22.320  1.00  0.00            
ATOM    167  H3  CV4     2      34.470  18.790  22.990  1.00  0.00            
ATOM    168  H4  CV4     2      32.890  16.420  21.910  1.00  0.00            
ATOM    169  H5  CV4     2      33.030  17.980  21.090  1.00  0.00            
ATOM    170  H6  CV4     2      31.790  18.940  22.680  1.00  0.00            
ATOM    171  H7  CV4     2      29.520  17.900  22.140  1.00  0.00            
ATOM    172  H8  CV4     2      30.450  16.670  21.300  1.00  0.00            
ATOM    173  H9  CV4     2      29.920  18.090  19.640  1.00  0.00            
ATOM    174  H10 CV4     2      31.540  18.740  20.140  1.00  0.00            
ATOM    175  H11 CV4     2      31.250  23.150  22.890  1.00  0.00            
ATOM    176  H12 CV4     2      30.320  25.380  22.610  1.00  0.00            
ATOM    177  H13 CV4     2      28.880  26.790  21.060  1.00  0.00            
ATOM    178  H14 CV4     2      27.570  26.020  20.330  1.00  0.00            
ATOM    179  H15 CV4     2      27.420  23.950  19.960  1.00  0.00            
ATOM    180  H16 CV4     2      28.400  21.720  19.940  1.00  0.00            
ATOM    181  H17 CV4     2      32.410  16.900  24.360  1.00  0.00            
ATOM    182  H18 CV4     2      30.830  16.280  23.710  1.00  0.00            
ATOM    183  H19 CV4     2      31.150  18.800  25.440  1.00  0.00            
ATOM    184  H20 CV4     2      29.730  18.360  24.520  1.00  0.00            
ATOM    185  H21 CV4     2      30.240  17.290  25.780  1.00  0.00            
TER
ENDMDL
MODEL        1
ATOM      1  C1  BCD     1      26.610  26.210  24.930  1.00  0.00            
ATOM      2  O1  BCD     1      25.360  26.320  24.260  1.00  0.00            
ATOM      3  C2  BCD     1      27.730  26.800  24.080  1.00  0.00            
ATOM      4  O2  BCD     1      27.340  28.070  23.700  1.00  0.00            
ATOM      5  C3  BCD     1      28.050  26.000  22.910  1.00  0.00            
ATOM      6  O3  BCD     1      29.300  26.590  22.400  1.00  0.00            
ATOM      7  C4  BCD     1      28.240  24.470  23.320  1.00  0.00            
ATOM      8  C5  BCD     1      27.030  23.970  24.080  1.00  0.00            
ATOM      9  O4  BCD     1      26.940  24.850  25.260  1.00  0.00            
ATOM     10  C6  BCD     1      26.980  22.510  24.590  1.00  0.00            
ATOM     11  O5  BCD     1      28.200  22.220  25.280  1.00  0.00            
ATOM     12  H1  BCD     1      26.530  26.880  25.790  1.00  0.00            
ATOM     13  H2  BCD     1      28.630  26.840  24.710  1.00  0.00            
ATOM     14  H3  BCD     1      28.080  28.290  23.130  1.00  0.00            
ATOM     15  H4  BCD     1      27.220  26.040  22.200  1.00  0.00            
ATOM     16  H5  BCD     1      29.750  25.900  21.920  1.00  0.00            
ATOM     17  H6  BCD     1      29.240  24.350  23.760  1.00  0.00            
ATOM     18  H7  BCD     1      26.150  24.080  23.430  1.00  0.00            
ATOM     19  H8  BCD     1      26.070  22.420  25.210  1.00  0.00            
ATOM     20  H9  BCD     1      26.810  21.730  23.840  1.00  0.00            
ATOM     21  H10 BCD     1      28.860  21.690  24.830  1.00  0.00            
ATOM     22  C7  BCD     1      21.450  27.370  24.350  1.00  0.00            
ATOM     23  O6  BCD     1      21.440  27.060  22.940  1.00  0.00            
ATOM     24  C8  BCD     1      22.410  28.410  24.760  1.00  0.00            
ATOM     25  O7  BCD     1      22.020  29.680  24.290  1.00  0.00            
ATOM     26  C9  BCD     1      23.860  28.110  24.390  1.00  0.00            
ATOM     27  O8  BCD     1      24.830  29.020  24.770  1.00  0.00            
ATOM     28  C10 BCD     1      24.150  26.740  24.950  1.00  0.00            
ATOM     29  C11 BCD     1      23.070  25.640  24.770  1.00  0.00            
ATOM     30  O9  BCD     1      21.790  26.220  25.060  1.00  0.00            
ATOM     31  C12 BCD     1      23.320  24.410  25.720  1.00  0.00            
ATOM     32  O10 BCD     1      23.350  24.740  27.090  1.00  0.00            
ATOM     33  H11 BCD     1      20.420  27.630  24.600  1.00  0.00            
ATOM     34  H12 BCD     1      22.400  28.460  25.850  1.00  0.00            
ATOM     35  H13 BCD     1      22.550  30.430  24.580  1.00  0.00            
ATOM     36  H14 BCD     1      23.920  28.050  23.290  1.00  0.00            
ATOM     37  H15 BCD     1      25.660  28.860  24.330  1.00  0.00            
ATOM     38  H16 BCD     1      24.470  26.730  26.000  1.00  0.00            
ATOM     39  H17 BCD     1      23.060  25.250  23.740  1.00  0.00            
ATOM     40  H18 BCD     1      22.480  23.700  25.640  1.00  0.00            
ATOM     41  H19 BCD     1      24.240  23.880  25.420  1.00  0.00            
ATOM     42  H20 BCD     1      22.460  24.880  27.420  1.00  0.00            
ATOM     43  C13 BCD     1      19.360  27.670  19.480  1.00  0.00            
ATOM     44  O11 BCD     1      20.600  27.780  18.820  1.00  0.00            
ATOM     45  C14 BCD     1      19.150  28.670  20.510  1.00  0.00            
ATOM     46  O12 BCD     1      19.080  29.940  19.960  1.00  0.00            
ATOM     47  C15 BCD     1      20.170  28.610  21.580  1.00  0.00            
ATOM     48  O13 BCD     1      19.870  29.500  22.710  1.00  0.00            
ATOM     49  C16 BCD     1      20.230  27.180  22.140  1.00  0.00            
ATOM     50  C17 BCD     1      20.350  26.150  21.000  1.00  0.00            
ATOM     51  O14 BCD     1      19.230  26.360  20.060  1.00  0.00            
ATOM     52  C18 BCD     1      20.150  24.710  21.360  1.00  0.00            
ATOM     53  O15 BCD     1      18.920  24.430  22.070  1.00  0.00            
ATOM     54  H21 BCD     1      18.600  27.710  18.690  1.00  0.00            
ATOM     55  H22 BCD     1      18.170  28.390  20.930  1.00  0.00            
ATOM     56  H23 BCD     1      18.530  30.460  20.550  1.00  0.00            
ATOM     57  H24 BCD     1      21.120  28.950  21.130  1.00  0.00            
ATOM     58  H25 BCD     1      20.670  29.680  23.200  1.00  0.00            
ATOM     59  H26 BCD     1      19.330  27.060  22.770  1.00  0.00            
ATOM     60  H27 BCD     1      21.300  26.340  20.490  1.00  0.00            
ATOM     61  H28 BCD     1      20.250  24.070  20.470  1.00  0.00            
ATOM     62  H29 BCD     1      20.980  24.450  22.030  1.00  0.00            
ATOM     63  H30 BCD     1      19.080  24.140  22.980  1.00  0.00            
ATOM     64  C19 BCD     1      22.250  28.440  15.060  1.00  0.00            
ATOM     65  O16 BCD     1      23.380  27.500  15.260  1.00  0.00            
ATOM     66  C20 BCD     1      22.190  29.540  16.070  1.00  0.00            
ATOM     67  O17 BCD     1      23.430  30.210  15.960  1.00  0.00            
ATOM     68  C21 BCD     1      21.840  29.090  17.510  1.00  0.00            
ATOM     69  O18 BCD     1      21.640  30.190  18.410  1.00  0.00            
ATOM     70  C22 BCD     1      20.610  28.240  17.490  1.00  0.00            
ATOM     71  C23 BCD     1      20.860  27.080  16.500  1.00  0.00            
ATOM     72  O19 BCD     1      21.040  27.640  15.210  1.00  0.00            
ATOM     73  C24 BCD     1      19.730  25.990  16.410  1.00  0.00            
ATOM     74  O20 BCD     1      18.450  26.560  16.110  1.00  0.00            
ATOM     75  H31 BCD     1      22.300  28.850  14.050  1.00  0.00            
ATOM     76  H32 BCD     1      21.360  30.240  15.860  1.00  0.00            
ATOM     77  H33 BCD     1      24.120  29.570  15.760  1.00  0.00            
ATOM     78  H34 BCD     1      22.650  28.440  17.850  1.00  0.00            
ATOM     79  H35 BCD     1      20.930  29.860  18.950  1.00  0.00            
ATOM     80  H36 BCD     1      19.750  28.870  17.220  1.00  0.00            
ATOM     81  H37 BCD     1      21.770  26.520  16.740  1.00  0.00            
ATOM     82  H38 BCD     1      20.040  25.260  15.650  1.00  0.00            
ATOM     83  H39 BCD     1      19.670  25.430  17.360  1.00  0.00            
ATOM     84  H40 BCD     1      18.620  27.130  15.350  1.00  0.00            
ATOM     85  C25 BCD     1      26.030  24.940  13.510  1.00  0.00            
ATOM     86  O21 BCD     1      26.090  24.260  14.750  1.00  0.00            
ATOM     87  C26 BCD     1      26.440  26.440  13.610  1.00  0.00            
ATOM     88  O22 BCD     1      27.800  26.570  14.040  1.00  0.00            
ATOM     89  C27 BCD     1      25.590  27.130  14.640  1.00  0.00            
ATOM     90  O23 BCD     1      26.070  28.470  14.890  1.00  0.00            
ATOM     91  C28 BCD     1      24.160  27.060  14.160  1.00  0.00            
ATOM     92  C29 BCD     1      23.720  25.690  13.800  1.00  0.00            
ATOM     93  O24 BCD     1      24.690  24.910  13.080  1.00  0.00            
ATOM     94  C30 BCD     1      22.430  25.630  12.960  1.00  0.00            
ATOM     95  O25 BCD     1      22.450  26.480  11.840  1.00  0.00            
ATOM     96  H41 BCD     1      26.600  24.390  12.760  1.00  0.00            
ATOM     97  H42 BCD     1      26.340  27.000  12.670  1.00  0.00            
ATOM     98  H43 BCD     1      28.070  27.490  14.070  1.00  0.00            
ATOM     99  H44 BCD     1      25.730  26.530  15.550  1.00  0.00            
ATOM    100  H45 BCD     1      25.890  29.070  14.160  1.00  0.00            
ATOM    101  H46 BCD     1      23.900  27.700  13.310  1.00  0.00            
ATOM    102  H47 BCD     1      23.540  25.210  14.770  1.00  0.00            
ATOM    103  H48 BCD     1      22.180  24.570  12.810  1.00  0.00            
ATOM    104  H49 BCD     1      21.690  26.110  13.610  1.00  0.00            
ATOM    105  H50 BCD     1      21.860  26.060  11.210  1.00  0.00            
ATOM    106  C31 BCD     1      28.530  21.710  16.880  1.00  0.00            
ATOM    107  O26 BCD     1      28.470  22.500  18.030  1.00  0.00            
ATOM    108  C32 BCD     1      29.180  22.470  15.730  1.00  0.00            
ATOM    109  O27 BCD     1      30.530  22.830  16.120  1.00  0.00            
ATOM    110  C33 BCD     1      28.440  23.650  15.280  1.00  0.00            
ATOM    111  C34 BCD     1      27.050  23.180  14.890  1.00  0.00            
ATOM    112  C35 BCD     1      26.360  22.380  16.060  1.00  0.00            
ATOM    113  O28 BCD     1      27.250  21.380  16.420  1.00  0.00            
ATOM    114  C36 BCD     1      25.000  21.800  15.770  1.00  0.00            
ATOM    115  O29 BCD     1      24.950  21.100  14.510  1.00  0.00            
ATOM    116  O30 BCD     1      29.120  24.350  14.200  1.00  0.00            
ATOM    117  H51 BCD     1      29.120  20.800  17.080  1.00  0.00            
ATOM    118  H52 BCD     1      29.220  21.830  14.840  1.00  0.00            
ATOM    119  H53 BCD     1      31.100  22.930  15.350  1.00  0.00            
ATOM    120  H54 BCD     1      28.370  24.130  16.260  1.00  0.00            
ATOM    121  H55 BCD     1      28.620  25.150  14.040  1.00  0.00            
ATOM    122  H56 BCD     1      27.150  22.540  14.010  1.00  0.00            
ATOM    123  H57 BCD     1      26.280  23.030  16.930  1.00  0.00            
ATOM    124  H58 BCD     1      24.720  21.150  16.610  1.00  0.00            
ATOM    125  H59 BCD     1      24.230  22.580  15.720  1.00  0.00            
ATOM    126  H60 BCD     1      24.040  20.870  14.280  1.00  0.00            
ATOM    127  C37 BCD     1      29.330  22.740  22.080  1.00  0.00            
ATOM    128  O31 BCD     1      28.230  23.660  22.190  1.00  0.00            
ATOM    129  C38 BCD     1      30.420  23.260  21.130  1.00  0.00            
ATOM    130  O32 BCD     1      31.010  24.460  21.720  1.00  0.00            
ATOM    131  C39 BCD     1      29.770  23.590  19.720  1.00  0.00            
ATOM    132  O33 BCD     1      30.710  24.090  18.750  1.00  0.00            
ATOM    133  C40 BCD     1      29.190  22.270  19.260  1.00  0.00            
ATOM    134  C41 BCD     1      28.160  21.630  20.240  1.00  0.00            
ATOM    135  O34 BCD     1      28.770  21.470  21.570  1.00  0.00            
ATOM    136  C42 BCD     1      27.600  20.250  19.760  1.00  0.00            
ATOM    137  O35 BCD     1      28.640  19.380  19.420  1.00  0.00            
ATOM    138  H61 BCD     1      29.710  22.540  23.090  1.00  0.00            
ATOM    139  H62 BCD     1      31.130  22.450  20.930  1.00  0.00            
ATOM    140  H63 BCD     1      31.580  24.260  22.470  1.00  0.00            
ATOM    141  H64 BCD     1      28.940  24.300  19.790  1.00  0.00            
ATOM    142  H65 BCD     1      30.480  23.830  17.850  1.00  0.00            
ATOM    143  H66 BCD     1      29.980  21.520  19.180  1.00  0.00            
ATOM    144  H67 BCD     1      27.320  22.310  20.440  1.00  0.00            
ATOM    145  H68 BCD     1      26.870  19.820  20.450  1.00  0.00            
ATOM    146  H69 BCD     1      27.070  20.570  18.860  1.00  0.00            
ATOM    147  H70 BCD     1      28.410  19.170  18.510  1.00  0.00            
ATOM    148  C1  CV4     2      21.360  19.800  16.920  1.00  0.00            
ATOM    149  C2  CV4     2      20.780  19.580  18.350  1.00  0.00            
ATOM    150  N1  CV4     2      21.750  19.780  19.520  1.00  0.00            
ATOM    151  C3  CV4     2      22.520  21.160  19.420  1.00  0.00            
ATOM    152  C4  CV4     2      23.620  21.260  20.430  1.00  0.00            
ATOM    153  O1  CV4     2      24.440  22.400  20.310  1.00  0.00            
ATOM    154  C5  CV4     2      24.070  23.510  20.970  1.00  0.00            
ATOM    155  C6  CV4     2      24.820  24.740  20.560  1.00  0.00            
ATOM    156  C7  CV4     2      24.310  25.960  21.020  1.00  0.00            
ATOM    157  C8  CV4     2      25.030  27.140  20.760  1.00  0.00            
ATOM    158  C9  CV4     2      26.120  27.120  19.880  1.00  0.00            
ATOM    159  N2  CV4     2      26.770  28.270  19.620  1.00  0.00            
ATOM    160  C10 CV4     2      26.580  25.910  19.390  1.00  0.00            
ATOM    161  C11 CV4     2      25.900  24.760  19.650  1.00  0.00            
ATOM    162  O2  CV4     2      23.160  23.580  21.800  1.00  0.00            
ATOM    163  C12 CV4     2      21.060  19.700  20.890  1.00  0.00            
ATOM    164  C13 CV4     2      19.860  20.710  21.120  1.00  0.00            
ATOM    165  H1  CV4     2      22.110  19.020  16.740  1.00  0.00            
ATOM    166  H2  CV4     2      20.570  19.780  16.150  1.00  0.00            
ATOM    167  H3  CV4     2      21.760  20.810  16.840  1.00  0.00            
ATOM    168  H4  CV4     2      20.300  18.630  18.580  1.00  0.00            
ATOM    169  H5  CV4     2      20.000  20.330  18.440  1.00  0.00            
ATOM    170  H6  CV4     2      22.400  18.990  19.450  1.00  0.00            
ATOM    171  H7  CV4     2      21.760  21.930  19.580  1.00  0.00            
ATOM    172  H8  CV4     2      22.930  21.250  18.410  1.00  0.00            
ATOM    173  H9  CV4     2      24.340  20.440  20.280  1.00  0.00            
ATOM    174  H10 CV4     2      23.200  21.360  21.440  1.00  0.00            
ATOM    175  H11 CV4     2      23.440  26.030  21.660  1.00  0.00            
ATOM    176  H12 CV4     2      24.790  28.110  21.190  1.00  0.00            
ATOM    177  H13 CV4     2      26.400  29.140  20.000  1.00  0.00            
ATOM    178  H14 CV4     2      27.450  28.380  18.890  1.00  0.00            
ATOM    179  H15 CV4     2      27.520  25.850  18.850  1.00  0.00            
ATOM    180  H16 CV4     2      26.400  23.870  19.310  1.00  0.00            
ATOM    181  H17 CV4     2      21.740  19.790  21.740  1.00  0.00            
ATOM    182  H18 CV4     2      20.550  18.740  20.870  1.00  0.00            
ATOM    183  H19 CV4     2      19.090  20.560  20.360  1.00  0.00            
ATOM    184  H20 CV4     2      19.650  20.550  22.190  1.00  0.00            
ATOM    185  H21 CV4     2      20.160  21.760  21.060  1.00  0.00            
TER
ENDMDL
MODEL        1
ATOM      1  C1  BCD     1      30.570  21.950  25.650  1.00  0.00            
ATOM      2  O1  BCD     1      29.920  21.420  26.820  1.00  0.00            
ATOM      3  C2  BCD     1      29.860  23.180  25.110  1.00  0.00            
ATOM      4  O2  BCD     1      29.830  24.030  26.290  1.00  0.00            
ATOM      5  C3  BCD     1      28.500  22.960  24.510  1.00  0.00            
ATOM      6  O3  BCD     1      27.930  24.160  23.960  1.00  0.00            
ATOM      7  C4  BCD     1      28.550  21.830  23.510  1.00  0.00            
ATOM      8  C5  BCD     1      29.240  20.620  24.120  1.00  0.00            
ATOM      9  O4  BCD     1      30.530  21.030  24.570  1.00  0.00            
ATOM     10  C6  BCD     1      29.540  19.500  23.200  1.00  0.00            
ATOM     11  O5  BCD     1      30.200  19.890  22.030  1.00  0.00            
ATOM     12  H1  BCD     1      31.620  22.140  25.890  1.00  0.00            
ATOM     13  H2  BCD     1      30.500  23.650  24.340  1.00  0.00            
ATOM     14  H3  BCD     1      30.470  24.710  26.090  1.00  0.00            
ATOM     15  H4  BCD     1      27.860  22.570  25.310  1.00  0.00            
ATOM     16  H5  BCD     1      28.630  24.630  23.500  1.00  0.00            
ATOM     17  H6  BCD     1      29.030  22.080  22.550  1.00  0.00            
ATOM     18  H7  BCD     1      28.770  20.250  25.040  1.00  0.00            
ATOM     19  H8  BCD     1      30.160  18.750  23.720  1.00  0.00            
ATOM     20  H9  BCD     1      28.570  19.050  22.950  1.00  0.00            
ATOM     21  H10 BCD     1      29.600  19.750  21.290  1.00  0.00            
ATOM     22  C7  BCD     1      30.420  20.030  30.680  1.00  0.00            
ATOM     23  O6  BCD     1      29.020  20.050  30.770  1.00  0.00            
ATOM     24  C8  BCD     1      30.890  21.460  30.390  1.00  0.00            
ATOM     25  O7  BCD     1      30.690  22.230  31.590  1.00  0.00            
ATOM     26  C9  BCD     1      30.280  21.930  29.120  1.00  0.00            
ATOM     27  O8  BCD     1      30.810  23.240  28.810  1.00  0.00            
ATOM     28  C10 BCD     1      30.630  20.980  27.990  1.00  0.00            
ATOM     29  C11 BCD     1      30.220  19.520  28.300  1.00  0.00            
ATOM     30  O9  BCD     1      30.810  19.210  29.570  1.00  0.00            
ATOM     31  C12 BCD     1      30.580  18.430  27.310  1.00  0.00            
ATOM     32  O10 BCD     1      31.910  18.490  26.800  1.00  0.00            
ATOM     33  H11 BCD     1      30.910  19.660  31.590  1.00  0.00            
ATOM     34  H12 BCD     1      31.980  21.470  30.270  1.00  0.00            
ATOM     35  H13 BCD     1      29.800  22.140  31.930  1.00  0.00            
ATOM     36  H14 BCD     1      29.180  21.940  29.180  1.00  0.00            
ATOM     37  H15 BCD     1      30.420  23.410  27.950  1.00  0.00            
ATOM     38  H16 BCD     1      31.690  21.050  27.690  1.00  0.00            
ATOM     39  H17 BCD     1      29.130  19.560  28.390  1.00  0.00            
ATOM     40  H18 BCD     1      30.480  17.450  27.790  1.00  0.00            
ATOM     41  H19 BCD     1      29.910  18.500  26.450  1.00  0.00            
ATOM     42  H20 BCD     1      32.120  17.950  26.030  1.00  0.00            
ATOM     43  C13 BCD     1      26.000  18.960  33.220  1.00  0.00            
ATOM     44  O11 BCD     1      25.150  18.760  32.090  1.00  0.00            
ATOM     45  C14 BCD     1      26.520  20.380  33.380  1.00  0.00            
ATOM     46  O12 BCD     1      25.460  21.340  33.510  1.00  0.00            
ATOM     47  C15 BCD     1      27.370  20.740  32.220  1.00  0.00            
ATOM     48  O13 BCD     1      27.950  22.070  32.330  1.00  0.00            
ATOM     49  C16 BCD     1      28.420  19.730  32.050  1.00  0.00            
ATOM     50  C17 BCD     1      27.930  18.280  31.960  1.00  0.00            
ATOM     51  O14 BCD     1      27.070  18.050  33.050  1.00  0.00            
ATOM     52  C18 BCD     1      29.060  17.290  31.920  1.00  0.00            
ATOM     53  O15 BCD     1      28.590  15.970  31.520  1.00  0.00            
ATOM     54  H21 BCD     1      25.460  18.630  34.110  1.00  0.00            
ATOM     55  H22 BCD     1      27.180  20.470  34.250  1.00  0.00            
ATOM     56  H23 BCD     1      25.920  22.170  33.680  1.00  0.00            
ATOM     57  H24 BCD     1      26.750  20.730  31.310  1.00  0.00            
ATOM     58  H25 BCD     1      27.380  22.740  31.950  1.00  0.00            
ATOM     59  H26 BCD     1      29.060  19.810  32.940  1.00  0.00            
ATOM     60  H27 BCD     1      27.430  18.130  30.990  1.00  0.00            
ATOM     61  H28 BCD     1      29.840  17.660  31.240  1.00  0.00            
ATOM     62  H29 BCD     1      29.580  17.350  32.890  1.00  0.00            
ATOM     63  H30 BCD     1      27.940  15.720  32.170  1.00  0.00            
ATOM     64  C19 BCD     1      21.510  17.130  31.270  1.00  0.00            
ATOM     65  O16 BCD     1      21.570  17.750  30.030  1.00  0.00            
ATOM     66  C20 BCD     1      21.570  18.200  32.370  1.00  0.00            
ATOM     67  O17 BCD     1      20.590  19.180  32.240  1.00  0.00            
ATOM     68  C21 BCD     1      22.910  18.960  32.330  1.00  0.00            
ATOM     69  O18 BCD     1      22.930  19.890  33.440  1.00  0.00            
ATOM     70  C22 BCD     1      24.040  17.950  32.410  1.00  0.00            
ATOM     71  C23 BCD     1      23.880  16.850  31.370  1.00  0.00            
ATOM     72  O19 BCD     1      22.580  16.180  31.390  1.00  0.00            
ATOM     73  C24 BCD     1      24.810  15.720  31.720  1.00  0.00            
ATOM     74  O20 BCD     1      24.740  14.810  30.680  1.00  0.00            
ATOM     75  H31 BCD     1      20.620  16.480  31.360  1.00  0.00            
ATOM     76  H32 BCD     1      21.540  17.660  33.320  1.00  0.00            
ATOM     77  H33 BCD     1      20.660  19.770  33.000  1.00  0.00            
ATOM     78  H34 BCD     1      23.160  19.560  31.440  1.00  0.00            
ATOM     79  H35 BCD     1      23.670  20.510  33.410  1.00  0.00            
ATOM     80  H36 BCD     1      24.020  17.520  33.420  1.00  0.00            
ATOM     81  H37 BCD     1      24.080  17.160  30.330  1.00  0.00            
ATOM     82  H38 BCD     1      25.840  16.090  31.690  1.00  0.00            
ATOM     83  H39 BCD     1      24.560  15.290  32.700  1.00  0.00            
ATOM     84  H40 BCD     1      24.620  13.920  31.040  1.00  0.00            
ATOM     85  C25 BCD     1      19.580  18.160  26.530  1.00  0.00            
ATOM     86  O21 BCD     1      20.870  18.170  25.900  1.00  0.00            
ATOM     87  C26 BCD     1      19.440  19.290  27.450  1.00  0.00            
ATOM     88  O22 BCD     1      19.710  20.510  26.750  1.00  0.00            
ATOM     89  C27 BCD     1      20.410  19.130  28.630  1.00  0.00            
ATOM     90  O23 BCD     1      20.060  20.110  29.630  1.00  0.00            
ATOM     91  C28 BCD     1      20.330  17.720  29.280  1.00  0.00            
ATOM     92  C29 BCD     1      20.340  16.580  28.290  1.00  0.00            
ATOM     93  O24 BCD     1      19.370  16.880  27.220  1.00  0.00            
ATOM     94  C30 BCD     1      19.980  15.250  28.900  1.00  0.00            
ATOM     95  O25 BCD     1      18.730  15.150  29.510  1.00  0.00            
ATOM     96  H41 BCD     1      18.770  18.330  25.800  1.00  0.00            
ATOM     97  H42 BCD     1      18.380  19.340  27.720  1.00  0.00            
ATOM     98  H43 BCD     1      19.770  21.240  27.370  1.00  0.00            
ATOM     99  H44 BCD     1      21.410  19.320  28.240  1.00  0.00            
ATOM    100  H45 BCD     1      20.180  19.660  30.470  1.00  0.00            
ATOM    101  H46 BCD     1      19.410  17.590  29.870  1.00  0.00            
ATOM    102  H47 BCD     1      21.350  16.450  27.870  1.00  0.00            
ATOM    103  H48 BCD     1      20.010  14.460  28.150  1.00  0.00            
ATOM    104  H49 BCD     1      20.840  15.150  29.570  1.00  0.00            
ATOM    105  H50 BCD     1      18.620  14.240  29.790  1.00  0.00            
ATOM    106  C31 BCD     1      22.620  18.370  22.280  1.00  0.00            
ATOM    107  O26 BCD     1      23.630  19.210  22.880  1.00  0.00            
ATOM    108  C32 BCD     1      21.240  19.040  22.390  1.00  0.00            
ATOM    109  O27 BCD     1      21.340  20.220  21.590  1.00  0.00            
ATOM    110  C33 BCD     1      20.930  19.300  23.850  1.00  0.00            
ATOM    111  C34 BCD     1      20.930  17.910  24.500  1.00  0.00            
ATOM    112  C35 BCD     1      22.190  17.080  24.250  1.00  0.00            
ATOM    113  O28 BCD     1      22.530  17.110  22.880  1.00  0.00            
ATOM    114  C36 BCD     1      22.030  15.580  24.600  1.00  0.00            
ATOM    115  O29 BCD     1      20.960  15.020  23.790  1.00  0.00            
ATOM    116  O30 BCD     1      19.670  19.960  24.160  1.00  0.00            
ATOM    117  H51 BCD     1      22.880  18.230  21.220  1.00  0.00            
ATOM    118  H52 BCD     1      20.490  18.330  22.030  1.00  0.00            
ATOM    119  H53 BCD     1      22.010  20.760  22.020  1.00  0.00            
ATOM    120  H54 BCD     1      21.770  19.860  24.290  1.00  0.00            
ATOM    121  H55 BCD     1      19.680  20.100  25.110  1.00  0.00            
ATOM    122  H56 BCD     1      20.070  17.350  24.100  1.00  0.00            
ATOM    123  H57 BCD     1      23.080  17.360  24.820  1.00  0.00            
ATOM    124  H58 BCD     1      23.000  15.150  24.300  1.00  0.00            
ATOM    125  H59 BCD     1      21.940  15.460  25.690  1.00  0.00            
ATOM    126  H60 BCD     1      21.220  14.140  23.490  1.00  0.00            
ATOM    127  C37 BCD     1      26.640  21.780  22.080  1.00  0.00            
ATOM    128  O31 BCD     1      27.220  21.470  23.330  1.00  0.00            
ATOM    129  C38 BCD     1      25.320  22.400  22.300  1.00  0.00            
ATOM    130  O32 BCD     1      25.560  23.580  23.060  1.00  0.00            
ATOM    131  C39 BCD     1      24.320  21.410  22.950  1.00  0.00            
ATOM    132  O33 BCD     1      22.990  22.010  23.080  1.00  0.00            
ATOM    133  C40 BCD     1      24.280  20.160  22.050  1.00  0.00            
ATOM    134  C41 BCD     1      25.660  19.580  21.790  1.00  0.00            
ATOM    135  O34 BCD     1      26.530  20.620  21.250  1.00  0.00            
ATOM    136  C42 BCD     1      25.650  18.520  20.710  1.00  0.00            
ATOM    137  O35 BCD     1      26.890  17.770  20.720  1.00  0.00            
ATOM    138  H61 BCD     1      27.250  22.520  21.560  1.00  0.00            
ATOM    139  H62 BCD     1      24.930  22.780  21.340  1.00  0.00            
ATOM    140  H63 BCD     1      26.360  23.530  23.590  1.00  0.00            
ATOM    141  H64 BCD     1      24.650  21.110  23.950  1.00  0.00            
ATOM    142  H65 BCD     1      22.950  22.750  23.700  1.00  0.00            
ATOM    143  H66 BCD     1      23.710  20.390  21.140  1.00  0.00            
ATOM    144  H67 BCD     1      26.130  19.250  22.730  1.00  0.00            
ATOM    145  H68 BCD     1      24.780  17.900  20.960  1.00  0.00            
ATOM    146  H69 BCD     1      25.440  18.990  19.740  1.00  0.00            
ATOM    147  H70 BCD     1      27.600  18.320  20.400  1.00  0.00            
ATOM    148  C1  CV4     2      26.040  13.420  21.310  1.00  0.00            
ATOM    149  C2  CV4     2      25.800  14.690  22.070  1.00  0.00            
ATOM    150  N1  CV4     2      26.710  14.900  23.300  1.00  0.00            
ATOM    151  C3  CV4     2      26.130  16.160  24.050  1.00  0.00            
ATOM    152  C4  CV4     2      27.020  16.850  25.110  1.00  0.00            
ATOM    153  O1  CV4     2      26.420  18.070  25.560  1.00  0.00            
ATOM    154  C5  CV4     2      25.310  17.930  26.400  1.00  0.00            
ATOM    155  C6  CV4     2      24.920  19.260  26.930  1.00  0.00            
ATOM    156  C7  CV4     2      24.140  19.190  28.150  1.00  0.00            
ATOM    157  C8  CV4     2      23.680  20.430  28.690  1.00  0.00            
ATOM    158  C9  CV4     2      24.040  21.590  28.070  1.00  0.00            
ATOM    159  N2  CV4     2      23.480  22.740  28.530  1.00  0.00            
ATOM    160  C10 CV4     2      24.830  21.640  26.920  1.00  0.00            
ATOM    161  C11 CV4     2      25.350  20.470  26.360  1.00  0.00            
ATOM    162  O2  CV4     2      24.790  16.880  26.680  1.00  0.00            
ATOM    163  C12 CV4     2      26.730  13.650  24.240  1.00  0.00            
ATOM    164  C13 CV4     2      25.350  13.160  24.840  1.00  0.00            
ATOM    165  H1  CV4     2      25.940  12.430  21.780  1.00  0.00            
ATOM    166  H2  CV4     2      25.400  13.310  20.420  1.00  0.00            
ATOM    167  H3  CV4     2      26.980  13.430  20.750  1.00  0.00            
ATOM    168  H4  CV4     2      24.730  14.730  22.310  1.00  0.00            
ATOM    169  H5  CV4     2      25.930  15.540  21.400  1.00  0.00            
ATOM    170  H6  CV4     2      27.630  15.180  22.940  1.00  0.00            
ATOM    171  H7  CV4     2      25.220  15.820  24.550  1.00  0.00            
ATOM    172  H8  CV4     2      25.890  16.840  23.230  1.00  0.00            
ATOM    173  H9  CV4     2      27.970  17.160  24.650  1.00  0.00            
ATOM    174  H10 CV4     2      27.250  16.130  25.910  1.00  0.00            
ATOM    175  H11 CV4     2      23.740  18.290  28.610  1.00  0.00            
ATOM    176  H12 CV4     2      23.090  20.510  29.600  1.00  0.00            
ATOM    177  H13 CV4     2      23.250  22.720  29.510  1.00  0.00            
ATOM    178  H14 CV4     2      23.920  23.600  28.250  1.00  0.00            
ATOM    179  H15 CV4     2      25.010  22.550  26.370  1.00  0.00            
ATOM    180  H16 CV4     2      25.950  20.570  25.450  1.00  0.00            
ATOM    181  H17 CV4     2      27.460  13.790  25.040  1.00  0.00            
ATOM    182  H18 CV4     2      27.140  12.850  23.630  1.00  0.00            
ATOM    183  H19 CV4     2      25.400  12.240  25.440  1.00  0.00            
ATOM    184  H20 CV4     2      24.870  13.950  25.430  1.00  0.00            
ATOM    185  H21 CV4     2      24.640  12.850  24.070  1.00  0.00            
TER
ENDMDL
MODEL        1
ATOM      1  C1  BCD     1      28.990  18.860  22.770  1.00  0.00            
ATOM      2  O1  BCD     1      27.800  19.180  22.020  1.00  0.00            
ATOM      3  C2  BCD     1      30.110  18.430  21.820  1.00  0.00            
ATOM      4  O2  BCD     1      30.490  19.450  20.890  1.00  0.00            
ATOM      5  C3  BCD     1      29.680  17.140  21.140  1.00  0.00            
ATOM      6  O3  BCD     1      30.720  16.590  20.280  1.00  0.00            
ATOM      7  C4  BCD     1      29.260  16.140  22.180  1.00  0.00            
ATOM      8  C5  BCD     1      28.300  16.610  23.310  1.00  0.00            
ATOM      9  O4  BCD     1      28.690  17.910  23.800  1.00  0.00            
ATOM     10  C6  BCD     1      28.150  15.690  24.530  1.00  0.00            
ATOM     11  O5  BCD     1      29.320  15.130  24.950  1.00  0.00            
ATOM     12  H1  BCD     1      29.210  19.810  23.260  1.00  0.00            
ATOM     13  H2  BCD     1      30.980  18.170  22.420  1.00  0.00            
ATOM     14  H3  BCD     1      30.870  20.200  21.360  1.00  0.00            
ATOM     15  H4  BCD     1      28.780  17.410  20.580  1.00  0.00            
ATOM     16  H5  BCD     1      30.230  16.050  19.650  1.00  0.00            
ATOM     17  H6  BCD     1      30.220  15.760  22.560  1.00  0.00            
ATOM     18  H7  BCD     1      27.320  16.600  22.830  1.00  0.00            
ATOM     19  H8  BCD     1      27.640  16.250  25.330  1.00  0.00            
ATOM     20  H9  BCD     1      27.530  14.860  24.170  1.00  0.00            
ATOM     21  H10 BCD     1      29.220  14.180  24.980  1.00  0.00            
ATOM     22  C7  BCD     1      24.990  22.000  20.920  1.00  0.00            
ATOM     23  O6  BCD     1      24.180  21.030  20.300  1.00  0.00            
ATOM     24  C8  BCD     1      26.400  22.160  20.300  1.00  0.00            
ATOM     25  O7  BCD     1      26.220  22.500  18.930  1.00  0.00            
ATOM     26  C9  BCD     1      27.180  20.890  20.500  1.00  0.00            
ATOM     27  O8  BCD     1      28.530  21.070  20.020  1.00  0.00            
ATOM     28  C10 BCD     1      27.300  20.500  21.970  1.00  0.00            
ATOM     29  C11 BCD     1      25.900  20.440  22.650  1.00  0.00            
ATOM     30  O9  BCD     1      25.110  21.660  22.320  1.00  0.00            
ATOM     31  C12 BCD     1      25.970  20.320  24.200  1.00  0.00            
ATOM     32  O10 BCD     1      24.730  20.290  24.840  1.00  0.00            
ATOM     33  H11 BCD     1      24.580  23.010  20.820  1.00  0.00            
ATOM     34  H12 BCD     1      26.920  22.950  20.850  1.00  0.00            
ATOM     35  H13 BCD     1      26.490  23.410  18.810  1.00  0.00            
ATOM     36  H14 BCD     1      26.720  20.050  19.970  1.00  0.00            
ATOM     37  H15 BCD     1      28.970  20.230  20.210  1.00  0.00            
ATOM     38  H16 BCD     1      27.960  21.160  22.550  1.00  0.00            
ATOM     39  H17 BCD     1      25.360  19.540  22.340  1.00  0.00            
ATOM     40  H18 BCD     1      26.450  19.390  24.510  1.00  0.00            
ATOM     41  H19 BCD     1      26.610  21.110  24.630  1.00  0.00            
ATOM     42  H20 BCD     1      24.900  20.630  25.730  1.00  0.00            
ATOM     43  C13 BCD     1      21.030  20.940  17.670  1.00  0.00            
ATOM     44  O11 BCD     1      20.880  19.630  18.190  1.00  0.00            
ATOM     45  C14 BCD     1      22.400  20.910  17.020  1.00  0.00            
ATOM     46  O12 BCD     1      22.410  19.960  15.960  1.00  0.00            
ATOM     47  C15 BCD     1      23.400  20.660  18.110  1.00  0.00            
ATOM     48  O13 BCD     1      24.690  20.750  17.540  1.00  0.00            
ATOM     49  C16 BCD     1      23.250  21.580  19.300  1.00  0.00            
ATOM     50  C17 BCD     1      21.820  21.790  19.690  1.00  0.00            
ATOM     51  O14 BCD     1      20.930  21.970  18.620  1.00  0.00            
ATOM     52  C18 BCD     1      21.600  22.980  20.630  1.00  0.00            
ATOM     53  O15 BCD     1      22.140  24.250  20.010  1.00  0.00            
ATOM     54  H21 BCD     1      20.270  21.040  16.880  1.00  0.00            
ATOM     55  H22 BCD     1      22.600  21.910  16.610  1.00  0.00            
ATOM     56  H23 BCD     1      23.070  20.300  15.350  1.00  0.00            
ATOM     57  H24 BCD     1      23.210  19.600  18.350  1.00  0.00            
ATOM     58  H25 BCD     1      25.250  21.350  18.040  1.00  0.00            
ATOM     59  H26 BCD     1      23.540  22.580  18.920  1.00  0.00            
ATOM     60  H27 BCD     1      21.500  20.920  20.280  1.00  0.00            
ATOM     61  H28 BCD     1      20.530  23.070  20.890  1.00  0.00            
ATOM     62  H29 BCD     1      22.160  22.660  21.520  1.00  0.00            
ATOM     63  H30 BCD     1      22.060  24.030  19.080  1.00  0.00            
ATOM     64  C19 BCD     1      18.170  16.330  18.060  1.00  0.00            
ATOM     65  O16 BCD     1      19.140  15.640  18.730  1.00  0.00            
ATOM     66  C20 BCD     1      18.740  16.830  16.670  1.00  0.00            
ATOM     67  O17 BCD     1      19.110  15.670  15.960  1.00  0.00            
ATOM     68  C21 BCD     1      19.930  17.780  16.840  1.00  0.00            
ATOM     69  O18 BCD     1      20.390  18.290  15.620  1.00  0.00            
ATOM     70  C22 BCD     1      19.640  18.890  17.810  1.00  0.00            
ATOM     71  C23 BCD     1      18.860  18.390  19.070  1.00  0.00            
ATOM     72  O19 BCD     1      17.750  17.500  18.700  1.00  0.00            
ATOM     73  C24 BCD     1      18.310  19.530  19.840  1.00  0.00            
ATOM     74  O20 BCD     1      17.100  19.970  19.210  1.00  0.00            
ATOM     75  H31 BCD     1      17.280  15.730  17.820  1.00  0.00            
ATOM     76  H32 BCD     1      17.860  17.360  16.290  1.00  0.00            
ATOM     77  H33 BCD     1      19.610  16.060  15.240  1.00  0.00            
ATOM     78  H34 BCD     1      20.700  17.150  17.290  1.00  0.00            
ATOM     79  H35 BCD     1      21.220  18.750  15.800  1.00  0.00            
ATOM     80  H36 BCD     1      19.010  19.630  17.290  1.00  0.00            
ATOM     81  H37 BCD     1      19.550  17.800  19.690  1.00  0.00            
ATOM     82  H38 BCD     1      17.950  19.120  20.790  1.00  0.00            
ATOM     83  H39 BCD     1      19.100  20.270  20.020  1.00  0.00            
ATOM     84  H40 BCD     1      16.400  19.390  19.540  1.00  0.00            
ATOM     85  C25 BCD     1      19.910  12.070  20.590  1.00  0.00            
ATOM     86  O21 BCD     1      21.320  12.320  20.450  1.00  0.00            
ATOM     87  C26 BCD     1      19.280  11.900  19.240  1.00  0.00            
ATOM     88  O22 BCD     1      19.670  10.730  18.550  1.00  0.00            
ATOM     89  C27 BCD     1      19.510  13.230  18.520  1.00  0.00            
ATOM     90  O23 BCD     1      19.100  13.230  17.180  1.00  0.00            
ATOM     91  C28 BCD     1      18.870  14.370  19.280  1.00  0.00            
ATOM     92  C29 BCD     1      19.320  14.320  20.770  1.00  0.00            
ATOM     93  O24 BCD     1      19.190  13.010  21.330  1.00  0.00            
ATOM     94  C30 BCD     1      18.420  15.260  21.540  1.00  0.00            
ATOM     95  O25 BCD     1      17.030  14.810  21.440  1.00  0.00            
ATOM     96  H41 BCD     1      19.810  11.100  21.090  1.00  0.00            
ATOM     97  H42 BCD     1      18.200  11.910  19.460  1.00  0.00            
ATOM     98  H43 BCD     1      20.620  10.770  18.490  1.00  0.00            
ATOM     99  H44 BCD     1      20.590  13.420  18.440  1.00  0.00            
ATOM    100  H45 BCD     1      19.510  14.010  16.800  1.00  0.00            
ATOM    101  H46 BCD     1      17.800  14.180  19.140  1.00  0.00            
ATOM    102  H47 BCD     1      20.390  14.590  20.780  1.00  0.00            
ATOM    103  H48 BCD     1      18.730  15.280  22.600  1.00  0.00            
ATOM    104  H49 BCD     1      18.580  16.250  21.080  1.00  0.00            
ATOM    105  H50 BCD     1      16.820  14.230  22.170  1.00  0.00            
ATOM    106  C31 BCD     1      25.080  10.740  20.370  1.00  0.00            
ATOM    107  O26 BCD     1      25.540  12.000  20.180  1.00  0.00            
ATOM    108  C32 BCD     1      24.240  10.440  19.150  1.00  0.00            
ATOM    109  O27 BCD     1      25.180  10.700  18.020  1.00  0.00            
ATOM    110  C33 BCD     1      23.040  11.320  19.100  1.00  0.00            
ATOM    111  C34 BCD     1      22.200  11.210  20.420  1.00  0.00            
ATOM    112  C35 BCD     1      23.130  11.330  21.650  1.00  0.00            
ATOM    113  O28 BCD     1      24.270  10.450  21.480  1.00  0.00            
ATOM    114  C36 BCD     1      22.520  11.080  22.920  1.00  0.00            
ATOM    115  O29 BCD     1      22.010   9.780  23.010  1.00  0.00            
ATOM    116  O30 BCD     1      22.320  10.950  17.970  1.00  0.00            
ATOM    117  H51 BCD     1      25.920  10.030  20.360  1.00  0.00            
ATOM    118  H52 BCD     1      23.860   9.410  19.140  1.00  0.00            
ATOM    119  H53 BCD     1      25.810  11.400  18.190  1.00  0.00            
ATOM    120  H54 BCD     1      23.370  12.360  19.000  1.00  0.00            
ATOM    121  H55 BCD     1      22.810  10.600  17.220  1.00  0.00            
ATOM    122  H56 BCD     1      21.620  10.280  20.430  1.00  0.00            
ATOM    123  H57 BCD     1      23.440  12.380  21.720  1.00  0.00            
ATOM    124  H58 BCD     1      23.360  11.160  23.620  1.00  0.00            
ATOM    125  H59 BCD     1      21.800  11.890  23.100  1.00  0.00            
ATOM    126  H60 BCD     1      22.590   9.270  22.440  1.00  0.00            
ATOM    127  C37 BCD     1      29.210  13.960  21.200  1.00  0.00            
ATOM    128  O31 BCD     1      28.520  15.140  21.520  1.00  0.00            
ATOM    129  C38 BCD     1      29.010  13.680  19.750  1.00  0.00            
ATOM    130  O32 BCD     1      29.510  14.680  18.860  1.00  0.00            
ATOM    131  C39 BCD     1      27.520  13.270  19.360  1.00  0.00            
ATOM    132  O33 BCD     1      27.430  12.790  18.010  1.00  0.00            
ATOM    133  C40 BCD     1      26.950  12.260  20.390  1.00  0.00            
ATOM    134  C41 BCD     1      27.170  12.740  21.810  1.00  0.00            
ATOM    135  O34 BCD     1      28.600  12.950  22.020  1.00  0.00            
ATOM    136  C42 BCD     1      26.800  11.750  22.820  1.00  0.00            
ATOM    137  O35 BCD     1      27.220  10.410  22.420  1.00  0.00            
ATOM    138  H61 BCD     1      30.240  13.980  21.550  1.00  0.00            
ATOM    139  H62 BCD     1      29.500  12.720  19.530  1.00  0.00            
ATOM    140  H63 BCD     1      29.180  14.410  18.000  1.00  0.00            
ATOM    141  H64 BCD     1      26.890  14.160  19.510  1.00  0.00            
ATOM    142  H65 BCD     1      27.330  13.480  17.340  1.00  0.00            
ATOM    143  H66 BCD     1      27.510  11.320  20.230  1.00  0.00            
ATOM    144  H67 BCD     1      26.610  13.680  21.940  1.00  0.00            
ATOM    145  H68 BCD     1      27.170  12.030  23.820  1.00  0.00            
ATOM    146  H69 BCD     1      25.700  11.830  22.860  1.00  0.00            
ATOM    147  H70 BCD     1      26.540   9.880  22.840  1.00  0.00            
ATOM    148  C1  CV4     2      20.750  19.210  25.760  1.00  0.00            
ATOM    149  C2  CV4     2      21.040  19.020  24.290  1.00  0.00            
ATOM    150  N1  CV4     2      22.500  18.640  23.960  1.00  0.00            
ATOM    151  C3  CV4     2      22.810  17.180  24.440  1.00  0.00            
ATOM    152  C4  CV4     2      24.290  16.690  24.420  1.00  0.00            
ATOM    153  O1  CV4     2      24.620  16.510  23.040  1.00  0.00            
ATOM    154  C5  CV4     2      24.270  15.440  22.330  1.00  0.00            
ATOM    155  C6  CV4     2      24.410  15.700  20.870  1.00  0.00            
ATOM    156  C7  CV4     2      23.640  14.890  19.980  1.00  0.00            
ATOM    157  C8  CV4     2      23.570  15.200  18.610  1.00  0.00            
ATOM    158  C9  CV4     2      24.250  16.320  18.120  1.00  0.00            
ATOM    159  N2  CV4     2      24.120  16.630  16.760  1.00  0.00            
ATOM    160  C10 CV4     2      25.130  17.030  18.950  1.00  0.00            
ATOM    161  C11 CV4     2      25.240  16.710  20.310  1.00  0.00            
ATOM    162  O2  CV4     2      23.660  14.520  22.850  1.00  0.00            
ATOM    163  C12 CV4     2      22.610  18.790  22.470  1.00  0.00            
ATOM    164  C13 CV4     2      21.610  17.940  21.580  1.00  0.00            
ATOM    165  H1  CV4     2      19.660  19.160  25.800  1.00  0.00            
ATOM    166  H2  CV4     2      21.060  18.500  26.540  1.00  0.00            
ATOM    167  H3  CV4     2      21.090  20.200  26.070  1.00  0.00            
ATOM    168  H4  CV4     2      20.730  19.930  23.790  1.00  0.00            
ATOM    169  H5  CV4     2      20.350  18.240  23.950  1.00  0.00            
ATOM    170  H6  CV4     2      23.140  19.300  24.440  1.00  0.00            
ATOM    171  H7  CV4     2      22.180  16.480  23.890  1.00  0.00            
ATOM    172  H8  CV4     2      22.620  17.220  25.510  1.00  0.00            
ATOM    173  H9  CV4     2      24.390  15.730  24.960  1.00  0.00            
ATOM    174  H10 CV4     2      24.800  17.500  24.960  1.00  0.00            
ATOM    175  H11 CV4     2      23.120  14.020  20.350  1.00  0.00            
ATOM    176  H12 CV4     2      23.070  14.620  17.840  1.00  0.00            
ATOM    177  H13 CV4     2      23.390  16.180  16.220  1.00  0.00            
ATOM    178  H14 CV4     2      24.690  17.380  16.400  1.00  0.00            
ATOM    179  H15 CV4     2      25.580  17.910  18.490  1.00  0.00            
ATOM    180  H16 CV4     2      25.830  17.380  20.930  1.00  0.00            
ATOM    181  H17 CV4     2      23.600  18.450  22.140  1.00  0.00            
ATOM    182  H18 CV4     2      22.560  19.850  22.190  1.00  0.00            
ATOM    183  H19 CV4     2      21.540  16.900  21.910  1.00  0.00            
ATOM    184  H20 CV4     2      20.590  18.340  21.580  1.00  0.00            
ATOM    185  H21 CV4     2      21.920  17.840  20.540  1.00  0.00            
TER
ENDMDL
MODEL        1
ATOM      1  C1  BCD     1      25.270  25.230  28.750  1.00  0.00            
ATOM      2  O1  BCD     1      24.100  25.910  29.130  1.00  0.00            
ATOM      3  C2  BCD     1      25.530  25.530  27.280  1.00  0.00            
ATOM      4  O2  BCD     1      25.760  26.920  27.100  1.00  0.00            
ATOM      5  C3  BCD     1      24.410  24.970  26.460  1.00  0.00            
ATOM      6  O3  BCD     1      24.450  25.160  25.040  1.00  0.00            
ATOM      7  C4  BCD     1      24.150  23.490  26.740  1.00  0.00            
ATOM      8  C5  BCD     1      24.090  23.150  28.220  1.00  0.00            
ATOM      9  O4  BCD     1      25.100  23.800  28.890  1.00  0.00            
ATOM     10  C6  BCD     1      24.200  21.710  28.470  1.00  0.00            
ATOM     11  O5  BCD     1      24.210  21.420  29.900  1.00  0.00            
ATOM     12  H1  BCD     1      26.140  25.530  29.350  1.00  0.00            
ATOM     13  H2  BCD     1      26.470  25.030  26.990  1.00  0.00            
ATOM     14  H3  BCD     1      24.910  27.320  27.300  1.00  0.00            
ATOM     15  H4  BCD     1      23.500  25.490  26.800  1.00  0.00            
ATOM     16  H5  BCD     1      23.790  24.600  24.600  1.00  0.00            
ATOM     17  H6  BCD     1      24.960  22.860  26.340  1.00  0.00            
ATOM     18  H7  BCD     1      23.140  23.490  28.650  1.00  0.00            
ATOM     19  H8  BCD     1      23.450  21.220  27.840  1.00  0.00            
ATOM     20  H9  BCD     1      25.120  21.300  28.030  1.00  0.00            
ATOM     21  H10 BCD     1      24.910  21.960  30.270  1.00  0.00            
ATOM     22  C7  BCD     1      22.900  29.280  31.130  1.00  0.00            
ATOM     23  O6  BCD     1      21.670  28.640  31.350  1.00  0.00            
ATOM     24  C8  BCD     1      23.250  29.500  29.700  1.00  0.00            
ATOM     25  O7  BCD     1      22.320  30.420  29.140  1.00  0.00            
ATOM     26  C9  BCD     1      23.290  28.140  29.010  1.00  0.00            
ATOM     27  O8  BCD     1      23.460  28.210  27.600  1.00  0.00            
ATOM     28  C10 BCD     1      24.330  27.230  29.760  1.00  0.00            
ATOM     29  C11 BCD     1      23.970  27.140  31.190  1.00  0.00            
ATOM     30  O9  BCD     1      23.870  28.470  31.700  1.00  0.00            
ATOM     31  C12 BCD     1      24.860  26.200  32.000  1.00  0.00            
ATOM     32  O10 BCD     1      24.480  26.300  33.330  1.00  0.00            
ATOM     33  H11 BCD     1      22.920  30.220  31.700  1.00  0.00            
ATOM     34  H12 BCD     1      24.280  29.890  29.620  1.00  0.00            
ATOM     35  H13 BCD     1      22.710  30.710  28.300  1.00  0.00            
ATOM     36  H14 BCD     1      22.280  27.740  29.200  1.00  0.00            
ATOM     37  H15 BCD     1      22.660  28.620  27.250  1.00  0.00            
ATOM     38  H16 BCD     1      25.360  27.610  29.720  1.00  0.00            
ATOM     39  H17 BCD     1      22.990  26.620  31.170  1.00  0.00            
ATOM     40  H18 BCD     1      24.820  25.150  31.690  1.00  0.00            
ATOM     41  H19 BCD     1      25.930  26.460  31.930  1.00  0.00            
ATOM     42  H20 BCD     1      24.190  27.210  33.450  1.00  0.00            
ATOM     43  C13 BCD     1      17.820  29.260  32.700  1.00  0.00            
ATOM     44  O11 BCD     1      17.430  28.320  31.700  1.00  0.00            
ATOM     45  C14 BCD     1      18.430  30.480  32.010  1.00  0.00            
ATOM     46  O12 BCD     1      17.530  31.130  31.160  1.00  0.00            
ATOM     47  C15 BCD     1      19.750  30.090  31.260  1.00  0.00            
ATOM     48  O13 BCD     1      20.480  31.210  30.750  1.00  0.00            
ATOM     49  C16 BCD     1      20.670  29.240  32.170  1.00  0.00            
ATOM     50  C17 BCD     1      19.940  28.140  32.870  1.00  0.00            
ATOM     51  O14 BCD     1      18.870  28.750  33.560  1.00  0.00            
ATOM     52  C18 BCD     1      20.730  27.360  33.890  1.00  0.00            
ATOM     53  O15 BCD     1      20.000  26.530  34.720  1.00  0.00            
ATOM     54  H21 BCD     1      16.990  29.620  33.330  1.00  0.00            
ATOM     55  H22 BCD     1      18.740  31.200  32.780  1.00  0.00            
ATOM     56  H23 BCD     1      16.730  30.660  30.920  1.00  0.00            
ATOM     57  H24 BCD     1      19.540  29.420  30.410  1.00  0.00            
ATOM     58  H25 BCD     1      21.110  30.920  30.080  1.00  0.00            
ATOM     59  H26 BCD     1      21.150  29.970  32.830  1.00  0.00            
ATOM     60  H27 BCD     1      19.520  27.350  32.230  1.00  0.00            
ATOM     61  H28 BCD     1      21.500  26.810  33.350  1.00  0.00            
ATOM     62  H29 BCD     1      21.230  28.140  34.490  1.00  0.00            
ATOM     63  H30 BCD     1      19.370  27.170  35.060  1.00  0.00            
ATOM     64  C19 BCD     1      13.980  26.210  30.540  1.00  0.00            
ATOM     65  O16 BCD     1      14.580  25.430  29.590  1.00  0.00            
ATOM     66  C20 BCD     1      14.110  27.660  30.180  1.00  0.00            
ATOM     67  O17 BCD     1      13.430  27.850  28.950  1.00  0.00            
ATOM     68  C21 BCD     1      15.550  28.170  30.220  1.00  0.00            
ATOM     69  O18 BCD     1      15.530  29.580  29.920  1.00  0.00            
ATOM     70  C22 BCD     1      16.100  27.860  31.580  1.00  0.00            
ATOM     71  C23 BCD     1      15.970  26.320  31.950  1.00  0.00            
ATOM     72  O19 BCD     1      14.550  25.960  31.840  1.00  0.00            
ATOM     73  C24 BCD     1      16.460  25.990  33.310  1.00  0.00            
ATOM     74  O20 BCD     1      16.020  26.890  34.330  1.00  0.00            
ATOM     75  H31 BCD     1      12.940  25.870  30.590  1.00  0.00            
ATOM     76  H32 BCD     1      13.580  28.140  31.010  1.00  0.00            
ATOM     77  H33 BCD     1      13.770  27.270  28.250  1.00  0.00            
ATOM     78  H34 BCD     1      16.090  27.520  29.530  1.00  0.00            
ATOM     79  H35 BCD     1      15.020  29.730  29.120  1.00  0.00            
ATOM     80  H36 BCD     1      15.480  28.390  32.320  1.00  0.00            
ATOM     81  H37 BCD     1      16.510  25.700  31.230  1.00  0.00            
ATOM     82  H38 BCD     1      16.060  24.990  33.500  1.00  0.00            
ATOM     83  H39 BCD     1      17.560  25.980  33.370  1.00  0.00            
ATOM     84  H40 BCD     1      16.510  26.720  35.140  1.00  0.00            
ATOM     85  C25 BCD     1      13.830  22.370  27.070  1.00  0.00            
ATOM     86  O21 BCD     1      15.240  22.070  26.880  1.00  0.00            
ATOM     87  C26 BCD     1      13.460  23.700  26.520  1.00  0.00            
ATOM     88  O22 BCD     1      13.830  23.660  25.130  1.00  0.00            
ATOM     89  C27 BCD     1      14.140  24.730  27.360  1.00  0.00            
ATOM     90  O23 BCD     1      13.930  26.100  26.880  1.00  0.00            
ATOM     91  C28 BCD     1      13.870  24.490  28.880  1.00  0.00            
ATOM     92  C29 BCD     1      14.370  23.150  29.250  1.00  0.00            
ATOM     93  O24 BCD     1      13.630  22.200  28.480  1.00  0.00            
ATOM     94  C30 BCD     1      14.260  22.890  30.710  1.00  0.00            
ATOM     95  O25 BCD     1      14.740  21.590  31.010  1.00  0.00            
ATOM     96  H41 BCD     1      13.150  21.620  26.660  1.00  0.00            
ATOM     97  H42 BCD     1      12.390  23.910  26.690  1.00  0.00            
ATOM     98  H43 BCD     1      13.280  24.360  24.760  1.00  0.00            
ATOM     99  H44 BCD     1      15.230  24.580  27.390  1.00  0.00            
ATOM    100  H45 BCD     1      14.420  26.200  26.060  1.00  0.00            
ATOM    101  H46 BCD     1      12.800  24.490  29.130  1.00  0.00            
ATOM    102  H47 BCD     1      15.450  23.190  29.030  1.00  0.00            
ATOM    103  H48 BCD     1      14.750  23.700  31.260  1.00  0.00            
ATOM    104  H49 BCD     1      13.200  22.950  30.990  1.00  0.00            
ATOM    105  H50 BCD     1      14.050  21.240  31.580  1.00  0.00            
ATOM    106  C31 BCD     1      18.220  19.860  25.130  1.00  0.00            
ATOM    107  O26 BCD     1      19.100  20.940  25.480  1.00  0.00            
ATOM    108  C32 BCD     1      17.160  20.380  24.130  1.00  0.00            
ATOM    109  O27 BCD     1      17.810  20.800  22.890  1.00  0.00            
ATOM    110  C33 BCD     1      16.360  21.470  24.810  1.00  0.00            
ATOM    111  C34 BCD     1      15.790  20.980  26.140  1.00  0.00            
ATOM    112  C35 BCD     1      16.780  20.190  27.060  1.00  0.00            
ATOM    113  O28 BCD     1      17.450  19.200  26.200  1.00  0.00            
ATOM    114  C36 BCD     1      16.170  19.620  28.320  1.00  0.00            
ATOM    115  O29 BCD     1      15.180  18.630  28.100  1.00  0.00            
ATOM    116  O30 BCD     1      15.400  21.950  23.830  1.00  0.00            
ATOM    117  H51 BCD     1      18.860  19.130  24.610  1.00  0.00            
ATOM    118  H52 BCD     1      16.550  19.510  23.850  1.00  0.00            
ATOM    119  H53 BCD     1      18.060  21.700  23.100  1.00  0.00            
ATOM    120  H54 BCD     1      17.090  22.240  25.120  1.00  0.00            
ATOM    121  H55 BCD     1      14.820  22.620  24.210  1.00  0.00            
ATOM    122  H56 BCD     1      14.990  20.270  25.890  1.00  0.00            
ATOM    123  H57 BCD     1      17.510  20.940  27.390  1.00  0.00            
ATOM    124  H58 BCD     1      16.960  19.150  28.920  1.00  0.00            
ATOM    125  H59 BCD     1      15.770  20.480  28.860  1.00  0.00            
ATOM    126  H60 BCD     1      14.540  18.670  28.820  1.00  0.00            
ATOM    127  C37 BCD     1      22.990  22.180  25.110  1.00  0.00            
ATOM    128  O31 BCD     1      22.860  23.080  26.180  1.00  0.00            
ATOM    129  C38 BCD     1      22.020  22.560  23.950  1.00  0.00            
ATOM    130  O32 BCD     1      22.200  23.960  23.760  1.00  0.00            
ATOM    131  C39 BCD     1      20.610  22.310  24.290  1.00  0.00            
ATOM    132  O33 BCD     1      19.670  22.720  23.220  1.00  0.00            
ATOM    133  C40 BCD     1      20.390  20.900  24.840  1.00  0.00            
ATOM    134  C41 BCD     1      21.410  20.620  25.980  1.00  0.00            
ATOM    135  O34 BCD     1      22.740  20.800  25.450  1.00  0.00            
ATOM    136  C42 BCD     1      21.300  19.180  26.380  1.00  0.00            
ATOM    137  O35 BCD     1      21.700  18.350  25.360  1.00  0.00            
ATOM    138  H61 BCD     1      24.010  22.240  24.710  1.00  0.00            
ATOM    139  H62 BCD     1      22.290  21.990  23.050  1.00  0.00            
ATOM    140  H63 BCD     1      21.550  24.160  23.090  1.00  0.00            
ATOM    141  H64 BCD     1      20.350  23.010  25.100  1.00  0.00            
ATOM    142  H65 BCD     1      20.060  23.450  22.730  1.00  0.00            
ATOM    143  H66 BCD     1      20.500  20.220  23.980  1.00  0.00            
ATOM    144  H67 BCD     1      21.220  21.310  26.810  1.00  0.00            
ATOM    145  H68 BCD     1      21.960  18.930  27.220  1.00  0.00            
ATOM    146  H69 BCD     1      20.310  18.910  26.780  1.00  0.00            
ATOM    147  H70 BCD     1      22.100  17.580  25.780  1.00  0.00            
ATOM    148  C1  CV4     2      22.450  20.290  33.460  1.00  0.00            
ATOM    149  C2  CV4     2      21.690  21.270  32.530  1.00  0.00            
ATOM    150  N1  CV4     2      20.870  22.340  33.220  1.00  0.00            
ATOM    151  C3  CV4     2      20.220  23.220  32.200  1.00  0.00            
ATOM    152  C4  CV4     2      21.250  24.040  31.360  1.00  0.00            
ATOM    153  O1  CV4     2      20.600  24.840  30.390  1.00  0.00            
ATOM    154  C5  CV4     2      19.900  24.440  29.330  1.00  0.00            
ATOM    155  C6  CV4     2      19.180  25.570  28.640  1.00  0.00            
ATOM    156  C7  CV4     2      18.240  25.210  27.640  1.00  0.00            
ATOM    157  C8  CV4     2      17.520  26.230  27.010  1.00  0.00            
ATOM    158  C9  CV4     2      17.720  27.580  27.240  1.00  0.00            
ATOM    159  N2  CV4     2      17.120  28.500  26.430  1.00  0.00            
ATOM    160  C10 CV4     2      18.690  27.960  28.160  1.00  0.00            
ATOM    161  C11 CV4     2      19.420  26.940  28.840  1.00  0.00            
ATOM    162  O2  CV4     2      19.770  23.270  29.050  1.00  0.00            
ATOM    163  C12 CV4     2      19.750  21.810  34.200  1.00  0.00            
ATOM    164  C13 CV4     2      19.150  22.900  35.140  1.00  0.00            
ATOM    165  H1  CV4     2      23.260  20.770  34.010  1.00  0.00            
ATOM    166  H2  CV4     2      21.860  19.810  34.260  1.00  0.00            
ATOM    167  H3  CV4     2      22.900  19.450  32.930  1.00  0.00            
ATOM    168  H4  CV4     2      20.930  20.660  32.050  1.00  0.00            
ATOM    169  H5  CV4     2      22.360  21.770  31.820  1.00  0.00            
ATOM    170  H6  CV4     2      21.580  22.840  33.780  1.00  0.00            
ATOM    171  H7  CV4     2      19.560  23.930  32.710  1.00  0.00            
ATOM    172  H8  CV4     2      19.630  22.620  31.500  1.00  0.00            
ATOM    173  H9  CV4     2      22.010  23.480  30.810  1.00  0.00            
ATOM    174  H10 CV4     2      21.840  24.790  31.900  1.00  0.00            
ATOM    175  H11 CV4     2      18.060  24.150  27.490  1.00  0.00            
ATOM    176  H12 CV4     2      16.840  25.920  26.230  1.00  0.00            
ATOM    177  H13 CV4     2      17.310  29.500  26.460  1.00  0.00            
ATOM    178  H14 CV4     2      16.610  28.140  25.640  1.00  0.00            
ATOM    179  H15 CV4     2      18.940  29.010  28.260  1.00  0.00            
ATOM    180  H16 CV4     2      20.160  27.250  29.570  1.00  0.00            
ATOM    181  H17 CV4     2      20.200  21.030  34.820  1.00  0.00            
ATOM    182  H18 CV4     2      19.000  21.370  33.540  1.00  0.00            
ATOM    183  H19 CV4     2      19.990  23.320  35.710  1.00  0.00            
ATOM    184  H20 CV4     2      18.740  23.740  34.570  1.00  0.00            
ATOM    185  H21 CV4     2      18.480  22.460  35.890  1.00  0.00            
TER
ENDMDL
MODEL        1
ATOM      1  C1  BCD     1      30.550  18.030  19.940  1.00  0.00            
ATOM      2  O1  BCD     1      29.200  18.220  19.570  1.00  0.00            
ATOM      3  C2  BCD     1      31.450  17.310  18.880  1.00  0.00            
ATOM      4  O2  BCD     1      31.480  18.090  17.650  1.00  0.00            
ATOM      5  C3  BCD     1      30.810  15.910  18.670  1.00  0.00            
ATOM      6  O3  BCD     1      31.750  15.080  17.950  1.00  0.00            
ATOM      7  C4  BCD     1      30.520  15.120  19.980  1.00  0.00            
ATOM      8  C5  BCD     1      29.860  16.070  21.040  1.00  0.00            
ATOM      9  O4  BCD     1      30.570  17.310  21.170  1.00  0.00            
ATOM     10  C6  BCD     1      29.940  15.320  22.400  1.00  0.00            
ATOM     11  O5  BCD     1      31.310  15.330  22.900  1.00  0.00            
ATOM     12  H1  BCD     1      30.990  18.980  20.240  1.00  0.00            
ATOM     13  H2  BCD     1      32.450  17.160  19.290  1.00  0.00            
ATOM     14  H3  BCD     1      32.350  18.490  17.570  1.00  0.00            
ATOM     15  H4  BCD     1      29.930  16.160  18.070  1.00  0.00            
ATOM     16  H5  BCD     1      31.310  14.290  17.640  1.00  0.00            
ATOM     17  H6  BCD     1      31.480  14.700  20.330  1.00  0.00            
ATOM     18  H7  BCD     1      28.800  16.230  20.820  1.00  0.00            
ATOM     19  H8  BCD     1      29.260  15.850  23.090  1.00  0.00            
ATOM     20  H9  BCD     1      29.580  14.300  22.240  1.00  0.00            
ATOM     21  H10 BCD     1      31.660  16.210  22.790  1.00  0.00            
ATOM     22  C7  BCD     1      26.250  20.810  19.020  1.00  0.00            
ATOM     23  O6  BCD     1      25.490  19.810  18.400  1.00  0.00            
ATOM     24  C8  BCD     1      27.500  21.290  18.290  1.00  0.00            
ATOM     25  O7  BCD     1      27.380  21.820  16.950  1.00  0.00            
ATOM     26  C9  BCD     1      28.500  20.090  18.280  1.00  0.00            
ATOM     27  O8  BCD     1      29.820  20.400  17.710  1.00  0.00            
ATOM     28  C10 BCD     1      28.660  19.550  19.690  1.00  0.00            
ATOM     29  C11 BCD     1      27.420  19.310  20.480  1.00  0.00            
ATOM     30  O9  BCD     1      26.610  20.480  20.370  1.00  0.00            
ATOM     31  C12 BCD     1      27.660  18.990  21.920  1.00  0.00            
ATOM     32  O10 BCD     1      26.360  18.790  22.590  1.00  0.00            
ATOM     33  H11 BCD     1      25.680  21.740  19.090  1.00  0.00            
ATOM     34  H12 BCD     1      28.020  22.060  18.880  1.00  0.00            
ATOM     35  H13 BCD     1      28.280  22.040  16.690  1.00  0.00            
ATOM     36  H14 BCD     1      28.070  19.280  17.670  1.00  0.00            
ATOM     37  H15 BCD     1      30.410  19.650  17.790  1.00  0.00            
ATOM     38  H16 BCD     1      29.330  20.160  20.310  1.00  0.00            
ATOM     39  H17 BCD     1      26.870  18.440  20.090  1.00  0.00            
ATOM     40  H18 BCD     1      28.280  18.080  21.900  1.00  0.00            
ATOM     41  H19 BCD     1      28.230  19.780  22.430  1.00  0.00            
ATOM     42  H20 BCD     1      26.430  19.110  23.490  1.00  0.00            
ATOM     43  C13 BCD     1      22.540  19.760  15.520  1.00  0.00            
ATOM     44  O11 BCD     1      22.330  18.410  15.870  1.00  0.00            
ATOM     45  C14 BCD     1      23.940  19.970  15.060  1.00  0.00            
ATOM     46  O12 BCD     1      24.180  19.330  13.810  1.00  0.00            
ATOM     47  C15 BCD     1      25.000  19.610  16.130  1.00  0.00            
ATOM     48  O13 BCD     1      26.390  19.740  15.620  1.00  0.00            
ATOM     49  C16 BCD     1      24.660  20.330  17.330  1.00  0.00            
ATOM     50  C17 BCD     1      23.210  20.160  17.810  1.00  0.00            
ATOM     51  O14 BCD     1      22.270  20.520  16.700  1.00  0.00            
ATOM     52  C18 BCD     1      22.890  21.040  18.950  1.00  0.00            
ATOM     53  O15 BCD     1      23.450  22.330  18.810  1.00  0.00            
ATOM     54  H21 BCD     1      21.770  20.090  14.820  1.00  0.00            
ATOM     55  H22 BCD     1      24.020  21.050  14.920  1.00  0.00            
ATOM     56  H23 BCD     1      24.920  19.830  13.450  1.00  0.00            
ATOM     57  H24 BCD     1      24.780  18.560  16.370  1.00  0.00            
ATOM     58  H25 BCD     1      26.850  20.380  16.160  1.00  0.00            
ATOM     59  H26 BCD     1      24.880  21.390  17.110  1.00  0.00            
ATOM     60  H27 BCD     1      23.060  19.120  18.140  1.00  0.00            
ATOM     61  H28 BCD     1      21.800  21.040  19.080  1.00  0.00            
ATOM     62  H29 BCD     1      23.410  20.490  19.750  1.00  0.00            
ATOM     63  H30 BCD     1      23.740  22.590  19.690  1.00  0.00            
ATOM     64  C19 BCD     1      20.140  14.940  15.100  1.00  0.00            
ATOM     65  O16 BCD     1      20.980  14.160  15.920  1.00  0.00            
ATOM     66  C20 BCD     1      21.000  15.440  13.900  1.00  0.00            
ATOM     67  O17 BCD     1      21.720  14.410  13.140  1.00  0.00            
ATOM     68  C21 BCD     1      21.980  16.510  14.420  1.00  0.00            
ATOM     69  O18 BCD     1      22.830  17.000  13.320  1.00  0.00            
ATOM     70  C22 BCD     1      21.290  17.680  15.220  1.00  0.00            
ATOM     71  C23 BCD     1      20.420  17.100  16.300  1.00  0.00            
ATOM     72  O19 BCD     1      19.570  16.030  15.800  1.00  0.00            
ATOM     73  C24 BCD     1      19.570  18.120  17.080  1.00  0.00            
ATOM     74  O20 BCD     1      18.730  18.960  16.250  1.00  0.00            
ATOM     75  H31 BCD     1      19.310  14.270  14.840  1.00  0.00            
ATOM     76  H32 BCD     1      20.360  16.050  13.250  1.00  0.00            
ATOM     77  H33 BCD     1      22.200  14.930  12.480  1.00  0.00            
ATOM     78  H34 BCD     1      22.560  16.020  15.200  1.00  0.00            
ATOM     79  H35 BCD     1      23.270  17.780  13.650  1.00  0.00            
ATOM     80  H36 BCD     1      20.660  18.260  14.530  1.00  0.00            
ATOM     81  H37 BCD     1      21.140  16.760  17.040  1.00  0.00            
ATOM     82  H38 BCD     1      18.990  17.480  17.760  1.00  0.00            
ATOM     83  H39 BCD     1      20.270  18.660  17.730  1.00  0.00            
ATOM     84  H40 BCD     1      18.090  18.370  15.830  1.00  0.00            
ATOM     85  C25 BCD     1      21.290  10.360  17.570  1.00  0.00            
ATOM     86  O21 BCD     1      22.720  10.590  17.730  1.00  0.00            
ATOM     87  C26 BCD     1      20.870  10.440  16.060  1.00  0.00            
ATOM     88  O22 BCD     1      21.680   9.440  15.380  1.00  0.00            
ATOM     89  C27 BCD     1      21.230  11.870  15.560  1.00  0.00            
ATOM     90  O23 BCD     1      20.910  11.930  14.150  1.00  0.00            
ATOM     91  C28 BCD     1      20.480  12.890  16.340  1.00  0.00            
ATOM     92  C29 BCD     1      20.850  12.760  17.810  1.00  0.00            
ATOM     93  O24 BCD     1      20.560  11.420  18.200  1.00  0.00            
ATOM     94  C30 BCD     1      20.080  13.600  18.820  1.00  0.00            
ATOM     95  O25 BCD     1      18.720  13.240  18.840  1.00  0.00            
ATOM     96  H41 BCD     1      21.010   9.430  18.070  1.00  0.00            
ATOM     97  H42 BCD     1      19.820  10.240  15.850  1.00  0.00            
ATOM     98  H43 BCD     1      21.240   9.320  14.530  1.00  0.00            
ATOM     99  H44 BCD     1      22.320  11.970  15.640  1.00  0.00            
ATOM    100  H45 BCD     1      21.210  12.790  13.840  1.00  0.00            
ATOM    101  H46 BCD     1      19.410  12.760  16.130  1.00  0.00            
ATOM    102  H47 BCD     1      21.930  12.840  17.940  1.00  0.00            
ATOM    103  H48 BCD     1      20.630  13.370  19.740  1.00  0.00            
ATOM    104  H49 BCD     1      20.070  14.650  18.510  1.00  0.00            
ATOM    105  H50 BCD     1      18.200  13.730  18.210  1.00  0.00            
ATOM    106  C31 BCD     1      26.220   9.360  19.520  1.00  0.00            
ATOM    107  O26 BCD     1      26.760  10.650  19.170  1.00  0.00            
ATOM    108  C32 BCD     1      25.770   8.640  18.250  1.00  0.00            
ATOM    109  O27 BCD     1      26.790   8.340  17.280  1.00  0.00            
ATOM    110  C33 BCD     1      24.590   9.280  17.480  1.00  0.00            
ATOM    111  C34 BCD     1      23.490   9.680  18.420  1.00  0.00            
ATOM    112  C35 BCD     1      24.060  10.250  19.740  1.00  0.00            
ATOM    113  O28 BCD     1      25.080   9.520  20.330  1.00  0.00            
ATOM    114  C36 BCD     1      22.970  10.210  20.740  1.00  0.00            
ATOM    115  O29 BCD     1      23.400  10.960  21.900  1.00  0.00            
ATOM    116  O30 BCD     1      24.030   8.470  16.410  1.00  0.00            
ATOM    117  H51 BCD     1      26.910   8.750  20.120  1.00  0.00            
ATOM    118  H52 BCD     1      25.440   7.630  18.540  1.00  0.00            
ATOM    119  H53 BCD     1      27.350   9.130  17.240  1.00  0.00            
ATOM    120  H54 BCD     1      24.880  10.240  17.040  1.00  0.00            
ATOM    121  H55 BCD     1      23.240   8.930  16.100  1.00  0.00            
ATOM    122  H56 BCD     1      22.850   8.860  18.800  1.00  0.00            
ATOM    123  H57 BCD     1      24.420  11.290  19.670  1.00  0.00            
ATOM    124  H58 BCD     1      21.990  10.580  20.430  1.00  0.00            
ATOM    125  H59 BCD     1      22.730   9.200  21.110  1.00  0.00            
ATOM    126  H60 BCD     1      22.720  10.750  22.550  1.00  0.00            
ATOM    127  C37 BCD     1      30.340  12.700  19.440  1.00  0.00            
ATOM    128  O31 BCD     1      29.670  13.960  19.630  1.00  0.00            
ATOM    129  C38 BCD     1      30.010  12.040  18.050  1.00  0.00            
ATOM    130  O32 BCD     1      30.350  12.910  17.060  1.00  0.00            
ATOM    131  C39 BCD     1      28.530  11.750  17.940  1.00  0.00            
ATOM    132  O33 BCD     1      28.300  11.130  16.680  1.00  0.00            
ATOM    133  C40 BCD     1      28.210  10.800  19.150  1.00  0.00            
ATOM    134  C41 BCD     1      28.540  11.500  20.460  1.00  0.00            
ATOM    135  O34 BCD     1      29.950  11.800  20.430  1.00  0.00            
ATOM    136  C42 BCD     1      28.170  10.710  21.720  1.00  0.00            
ATOM    137  O35 BCD     1      28.670   9.330  21.750  1.00  0.00            
ATOM    138  H61 BCD     1      31.430  12.750  19.470  1.00  0.00            
ATOM    139  H62 BCD     1      30.510  11.070  17.950  1.00  0.00            
ATOM    140  H63 BCD     1      29.940  12.670  16.220  1.00  0.00            
ATOM    141  H64 BCD     1      27.950  12.670  18.080  1.00  0.00            
ATOM    142  H65 BCD     1      28.000  11.750  16.010  1.00  0.00            
ATOM    143  H66 BCD     1      28.700   9.840  18.920  1.00  0.00            
ATOM    144  H67 BCD     1      27.930  12.410  20.480  1.00  0.00            
ATOM    145  H68 BCD     1      28.550  11.270  22.580  1.00  0.00            
ATOM    146  H69 BCD     1      27.100  10.880  21.850  1.00  0.00            
ATOM    147  H70 BCD     1      27.880   8.810  21.890  1.00  0.00            
ATOM    148  C1  CV4     2      22.690  18.690  23.250  1.00  0.00            
ATOM    149  C2  CV4     2      22.880  17.330  22.720  1.00  0.00            
ATOM    150  N1  CV4     2      24.210  17.040  22.040  1.00  0.00            
ATOM    151  C3  CV4     2      24.740  15.650  22.280  1.00  0.00            
ATOM    152  C4  CV4     2      26.280  15.370  22.190  1.00  0.00            
ATOM    153  O1  CV4     2      26.610  15.380  20.800  1.00  0.00            
ATOM    154  C5  CV4     2      25.960  14.510  19.920  1.00  0.00            
ATOM    155  C6  CV4     2      25.850  14.930  18.510  1.00  0.00            
ATOM    156  C7  CV4     2      25.020  14.200  17.670  1.00  0.00            
ATOM    157  C8  CV4     2      25.050  14.390  16.280  1.00  0.00            
ATOM    158  C9  CV4     2      25.720  15.460  15.800  1.00  0.00            
ATOM    159  N2  CV4     2      25.690  15.750  14.470  1.00  0.00            
ATOM    160  C10 CV4     2      26.470  16.290  16.630  1.00  0.00            
ATOM    161  C11 CV4     2      26.610  16.040  18.010  1.00  0.00            
ATOM    162  O2  CV4     2      25.450  13.530  20.370  1.00  0.00            
ATOM    163  C12 CV4     2      24.060  17.380  20.550  1.00  0.00            
ATOM    164  C13 CV4     2      22.930  16.600  19.710  1.00  0.00            
ATOM    165  H1  CV4     2      22.900  19.480  22.530  1.00  0.00            
ATOM    166  H2  CV4     2      21.710  18.850  23.710  1.00  0.00            
ATOM    167  H3  CV4     2      23.450  18.840  24.020  1.00  0.00            
ATOM    168  H4  CV4     2      21.990  17.150  22.100  1.00  0.00            
ATOM    169  H5  CV4     2      22.900  16.590  23.520  1.00  0.00            
ATOM    170  H6  CV4     2      24.860  17.740  22.440  1.00  0.00            
ATOM    171  H7  CV4     2      24.160  14.990  21.630  1.00  0.00            
ATOM    172  H8  CV4     2      24.410  15.420  23.290  1.00  0.00            
ATOM    173  H9  CV4     2      26.520  14.370  22.570  1.00  0.00            
ATOM    174  H10 CV4     2      26.880  16.060  22.800  1.00  0.00            
ATOM    175  H11 CV4     2      24.440  13.330  17.990  1.00  0.00            
ATOM    176  H12 CV4     2      24.510  13.700  15.660  1.00  0.00            
ATOM    177  H13 CV4     2      24.870  15.630  13.900  1.00  0.00            
ATOM    178  H14 CV4     2      26.300  16.480  14.120  1.00  0.00            
ATOM    179  H15 CV4     2      26.980  17.110  16.130  1.00  0.00            
ATOM    180  H16 CV4     2      27.280  16.620  18.630  1.00  0.00            
ATOM    181  H17 CV4     2      25.030  17.360  20.060  1.00  0.00            
ATOM    182  H18 CV4     2      23.770  18.430  20.430  1.00  0.00            
ATOM    183  H19 CV4     2      22.820  15.580  20.100  1.00  0.00            
ATOM    184  H20 CV4     2      21.980  17.140  19.720  1.00  0.00            
ATOM    185  H21 CV4     2      23.210  16.530  18.650  1.00  0.00            
TER
ENDMDL
MODEL        1
ATOM      1  C1  BCD     1      27.980  19.240  28.650  1.00  0.00            
ATOM      2  O1  BCD     1      26.800  19.640  29.430  1.00  0.00            
ATOM      3  C2  BCD     1      28.860  20.420  28.210  1.00  0.00            
ATOM      4  O2  BCD     1      28.960  21.380  29.250  1.00  0.00            
ATOM      5  C3  BCD     1      28.260  21.060  26.970  1.00  0.00            
ATOM      6  O3  BCD     1      29.210  21.990  26.400  1.00  0.00            
ATOM      7  C4  BCD     1      27.870  20.110  25.910  1.00  0.00            
ATOM      8  C5  BCD     1      26.910  19.000  26.430  1.00  0.00            
ATOM      9  O4  BCD     1      27.520  18.340  27.550  1.00  0.00            
ATOM     10  C6  BCD     1      26.440  18.030  25.370  1.00  0.00            
ATOM     11  O5  BCD     1      25.370  17.280  25.810  1.00  0.00            
ATOM     12  H1  BCD     1      28.610  18.590  29.260  1.00  0.00            
ATOM     13  H2  BCD     1      29.840  19.980  28.000  1.00  0.00            
ATOM     14  H3  BCD     1      29.810  21.810  29.100  1.00  0.00            
ATOM     15  H4  BCD     1      27.340  21.540  27.330  1.00  0.00            
ATOM     16  H5  BCD     1      29.290  21.650  25.500  1.00  0.00            
ATOM     17  H6  BCD     1      28.700  19.660  25.360  1.00  0.00            
ATOM     18  H7  BCD     1      25.980  19.470  26.770  1.00  0.00            
ATOM     19  H8  BCD     1      25.940  18.530  24.520  1.00  0.00            
ATOM     20  H9  BCD     1      27.250  17.360  25.070  1.00  0.00            
ATOM     21  H10 BCD     1      25.620  16.750  26.570  1.00  0.00            
ATOM     22  C7  BCD     1      24.570  18.980  32.720  1.00  0.00            
ATOM     23  O6  BCD     1      23.930  20.170  32.360  1.00  0.00            
ATOM     24  C8  BCD     1      26.060  19.180  33.000  1.00  0.00            
ATOM     25  O7  BCD     1      26.370  19.930  34.150  1.00  0.00            
ATOM     26  C9  BCD     1      26.760  19.760  31.780  1.00  0.00            
ATOM     27  O8  BCD     1      28.170  19.930  31.850  1.00  0.00            
ATOM     28  C10 BCD     1      26.500  18.830  30.570  1.00  0.00            
ATOM     29  C11 BCD     1      25.030  18.350  30.430  1.00  0.00            
ATOM     30  O9  BCD     1      24.510  17.920  31.690  1.00  0.00            
ATOM     31  C12 BCD     1      24.810  17.250  29.420  1.00  0.00            
ATOM     32  O10 BCD     1      23.470  17.250  29.100  1.00  0.00            
ATOM     33  H11 BCD     1      24.070  18.590  33.620  1.00  0.00            
ATOM     34  H12 BCD     1      26.400  18.140  33.130  1.00  0.00            
ATOM     35  H13 BCD     1      25.910  20.770  34.080  1.00  0.00            
ATOM     36  H14 BCD     1      26.240  20.670  31.460  1.00  0.00            
ATOM     37  H15 BCD     1      28.450  20.280  31.000  1.00  0.00            
ATOM     38  H16 BCD     1      27.190  18.000  30.770  1.00  0.00            
ATOM     39  H17 BCD     1      24.480  19.210  30.020  1.00  0.00            
ATOM     40  H18 BCD     1      25.360  17.430  28.490  1.00  0.00            
ATOM     41  H19 BCD     1      25.190  16.330  29.890  1.00  0.00            
ATOM     42  H20 BCD     1      23.310  16.410  28.680  1.00  0.00            
ATOM     43  C13 BCD     1      21.420  23.220  33.830  1.00  0.00            
ATOM     44  O11 BCD     1      21.340  23.680  32.480  1.00  0.00            
ATOM     45  C14 BCD     1      22.850  23.240  34.350  1.00  0.00            
ATOM     46  O12 BCD     1      23.370  24.600  34.560  1.00  0.00            
ATOM     47  C15 BCD     1      23.770  22.370  33.540  1.00  0.00            
ATOM     48  O13 BCD     1      25.120  22.430  34.110  1.00  0.00            
ATOM     49  C16 BCD     1      23.260  20.920  33.370  1.00  0.00            
ATOM     50  C17 BCD     1      21.770  20.860  32.950  1.00  0.00            
ATOM     51  O14 BCD     1      21.070  21.770  33.780  1.00  0.00            
ATOM     52  C18 BCD     1      21.170  19.520  33.110  1.00  0.00            
ATOM     53  O15 BCD     1      21.280  19.090  34.400  1.00  0.00            
ATOM     54  H21 BCD     1      20.740  23.770  34.500  1.00  0.00            
ATOM     55  H22 BCD     1      22.800  22.790  35.350  1.00  0.00            
ATOM     56  H23 BCD     1      22.650  25.240  34.610  1.00  0.00            
ATOM     57  H24 BCD     1      23.820  22.870  32.570  1.00  0.00            
ATOM     58  H25 BCD     1      25.170  23.370  34.330  1.00  0.00            
ATOM     59  H26 BCD     1      23.530  20.390  34.290  1.00  0.00            
ATOM     60  H27 BCD     1      21.720  21.140  31.890  1.00  0.00            
ATOM     61  H28 BCD     1      20.140  19.790  32.830  1.00  0.00            
ATOM     62  H29 BCD     1      21.520  18.760  32.400  1.00  0.00            
ATOM     63  H30 BCD     1      20.380  18.820  34.590  1.00  0.00            
ATOM     64  C19 BCD     1      19.670  26.660  30.140  1.00  0.00            
ATOM     65  O16 BCD     1      20.930  26.540  29.470  1.00  0.00            
ATOM     66  C20 BCD     1      20.020  27.090  31.600  1.00  0.00            
ATOM     67  O17 BCD     1      20.690  28.400  31.700  1.00  0.00            
ATOM     68  C21 BCD     1      20.880  26.090  32.390  1.00  0.00            
ATOM     69  O18 BCD     1      20.930  26.470  33.770  1.00  0.00            
ATOM     70  C22 BCD     1      20.360  24.680  32.170  1.00  0.00            
ATOM     71  C23 BCD     1      19.990  24.330  30.760  1.00  0.00            
ATOM     72  O19 BCD     1      19.180  25.350  30.170  1.00  0.00            
ATOM     73  C24 BCD     1      19.350  23.020  30.700  1.00  0.00            
ATOM     74  O20 BCD     1      18.270  22.990  31.660  1.00  0.00            
ATOM     75  H31 BCD     1      18.950  27.290  29.610  1.00  0.00            
ATOM     76  H32 BCD     1      19.070  27.130  32.150  1.00  0.00            
ATOM     77  H33 BCD     1      21.570  28.410  31.290  1.00  0.00            
ATOM     78  H34 BCD     1      21.890  26.170  31.960  1.00  0.00            
ATOM     79  H35 BCD     1      21.680  27.020  34.010  1.00  0.00            
ATOM     80  H36 BCD     1      19.540  24.530  32.880  1.00  0.00            
ATOM     81  H37 BCD     1      20.930  24.330  30.190  1.00  0.00            
ATOM     82  H38 BCD     1      18.950  22.950  29.680  1.00  0.00            
ATOM     83  H39 BCD     1      20.060  22.200  30.890  1.00  0.00            
ATOM     84  H40 BCD     1      17.840  23.850  31.650  1.00  0.00            
ATOM     85  C25 BCD     1      22.920  28.480  26.440  1.00  0.00            
ATOM     86  O21 BCD     1      23.630  27.260  26.090  1.00  0.00            
ATOM     87  C26 BCD     1      23.280  28.960  27.830  1.00  0.00            
ATOM     88  O22 BCD     1      24.640  29.170  27.980  1.00  0.00            
ATOM     89  C27 BCD     1      22.660  27.920  28.840  1.00  0.00            
ATOM     90  O23 BCD     1      22.910  28.360  30.150  1.00  0.00            
ATOM     91  C28 BCD     1      21.220  27.650  28.590  1.00  0.00            
ATOM     92  C29 BCD     1      20.990  27.270  27.120  1.00  0.00            
ATOM     93  O24 BCD     1      21.530  28.290  26.270  1.00  0.00            
ATOM     94  C30 BCD     1      19.600  27.180  26.610  1.00  0.00            
ATOM     95  O25 BCD     1      18.850  28.370  26.840  1.00  0.00            
ATOM     96  H41 BCD     1      23.300  29.220  25.720  1.00  0.00            
ATOM     97  H42 BCD     1      22.680  29.880  27.930  1.00  0.00            
ATOM     98  H43 BCD     1      24.820  30.100  28.090  1.00  0.00            
ATOM     99  H44 BCD     1      23.180  26.980  28.670  1.00  0.00            
ATOM    100  H45 BCD     1      23.700  28.900  30.150  1.00  0.00            
ATOM    101  H46 BCD     1      20.670  28.570  28.810  1.00  0.00            
ATOM    102  H47 BCD     1      21.480  26.300  26.940  1.00  0.00            
ATOM    103  H48 BCD     1      19.610  27.160  25.510  1.00  0.00            
ATOM    104  H49 BCD     1      19.030  26.350  27.060  1.00  0.00            
ATOM    105  H50 BCD     1      19.290  29.140  26.480  1.00  0.00            
ATOM    106  C31 BCD     1      25.340  25.400  22.750  1.00  0.00            
ATOM    107  O26 BCD     1      25.870  24.350  23.520  1.00  0.00            
ATOM    108  C32 BCD     1      26.000  26.720  23.260  1.00  0.00            
ATOM    109  O27 BCD     1      27.400  26.770  23.180  1.00  0.00            
ATOM    110  C33 BCD     1      25.590  27.030  24.690  1.00  0.00            
ATOM    111  C34 BCD     1      24.100  27.120  24.750  1.00  0.00            
ATOM    112  C35 BCD     1      23.440  25.800  24.130  1.00  0.00            
ATOM    113  O28 BCD     1      23.940  25.430  22.840  1.00  0.00            
ATOM    114  C36 BCD     1      21.990  26.030  23.940  1.00  0.00            
ATOM    115  O29 BCD     1      21.660  27.130  23.110  1.00  0.00            
ATOM    116  O30 BCD     1      26.130  28.280  25.260  1.00  0.00            
ATOM    117  H51 BCD     1      25.460  25.350  21.660  1.00  0.00            
ATOM    118  H52 BCD     1      25.600  27.520  22.630  1.00  0.00            
ATOM    119  H53 BCD     1      27.640  27.690  23.040  1.00  0.00            
ATOM    120  H54 BCD     1      25.850  26.180  25.330  1.00  0.00            
ATOM    121  H55 BCD     1      25.750  28.400  26.140  1.00  0.00            
ATOM    122  H56 BCD     1      23.810  27.970  24.120  1.00  0.00            
ATOM    123  H57 BCD     1      23.610  24.850  24.640  1.00  0.00            
ATOM    124  H58 BCD     1      21.650  25.030  23.650  1.00  0.00            
ATOM    125  H59 BCD     1      21.500  26.170  24.910  1.00  0.00            
ATOM    126  H60 BCD     1      20.840  26.910  22.640  1.00  0.00            
ATOM    127  C37 BCD     1      27.410  20.670  23.740  1.00  0.00            
ATOM    128  O31 BCD     1      27.170  20.900  25.070  1.00  0.00            
ATOM    129  C38 BCD     1      28.380  21.720  23.190  1.00  0.00            
ATOM    130  O32 BCD     1      29.700  21.490  23.740  1.00  0.00            
ATOM    131  C39 BCD     1      27.860  23.140  23.470  1.00  0.00            
ATOM    132  O33 BCD     1      28.640  24.130  22.860  1.00  0.00            
ATOM    133  C40 BCD     1      26.460  23.200  22.910  1.00  0.00            
ATOM    134  C41 BCD     1      25.480  22.000  23.320  1.00  0.00            
ATOM    135  O34 BCD     1      26.200  20.800  23.040  1.00  0.00            
ATOM    136  C42 BCD     1      24.130  22.040  22.590  1.00  0.00            
ATOM    137  O35 BCD     1      24.480  22.190  21.180  1.00  0.00            
ATOM    138  H61 BCD     1      27.830  19.660  23.620  1.00  0.00            
ATOM    139  H62 BCD     1      28.510  21.530  22.120  1.00  0.00            
ATOM    140  H63 BCD     1      30.250  22.140  23.290  1.00  0.00            
ATOM    141  H64 BCD     1      27.820  23.410  24.540  1.00  0.00            
ATOM    142  H65 BCD     1      28.220  25.000  22.830  1.00  0.00            
ATOM    143  H66 BCD     1      26.500  23.310  21.820  1.00  0.00            
ATOM    144  H67 BCD     1      25.200  22.190  24.360  1.00  0.00            
ATOM    145  H68 BCD     1      23.460  21.180  22.720  1.00  0.00            
ATOM    146  H69 BCD     1      23.600  22.950  22.890  1.00  0.00            
ATOM    147  H70 BCD     1      24.710  21.370  20.730  1.00  0.00            
ATOM    148  C1  CV4     2      22.110  18.980  25.110  1.00  0.00            
ATOM    149  C2  CV4     2      23.160  19.740  25.990  1.00  0.00            
ATOM    150  N1  CV4     2      22.840  19.830  27.450  1.00  0.00            
ATOM    151  C3  CV4     2      23.750  20.860  28.180  1.00  0.00            
ATOM    152  C4  CV4     2      24.230  22.180  27.460  1.00  0.00            
ATOM    153  O1  CV4     2      24.890  22.960  28.400  1.00  0.00            
ATOM    154  C5  CV4     2      24.210  23.920  29.160  1.00  0.00            
ATOM    155  C6  CV4     2      25.110  24.610  30.110  1.00  0.00            
ATOM    156  C7  CV4     2      24.510  25.350  31.140  1.00  0.00            
ATOM    157  C8  CV4     2      25.340  26.000  32.060  1.00  0.00            
ATOM    158  C9  CV4     2      26.690  26.110  31.770  1.00  0.00            
ATOM    159  N2  CV4     2      27.420  26.700  32.760  1.00  0.00            
ATOM    160  C10 CV4     2      27.300  25.350  30.760  1.00  0.00            
ATOM    161  C11 CV4     2      26.520  24.580  29.920  1.00  0.00            
ATOM    162  O2  CV4     2      23.020  24.090  29.100  1.00  0.00            
ATOM    163  C12 CV4     2      21.360  20.150  27.720  1.00  0.00            
ATOM    164  C13 CV4     2      20.880  19.830  29.120  1.00  0.00            
ATOM    165  H1  CV4     2      21.830  18.040  25.600  1.00  0.00            
ATOM    166  H2  CV4     2      21.180  19.540  24.950  1.00  0.00            
ATOM    167  H3  CV4     2      22.520  18.800  24.110  1.00  0.00            
ATOM    168  H4  CV4     2      23.140  20.770  25.630  1.00  0.00            
ATOM    169  H5  CV4     2      24.100  19.220  25.790  1.00  0.00            
ATOM    170  H6  CV4     2      23.060  18.970  27.980  1.00  0.00            
ATOM    171  H7  CV4     2      24.670  20.300  28.350  1.00  0.00            
ATOM    172  H8  CV4     2      23.310  21.160  29.130  1.00  0.00            
ATOM    173  H9  CV4     2      23.380  22.670  26.970  1.00  0.00            
ATOM    174  H10 CV4     2      24.920  21.910  26.650  1.00  0.00            
ATOM    175  H11 CV4     2      23.430  25.320  31.280  1.00  0.00            
ATOM    176  H12 CV4     2      24.830  26.420  32.920  1.00  0.00            
ATOM    177  H13 CV4     2      26.890  27.340  33.330  1.00  0.00            
ATOM    178  H14 CV4     2      28.350  26.920  32.430  1.00  0.00            
ATOM    179  H15 CV4     2      28.380  25.340  30.660  1.00  0.00            
ATOM    180  H16 CV4     2      26.980  23.990  29.140  1.00  0.00            
ATOM    181  H17 CV4     2      20.730  19.580  27.050  1.00  0.00            
ATOM    182  H18 CV4     2      21.150  21.170  27.380  1.00  0.00            
ATOM    183  H19 CV4     2      21.040  18.780  29.390  1.00  0.00            
ATOM    184  H20 CV4     2      21.390  20.260  30.000  1.00  0.00            
ATOM    185  H21 CV4     2      19.810  20.020  29.190  1.00  0.00            
TER
ENDMDL
MODEL        1
ATOM      1  C1  BCD     1      29.840  16.910  19.050  1.00  0.00            
ATOM      2  O1  BCD     1      28.560  17.400  18.660  1.00  0.00            
ATOM      3  C2  BCD     1      30.390  15.970  17.980  1.00  0.00            
ATOM      4  O2  BCD     1      30.330  16.470  16.700  1.00  0.00            
ATOM      5  C3  BCD     1      29.670  14.630  17.960  1.00  0.00            
ATOM      6  O3  BCD     1      30.330  13.720  17.000  1.00  0.00            
ATOM      7  C4  BCD     1      29.690  14.040  19.370  1.00  0.00            
ATOM      8  C5  BCD     1      29.060  15.010  20.320  1.00  0.00            
ATOM      9  O4  BCD     1      29.800  16.300  20.290  1.00  0.00            
ATOM     10  C6  BCD     1      28.930  14.530  21.710  1.00  0.00            
ATOM     11  O5  BCD     1      30.190  14.140  22.160  1.00  0.00            
ATOM     12  H1  BCD     1      30.510  17.770  19.060  1.00  0.00            
ATOM     13  H2  BCD     1      31.450  15.820  18.220  1.00  0.00            
ATOM     14  H3  BCD     1      30.580  15.770  16.080  1.00  0.00            
ATOM     15  H4  BCD     1      28.610  14.820  17.720  1.00  0.00            
ATOM     16  H5  BCD     1      30.720  12.940  17.400  1.00  0.00            
ATOM     17  H6  BCD     1      30.720  13.770  19.640  1.00  0.00            
ATOM     18  H7  BCD     1      28.030  15.160  19.970  1.00  0.00            
ATOM     19  H8  BCD     1      28.550  15.390  22.270  1.00  0.00            
ATOM     20  H9  BCD     1      28.220  13.700  21.790  1.00  0.00            
ATOM     21  H10 BCD     1      30.110  14.080  23.110  1.00  0.00            
ATOM     22  C7  BCD     1      26.480  20.790  17.940  1.00  0.00            
ATOM     23  O6  BCD     1      25.440  19.930  17.390  1.00  0.00            
ATOM     24  C8  BCD     1      27.720  20.720  17.150  1.00  0.00            
ATOM     25  O7  BCD     1      27.380  21.030  15.840  1.00  0.00            
ATOM     26  C9  BCD     1      28.200  19.340  17.160  1.00  0.00            
ATOM     27  O8  BCD     1      29.320  19.160  16.350  1.00  0.00            
ATOM     28  C10 BCD     1      28.370  18.840  18.630  1.00  0.00            
ATOM     29  C11 BCD     1      27.230  19.100  19.610  1.00  0.00            
ATOM     30  O9  BCD     1      26.770  20.440  19.310  1.00  0.00            
ATOM     31  C12 BCD     1      27.690  18.940  21.090  1.00  0.00            
ATOM     32  O10 BCD     1      26.540  18.980  21.970  1.00  0.00            
ATOM     33  H11 BCD     1      26.100  21.820  17.920  1.00  0.00            
ATOM     34  H12 BCD     1      28.520  21.390  17.480  1.00  0.00            
ATOM     35  H13 BCD     1      28.070  20.560  15.360  1.00  0.00            
ATOM     36  H14 BCD     1      27.460  18.740  16.610  1.00  0.00            
ATOM     37  H15 BCD     1      29.520  18.220  16.500  1.00  0.00            
ATOM     38  H16 BCD     1      29.210  19.380  19.080  1.00  0.00            
ATOM     39  H17 BCD     1      26.440  18.400  19.310  1.00  0.00            
ATOM     40  H18 BCD     1      28.190  17.960  21.160  1.00  0.00            
ATOM     41  H19 BCD     1      28.400  19.700  21.440  1.00  0.00            
ATOM     42  H20 BCD     1      26.470  19.930  22.030  1.00  0.00            
ATOM     43  C13 BCD     1      21.730  19.510  16.110  1.00  0.00            
ATOM     44  O11 BCD     1      22.150  18.180  15.940  1.00  0.00            
ATOM     45  C14 BCD     1      22.570  20.460  15.320  1.00  0.00            
ATOM     46  O12 BCD     1      22.380  20.250  13.920  1.00  0.00            
ATOM     47  C15 BCD     1      23.990  20.430  15.750  1.00  0.00            
ATOM     48  O13 BCD     1      24.730  21.470  15.150  1.00  0.00            
ATOM     49  C16 BCD     1      24.160  20.450  17.200  1.00  0.00            
ATOM     50  C17 BCD     1      23.110  19.720  18.020  1.00  0.00            
ATOM     51  O14 BCD     1      21.800  19.910  17.490  1.00  0.00            
ATOM     52  C18 BCD     1      23.090  20.250  19.470  1.00  0.00            
ATOM     53  O15 BCD     1      22.700  21.630  19.650  1.00  0.00            
ATOM     54  H21 BCD     1      20.660  19.540  15.870  1.00  0.00            
ATOM     55  H22 BCD     1      22.390  21.510  15.590  1.00  0.00            
ATOM     56  H23 BCD     1      22.930  20.970  13.580  1.00  0.00            
ATOM     57  H24 BCD     1      24.320  19.430  15.470  1.00  0.00            
ATOM     58  H25 BCD     1      25.680  21.350  15.180  1.00  0.00            
ATOM     59  H26 BCD     1      24.220  21.510  17.500  1.00  0.00            
ATOM     60  H27 BCD     1      23.310  18.640  18.030  1.00  0.00            
ATOM     61  H28 BCD     1      22.380  19.620  20.020  1.00  0.00            
ATOM     62  H29 BCD     1      24.070  20.050  19.930  1.00  0.00            
ATOM     63  H30 BCD     1      22.660  21.840  20.590  1.00  0.00            
ATOM     64  C19 BCD     1      21.220  14.910  13.690  1.00  0.00            
ATOM     65  O16 BCD     1      21.920  13.950  14.400  1.00  0.00            
ATOM     66  C20 BCD     1      22.190  15.880  13.090  1.00  0.00            
ATOM     67  O17 BCD     1      23.180  15.110  12.450  1.00  0.00            
ATOM     68  C21 BCD     1      22.750  16.680  14.230  1.00  0.00            
ATOM     69  O18 BCD     1      23.720  17.650  13.690  1.00  0.00            
ATOM     70  C22 BCD     1      21.560  17.420  14.850  1.00  0.00            
ATOM     71  C23 BCD     1      20.550  16.420  15.380  1.00  0.00            
ATOM     72  O19 BCD     1      20.180  15.490  14.430  1.00  0.00            
ATOM     73  C24 BCD     1      19.320  17.130  15.930  1.00  0.00            
ATOM     74  O20 BCD     1      18.650  18.010  15.040  1.00  0.00            
ATOM     75  H31 BCD     1      20.780  14.410  12.820  1.00  0.00            
ATOM     76  H32 BCD     1      21.590  16.480  12.380  1.00  0.00            
ATOM     77  H33 BCD     1      24.030  15.380  12.810  1.00  0.00            
ATOM     78  H34 BCD     1      23.210  16.090  15.040  1.00  0.00            
ATOM     79  H35 BCD     1      23.270  18.490  13.800  1.00  0.00            
ATOM     80  H36 BCD     1      21.180  18.230  14.210  1.00  0.00            
ATOM     81  H37 BCD     1      21.040  15.980  16.260  1.00  0.00            
ATOM     82  H38 BCD     1      18.600  16.370  16.250  1.00  0.00            
ATOM     83  H39 BCD     1      19.670  17.650  16.830  1.00  0.00            
ATOM     84  H40 BCD     1      18.280  17.410  14.400  1.00  0.00            
ATOM     85  C25 BCD     1      22.270   9.870  15.160  1.00  0.00            
ATOM     86  O21 BCD     1      23.620  10.070  15.620  1.00  0.00            
ATOM     87  C26 BCD     1      22.260  10.280  13.730  1.00  0.00            
ATOM     88  O22 BCD     1      23.210   9.450  13.130  1.00  0.00            
ATOM     89  C27 BCD     1      22.510  11.750  13.550  1.00  0.00            
ATOM     90  O23 BCD     1      22.610  12.110  12.130  1.00  0.00            
ATOM     91  C28 BCD     1      21.450  12.590  14.300  1.00  0.00            
ATOM     92  C29 BCD     1      21.320  12.070  15.770  1.00  0.00            
ATOM     93  O24 BCD     1      21.320  10.620  15.870  1.00  0.00            
ATOM     94  C30 BCD     1      20.100  12.660  16.500  1.00  0.00            
ATOM     95  O25 BCD     1      18.860  12.160  15.850  1.00  0.00            
ATOM     96  H41 BCD     1      21.960   8.820  15.150  1.00  0.00            
ATOM     97  H42 BCD     1      21.300  10.010  13.270  1.00  0.00            
ATOM     98  H43 BCD     1      24.030   9.700  13.570  1.00  0.00            
ATOM     99  H44 BCD     1      23.460  11.940  14.060  1.00  0.00            
ATOM    100  H45 BCD     1      22.600  13.060  11.980  1.00  0.00            
ATOM    101  H46 BCD     1      20.480  12.420  13.820  1.00  0.00            
ATOM    102  H47 BCD     1      22.240  12.450  16.240  1.00  0.00            
ATOM    103  H48 BCD     1      20.140  12.280  17.530  1.00  0.00            
ATOM    104  H49 BCD     1      20.120  13.750  16.550  1.00  0.00            
ATOM    105  H50 BCD     1      19.000  11.230  15.660  1.00  0.00            
ATOM    106  C31 BCD     1      26.850   8.280  17.380  1.00  0.00            
ATOM    107  O26 BCD     1      27.000   9.570  17.990  1.00  0.00            
ATOM    108  C32 BCD     1      26.910   8.380  15.880  1.00  0.00            
ATOM    109  O27 BCD     1      28.210   8.870  15.580  1.00  0.00            
ATOM    110  C33 BCD     1      25.860   9.390  15.400  1.00  0.00            
ATOM    111  C34 BCD     1      24.460   8.970  15.910  1.00  0.00            
ATOM    112  C35 BCD     1      24.440   8.770  17.410  1.00  0.00            
ATOM    113  O28 BCD     1      25.520   7.850  17.690  1.00  0.00            
ATOM    114  C36 BCD     1      23.060   8.230  17.800  1.00  0.00            
ATOM    115  O29 BCD     1      23.100   7.760  19.100  1.00  0.00            
ATOM    116  O30 BCD     1      25.840   9.370  14.020  1.00  0.00            
ATOM    117  H51 BCD     1      27.590   7.580  17.780  1.00  0.00            
ATOM    118  H52 BCD     1      26.770   7.440  15.340  1.00  0.00            
ATOM    119  H53 BCD     1      28.790   8.720  16.340  1.00  0.00            
ATOM    120  H54 BCD     1      26.080  10.390  15.790  1.00  0.00            
ATOM    121  H55 BCD     1      26.640   9.600  13.530  1.00  0.00            
ATOM    122  H56 BCD     1      24.190   8.050  15.370  1.00  0.00            
ATOM    123  H57 BCD     1      24.560   9.770  17.840  1.00  0.00            
ATOM    124  H58 BCD     1      22.290   9.000  17.730  1.00  0.00            
ATOM    125  H59 BCD     1      22.800   7.390  17.150  1.00  0.00            
ATOM    126  H60 BCD     1      23.990   7.590  19.400  1.00  0.00            
ATOM    127  C37 BCD     1      29.460  11.890  20.140  1.00  0.00            
ATOM    128  O31 BCD     1      29.030  12.860  19.190  1.00  0.00            
ATOM    129  C38 BCD     1      30.270  10.760  19.470  1.00  0.00            
ATOM    130  O32 BCD     1      31.360  11.280  18.640  1.00  0.00            
ATOM    131  C39 BCD     1      29.330   9.960  18.540  1.00  0.00            
ATOM    132  O33 BCD     1      30.030   8.740  18.180  1.00  0.00            
ATOM    133  C40 BCD     1      27.940   9.640  19.100  1.00  0.00            
ATOM    134  C41 BCD     1      27.330  10.690  19.980  1.00  0.00            
ATOM    135  O34 BCD     1      28.330  11.300  20.840  1.00  0.00            
ATOM    136  C42 BCD     1      26.280  10.130  20.950  1.00  0.00            
ATOM    137  O35 BCD     1      26.800   9.060  21.800  1.00  0.00            
ATOM    138  H61 BCD     1      30.050  12.260  20.990  1.00  0.00            
ATOM    139  H62 BCD     1      30.620  10.040  20.230  1.00  0.00            
ATOM    140  H63 BCD     1      31.510  10.590  18.000  1.00  0.00            
ATOM    141  H64 BCD     1      29.080  10.620  17.700  1.00  0.00            
ATOM    142  H65 BCD     1      30.500   8.420  18.950  1.00  0.00            
ATOM    143  H66 BCD     1      27.890   8.690  19.650  1.00  0.00            
ATOM    144  H67 BCD     1      26.810  11.420  19.350  1.00  0.00            
ATOM    145  H68 BCD     1      25.980  10.970  21.600  1.00  0.00            
ATOM    146  H69 BCD     1      25.330   9.800  20.510  1.00  0.00            
ATOM    147  H70 BCD     1      26.620   9.250  22.730  1.00  0.00            
ATOM    148  C1  CV4     2      22.510  15.730  23.760  1.00  0.00            
ATOM    149  C2  CV4     2      22.170  15.900  22.270  1.00  0.00            
ATOM    150  N1  CV4     2      23.430  15.770  21.420  1.00  0.00            
ATOM    151  C3  CV4     2      23.880  14.300  21.350  1.00  0.00            
ATOM    152  C4  CV4     2      25.330  13.960  20.850  1.00  0.00            
ATOM    153  O1  CV4     2      25.460  14.390  19.500  1.00  0.00            
ATOM    154  C5  CV4     2      25.020  13.540  18.540  1.00  0.00            
ATOM    155  C6  CV4     2      25.310  14.090  17.140  1.00  0.00            
ATOM    156  C7  CV4     2      25.180  13.190  16.060  1.00  0.00            
ATOM    157  C8  CV4     2      25.500  13.640  14.830  1.00  0.00            
ATOM    158  C9  CV4     2      25.970  14.940  14.630  1.00  0.00            
ATOM    159  N2  CV4     2      26.160  15.420  13.370  1.00  0.00            
ATOM    160  C10 CV4     2      26.080  15.830  15.690  1.00  0.00            
ATOM    161  C11 CV4     2      25.810  15.380  17.000  1.00  0.00            
ATOM    162  O2  CV4     2      24.490  12.510  18.800  1.00  0.00            
ATOM    163  C12 CV4     2      23.190  16.440  20.010  1.00  0.00            
ATOM    164  C13 CV4     2      22.100  15.880  19.150  1.00  0.00            
ATOM    165  H1  CV4     2      23.170  16.550  24.090  1.00  0.00            
ATOM    166  H2  CV4     2      21.530  15.730  24.250  1.00  0.00            
ATOM    167  H3  CV4     2      23.050  14.850  24.130  1.00  0.00            
ATOM    168  H4  CV4     2      21.790  16.900  22.070  1.00  0.00            
ATOM    169  H5  CV4     2      21.500  15.160  21.830  1.00  0.00            
ATOM    170  H6  CV4     2      24.100  16.440  21.810  1.00  0.00            
ATOM    171  H7  CV4     2      23.160  13.720  20.780  1.00  0.00            
ATOM    172  H8  CV4     2      23.770  13.980  22.390  1.00  0.00            
ATOM    173  H9  CV4     2      25.390  12.870  20.940  1.00  0.00            
ATOM    174  H10 CV4     2      26.030  14.540  21.470  1.00  0.00            
ATOM    175  H11 CV4     2      24.770  12.190  16.180  1.00  0.00            
ATOM    176  H12 CV4     2      25.360  13.030  13.940  1.00  0.00            
ATOM    177  H13 CV4     2      26.030  14.860  12.530  1.00  0.00            
ATOM    178  H14 CV4     2      26.330  16.420  13.280  1.00  0.00            
ATOM    179  H15 CV4     2      26.420  16.850  15.570  1.00  0.00            
ATOM    180  H16 CV4     2      25.870  16.100  17.810  1.00  0.00            
ATOM    181  H17 CV4     2      24.150  16.260  19.530  1.00  0.00            
ATOM    182  H18 CV4     2      23.090  17.490  20.280  1.00  0.00            
ATOM    183  H19 CV4     2      21.180  15.890  19.740  1.00  0.00            
ATOM    184  H20 CV4     2      21.910  16.420  18.210  1.00  0.00            
ATOM    185  H21 CV4     2      22.340  14.860  18.840  1.00  0.00            
TER
ENDMDL
MODEL        1
ATOM      1  C1  BCD     1      30.040  35.880  30.750  1.00  0.00            
ATOM      2  O1  BCD     1      28.650  35.820  31.120  1.00  0.00            
ATOM      3  C2  BCD     1      30.790  34.540  30.430  1.00  0.00            
ATOM      4  O2  BCD     1      30.070  33.890  29.390  1.00  0.00            
ATOM      5  C3  BCD     1      30.860  33.770  31.730  1.00  0.00            
ATOM      6  O3  BCD     1      31.470  32.500  31.640  1.00  0.00            
ATOM      7  C4  BCD     1      31.370  34.560  32.960  1.00  0.00            
ATOM      8  C5  BCD     1      30.850  36.020  33.030  1.00  0.00            
ATOM      9  O4  BCD     1      30.810  36.600  31.700  1.00  0.00            
ATOM     10  C6  BCD     1      31.630  36.920  33.940  1.00  0.00            
ATOM     11  O5  BCD     1      32.880  37.190  33.360  1.00  0.00            
ATOM     12  H1  BCD     1      30.070  36.420  29.800  1.00  0.00            
ATOM     13  H2  BCD     1      31.810  34.630  30.020  1.00  0.00            
ATOM     14  H3  BCD     1      30.510  33.050  29.300  1.00  0.00            
ATOM     15  H4  BCD     1      29.800  33.570  31.960  1.00  0.00            
ATOM     16  H5  BCD     1      30.980  31.870  31.090  1.00  0.00            
ATOM     17  H6  BCD     1      32.460  34.640  32.990  1.00  0.00            
ATOM     18  H7  BCD     1      29.820  35.910  33.370  1.00  0.00            
ATOM     19  H8  BCD     1      31.090  37.860  34.120  1.00  0.00            
ATOM     20  H9  BCD     1      31.760  36.470  34.930  1.00  0.00            
ATOM     21  H10 BCD     1      33.200  37.940  33.870  1.00  0.00            
ATOM     22  C7  BCD     1      25.090  36.930  29.160  1.00  0.00            
ATOM     23  O6  BCD     1      24.470  35.810  29.750  1.00  0.00            
ATOM     24  C8  BCD     1      26.320  36.520  28.330  1.00  0.00            
ATOM     25  O7  BCD     1      25.830  35.880  27.150  1.00  0.00            
ATOM     26  C9  BCD     1      27.420  35.770  29.040  1.00  0.00            
ATOM     27  O8  BCD     1      28.560  35.750  28.190  1.00  0.00            
ATOM     28  C10 BCD     1      27.840  36.600  30.210  1.00  0.00            
ATOM     29  C11 BCD     1      26.560  36.940  31.080  1.00  0.00            
ATOM     30  O9  BCD     1      25.630  37.720  30.240  1.00  0.00            
ATOM     31  C12 BCD     1      26.900  37.660  32.360  1.00  0.00            
ATOM     32  O10 BCD     1      27.780  38.810  32.170  1.00  0.00            
ATOM     33  H11 BCD     1      24.440  37.540  28.530  1.00  0.00            
ATOM     34  H12 BCD     1      26.780  37.460  28.020  1.00  0.00            
ATOM     35  H13 BCD     1      26.640  35.820  26.630  1.00  0.00            
ATOM     36  H14 BCD     1      27.000  34.850  29.470  1.00  0.00            
ATOM     37  H15 BCD     1      29.090  35.000  28.480  1.00  0.00            
ATOM     38  H16 BCD     1      28.340  37.520  29.860  1.00  0.00            
ATOM     39  H17 BCD     1      26.150  35.980  31.420  1.00  0.00            
ATOM     40  H18 BCD     1      25.960  38.000  32.810  1.00  0.00            
ATOM     41  H19 BCD     1      27.440  36.990  33.040  1.00  0.00            
ATOM     42  H20 BCD     1      28.160  38.660  31.300  1.00  0.00            
ATOM     43  C13 BCD     1      21.360  33.360  29.950  1.00  0.00            
ATOM     44  O11 BCD     1      22.190  32.320  30.460  1.00  0.00            
ATOM     45  C14 BCD     1      21.700  33.770  28.500  1.00  0.00            
ATOM     46  O12 BCD     1      21.690  32.600  27.700  1.00  0.00            
ATOM     47  C15 BCD     1      22.950  34.610  28.400  1.00  0.00            
ATOM     48  O13 BCD     1      23.100  35.330  27.120  1.00  0.00            
ATOM     49  C16 BCD     1      23.110  35.590  29.540  1.00  0.00            
ATOM     50  C17 BCD     1      22.570  35.130  30.870  1.00  0.00            
ATOM     51  O14 BCD     1      21.280  34.520  30.750  1.00  0.00            
ATOM     52  C18 BCD     1      22.400  36.260  31.890  1.00  0.00            
ATOM     53  O15 BCD     1      21.490  37.280  31.430  1.00  0.00            
ATOM     54  H21 BCD     1      20.340  32.980  29.960  1.00  0.00            
ATOM     55  H22 BCD     1      20.970  34.480  28.090  1.00  0.00            
ATOM     56  H23 BCD     1      22.530  32.180  27.910  1.00  0.00            
ATOM     57  H24 BCD     1      23.820  33.950  28.550  1.00  0.00            
ATOM     58  H25 BCD     1      24.030  35.490  26.940  1.00  0.00            
ATOM     59  H26 BCD     1      22.640  36.550  29.300  1.00  0.00            
ATOM     60  H27 BCD     1      23.260  34.410  31.340  1.00  0.00            
ATOM     61  H28 BCD     1      21.950  35.810  32.780  1.00  0.00            
ATOM     62  H29 BCD     1      23.380  36.700  32.120  1.00  0.00            
ATOM     63  H30 BCD     1      20.920  37.440  32.190  1.00  0.00            
ATOM     64  C19 BCD     1      21.840  28.820  32.580  1.00  0.00            
ATOM     65  O16 BCD     1      23.200  28.840  33.180  1.00  0.00            
ATOM     66  C20 BCD     1      21.720  28.760  31.070  1.00  0.00            
ATOM     67  O17 BCD     1      22.160  27.490  30.650  1.00  0.00            
ATOM     68  C21 BCD     1      22.360  29.970  30.420  1.00  0.00            
ATOM     69  O18 BCD     1      22.200  30.000  29.010  1.00  0.00            
ATOM     70  C22 BCD     1      21.580  31.200  31.050  1.00  0.00            
ATOM     71  C23 BCD     1      21.690  31.230  32.520  1.00  0.00            
ATOM     72  O19 BCD     1      21.150  29.970  32.960  1.00  0.00            
ATOM     73  C24 BCD     1      20.750  32.270  33.320  1.00  0.00            
ATOM     74  O20 BCD     1      19.400  32.000  33.030  1.00  0.00            
ATOM     75  H31 BCD     1      21.320  27.970  33.030  1.00  0.00            
ATOM     76  H32 BCD     1      20.640  28.770  30.880  1.00  0.00            
ATOM     77  H33 BCD     1      23.040  27.540  31.030  1.00  0.00            
ATOM     78  H34 BCD     1      23.420  30.040  30.700  1.00  0.00            
ATOM     79  H35 BCD     1      21.270  30.030  28.760  1.00  0.00            
ATOM     80  H36 BCD     1      20.540  31.150  30.710  1.00  0.00            
ATOM     81  H37 BCD     1      22.780  31.350  32.550  1.00  0.00            
ATOM     82  H38 BCD     1      20.910  32.190  34.410  1.00  0.00            
ATOM     83  H39 BCD     1      20.970  33.290  32.970  1.00  0.00            
ATOM     84  H40 BCD     1      19.030  31.740  33.870  1.00  0.00            
ATOM     85  C25 BCD     1      26.020  26.650  35.070  1.00  0.00            
ATOM     86  O21 BCD     1      26.480  27.840  35.590  1.00  0.00            
ATOM     87  C26 BCD     1      26.120  26.580  33.560  1.00  0.00            
ATOM     88  O22 BCD     1      27.510  26.650  33.160  1.00  0.00            
ATOM     89  C27 BCD     1      25.250  27.730  33.070  1.00  0.00            
ATOM     90  O23 BCD     1      25.270  27.770  31.650  1.00  0.00            
ATOM     91  C28 BCD     1      23.800  27.580  33.540  1.00  0.00            
ATOM     92  C29 BCD     1      23.680  27.400  35.030  1.00  0.00            
ATOM     93  O24 BCD     1      24.640  26.410  35.450  1.00  0.00            
ATOM     94  C30 BCD     1      22.290  26.920  35.510  1.00  0.00            
ATOM     95  O25 BCD     1      21.700  25.950  34.630  1.00  0.00            
ATOM     96  H41 BCD     1      26.630  25.820  35.430  1.00  0.00            
ATOM     97  H42 BCD     1      25.640  25.640  33.260  1.00  0.00            
ATOM     98  H43 BCD     1      27.600  26.640  32.210  1.00  0.00            
ATOM     99  H44 BCD     1      25.600  28.690  33.460  1.00  0.00            
ATOM    100  H45 BCD     1      26.030  28.210  31.250  1.00  0.00            
ATOM    101  H46 BCD     1      23.280  26.740  33.060  1.00  0.00            
ATOM    102  H47 BCD     1      24.020  28.360  35.440  1.00  0.00            
ATOM    103  H48 BCD     1      22.410  26.580  36.550  1.00  0.00            
ATOM    104  H49 BCD     1      21.590  27.770  35.470  1.00  0.00            
ATOM    105  H50 BCD     1      22.430  25.440  34.260  1.00  0.00            
ATOM    106  C31 BCD     1      29.860  29.280  37.410  1.00  0.00            
ATOM    107  O26 BCD     1      29.970  30.150  36.330  1.00  0.00            
ATOM    108  C32 BCD     1      29.960  27.860  36.890  1.00  0.00            
ATOM    109  O27 BCD     1      31.280  27.600  36.480  1.00  0.00            
ATOM    110  C33 BCD     1      28.920  27.620  35.780  1.00  0.00            
ATOM    111  C34 BCD     1      27.590  27.830  36.450  1.00  0.00            
ATOM    112  C35 BCD     1      27.440  29.140  37.170  1.00  0.00            
ATOM    113  O28 BCD     1      28.590  29.420  38.010  1.00  0.00            
ATOM    114  C36 BCD     1      26.170  29.270  38.000  1.00  0.00            
ATOM    115  O29 BCD     1      26.080  30.660  38.430  1.00  0.00            
ATOM    116  O30 BCD     1      29.140  26.290  35.270  1.00  0.00            
ATOM    117  H51 BCD     1      30.650  29.520  38.130  1.00  0.00            
ATOM    118  H52 BCD     1      29.720  27.080  37.620  1.00  0.00            
ATOM    119  H53 BCD     1      31.360  26.650  36.320  1.00  0.00            
ATOM    120  H54 BCD     1      29.020  28.370  34.980  1.00  0.00            
ATOM    121  H55 BCD     1      28.580  26.280  34.500  1.00  0.00            
ATOM    122  H56 BCD     1      27.500  27.050  37.220  1.00  0.00            
ATOM    123  H57 BCD     1      27.420  29.980  36.460  1.00  0.00            
ATOM    124  H58 BCD     1      25.340  29.020  37.320  1.00  0.00            
ATOM    125  H59 BCD     1      26.340  28.610  38.850  1.00  0.00            
ATOM    126  H60 BCD     1      25.860  31.080  37.590  1.00  0.00            
ATOM    127  C37 BCD     1      31.870  33.520  35.070  1.00  0.00            
ATOM    128  O31 BCD     1      30.890  33.800  34.030  1.00  0.00            
ATOM    129  C38 BCD     1      32.620  32.210  34.910  1.00  0.00            
ATOM    130  O32 BCD     1      33.270  32.180  33.620  1.00  0.00            
ATOM    131  C39 BCD     1      31.720  30.970  35.050  1.00  0.00            
ATOM    132  O33 BCD     1      32.500  29.760  34.990  1.00  0.00            
ATOM    133  C40 BCD     1      30.970  31.090  36.380  1.00  0.00            
ATOM    134  C41 BCD     1      30.350  32.450  36.580  1.00  0.00            
ATOM    135  O34 BCD     1      31.270  33.510  36.310  1.00  0.00            
ATOM    136  C42 BCD     1      29.830  32.680  38.040  1.00  0.00            
ATOM    137  O35 BCD     1      29.170  33.900  38.260  1.00  0.00            
ATOM    138  H61 BCD     1      32.650  34.270  35.220  1.00  0.00            
ATOM    139  H62 BCD     1      33.470  32.070  35.590  1.00  0.00            
ATOM    140  H63 BCD     1      32.600  32.250  32.930  1.00  0.00            
ATOM    141  H64 BCD     1      31.040  31.100  34.200  1.00  0.00            
ATOM    142  H65 BCD     1      32.050  29.080  35.480  1.00  0.00            
ATOM    143  H66 BCD     1      31.590  30.950  37.270  1.00  0.00            
ATOM    144  H67 BCD     1      29.460  32.500  35.940  1.00  0.00            
ATOM    145  H68 BCD     1      29.210  31.820  38.320  1.00  0.00            
ATOM    146  H69 BCD     1      30.660  32.620  38.750  1.00  0.00            
ATOM    147  H70 BCD     1      29.800  34.630  38.210  1.00  0.00            
ATOM    148  C1  CV4     2      25.050  34.220  38.800  1.00  0.00            
ATOM    149  C2  CV4     2      25.660  35.590  38.430  1.00  0.00            
ATOM    150  N1  CV4     2      26.990  35.570  37.680  1.00  0.00            
ATOM    151  C3  CV4     2      26.900  34.840  36.380  1.00  0.00            
ATOM    152  C4  CV4     2      28.020  35.030  35.330  1.00  0.00            
ATOM    153  O1  CV4     2      27.890  33.910  34.440  1.00  0.00            
ATOM    154  C5  CV4     2      26.800  33.850  33.610  1.00  0.00            
ATOM    155  C6  CV4     2      26.950  32.700  32.660  1.00  0.00            
ATOM    156  C7  CV4     2      26.020  32.520  31.600  1.00  0.00            
ATOM    157  C8  CV4     2      26.090  31.430  30.760  1.00  0.00            
ATOM    158  C9  CV4     2      27.080  30.450  31.020  1.00  0.00            
ATOM    159  N2  CV4     2      27.100  29.400  30.220  1.00  0.00            
ATOM    160  C10 CV4     2      27.930  30.540  32.090  1.00  0.00            
ATOM    161  C11 CV4     2      27.960  31.700  32.850  1.00  0.00            
ATOM    162  O2  CV4     2      25.860  34.620  33.560  1.00  0.00            
ATOM    163  C12 CV4     2      27.340  37.030  37.410  1.00  0.00            
ATOM    164  C13 CV4     2      26.400  37.850  36.440  1.00  0.00            
ATOM    165  H1  CV4     2      25.580  33.740  39.640  1.00  0.00            
ATOM    166  H2  CV4     2      24.070  34.400  39.250  1.00  0.00            
ATOM    167  H3  CV4     2      24.850  33.570  37.940  1.00  0.00            
ATOM    168  H4  CV4     2      25.710  36.170  39.350  1.00  0.00            
ATOM    169  H5  CV4     2      24.960  36.080  37.750  1.00  0.00            
ATOM    170  H6  CV4     2      27.690  35.140  38.300  1.00  0.00            
ATOM    171  H7  CV4     2      25.880  35.030  36.050  1.00  0.00            
ATOM    172  H8  CV4     2      26.810  33.780  36.630  1.00  0.00            
ATOM    173  H9  CV4     2      29.010  34.900  35.780  1.00  0.00            
ATOM    174  H10 CV4     2      28.000  36.050  34.930  1.00  0.00            
ATOM    175  H11 CV4     2      25.190  33.200  31.410  1.00  0.00            
ATOM    176  H12 CV4     2      25.390  31.460  29.930  1.00  0.00            
ATOM    177  H13 CV4     2      26.600  29.280  29.350  1.00  0.00            
ATOM    178  H14 CV4     2      28.060  29.130  30.020  1.00  0.00            
ATOM    179  H15 CV4     2      28.680  29.820  32.390  1.00  0.00            
ATOM    180  H16 CV4     2      28.720  31.790  33.620  1.00  0.00            
ATOM    181  H17 CV4     2      28.360  37.190  37.060  1.00  0.00            
ATOM    182  H18 CV4     2      27.260  37.520  38.390  1.00  0.00            
ATOM    183  H19 CV4     2      26.420  37.490  35.400  1.00  0.00            
ATOM    184  H20 CV4     2      25.340  37.790  36.720  1.00  0.00            
ATOM    185  H21 CV4     2      26.870  38.850  36.410  1.00  0.00            
TER
ENDMDL
MODEL        1
ATOM      1  C1  BCD     1      29.230  37.440  33.210  1.00  0.00            
ATOM      2  O1  BCD     1      28.080  36.620  33.520  1.00  0.00            
ATOM      3  C2  BCD     1      30.270  36.740  32.340  1.00  0.00            
ATOM      4  O2  BCD     1      29.750  36.560  31.060  1.00  0.00            
ATOM      5  C3  BCD     1      30.720  35.370  32.880  1.00  0.00            
ATOM      6  O3  BCD     1      31.700  34.810  32.050  1.00  0.00            
ATOM      7  C4  BCD     1      31.300  35.570  34.280  1.00  0.00            
ATOM      8  C5  BCD     1      30.360  36.530  35.100  1.00  0.00            
ATOM      9  O4  BCD     1      29.950  37.730  34.400  1.00  0.00            
ATOM     10  C6  BCD     1      30.910  37.100  36.450  1.00  0.00            
ATOM     11  O5  BCD     1      32.170  37.710  36.360  1.00  0.00            
ATOM     12  H1  BCD     1      28.920  38.370  32.730  1.00  0.00            
ATOM     13  H2  BCD     1      31.130  37.410  32.240  1.00  0.00            
ATOM     14  H3  BCD     1      28.820  36.820  31.100  1.00  0.00            
ATOM     15  H4  BCD     1      29.840  34.720  32.880  1.00  0.00            
ATOM     16  H5  BCD     1      31.250  34.440  31.290  1.00  0.00            
ATOM     17  H6  BCD     1      32.300  36.010  34.150  1.00  0.00            
ATOM     18  H7  BCD     1      29.480  35.940  35.390  1.00  0.00            
ATOM     19  H8  BCD     1      30.270  37.900  36.830  1.00  0.00            
ATOM     20  H9  BCD     1      30.870  36.390  37.290  1.00  0.00            
ATOM     21  H10 BCD     1      32.270  38.360  37.060  1.00  0.00            
ATOM     22  C7  BCD     1      23.920  37.070  32.900  1.00  0.00            
ATOM     23  O6  BCD     1      23.790  35.720  32.770  1.00  0.00            
ATOM     24  C8  BCD     1      24.830  37.520  31.700  1.00  0.00            
ATOM     25  O7  BCD     1      24.320  37.060  30.460  1.00  0.00            
ATOM     26  C9  BCD     1      26.230  36.960  31.900  1.00  0.00            
ATOM     27  O8  BCD     1      27.220  37.430  30.920  1.00  0.00            
ATOM     28  C10 BCD     1      26.800  37.310  33.340  1.00  0.00            
ATOM     29  C11 BCD     1      25.760  36.870  34.390  1.00  0.00            
ATOM     30  O9  BCD     1      24.450  37.500  34.150  1.00  0.00            
ATOM     31  C12 BCD     1      26.210  37.240  35.810  1.00  0.00            
ATOM     32  O10 BCD     1      26.410  38.640  35.970  1.00  0.00            
ATOM     33  H11 BCD     1      22.920  37.500  32.750  1.00  0.00            
ATOM     34  H12 BCD     1      24.770  38.620  31.710  1.00  0.00            
ATOM     35  H13 BCD     1      23.900  37.850  30.100  1.00  0.00            
ATOM     36  H14 BCD     1      26.250  35.860  31.960  1.00  0.00            
ATOM     37  H15 BCD     1      27.070  38.270  30.490  1.00  0.00            
ATOM     38  H16 BCD     1      26.950  38.400  33.380  1.00  0.00            
ATOM     39  H17 BCD     1      25.660  35.780  34.310  1.00  0.00            
ATOM     40  H18 BCD     1      25.390  36.910  36.460  1.00  0.00            
ATOM     41  H19 BCD     1      27.140  36.700  36.060  1.00  0.00            
ATOM     42  H20 BCD     1      25.590  39.060  35.700  1.00  0.00            
ATOM     43  C13 BCD     1      20.970  32.720  32.480  1.00  0.00            
ATOM     44  O11 BCD     1      21.890  31.810  33.100  1.00  0.00            
ATOM     45  C14 BCD     1      21.520  33.120  31.130  1.00  0.00            
ATOM     46  O12 BCD     1      21.970  31.930  30.480  1.00  0.00            
ATOM     47  C15 BCD     1      22.750  34.060  31.360  1.00  0.00            
ATOM     48  O13 BCD     1      23.280  34.590  30.140  1.00  0.00            
ATOM     49  C16 BCD     1      22.520  35.190  32.450  1.00  0.00            
ATOM     50  C17 BCD     1      21.880  34.590  33.730  1.00  0.00            
ATOM     51  O14 BCD     1      20.750  33.910  33.290  1.00  0.00            
ATOM     52  C18 BCD     1      21.510  35.720  34.640  1.00  0.00            
ATOM     53  O15 BCD     1      20.650  36.630  34.020  1.00  0.00            
ATOM     54  H21 BCD     1      19.970  32.290  32.390  1.00  0.00            
ATOM     55  H22 BCD     1      20.720  33.640  30.600  1.00  0.00            
ATOM     56  H23 BCD     1      21.530  31.190  30.910  1.00  0.00            
ATOM     57  H24 BCD     1      23.530  33.400  31.780  1.00  0.00            
ATOM     58  H25 BCD     1      23.810  35.380  30.280  1.00  0.00            
ATOM     59  H26 BCD     1      21.900  36.000  32.040  1.00  0.00            
ATOM     60  H27 BCD     1      22.530  33.880  34.240  1.00  0.00            
ATOM     61  H28 BCD     1      20.910  35.270  35.440  1.00  0.00            
ATOM     62  H29 BCD     1      22.400  36.310  34.900  1.00  0.00            
ATOM     63  H30 BCD     1      20.050  36.300  33.350  1.00  0.00            
ATOM     64  C19 BCD     1      22.450  27.930  34.000  1.00  0.00            
ATOM     65  O16 BCD     1      23.810  28.120  33.690  1.00  0.00            
ATOM     66  C20 BCD     1      21.520  28.120  32.880  1.00  0.00            
ATOM     67  O17 BCD     1      21.650  27.120  31.890  1.00  0.00            
ATOM     68  C21 BCD     1      21.570  29.520  32.380  1.00  0.00            
ATOM     69  O18 BCD     1      20.530  29.840  31.440  1.00  0.00            
ATOM     70  C22 BCD     1      21.420  30.510  33.540  1.00  0.00            
ATOM     71  C23 BCD     1      22.290  30.140  34.680  1.00  0.00            
ATOM     72  O19 BCD     1      22.140  28.800  35.010  1.00  0.00            
ATOM     73  C24 BCD     1      21.930  30.980  35.920  1.00  0.00            
ATOM     74  O20 BCD     1      20.620  30.970  36.350  1.00  0.00            
ATOM     75  H31 BCD     1      22.360  26.910  34.380  1.00  0.00            
ATOM     76  H32 BCD     1      20.500  28.020  33.280  1.00  0.00            
ATOM     77  H33 BCD     1      22.390  27.290  31.300  1.00  0.00            
ATOM     78  H34 BCD     1      22.520  29.660  31.840  1.00  0.00            
ATOM     79  H35 BCD     1      19.690  29.400  31.580  1.00  0.00            
ATOM     80  H36 BCD     1      20.410  30.610  33.960  1.00  0.00            
ATOM     81  H37 BCD     1      23.350  30.330  34.490  1.00  0.00            
ATOM     82  H38 BCD     1      22.620  30.760  36.750  1.00  0.00            
ATOM     83  H39 BCD     1      22.110  32.040  35.670  1.00  0.00            
ATOM     84  H40 BCD     1      20.030  31.370  35.700  1.00  0.00            
ATOM     85  C25 BCD     1      27.420  26.270  33.620  1.00  0.00            
ATOM     86  O21 BCD     1      28.040  27.590  33.980  1.00  0.00            
ATOM     87  C26 BCD     1      26.740  26.340  32.290  1.00  0.00            
ATOM     88  O22 BCD     1      27.640  26.680  31.340  1.00  0.00            
ATOM     89  C27 BCD     1      25.530  27.220  32.240  1.00  0.00            
ATOM     90  O23 BCD     1      24.860  27.030  30.990  1.00  0.00            
ATOM     91  C28 BCD     1      24.610  26.950  33.450  1.00  0.00            
ATOM     92  C29 BCD     1      25.320  26.870  34.760  1.00  0.00            
ATOM     93  O24 BCD     1      26.480  25.990  34.700  1.00  0.00            
ATOM     94  C30 BCD     1      24.440  26.610  35.990  1.00  0.00            
ATOM     95  O25 BCD     1      23.790  25.360  35.830  1.00  0.00            
ATOM     96  H41 BCD     1      28.170  25.480  33.700  1.00  0.00            
ATOM     97  H42 BCD     1      26.350  25.320  32.150  1.00  0.00            
ATOM     98  H43 BCD     1      27.210  26.780  30.480  1.00  0.00            
ATOM     99  H44 BCD     1      25.780  28.280  32.360  1.00  0.00            
ATOM    100  H45 BCD     1      24.740  27.870  30.550  1.00  0.00            
ATOM    101  H46 BCD     1      23.990  26.050  33.370  1.00  0.00            
ATOM    102  H47 BCD     1      25.720  27.890  34.900  1.00  0.00            
ATOM    103  H48 BCD     1      24.980  26.620  36.940  1.00  0.00            
ATOM    104  H49 BCD     1      23.700  27.400  36.120  1.00  0.00            
ATOM    105  H50 BCD     1      23.040  25.370  36.440  1.00  0.00            
ATOM    106  C31 BCD     1      31.620  28.830  35.620  1.00  0.00            
ATOM    107  O26 BCD     1      31.480  30.220  35.340  1.00  0.00            
ATOM    108  C32 BCD     1      31.650  27.970  34.400  1.00  0.00            
ATOM    109  O27 BCD     1      32.770  28.270  33.510  1.00  0.00            
ATOM    110  C33 BCD     1      30.320  27.990  33.680  1.00  0.00            
ATOM    111  C34 BCD     1      29.290  27.510  34.670  1.00  0.00            
ATOM    112  C35 BCD     1      29.280  28.400  35.870  1.00  0.00            
ATOM    113  O28 BCD     1      30.610  28.440  36.480  1.00  0.00            
ATOM    114  C36 BCD     1      28.280  28.100  36.900  1.00  0.00            
ATOM    115  O29 BCD     1      27.990  29.190  37.800  1.00  0.00            
ATOM    116  O30 BCD     1      30.480  27.130  32.540  1.00  0.00            
ATOM    117  H51 BCD     1      32.560  28.670  36.170  1.00  0.00            
ATOM    118  H52 BCD     1      31.750  26.920  34.720  1.00  0.00            
ATOM    119  H53 BCD     1      32.590  27.830  32.670  1.00  0.00            
ATOM    120  H54 BCD     1      30.150  29.030  33.400  1.00  0.00            
ATOM    121  H55 BCD     1      29.640  27.110  32.070  1.00  0.00            
ATOM    122  H56 BCD     1      29.570  26.480  34.940  1.00  0.00            
ATOM    123  H57 BCD     1      29.090  29.380  35.400  1.00  0.00            
ATOM    124  H58 BCD     1      27.390  27.700  36.390  1.00  0.00            
ATOM    125  H59 BCD     1      28.690  27.240  37.440  1.00  0.00            
ATOM    126  H60 BCD     1      28.540  28.940  38.550  1.00  0.00            
ATOM    127  C37 BCD     1      32.610  34.050  35.610  1.00  0.00            
ATOM    128  O31 BCD     1      31.440  34.260  34.860  1.00  0.00            
ATOM    129  C38 BCD     1      33.520  33.200  34.740  1.00  0.00            
ATOM    130  O32 BCD     1      33.920  33.810  33.490  1.00  0.00            
ATOM    131  C39 BCD     1      33.040  31.800  34.530  1.00  0.00            
ATOM    132  O33 BCD     1      33.930  30.890  33.920  1.00  0.00            
ATOM    133  C40 BCD     1      32.460  31.160  35.770  1.00  0.00            
ATOM    134  C41 BCD     1      31.560  32.090  36.570  1.00  0.00            
ATOM    135  O34 BCD     1      32.310  33.270  36.720  1.00  0.00            
ATOM    136  C42 BCD     1      31.190  31.540  37.990  1.00  0.00            
ATOM    137  O35 BCD     1      30.610  32.490  38.820  1.00  0.00            
ATOM    138  H61 BCD     1      33.170  34.980  35.780  1.00  0.00            
ATOM    139  H62 BCD     1      34.460  33.070  35.280  1.00  0.00            
ATOM    140  H63 BCD     1      33.190  33.930  32.880  1.00  0.00            
ATOM    141  H64 BCD     1      32.150  31.900  33.890  1.00  0.00            
ATOM    142  H65 BCD     1      33.400  30.150  33.610  1.00  0.00            
ATOM    143  H66 BCD     1      33.240  30.770  36.440  1.00  0.00            
ATOM    144  H67 BCD     1      30.680  32.320  35.960  1.00  0.00            
ATOM    145  H68 BCD     1      30.400  30.810  37.790  1.00  0.00            
ATOM    146  H69 BCD     1      32.070  31.010  38.370  1.00  0.00            
ATOM    147  H70 BCD     1      30.960  32.230  39.680  1.00  0.00            
ATOM    148  C1  CV4     2      27.740  30.950  41.700  1.00  0.00            
ATOM    149  C2  CV4     2      27.280  31.120  40.240  1.00  0.00            
ATOM    150  N1  CV4     2      27.380  32.540  39.710  1.00  0.00            
ATOM    151  C3  CV4     2      27.360  32.460  38.210  1.00  0.00            
ATOM    152  C4  CV4     2      27.920  33.650  37.450  1.00  0.00            
ATOM    153  O1  CV4     2      28.140  33.330  36.060  1.00  0.00            
ATOM    154  C5  CV4     2      26.950  33.160  35.390  1.00  0.00            
ATOM    155  C6  CV4     2      27.210  32.460  34.100  1.00  0.00            
ATOM    156  C7  CV4     2      26.080  31.990  33.480  1.00  0.00            
ATOM    157  C8  CV4     2      26.160  31.470  32.180  1.00  0.00            
ATOM    158  C9  CV4     2      27.410  31.290  31.640  1.00  0.00            
ATOM    159  N2  CV4     2      27.440  30.830  30.340  1.00  0.00            
ATOM    160  C10 CV4     2      28.590  31.640  32.300  1.00  0.00            
ATOM    161  C11 CV4     2      28.480  32.330  33.520  1.00  0.00            
ATOM    162  O2  CV4     2      25.830  33.590  35.700  1.00  0.00            
ATOM    163  C12 CV4     2      26.280  33.450  40.250  1.00  0.00            
ATOM    164  C13 CV4     2      24.850  33.170  39.770  1.00  0.00            
ATOM    165  H1  CV4     2      27.550  29.890  41.950  1.00  0.00            
ATOM    166  H2  CV4     2      28.810  31.160  41.830  1.00  0.00            
ATOM    167  H3  CV4     2      27.060  31.490  42.370  1.00  0.00            
ATOM    168  H4  CV4     2      26.210  30.980  40.390  1.00  0.00            
ATOM    169  H5  CV4     2      27.770  30.370  39.620  1.00  0.00            
ATOM    170  H6  CV4     2      28.290  32.930  39.990  1.00  0.00            
ATOM    171  H7  CV4     2      26.330  32.270  37.890  1.00  0.00            
ATOM    172  H8  CV4     2      27.950  31.610  37.890  1.00  0.00            
ATOM    173  H9  CV4     2      28.910  34.010  37.750  1.00  0.00            
ATOM    174  H10 CV4     2      27.270  34.520  37.580  1.00  0.00            
ATOM    175  H11 CV4     2      25.160  32.010  34.070  1.00  0.00            
ATOM    176  H12 CV4     2      25.270  31.280  31.580  1.00  0.00            
ATOM    177  H13 CV4     2      26.660  30.260  30.040  1.00  0.00            
ATOM    178  H14 CV4     2      28.360  30.440  30.160  1.00  0.00            
ATOM    179  H15 CV4     2      29.520  31.680  31.740  1.00  0.00            
ATOM    180  H16 CV4     2      29.290  32.870  34.000  1.00  0.00            
ATOM    181  H17 CV4     2      26.530  34.460  39.930  1.00  0.00            
ATOM    182  H18 CV4     2      26.390  33.390  41.340  1.00  0.00            
ATOM    183  H19 CV4     2      24.090  33.950  39.920  1.00  0.00            
ATOM    184  H20 CV4     2      24.830  32.730  38.770  1.00  0.00            
ATOM    185  H21 CV4     2      24.410  32.350  40.360  1.00  0.00            
TER
ENDMDL
MODEL        1
ATOM      1  C1  BCD     1      21.570  41.840  31.470  1.00  0.00            
ATOM      2  O1  BCD     1      20.940  40.840  30.670  1.00  0.00            
ATOM      3  C2  BCD     1      21.070  43.190  31.150  1.00  0.00            
ATOM      4  O2  BCD     1      19.700  43.210  31.430  1.00  0.00            
ATOM      5  C3  BCD     1      21.390  43.450  29.670  1.00  0.00            
ATOM      6  O3  BCD     1      20.940  44.740  29.230  1.00  0.00            
ATOM      7  C4  BCD     1      22.920  43.300  29.380  1.00  0.00            
ATOM      8  C5  BCD     1      23.520  42.110  30.090  1.00  0.00            
ATOM      9  O4  BCD     1      23.000  41.820  31.330  1.00  0.00            
ATOM     10  C6  BCD     1      25.050  42.320  30.170  1.00  0.00            
ATOM     11  O5  BCD     1      25.760  41.060  30.170  1.00  0.00            
ATOM     12  H1  BCD     1      21.460  41.560  32.520  1.00  0.00            
ATOM     13  H2  BCD     1      21.610  43.940  31.750  1.00  0.00            
ATOM     14  H3  BCD     1      19.320  43.990  31.030  1.00  0.00            
ATOM     15  H4  BCD     1      20.880  42.630  29.150  1.00  0.00            
ATOM     16  H5  BCD     1      21.040  44.730  28.270  1.00  0.00            
ATOM     17  H6  BCD     1      23.410  44.220  29.710  1.00  0.00            
ATOM     18  H7  BCD     1      23.200  41.280  29.440  1.00  0.00            
ATOM     19  H8  BCD     1      25.350  42.970  29.340  1.00  0.00            
ATOM     20  H9  BCD     1      25.310  42.760  31.140  1.00  0.00            
ATOM     21  H10 BCD     1      26.680  41.200  29.960  1.00  0.00            
ATOM     22  C7  BCD     1      18.590  37.390  31.270  1.00  0.00            
ATOM     23  O6  BCD     1      18.620  36.970  29.900  1.00  0.00            
ATOM     24  C8  BCD     1      17.930  38.740  31.350  1.00  0.00            
ATOM     25  O7  BCD     1      16.660  38.590  30.760  1.00  0.00            
ATOM     26  C9  BCD     1      18.800  39.820  30.660  1.00  0.00            
ATOM     27  O8  BCD     1      18.220  41.080  30.800  1.00  0.00            
ATOM     28  C10 BCD     1      20.180  39.840  31.330  1.00  0.00            
ATOM     29  C11 BCD     1      20.850  38.470  31.170  1.00  0.00            
ATOM     30  O9  BCD     1      19.950  37.480  31.750  1.00  0.00            
ATOM     31  C12 BCD     1      22.220  38.400  31.770  1.00  0.00            
ATOM     32  O10 BCD     1      22.290  38.860  33.100  1.00  0.00            
ATOM     33  H11 BCD     1      18.060  36.660  31.890  1.00  0.00            
ATOM     34  H12 BCD     1      17.810  39.020  32.410  1.00  0.00            
ATOM     35  H13 BCD     1      16.720  38.420  29.810  1.00  0.00            
ATOM     36  H14 BCD     1      18.890  39.540  29.600  1.00  0.00            
ATOM     37  H15 BCD     1      18.820  41.720  31.190  1.00  0.00            
ATOM     38  H16 BCD     1      20.110  40.150  32.380  1.00  0.00            
ATOM     39  H17 BCD     1      20.910  38.180  30.110  1.00  0.00            
ATOM     40  H18 BCD     1      22.400  37.320  31.760  1.00  0.00            
ATOM     41  H19 BCD     1      22.910  38.950  31.110  1.00  0.00            
ATOM     42  H20 BCD     1      21.640  38.320  33.570  1.00  0.00            
ATOM     43  C13 BCD     1      18.240  33.410  27.980  1.00  0.00            
ATOM     44  O11 BCD     1      17.100  33.960  27.280  1.00  0.00            
ATOM     45  C14 BCD     1      17.900  33.390  29.470  1.00  0.00            
ATOM     46  O12 BCD     1      16.730  32.630  29.760  1.00  0.00            
ATOM     47  C15 BCD     1      17.780  34.810  30.040  1.00  0.00            
ATOM     48  O13 BCD     1      17.500  34.590  31.380  1.00  0.00            
ATOM     49  C16 BCD     1      19.040  35.610  29.770  1.00  0.00            
ATOM     50  C17 BCD     1      19.380  35.540  28.230  1.00  0.00            
ATOM     51  O14 BCD     1      19.370  34.210  27.770  1.00  0.00            
ATOM     52  C18 BCD     1      20.790  36.040  27.980  1.00  0.00            
ATOM     53  O15 BCD     1      21.770  35.150  28.580  1.00  0.00            
ATOM     54  H21 BCD     1      18.600  32.400  27.750  1.00  0.00            
ATOM     55  H22 BCD     1      18.740  32.870  29.960  1.00  0.00            
ATOM     56  H23 BCD     1      16.550  32.610  30.700  1.00  0.00            
ATOM     57  H24 BCD     1      16.920  35.270  29.540  1.00  0.00            
ATOM     58  H25 BCD     1      16.600  34.890  31.530  1.00  0.00            
ATOM     59  H26 BCD     1      19.880  35.260  30.380  1.00  0.00            
ATOM     60  H27 BCD     1      18.650  36.190  27.730  1.00  0.00            
ATOM     61  H28 BCD     1      20.910  36.050  26.890  1.00  0.00            
ATOM     62  H29 BCD     1      20.960  37.040  28.390  1.00  0.00            
ATOM     63  H30 BCD     1      21.270  34.350  28.760  1.00  0.00            
ATOM     64  C19 BCD     1      18.240  34.790  23.270  1.00  0.00            
ATOM     65  O16 BCD     1      19.510  35.200  23.690  1.00  0.00            
ATOM     66  C20 BCD     1      17.150  35.560  23.960  1.00  0.00            
ATOM     67  O17 BCD     1      17.130  36.880  23.540  1.00  0.00            
ATOM     68  C21 BCD     1      17.290  35.480  25.450  1.00  0.00            
ATOM     69  O18 BCD     1      16.260  36.340  26.040  1.00  0.00            
ATOM     70  C22 BCD     1      17.110  34.080  25.820  1.00  0.00            
ATOM     71  C23 BCD     1      17.990  33.050  24.990  1.00  0.00            
ATOM     72  O19 BCD     1      17.980  33.410  23.610  1.00  0.00            
ATOM     73  C24 BCD     1      17.680  31.540  25.210  1.00  0.00            
ATOM     74  O20 BCD     1      16.380  31.270  24.730  1.00  0.00            
ATOM     75  H31 BCD     1      18.110  34.950  22.190  1.00  0.00            
ATOM     76  H32 BCD     1      16.170  35.100  23.760  1.00  0.00            
ATOM     77  H33 BCD     1      16.930  36.940  22.600  1.00  0.00            
ATOM     78  H34 BCD     1      18.260  35.870  25.770  1.00  0.00            
ATOM     79  H35 BCD     1      16.210  37.070  25.410  1.00  0.00            
ATOM     80  H36 BCD     1      16.070  33.790  25.590  1.00  0.00            
ATOM     81  H37 BCD     1      19.010  33.230  25.360  1.00  0.00            
ATOM     82  H38 BCD     1      18.360  30.930  24.600  1.00  0.00            
ATOM     83  H39 BCD     1      17.810  31.260  26.260  1.00  0.00            
ATOM     84  H40 BCD     1      16.270  31.940  24.050  1.00  0.00            
ATOM     85  C25 BCD     1      23.310  35.730  22.360  1.00  0.00            
ATOM     86  O21 BCD     1      23.170  36.950  23.000  1.00  0.00            
ATOM     87  C26 BCD     1      22.290  35.510  21.190  1.00  0.00            
ATOM     88  O22 BCD     1      22.300  36.560  20.140  1.00  0.00            
ATOM     89  C27 BCD     1      20.930  35.660  21.850  1.00  0.00            
ATOM     90  O23 BCD     1      19.980  35.440  20.720  1.00  0.00            
ATOM     91  C28 BCD     1      20.680  34.700  23.010  1.00  0.00            
ATOM     92  C29 BCD     1      21.870  34.740  24.030  1.00  0.00            
ATOM     93  O24 BCD     1      23.120  34.690  23.380  1.00  0.00            
ATOM     94  C30 BCD     1      21.890  33.590  25.040  1.00  0.00            
ATOM     95  O25 BCD     1      22.980  33.810  25.910  1.00  0.00            
ATOM     96  H41 BCD     1      24.350  35.650  22.030  1.00  0.00            
ATOM     97  H42 BCD     1      22.270  34.490  20.790  1.00  0.00            
ATOM     98  H43 BCD     1      22.260  37.410  20.580  1.00  0.00            
ATOM     99  H44 BCD     1      20.790  36.680  22.250  1.00  0.00            
ATOM    100  H45 BCD     1      19.870  36.280  20.250  1.00  0.00            
ATOM    101  H46 BCD     1      20.500  33.700  22.600  1.00  0.00            
ATOM    102  H47 BCD     1      21.870  35.690  24.580  1.00  0.00            
ATOM    103  H48 BCD     1      20.960  33.590  25.610  1.00  0.00            
ATOM    104  H49 BCD     1      21.960  32.590  24.590  1.00  0.00            
ATOM    105  H50 BCD     1      23.330  34.700  25.780  1.00  0.00            
ATOM    106  C31 BCD     1      24.670  40.880  23.070  1.00  0.00            
ATOM    107  O26 BCD     1      24.040  41.230  24.330  1.00  0.00            
ATOM    108  C32 BCD     1      23.680  40.570  21.990  1.00  0.00            
ATOM    109  O27 BCD     1      22.780  41.680  21.860  1.00  0.00            
ATOM    110  C33 BCD     1      22.930  39.250  22.300  1.00  0.00            
ATOM    111  C34 BCD     1      23.940  38.110  22.620  1.00  0.00            
ATOM    112  C35 BCD     1      25.030  38.530  23.680  1.00  0.00            
ATOM    113  O28 BCD     1      25.550  39.790  23.280  1.00  0.00            
ATOM    114  C36 BCD     1      26.160  37.510  23.930  1.00  0.00            
ATOM    115  O29 BCD     1      27.120  38.060  24.790  1.00  0.00            
ATOM    116  O30 BCD     1      21.990  38.950  21.260  1.00  0.00            
ATOM    117  H51 BCD     1      25.230  41.770  22.760  1.00  0.00            
ATOM    118  H52 BCD     1      24.340  40.480  21.120  1.00  0.00            
ATOM    119  H53 BCD     1      22.260  41.630  21.050  1.00  0.00            
ATOM    120  H54 BCD     1      22.440  39.470  23.260  1.00  0.00            
ATOM    121  H55 BCD     1      21.250  39.540  21.410  1.00  0.00            
ATOM    122  H56 BCD     1      24.440  38.020  21.640  1.00  0.00            
ATOM    123  H57 BCD     1      24.550  38.720  24.650  1.00  0.00            
ATOM    124  H58 BCD     1      25.640  36.580  24.200  1.00  0.00            
ATOM    125  H59 BCD     1      26.660  37.270  22.990  1.00  0.00            
ATOM    126  H60 BCD     1      27.680  38.640  24.270  1.00  0.00            
ATOM    127  C37 BCD     1      23.640  44.130  27.240  1.00  0.00            
ATOM    128  O31 BCD     1      23.120  43.050  27.950  1.00  0.00            
ATOM    129  C38 BCD     1      22.710  44.160  26.010  1.00  0.00            
ATOM    130  O32 BCD     1      21.390  44.500  26.490  1.00  0.00            
ATOM    131  C39 BCD     1      22.680  42.920  25.120  1.00  0.00            
ATOM    132  O33 BCD     1      21.860  43.010  23.890  1.00  0.00            
ATOM    133  C40 BCD     1      24.150  42.540  24.800  1.00  0.00            
ATOM    134  C41 BCD     1      25.020  42.490  26.090  1.00  0.00            
ATOM    135  O34 BCD     1      24.910  43.760  26.790  1.00  0.00            
ATOM    136  C42 BCD     1      26.470  42.130  25.720  1.00  0.00            
ATOM    137  O35 BCD     1      27.150  43.060  24.880  1.00  0.00            
ATOM    138  H61 BCD     1      23.730  45.060  27.820  1.00  0.00            
ATOM    139  H62 BCD     1      23.170  44.910  25.360  1.00  0.00            
ATOM    140  H63 BCD     1      20.750  44.080  25.910  1.00  0.00            
ATOM    141  H64 BCD     1      22.250  42.110  25.730  1.00  0.00            
ATOM    142  H65 BCD     1      21.980  42.170  23.440  1.00  0.00            
ATOM    143  H66 BCD     1      24.570  43.230  24.050  1.00  0.00            
ATOM    144  H67 BCD     1      24.740  41.730  26.830  1.00  0.00            
ATOM    145  H68 BCD     1      26.910  42.090  26.730  1.00  0.00            
ATOM    146  H69 BCD     1      26.430  41.170  25.200  1.00  0.00            
ATOM    147  H70 BCD     1      27.750  43.500  25.490  1.00  0.00            
ATOM    148  C1  CV4     2      26.550  35.520  27.600  1.00  0.00            
ATOM    149  C2  CV4     2      26.460  36.200  29.050  1.00  0.00            
ATOM    150  N1  CV4     2      26.140  37.750  29.250  1.00  0.00            
ATOM    151  C3  CV4     2      24.750  38.100  28.770  1.00  0.00            
ATOM    152  C4  CV4     2      24.790  38.870  27.460  1.00  0.00            
ATOM    153  O1  CV4     2      23.450  39.180  27.280  1.00  0.00            
ATOM    154  C5  CV4     2      22.490  38.530  26.540  1.00  0.00            
ATOM    155  C6  CV4     2      21.150  39.170  26.410  1.00  0.00            
ATOM    156  C7  CV4     2      20.130  38.660  25.550  1.00  0.00            
ATOM    157  C8  CV4     2      18.910  39.250  25.550  1.00  0.00            
ATOM    158  C9  CV4     2      18.570  40.270  26.440  1.00  0.00            
ATOM    159  N2  CV4     2      17.360  40.830  26.420  1.00  0.00            
ATOM    160  C10 CV4     2      19.580  40.870  27.200  1.00  0.00            
ATOM    161  C11 CV4     2      20.900  40.360  27.190  1.00  0.00            
ATOM    162  O2  CV4     2      22.770  37.500  25.980  1.00  0.00            
ATOM    163  C12 CV4     2      26.300  38.080  30.750  1.00  0.00            
ATOM    164  C13 CV4     2      27.670  37.870  31.360  1.00  0.00            
ATOM    165  H1  CV4     2      26.860  34.470  27.570  1.00  0.00            
ATOM    166  H2  CV4     2      25.570  35.500  27.100  1.00  0.00            
ATOM    167  H3  CV4     2      27.210  36.100  26.950  1.00  0.00            
ATOM    168  H4  CV4     2      27.360  35.950  29.610  1.00  0.00            
ATOM    169  H5  CV4     2      25.650  35.680  29.570  1.00  0.00            
ATOM    170  H6  CV4     2      26.790  38.320  28.680  1.00  0.00            
ATOM    171  H7  CV4     2      24.290  38.700  29.560  1.00  0.00            
ATOM    172  H8  CV4     2      24.110  37.210  28.670  1.00  0.00            
ATOM    173  H9  CV4     2      25.120  38.260  26.610  1.00  0.00            
ATOM    174  H10 CV4     2      25.340  39.820  27.510  1.00  0.00            
ATOM    175  H11 CV4     2      20.360  37.760  24.980  1.00  0.00            
ATOM    176  H12 CV4     2      18.180  39.000  24.780  1.00  0.00            
ATOM    177  H13 CV4     2      16.800  40.680  25.590  1.00  0.00            
ATOM    178  H14 CV4     2      17.060  41.540  27.090  1.00  0.00            
ATOM    179  H15 CV4     2      19.370  41.750  27.800  1.00  0.00            
ATOM    180  H16 CV4     2      21.650  40.890  27.760  1.00  0.00            
ATOM    181  H17 CV4     2      25.650  37.490  31.390  1.00  0.00            
ATOM    182  H18 CV4     2      26.050  39.140  30.850  1.00  0.00            
ATOM    183  H19 CV4     2      27.700  38.340  32.350  1.00  0.00            
ATOM    184  H20 CV4     2      27.910  36.830  31.600  1.00  0.00            
ATOM    185  H21 CV4     2      28.580  38.290  30.910  1.00  0.00            
TER
ENDMDL
MODEL        1
ATOM      1  C1  BCD     1      28.260  37.480  34.460  1.00  0.00            
ATOM      2  O1  BCD     1      27.120  36.760  34.850  1.00  0.00            
ATOM      3  C2  BCD     1      28.830  36.990  33.170  1.00  0.00            
ATOM      4  O2  BCD     1      28.020  37.400  32.080  1.00  0.00            
ATOM      5  C3  BCD     1      29.110  35.480  33.290  1.00  0.00            
ATOM      6  O3  BCD     1      29.600  35.030  32.050  1.00  0.00            
ATOM      7  C4  BCD     1      30.090  35.250  34.410  1.00  0.00            
ATOM      8  C5  BCD     1      29.640  35.970  35.740  1.00  0.00            
ATOM      9  O4  BCD     1      29.320  37.290  35.440  1.00  0.00            
ATOM     10  C6  BCD     1      30.660  35.830  36.880  1.00  0.00            
ATOM     11  O5  BCD     1      31.890  36.460  36.450  1.00  0.00            
ATOM     12  H1  BCD     1      27.890  38.510  34.350  1.00  0.00            
ATOM     13  H2  BCD     1      29.800  37.490  33.020  1.00  0.00            
ATOM     14  H3  BCD     1      27.210  36.910  32.200  1.00  0.00            
ATOM     15  H4  BCD     1      28.190  34.970  33.600  1.00  0.00            
ATOM     16  H5  BCD     1      28.850  35.030  31.450  1.00  0.00            
ATOM     17  H6  BCD     1      31.090  35.600  34.130  1.00  0.00            
ATOM     18  H7  BCD     1      28.700  35.550  36.120  1.00  0.00            
ATOM     19  H8  BCD     1      30.260  36.370  37.750  1.00  0.00            
ATOM     20  H9  BCD     1      30.770  34.770  37.140  1.00  0.00            
ATOM     21  H10 BCD     1      31.710  37.330  36.070  1.00  0.00            
ATOM     22  C7  BCD     1      22.970  36.990  34.780  1.00  0.00            
ATOM     23  O6  BCD     1      22.860  35.820  35.590  1.00  0.00            
ATOM     24  C8  BCD     1      23.620  36.660  33.430  1.00  0.00            
ATOM     25  O7  BCD     1      22.930  35.550  32.850  1.00  0.00            
ATOM     26  C9  BCD     1      25.080  36.290  33.690  1.00  0.00            
ATOM     27  O8  BCD     1      25.800  35.900  32.520  1.00  0.00            
ATOM     28  C10 BCD     1      25.840  37.300  34.460  1.00  0.00            
ATOM     29  C11 BCD     1      25.100  37.690  35.690  1.00  0.00            
ATOM     30  O9  BCD     1      23.710  37.940  35.480  1.00  0.00            
ATOM     31  C12 BCD     1      25.680  38.950  36.260  1.00  0.00            
ATOM     32  O10 BCD     1      25.740  40.100  35.350  1.00  0.00            
ATOM     33  H11 BCD     1      22.050  37.520  34.500  1.00  0.00            
ATOM     34  H12 BCD     1      23.560  37.610  32.900  1.00  0.00            
ATOM     35  H13 BCD     1      22.060  35.450  33.240  1.00  0.00            
ATOM     36  H14 BCD     1      25.060  35.470  34.420  1.00  0.00            
ATOM     37  H15 BCD     1      25.270  35.170  32.200  1.00  0.00            
ATOM     38  H16 BCD     1      25.960  38.120  33.740  1.00  0.00            
ATOM     39  H17 BCD     1      25.230  36.890  36.420  1.00  0.00            
ATOM     40  H18 BCD     1      25.220  39.150  37.240  1.00  0.00            
ATOM     41  H19 BCD     1      26.750  38.830  36.500  1.00  0.00            
ATOM     42  H20 BCD     1      26.640  40.140  35.010  1.00  0.00            
ATOM     43  C13 BCD     1      19.960  33.250  36.950  1.00  0.00            
ATOM     44  O11 BCD     1      20.910  32.180  36.920  1.00  0.00            
ATOM     45  C14 BCD     1      19.590  33.870  35.650  1.00  0.00            
ATOM     46  O12 BCD     1      19.120  32.780  34.780  1.00  0.00            
ATOM     47  C15 BCD     1      20.840  34.610  35.040  1.00  0.00            
ATOM     48  O13 BCD     1      20.480  35.370  33.960  1.00  0.00            
ATOM     49  C16 BCD     1      21.540  35.580  36.060  1.00  0.00            
ATOM     50  C17 BCD     1      21.620  34.930  37.470  1.00  0.00            
ATOM     51  O14 BCD     1      20.360  34.260  37.790  1.00  0.00            
ATOM     52  C18 BCD     1      22.060  35.910  38.580  1.00  0.00            
ATOM     53  O15 BCD     1      21.090  36.970  38.900  1.00  0.00            
ATOM     54  H21 BCD     1      19.020  32.830  37.310  1.00  0.00            
ATOM     55  H22 BCD     1      18.800  34.630  35.740  1.00  0.00            
ATOM     56  H23 BCD     1      19.040  33.130  33.890  1.00  0.00            
ATOM     57  H24 BCD     1      21.600  33.910  34.680  1.00  0.00            
ATOM     58  H25 BCD     1      19.540  35.270  33.800  1.00  0.00            
ATOM     59  H26 BCD     1      21.040  36.560  36.000  1.00  0.00            
ATOM     60  H27 BCD     1      22.440  34.220  37.310  1.00  0.00            
ATOM     61  H28 BCD     1      22.300  35.210  39.390  1.00  0.00            
ATOM     62  H29 BCD     1      22.980  36.380  38.180  1.00  0.00            
ATOM     63  H30 BCD     1      20.970  37.660  38.240  1.00  0.00            
ATOM     64  C19 BCD     1      21.300  28.240  37.750  1.00  0.00            
ATOM     65  O16 BCD     1      22.360  28.410  36.800  1.00  0.00            
ATOM     66  C20 BCD     1      19.960  28.510  36.970  1.00  0.00            
ATOM     67  O17 BCD     1      19.740  27.600  35.900  1.00  0.00            
ATOM     68  C21 BCD     1      20.000  29.970  36.450  1.00  0.00            
ATOM     69  O18 BCD     1      18.680  30.420  35.890  1.00  0.00            
ATOM     70  C22 BCD     1      20.510  31.000  37.520  1.00  0.00            
ATOM     71  C23 BCD     1      21.680  30.530  38.360  1.00  0.00            
ATOM     72  O19 BCD     1      21.500  29.190  38.770  1.00  0.00            
ATOM     73  C24 BCD     1      21.800  31.280  39.610  1.00  0.00            
ATOM     74  O20 BCD     1      20.660  31.160  40.420  1.00  0.00            
ATOM     75  H31 BCD     1      21.300  27.210  38.120  1.00  0.00            
ATOM     76  H32 BCD     1      19.170  28.390  37.720  1.00  0.00            
ATOM     77  H33 BCD     1      19.830  26.740  36.320  1.00  0.00            
ATOM     78  H34 BCD     1      20.840  30.000  35.740  1.00  0.00            
ATOM     79  H35 BCD     1      18.880  31.160  35.310  1.00  0.00            
ATOM     80  H36 BCD     1      19.680  31.230  38.210  1.00  0.00            
ATOM     81  H37 BCD     1      22.560  30.630  37.710  1.00  0.00            
ATOM     82  H38 BCD     1      22.670  30.790  40.070  1.00  0.00            
ATOM     83  H39 BCD     1      22.040  32.340  39.420  1.00  0.00            
ATOM     84  H40 BCD     1      20.390  30.270  40.150  1.00  0.00            
ATOM     85  C25 BCD     1      24.920  26.210  34.370  1.00  0.00            
ATOM     86  O21 BCD     1      25.890  27.230  34.450  1.00  0.00            
ATOM     87  C26 BCD     1      23.640  26.700  33.720  1.00  0.00            
ATOM     88  O22 BCD     1      23.920  27.120  32.340  1.00  0.00            
ATOM     89  C27 BCD     1      22.930  27.740  34.520  1.00  0.00            
ATOM     90  O23 BCD     1      21.670  28.240  33.930  1.00  0.00            
ATOM     91  C28 BCD     1      22.750  27.280  36.010  1.00  0.00            
ATOM     92  C29 BCD     1      24.100  26.750  36.480  1.00  0.00            
ATOM     93  O24 BCD     1      24.540  25.720  35.630  1.00  0.00            
ATOM     94  C30 BCD     1      24.050  26.210  37.880  1.00  0.00            
ATOM     95  O25 BCD     1      22.910  25.370  38.090  1.00  0.00            
ATOM     96  H41 BCD     1      25.240  25.380  33.730  1.00  0.00            
ATOM     97  H42 BCD     1      22.950  25.850  33.790  1.00  0.00            
ATOM     98  H43 BCD     1      23.060  27.210  31.940  1.00  0.00            
ATOM     99  H44 BCD     1      23.610  28.600  34.620  1.00  0.00            
ATOM    100  H45 BCD     1      20.900  28.010  34.450  1.00  0.00            
ATOM    101  H46 BCD     1      21.940  26.540  35.960  1.00  0.00            
ATOM    102  H47 BCD     1      24.750  27.630  36.600  1.00  0.00            
ATOM    103  H48 BCD     1      24.930  25.590  38.060  1.00  0.00            
ATOM    104  H49 BCD     1      24.090  27.120  38.500  1.00  0.00            
ATOM    105  H50 BCD     1      22.650  25.470  39.000  1.00  0.00            
ATOM    106  C31 BCD     1      29.760  28.280  34.050  1.00  0.00            
ATOM    107  O26 BCD     1      29.430  29.660  34.200  1.00  0.00            
ATOM    108  C32 BCD     1      29.150  27.710  32.780  1.00  0.00            
ATOM    109  O27 BCD     1      29.590  28.430  31.630  1.00  0.00            
ATOM    110  C33 BCD     1      27.590  27.620  32.910  1.00  0.00            
ATOM    111  C34 BCD     1      27.230  26.940  34.200  1.00  0.00            
ATOM    112  C35 BCD     1      28.040  27.440  35.380  1.00  0.00            
ATOM    113  O28 BCD     1      29.400  27.440  35.070  1.00  0.00            
ATOM    114  C36 BCD     1      27.870  26.740  36.700  1.00  0.00            
ATOM    115  O29 BCD     1      28.120  27.710  37.690  1.00  0.00            
ATOM    116  O30 BCD     1      26.960  26.960  31.850  1.00  0.00            
ATOM    117  H51 BCD     1      30.840  28.170  33.940  1.00  0.00            
ATOM    118  H52 BCD     1      29.430  26.650  32.700  1.00  0.00            
ATOM    119  H53 BCD     1      28.890  28.140  31.030  1.00  0.00            
ATOM    120  H54 BCD     1      27.270  28.670  32.940  1.00  0.00            
ATOM    121  H55 BCD     1      26.040  27.200  31.920  1.00  0.00            
ATOM    122  H56 BCD     1      27.380  25.860  34.230  1.00  0.00            
ATOM    123  H57 BCD     1      27.700  28.480  35.440  1.00  0.00            
ATOM    124  H58 BCD     1      26.820  26.460  36.740  1.00  0.00            
ATOM    125  H59 BCD     1      28.660  25.980  36.790  1.00  0.00            
ATOM    126  H60 BCD     1      27.260  28.100  37.870  1.00  0.00            
ATOM    127  C37 BCD     1      31.340  33.200  34.750  1.00  0.00            
ATOM    128  O31 BCD     1      30.120  33.900  34.730  1.00  0.00            
ATOM    129  C38 BCD     1      31.480  32.550  33.370  1.00  0.00            
ATOM    130  O32 BCD     1      31.630  33.480  32.280  1.00  0.00            
ATOM    131  C39 BCD     1      30.390  31.490  33.220  1.00  0.00            
ATOM    132  O33 BCD     1      30.510  30.810  31.910  1.00  0.00            
ATOM    133  C40 BCD     1      30.520  30.510  34.350  1.00  0.00            
ATOM    134  C41 BCD     1      30.460  31.150  35.740  1.00  0.00            
ATOM    135  O34 BCD     1      31.460  32.230  35.760  1.00  0.00            
ATOM    136  C42 BCD     1      30.770  30.220  36.900  1.00  0.00            
ATOM    137  O35 BCD     1      30.650  30.990  38.020  1.00  0.00            
ATOM    138  H61 BCD     1      32.190  33.850  34.980  1.00  0.00            
ATOM    139  H62 BCD     1      32.430  32.000  33.300  1.00  0.00            
ATOM    140  H63 BCD     1      30.810  33.980  32.240  1.00  0.00            
ATOM    141  H64 BCD     1      29.420  31.990  33.330  1.00  0.00            
ATOM    142  H65 BCD     1      29.950  30.030  31.940  1.00  0.00            
ATOM    143  H66 BCD     1      31.490  30.040  34.150  1.00  0.00            
ATOM    144  H67 BCD     1      29.400  31.400  35.840  1.00  0.00            
ATOM    145  H68 BCD     1      30.080  29.380  36.990  1.00  0.00            
ATOM    146  H69 BCD     1      31.830  29.910  36.920  1.00  0.00            
ATOM    147  H70 BCD     1      31.160  31.770  37.800  1.00  0.00            
ATOM    148  C1  CV4     2      28.370  29.660  40.920  1.00  0.00            
ATOM    149  C2  CV4     2      28.370  31.130  41.420  1.00  0.00            
ATOM    150  N1  CV4     2      28.840  32.220  40.460  1.00  0.00            
ATOM    151  C3  CV4     2      27.840  32.280  39.250  1.00  0.00            
ATOM    152  C4  CV4     2      28.150  33.190  38.050  1.00  0.00            
ATOM    153  O1  CV4     2      27.450  32.790  36.860  1.00  0.00            
ATOM    154  C5  CV4     2      26.100  32.620  36.880  1.00  0.00            
ATOM    155  C6  CV4     2      25.440  32.190  35.600  1.00  0.00            
ATOM    156  C7  CV4     2      24.060  31.980  35.490  1.00  0.00            
ATOM    157  C8  CV4     2      23.390  31.740  34.290  1.00  0.00            
ATOM    158  C9  CV4     2      24.140  31.410  33.170  1.00  0.00            
ATOM    159  N2  CV4     2      23.470  30.950  32.100  1.00  0.00            
ATOM    160  C10 CV4     2      25.540  31.520  33.220  1.00  0.00            
ATOM    161  C11 CV4     2      26.180  31.940  34.410  1.00  0.00            
ATOM    162  O2  CV4     2      25.380  32.740  37.890  1.00  0.00            
ATOM    163  C12 CV4     2      28.900  33.520  41.260  1.00  0.00            
ATOM    164  C13 CV4     2      27.580  33.970  41.930  1.00  0.00            
ATOM    165  H1  CV4     2      27.930  28.970  41.650  1.00  0.00            
ATOM    166  H2  CV4     2      27.830  29.550  39.970  1.00  0.00            
ATOM    167  H3  CV4     2      29.390  29.290  40.770  1.00  0.00            
ATOM    168  H4  CV4     2      28.910  31.330  42.340  1.00  0.00            
ATOM    169  H5  CV4     2      27.330  31.290  41.680  1.00  0.00            
ATOM    170  H6  CV4     2      29.770  31.940  40.100  1.00  0.00            
ATOM    171  H7  CV4     2      26.810  32.360  39.610  1.00  0.00            
ATOM    172  H8  CV4     2      27.810  31.290  38.790  1.00  0.00            
ATOM    173  H9  CV4     2      29.230  33.250  37.910  1.00  0.00            
ATOM    174  H10 CV4     2      27.910  34.240  38.230  1.00  0.00            
ATOM    175  H11 CV4     2      23.420  32.130  36.350  1.00  0.00            
ATOM    176  H12 CV4     2      22.320  31.550  34.270  1.00  0.00            
ATOM    177  H13 CV4     2      22.470  31.080  32.240  1.00  0.00            
ATOM    178  H14 CV4     2      23.610  31.400  31.200  1.00  0.00            
ATOM    179  H15 CV4     2      26.140  31.340  32.330  1.00  0.00            
ATOM    180  H16 CV4     2      27.270  31.880  34.400  1.00  0.00            
ATOM    181  H17 CV4     2      29.160  34.310  40.550  1.00  0.00            
ATOM    182  H18 CV4     2      29.710  33.440  41.980  1.00  0.00            
ATOM    183  H19 CV4     2      26.740  34.210  41.270  1.00  0.00            
ATOM    184  H20 CV4     2      27.260  33.170  42.620  1.00  0.00            
ATOM    185  H21 CV4     2      27.840  34.760  42.640  1.00  0.00            
TER
ENDMDL
MODEL        1
ATOM      1  C1  BCD     1      10.770  31.760  30.780  1.00  0.00            
ATOM      2  O1  BCD     1      11.860  32.560  31.280  1.00  0.00            
ATOM      3  C2  BCD     1      11.090  30.230  30.910  1.00  0.00            
ATOM      4  O2  BCD     1      11.380  29.880  32.250  1.00  0.00            
ATOM      5  C3  BCD     1      12.170  29.880  29.950  1.00  0.00            
ATOM      6  O3  BCD     1      12.460  28.470  29.860  1.00  0.00            
ATOM      7  C4  BCD     1      11.870  30.420  28.540  1.00  0.00            
ATOM      8  C5  BCD     1      11.440  31.900  28.570  1.00  0.00            
ATOM      9  O4  BCD     1      10.430  32.100  29.530  1.00  0.00            
ATOM     10  C6  BCD     1      10.900  32.510  27.310  1.00  0.00            
ATOM     11  O5  BCD     1       9.820  31.710  26.850  1.00  0.00            
ATOM     12  H1  BCD     1       9.890  31.940  31.410  1.00  0.00            
ATOM     13  H2  BCD     1      10.290  29.550  30.600  1.00  0.00            
ATOM     14  H3  BCD     1      12.300  30.140  32.340  1.00  0.00            
ATOM     15  H4  BCD     1      13.090  30.420  30.200  1.00  0.00            
ATOM     16  H5  BCD     1      13.290  28.460  29.390  1.00  0.00            
ATOM     17  H6  BCD     1      11.010  29.900  28.100  1.00  0.00            
ATOM     18  H7  BCD     1      12.290  32.530  28.870  1.00  0.00            
ATOM     19  H8  BCD     1      10.530  33.520  27.530  1.00  0.00            
ATOM     20  H9  BCD     1      11.710  32.660  26.600  1.00  0.00            
ATOM     21  H10 BCD     1       9.110  31.780  27.500  1.00  0.00            
ATOM     22  C7  BCD     1      12.010  36.450  32.780  1.00  0.00            
ATOM     23  O6  BCD     1      13.080  36.600  31.850  1.00  0.00            
ATOM     24  C8  BCD     1      12.430  35.310  33.670  1.00  0.00            
ATOM     25  O7  BCD     1      13.570  35.600  34.480  1.00  0.00            
ATOM     26  C9  BCD     1      12.650  34.000  32.910  1.00  0.00            
ATOM     27  O8  BCD     1      12.860  32.930  33.830  1.00  0.00            
ATOM     28  C10 BCD     1      11.480  33.720  32.000  1.00  0.00            
ATOM     29  C11 BCD     1      11.040  34.920  31.130  1.00  0.00            
ATOM     30  O9  BCD     1      10.900  36.080  31.940  1.00  0.00            
ATOM     31  C12 BCD     1       9.710  34.810  30.390  1.00  0.00            
ATOM     32  O10 BCD     1       8.700  34.280  31.250  1.00  0.00            
ATOM     33  H11 BCD     1      11.760  37.340  33.380  1.00  0.00            
ATOM     34  H12 BCD     1      11.560  35.130  34.320  1.00  0.00            
ATOM     35  H13 BCD     1      13.490  35.260  35.380  1.00  0.00            
ATOM     36  H14 BCD     1      13.450  34.110  32.170  1.00  0.00            
ATOM     37  H15 BCD     1      13.250  32.190  33.360  1.00  0.00            
ATOM     38  H16 BCD     1      10.600  33.520  32.640  1.00  0.00            
ATOM     39  H17 BCD     1      11.700  35.060  30.270  1.00  0.00            
ATOM     40  H18 BCD     1       9.460  35.830  30.050  1.00  0.00            
ATOM     41  H19 BCD     1       9.740  34.230  29.450  1.00  0.00            
ATOM     42  H20 BCD     1       8.180  35.060  31.450  1.00  0.00            
ATOM     43  C13 BCD     1      14.890  40.020  30.230  1.00  0.00            
ATOM     44  O11 BCD     1      15.780  39.320  29.310  1.00  0.00            
ATOM     45  C14 BCD     1      15.200  39.650  31.600  1.00  0.00            
ATOM     46  O12 BCD     1      16.570  40.020  31.870  1.00  0.00            
ATOM     47  C15 BCD     1      14.880  38.210  31.990  1.00  0.00            
ATOM     48  O13 BCD     1      14.880  37.890  33.450  1.00  0.00            
ATOM     49  C16 BCD     1      13.350  38.000  31.560  1.00  0.00            
ATOM     50  C17 BCD     1      13.190  38.310  30.040  1.00  0.00            
ATOM     51  O14 BCD     1      13.560  39.710  29.890  1.00  0.00            
ATOM     52  C18 BCD     1      11.780  38.170  29.490  1.00  0.00            
ATOM     53  O15 BCD     1      10.910  38.960  30.350  1.00  0.00            
ATOM     54  H21 BCD     1      14.970  41.110  30.180  1.00  0.00            
ATOM     55  H22 BCD     1      14.680  40.390  32.230  1.00  0.00            
ATOM     56  H23 BCD     1      16.990  39.860  31.020  1.00  0.00            
ATOM     57  H24 BCD     1      15.570  37.630  31.370  1.00  0.00            
ATOM     58  H25 BCD     1      14.540  37.000  33.540  1.00  0.00            
ATOM     59  H26 BCD     1      12.720  38.600  32.220  1.00  0.00            
ATOM     60  H27 BCD     1      13.860  37.690  29.430  1.00  0.00            
ATOM     61  H28 BCD     1      11.760  38.360  28.410  1.00  0.00            
ATOM     62  H29 BCD     1      11.450  37.120  29.560  1.00  0.00            
ATOM     63  H30 BCD     1      11.300  39.830  30.430  1.00  0.00            
ATOM     64  C19 BCD     1      17.710  39.730  25.620  1.00  0.00            
ATOM     65  O16 BCD     1      17.850  38.310  25.390  1.00  0.00            
ATOM     66  C20 BCD     1      18.400  40.190  26.860  1.00  0.00            
ATOM     67  O17 BCD     1      19.760  39.910  26.610  1.00  0.00            
ATOM     68  C21 BCD     1      17.720  39.620  28.060  1.00  0.00            
ATOM     69  O18 BCD     1      18.380  40.140  29.220  1.00  0.00            
ATOM     70  C22 BCD     1      16.270  40.050  28.180  1.00  0.00            
ATOM     71  C23 BCD     1      15.550  39.540  26.950  1.00  0.00            
ATOM     72  O19 BCD     1      16.260  39.940  25.680  1.00  0.00            
ATOM     73  C24 BCD     1      14.060  39.940  26.920  1.00  0.00            
ATOM     74  O20 BCD     1      13.830  41.370  27.060  1.00  0.00            
ATOM     75  H31 BCD     1      18.130  40.350  24.820  1.00  0.00            
ATOM     76  H32 BCD     1      18.330  41.280  26.930  1.00  0.00            
ATOM     77  H33 BCD     1      19.840  38.970  26.480  1.00  0.00            
ATOM     78  H34 BCD     1      17.690  38.520  28.060  1.00  0.00            
ATOM     79  H35 BCD     1      19.230  39.720  29.380  1.00  0.00            
ATOM     80  H36 BCD     1      16.190  41.150  28.250  1.00  0.00            
ATOM     81  H37 BCD     1      15.550  38.450  26.880  1.00  0.00            
ATOM     82  H38 BCD     1      13.840  39.570  25.910  1.00  0.00            
ATOM     83  H39 BCD     1      13.510  39.300  27.610  1.00  0.00            
ATOM     84  H40 BCD     1      13.920  41.630  27.980  1.00  0.00            
ATOM     85  C25 BCD     1      19.180  35.490  22.700  1.00  0.00            
ATOM     86  O21 BCD     1      18.440  34.610  23.540  1.00  0.00            
ATOM     87  C26 BCD     1      20.290  36.140  23.460  1.00  0.00            
ATOM     88  O22 BCD     1      21.190  35.190  23.900  1.00  0.00            
ATOM     89  C27 BCD     1      19.670  36.860  24.650  1.00  0.00            
ATOM     90  O23 BCD     1      20.570  37.530  25.520  1.00  0.00            
ATOM     91  C28 BCD     1      18.570  37.860  24.260  1.00  0.00            
ATOM     92  C29 BCD     1      17.600  37.280  23.300  1.00  0.00            
ATOM     93  O24 BCD     1      18.290  36.500  22.270  1.00  0.00            
ATOM     94  C30 BCD     1      16.630  38.290  22.730  1.00  0.00            
ATOM     95  O25 BCD     1      17.280  39.310  22.070  1.00  0.00            
ATOM     96  H41 BCD     1      19.570  34.930  21.840  1.00  0.00            
ATOM     97  H42 BCD     1      20.730  36.910  22.800  1.00  0.00            
ATOM     98  H43 BCD     1      21.730  34.890  23.160  1.00  0.00            
ATOM     99  H44 BCD     1      19.200  36.040  25.220  1.00  0.00            
ATOM    100  H45 BCD     1      21.290  37.870  24.990  1.00  0.00            
ATOM    101  H46 BCD     1      19.070  38.740  23.830  1.00  0.00            
ATOM    102  H47 BCD     1      17.040  36.550  23.910  1.00  0.00            
ATOM    103  H48 BCD     1      15.980  37.820  21.980  1.00  0.00            
ATOM    104  H49 BCD     1      15.930  38.770  23.430  1.00  0.00            
ATOM    105  H50 BCD     1      16.660  39.950  21.710  1.00  0.00            
ATOM    106  C31 BCD     1      17.280  30.610  23.760  1.00  0.00            
ATOM    107  O26 BCD     1      16.350  30.860  24.770  1.00  0.00            
ATOM    108  C32 BCD     1      18.600  30.970  24.300  1.00  0.00            
ATOM    109  O27 BCD     1      19.060  30.150  25.430  1.00  0.00            
ATOM    110  C33 BCD     1      18.830  32.430  24.550  1.00  0.00            
ATOM    111  C34 BCD     1      18.410  33.160  23.270  1.00  0.00            
ATOM    112  C35 BCD     1      17.040  32.820  22.750  1.00  0.00            
ATOM    113  O28 BCD     1      16.930  31.380  22.690  1.00  0.00            
ATOM    114  C36 BCD     1      16.670  33.520  21.420  1.00  0.00            
ATOM    115  O29 BCD     1      17.650  33.270  20.380  1.00  0.00            
ATOM    116  O30 BCD     1      20.140  32.740  24.910  1.00  0.00            
ATOM    117  H51 BCD     1      17.290  29.610  23.340  1.00  0.00            
ATOM    118  H52 BCD     1      19.290  30.740  23.480  1.00  0.00            
ATOM    119  H53 BCD     1      19.930  30.410  25.730  1.00  0.00            
ATOM    120  H54 BCD     1      18.110  32.700  25.340  1.00  0.00            
ATOM    121  H55 BCD     1      20.250  33.660  24.660  1.00  0.00            
ATOM    122  H56 BCD     1      19.130  32.960  22.470  1.00  0.00            
ATOM    123  H57 BCD     1      16.350  33.110  23.550  1.00  0.00            
ATOM    124  H58 BCD     1      15.690  33.080  21.200  1.00  0.00            
ATOM    125  H59 BCD     1      16.540  34.580  21.680  1.00  0.00            
ATOM    126  H60 BCD     1      17.450  33.770  19.580  1.00  0.00            
ATOM    127  C37 BCD     1      13.090  29.260  26.720  1.00  0.00            
ATOM    128  O31 BCD     1      13.020  30.340  27.680  1.00  0.00            
ATOM    129  C38 BCD     1      14.450  28.570  26.960  1.00  0.00            
ATOM    130  O32 BCD     1      14.600  28.190  28.350  1.00  0.00            
ATOM    131  C39 BCD     1      15.620  29.430  26.510  1.00  0.00            
ATOM    132  O33 BCD     1      16.820  28.680  26.610  1.00  0.00            
ATOM    133  C40 BCD     1      15.370  29.870  25.050  1.00  0.00            
ATOM    134  C41 BCD     1      14.060  30.590  24.920  1.00  0.00            
ATOM    135  O34 BCD     1      13.070  29.660  25.370  1.00  0.00            
ATOM    136  C42 BCD     1      13.740  31.170  23.540  1.00  0.00            
ATOM    137  O35 BCD     1      12.360  31.470  23.570  1.00  0.00            
ATOM    138  H61 BCD     1      12.290  28.520  26.830  1.00  0.00            
ATOM    139  H62 BCD     1      14.550  27.600  26.450  1.00  0.00            
ATOM    140  H63 BCD     1      15.520  27.890  28.420  1.00  0.00            
ATOM    141  H64 BCD     1      15.570  30.320  27.160  1.00  0.00            
ATOM    142  H65 BCD     1      17.590  29.200  26.340  1.00  0.00            
ATOM    143  H66 BCD     1      15.420  29.070  24.300  1.00  0.00            
ATOM    144  H67 BCD     1      14.050  31.520  25.500  1.00  0.00            
ATOM    145  H68 BCD     1      14.170  32.180  23.460  1.00  0.00            
ATOM    146  H69 BCD     1      13.980  30.510  22.700  1.00  0.00            
ATOM    147  H70 BCD     1      12.040  30.780  24.150  1.00  0.00            
ATOM    148  C1  CV4     2      13.160  36.190  21.240  1.00  0.00            
ATOM    149  C2  CV4     2      12.190  35.060  21.690  1.00  0.00            
ATOM    150  N1  CV4     2      11.100  35.490  22.650  1.00  0.00            
ATOM    151  C3  CV4     2      11.790  35.820  23.980  1.00  0.00            
ATOM    152  C4  CV4     2      12.200  34.600  24.800  1.00  0.00            
ATOM    153  O1  CV4     2      13.060  34.950  25.930  1.00  0.00            
ATOM    154  C5  CV4     2      14.380  35.120  25.740  1.00  0.00            
ATOM    155  C6  CV4     2      15.140  35.330  27.050  1.00  0.00            
ATOM    156  C7  CV4     2      16.510  35.720  27.030  1.00  0.00            
ATOM    157  C8  CV4     2      17.180  35.960  28.300  1.00  0.00            
ATOM    158  C9  CV4     2      16.540  35.540  29.440  1.00  0.00            
ATOM    159  N2  CV4     2      17.180  35.520  30.620  1.00  0.00            
ATOM    160  C10 CV4     2      15.220  35.240  29.480  1.00  0.00            
ATOM    161  C11 CV4     2      14.520  35.120  28.280  1.00  0.00            
ATOM    162  O2  CV4     2      14.920  35.100  24.650  1.00  0.00            
ATOM    163  C12 CV4     2      10.280  36.610  22.060  1.00  0.00            
ATOM    164  C13 CV4     2       8.920  36.880  22.690  1.00  0.00            
ATOM    165  H1  CV4     2      13.540  36.570  22.200  1.00  0.00            
ATOM    166  H2  CV4     2      13.910  35.750  20.570  1.00  0.00            
ATOM    167  H3  CV4     2      12.650  37.080  20.840  1.00  0.00            
ATOM    168  H4  CV4     2      12.820  34.290  22.140  1.00  0.00            
ATOM    169  H5  CV4     2      11.670  34.760  20.780  1.00  0.00            
ATOM    170  H6  CV4     2      10.430  34.730  22.820  1.00  0.00            
ATOM    171  H7  CV4     2      11.040  36.340  24.590  1.00  0.00            
ATOM    172  H8  CV4     2      12.670  36.460  23.880  1.00  0.00            
ATOM    173  H9  CV4     2      12.720  33.880  24.160  1.00  0.00            
ATOM    174  H10 CV4     2      11.290  34.180  25.250  1.00  0.00            
ATOM    175  H11 CV4     2      17.030  35.880  26.090  1.00  0.00            
ATOM    176  H12 CV4     2      18.220  36.280  28.360  1.00  0.00            
ATOM    177  H13 CV4     2      16.610  35.570  31.460  1.00  0.00            
ATOM    178  H14 CV4     2      18.180  35.680  30.600  1.00  0.00            
ATOM    179  H15 CV4     2      14.780  35.200  30.470  1.00  0.00            
ATOM    180  H16 CV4     2      13.460  34.870  28.210  1.00  0.00            
ATOM    181  H17 CV4     2      10.150  36.400  21.000  1.00  0.00            
ATOM    182  H18 CV4     2      10.940  37.470  22.100  1.00  0.00            
ATOM    183  H19 CV4     2       8.250  36.020  22.700  1.00  0.00            
ATOM    184  H20 CV4     2       9.120  37.290  23.680  1.00  0.00            
ATOM    185  H21 CV4     2       8.340  37.670  22.180  1.00  0.00            
TER
ENDMDL
MODEL        1
ATOM      1  C1  BCD     1      25.570  17.900  10.750  1.00  0.00            
ATOM      2  O1  BCD     1      25.100  18.760  11.740  1.00  0.00            
ATOM      3  C2  BCD     1      26.630  16.900  11.230  1.00  0.00            
ATOM      4  O2  BCD     1      25.860  15.980  12.050  1.00  0.00            
ATOM      5  C3  BCD     1      27.820  17.580  11.820  1.00  0.00            
ATOM      6  O3  BCD     1      28.920  16.710  12.120  1.00  0.00            
ATOM      7  C4  BCD     1      28.350  18.570  10.800  1.00  0.00            
ATOM      8  C5  BCD     1      27.290  19.440  10.020  1.00  0.00            
ATOM      9  O4  BCD     1      26.130  18.720   9.710  1.00  0.00            
ATOM     10  C6  BCD     1      27.870  20.080   8.680  1.00  0.00            
ATOM     11  O5  BCD     1      28.320  19.040   7.730  1.00  0.00            
ATOM     12  H1  BCD     1      24.800  17.260  10.290  1.00  0.00            
ATOM     13  H2  BCD     1      26.910  16.400  10.290  1.00  0.00            
ATOM     14  H3  BCD     1      25.110  16.430  12.460  1.00  0.00            
ATOM     15  H4  BCD     1      27.510  18.090  12.740  1.00  0.00            
ATOM     16  H5  BCD     1      28.660  16.040  12.750  1.00  0.00            
ATOM     17  H6  BCD     1      28.830  17.950  10.030  1.00  0.00            
ATOM     18  H7  BCD     1      27.010  20.260  10.680  1.00  0.00            
ATOM     19  H8  BCD     1      27.070  20.680   8.240  1.00  0.00            
ATOM     20  H9  BCD     1      28.760  20.680   8.910  1.00  0.00            
ATOM     21  H10 BCD     1      27.520  18.520   7.610  1.00  0.00            
ATOM     22  C7  BCD     1      21.710  20.260  13.750  1.00  0.00            
ATOM     23  O6  BCD     1      22.700  20.990  14.530  1.00  0.00            
ATOM     24  C8  BCD     1      22.060  18.780  13.960  1.00  0.00            
ATOM     25  O7  BCD     1      21.920  18.360  15.330  1.00  0.00            
ATOM     26  C9  BCD     1      23.520  18.570  13.510  1.00  0.00            
ATOM     27  O8  BCD     1      24.000  17.230  13.940  1.00  0.00            
ATOM     28  C10 BCD     1      23.660  18.860  12.000  1.00  0.00            
ATOM     29  C11 BCD     1      23.170  20.300  11.800  1.00  0.00            
ATOM     30  O9  BCD     1      21.920  20.530  12.390  1.00  0.00            
ATOM     31  C12 BCD     1      23.120  20.650  10.280  1.00  0.00            
ATOM     32  O10 BCD     1      23.240  22.060  10.050  1.00  0.00            
ATOM     33  H11 BCD     1      20.680  20.450  14.060  1.00  0.00            
ATOM     34  H12 BCD     1      21.360  18.150  13.390  1.00  0.00            
ATOM     35  H13 BCD     1      21.710  17.420  15.330  1.00  0.00            
ATOM     36  H14 BCD     1      24.130  19.300  14.070  1.00  0.00            
ATOM     37  H15 BCD     1      24.370  17.270  14.820  1.00  0.00            
ATOM     38  H16 BCD     1      23.160  18.080  11.410  1.00  0.00            
ATOM     39  H17 BCD     1      23.910  20.940  12.300  1.00  0.00            
ATOM     40  H18 BCD     1      23.810  19.980   9.760  1.00  0.00            
ATOM     41  H19 BCD     1      22.160  20.280   9.920  1.00  0.00            
ATOM     42  H20 BCD     1      24.070  22.210   9.580  1.00  0.00            
ATOM     43  C13 BCD     1      22.270  23.740  17.580  1.00  0.00            
ATOM     44  O11 BCD     1      23.600  23.410  18.160  1.00  0.00            
ATOM     45  C14 BCD     1      21.260  22.600  17.610  1.00  0.00            
ATOM     46  O12 BCD     1      21.070  22.050  18.920  1.00  0.00            
ATOM     47  C15 BCD     1      21.630  21.460  16.610  1.00  0.00            
ATOM     48  O13 BCD     1      20.490  20.610  16.320  1.00  0.00            
ATOM     49  C16 BCD     1      22.060  22.050  15.280  1.00  0.00            
ATOM     50  C17 BCD     1      22.950  23.200  15.320  1.00  0.00            
ATOM     51  O14 BCD     1      22.420  24.170  16.230  1.00  0.00            
ATOM     52  C18 BCD     1      23.170  23.860  13.950  1.00  0.00            
ATOM     53  O15 BCD     1      24.460  24.610  14.170  1.00  0.00            
ATOM     54  H21 BCD     1      21.810  24.590  18.100  1.00  0.00            
ATOM     55  H22 BCD     1      20.300  22.940  17.210  1.00  0.00            
ATOM     56  H23 BCD     1      20.230  22.410  19.210  1.00  0.00            
ATOM     57  H24 BCD     1      22.480  20.880  16.990  1.00  0.00            
ATOM     58  H25 BCD     1      20.890  19.910  15.810  1.00  0.00            
ATOM     59  H26 BCD     1      21.120  22.420  14.840  1.00  0.00            
ATOM     60  H27 BCD     1      23.900  22.800  15.700  1.00  0.00            
ATOM     61  H28 BCD     1      23.290  23.160  13.120  1.00  0.00            
ATOM     62  H29 BCD     1      22.380  24.610  13.790  1.00  0.00            
ATOM     63  H30 BCD     1      24.320  25.310  14.800  1.00  0.00            
ATOM     64  C19 BCD     1      26.050  23.680  21.350  1.00  0.00            
ATOM     65  O16 BCD     1      27.040  23.200  20.400  1.00  0.00            
ATOM     66  C20 BCD     1      25.020  22.630  21.520  1.00  0.00            
ATOM     67  O17 BCD     1      25.690  21.510  22.020  1.00  0.00            
ATOM     68  C21 BCD     1      24.300  22.360  20.180  1.00  0.00            
ATOM     69  O18 BCD     1      23.320  21.410  20.240  1.00  0.00            
ATOM     70  C22 BCD     1      23.810  23.670  19.520  1.00  0.00            
ATOM     71  C23 BCD     1      24.810  24.800  19.580  1.00  0.00            
ATOM     72  O19 BCD     1      25.390  24.870  20.890  1.00  0.00            
ATOM     73  C24 BCD     1      24.180  26.090  19.120  1.00  0.00            
ATOM     74  O20 BCD     1      23.140  26.570  19.980  1.00  0.00            
ATOM     75  H31 BCD     1      26.500  23.860  22.340  1.00  0.00            
ATOM     76  H32 BCD     1      24.200  22.990  22.160  1.00  0.00            
ATOM     77  H33 BCD     1      26.610  21.640  21.740  1.00  0.00            
ATOM     78  H34 BCD     1      25.050  21.920  19.510  1.00  0.00            
ATOM     79  H35 BCD     1      22.610  21.590  19.620  1.00  0.00            
ATOM     80  H36 BCD     1      22.850  23.900  20.010  1.00  0.00            
ATOM     81  H37 BCD     1      25.590  24.640  18.830  1.00  0.00            
ATOM     82  H38 BCD     1      25.000  26.820  19.140  1.00  0.00            
ATOM     83  H39 BCD     1      23.760  26.000  18.100  1.00  0.00            
ATOM     84  H40 BCD     1      23.290  27.500  20.180  1.00  0.00            
ATOM     85  C25 BCD     1      31.010  22.780  19.950  1.00  0.00            
ATOM     86  O21 BCD     1      30.730  21.910  18.860  1.00  0.00            
ATOM     87  C26 BCD     1      30.540  22.230  21.330  1.00  0.00            
ATOM     88  O22 BCD     1      31.160  20.940  21.500  1.00  0.00            
ATOM     89  C27 BCD     1      29.050  22.130  21.280  1.00  0.00            
ATOM     90  O23 BCD     1      28.450  21.840  22.540  1.00  0.00            
ATOM     91  C28 BCD     1      28.450  23.420  20.780  1.00  0.00            
ATOM     92  C29 BCD     1      29.160  24.030  19.540  1.00  0.00            
ATOM     93  O24 BCD     1      30.520  24.070  19.750  1.00  0.00            
ATOM     94  C30 BCD     1      28.720  25.420  19.270  1.00  0.00            
ATOM     95  O25 BCD     1      29.420  26.060  18.220  1.00  0.00            
ATOM     96  H41 BCD     1      32.100  22.910  19.950  1.00  0.00            
ATOM     97  H42 BCD     1      30.760  22.890  22.180  1.00  0.00            
ATOM     98  H43 BCD     1      30.610  20.350  22.010  1.00  0.00            
ATOM     99  H44 BCD     1      28.800  21.310  20.590  1.00  0.00            
ATOM    100  H45 BCD     1      28.900  21.070  22.890  1.00  0.00            
ATOM    101  H46 BCD     1      28.590  24.230  21.510  1.00  0.00            
ATOM    102  H47 BCD     1      28.980  23.380  18.670  1.00  0.00            
ATOM    103  H48 BCD     1      27.650  25.320  19.030  1.00  0.00            
ATOM    104  H49 BCD     1      28.700  25.990  20.210  1.00  0.00            
ATOM    105  H50 BCD     1      30.270  26.340  18.560  1.00  0.00            
ATOM    106  C31 BCD     1      32.880  20.360  15.630  1.00  0.00            
ATOM    107  O26 BCD     1      31.750  20.320  14.750  1.00  0.00            
ATOM    108  C32 BCD     1      32.560  19.410  16.750  1.00  0.00            
ATOM    109  O27 BCD     1      32.200  18.110  16.360  1.00  0.00            
ATOM    110  C33 BCD     1      31.450  20.050  17.710  1.00  0.00            
ATOM    111  C34 BCD     1      31.830  21.450  18.060  1.00  0.00            
ATOM    112  C35 BCD     1      32.070  22.330  16.800  1.00  0.00            
ATOM    113  O28 BCD     1      33.140  21.660  16.070  1.00  0.00            
ATOM    114  C36 BCD     1      32.580  23.750  17.040  1.00  0.00            
ATOM    115  O29 BCD     1      32.830  24.210  15.770  1.00  0.00            
ATOM    116  O30 BCD     1      31.320  19.280  18.890  1.00  0.00            
ATOM    117  H51 BCD     1      33.800  20.000  15.160  1.00  0.00            
ATOM    118  H52 BCD     1      33.460  19.320  17.370  1.00  0.00            
ATOM    119  H53 BCD     1      31.820  18.280  15.500  1.00  0.00            
ATOM    120  H54 BCD     1      30.490  20.040  17.180  1.00  0.00            
ATOM    121  H55 BCD     1      31.780  19.680  19.630  1.00  0.00            
ATOM    122  H56 BCD     1      32.750  21.400  18.660  1.00  0.00            
ATOM    123  H57 BCD     1      31.140  22.330  16.230  1.00  0.00            
ATOM    124  H58 BCD     1      31.870  24.360  17.610  1.00  0.00            
ATOM    125  H59 BCD     1      33.440  23.790  17.740  1.00  0.00            
ATOM    126  H60 BCD     1      33.540  23.810  15.270  1.00  0.00            
ATOM    127  C37 BCD     1      30.560  19.700  10.870  1.00  0.00            
ATOM    128  O31 BCD     1      29.300  19.370  11.480  1.00  0.00            
ATOM    129  C38 BCD     1      31.570  18.730  11.420  1.00  0.00            
ATOM    130  O32 BCD     1      31.170  17.430  11.000  1.00  0.00            
ATOM    131  C39 BCD     1      31.710  18.810  12.920  1.00  0.00            
ATOM    132  O33 BCD     1      32.770  17.930  13.410  1.00  0.00            
ATOM    133  C40 BCD     1      32.020  20.270  13.370  1.00  0.00            
ATOM    134  C41 BCD     1      31.080  21.260  12.600  1.00  0.00            
ATOM    135  O34 BCD     1      31.050  21.010  11.190  1.00  0.00            
ATOM    136  C42 BCD     1      31.760  22.580  12.830  1.00  0.00            
ATOM    137  O35 BCD     1      33.160  22.600  12.410  1.00  0.00            
ATOM    138  H61 BCD     1      30.480  19.570   9.780  1.00  0.00            
ATOM    139  H62 BCD     1      32.480  19.000  10.860  1.00  0.00            
ATOM    140  H63 BCD     1      30.280  17.200  11.310  1.00  0.00            
ATOM    141  H64 BCD     1      30.770  18.480  13.370  1.00  0.00            
ATOM    142  H65 BCD     1      32.450  17.030  13.580  1.00  0.00            
ATOM    143  H66 BCD     1      33.040  20.510  13.070  1.00  0.00            
ATOM    144  H67 BCD     1      30.120  21.240  13.140  1.00  0.00            
ATOM    145  H68 BCD     1      31.090  23.230  12.250  1.00  0.00            
ATOM    146  H69 BCD     1      31.580  22.770  13.900  1.00  0.00            
ATOM    147  H70 BCD     1      33.230  22.380  11.470  1.00  0.00            
ATOM    148  C1  CV4     2      26.280  22.080  12.790  1.00  0.00            
ATOM    149  C2  CV4     2      27.630  22.750  12.490  1.00  0.00            
ATOM    150  N1  CV4     2      27.750  24.240  12.540  1.00  0.00            
ATOM    151  C3  CV4     2      27.990  24.760  13.930  1.00  0.00            
ATOM    152  C4  CV4     2      29.100  24.270  14.860  1.00  0.00            
ATOM    153  O1  CV4     2      28.820  22.870  15.190  1.00  0.00            
ATOM    154  C5  CV4     2      27.760  22.620  16.060  1.00  0.00            
ATOM    155  C6  CV4     2      27.380  21.100  16.100  1.00  0.00            
ATOM    156  C7  CV4     2      28.210  20.150  15.530  1.00  0.00            
ATOM    157  C8  CV4     2      27.860  18.770  15.570  1.00  0.00            
ATOM    158  C9  CV4     2      26.570  18.450  16.050  1.00  0.00            
ATOM    159  N2  CV4     2      26.110  17.160  16.080  1.00  0.00            
ATOM    160  C10 CV4     2      25.710  19.470  16.530  1.00  0.00            
ATOM    161  C11 CV4     2      26.110  20.810  16.570  1.00  0.00            
ATOM    162  O2  CV4     2      27.300  23.480  16.730  1.00  0.00            
ATOM    163  C12 CV4     2      28.860  24.810  11.620  1.00  0.00            
ATOM    164  C13 CV4     2      28.890  24.220  10.170  1.00  0.00            
ATOM    165  H1  CV4     2      26.010  22.290  13.830  1.00  0.00            
ATOM    166  H2  CV4     2      25.510  22.340  12.060  1.00  0.00            
ATOM    167  H3  CV4     2      26.480  21.010  12.670  1.00  0.00            
ATOM    168  H4  CV4     2      28.130  22.480  11.560  1.00  0.00            
ATOM    169  H5  CV4     2      28.320  22.360  13.240  1.00  0.00            
ATOM    170  H6  CV4     2      26.890  24.600  12.110  1.00  0.00            
ATOM    171  H7  CV4     2      27.150  24.580  14.600  1.00  0.00            
ATOM    172  H8  CV4     2      28.030  25.840  13.780  1.00  0.00            
ATOM    173  H9  CV4     2      29.230  24.820  15.800  1.00  0.00            
ATOM    174  H10 CV4     2      30.060  24.410  14.330  1.00  0.00            
ATOM    175  H11 CV4     2      29.160  20.540  15.180  1.00  0.00            
ATOM    176  H12 CV4     2      28.630  18.050  15.340  1.00  0.00            
ATOM    177  H13 CV4     2      26.810  16.440  16.100  1.00  0.00            
ATOM    178  H14 CV4     2      25.280  17.100  16.660  1.00  0.00            
ATOM    179  H15 CV4     2      24.710  19.090  16.710  1.00  0.00            
ATOM    180  H16 CV4     2      25.510  21.640  16.930  1.00  0.00            
ATOM    181  H17 CV4     2      29.820  24.720  12.130  1.00  0.00            
ATOM    182  H18 CV4     2      28.540  25.850  11.500  1.00  0.00            
ATOM    183  H19 CV4     2      27.940  24.230   9.620  1.00  0.00            
ATOM    184  H20 CV4     2      29.640  24.710   9.530  1.00  0.00            
ATOM    185  H21 CV4     2      29.330  23.220  10.230  1.00  0.00            
TER
ENDMDL
MODEL        1
ATOM      1  C1  BCD     1      18.040  39.720  30.790  1.00  0.00            
ATOM      2  O1  BCD     1      18.380  38.400  30.480  1.00  0.00            
ATOM      3  C2  BCD     1      16.870  40.150  29.880  1.00  0.00            
ATOM      4  O2  BCD     1      15.760  39.250  30.080  1.00  0.00            
ATOM      5  C3  BCD     1      17.400  40.110  28.420  1.00  0.00            
ATOM      6  O3  BCD     1      16.370  40.380  27.440  1.00  0.00            
ATOM      7  C4  BCD     1      18.700  40.820  28.140  1.00  0.00            
ATOM      8  C5  BCD     1      19.750  40.450  29.150  1.00  0.00            
ATOM      9  O4  BCD     1      19.200  40.480  30.510  1.00  0.00            
ATOM     10  C6  BCD     1      21.070  41.290  29.200  1.00  0.00            
ATOM     11  O5  BCD     1      22.150  40.530  29.800  1.00  0.00            
ATOM     12  H1  BCD     1      17.910  39.820  31.880  1.00  0.00            
ATOM     13  H2  BCD     1      16.480  41.150  30.150  1.00  0.00            
ATOM     14  H3  BCD     1      15.040  39.760  29.730  1.00  0.00            
ATOM     15  H4  BCD     1      17.690  39.060  28.240  1.00  0.00            
ATOM     16  H5  BCD     1      16.580  39.960  26.600  1.00  0.00            
ATOM     17  H6  BCD     1      18.610  41.920  28.090  1.00  0.00            
ATOM     18  H7  BCD     1      20.030  39.440  28.820  1.00  0.00            
ATOM     19  H8  BCD     1      21.340  41.520  28.160  1.00  0.00            
ATOM     20  H9  BCD     1      20.880  42.250  29.680  1.00  0.00            
ATOM     21  H10 BCD     1      23.040  40.840  29.620  1.00  0.00            
ATOM     22  C7  BCD     1      18.980  34.680  32.400  1.00  0.00            
ATOM     23  O6  BCD     1      19.050  33.800  31.290  1.00  0.00            
ATOM     24  C8  BCD     1      17.610  35.300  32.540  1.00  0.00            
ATOM     25  O7  BCD     1      16.530  34.290  32.380  1.00  0.00            
ATOM     26  C9  BCD     1      17.410  36.470  31.550  1.00  0.00            
ATOM     27  O8  BCD     1      16.180  37.190  31.920  1.00  0.00            
ATOM     28  C10 BCD     1      18.590  37.440  31.510  1.00  0.00            
ATOM     29  C11 BCD     1      19.860  36.660  31.280  1.00  0.00            
ATOM     30  O9  BCD     1      20.040  35.630  32.320  1.00  0.00            
ATOM     31  C12 BCD     1      21.050  37.580  31.140  1.00  0.00            
ATOM     32  O10 BCD     1      21.420  38.130  32.420  1.00  0.00            
ATOM     33  H11 BCD     1      19.090  34.180  33.370  1.00  0.00            
ATOM     34  H12 BCD     1      17.540  35.710  33.560  1.00  0.00            
ATOM     35  H13 BCD     1      15.770  34.630  32.860  1.00  0.00            
ATOM     36  H14 BCD     1      17.280  36.010  30.560  1.00  0.00            
ATOM     37  H15 BCD     1      15.890  37.730  31.190  1.00  0.00            
ATOM     38  H16 BCD     1      18.670  37.920  32.490  1.00  0.00            
ATOM     39  H17 BCD     1      19.780  36.000  30.400  1.00  0.00            
ATOM     40  H18 BCD     1      21.800  36.800  30.960  1.00  0.00            
ATOM     41  H19 BCD     1      20.930  38.300  30.310  1.00  0.00            
ATOM     42  H20 BCD     1      21.950  37.550  32.960  1.00  0.00            
ATOM     43  C13 BCD     1      21.410  30.450  30.110  1.00  0.00            
ATOM     44  O11 BCD     1      20.310  29.650  29.570  1.00  0.00            
ATOM     45  C14 BCD     1      21.160  30.620  31.660  1.00  0.00            
ATOM     46  O12 BCD     1      20.980  29.330  32.340  1.00  0.00            
ATOM     47  C15 BCD     1      19.950  31.510  31.980  1.00  0.00            
ATOM     48  O13 BCD     1      19.760  31.720  33.420  1.00  0.00            
ATOM     49  C16 BCD     1      20.230  32.840  31.300  1.00  0.00            
ATOM     50  C17 BCD     1      20.540  32.700  29.780  1.00  0.00            
ATOM     51  O14 BCD     1      21.610  31.760  29.530  1.00  0.00            
ATOM     52  C18 BCD     1      21.070  33.960  29.070  1.00  0.00            
ATOM     53  O15 BCD     1      22.220  34.580  29.740  1.00  0.00            
ATOM     54  H21 BCD     1      22.320  29.880  29.890  1.00  0.00            
ATOM     55  H22 BCD     1      21.960  31.170  32.170  1.00  0.00            
ATOM     56  H23 BCD     1      21.530  29.450  33.110  1.00  0.00            
ATOM     57  H24 BCD     1      19.010  31.080  31.600  1.00  0.00            
ATOM     58  H25 BCD     1      18.850  31.880  33.700  1.00  0.00            
ATOM     59  H26 BCD     1      21.120  33.320  31.730  1.00  0.00            
ATOM     60  H27 BCD     1      19.660  32.210  29.340  1.00  0.00            
ATOM     61  H28 BCD     1      21.510  33.630  28.120  1.00  0.00            
ATOM     62  H29 BCD     1      20.380  34.780  28.860  1.00  0.00            
ATOM     63  H30 BCD     1      22.900  33.910  29.820  1.00  0.00            
ATOM     64  C19 BCD     1      20.350  30.120  25.300  1.00  0.00            
ATOM     65  O16 BCD     1      21.020  31.420  25.280  1.00  0.00            
ATOM     66  C20 BCD     1      18.980  30.220  26.040  1.00  0.00            
ATOM     67  O17 BCD     1      18.180  31.210  25.410  1.00  0.00            
ATOM     68  C21 BCD     1      19.170  30.550  27.490  1.00  0.00            
ATOM     69  O18 BCD     1      17.920  30.710  28.120  1.00  0.00            
ATOM     70  C22 BCD     1      20.070  29.490  28.150  1.00  0.00            
ATOM     71  C23 BCD     1      21.360  29.220  27.340  1.00  0.00            
ATOM     72  O19 BCD     1      21.110  29.110  25.950  1.00  0.00            
ATOM     73  C24 BCD     1      22.100  27.990  27.880  1.00  0.00            
ATOM     74  O20 BCD     1      21.250  26.780  27.960  1.00  0.00            
ATOM     75  H31 BCD     1      20.220  29.780  24.270  1.00  0.00            
ATOM     76  H32 BCD     1      18.470  29.250  25.990  1.00  0.00            
ATOM     77  H33 BCD     1      18.220  31.040  24.460  1.00  0.00            
ATOM     78  H34 BCD     1      19.750  31.480  27.520  1.00  0.00            
ATOM     79  H35 BCD     1      17.900  31.670  28.250  1.00  0.00            
ATOM     80  H36 BCD     1      19.450  28.590  28.110  1.00  0.00            
ATOM     81  H37 BCD     1      22.070  30.040  27.530  1.00  0.00            
ATOM     82  H38 BCD     1      23.010  27.840  27.280  1.00  0.00            
ATOM     83  H39 BCD     1      22.400  28.150  28.920  1.00  0.00            
ATOM     84  H40 BCD     1      21.750  26.030  28.290  1.00  0.00            
ATOM     85  C25 BCD     1      23.740  33.590  23.110  1.00  0.00            
ATOM     86  O21 BCD     1      22.860  34.730  23.210  1.00  0.00            
ATOM     87  C26 BCD     1      22.960  32.530  22.380  1.00  0.00            
ATOM     88  O22 BCD     1      22.360  33.040  21.180  1.00  0.00            
ATOM     89  C27 BCD     1      21.740  31.980  23.100  1.00  0.00            
ATOM     90  O23 BCD     1      21.120  30.850  22.410  1.00  0.00            
ATOM     91  C28 BCD     1      22.180  31.580  24.500  1.00  0.00            
ATOM     92  C29 BCD     1      23.010  32.670  25.230  1.00  0.00            
ATOM     93  O24 BCD     1      24.090  33.100  24.350  1.00  0.00            
ATOM     94  C30 BCD     1      23.660  32.230  26.560  1.00  0.00            
ATOM     95  O25 BCD     1      24.210  33.430  27.230  1.00  0.00            
ATOM     96  H41 BCD     1      24.620  33.860  22.520  1.00  0.00            
ATOM     97  H42 BCD     1      23.590  31.640  22.220  1.00  0.00            
ATOM     98  H43 BCD     1      22.240  32.300  20.570  1.00  0.00            
ATOM     99  H44 BCD     1      21.020  32.800  23.250  1.00  0.00            
ATOM    100  H45 BCD     1      20.520  31.130  21.700  1.00  0.00            
ATOM    101  H46 BCD     1      22.720  30.620  24.430  1.00  0.00            
ATOM    102  H47 BCD     1      22.310  33.480  25.480  1.00  0.00            
ATOM    103  H48 BCD     1      22.990  31.670  27.230  1.00  0.00            
ATOM    104  H49 BCD     1      24.470  31.550  26.270  1.00  0.00            
ATOM    105  H50 BCD     1      23.670  34.210  27.070  1.00  0.00            
ATOM    106  C31 BCD     1      22.570  38.780  22.290  1.00  0.00            
ATOM    107  O26 BCD     1      21.700  38.880  23.490  1.00  0.00            
ATOM    108  C32 BCD     1      22.010  37.800  21.230  1.00  0.00            
ATOM    109  O27 BCD     1      20.720  38.180  20.750  1.00  0.00            
ATOM    110  C33 BCD     1      21.880  36.440  21.850  1.00  0.00            
ATOM    111  C34 BCD     1      23.170  35.960  22.470  1.00  0.00            
ATOM    112  C35 BCD     1      23.740  37.030  23.400  1.00  0.00            
ATOM    113  O28 BCD     1      23.830  38.270  22.680  1.00  0.00            
ATOM    114  C36 BCD     1      25.060  36.750  24.010  1.00  0.00            
ATOM    115  O29 BCD     1      25.680  37.900  24.570  1.00  0.00            
ATOM    116  O30 BCD     1      21.340  35.520  20.980  1.00  0.00            
ATOM    117  H51 BCD     1      22.680  39.770  21.850  1.00  0.00            
ATOM    118  H52 BCD     1      22.750  37.780  20.420  1.00  0.00            
ATOM    119  H53 BCD     1      20.550  37.660  19.960  1.00  0.00            
ATOM    120  H54 BCD     1      21.210  36.560  22.710  1.00  0.00            
ATOM    121  H55 BCD     1      21.820  34.690  21.070  1.00  0.00            
ATOM    122  H56 BCD     1      23.860  35.660  21.670  1.00  0.00            
ATOM    123  H57 BCD     1      23.020  37.180  24.220  1.00  0.00            
ATOM    124  H58 BCD     1      25.070  36.010  24.820  1.00  0.00            
ATOM    125  H59 BCD     1      25.770  36.310  23.290  1.00  0.00            
ATOM    126  H60 BCD     1      25.630  38.640  23.950  1.00  0.00            
ATOM    127  C37 BCD     1      18.960  41.200  25.720  1.00  0.00            
ATOM    128  O31 BCD     1      19.180  40.350  26.870  1.00  0.00            
ATOM    129  C38 BCD     1      18.370  40.370  24.550  1.00  0.00            
ATOM    130  O32 BCD     1      17.250  39.660  24.880  1.00  0.00            
ATOM    131  C39 BCD     1      19.370  39.320  23.960  1.00  0.00            
ATOM    132  O33 BCD     1      18.770  38.800  22.710  1.00  0.00            
ATOM    133  C40 BCD     1      20.750  39.950  23.670  1.00  0.00            
ATOM    134  C41 BCD     1      21.170  40.720  24.920  1.00  0.00            
ATOM    135  O34 BCD     1      20.210  41.680  25.330  1.00  0.00            
ATOM    136  C42 BCD     1      22.580  41.310  24.880  1.00  0.00            
ATOM    137  O35 BCD     1      22.480  42.420  23.960  1.00  0.00            
ATOM    138  H61 BCD     1      18.370  42.080  25.990  1.00  0.00            
ATOM    139  H62 BCD     1      18.310  41.080  23.710  1.00  0.00            
ATOM    140  H63 BCD     1      17.100  39.050  24.150  1.00  0.00            
ATOM    141  H64 BCD     1      19.540  38.490  24.660  1.00  0.00            
ATOM    142  H65 BCD     1      19.490  38.420  22.190  1.00  0.00            
ATOM    143  H66 BCD     1      20.830  40.680  22.860  1.00  0.00            
ATOM    144  H67 BCD     1      21.390  40.010  25.730  1.00  0.00            
ATOM    145  H68 BCD     1      22.850  41.670  25.880  1.00  0.00            
ATOM    146  H69 BCD     1      23.380  40.630  24.580  1.00  0.00            
ATOM    147  H70 BCD     1      21.820  43.060  24.240  1.00  0.00            
ATOM    148  C1  CV4     2      26.720  35.310  29.770  1.00  0.00            
ATOM    149  C2  CV4     2      25.420  35.900  29.200  1.00  0.00            
ATOM    150  N1  CV4     2      24.880  37.180  29.650  1.00  0.00            
ATOM    151  C3  CV4     2      23.530  37.400  28.990  1.00  0.00            
ATOM    152  C4  CV4     2      23.530  37.950  27.500  1.00  0.00            
ATOM    153  O1  CV4     2      22.260  37.730  26.960  1.00  0.00            
ATOM    154  C5  CV4     2      21.920  36.420  26.490  1.00  0.00            
ATOM    155  C6  CV4     2      20.530  36.250  26.030  1.00  0.00            
ATOM    156  C7  CV4     2      20.150  35.250  25.100  1.00  0.00            
ATOM    157  C8  CV4     2      18.810  35.000  24.940  1.00  0.00            
ATOM    158  C9  CV4     2      17.780  35.790  25.530  1.00  0.00            
ATOM    159  N2  CV4     2      16.440  35.670  25.280  1.00  0.00            
ATOM    160  C10 CV4     2      18.200  36.760  26.410  1.00  0.00            
ATOM    161  C11 CV4     2      19.570  37.000  26.620  1.00  0.00            
ATOM    162  O2  CV4     2      22.690  35.490  26.510  1.00  0.00            
ATOM    163  C12 CV4     2      24.660  37.310  31.170  1.00  0.00            
ATOM    164  C13 CV4     2      24.500  38.740  31.780  1.00  0.00            
ATOM    165  H1  CV4     2      26.970  34.440  29.150  1.00  0.00            
ATOM    166  H2  CV4     2      27.480  36.090  29.650  1.00  0.00            
ATOM    167  H3  CV4     2      26.650  35.140  30.850  1.00  0.00            
ATOM    168  H4  CV4     2      24.690  35.130  29.440  1.00  0.00            
ATOM    169  H5  CV4     2      25.680  36.010  28.140  1.00  0.00            
ATOM    170  H6  CV4     2      25.540  37.910  29.340  1.00  0.00            
ATOM    171  H7  CV4     2      22.860  37.970  29.630  1.00  0.00            
ATOM    172  H8  CV4     2      23.160  36.400  28.760  1.00  0.00            
ATOM    173  H9  CV4     2      24.230  37.340  26.920  1.00  0.00            
ATOM    174  H10 CV4     2      23.830  38.990  27.320  1.00  0.00            
ATOM    175  H11 CV4     2      20.930  34.660  24.620  1.00  0.00            
ATOM    176  H12 CV4     2      18.550  34.180  24.270  1.00  0.00            
ATOM    177  H13 CV4     2      16.140  35.170  24.460  1.00  0.00            
ATOM    178  H14 CV4     2      15.730  36.070  25.880  1.00  0.00            
ATOM    179  H15 CV4     2      17.500  37.520  26.770  1.00  0.00            
ATOM    180  H16 CV4     2      19.920  37.810  27.250  1.00  0.00            
ATOM    181  H17 CV4     2      25.560  36.820  31.540  1.00  0.00            
ATOM    182  H18 CV4     2      23.790  36.670  31.280  1.00  0.00            
ATOM    183  H19 CV4     2      23.560  39.270  31.580  1.00  0.00            
ATOM    184  H20 CV4     2      24.450  38.640  32.880  1.00  0.00            
ATOM    185  H21 CV4     2      25.330  39.410  31.520  1.00  0.00            
TER
ENDMDL
MODEL        1
ATOM      1  C1  BCD     1      16.730  41.480  32.790  1.00  0.00            
ATOM      2  O1  BCD     1      17.170  40.080  32.890  1.00  0.00            
ATOM      3  C2  BCD     1      15.320  41.490  32.220  1.00  0.00            
ATOM      4  O2  BCD     1      14.340  41.020  33.040  1.00  0.00            
ATOM      5  C3  BCD     1      15.240  40.910  30.770  1.00  0.00            
ATOM      6  O3  BCD     1      13.890  41.150  30.280  1.00  0.00            
ATOM      7  C4  BCD     1      16.290  41.630  29.930  1.00  0.00            
ATOM      8  C5  BCD     1      17.710  41.670  30.510  1.00  0.00            
ATOM      9  O4  BCD     1      17.570  42.150  31.850  1.00  0.00            
ATOM     10  C6  BCD     1      18.600  42.520  29.680  1.00  0.00            
ATOM     11  O5  BCD     1      19.910  42.360  30.080  1.00  0.00            
ATOM     12  H1  BCD     1      16.740  41.970  33.770  1.00  0.00            
ATOM     13  H2  BCD     1      15.100  42.560  32.100  1.00  0.00            
ATOM     14  H3  BCD     1      13.520  41.120  32.550  1.00  0.00            
ATOM     15  H4  BCD     1      15.580  39.870  30.760  1.00  0.00            
ATOM     16  H5  BCD     1      13.830  40.930  29.340  1.00  0.00            
ATOM     17  H6  BCD     1      16.020  42.690  29.830  1.00  0.00            
ATOM     18  H7  BCD     1      18.120  40.660  30.650  1.00  0.00            
ATOM     19  H8  BCD     1      18.600  42.170  28.640  1.00  0.00            
ATOM     20  H9  BCD     1      18.280  43.560  29.800  1.00  0.00            
ATOM     21  H10 BCD     1      20.460  42.570  29.320  1.00  0.00            
ATOM     22  C7  BCD     1      18.520  37.040  35.440  1.00  0.00            
ATOM     23  O6  BCD     1      18.240  35.990  34.550  1.00  0.00            
ATOM     24  C8  BCD     1      17.260  37.720  35.790  1.00  0.00            
ATOM     25  O7  BCD     1      16.270  36.760  36.150  1.00  0.00            
ATOM     26  C9  BCD     1      16.650  38.770  34.860  1.00  0.00            
ATOM     27  O8  BCD     1      15.600  39.600  35.380  1.00  0.00            
ATOM     28  C10 BCD     1      17.720  39.660  34.100  1.00  0.00            
ATOM     29  C11 BCD     1      18.990  38.800  33.800  1.00  0.00            
ATOM     30  O9  BCD     1      19.370  38.070  34.950  1.00  0.00            
ATOM     31  C12 BCD     1      20.150  39.660  33.240  1.00  0.00            
ATOM     32  O10 BCD     1      20.670  40.560  34.260  1.00  0.00            
ATOM     33  H11 BCD     1      19.000  36.610  36.330  1.00  0.00            
ATOM     34  H12 BCD     1      17.410  38.270  36.730  1.00  0.00            
ATOM     35  H13 BCD     1      16.780  36.020  36.520  1.00  0.00            
ATOM     36  H14 BCD     1      16.170  38.170  34.080  1.00  0.00            
ATOM     37  H15 BCD     1      15.060  39.850  34.620  1.00  0.00            
ATOM     38  H16 BCD     1      18.040  40.470  34.760  1.00  0.00            
ATOM     39  H17 BCD     1      18.650  38.120  33.000  1.00  0.00            
ATOM     40  H18 BCD     1      20.920  38.980  32.860  1.00  0.00            
ATOM     41  H19 BCD     1      19.750  40.240  32.390  1.00  0.00            
ATOM     42  H20 BCD     1      21.060  39.960  34.910  1.00  0.00            
ATOM     43  C13 BCD     1      20.410  32.930  32.670  1.00  0.00            
ATOM     44  O11 BCD     1      19.410  31.910  32.780  1.00  0.00            
ATOM     45  C14 BCD     1      20.910  33.420  34.080  1.00  0.00            
ATOM     46  O12 BCD     1      21.450  32.410  34.900  1.00  0.00            
ATOM     47  C15 BCD     1      19.800  34.190  34.710  1.00  0.00            
ATOM     48  O13 BCD     1      20.140  34.500  36.090  1.00  0.00            
ATOM     49  C16 BCD     1      19.380  35.370  33.850  1.00  0.00            
ATOM     50  C17 BCD     1      18.980  34.870  32.500  1.00  0.00            
ATOM     51  O14 BCD     1      20.010  34.070  31.920  1.00  0.00            
ATOM     52  C18 BCD     1      18.790  35.930  31.380  1.00  0.00            
ATOM     53  O15 BCD     1      19.930  36.640  31.110  1.00  0.00            
ATOM     54  H21 BCD     1      21.290  32.490  32.210  1.00  0.00            
ATOM     55  H22 BCD     1      21.790  34.070  34.000  1.00  0.00            
ATOM     56  H23 BCD     1      20.750  31.760  34.970  1.00  0.00            
ATOM     57  H24 BCD     1      18.940  33.500  34.790  1.00  0.00            
ATOM     58  H25 BCD     1      20.770  33.860  36.430  1.00  0.00            
ATOM     59  H26 BCD     1      20.270  36.000  33.770  1.00  0.00            
ATOM     60  H27 BCD     1      18.070  34.250  32.550  1.00  0.00            
ATOM     61  H28 BCD     1      18.410  35.450  30.470  1.00  0.00            
ATOM     62  H29 BCD     1      17.940  36.550  31.680  1.00  0.00            
ATOM     63  H30 BCD     1      20.630  35.980  31.090  1.00  0.00            
ATOM     64  C19 BCD     1      17.970  31.220  28.730  1.00  0.00            
ATOM     65  O16 BCD     1      18.590  32.400  28.270  1.00  0.00            
ATOM     66  C20 BCD     1      17.010  31.590  29.840  1.00  0.00            
ATOM     67  O17 BCD     1      16.010  32.450  29.310  1.00  0.00            
ATOM     68  C21 BCD     1      17.610  32.180  31.080  1.00  0.00            
ATOM     69  O18 BCD     1      16.710  32.350  32.190  1.00  0.00            
ATOM     70  C22 BCD     1      18.750  31.330  31.590  1.00  0.00            
ATOM     71  C23 BCD     1      19.730  31.010  30.420  1.00  0.00            
ATOM     72  O19 BCD     1      19.040  30.420  29.330  1.00  0.00            
ATOM     73  C24 BCD     1      20.860  30.150  30.750  1.00  0.00            
ATOM     74  O20 BCD     1      20.430  28.860  31.130  1.00  0.00            
ATOM     75  H31 BCD     1      17.640  30.590  27.900  1.00  0.00            
ATOM     76  H32 BCD     1      16.510  30.630  30.050  1.00  0.00            
ATOM     77  H33 BCD     1      16.530  33.060  28.790  1.00  0.00            
ATOM     78  H34 BCD     1      18.030  33.150  30.810  1.00  0.00            
ATOM     79  H35 BCD     1      15.910  32.830  31.960  1.00  0.00            
ATOM     80  H36 BCD     1      18.330  30.370  31.910  1.00  0.00            
ATOM     81  H37 BCD     1      20.240  31.940  30.120  1.00  0.00            
ATOM     82  H38 BCD     1      21.610  30.090  29.950  1.00  0.00            
ATOM     83  H39 BCD     1      21.350  30.570  31.640  1.00  0.00            
ATOM     84  H40 BCD     1      19.700  28.650  30.550  1.00  0.00            
ATOM     85  C25 BCD     1      19.660  34.040  24.530  1.00  0.00            
ATOM     86  O21 BCD     1      19.000  35.260  24.930  1.00  0.00            
ATOM     87  C26 BCD     1      18.670  32.900  24.490  1.00  0.00            
ATOM     88  O22 BCD     1      17.730  33.190  23.490  1.00  0.00            
ATOM     89  C27 BCD     1      18.040  32.550  25.880  1.00  0.00            
ATOM     90  O23 BCD     1      17.200  31.370  25.840  1.00  0.00            
ATOM     91  C28 BCD     1      19.140  32.410  26.940  1.00  0.00            
ATOM     92  C29 BCD     1      20.100  33.550  26.870  1.00  0.00            
ATOM     93  O24 BCD     1      20.540  33.700  25.520  1.00  0.00            
ATOM     94  C30 BCD     1      21.210  33.540  27.940  1.00  0.00            
ATOM     95  O25 BCD     1      21.920  34.820  27.780  1.00  0.00            
ATOM     96  H41 BCD     1      20.170  34.190  23.570  1.00  0.00            
ATOM     97  H42 BCD     1      19.190  32.000  24.120  1.00  0.00            
ATOM     98  H43 BCD     1      17.150  32.450  23.310  1.00  0.00            
ATOM     99  H44 BCD     1      17.440  33.470  25.990  1.00  0.00            
ATOM    100  H45 BCD     1      16.420  31.450  25.280  1.00  0.00            
ATOM    101  H46 BCD     1      19.600  31.430  26.810  1.00  0.00            
ATOM    102  H47 BCD     1      19.450  34.370  27.170  1.00  0.00            
ATOM    103  H48 BCD     1      20.800  33.520  28.960  1.00  0.00            
ATOM    104  H49 BCD     1      21.890  32.690  27.790  1.00  0.00            
ATOM    105  H50 BCD     1      21.180  35.420  27.700  1.00  0.00            
ATOM    106  C31 BCD     1      17.810  39.060  23.760  1.00  0.00            
ATOM    107  O26 BCD     1      17.540  39.210  25.190  1.00  0.00            
ATOM    108  C32 BCD     1      17.040  37.920  23.200  1.00  0.00            
ATOM    109  O27 BCD     1      15.630  38.260  23.210  1.00  0.00            
ATOM    110  C33 BCD     1      17.300  36.600  24.000  1.00  0.00            
ATOM    111  C34 BCD     1      18.820  36.290  24.010  1.00  0.00            
ATOM    112  C35 BCD     1      19.680  37.550  24.440  1.00  0.00            
ATOM    113  O28 BCD     1      19.240  38.710  23.720  1.00  0.00            
ATOM    114  C36 BCD     1      21.170  37.260  24.220  1.00  0.00            
ATOM    115  O29 BCD     1      22.080  38.240  24.790  1.00  0.00            
ATOM    116  O30 BCD     1      16.470  35.530  23.540  1.00  0.00            
ATOM    117  H51 BCD     1      17.640  39.980  23.200  1.00  0.00            
ATOM    118  H52 BCD     1      17.450  37.810  22.190  1.00  0.00            
ATOM    119  H53 BCD     1      15.240  37.530  22.710  1.00  0.00            
ATOM    120  H54 BCD     1      16.960  36.760  25.030  1.00  0.00            
ATOM    121  H55 BCD     1      17.110  34.820  23.380  1.00  0.00            
ATOM    122  H56 BCD     1      19.180  36.020  23.010  1.00  0.00            
ATOM    123  H57 BCD     1      19.480  37.740  25.510  1.00  0.00            
ATOM    124  H58 BCD     1      21.430  36.280  24.640  1.00  0.00            
ATOM    125  H59 BCD     1      21.420  37.280  23.150  1.00  0.00            
ATOM    126  H60 BCD     1      21.840  39.030  24.310  1.00  0.00            
ATOM    127  C37 BCD     1      15.650  41.830  27.620  1.00  0.00            
ATOM    128  O31 BCD     1      16.300  41.070  28.620  1.00  0.00            
ATOM    129  C38 BCD     1      14.680  40.880  26.910  1.00  0.00            
ATOM    130  O32 BCD     1      13.570  40.530  27.760  1.00  0.00            
ATOM    131  C39 BCD     1      15.440  39.720  26.240  1.00  0.00            
ATOM    132  O33 BCD     1      14.490  38.900  25.480  1.00  0.00            
ATOM    133  C40 BCD     1      16.650  40.250  25.490  1.00  0.00            
ATOM    134  C41 BCD     1      17.470  41.350  26.180  1.00  0.00            
ATOM    135  O34 BCD     1      16.600  42.290  26.670  1.00  0.00            
ATOM    136  C42 BCD     1      18.430  42.030  25.270  1.00  0.00            
ATOM    137  O35 BCD     1      17.810  42.690  24.150  1.00  0.00            
ATOM    138  H61 BCD     1      15.120  42.710  27.990  1.00  0.00            
ATOM    139  H62 BCD     1      14.290  41.620  26.200  1.00  0.00            
ATOM    140  H63 BCD     1      12.930  40.070  27.210  1.00  0.00            
ATOM    141  H64 BCD     1      15.750  39.190  27.140  1.00  0.00            
ATOM    142  H65 BCD     1      14.890  38.710  24.620  1.00  0.00            
ATOM    143  H66 BCD     1      16.300  40.790  24.600  1.00  0.00            
ATOM    144  H67 BCD     1      18.040  41.000  27.060  1.00  0.00            
ATOM    145  H68 BCD     1      18.890  42.820  25.890  1.00  0.00            
ATOM    146  H69 BCD     1      19.230  41.340  24.980  1.00  0.00            
ATOM    147  H70 BCD     1      18.160  43.580  24.090  1.00  0.00            
ATOM    148  C1  CV4     2      24.900  38.360  26.960  1.00  0.00            
ATOM    149  C2  CV4     2      23.590  37.960  27.610  1.00  0.00            
ATOM    150  N1  CV4     2      23.230  38.620  28.910  1.00  0.00            
ATOM    151  C3  CV4     2      21.750  38.380  29.210  1.00  0.00            
ATOM    152  C4  CV4     2      20.690  39.190  28.410  1.00  0.00            
ATOM    153  O1  CV4     2      19.410  38.640  28.720  1.00  0.00            
ATOM    154  C5  CV4     2      19.030  37.390  28.280  1.00  0.00            
ATOM    155  C6  CV4     2      17.570  37.070  28.390  1.00  0.00            
ATOM    156  C7  CV4     2      17.100  35.860  27.850  1.00  0.00            
ATOM    157  C8  CV4     2      15.750  35.490  28.080  1.00  0.00            
ATOM    158  C9  CV4     2      14.930  36.230  28.900  1.00  0.00            
ATOM    159  N2  CV4     2      13.680  35.700  29.220  1.00  0.00            
ATOM    160  C10 CV4     2      15.440  37.330  29.500  1.00  0.00            
ATOM    161  C11 CV4     2      16.720  37.810  29.260  1.00  0.00            
ATOM    162  O2  CV4     2      19.820  36.570  27.830  1.00  0.00            
ATOM    163  C12 CV4     2      24.230  38.140  30.000  1.00  0.00            
ATOM    164  C13 CV4     2      24.380  38.930  31.260  1.00  0.00            
ATOM    165  H1  CV4     2      25.740  38.250  27.660  1.00  0.00            
ATOM    166  H2  CV4     2      25.050  37.760  26.060  1.00  0.00            
ATOM    167  H3  CV4     2      24.860  39.400  26.610  1.00  0.00            
ATOM    168  H4  CV4     2      23.650  36.900  27.870  1.00  0.00            
ATOM    169  H5  CV4     2      22.850  38.160  26.830  1.00  0.00            
ATOM    170  H6  CV4     2      23.270  39.640  28.780  1.00  0.00            
ATOM    171  H7  CV4     2      21.630  38.570  30.280  1.00  0.00            
ATOM    172  H8  CV4     2      21.540  37.330  28.980  1.00  0.00            
ATOM    173  H9  CV4     2      20.920  39.070  27.340  1.00  0.00            
ATOM    174  H10 CV4     2      20.600  40.270  28.560  1.00  0.00            
ATOM    175  H11 CV4     2      17.720  35.230  27.220  1.00  0.00            
ATOM    176  H12 CV4     2      15.410  34.620  27.520  1.00  0.00            
ATOM    177  H13 CV4     2      13.370  35.040  28.520  1.00  0.00            
ATOM    178  H14 CV4     2      12.920  36.370  29.300  1.00  0.00            
ATOM    179  H15 CV4     2      14.860  37.850  30.260  1.00  0.00            
ATOM    180  H16 CV4     2      17.150  38.660  29.780  1.00  0.00            
ATOM    181  H17 CV4     2      25.220  37.970  29.570  1.00  0.00            
ATOM    182  H18 CV4     2      23.900  37.140  30.270  1.00  0.00            
ATOM    183  H19 CV4     2      24.910  38.160  31.840  1.00  0.00            
ATOM    184  H20 CV4     2      25.080  39.740  31.060  1.00  0.00            
ATOM    185  H21 CV4     2      23.390  39.120  31.700  1.00  0.00            
TER
ENDMDL
MODEL        1
ATOM      1  C1  BCD     1      20.250  40.220  34.180  1.00  0.00            
ATOM      2  O1  BCD     1      20.180  38.830  33.950  1.00  0.00            
ATOM      3  C2  BCD     1      18.970  40.750  33.590  1.00  0.00            
ATOM      4  O2  BCD     1      17.830  40.140  34.200  1.00  0.00            
ATOM      5  C3  BCD     1      19.060  40.480  32.060  1.00  0.00            
ATOM      6  O3  BCD     1      17.880  40.950  31.370  1.00  0.00            
ATOM      7  C4  BCD     1      20.270  41.070  31.400  1.00  0.00            
ATOM      8  C5  BCD     1      21.500  40.530  32.090  1.00  0.00            
ATOM      9  O4  BCD     1      21.410  40.730  33.520  1.00  0.00            
ATOM     10  C6  BCD     1      22.820  41.150  31.650  1.00  0.00            
ATOM     11  O5  BCD     1      23.870  40.490  32.330  1.00  0.00            
ATOM     12  H1  BCD     1      20.300  40.300  35.270  1.00  0.00            
ATOM     13  H2  BCD     1      18.960  41.840  33.720  1.00  0.00            
ATOM     14  H3  BCD     1      17.200  40.840  34.380  1.00  0.00            
ATOM     15  H4  BCD     1      19.080  39.410  31.810  1.00  0.00            
ATOM     16  H5  BCD     1      17.880  40.620  30.460  1.00  0.00            
ATOM     17  H6  BCD     1      20.380  42.140  31.620  1.00  0.00            
ATOM     18  H7  BCD     1      21.630  39.450  31.970  1.00  0.00            
ATOM     19  H8  BCD     1      22.900  40.940  30.580  1.00  0.00            
ATOM     20  H9  BCD     1      22.920  42.220  31.850  1.00  0.00            
ATOM     21  H10 BCD     1      24.550  41.170  32.320  1.00  0.00            
ATOM     22  C7  BCD     1      20.920  35.060  35.750  1.00  0.00            
ATOM     23  O6  BCD     1      20.910  34.260  34.590  1.00  0.00            
ATOM     24  C8  BCD     1      19.550  35.840  36.070  1.00  0.00            
ATOM     25  O7  BCD     1      18.420  34.860  36.060  1.00  0.00            
ATOM     26  C9  BCD     1      19.320  37.020  35.140  1.00  0.00            
ATOM     27  O8  BCD     1      18.190  37.720  35.580  1.00  0.00            
ATOM     28  C10 BCD     1      20.480  37.950  35.000  1.00  0.00            
ATOM     29  C11 BCD     1      21.730  37.070  34.730  1.00  0.00            
ATOM     30  O9  BCD     1      21.950  36.040  35.690  1.00  0.00            
ATOM     31  C12 BCD     1      22.990  37.940  34.680  1.00  0.00            
ATOM     32  O10 BCD     1      23.510  38.230  35.940  1.00  0.00            
ATOM     33  H11 BCD     1      21.160  34.410  36.600  1.00  0.00            
ATOM     34  H12 BCD     1      19.740  36.190  37.090  1.00  0.00            
ATOM     35  H13 BCD     1      18.330  34.490  36.950  1.00  0.00            
ATOM     36  H14 BCD     1      19.160  36.570  34.150  1.00  0.00            
ATOM     37  H15 BCD     1      18.080  38.490  35.010  1.00  0.00            
ATOM     38  H16 BCD     1      20.580  38.560  35.900  1.00  0.00            
ATOM     39  H17 BCD     1      21.590  36.630  33.730  1.00  0.00            
ATOM     40  H18 BCD     1      23.640  37.320  34.040  1.00  0.00            
ATOM     41  H19 BCD     1      22.790  38.850  34.080  1.00  0.00            
ATOM     42  H20 BCD     1      22.860  38.800  36.360  1.00  0.00            
ATOM     43  C13 BCD     1      23.500  31.630  32.460  1.00  0.00            
ATOM     44  O11 BCD     1      22.510  30.570  32.370  1.00  0.00            
ATOM     45  C14 BCD     1      23.880  31.930  33.940  1.00  0.00            
ATOM     46  O12 BCD     1      24.510  30.800  34.570  1.00  0.00            
ATOM     47  C15 BCD     1      22.720  32.520  34.780  1.00  0.00            
ATOM     48  O13 BCD     1      23.050  32.650  36.210  1.00  0.00            
ATOM     49  C16 BCD     1      22.180  33.800  34.050  1.00  0.00            
ATOM     50  C17 BCD     1      22.050  33.520  32.580  1.00  0.00            
ATOM     51  O14 BCD     1      23.080  32.890  32.000  1.00  0.00            
ATOM     52  C18 BCD     1      21.710  34.800  31.850  1.00  0.00            
ATOM     53  O15 BCD     1      22.840  35.640  31.820  1.00  0.00            
ATOM     54  H21 BCD     1      24.310  31.250  31.830  1.00  0.00            
ATOM     55  H22 BCD     1      24.630  32.730  33.820  1.00  0.00            
ATOM     56  H23 BCD     1      24.920  31.130  35.380  1.00  0.00            
ATOM     57  H24 BCD     1      21.870  31.840  34.620  1.00  0.00            
ATOM     58  H25 BCD     1      22.490  32.110  36.770  1.00  0.00            
ATOM     59  H26 BCD     1      22.940  34.580  34.160  1.00  0.00            
ATOM     60  H27 BCD     1      21.120  32.930  32.630  1.00  0.00            
ATOM     61  H28 BCD     1      21.310  34.440  30.900  1.00  0.00            
ATOM     62  H29 BCD     1      20.850  35.340  32.290  1.00  0.00            
ATOM     63  H30 BCD     1      23.620  35.080  31.930  1.00  0.00            
ATOM     64  C19 BCD     1      21.460  30.470  28.210  1.00  0.00            
ATOM     65  O16 BCD     1      21.800  31.840  27.850  1.00  0.00            
ATOM     66  C20 BCD     1      20.360  30.460  29.290  1.00  0.00            
ATOM     67  O17 BCD     1      19.180  31.090  28.860  1.00  0.00            
ATOM     68  C21 BCD     1      20.910  30.900  30.610  1.00  0.00            
ATOM     69  O18 BCD     1      19.850  30.780  31.610  1.00  0.00            
ATOM     70  C22 BCD     1      22.080  30.080  31.050  1.00  0.00            
ATOM     71  C23 BCD     1      23.140  30.120  29.910  1.00  0.00            
ATOM     72  O19 BCD     1      22.550  29.750  28.700  1.00  0.00            
ATOM     73  C24 BCD     1      24.430  29.220  30.080  1.00  0.00            
ATOM     74  O20 BCD     1      24.040  27.860  30.340  1.00  0.00            
ATOM     75  H31 BCD     1      21.080  30.000  27.300  1.00  0.00            
ATOM     76  H32 BCD     1      20.200  29.390  29.460  1.00  0.00            
ATOM     77  H33 BCD     1      18.520  30.910  29.530  1.00  0.00            
ATOM     78  H34 BCD     1      21.240  31.950  30.610  1.00  0.00            
ATOM     79  H35 BCD     1      19.270  31.520  31.420  1.00  0.00            
ATOM     80  H36 BCD     1      21.740  29.040  31.100  1.00  0.00            
ATOM     81  H37 BCD     1      23.630  31.090  29.730  1.00  0.00            
ATOM     82  H38 BCD     1      25.060  29.280  29.180  1.00  0.00            
ATOM     83  H39 BCD     1      24.960  29.630  30.960  1.00  0.00            
ATOM     84  H40 BCD     1      24.170  27.620  31.260  1.00  0.00            
ATOM     85  C25 BCD     1      22.900  33.930  24.480  1.00  0.00            
ATOM     86  O21 BCD     1      22.180  35.100  25.000  1.00  0.00            
ATOM     87  C26 BCD     1      21.910  32.810  24.260  1.00  0.00            
ATOM     88  O22 BCD     1      20.930  33.180  23.390  1.00  0.00            
ATOM     89  C27 BCD     1      21.310  32.240  25.570  1.00  0.00            
ATOM     90  O23 BCD     1      20.670  30.940  25.290  1.00  0.00            
ATOM     91  C28 BCD     1      22.430  32.030  26.590  1.00  0.00            
ATOM     92  C29 BCD     1      23.360  33.220  26.660  1.00  0.00            
ATOM     93  O24 BCD     1      23.870  33.410  25.360  1.00  0.00            
ATOM     94  C30 BCD     1      24.490  33.040  27.640  1.00  0.00            
ATOM     95  O25 BCD     1      25.150  34.310  27.740  1.00  0.00            
ATOM     96  H41 BCD     1      23.460  34.210  23.580  1.00  0.00            
ATOM     97  H42 BCD     1      22.490  31.960  23.870  1.00  0.00            
ATOM     98  H43 BCD     1      20.270  32.510  23.220  1.00  0.00            
ATOM     99  H44 BCD     1      20.570  32.920  26.010  1.00  0.00            
ATOM    100  H45 BCD     1      20.020  30.850  25.990  1.00  0.00            
ATOM    101  H46 BCD     1      23.070  31.170  26.340  1.00  0.00            
ATOM    102  H47 BCD     1      22.740  34.090  26.910  1.00  0.00            
ATOM    103  H48 BCD     1      24.180  32.840  28.670  1.00  0.00            
ATOM    104  H49 BCD     1      25.200  32.270  27.320  1.00  0.00            
ATOM    105  H50 BCD     1      24.430  34.950  27.750  1.00  0.00            
ATOM    106  C31 BCD     1      21.730  39.050  24.670  1.00  0.00            
ATOM    107  O26 BCD     1      21.370  39.050  26.060  1.00  0.00            
ATOM    108  C32 BCD     1      20.660  38.330  23.870  1.00  0.00            
ATOM    109  O27 BCD     1      19.380  38.860  24.160  1.00  0.00            
ATOM    110  C33 BCD     1      20.750  36.810  24.350  1.00  0.00            
ATOM    111  C34 BCD     1      22.160  36.320  24.350  1.00  0.00            
ATOM    112  C35 BCD     1      23.120  37.260  25.080  1.00  0.00            
ATOM    113  O28 BCD     1      23.000  38.430  24.390  1.00  0.00            
ATOM    114  C36 BCD     1      24.620  36.920  24.960  1.00  0.00            
ATOM    115  O29 BCD     1      25.360  37.860  25.700  1.00  0.00            
ATOM    116  O30 BCD     1      19.970  35.820  23.590  1.00  0.00            
ATOM    117  H51 BCD     1      21.760  40.100  24.340  1.00  0.00            
ATOM    118  H52 BCD     1      20.890  38.470  22.800  1.00  0.00            
ATOM    119  H53 BCD     1      18.860  38.860  23.360  1.00  0.00            
ATOM    120  H54 BCD     1      20.410  36.780  25.400  1.00  0.00            
ATOM    121  H55 BCD     1      20.180  35.000  24.050  1.00  0.00            
ATOM    122  H56 BCD     1      22.520  36.250  23.320  1.00  0.00            
ATOM    123  H57 BCD     1      22.830  37.240  26.140  1.00  0.00            
ATOM    124  H58 BCD     1      24.940  35.910  25.220  1.00  0.00            
ATOM    125  H59 BCD     1      24.770  36.920  23.870  1.00  0.00            
ATOM    126  H60 BCD     1      25.760  38.510  25.120  1.00  0.00            
ATOM    127  C37 BCD     1      19.830  41.520  29.050  1.00  0.00            
ATOM    128  O31 BCD     1      20.430  40.690  30.050  1.00  0.00            
ATOM    129  C38 BCD     1      18.930  40.680  28.150  1.00  0.00            
ATOM    130  O32 BCD     1      17.790  40.270  28.870  1.00  0.00            
ATOM    131  C39 BCD     1      19.650  39.470  27.570  1.00  0.00            
ATOM    132  O33 BCD     1      18.750  38.580  26.950  1.00  0.00            
ATOM    133  C40 BCD     1      20.740  40.130  26.610  1.00  0.00            
ATOM    134  C41 BCD     1      21.680  40.940  27.570  1.00  0.00            
ATOM    135  O34 BCD     1      20.910  42.010  28.220  1.00  0.00            
ATOM    136  C42 BCD     1      22.910  41.520  26.890  1.00  0.00            
ATOM    137  O35 BCD     1      22.580  42.430  25.900  1.00  0.00            
ATOM    138  H61 BCD     1      19.330  42.400  29.460  1.00  0.00            
ATOM    139  H62 BCD     1      18.600  41.270  27.280  1.00  0.00            
ATOM    140  H63 BCD     1      17.530  39.500  28.360  1.00  0.00            
ATOM    141  H64 BCD     1      20.180  38.950  28.370  1.00  0.00            
ATOM    142  H65 BCD     1      19.020  38.570  26.020  1.00  0.00            
ATOM    143  H66 BCD     1      20.240  40.770  25.870  1.00  0.00            
ATOM    144  H67 BCD     1      21.920  40.130  28.280  1.00  0.00            
ATOM    145  H68 BCD     1      23.480  41.940  27.720  1.00  0.00            
ATOM    146  H69 BCD     1      23.580  40.750  26.480  1.00  0.00            
ATOM    147  H70 BCD     1      22.140  43.240  26.160  1.00  0.00            
ATOM    148  C1  CV4     2      28.680  38.100  28.860  1.00  0.00            
ATOM    149  C2  CV4     2      27.180  37.900  28.800  1.00  0.00            
ATOM    150  N1  CV4     2      26.530  38.330  30.070  1.00  0.00            
ATOM    151  C3  CV4     2      25.060  37.910  29.970  1.00  0.00            
ATOM    152  C4  CV4     2      24.170  38.500  28.900  1.00  0.00            
ATOM    153  O1  CV4     2      22.790  38.090  29.200  1.00  0.00            
ATOM    154  C5  CV4     2      22.370  36.820  28.860  1.00  0.00            
ATOM    155  C6  CV4     2      20.900  36.500  29.160  1.00  0.00            
ATOM    156  C7  CV4     2      20.260  35.490  28.380  1.00  0.00            
ATOM    157  C8  CV4     2      18.960  35.100  28.700  1.00  0.00            
ATOM    158  C9  CV4     2      18.260  35.800  29.670  1.00  0.00            
ATOM    159  N2  CV4     2      16.950  35.460  29.900  1.00  0.00            
ATOM    160  C10 CV4     2      18.880  36.890  30.340  1.00  0.00            
ATOM    161  C11 CV4     2      20.250  37.150  30.220  1.00  0.00            
ATOM    162  O2  CV4     2      23.130  36.040  28.300  1.00  0.00            
ATOM    163  C12 CV4     2      27.230  37.740  31.310  1.00  0.00            
ATOM    164  C13 CV4     2      26.730  38.270  32.710  1.00  0.00            
ATOM    165  H1  CV4     2      28.870  39.160  29.030  1.00  0.00            
ATOM    166  H2  CV4     2      29.130  37.390  29.570  1.00  0.00            
ATOM    167  H3  CV4     2      29.050  37.770  27.880  1.00  0.00            
ATOM    168  H4  CV4     2      27.000  36.830  28.670  1.00  0.00            
ATOM    169  H5  CV4     2      26.860  38.510  27.950  1.00  0.00            
ATOM    170  H6  CV4     2      26.550  39.360  30.060  1.00  0.00            
ATOM    171  H7  CV4     2      24.590  38.110  30.940  1.00  0.00            
ATOM    172  H8  CV4     2      25.070  36.830  29.860  1.00  0.00            
ATOM    173  H9  CV4     2      24.340  38.160  27.870  1.00  0.00            
ATOM    174  H10 CV4     2      24.160  39.600  28.910  1.00  0.00            
ATOM    175  H11 CV4     2      20.750  35.030  27.530  1.00  0.00            
ATOM    176  H12 CV4     2      18.490  34.340  28.090  1.00  0.00            
ATOM    177  H13 CV4     2      16.490  34.850  29.240  1.00  0.00            
ATOM    178  H14 CV4     2      16.360  36.120  30.390  1.00  0.00            
ATOM    179  H15 CV4     2      18.350  37.400  31.140  1.00  0.00            
ATOM    180  H16 CV4     2      20.880  37.800  30.820  1.00  0.00            
ATOM    181  H17 CV4     2      28.320  37.850  31.310  1.00  0.00            
ATOM    182  H18 CV4     2      27.190  36.650  31.300  1.00  0.00            
ATOM    183  H19 CV4     2      26.860  39.360  32.770  1.00  0.00            
ATOM    184  H20 CV4     2      25.660  38.030  32.720  1.00  0.00            
ATOM    185  H21 CV4     2      27.320  37.750  33.490  1.00  0.00            
TER
ENDMDL
MODEL        1
ATOM      1  C1  BCD     1      20.470  39.020  34.030  1.00  0.00            
ATOM      2  O1  BCD     1      20.450  37.630  33.580  1.00  0.00            
ATOM      3  C2  BCD     1      19.110  39.670  33.750  1.00  0.00            
ATOM      4  O2  BCD     1      18.040  38.860  34.310  1.00  0.00            
ATOM      5  C3  BCD     1      18.930  39.820  32.200  1.00  0.00            
ATOM      6  O3  BCD     1      17.650  40.460  31.900  1.00  0.00            
ATOM      7  C4  BCD     1      20.100  40.520  31.470  1.00  0.00            
ATOM      8  C5  BCD     1      21.410  39.910  31.890  1.00  0.00            
ATOM      9  O4  BCD     1      21.460  39.770  33.380  1.00  0.00            
ATOM     10  C6  BCD     1      22.490  40.890  31.520  1.00  0.00            
ATOM     11  O5  BCD     1      23.770  40.330  31.810  1.00  0.00            
ATOM     12  H1  BCD     1      20.760  39.080  35.090  1.00  0.00            
ATOM     13  H2  BCD     1      19.120  40.680  34.170  1.00  0.00            
ATOM     14  H3  BCD     1      17.260  39.190  33.870  1.00  0.00            
ATOM     15  H4  BCD     1      18.910  38.790  31.820  1.00  0.00            
ATOM     16  H5  BCD     1      17.590  40.270  30.960  1.00  0.00            
ATOM     17  H6  BCD     1      20.040  41.620  31.550  1.00  0.00            
ATOM     18  H7  BCD     1      21.550  38.930  31.410  1.00  0.00            
ATOM     19  H8  BCD     1      22.420  41.150  30.450  1.00  0.00            
ATOM     20  H9  BCD     1      22.290  41.750  32.170  1.00  0.00            
ATOM     21  H10 BCD     1      24.360  41.090  31.800  1.00  0.00            
ATOM     22  C7  BCD     1      21.740  33.940  34.820  1.00  0.00            
ATOM     23  O6  BCD     1      21.520  33.360  33.550  1.00  0.00            
ATOM     24  C8  BCD     1      20.550  34.540  35.560  1.00  0.00            
ATOM     25  O7  BCD     1      19.610  33.430  35.720  1.00  0.00            
ATOM     26  C9  BCD     1      19.980  35.670  34.740  1.00  0.00            
ATOM     27  O8  BCD     1      18.890  36.300  35.490  1.00  0.00            
ATOM     28  C10 BCD     1      21.030  36.700  34.440  1.00  0.00            
ATOM     29  C11 BCD     1      22.250  36.090  33.880  1.00  0.00            
ATOM     30  O9  BCD     1      22.690  35.040  34.720  1.00  0.00            
ATOM     31  C12 BCD     1      23.500  37.010  33.770  1.00  0.00            
ATOM     32  O10 BCD     1      23.990  37.560  34.940  1.00  0.00            
ATOM     33  H11 BCD     1      22.180  33.200  35.500  1.00  0.00            
ATOM     34  H12 BCD     1      20.940  34.840  36.540  1.00  0.00            
ATOM     35  H13 BCD     1      19.310  33.520  36.630  1.00  0.00            
ATOM     36  H14 BCD     1      19.600  35.280  33.790  1.00  0.00            
ATOM     37  H15 BCD     1      18.670  37.130  35.060  1.00  0.00            
ATOM     38  H16 BCD     1      21.360  37.070  35.420  1.00  0.00            
ATOM     39  H17 BCD     1      22.100  35.780  32.830  1.00  0.00            
ATOM     40  H18 BCD     1      24.330  36.450  33.310  1.00  0.00            
ATOM     41  H19 BCD     1      23.280  37.860  33.100  1.00  0.00            
ATOM     42  H20 BCD     1      24.070  36.860  35.590  1.00  0.00            
ATOM     43  C13 BCD     1      23.360  30.830  30.780  1.00  0.00            
ATOM     44  O11 BCD     1      22.300  29.840  30.720  1.00  0.00            
ATOM     45  C14 BCD     1      23.990  30.780  32.110  1.00  0.00            
ATOM     46  O12 BCD     1      24.390  29.380  32.450  1.00  0.00            
ATOM     47  C15 BCD     1      23.140  31.470  33.210  1.00  0.00            
ATOM     48  O13 BCD     1      23.840  31.480  34.510  1.00  0.00            
ATOM     49  C16 BCD     1      22.640  32.840  32.760  1.00  0.00            
ATOM     50  C17 BCD     1      22.050  32.690  31.300  1.00  0.00            
ATOM     51  O14 BCD     1      22.890  32.090  30.390  1.00  0.00            
ATOM     52  C18 BCD     1      21.690  34.080  30.750  1.00  0.00            
ATOM     53  O15 BCD     1      22.900  34.900  30.570  1.00  0.00            
ATOM     54  H21 BCD     1      24.010  30.530  29.960  1.00  0.00            
ATOM     55  H22 BCD     1      24.920  31.380  32.100  1.00  0.00            
ATOM     56  H23 BCD     1      23.610  28.830  32.430  1.00  0.00            
ATOM     57  H24 BCD     1      22.220  30.860  33.300  1.00  0.00            
ATOM     58  H25 BCD     1      23.880  30.560  34.800  1.00  0.00            
ATOM     59  H26 BCD     1      23.440  33.590  32.860  1.00  0.00            
ATOM     60  H27 BCD     1      21.110  32.120  31.370  1.00  0.00            
ATOM     61  H28 BCD     1      21.150  33.880  29.810  1.00  0.00            
ATOM     62  H29 BCD     1      21.030  34.610  31.440  1.00  0.00            
ATOM     63  H30 BCD     1      23.400  34.340  29.970  1.00  0.00            
ATOM     64  C19 BCD     1      20.410  30.390  26.830  1.00  0.00            
ATOM     65  O16 BCD     1      20.740  31.720  26.640  1.00  0.00            
ATOM     66  C20 BCD     1      19.470  30.350  28.100  1.00  0.00            
ATOM     67  O17 BCD     1      18.240  31.110  27.940  1.00  0.00            
ATOM     68  C21 BCD     1      20.270  30.630  29.370  1.00  0.00            
ATOM     69  O18 BCD     1      19.480  30.360  30.540  1.00  0.00            
ATOM     70  C22 BCD     1      21.540  29.640  29.480  1.00  0.00            
ATOM     71  C23 BCD     1      22.380  29.750  28.150  1.00  0.00            
ATOM     72  O19 BCD     1      21.560  29.650  26.960  1.00  0.00            
ATOM     73  C24 BCD     1      23.460  28.670  28.130  1.00  0.00            
ATOM     74  O20 BCD     1      22.830  27.410  27.750  1.00  0.00            
ATOM     75  H31 BCD     1      19.800  29.970  26.030  1.00  0.00            
ATOM     76  H32 BCD     1      19.250  29.290  28.230  1.00  0.00            
ATOM     77  H33 BCD     1      17.700  31.230  28.740  1.00  0.00            
ATOM     78  H34 BCD     1      20.610  31.670  29.420  1.00  0.00            
ATOM     79  H35 BCD     1      18.680  30.880  30.400  1.00  0.00            
ATOM     80  H36 BCD     1      21.100  28.640  29.570  1.00  0.00            
ATOM     81  H37 BCD     1      22.880  30.720  28.090  1.00  0.00            
ATOM     82  H38 BCD     1      24.320  28.890  27.490  1.00  0.00            
ATOM     83  H39 BCD     1      23.830  28.650  29.160  1.00  0.00            
ATOM     84  H40 BCD     1      22.660  27.420  26.800  1.00  0.00            
ATOM     85  C25 BCD     1      20.410  34.310  23.290  1.00  0.00            
ATOM     86  O21 BCD     1      20.530  35.370  24.230  1.00  0.00            
ATOM     87  C26 BCD     1      19.240  33.390  23.650  1.00  0.00            
ATOM     88  O22 BCD     1      18.050  34.120  23.270  1.00  0.00            
ATOM     89  C27 BCD     1      19.240  32.890  25.080  1.00  0.00            
ATOM     90  O23 BCD     1      18.170  31.970  25.310  1.00  0.00            
ATOM     91  C28 BCD     1      20.600  32.110  25.270  1.00  0.00            
ATOM     92  C29 BCD     1      21.810  32.960  24.790  1.00  0.00            
ATOM     93  O24 BCD     1      21.530  33.530  23.420  1.00  0.00            
ATOM     94  C30 BCD     1      22.990  31.990  24.740  1.00  0.00            
ATOM     95  O25 BCD     1      24.130  32.720  24.310  1.00  0.00            
ATOM     96  H41 BCD     1      20.440  34.610  22.240  1.00  0.00            
ATOM     97  H42 BCD     1      19.260  32.530  22.970  1.00  0.00            
ATOM     98  H43 BCD     1      17.360  33.730  23.820  1.00  0.00            
ATOM     99  H44 BCD     1      19.240  33.720  25.790  1.00  0.00            
ATOM    100  H45 BCD     1      18.100  31.810  26.260  1.00  0.00            
ATOM    101  H46 BCD     1      20.610  31.190  24.660  1.00  0.00            
ATOM    102  H47 BCD     1      22.000  33.840  25.420  1.00  0.00            
ATOM    103  H48 BCD     1      23.190  31.600  25.750  1.00  0.00            
ATOM    104  H49 BCD     1      22.800  31.170  24.030  1.00  0.00            
ATOM    105  H50 BCD     1      24.280  33.380  25.000  1.00  0.00            
ATOM    106  C31 BCD     1      20.620  39.370  24.520  1.00  0.00            
ATOM    107  O26 BCD     1      20.410  39.130  25.880  1.00  0.00            
ATOM    108  C32 BCD     1      19.530  38.790  23.640  1.00  0.00            
ATOM    109  O27 BCD     1      18.340  39.420  23.980  1.00  0.00            
ATOM    110  C33 BCD     1      19.510  37.300  23.820  1.00  0.00            
ATOM    111  C34 BCD     1      20.780  36.610  23.580  1.00  0.00            
ATOM    112  C35 BCD     1      21.840  37.260  24.450  1.00  0.00            
ATOM    113  O28 BCD     1      21.850  38.660  24.200  1.00  0.00            
ATOM    114  C36 BCD     1      23.250  36.710  24.140  1.00  0.00            
ATOM    115  O29 BCD     1      24.210  37.110  25.070  1.00  0.00            
ATOM    116  O30 BCD     1      18.510  36.730  22.970  1.00  0.00            
ATOM    117  H51 BCD     1      20.800  40.440  24.380  1.00  0.00            
ATOM    118  H52 BCD     1      19.820  39.040  22.610  1.00  0.00            
ATOM    119  H53 BCD     1      17.760  39.010  23.340  1.00  0.00            
ATOM    120  H54 BCD     1      19.170  37.110  24.850  1.00  0.00            
ATOM    121  H55 BCD     1      18.490  35.800  23.230  1.00  0.00            
ATOM    122  H56 BCD     1      21.100  36.450  22.550  1.00  0.00            
ATOM    123  H57 BCD     1      21.560  37.030  25.490  1.00  0.00            
ATOM    124  H58 BCD     1      23.360  35.620  24.100  1.00  0.00            
ATOM    125  H59 BCD     1      23.550  37.090  23.160  1.00  0.00            
ATOM    126  H60 BCD     1      23.710  37.150  25.890  1.00  0.00            
ATOM    127  C37 BCD     1      19.500  41.360  29.250  1.00  0.00            
ATOM    128  O31 BCD     1      19.940  40.280  30.040  1.00  0.00            
ATOM    129  C38 BCD     1      18.320  40.830  28.460  1.00  0.00            
ATOM    130  O32 BCD     1      17.180  40.560  29.280  1.00  0.00            
ATOM    131  C39 BCD     1      18.680  39.700  27.450  1.00  0.00            
ATOM    132  O33 BCD     1      17.580  39.310  26.600  1.00  0.00            
ATOM    133  C40 BCD     1      19.840  40.200  26.600  1.00  0.00            
ATOM    134  C41 BCD     1      21.000  40.730  27.490  1.00  0.00            
ATOM    135  O34 BCD     1      20.550  41.790  28.390  1.00  0.00            
ATOM    136  C42 BCD     1      22.240  41.200  26.700  1.00  0.00            
ATOM    137  O35 BCD     1      21.890  42.380  25.930  1.00  0.00            
ATOM    138  H61 BCD     1      19.190  42.220  29.850  1.00  0.00            
ATOM    139  H62 BCD     1      18.000  41.670  27.830  1.00  0.00            
ATOM    140  H63 BCD     1      16.460  40.320  28.690  1.00  0.00            
ATOM    141  H64 BCD     1      18.980  38.850  28.070  1.00  0.00            
ATOM    142  H65 BCD     1      17.840  39.260  25.670  1.00  0.00            
ATOM    143  H66 BCD     1      19.460  40.970  25.920  1.00  0.00            
ATOM    144  H67 BCD     1      21.300  39.880  28.110  1.00  0.00            
ATOM    145  H68 BCD     1      23.010  41.480  27.420  1.00  0.00            
ATOM    146  H69 BCD     1      22.610  40.320  26.150  1.00  0.00            
ATOM    147  H70 BCD     1      21.160  42.750  26.430  1.00  0.00            
ATOM    148  C1  CV4     2      27.720  35.820  28.520  1.00  0.00            
ATOM    149  C2  CV4     2      26.300  36.110  29.120  1.00  0.00            
ATOM    150  N1  CV4     2      26.280  37.160  30.260  1.00  0.00            
ATOM    151  C3  CV4     2      24.810  37.610  30.370  1.00  0.00            
ATOM    152  C4  CV4     2      24.130  38.100  29.110  1.00  0.00            
ATOM    153  O1  CV4     2      22.800  37.550  29.280  1.00  0.00            
ATOM    154  C5  CV4     2      22.240  36.700  28.350  1.00  0.00            
ATOM    155  C6  CV4     2      20.720  36.460  28.650  1.00  0.00            
ATOM    156  C7  CV4     2      19.930  35.750  27.680  1.00  0.00            
ATOM    157  C8  CV4     2      18.580  35.540  27.900  1.00  0.00            
ATOM    158  C9  CV4     2      18.000  35.840  29.150  1.00  0.00            
ATOM    159  N2  CV4     2      16.690  35.610  29.290  1.00  0.00            
ATOM    160  C10 CV4     2      18.830  36.440  30.150  1.00  0.00            
ATOM    161  C11 CV4     2      20.120  36.800  29.880  1.00  0.00            
ATOM    162  O2  CV4     2      22.800  36.170  27.410  1.00  0.00            
ATOM    163  C12 CV4     2      26.740  36.540  31.560  1.00  0.00            
ATOM    164  C13 CV4     2      26.880  37.610  32.710  1.00  0.00            
ATOM    165  H1  CV4     2      28.400  35.350  29.230  1.00  0.00            
ATOM    166  H2  CV4     2      27.680  35.160  27.650  1.00  0.00            
ATOM    167  H3  CV4     2      28.210  36.730  28.150  1.00  0.00            
ATOM    168  H4  CV4     2      26.000  35.170  29.580  1.00  0.00            
ATOM    169  H5  CV4     2      25.570  36.350  28.340  1.00  0.00            
ATOM    170  H6  CV4     2      26.880  37.960  29.970  1.00  0.00            
ATOM    171  H7  CV4     2      24.700  38.300  31.220  1.00  0.00            
ATOM    172  H8  CV4     2      24.270  36.720  30.700  1.00  0.00            
ATOM    173  H9  CV4     2      24.640  37.730  28.210  1.00  0.00            
ATOM    174  H10 CV4     2      23.950  39.180  29.100  1.00  0.00            
ATOM    175  H11 CV4     2      20.380  35.550  26.710  1.00  0.00            
ATOM    176  H12 CV4     2      18.020  35.030  27.120  1.00  0.00            
ATOM    177  H13 CV4     2      16.380  34.790  28.780  1.00  0.00            
ATOM    178  H14 CV4     2      16.500  35.450  30.270  1.00  0.00            
ATOM    179  H15 CV4     2      18.330  36.640  31.090  1.00  0.00            
ATOM    180  H16 CV4     2      20.650  37.290  30.700  1.00  0.00            
ATOM    181  H17 CV4     2      27.710  36.130  31.300  1.00  0.00            
ATOM    182  H18 CV4     2      26.070  35.690  31.710  1.00  0.00            
ATOM    183  H19 CV4     2      25.900  37.950  33.070  1.00  0.00            
ATOM    184  H20 CV4     2      27.550  37.290  33.510  1.00  0.00            
ATOM    185  H21 CV4     2      27.360  38.530  32.350  1.00  0.00            
TER
ENDMDL
MODEL        1
ATOM      1  C1  BCD     1      25.710  31.630  29.960  1.00  0.00            
ATOM      2  O1  BCD     1      25.520  31.640  28.560  1.00  0.00            
ATOM      3  C2  BCD     1      24.840  30.660  30.800  1.00  0.00            
ATOM      4  O2  BCD     1      25.070  29.340  30.370  1.00  0.00            
ATOM      5  C3  BCD     1      23.390  31.100  30.830  1.00  0.00            
ATOM      6  O3  BCD     1      22.700  30.210  31.700  1.00  0.00            
ATOM      7  C4  BCD     1      23.240  32.560  31.250  1.00  0.00            
ATOM      8  C5  BCD     1      24.070  33.440  30.400  1.00  0.00            
ATOM      9  O4  BCD     1      25.480  32.880  30.470  1.00  0.00            
ATOM     10  C6  BCD     1      24.100  34.810  31.000  1.00  0.00            
ATOM     11  O5  BCD     1      24.570  35.670  30.010  1.00  0.00            
ATOM     12  H1  BCD     1      26.720  31.270  30.200  1.00  0.00            
ATOM     13  H2  BCD     1      25.290  30.660  31.810  1.00  0.00            
ATOM     14  H3  BCD     1      24.860  28.700  31.060  1.00  0.00            
ATOM     15  H4  BCD     1      22.940  30.860  29.860  1.00  0.00            
ATOM     16  H5  BCD     1      22.270  29.480  31.230  1.00  0.00            
ATOM     17  H6  BCD     1      23.560  32.680  32.300  1.00  0.00            
ATOM     18  H7  BCD     1      23.710  33.380  29.370  1.00  0.00            
ATOM     19  H8  BCD     1      23.190  35.120  31.530  1.00  0.00            
ATOM     20  H9  BCD     1      24.880  34.840  31.770  1.00  0.00            
ATOM     21  H10 BCD     1      25.150  36.330  30.400  1.00  0.00            
ATOM     22  C7  BCD     1      27.800  31.750  25.070  1.00  0.00            
ATOM     23  O6  BCD     1      26.620  31.240  24.490  1.00  0.00            
ATOM     24  C8  BCD     1      28.220  30.820  26.190  1.00  0.00            
ATOM     25  O7  BCD     1      28.560  29.500  25.600  1.00  0.00            
ATOM     26  C9  BCD     1      27.110  30.580  27.230  1.00  0.00            
ATOM     27  O8  BCD     1      27.560  29.750  28.290  1.00  0.00            
ATOM     28  C10 BCD     1      26.690  31.920  27.770  1.00  0.00            
ATOM     29  C11 BCD     1      26.440  32.940  26.680  1.00  0.00            
ATOM     30  O9  BCD     1      27.520  33.030  25.710  1.00  0.00            
ATOM     31  C12 BCD     1      26.090  34.280  27.220  1.00  0.00            
ATOM     32  O10 BCD     1      27.110  34.780  28.120  1.00  0.00            
ATOM     33  H11 BCD     1      28.550  31.920  24.290  1.00  0.00            
ATOM     34  H12 BCD     1      29.130  31.310  26.550  1.00  0.00            
ATOM     35  H13 BCD     1      27.800  29.290  25.050  1.00  0.00            
ATOM     36  H14 BCD     1      26.230  30.140  26.750  1.00  0.00            
ATOM     37  H15 BCD     1      28.160  30.280  28.840  1.00  0.00            
ATOM     38  H16 BCD     1      27.430  32.330  28.470  1.00  0.00            
ATOM     39  H17 BCD     1      25.490  32.660  26.200  1.00  0.00            
ATOM     40  H18 BCD     1      25.980  35.050  26.440  1.00  0.00            
ATOM     41  H19 BCD     1      25.130  34.300  27.750  1.00  0.00            
ATOM     42  H20 BCD     1      26.990  35.730  28.160  1.00  0.00            
ATOM     43  C13 BCD     1      24.930  30.300  20.970  1.00  0.00            
ATOM     44  O11 BCD     1      23.790  30.800  21.630  1.00  0.00            
ATOM     45  C14 BCD     1      25.540  29.030  21.610  1.00  0.00            
ATOM     46  O12 BCD     1      24.610  27.920  21.560  1.00  0.00            
ATOM     47  C15 BCD     1      25.890  29.420  23.030  1.00  0.00            
ATOM     48  O13 BCD     1      26.500  28.350  23.770  1.00  0.00            
ATOM     49  C16 BCD     1      26.720  30.730  23.120  1.00  0.00            
ATOM     50  C17 BCD     1      26.300  31.850  22.160  1.00  0.00            
ATOM     51  O14 BCD     1      25.950  31.290  20.890  1.00  0.00            
ATOM     52  C18 BCD     1      27.430  32.790  21.920  1.00  0.00            
ATOM     53  O15 BCD     1      27.100  33.900  21.010  1.00  0.00            
ATOM     54  H21 BCD     1      24.680  30.120  19.920  1.00  0.00            
ATOM     55  H22 BCD     1      26.440  28.820  21.020  1.00  0.00            
ATOM     56  H23 BCD     1      23.870  28.190  22.110  1.00  0.00            
ATOM     57  H24 BCD     1      24.970  29.660  23.580  1.00  0.00            
ATOM     58  H25 BCD     1      26.150  27.500  23.490  1.00  0.00            
ATOM     59  H26 BCD     1      27.730  30.430  22.800  1.00  0.00            
ATOM     60  H27 BCD     1      25.530  32.500  22.590  1.00  0.00            
ATOM     61  H28 BCD     1      27.810  33.150  22.890  1.00  0.00            
ATOM     62  H29 BCD     1      28.300  32.260  21.510  1.00  0.00            
ATOM     63  H30 BCD     1      26.620  33.540  20.260  1.00  0.00            
ATOM     64  C19 BCD     1      19.630  30.500  21.520  1.00  0.00            
ATOM     65  O16 BCD     1      19.610  31.560  22.500  1.00  0.00            
ATOM     66  C20 BCD     1      20.280  29.290  22.130  1.00  0.00            
ATOM     67  O17 BCD     1      19.390  28.880  23.220  1.00  0.00            
ATOM     68  C21 BCD     1      21.770  29.720  22.450  1.00  0.00            
ATOM     69  O18 BCD     1      22.470  28.600  23.040  1.00  0.00            
ATOM     70  C22 BCD     1      22.500  30.240  21.210  1.00  0.00            
ATOM     71  C23 BCD     1      21.690  31.290  20.520  1.00  0.00            
ATOM     72  O19 BCD     1      20.320  30.860  20.300  1.00  0.00            
ATOM     73  C24 BCD     1      22.280  31.630  19.170  1.00  0.00            
ATOM     74  O20 BCD     1      22.530  30.520  18.340  1.00  0.00            
ATOM     75  H31 BCD     1      18.590  30.330  21.250  1.00  0.00            
ATOM     76  H32 BCD     1      20.270  28.590  21.290  1.00  0.00            
ATOM     77  H33 BCD     1      19.770  28.190  23.770  1.00  0.00            
ATOM     78  H34 BCD     1      21.750  30.560  23.160  1.00  0.00            
ATOM     79  H35 BCD     1      22.050  28.220  23.810  1.00  0.00            
ATOM     80  H36 BCD     1      22.620  29.350  20.570  1.00  0.00            
ATOM     81  H37 BCD     1      21.730  32.160  21.190  1.00  0.00            
ATOM     82  H38 BCD     1      21.640  32.400  18.730  1.00  0.00            
ATOM     83  H39 BCD     1      23.240  32.100  19.410  1.00  0.00            
ATOM     84  H40 BCD     1      21.680  30.140  18.090  1.00  0.00            
ATOM     85  C25 BCD     1      16.950  34.030  24.280  1.00  0.00            
ATOM     86  O21 BCD     1      17.810  34.110  25.340  1.00  0.00            
ATOM     87  C26 BCD     1      16.400  32.570  24.010  1.00  0.00            
ATOM     88  O22 BCD     1      15.650  32.090  25.120  1.00  0.00            
ATOM     89  C27 BCD     1      17.580  31.680  23.740  1.00  0.00            
ATOM     90  O23 BCD     1      17.060  30.380  23.330  1.00  0.00            
ATOM     91  C28 BCD     1      18.370  32.240  22.560  1.00  0.00            
ATOM     92  C29 BCD     1      18.700  33.750  22.660  1.00  0.00            
ATOM     93  O24 BCD     1      17.530  34.480  23.100  1.00  0.00            
ATOM     94  C30 BCD     1      19.120  34.420  21.420  1.00  0.00            
ATOM     95  O25 BCD     1      18.250  34.200  20.290  1.00  0.00            
ATOM     96  H41 BCD     1      16.050  34.620  24.470  1.00  0.00            
ATOM     97  H42 BCD     1      15.770  32.540  23.110  1.00  0.00            
ATOM     98  H43 BCD     1      15.820  31.140  25.020  1.00  0.00            
ATOM     99  H44 BCD     1      18.240  31.550  24.610  1.00  0.00            
ATOM    100  H45 BCD     1      17.810  29.790  23.420  1.00  0.00            
ATOM    101  H46 BCD     1      17.790  32.110  21.650  1.00  0.00            
ATOM    102  H47 BCD     1      19.500  33.810  23.410  1.00  0.00            
ATOM    103  H48 BCD     1      19.200  35.490  21.670  1.00  0.00            
ATOM    104  H49 BCD     1      20.130  34.030  21.200  1.00  0.00            
ATOM    105  H50 BCD     1      17.710  34.970  20.080  1.00  0.00            
ATOM    106  C31 BCD     1      17.900  36.070  29.040  1.00  0.00            
ATOM    107  O26 BCD     1      18.810  35.150  29.460  1.00  0.00            
ATOM    108  C32 BCD     1      16.470  35.500  28.660  1.00  0.00            
ATOM    109  O27 BCD     1      15.870  34.840  29.800  1.00  0.00            
ATOM    110  C33 BCD     1      16.570  34.540  27.450  1.00  0.00            
ATOM    111  C34 BCD     1      17.430  35.130  26.300  1.00  0.00            
ATOM    112  C35 BCD     1      18.640  35.850  26.740  1.00  0.00            
ATOM    113  O28 BCD     1      18.500  36.650  27.920  1.00  0.00            
ATOM    114  C36 BCD     1      19.230  36.800  25.730  1.00  0.00            
ATOM    115  O29 BCD     1      18.460  37.980  25.430  1.00  0.00            
ATOM    116  O30 BCD     1      15.280  33.990  27.070  1.00  0.00            
ATOM    117  H51 BCD     1      17.740  36.900  29.740  1.00  0.00            
ATOM    118  H52 BCD     1      15.850  36.360  28.370  1.00  0.00            
ATOM    119  H53 BCD     1      16.420  34.080  29.980  1.00  0.00            
ATOM    120  H54 BCD     1      17.160  33.720  27.880  1.00  0.00            
ATOM    121  H55 BCD     1      15.370  33.160  26.600  1.00  0.00            
ATOM    122  H56 BCD     1      16.850  35.950  25.850  1.00  0.00            
ATOM    123  H57 BCD     1      19.300  34.990  26.950  1.00  0.00            
ATOM    124  H58 BCD     1      20.190  37.170  26.120  1.00  0.00            
ATOM    125  H59 BCD     1      19.460  36.290  24.780  1.00  0.00            
ATOM    126  H60 BCD     1      18.800  38.230  24.560  1.00  0.00            
ATOM    127  C37 BCD     1      21.030  33.280  32.160  1.00  0.00            
ATOM    128  O31 BCD     1      21.860  32.970  31.020  1.00  0.00            
ATOM    129  C38 BCD     1      19.590  32.720  32.050  1.00  0.00            
ATOM    130  O32 BCD     1      19.590  31.300  32.070  1.00  0.00            
ATOM    131  C39 BCD     1      19.030  33.240  30.760  1.00  0.00            
ATOM    132  O33 BCD     1      17.600  32.910  30.630  1.00  0.00            
ATOM    133  C40 BCD     1      19.030  34.770  30.790  1.00  0.00            
ATOM    134  C41 BCD     1      20.320  35.460  31.210  1.00  0.00            
ATOM    135  O34 BCD     1      20.930  34.770  32.290  1.00  0.00            
ATOM    136  C42 BCD     1      20.190  36.900  31.550  1.00  0.00            
ATOM    137  O35 BCD     1      19.120  37.160  32.510  1.00  0.00            
ATOM    138  H61 BCD     1      21.450  32.930  33.110  1.00  0.00            
ATOM    139  H62 BCD     1      19.090  33.100  32.950  1.00  0.00            
ATOM    140  H63 BCD     1      18.720  30.900  32.140  1.00  0.00            
ATOM    141  H64 BCD     1      19.600  32.860  29.910  1.00  0.00            
ATOM    142  H65 BCD     1      17.470  31.990  30.880  1.00  0.00            
ATOM    143  H66 BCD     1      18.110  35.140  31.260  1.00  0.00            
ATOM    144  H67 BCD     1      21.040  35.450  30.390  1.00  0.00            
ATOM    145  H68 BCD     1      21.170  37.260  31.870  1.00  0.00            
ATOM    146  H69 BCD     1      20.030  37.470  30.620  1.00  0.00            
ATOM    147  H70 BCD     1      18.900  38.090  32.490  1.00  0.00            
ATOM    148  C1  CV4     2      22.370  39.180  23.800  1.00  0.00            
ATOM    149  C2  CV4     2      23.160  38.840  22.510  1.00  0.00            
ATOM    150  N1  CV4     2      24.490  38.010  22.650  1.00  0.00            
ATOM    151  C3  CV4     2      24.260  36.610  23.290  1.00  0.00            
ATOM    152  C4  CV4     2      23.730  35.570  22.320  1.00  0.00            
ATOM    153  O1  CV4     2      23.510  34.390  23.050  1.00  0.00            
ATOM    154  C5  CV4     2      22.450  34.380  23.920  1.00  0.00            
ATOM    155  C6  CV4     2      22.240  33.050  24.660  1.00  0.00            
ATOM    156  C7  CV4     2      23.230  32.020  24.650  1.00  0.00            
ATOM    157  C8  CV4     2      23.110  30.870  25.530  1.00  0.00            
ATOM    158  C9  CV4     2      22.010  30.770  26.320  1.00  0.00            
ATOM    159  N2  CV4     2      21.860  29.890  27.320  1.00  0.00            
ATOM    160  C10 CV4     2      21.070  31.800  26.420  1.00  0.00            
ATOM    161  C11 CV4     2      21.150  32.890  25.530  1.00  0.00            
ATOM    162  O2  CV4     2      21.690  35.330  24.180  1.00  0.00            
ATOM    163  C12 CV4     2      25.300  37.840  21.340  1.00  0.00            
ATOM    164  C13 CV4     2      26.750  37.370  21.350  1.00  0.00            
ATOM    165  H1  CV4     2      21.510  39.800  23.490  1.00  0.00            
ATOM    166  H2  CV4     2      21.890  38.260  24.150  1.00  0.00            
ATOM    167  H3  CV4     2      22.940  39.630  24.620  1.00  0.00            
ATOM    168  H4  CV4     2      23.590  39.690  21.980  1.00  0.00            
ATOM    169  H5  CV4     2      22.430  38.400  21.840  1.00  0.00            
ATOM    170  H6  CV4     2      24.920  38.680  23.300  1.00  0.00            
ATOM    171  H7  CV4     2      23.580  36.730  24.140  1.00  0.00            
ATOM    172  H8  CV4     2      25.230  36.220  23.580  1.00  0.00            
ATOM    173  H9  CV4     2      24.370  35.420  21.450  1.00  0.00            
ATOM    174  H10 CV4     2      22.760  35.880  21.920  1.00  0.00            
ATOM    175  H11 CV4     2      24.130  32.180  24.060  1.00  0.00            
ATOM    176  H12 CV4     2      23.870  30.090  25.500  1.00  0.00            
ATOM    177  H13 CV4     2      21.150  30.080  28.020  1.00  0.00            
ATOM    178  H14 CV4     2      22.650  29.360  27.660  1.00  0.00            
ATOM    179  H15 CV4     2      20.220  31.670  27.090  1.00  0.00            
ATOM    180  H16 CV4     2      20.360  33.640  25.580  1.00  0.00            
ATOM    181  H17 CV4     2      25.290  38.850  20.940  1.00  0.00            
ATOM    182  H18 CV4     2      24.730  37.170  20.700  1.00  0.00            
ATOM    183  H19 CV4     2      27.410  38.000  21.960  1.00  0.00            
ATOM    184  H20 CV4     2      26.800  36.300  21.580  1.00  0.00            
ATOM    185  H21 CV4     2      27.140  37.450  20.330  1.00  0.00            
TER
ENDMDL
MODEL        1
ATOM      1  C1  BCD     1      19.140  44.100  31.820  1.00  0.00            
ATOM      2  O1  BCD     1      19.140  42.700  31.730  1.00  0.00            
ATOM      3  C2  BCD     1      17.830  44.560  31.390  1.00  0.00            
ATOM      4  O2  BCD     1      16.910  44.170  32.390  1.00  0.00            
ATOM      5  C3  BCD     1      17.540  44.210  29.930  1.00  0.00            
ATOM      6  O3  BCD     1      16.280  44.810  29.510  1.00  0.00            
ATOM      7  C4  BCD     1      18.630  44.590  29.040  1.00  0.00            
ATOM      8  C5  BCD     1      20.070  44.290  29.500  1.00  0.00            
ATOM      9  O4  BCD     1      20.150  44.670  30.910  1.00  0.00            
ATOM     10  C6  BCD     1      21.090  45.120  28.780  1.00  0.00            
ATOM     11  O5  BCD     1      22.390  44.440  28.750  1.00  0.00            
ATOM     12  H1  BCD     1      19.390  44.460  32.830  1.00  0.00            
ATOM     13  H2  BCD     1      17.790  45.660  31.450  1.00  0.00            
ATOM     14  H3  BCD     1      16.380  44.960  32.540  1.00  0.00            
ATOM     15  H4  BCD     1      17.340  43.140  29.880  1.00  0.00            
ATOM     16  H5  BCD     1      15.910  44.290  28.800  1.00  0.00            
ATOM     17  H6  BCD     1      18.540  45.670  28.890  1.00  0.00            
ATOM     18  H7  BCD     1      20.260  43.210  29.490  1.00  0.00            
ATOM     19  H8  BCD     1      20.710  45.240  27.760  1.00  0.00            
ATOM     20  H9  BCD     1      21.210  46.050  29.340  1.00  0.00            
ATOM     21  H10 BCD     1      23.120  45.050  28.650  1.00  0.00            
ATOM     22  C7  BCD     1      20.380  39.590  34.240  1.00  0.00            
ATOM     23  O6  BCD     1      20.440  38.530  33.230  1.00  0.00            
ATOM     24  C8  BCD     1      18.940  40.040  34.330  1.00  0.00            
ATOM     25  O7  BCD     1      17.990  39.020  34.500  1.00  0.00            
ATOM     26  C9  BCD     1      18.480  40.930  33.210  1.00  0.00            
ATOM     27  O8  BCD     1      17.200  41.490  33.570  1.00  0.00            
ATOM     28  C10 BCD     1      19.490  42.070  32.990  1.00  0.00            
ATOM     29  C11 BCD     1      20.950  41.500  32.870  1.00  0.00            
ATOM     30  O9  BCD     1      21.260  40.730  34.010  1.00  0.00            
ATOM     31  C12 BCD     1      22.030  42.540  32.790  1.00  0.00            
ATOM     32  O10 BCD     1      22.090  43.440  33.920  1.00  0.00            
ATOM     33  H11 BCD     1      20.670  39.210  35.230  1.00  0.00            
ATOM     34  H12 BCD     1      18.950  40.690  35.210  1.00  0.00            
ATOM     35  H13 BCD     1      17.180  39.530  34.460  1.00  0.00            
ATOM     36  H14 BCD     1      18.420  40.340  32.290  1.00  0.00            
ATOM     37  H15 BCD     1      16.890  42.110  32.910  1.00  0.00            
ATOM     38  H16 BCD     1      19.410  42.840  33.770  1.00  0.00            
ATOM     39  H17 BCD     1      20.990  41.000  31.890  1.00  0.00            
ATOM     40  H18 BCD     1      22.940  41.950  32.640  1.00  0.00            
ATOM     41  H19 BCD     1      22.090  43.120  31.860  1.00  0.00            
ATOM     42  H20 BCD     1      22.150  44.350  33.610  1.00  0.00            
ATOM     43  C13 BCD     1      22.620  35.340  32.000  1.00  0.00            
ATOM     44  O11 BCD     1      21.560  34.400  32.360  1.00  0.00            
ATOM     45  C14 BCD     1      23.160  36.000  33.290  1.00  0.00            
ATOM     46  O12 BCD     1      23.590  34.880  34.210  1.00  0.00            
ATOM     47  C15 BCD     1      22.200  36.950  33.890  1.00  0.00            
ATOM     48  O13 BCD     1      22.710  37.530  35.070  1.00  0.00            
ATOM     49  C16 BCD     1      21.700  37.990  32.870  1.00  0.00            
ATOM     50  C17 BCD     1      21.280  37.290  31.580  1.00  0.00            
ATOM     51  O14 BCD     1      22.250  36.390  31.100  1.00  0.00            
ATOM     52  C18 BCD     1      21.080  38.290  30.480  1.00  0.00            
ATOM     53  O15 BCD     1      22.220  39.020  30.150  1.00  0.00            
ATOM     54  H21 BCD     1      23.380  34.670  31.580  1.00  0.00            
ATOM     55  H22 BCD     1      24.070  36.560  33.040  1.00  0.00            
ATOM     56  H23 BCD     1      23.520  35.150  35.130  1.00  0.00            
ATOM     57  H24 BCD     1      21.330  36.310  34.080  1.00  0.00            
ATOM     58  H25 BCD     1      22.600  36.940  35.820  1.00  0.00            
ATOM     59  H26 BCD     1      22.410  38.780  32.590  1.00  0.00            
ATOM     60  H27 BCD     1      20.340  36.740  31.710  1.00  0.00            
ATOM     61  H28 BCD     1      20.800  37.770  29.550  1.00  0.00            
ATOM     62  H29 BCD     1      20.350  39.020  30.830  1.00  0.00            
ATOM     63  H30 BCD     1      22.930  38.390  30.020  1.00  0.00            
ATOM     64  C19 BCD     1      19.700  33.210  28.740  1.00  0.00            
ATOM     65  O16 BCD     1      19.840  34.440  28.050  1.00  0.00            
ATOM     66  C20 BCD     1      18.800  33.420  29.980  1.00  0.00            
ATOM     67  O17 BCD     1      17.560  34.060  29.570  1.00  0.00            
ATOM     68  C21 BCD     1      19.530  34.290  31.000  1.00  0.00            
ATOM     69  O18 BCD     1      18.710  34.400  32.180  1.00  0.00            
ATOM     70  C22 BCD     1      20.840  33.620  31.410  1.00  0.00            
ATOM     71  C23 BCD     1      21.660  33.150  30.230  1.00  0.00            
ATOM     72  O19 BCD     1      20.960  32.650  29.110  1.00  0.00            
ATOM     73  C24 BCD     1      22.680  32.080  30.670  1.00  0.00            
ATOM     74  O20 BCD     1      21.910  30.860  31.050  1.00  0.00            
ATOM     75  H31 BCD     1      19.360  32.490  28.000  1.00  0.00            
ATOM     76  H32 BCD     1      18.630  32.440  30.430  1.00  0.00            
ATOM     77  H33 BCD     1      17.000  34.060  30.350  1.00  0.00            
ATOM     78  H34 BCD     1      19.620  35.270  30.520  1.00  0.00            
ATOM     79  H35 BCD     1      18.250  35.240  32.250  1.00  0.00            
ATOM     80  H36 BCD     1      20.630  32.750  32.050  1.00  0.00            
ATOM     81  H37 BCD     1      22.240  34.020  29.880  1.00  0.00            
ATOM     82  H38 BCD     1      23.330  31.920  29.800  1.00  0.00            
ATOM     83  H39 BCD     1      23.370  32.400  31.450  1.00  0.00            
ATOM     84  H40 BCD     1      21.150  30.810  30.460  1.00  0.00            
ATOM     85  C25 BCD     1      19.440  35.630  24.060  1.00  0.00            
ATOM     86  O21 BCD     1      19.430  37.060  24.440  1.00  0.00            
ATOM     87  C26 BCD     1      18.300  34.880  24.700  1.00  0.00            
ATOM     88  O22 BCD     1      17.060  35.390  24.350  1.00  0.00            
ATOM     89  C27 BCD     1      18.410  34.870  26.200  1.00  0.00            
ATOM     90  O23 BCD     1      17.340  34.140  26.800  1.00  0.00            
ATOM     91  C28 BCD     1      19.750  34.330  26.610  1.00  0.00            
ATOM     92  C29 BCD     1      20.890  35.060  25.920  1.00  0.00            
ATOM     93  O24 BCD     1      20.660  35.060  24.510  1.00  0.00            
ATOM     94  C30 BCD     1      22.260  34.380  26.360  1.00  0.00            
ATOM     95  O25 BCD     1      23.240  34.800  25.380  1.00  0.00            
ATOM     96  H41 BCD     1      19.460  35.680  22.970  1.00  0.00            
ATOM     97  H42 BCD     1      18.320  33.810  24.440  1.00  0.00            
ATOM     98  H43 BCD     1      16.490  34.950  24.990  1.00  0.00            
ATOM     99  H44 BCD     1      18.320  35.920  26.510  1.00  0.00            
ATOM    100  H45 BCD     1      17.450  34.180  27.750  1.00  0.00            
ATOM    101  H46 BCD     1      19.770  33.300  26.240  1.00  0.00            
ATOM    102  H47 BCD     1      20.990  36.110  26.220  1.00  0.00            
ATOM    103  H48 BCD     1      22.500  34.580  27.410  1.00  0.00            
ATOM    104  H49 BCD     1      22.090  33.290  26.310  1.00  0.00            
ATOM    105  H50 BCD     1      22.750  34.660  24.560  1.00  0.00            
ATOM    106  C31 BCD     1      19.330  40.890  23.140  1.00  0.00            
ATOM    107  O26 BCD     1      19.090  41.390  24.470  1.00  0.00            
ATOM    108  C32 BCD     1      18.230  39.960  22.590  1.00  0.00            
ATOM    109  O27 BCD     1      17.030  40.700  22.440  1.00  0.00            
ATOM    110  C33 BCD     1      18.210  38.770  23.490  1.00  0.00            
ATOM    111  C34 BCD     1      19.530  38.040  23.380  1.00  0.00            
ATOM    112  C35 BCD     1      20.590  39.000  23.790  1.00  0.00            
ATOM    113  O28 BCD     1      20.560  40.210  23.050  1.00  0.00            
ATOM    114  C36 BCD     1      21.940  38.370  23.590  1.00  0.00            
ATOM    115  O29 BCD     1      22.880  39.270  24.280  1.00  0.00            
ATOM    116  O30 BCD     1      17.190  37.840  23.080  1.00  0.00            
ATOM    117  H51 BCD     1      19.460  41.760  22.490  1.00  0.00            
ATOM    118  H52 BCD     1      18.510  39.550  21.620  1.00  0.00            
ATOM    119  H53 BCD     1      16.500  40.600  23.240  1.00  0.00            
ATOM    120  H54 BCD     1      18.010  39.080  24.520  1.00  0.00            
ATOM    121  H55 BCD     1      17.380  36.940  23.360  1.00  0.00            
ATOM    122  H56 BCD     1      19.710  37.600  22.390  1.00  0.00            
ATOM    123  H57 BCD     1      20.360  39.260  24.830  1.00  0.00            
ATOM    124  H58 BCD     1      22.210  37.350  23.900  1.00  0.00            
ATOM    125  H59 BCD     1      22.230  38.400  22.530  1.00  0.00            
ATOM    126  H60 BCD     1      22.680  40.150  23.930  1.00  0.00            
ATOM    127  C37 BCD     1      17.650  44.390  26.790  1.00  0.00            
ATOM    128  O31 BCD     1      18.510  43.890  27.800  1.00  0.00            
ATOM    129  C38 BCD     1      16.610  43.360  26.370  1.00  0.00            
ATOM    130  O32 BCD     1      15.830  43.060  27.510  1.00  0.00            
ATOM    131  C39 BCD     1      17.370  42.120  25.800  1.00  0.00            
ATOM    132  O33 BCD     1      16.350  41.110  25.420  1.00  0.00            
ATOM    133  C40 BCD     1      18.260  42.480  24.690  1.00  0.00            
ATOM    134  C41 BCD     1      19.210  43.620  25.070  1.00  0.00            
ATOM    135  O34 BCD     1      18.460  44.680  25.650  1.00  0.00            
ATOM    136  C42 BCD     1      20.240  44.090  24.070  1.00  0.00            
ATOM    137  O35 BCD     1      19.710  44.650  22.890  1.00  0.00            
ATOM    138  H61 BCD     1      17.210  45.330  27.140  1.00  0.00            
ATOM    139  H62 BCD     1      15.930  43.840  25.660  1.00  0.00            
ATOM    140  H63 BCD     1      15.200  42.370  27.270  1.00  0.00            
ATOM    141  H64 BCD     1      17.990  41.730  26.610  1.00  0.00            
ATOM    142  H65 BCD     1      16.070  40.750  26.260  1.00  0.00            
ATOM    143  H66 BCD     1      17.550  42.780  23.910  1.00  0.00            
ATOM    144  H67 BCD     1      19.930  43.220  25.800  1.00  0.00            
ATOM    145  H68 BCD     1      20.760  44.930  24.540  1.00  0.00            
ATOM    146  H69 BCD     1      20.920  43.240  23.900  1.00  0.00            
ATOM    147  H70 BCD     1      19.120  45.380  23.090  1.00  0.00            
ATOM    148  C1  CV4     2      26.060  42.020  26.170  1.00  0.00            
ATOM    149  C2  CV4     2      24.740  41.430  26.720  1.00  0.00            
ATOM    150  N1  CV4     2      24.260  42.030  27.980  1.00  0.00            
ATOM    151  C3  CV4     2      22.880  41.620  28.230  1.00  0.00            
ATOM    152  C4  CV4     2      21.830  41.760  27.110  1.00  0.00            
ATOM    153  O1  CV4     2      20.580  41.230  27.520  1.00  0.00            
ATOM    154  C5  CV4     2      20.400  39.880  27.680  1.00  0.00            
ATOM    155  C6  CV4     2      19.160  39.470  28.450  1.00  0.00            
ATOM    156  C7  CV4     2      18.590  38.230  28.160  1.00  0.00            
ATOM    157  C8  CV4     2      17.460  37.820  28.770  1.00  0.00            
ATOM    158  C9  CV4     2      16.850  38.640  29.710  1.00  0.00            
ATOM    159  N2  CV4     2      15.750  38.230  30.260  1.00  0.00            
ATOM    160  C10 CV4     2      17.330  39.950  29.950  1.00  0.00            
ATOM    161  C11 CV4     2      18.480  40.400  29.320  1.00  0.00            
ATOM    162  O2  CV4     2      21.150  38.970  27.330  1.00  0.00            
ATOM    163  C12 CV4     2      25.090  41.480  29.090  1.00  0.00            
ATOM    164  C13 CV4     2      24.750  42.160  30.490  1.00  0.00            
ATOM    165  H1  CV4     2      26.370  41.510  25.250  1.00  0.00            
ATOM    166  H2  CV4     2      25.940  43.090  25.960  1.00  0.00            
ATOM    167  H3  CV4     2      26.860  41.940  26.930  1.00  0.00            
ATOM    168  H4  CV4     2      24.870  40.350  26.780  1.00  0.00            
ATOM    169  H5  CV4     2      24.000  41.800  26.000  1.00  0.00            
ATOM    170  H6  CV4     2      24.300  43.050  27.810  1.00  0.00            
ATOM    171  H7  CV4     2      22.500  41.950  29.200  1.00  0.00            
ATOM    172  H8  CV4     2      22.890  40.570  28.520  1.00  0.00            
ATOM    173  H9  CV4     2      22.080  41.290  26.150  1.00  0.00            
ATOM    174  H10 CV4     2      21.700  42.830  26.900  1.00  0.00            
ATOM    175  H11 CV4     2      19.040  37.500  27.480  1.00  0.00            
ATOM    176  H12 CV4     2      17.080  36.810  28.670  1.00  0.00            
ATOM    177  H13 CV4     2      15.410  37.360  29.870  1.00  0.00            
ATOM    178  H14 CV4     2      15.040  38.800  30.720  1.00  0.00            
ATOM    179  H15 CV4     2      16.790  40.580  30.670  1.00  0.00            
ATOM    180  H16 CV4     2      18.840  41.410  29.480  1.00  0.00            
ATOM    181  H17 CV4     2      26.140  41.650  28.860  1.00  0.00            
ATOM    182  H18 CV4     2      24.920  40.400  29.140  1.00  0.00            
ATOM    183  H19 CV4     2      24.940  43.240  30.430  1.00  0.00            
ATOM    184  H20 CV4     2      23.720  41.840  30.690  1.00  0.00            
ATOM    185  H21 CV4     2      25.320  41.770  31.340  1.00  0.00            
TER
ENDMDL
MODEL        1
ATOM      1  C1  BCD     1      19.050  43.250  31.790  1.00  0.00            
ATOM      2  O1  BCD     1      19.510  41.950  31.860  1.00  0.00            
ATOM      3  C2  BCD     1      17.710  43.310  31.230  1.00  0.00            
ATOM      4  O2  BCD     1      16.790  42.630  32.120  1.00  0.00            
ATOM      5  C3  BCD     1      17.580  42.700  29.850  1.00  0.00            
ATOM      6  O3  BCD     1      16.220  42.780  29.290  1.00  0.00            
ATOM      7  C4  BCD     1      18.640  43.340  28.920  1.00  0.00            
ATOM      8  C5  BCD     1      20.030  43.490  29.510  1.00  0.00            
ATOM      9  O4  BCD     1      19.790  44.030  30.850  1.00  0.00            
ATOM     10  C6  BCD     1      20.980  44.370  28.700  1.00  0.00            
ATOM     11  O5  BCD     1      22.380  44.140  29.040  1.00  0.00            
ATOM     12  H1  BCD     1      19.220  43.890  32.660  1.00  0.00            
ATOM     13  H2  BCD     1      17.490  44.380  31.180  1.00  0.00            
ATOM     14  H3  BCD     1      15.990  42.510  31.600  1.00  0.00            
ATOM     15  H4  BCD     1      17.850  41.660  30.050  1.00  0.00            
ATOM     16  H5  BCD     1      16.260  42.150  28.570  1.00  0.00            
ATOM     17  H6  BCD     1      18.280  44.310  28.550  1.00  0.00            
ATOM     18  H7  BCD     1      20.520  42.510  29.630  1.00  0.00            
ATOM     19  H8  BCD     1      20.870  44.160  27.630  1.00  0.00            
ATOM     20  H9  BCD     1      20.650  45.390  28.920  1.00  0.00            
ATOM     21  H10 BCD     1      22.960  44.720  28.540  1.00  0.00            
ATOM     22  C7  BCD     1      21.210  39.310  34.610  1.00  0.00            
ATOM     23  O6  BCD     1      21.420  38.390  33.600  1.00  0.00            
ATOM     24  C8  BCD     1      19.760  39.600  34.730  1.00  0.00            
ATOM     25  O7  BCD     1      19.110  38.340  35.120  1.00  0.00            
ATOM     26  C9  BCD     1      19.240  40.210  33.420  1.00  0.00            
ATOM     27  O8  BCD     1      17.820  40.480  33.570  1.00  0.00            
ATOM     28  C10 BCD     1      19.930  41.500  33.160  1.00  0.00            
ATOM     29  C11 BCD     1      21.430  41.300  33.170  1.00  0.00            
ATOM     30  O9  BCD     1      21.870  40.530  34.370  1.00  0.00            
ATOM     31  C12 BCD     1      22.130  42.620  33.210  1.00  0.00            
ATOM     32  O10 BCD     1      21.660  43.520  34.310  1.00  0.00            
ATOM     33  H11 BCD     1      21.470  38.960  35.610  1.00  0.00            
ATOM     34  H12 BCD     1      19.550  40.370  35.490  1.00  0.00            
ATOM     35  H13 BCD     1      18.270  38.490  35.570  1.00  0.00            
ATOM     36  H14 BCD     1      19.410  39.470  32.620  1.00  0.00            
ATOM     37  H15 BCD     1      17.540  41.020  32.820  1.00  0.00            
ATOM     38  H16 BCD     1      19.510  42.280  33.810  1.00  0.00            
ATOM     39  H17 BCD     1      21.770  40.720  32.300  1.00  0.00            
ATOM     40  H18 BCD     1      23.210  42.460  33.270  1.00  0.00            
ATOM     41  H19 BCD     1      21.860  43.110  32.270  1.00  0.00            
ATOM     42  H20 BCD     1      22.400  43.950  34.750  1.00  0.00            
ATOM     43  C13 BCD     1      24.120  35.370  32.690  1.00  0.00            
ATOM     44  O11 BCD     1      23.250  34.270  32.920  1.00  0.00            
ATOM     45  C14 BCD     1      24.410  36.050  33.990  1.00  0.00            
ATOM     46  O12 BCD     1      24.970  35.130  34.910  1.00  0.00            
ATOM     47  C15 BCD     1      23.170  36.810  34.470  1.00  0.00            
ATOM     48  O13 BCD     1      23.490  37.540  35.730  1.00  0.00            
ATOM     49  C16 BCD     1      22.720  37.790  33.400  1.00  0.00            
ATOM     50  C17 BCD     1      22.650  37.130  32.030  1.00  0.00            
ATOM     51  O14 BCD     1      23.740  36.310  31.740  1.00  0.00            
ATOM     52  C18 BCD     1      22.330  38.010  30.880  1.00  0.00            
ATOM     53  O15 BCD     1      23.450  38.910  30.690  1.00  0.00            
ATOM     54  H21 BCD     1      25.070  34.940  32.360  1.00  0.00            
ATOM     55  H22 BCD     1      25.180  36.760  33.680  1.00  0.00            
ATOM     56  H23 BCD     1      25.540  35.610  35.520  1.00  0.00            
ATOM     57  H24 BCD     1      22.460  35.980  34.520  1.00  0.00            
ATOM     58  H25 BCD     1      23.630  36.840  36.380  1.00  0.00            
ATOM     59  H26 BCD     1      23.520  38.530  33.420  1.00  0.00            
ATOM     60  H27 BCD     1      21.750  36.510  32.010  1.00  0.00            
ATOM     61  H28 BCD     1      22.240  37.300  30.050  1.00  0.00            
ATOM     62  H29 BCD     1      21.460  38.670  30.980  1.00  0.00            
ATOM     63  H30 BCD     1      24.250  38.470  30.970  1.00  0.00            
ATOM     64  C19 BCD     1      22.210  32.610  29.280  1.00  0.00            
ATOM     65  O16 BCD     1      22.480  33.790  28.490  1.00  0.00            
ATOM     66  C20 BCD     1      21.060  32.810  30.280  1.00  0.00            
ATOM     67  O17 BCD     1      19.880  33.290  29.570  1.00  0.00            
ATOM     68  C21 BCD     1      21.520  33.680  31.390  1.00  0.00            
ATOM     69  O18 BCD     1      20.570  33.680  32.480  1.00  0.00            
ATOM     70  C22 BCD     1      22.920  33.320  31.950  1.00  0.00            
ATOM     71  C23 BCD     1      24.010  33.120  30.840  1.00  0.00            
ATOM     72  O19 BCD     1      23.420  32.230  29.890  1.00  0.00            
ATOM     73  C24 BCD     1      25.290  32.440  31.280  1.00  0.00            
ATOM     74  O20 BCD     1      25.150  31.300  32.140  1.00  0.00            
ATOM     75  H31 BCD     1      21.810  31.830  28.620  1.00  0.00            
ATOM     76  H32 BCD     1      20.860  31.820  30.700  1.00  0.00            
ATOM     77  H33 BCD     1      19.260  33.710  30.170  1.00  0.00            
ATOM     78  H34 BCD     1      21.580  34.670  30.920  1.00  0.00            
ATOM     79  H35 BCD     1      20.710  34.460  33.020  1.00  0.00            
ATOM     80  H36 BCD     1      22.860  32.320  32.400  1.00  0.00            
ATOM     81  H37 BCD     1      24.160  34.100  30.370  1.00  0.00            
ATOM     82  H38 BCD     1      25.820  32.230  30.340  1.00  0.00            
ATOM     83  H39 BCD     1      25.890  33.170  31.840  1.00  0.00            
ATOM     84  H40 BCD     1      24.940  31.800  32.930  1.00  0.00            
ATOM     85  C25 BCD     1      22.540  34.750  24.470  1.00  0.00            
ATOM     86  O21 BCD     1      22.040  36.010  24.800  1.00  0.00            
ATOM     87  C26 BCD     1      21.600  33.690  24.980  1.00  0.00            
ATOM     88  O22 BCD     1      20.390  33.660  24.220  1.00  0.00            
ATOM     89  C27 BCD     1      21.280  33.770  26.500  1.00  0.00            
ATOM     90  O23 BCD     1      20.380  32.720  26.960  1.00  0.00            
ATOM     91  C28 BCD     1      22.690  33.560  27.140  1.00  0.00            
ATOM     92  C29 BCD     1      23.720  34.550  26.590  1.00  0.00            
ATOM     93  O24 BCD     1      23.780  34.440  25.130  1.00  0.00            
ATOM     94  C30 BCD     1      25.050  34.340  27.240  1.00  0.00            
ATOM     95  O25 BCD     1      26.030  35.220  26.810  1.00  0.00            
ATOM     96  H41 BCD     1      22.710  34.670  23.400  1.00  0.00            
ATOM     97  H42 BCD     1      21.990  32.670  24.870  1.00  0.00            
ATOM     98  H43 BCD     1      19.770  33.150  24.750  1.00  0.00            
ATOM     99  H44 BCD     1      20.960  34.800  26.740  1.00  0.00            
ATOM    100  H45 BCD     1      20.240  32.840  27.910  1.00  0.00            
ATOM    101  H46 BCD     1      22.940  32.520  26.910  1.00  0.00            
ATOM    102  H47 BCD     1      23.370  35.530  26.950  1.00  0.00            
ATOM    103  H48 BCD     1      25.010  34.560  28.310  1.00  0.00            
ATOM    104  H49 BCD     1      25.460  33.320  27.150  1.00  0.00            
ATOM    105  H50 BCD     1      26.650  35.210  27.540  1.00  0.00            
ATOM    106  C31 BCD     1      20.790  39.720  23.290  1.00  0.00            
ATOM    107  O26 BCD     1      20.310  40.000  24.640  1.00  0.00            
ATOM    108  C32 BCD     1      20.070  38.450  22.770  1.00  0.00            
ATOM    109  O27 BCD     1      18.690  38.670  22.610  1.00  0.00            
ATOM    110  C33 BCD     1      20.370  37.240  23.640  1.00  0.00            
ATOM    111  C34 BCD     1      21.850  36.970  23.750  1.00  0.00            
ATOM    112  C35 BCD     1      22.580  38.220  24.130  1.00  0.00            
ATOM    113  O28 BCD     1      22.140  39.340  23.320  1.00  0.00            
ATOM    114  C36 BCD     1      24.060  38.100  24.090  1.00  0.00            
ATOM    115  O29 BCD     1      24.670  39.220  24.510  1.00  0.00            
ATOM    116  O30 BCD     1      19.650  36.080  23.160  1.00  0.00            
ATOM    117  H51 BCD     1      20.720  40.560  22.590  1.00  0.00            
ATOM    118  H52 BCD     1      20.450  38.230  21.760  1.00  0.00            
ATOM    119  H53 BCD     1      18.440  38.610  23.540  1.00  0.00            
ATOM    120  H54 BCD     1      19.990  37.490  24.640  1.00  0.00            
ATOM    121  H55 BCD     1      20.130  35.290  23.400  1.00  0.00            
ATOM    122  H56 BCD     1      22.250  36.690  22.770  1.00  0.00            
ATOM    123  H57 BCD     1      22.310  38.480  25.170  1.00  0.00            
ATOM    124  H58 BCD     1      24.410  37.330  24.790  1.00  0.00            
ATOM    125  H59 BCD     1      24.270  37.900  23.030  1.00  0.00            
ATOM    126  H60 BCD     1      24.270  40.020  24.160  1.00  0.00            
ATOM    127  C37 BCD     1      17.940  42.640  26.660  1.00  0.00            
ATOM    128  O31 BCD     1      18.790  42.490  27.800  1.00  0.00            
ATOM    129  C38 BCD     1      17.300  41.380  26.230  1.00  0.00            
ATOM    130  O32 BCD     1      16.550  40.810  27.320  1.00  0.00            
ATOM    131  C39 BCD     1      18.300  40.340  25.770  1.00  0.00            
ATOM    132  O33 BCD     1      17.730  39.160  25.180  1.00  0.00            
ATOM    133  C40 BCD     1      19.270  40.970  24.780  1.00  0.00            
ATOM    134  C41 BCD     1      19.840  42.260  25.270  1.00  0.00            
ATOM    135  O34 BCD     1      18.690  43.190  25.580  1.00  0.00            
ATOM    136  C42 BCD     1      20.750  43.000  24.300  1.00  0.00            
ATOM    137  O35 BCD     1      20.100  43.210  23.110  1.00  0.00            
ATOM    138  H61 BCD     1      17.180  43.380  26.940  1.00  0.00            
ATOM    139  H62 BCD     1      16.710  41.680  25.360  1.00  0.00            
ATOM    140  H63 BCD     1      16.010  40.080  27.010  1.00  0.00            
ATOM    141  H64 BCD     1      18.820  40.040  26.690  1.00  0.00            
ATOM    142  H65 BCD     1      17.050  38.840  25.780  1.00  0.00            
ATOM    143  H66 BCD     1      18.870  41.100  23.770  1.00  0.00            
ATOM    144  H67 BCD     1      20.430  41.950  26.140  1.00  0.00            
ATOM    145  H68 BCD     1      21.060  43.970  24.720  1.00  0.00            
ATOM    146  H69 BCD     1      21.670  42.430  24.110  1.00  0.00            
ATOM    147  H70 BCD     1      20.790  43.590  22.550  1.00  0.00            
ATOM    148  C1  CV4     2      27.170  42.470  27.160  1.00  0.00            
ATOM    149  C2  CV4     2      26.010  41.480  27.380  1.00  0.00            
ATOM    150  N1  CV4     2      25.080  41.890  28.490  1.00  0.00            
ATOM    151  C3  CV4     2      23.940  40.880  28.500  1.00  0.00            
ATOM    152  C4  CV4     2      22.870  41.100  27.450  1.00  0.00            
ATOM    153  O1  CV4     2      21.700  40.320  27.780  1.00  0.00            
ATOM    154  C5  CV4     2      21.750  38.980  27.740  1.00  0.00            
ATOM    155  C6  CV4     2      20.470  38.490  28.160  1.00  0.00            
ATOM    156  C7  CV4     2      20.110  37.260  27.560  1.00  0.00            
ATOM    157  C8  CV4     2      18.900  36.600  27.870  1.00  0.00            
ATOM    158  C9  CV4     2      18.140  37.150  28.910  1.00  0.00            
ATOM    159  N2  CV4     2      17.010  36.570  29.270  1.00  0.00            
ATOM    160  C10 CV4     2      18.420  38.370  29.400  1.00  0.00            
ATOM    161  C11 CV4     2      19.550  39.090  29.030  1.00  0.00            
ATOM    162  O2  CV4     2      22.750  38.320  27.500  1.00  0.00            
ATOM    163  C12 CV4     2      25.830  42.040  29.830  1.00  0.00            
ATOM    164  C13 CV4     2      25.090  43.000  30.770  1.00  0.00            
ATOM    165  H1  CV4     2      26.760  43.370  26.690  1.00  0.00            
ATOM    166  H2  CV4     2      27.790  42.820  28.000  1.00  0.00            
ATOM    167  H3  CV4     2      27.950  42.100  26.480  1.00  0.00            
ATOM    168  H4  CV4     2      26.420  40.510  27.700  1.00  0.00            
ATOM    169  H5  CV4     2      25.420  41.260  26.490  1.00  0.00            
ATOM    170  H6  CV4     2      24.820  42.870  28.280  1.00  0.00            
ATOM    171  H7  CV4     2      23.390  40.900  29.450  1.00  0.00            
ATOM    172  H8  CV4     2      24.330  39.880  28.360  1.00  0.00            
ATOM    173  H9  CV4     2      23.230  40.860  26.440  1.00  0.00            
ATOM    174  H10 CV4     2      22.630  42.170  27.440  1.00  0.00            
ATOM    175  H11 CV4     2      20.770  36.810  26.820  1.00  0.00            
ATOM    176  H12 CV4     2      18.630  35.650  27.420  1.00  0.00            
ATOM    177  H13 CV4     2      16.800  35.650  28.910  1.00  0.00            
ATOM    178  H14 CV4     2      16.610  36.820  30.160  1.00  0.00            
ATOM    179  H15 CV4     2      17.660  38.870  29.990  1.00  0.00            
ATOM    180  H16 CV4     2      19.740  40.050  29.520  1.00  0.00            
ATOM    181  H17 CV4     2      26.810  42.470  29.660  1.00  0.00            
ATOM    182  H18 CV4     2      25.900  41.000  30.150  1.00  0.00            
ATOM    183  H19 CV4     2      25.690  43.340  31.610  1.00  0.00            
ATOM    184  H20 CV4     2      24.880  43.920  30.220  1.00  0.00            
ATOM    185  H21 CV4     2      24.180  42.560  31.200  1.00  0.00            
TER
ENDMDL
MODEL        1
ATOM      1  C1  BCD     1      26.460  22.590  27.270  1.00  0.00            
ATOM      2  O1  BCD     1      25.370  23.400  27.150  1.00  0.00            
ATOM      3  C2  BCD     1      26.100  21.270  27.880  1.00  0.00            
ATOM      4  O2  BCD     1      24.990  20.580  27.300  1.00  0.00            
ATOM      5  C3  BCD     1      25.850  21.260  29.380  1.00  0.00            
ATOM      6  O3  BCD     1      25.850  19.990  29.980  1.00  0.00            
ATOM      7  C4  BCD     1      26.760  22.220  30.090  1.00  0.00            
ATOM      8  C5  BCD     1      27.000  23.580  29.360  1.00  0.00            
ATOM      9  O4  BCD     1      27.440  23.240  28.040  1.00  0.00            
ATOM     10  C6  BCD     1      28.130  24.420  30.000  1.00  0.00            
ATOM     11  O5  BCD     1      28.520  25.390  29.070  1.00  0.00            
ATOM     12  H1  BCD     1      26.910  22.340  26.300  1.00  0.00            
ATOM     13  H2  BCD     1      27.050  20.740  27.700  1.00  0.00            
ATOM     14  H3  BCD     1      25.120  19.640  27.160  1.00  0.00            
ATOM     15  H4  BCD     1      24.830  21.630  29.570  1.00  0.00            
ATOM     16  H5  BCD     1      25.360  20.010  30.800  1.00  0.00            
ATOM     17  H6  BCD     1      27.720  21.680  30.150  1.00  0.00            
ATOM     18  H7  BCD     1      26.190  24.300  29.220  1.00  0.00            
ATOM     19  H8  BCD     1      27.800  24.730  31.010  1.00  0.00            
ATOM     20  H9  BCD     1      28.960  23.710  30.110  1.00  0.00            
ATOM     21  H10 BCD     1      28.530  25.080  28.160  1.00  0.00            
ATOM     22  C7  BCD     1      23.180  25.660  24.440  1.00  0.00            
ATOM     23  O6  BCD     1      22.130  25.610  25.470  1.00  0.00            
ATOM     24  C8  BCD     1      23.500  24.290  23.940  1.00  0.00            
ATOM     25  O7  BCD     1      22.330  23.690  23.410  1.00  0.00            
ATOM     26  C9  BCD     1      24.030  23.460  25.110  1.00  0.00            
ATOM     27  O8  BCD     1      24.420  22.160  24.770  1.00  0.00            
ATOM     28  C10 BCD     1      25.170  24.100  25.880  1.00  0.00            
ATOM     29  C11 BCD     1      24.890  25.560  26.130  1.00  0.00            
ATOM     30  O9  BCD     1      24.370  26.210  25.010  1.00  0.00            
ATOM     31  C12 BCD     1      26.190  26.410  26.430  1.00  0.00            
ATOM     32  O10 BCD     1      25.840  27.810  26.590  1.00  0.00            
ATOM     33  H11 BCD     1      22.770  26.350  23.690  1.00  0.00            
ATOM     34  H12 BCD     1      24.300  24.350  23.190  1.00  0.00            
ATOM     35  H13 BCD     1      21.730  23.460  24.120  1.00  0.00            
ATOM     36  H14 BCD     1      23.260  23.460  25.890  1.00  0.00            
ATOM     37  H15 BCD     1      24.420  21.700  25.620  1.00  0.00            
ATOM     38  H16 BCD     1      26.090  24.070  25.290  1.00  0.00            
ATOM     39  H17 BCD     1      24.210  25.610  27.000  1.00  0.00            
ATOM     40  H18 BCD     1      26.770  26.080  27.300  1.00  0.00            
ATOM     41  H19 BCD     1      26.820  26.300  25.540  1.00  0.00            
ATOM     42  H20 BCD     1      25.710  28.160  25.700  1.00  0.00            
ATOM     43  C13 BCD     1      18.170  26.680  26.300  1.00  0.00            
ATOM     44  O11 BCD     1      18.310  26.530  27.690  1.00  0.00            
ATOM     45  C14 BCD     1      18.380  25.240  25.720  1.00  0.00            
ATOM     46  O12 BCD     1      17.520  24.210  26.260  1.00  0.00            
ATOM     47  C15 BCD     1      19.830  24.820  25.760  1.00  0.00            
ATOM     48  O13 BCD     1      20.100  23.540  25.150  1.00  0.00            
ATOM     49  C16 BCD     1      20.760  25.920  25.200  1.00  0.00            
ATOM     50  C17 BCD     1      20.530  27.250  25.970  1.00  0.00            
ATOM     51  O14 BCD     1      19.200  27.640  25.790  1.00  0.00            
ATOM     52  C18 BCD     1      21.390  28.390  25.420  1.00  0.00            
ATOM     53  O15 BCD     1      21.250  28.500  23.990  1.00  0.00            
ATOM     54  H21 BCD     1      17.220  27.000  25.870  1.00  0.00            
ATOM     55  H22 BCD     1      18.140  25.360  24.660  1.00  0.00            
ATOM     56  H23 BCD     1      16.660  24.520  25.970  1.00  0.00            
ATOM     57  H24 BCD     1      20.100  24.700  26.820  1.00  0.00            
ATOM     58  H25 BCD     1      19.540  22.840  25.490  1.00  0.00            
ATOM     59  H26 BCD     1      20.650  25.980  24.110  1.00  0.00            
ATOM     60  H27 BCD     1      20.740  27.160  27.040  1.00  0.00            
ATOM     61  H28 BCD     1      21.190  29.330  25.960  1.00  0.00            
ATOM     62  H29 BCD     1      22.440  28.260  25.700  1.00  0.00            
ATOM     63  H30 BCD     1      20.320  28.290  23.890  1.00  0.00            
ATOM     64  C19 BCD     1      16.450  27.630  31.200  1.00  0.00            
ATOM     65  O16 BCD     1      17.490  27.140  32.070  1.00  0.00            
ATOM     66  C20 BCD     1      15.790  26.520  30.340  1.00  0.00            
ATOM     67  O17 BCD     1      15.300  25.490  31.250  1.00  0.00            
ATOM     68  C21 BCD     1      16.680  25.970  29.230  1.00  0.00            
ATOM     69  O18 BCD     1      15.840  25.160  28.390  1.00  0.00            
ATOM     70  C22 BCD     1      17.340  27.120  28.490  1.00  0.00            
ATOM     71  C23 BCD     1      18.040  28.050  29.440  1.00  0.00            
ATOM     72  O19 BCD     1      17.060  28.540  30.350  1.00  0.00            
ATOM     73  C24 BCD     1      18.730  29.110  28.670  1.00  0.00            
ATOM     74  O20 BCD     1      17.750  29.850  28.000  1.00  0.00            
ATOM     75  H31 BCD     1      15.690  28.160  31.790  1.00  0.00            
ATOM     76  H32 BCD     1      14.920  26.960  29.840  1.00  0.00            
ATOM     77  H33 BCD     1      14.570  24.980  30.890  1.00  0.00            
ATOM     78  H34 BCD     1      17.470  25.340  29.660  1.00  0.00            
ATOM     79  H35 BCD     1      16.360  24.980  27.600  1.00  0.00            
ATOM     80  H36 BCD     1      16.590  27.650  27.890  1.00  0.00            
ATOM     81  H37 BCD     1      18.840  27.570  30.030  1.00  0.00            
ATOM     82  H38 BCD     1      19.190  29.770  29.420  1.00  0.00            
ATOM     83  H39 BCD     1      19.510  28.650  28.050  1.00  0.00            
ATOM     84  H40 BCD     1      17.100  30.000  28.690  1.00  0.00            
ATOM     85  C25 BCD     1      18.900  26.560  35.720  1.00  0.00            
ATOM     86  O21 BCD     1      20.010  26.010  34.990  1.00  0.00            
ATOM     87  C26 BCD     1      17.620  25.780  35.510  1.00  0.00            
ATOM     88  O22 BCD     1      17.820  24.530  36.170  1.00  0.00            
ATOM     89  C27 BCD     1      17.310  25.740  34.020  1.00  0.00            
ATOM     90  O23 BCD     1      16.120  25.040  33.800  1.00  0.00            
ATOM     91  C28 BCD     1      17.280  27.190  33.450  1.00  0.00            
ATOM     92  C29 BCD     1      18.410  28.100  33.970  1.00  0.00            
ATOM     93  O24 BCD     1      18.640  27.870  35.330  1.00  0.00            
ATOM     94  C30 BCD     1      18.110  29.610  33.860  1.00  0.00            
ATOM     95  O25 BCD     1      17.170  30.090  34.790  1.00  0.00            
ATOM     96  H41 BCD     1      19.070  26.640  36.800  1.00  0.00            
ATOM     97  H42 BCD     1      16.720  26.260  35.910  1.00  0.00            
ATOM     98  H43 BCD     1      17.510  24.680  37.070  1.00  0.00            
ATOM     99  H44 BCD     1      18.130  25.300  33.440  1.00  0.00            
ATOM    100  H45 BCD     1      15.950  25.270  32.890  1.00  0.00            
ATOM    101  H46 BCD     1      16.280  27.610  33.660  1.00  0.00            
ATOM    102  H47 BCD     1      19.350  27.820  33.490  1.00  0.00            
ATOM    103  H48 BCD     1      19.070  30.120  34.000  1.00  0.00            
ATOM    104  H49 BCD     1      17.750  29.890  32.860  1.00  0.00            
ATOM    105  H50 BCD     1      17.010  31.030  34.710  1.00  0.00            
ATOM    106  C31 BCD     1      23.890  24.780  35.860  1.00  0.00            
ATOM    107  O26 BCD     1      24.080  24.150  34.600  1.00  0.00            
ATOM    108  C32 BCD     1      22.750  24.130  36.650  1.00  0.00            
ATOM    109  O27 BCD     1      23.120  22.780  36.990  1.00  0.00            
ATOM    110  C33 BCD     1      21.450  24.320  35.940  1.00  0.00            
ATOM    111  C34 BCD     1      21.250  25.790  35.680  1.00  0.00            
ATOM    112  C35 BCD     1      22.340  26.370  34.840  1.00  0.00            
ATOM    113  O28 BCD     1      23.570  26.190  35.690  1.00  0.00            
ATOM    114  C36 BCD     1      22.250  27.890  34.670  1.00  0.00            
ATOM    115  O29 BCD     1      23.220  28.350  33.780  1.00  0.00            
ATOM    116  O30 BCD     1      20.360  23.780  36.780  1.00  0.00            
ATOM    117  H51 BCD     1      24.860  24.750  36.360  1.00  0.00            
ATOM    118  H52 BCD     1      22.630  24.690  37.590  1.00  0.00            
ATOM    119  H53 BCD     1      23.300  22.410  36.120  1.00  0.00            
ATOM    120  H54 BCD     1      21.480  23.750  35.010  1.00  0.00            
ATOM    121  H55 BCD     1      19.540  24.050  36.360  1.00  0.00            
ATOM    122  H56 BCD     1      21.290  26.220  36.690  1.00  0.00            
ATOM    123  H57 BCD     1      22.510  25.760  33.940  1.00  0.00            
ATOM    124  H58 BCD     1      21.230  28.080  34.310  1.00  0.00            
ATOM    125  H59 BCD     1      22.350  28.450  35.610  1.00  0.00            
ATOM    126  H60 BCD     1      23.230  29.310  33.910  1.00  0.00            
ATOM    127  C37 BCD     1      26.850  22.040  32.520  1.00  0.00            
ATOM    128  O31 BCD     1      26.190  22.520  31.350  1.00  0.00            
ATOM    129  C38 BCD     1      25.850  21.280  33.340  1.00  0.00            
ATOM    130  O32 BCD     1      25.490  20.090  32.700  1.00  0.00            
ATOM    131  C39 BCD     1      24.690  22.100  33.820  1.00  0.00            
ATOM    132  O33 BCD     1      23.850  21.440  34.750  1.00  0.00            
ATOM    133  C40 BCD     1      25.200  23.340  34.470  1.00  0.00            
ATOM    134  C41 BCD     1      26.230  24.010  33.640  1.00  0.00            
ATOM    135  O34 BCD     1      27.270  23.090  33.320  1.00  0.00            
ATOM    136  C42 BCD     1      26.760  25.230  34.240  1.00  0.00            
ATOM    137  O35 BCD     1      27.300  24.920  35.560  1.00  0.00            
ATOM    138  H61 BCD     1      27.790  21.520  32.320  1.00  0.00            
ATOM    139  H62 BCD     1      26.350  20.990  34.270  1.00  0.00            
ATOM    140  H63 BCD     1      24.980  19.560  33.320  1.00  0.00            
ATOM    141  H64 BCD     1      24.030  22.410  33.000  1.00  0.00            
ATOM    142  H65 BCD     1      23.620  20.590  34.370  1.00  0.00            
ATOM    143  H66 BCD     1      25.600  23.030  35.440  1.00  0.00            
ATOM    144  H67 BCD     1      25.830  24.330  32.670  1.00  0.00            
ATOM    145  H68 BCD     1      27.520  25.540  33.510  1.00  0.00            
ATOM    146  H69 BCD     1      25.920  25.940  34.250  1.00  0.00            
ATOM    147  H70 BCD     1      27.550  25.740  36.000  1.00  0.00            
ATOM    148  C1  CV4     2      27.550  30.330  28.490  1.00  0.00            
ATOM    149  C2  CV4     2      27.020  30.390  29.950  1.00  0.00            
ATOM    150  N1  CV4     2      25.670  29.690  30.190  1.00  0.00            
ATOM    151  C3  CV4     2      24.570  30.240  29.290  1.00  0.00            
ATOM    152  C4  CV4     2      23.130  30.050  29.860  1.00  0.00            
ATOM    153  O1  CV4     2      22.730  28.730  29.770  1.00  0.00            
ATOM    154  C5  CV4     2      21.620  28.260  30.490  1.00  0.00            
ATOM    155  C6  CV4     2      21.480  26.750  30.370  1.00  0.00            
ATOM    156  C7  CV4     2      22.130  26.080  29.280  1.00  0.00            
ATOM    157  C8  CV4     2      22.050  24.660  29.170  1.00  0.00            
ATOM    158  C9  CV4     2      21.260  23.950  30.030  1.00  0.00            
ATOM    159  N2  CV4     2      21.130  22.620  29.910  1.00  0.00            
ATOM    160  C10 CV4     2      20.680  24.620  31.130  1.00  0.00            
ATOM    161  C11 CV4     2      20.820  26.000  31.320  1.00  0.00            
ATOM    162  O2  CV4     2      20.900  28.900  31.200  1.00  0.00            
ATOM    163  C12 CV4     2      25.830  28.190  29.910  1.00  0.00            
ATOM    164  C13 CV4     2      25.440  27.230  31.080  1.00  0.00            
ATOM    165  H1  CV4     2      28.570  30.730  28.460  1.00  0.00            
ATOM    166  H2  CV4     2      27.510  29.310  28.080  1.00  0.00            
ATOM    167  H3  CV4     2      26.910  30.840  27.750  1.00  0.00            
ATOM    168  H4  CV4     2      26.950  31.410  30.320  1.00  0.00            
ATOM    169  H5  CV4     2      27.800  29.950  30.570  1.00  0.00            
ATOM    170  H6  CV4     2      25.500  29.810  31.200  1.00  0.00            
ATOM    171  H7  CV4     2      24.750  29.790  28.310  1.00  0.00            
ATOM    172  H8  CV4     2      24.760  31.320  29.230  1.00  0.00            
ATOM    173  H9  CV4     2      22.520  30.690  29.200  1.00  0.00            
ATOM    174  H10 CV4     2      23.050  30.450  30.880  1.00  0.00            
ATOM    175  H11 CV4     2      22.680  26.680  28.560  1.00  0.00            
ATOM    176  H12 CV4     2      22.300  24.170  28.240  1.00  0.00            
ATOM    177  H13 CV4     2      20.840  22.050  30.690  1.00  0.00            
ATOM    178  H14 CV4     2      21.850  22.240  29.320  1.00  0.00            
ATOM    179  H15 CV4     2      20.140  24.090  31.900  1.00  0.00            
ATOM    180  H16 CV4     2      20.430  26.450  32.230  1.00  0.00            
ATOM    181  H17 CV4     2      26.820  27.940  29.510  1.00  0.00            
ATOM    182  H18 CV4     2      25.140  27.930  29.110  1.00  0.00            
ATOM    183  H19 CV4     2      25.730  27.520  32.100  1.00  0.00            
ATOM    184  H20 CV4     2      24.350  27.080  31.030  1.00  0.00            
ATOM    185  H21 CV4     2      25.940  26.260  30.940  1.00  0.00            
TER
ENDMDL
MODEL        1
ATOM      1  C1  BCD     1      18.370  42.580  33.050  1.00  0.00            
ATOM      2  O1  BCD     1      18.710  41.210  33.280  1.00  0.00            
ATOM      3  C2  BCD     1      16.850  42.700  32.950  1.00  0.00            
ATOM      4  O2  BCD     1      16.270  42.080  34.120  1.00  0.00            
ATOM      5  C3  BCD     1      16.440  41.900  31.830  1.00  0.00            
ATOM      6  O3  BCD     1      14.990  42.050  31.740  1.00  0.00            
ATOM      7  C4  BCD     1      17.090  42.380  30.500  1.00  0.00            
ATOM      8  C5  BCD     1      18.660  42.500  30.710  1.00  0.00            
ATOM      9  O4  BCD     1      18.990  43.110  31.910  1.00  0.00            
ATOM     10  C6  BCD     1      19.330  43.200  29.610  1.00  0.00            
ATOM     11  O5  BCD     1      20.720  42.940  29.580  1.00  0.00            
ATOM     12  H1  BCD     1      18.700  43.150  33.930  1.00  0.00            
ATOM     13  H2  BCD     1      16.570  43.760  32.970  1.00  0.00            
ATOM     14  H3  BCD     1      15.440  41.680  33.880  1.00  0.00            
ATOM     15  H4  BCD     1      16.640  40.840  32.040  1.00  0.00            
ATOM     16  H5  BCD     1      14.610  41.430  31.120  1.00  0.00            
ATOM     17  H6  BCD     1      16.610  43.270  30.090  1.00  0.00            
ATOM     18  H7  BCD     1      19.060  41.470  30.720  1.00  0.00            
ATOM     19  H8  BCD     1      18.840  42.750  28.730  1.00  0.00            
ATOM     20  H9  BCD     1      19.030  44.260  29.540  1.00  0.00            
ATOM     21  H10 BCD     1      20.960  43.290  28.720  1.00  0.00            
ATOM     22  C7  BCD     1      21.530  38.960  35.370  1.00  0.00            
ATOM     23  O6  BCD     1      21.470  37.910  34.360  1.00  0.00            
ATOM     24  C8  BCD     1      20.060  39.180  35.980  1.00  0.00            
ATOM     25  O7  BCD     1      19.560  38.080  36.790  1.00  0.00            
ATOM     26  C9  BCD     1      19.070  39.690  34.910  1.00  0.00            
ATOM     27  O8  BCD     1      17.760  40.110  35.480  1.00  0.00            
ATOM     28  C10 BCD     1      19.680  40.880  34.300  1.00  0.00            
ATOM     29  C11 BCD     1      21.090  40.640  33.790  1.00  0.00            
ATOM     30  O9  BCD     1      21.970  40.180  34.760  1.00  0.00            
ATOM     31  C12 BCD     1      21.720  41.760  32.990  1.00  0.00            
ATOM     32  O10 BCD     1      22.110  42.770  33.920  1.00  0.00            
ATOM     33  H11 BCD     1      22.230  38.760  36.190  1.00  0.00            
ATOM     34  H12 BCD     1      20.150  40.050  36.640  1.00  0.00            
ATOM     35  H13 BCD     1      19.320  37.350  36.220  1.00  0.00            
ATOM     36  H14 BCD     1      19.050  38.910  34.140  1.00  0.00            
ATOM     37  H15 BCD     1      17.430  40.660  34.770  1.00  0.00            
ATOM     38  H16 BCD     1      19.650  41.670  35.060  1.00  0.00            
ATOM     39  H17 BCD     1      20.950  39.890  33.010  1.00  0.00            
ATOM     40  H18 BCD     1      22.650  41.540  32.460  1.00  0.00            
ATOM     41  H19 BCD     1      21.040  42.200  32.250  1.00  0.00            
ATOM     42  H20 BCD     1      21.620  43.540  33.590  1.00  0.00            
ATOM     43  C13 BCD     1      23.970  35.260  32.580  1.00  0.00            
ATOM     44  O11 BCD     1      23.310  34.180  33.200  1.00  0.00            
ATOM     45  C14 BCD     1      24.630  36.060  33.650  1.00  0.00            
ATOM     46  O12 BCD     1      25.460  35.250  34.470  1.00  0.00            
ATOM     47  C15 BCD     1      23.630  36.750  34.490  1.00  0.00            
ATOM     48  O13 BCD     1      24.300  37.640  35.420  1.00  0.00            
ATOM     49  C16 BCD     1      22.640  37.510  33.600  1.00  0.00            
ATOM     50  C17 BCD     1      22.050  36.610  32.450  1.00  0.00            
ATOM     51  O14 BCD     1      23.070  35.960  31.690  1.00  0.00            
ATOM     52  C18 BCD     1      21.130  37.360  31.540  1.00  0.00            
ATOM     53  O15 BCD     1      21.870  38.460  30.920  1.00  0.00            
ATOM     54  H21 BCD     1      24.770  34.870  31.940  1.00  0.00            
ATOM     55  H22 BCD     1      25.260  36.840  33.220  1.00  0.00            
ATOM     56  H23 BCD     1      25.940  35.700  35.170  1.00  0.00            
ATOM     57  H24 BCD     1      23.070  35.950  35.000  1.00  0.00            
ATOM     58  H25 BCD     1      25.000  37.260  35.970  1.00  0.00            
ATOM     59  H26 BCD     1      23.110  38.440  33.240  1.00  0.00
[truncated: 1,796,168 more chars]
