# Supplementary material for: Achieving Chemical Accuracy in Cyclodextrin Host–Guest Binding via Integrative Atomistic Modelling
Source: Adv Sci (Weinh). 2025 Dec 14;13(10):e19782. doi: 10.1002/advs.202519782 (PMC12915143; doi:10.1002/advs.202519782)
Supplement: Supplementary file 1 — Supporting Information [file ADVS-13-e19782-s003.zip › all_poses/BCD.CX6.pdb]

MODEL        1
ATOM      1  C1  BCD     1      22.900  28.780  18.130  1.00  0.00            
ATOM      2  O1  BCD     1      21.710  28.890  17.480  1.00  0.00            
ATOM      3  C2  BCD     1      23.780  29.820  17.550  1.00  0.00            
ATOM      4  O2  BCD     1      23.270  31.150  17.710  1.00  0.00            
ATOM      5  C3  BCD     1      24.190  29.460  16.130  1.00  0.00            
ATOM      6  O3  BCD     1      25.120  30.390  15.460  1.00  0.00            
ATOM      7  C4  BCD     1      24.690  27.980  15.920  1.00  0.00            
ATOM      8  C5  BCD     1      23.700  27.050  16.660  1.00  0.00            
ATOM      9  O4  BCD     1      23.470  27.410  17.990  1.00  0.00            
ATOM     10  C6  BCD     1      24.050  25.570  16.560  1.00  0.00            
ATOM     11  O5  BCD     1      25.470  25.310  17.040  1.00  0.00            
ATOM     12  H1  BCD     1      22.860  28.930  19.220  1.00  0.00            
ATOM     13  H2  BCD     1      24.700  29.690  18.150  1.00  0.00            
ATOM     14  H3  BCD     1      24.000  31.750  17.860  1.00  0.00            
ATOM     15  H4  BCD     1      23.270  29.710  15.580  1.00  0.00            
ATOM     16  H5  BCD     1      25.220  30.290  14.510  1.00  0.00            
ATOM     17  H6  BCD     1      25.720  27.810  16.240  1.00  0.00            
ATOM     18  H7  BCD     1      22.750  27.060  16.110  1.00  0.00            
ATOM     19  H8  BCD     1      23.370  24.890  17.100  1.00  0.00            
ATOM     20  H9  BCD     1      23.880  25.210  15.540  1.00  0.00            
ATOM     21  H10 BCD     1      25.660  24.380  17.170  1.00  0.00            
ATOM     22  C7  BCD     1      17.550  29.230  18.510  1.00  0.00            
ATOM     23  O6  BCD     1      16.840  29.060  17.210  1.00  0.00            
ATOM     24  C8  BCD     1      18.410  30.440  18.560  1.00  0.00            
ATOM     25  O7  BCD     1      17.600  31.570  18.240  1.00  0.00            
ATOM     26  C9  BCD     1      19.760  30.330  17.780  1.00  0.00            
ATOM     27  O8  BCD     1      20.550  31.530  18.090  1.00  0.00            
ATOM     28  C10 BCD     1      20.520  29.060  18.280  1.00  0.00            
ATOM     29  C11 BCD     1      19.630  27.800  18.130  1.00  0.00            
ATOM     30  O9  BCD     1      18.340  28.040  18.810  1.00  0.00            
ATOM     31  C12 BCD     1      20.240  26.500  18.570  1.00  0.00            
ATOM     32  O10 BCD     1      20.580  26.610  19.910  1.00  0.00            
ATOM     33  H11 BCD     1      16.810  29.180  19.310  1.00  0.00            
ATOM     34  H12 BCD     1      18.600  30.520  19.640  1.00  0.00            
ATOM     35  H13 BCD     1      18.110  32.250  17.790  1.00  0.00            
ATOM     36  H14 BCD     1      19.560  30.320  16.710  1.00  0.00            
ATOM     37  H15 BCD     1      21.440  31.400  17.730  1.00  0.00            
ATOM     38  H16 BCD     1      20.800  29.110  19.340  1.00  0.00            
ATOM     39  H17 BCD     1      19.370  27.680  17.080  1.00  0.00            
ATOM     40  H18 BCD     1      19.520  25.700  18.380  1.00  0.00            
ATOM     41  H19 BCD     1      21.150  26.310  17.990  1.00  0.00            
ATOM     42  H20 BCD     1      19.820  26.920  20.400  1.00  0.00            
ATOM     43  C13 BCD     1      13.100  28.410  15.580  1.00  0.00            
ATOM     44  O11 BCD     1      13.850  28.060  14.350  1.00  0.00            
ATOM     45  C14 BCD     1      13.390  29.830  16.020  1.00  0.00            
ATOM     46  O12 BCD     1      12.830  30.660  15.010  1.00  0.00            
ATOM     47  C15 BCD     1      14.880  29.970  16.210  1.00  0.00            
ATOM     48  O13 BCD     1      15.240  31.280  16.660  1.00  0.00            
ATOM     49  C16 BCD     1      15.440  28.950  17.230  1.00  0.00            
ATOM     50  C17 BCD     1      14.980  27.520  16.890  1.00  0.00            
ATOM     51  O14 BCD     1      13.540  27.610  16.680  1.00  0.00            
ATOM     52  C18 BCD     1      15.250  26.410  17.880  1.00  0.00            
ATOM     53  O15 BCD     1      14.970  26.900  19.150  1.00  0.00            
ATOM     54  H21 BCD     1      12.020  28.290  15.470  1.00  0.00            
ATOM     55  H22 BCD     1      12.940  29.970  17.010  1.00  0.00            
ATOM     56  H23 BCD     1      13.210  30.310  14.200  1.00  0.00            
ATOM     57  H24 BCD     1      15.330  29.760  15.230  1.00  0.00            
ATOM     58  H25 BCD     1      16.020  31.140  17.190  1.00  0.00            
ATOM     59  H26 BCD     1      15.110  29.220  18.240  1.00  0.00            
ATOM     60  H27 BCD     1      15.310  27.210  15.890  1.00  0.00            
ATOM     61  H28 BCD     1      14.760  25.460  17.630  1.00  0.00            
ATOM     62  H29 BCD     1      16.320  26.160  17.850  1.00  0.00            
ATOM     63  H30 BCD     1      15.750  26.800  19.710  1.00  0.00            
ATOM     64  C19 BCD     1      14.050  26.570  10.540  1.00  0.00            
ATOM     65  O16 BCD     1      15.500  26.590  10.420  1.00  0.00            
ATOM     66  C20 BCD     1      13.390  27.920  10.760  1.00  0.00            
ATOM     67  O17 BCD     1      13.820  28.880   9.770  1.00  0.00            
ATOM     68  C21 BCD     1      13.680  28.570  12.150  1.00  0.00            
ATOM     69  O18 BCD     1      12.970  29.800  12.410  1.00  0.00            
ATOM     70  C22 BCD     1      13.220  27.570  13.210  1.00  0.00            
ATOM     71  C23 BCD     1      13.790  26.130  12.930  1.00  0.00            
ATOM     72  O19 BCD     1      13.650  25.660  11.630  1.00  0.00            
ATOM     73  C24 BCD     1      13.320  25.060  13.950  1.00  0.00            
ATOM     74  O20 BCD     1      12.010  24.720  13.920  1.00  0.00            
ATOM     75  H31 BCD     1      13.550  26.160   9.660  1.00  0.00            
ATOM     76  H32 BCD     1      12.330  27.780  10.560  1.00  0.00            
ATOM     77  H33 BCD     1      14.730  28.700   9.530  1.00  0.00            
ATOM     78  H34 BCD     1      14.760  28.790  12.190  1.00  0.00            
ATOM     79  H35 BCD     1      13.030  30.290  11.590  1.00  0.00            
ATOM     80  H36 BCD     1      12.130  27.530  13.230  1.00  0.00            
ATOM     81  H37 BCD     1      14.880  26.230  13.050  1.00  0.00            
ATOM     82  H38 BCD     1      13.910  24.150  13.780  1.00  0.00            
ATOM     83  H39 BCD     1      13.440  25.470  14.960  1.00  0.00            
ATOM     84  H40 BCD     1      11.830  24.460  13.010  1.00  0.00            
ATOM     85  C25 BCD     1      18.300  24.830   7.880  1.00  0.00            
ATOM     86  O21 BCD     1      19.270  25.130   8.850  1.00  0.00            
ATOM     87  C26 BCD     1      17.620  26.080   7.400  1.00  0.00            
ATOM     88  O22 BCD     1      18.580  26.950   6.680  1.00  0.00            
ATOM     89  C27 BCD     1      16.930  26.850   8.570  1.00  0.00            
ATOM     90  O23 BCD     1      16.180  28.010   8.090  1.00  0.00            
ATOM     91  C28 BCD     1      15.990  25.910   9.230  1.00  0.00            
ATOM     92  C29 BCD     1      16.580  24.520   9.540  1.00  0.00            
ATOM     93  O24 BCD     1      17.290  23.980   8.430  1.00  0.00            
ATOM     94  C30 BCD     1      15.670  23.400  10.000  1.00  0.00            
ATOM     95  O25 BCD     1      15.050  22.590   8.920  1.00  0.00            
ATOM     96  H41 BCD     1      18.830  24.370   7.040  1.00  0.00            
ATOM     97  H42 BCD     1      16.840  25.790   6.690  1.00  0.00            
ATOM     98  H43 BCD     1      18.080  27.440   6.020  1.00  0.00            
ATOM     99  H44 BCD     1      17.730  27.180   9.240  1.00  0.00            
ATOM    100  H45 BCD     1      16.620  28.790   8.460  1.00  0.00            
ATOM    101  H46 BCD     1      15.110  25.770   8.590  1.00  0.00            
ATOM    102  H47 BCD     1      17.330  24.650  10.320  1.00  0.00            
ATOM    103  H48 BCD     1      16.400  22.670  10.390  1.00  0.00            
ATOM    104  H49 BCD     1      15.020  23.800  10.780  1.00  0.00            
ATOM    105  H50 BCD     1      15.820  22.320   8.400  1.00  0.00            
ATOM    106  C31 BCD     1      23.340  24.800   9.620  1.00  0.00            
ATOM    107  O26 BCD     1      23.360  25.670  10.740  1.00  0.00            
ATOM    108  C32 BCD     1      22.920  25.530   8.380  1.00  0.00            
ATOM    109  O27 BCD     1      23.830  26.650   8.110  1.00  0.00            
ATOM    110  C33 BCD     1      21.450  25.840   8.240  1.00  0.00            
ATOM    111  C34 BCD     1      20.640  24.610   8.610  1.00  0.00            
ATOM    112  C35 BCD     1      21.090  24.120   9.920  1.00  0.00            
ATOM    113  O28 BCD     1      22.420  23.730   9.810  1.00  0.00            
ATOM    114  C36 BCD     1      20.380  22.850  10.250  1.00  0.00            
ATOM    115  O29 BCD     1      20.540  22.620  11.650  1.00  0.00            
ATOM    116  O30 BCD     1      21.100  26.160   6.870  1.00  0.00            
ATOM    117  H51 BCD     1      24.320  24.320   9.580  1.00  0.00            
ATOM    118  H52 BCD     1      23.190  24.730   7.670  1.00  0.00            
ATOM    119  H53 BCD     1      23.720  27.050   7.250  1.00  0.00            
ATOM    120  H54 BCD     1      21.180  26.640   8.950  1.00  0.00            
ATOM    121  H55 BCD     1      20.220  26.540   6.920  1.00  0.00            
ATOM    122  H56 BCD     1      20.600  23.780   7.880  1.00  0.00            
ATOM    123  H57 BCD     1      20.930  24.810  10.760  1.00  0.00            
ATOM    124  H58 BCD     1      19.320  23.040  10.070  1.00  0.00            
ATOM    125  H59 BCD     1      20.840  22.090   9.610  1.00  0.00            
ATOM    126  H60 BCD     1      20.910  23.350  12.150  1.00  0.00            
ATOM    127  C37 BCD     1      25.700  27.300  13.740  1.00  0.00            
ATOM    128  O31 BCD     1      24.540  27.690  14.470  1.00  0.00            
ATOM    129  C38 BCD     1      25.780  28.040  12.440  1.00  0.00            
ATOM    130  O32 BCD     1      25.710  29.420  12.760  1.00  0.00            
ATOM    131  C39 BCD     1      24.660  27.570  11.500  1.00  0.00            
ATOM    132  O33 BCD     1      24.590  28.200  10.160  1.00  0.00            
ATOM    133  C40 BCD     1      24.610  26.070  11.320  1.00  0.00            
ATOM    134  C41 BCD     1      24.760  25.380  12.650  1.00  0.00            
ATOM    135  O34 BCD     1      25.790  25.880  13.490  1.00  0.00            
ATOM    136  C42 BCD     1      25.000  23.890  12.590  1.00  0.00            
ATOM    137  O35 BCD     1      26.210  23.620  11.800  1.00  0.00            
ATOM    138  H61 BCD     1      26.560  27.590  14.360  1.00  0.00            
ATOM    139  H62 BCD     1      26.710  27.820  11.910  1.00  0.00            
ATOM    140  H63 BCD     1      26.610  29.750  12.840  1.00  0.00            
ATOM    141  H64 BCD     1      23.760  27.770  12.100  1.00  0.00            
ATOM    142  H65 BCD     1      24.400  27.520   9.510  1.00  0.00            
ATOM    143  H66 BCD     1      25.420  25.840  10.610  1.00  0.00            
ATOM    144  H67 BCD     1      23.800  25.590  13.140  1.00  0.00            
ATOM    145  H68 BCD     1      25.260  23.650  13.620  1.00  0.00            
ATOM    146  H69 BCD     1      24.160  23.270  12.250  1.00  0.00            
ATOM    147  H70 BCD     1      26.830  24.300  12.070  1.00  0.00            
ATOM    148  C1  CX6     2      18.120  33.110  13.970  1.00  0.00            
ATOM    149  C2  CX6     2      17.880  31.650  14.560  1.00  0.00            
ATOM    150  O1  CX6     2      16.680  31.140  13.990  1.00  0.00            
ATOM    151  C3  CX6     2      16.690  30.320  12.880  1.00  0.00            
ATOM    152  N1  CX6     2      16.410  30.920  11.750  1.00  0.00            
ATOM    153  C4  CX6     2      17.070  30.150  10.860  1.00  0.00            
ATOM    154  C5  CX6     2      17.110  30.510   9.540  1.00  0.00            
ATOM    155  C6  CX6     2      18.190  30.060   8.740  1.00  0.00            
ATOM    156  C7  CX6     2      19.150  29.230   9.380  1.00  0.00            
ATOM    157  C8  CX6     2      19.090  28.830  10.760  1.00  0.00            
ATOM    158  C9  CX6     2      20.310  28.090  11.280  1.00  0.00            
ATOM    159  O2  CX6     2      21.410  28.290  10.820  1.00  0.00            
ATOM    160  O3  CX6     2      20.150  27.410  12.430  1.00  0.00            
ATOM    161  C10 CX6     2      21.290  27.370  13.370  1.00  0.00            
ATOM    162  C11 CX6     2      21.600  28.790  13.750  1.00  0.00            
ATOM    163  O4  CX6     2      20.930  26.670  14.510  1.00  0.00            
ATOM    164  C12 CX6     2      20.600  25.370  14.370  1.00  0.00            
ATOM    165  O5  CX6     2      20.810  24.750  13.330  1.00  0.00            
ATOM    166  O6  CX6     2      20.920  24.780  15.560  1.00  0.00            
ATOM    167  C13 CX6     2      20.890  23.400  15.650  1.00  0.00            
ATOM    168  C14 CX6     2      22.260  22.770  15.270  1.00  0.00            
ATOM    169  C15 CX6     2      22.390  21.330  15.780  1.00  0.00            
ATOM    170  C16 CX6     2      21.910  21.120  17.190  1.00  0.00            
ATOM    171  C17 CX6     2      20.470  21.720  17.380  1.00  0.00            
ATOM    172  C18 CX6     2      20.620  23.230  17.140  1.00  0.00            
ATOM    173  C19 CX6     2      17.930  29.190  11.430  1.00  0.00            
ATOM    174  N2  CX6     2      17.590  29.190  12.800  1.00  0.00            
ATOM    175  C20 CX6     2      18.050  28.420  14.000  1.00  0.00            
ATOM    176  C21 CX6     2      17.640  26.960  14.140  1.00  0.00            
ATOM    177  C22 CX6     2      17.700  26.280  15.440  1.00  0.00            
ATOM    178  C23 CX6     2      17.510  24.910  15.520  1.00  0.00            
ATOM    179  C24 CX6     2      17.250  24.100  14.350  1.00  0.00            
ATOM    180  C25 CX6     2      17.080  22.600  14.490  1.00  0.00            
ATOM    181  C26 CX6     2      17.260  21.820  13.320  1.00  0.00            
ATOM    182  C27 CX6     2      17.050  20.500  13.220  1.00  0.00            
ATOM    183  C28 CX6     2      16.590  19.810  14.340  1.00  0.00            
ATOM    184  C29 CX6     2      16.460  20.460  15.520  1.00  0.00            
ATOM    185  C30 CX6     2      16.650  21.860  15.590  1.00  0.00            
ATOM    186  C31 CX6     2      16.170  22.330  16.900  1.00  0.00            
ATOM    187  N3  CX6     2      15.010  23.070  17.150  1.00  0.00            
ATOM    188  N4  CX6     2      14.870  23.110  18.430  1.00  0.00            
ATOM    189  N5  CX6     2      15.880  22.460  19.030  1.00  0.00            
ATOM    190  N6  CX6     2      16.700  22.020  18.050  1.00  0.00            
ATOM    191  C32 CX6     2      17.200  24.780  13.120  1.00  0.00            
ATOM    192  C33 CX6     2      17.410  26.150  13.030  1.00  0.00            
ATOM    193  H1  CX6     2      18.180  33.080  12.880  1.00  0.00            
ATOM    194  H2  CX6     2      17.180  33.630  14.210  1.00  0.00            
ATOM    195  H3  CX6     2      18.950  33.700  14.380  1.00  0.00            
ATOM    196  H4  CX6     2      17.760  31.660  15.650  1.00  0.00            
ATOM    197  H5  CX6     2      18.700  31.000  14.250  1.00  0.00            
ATOM    198  H6  CX6     2      16.480  31.290   9.120  1.00  0.00            
ATOM    199  H7  CX6     2      18.330  30.150   7.670  1.00  0.00            
ATOM    200  H8  CX6     2      20.030  29.000   8.790  1.00  0.00            
ATOM    201  H9  CX6     2      22.190  26.990  12.870  1.00  0.00            
ATOM    202  H10 CX6     2      21.370  29.010  14.800  1.00  0.00            
ATOM    203  H11 CX6     2      22.660  29.010  13.610  1.00  0.00            
ATOM    204  H12 CX6     2      20.900  29.450  13.230  1.00  0.00            
ATOM    205  H13 CX6     2      20.080  22.990  15.020  1.00  0.00            
ATOM    206  H14 CX6     2      23.060  23.380  15.710  1.00  0.00            
ATOM    207  H15 CX6     2      22.520  22.910  14.220  1.00  0.00            
ATOM    208  H16 CX6     2      23.420  21.000  15.640  1.00  0.00            
ATOM    209  H17 CX6     2      21.780  20.680  15.140  1.00  0.00            
ATOM    210  H18 CX6     2      22.640  21.590  17.860  1.00  0.00            
ATOM    211  H19 CX6     2      21.830  20.050  17.370  1.00  0.00            
ATOM    212  H20 CX6     2      20.090  21.740  18.410  1.00  0.00            
ATOM    213  H21 CX6     2      19.810  21.340  16.600  1.00  0.00            
ATOM    214  H22 CX6     2      19.650  23.660  17.410  1.00  0.00            
ATOM    215  H23 CX6     2      21.400  23.620  17.800  1.00  0.00            
ATOM    216  H24 CX6     2      17.640  28.890  14.900  1.00  0.00            
ATOM    217  H25 CX6     2      19.100  28.660  14.180  1.00  0.00            
ATOM    218  H26 CX6     2      17.740  26.820  16.380  1.00  0.00            
ATOM    219  H27 CX6     2      17.430  24.410  16.490  1.00  0.00            
ATOM    220  H28 CX6     2      17.470  22.240  12.350  1.00  0.00            
ATOM    221  H29 CX6     2      17.180  20.010  12.260  1.00  0.00            
ATOM    222  H30 CX6     2      16.570  18.730  14.260  1.00  0.00            
ATOM    223  H31 CX6     2      16.000  19.910  16.340  1.00  0.00            
ATOM    224  H32 CX6     2      16.030  22.450  20.030  1.00  0.00            
ATOM    225  H33 CX6     2      16.960  24.190  12.240  1.00  0.00            
ATOM    226  H34 CX6     2      17.440  26.600  12.050  1.00  0.00            
TER
ENDMDL
MODEL        1
ATOM      1  C1  BCD     1      24.930  25.740  11.410  1.00  0.00            
ATOM      2  O1  BCD     1      23.580  26.300  11.310  1.00  0.00            
ATOM      3  C2  BCD     1      25.840  26.070  10.230  1.00  0.00            
ATOM      4  O2  BCD     1      26.120  27.470  10.270  1.00  0.00            
ATOM      5  C3  BCD     1      25.340  25.470   8.970  1.00  0.00            
ATOM      6  O3  BCD     1      26.220  25.740   7.850  1.00  0.00            
ATOM      7  C4  BCD     1      25.120  23.970   9.200  1.00  0.00            
ATOM      8  C5  BCD     1      24.300  23.690  10.430  1.00  0.00            
ATOM      9  O4  BCD     1      24.750  24.350  11.580  1.00  0.00            
ATOM     10  C6  BCD     1      24.250  22.210  10.770  1.00  0.00            
ATOM     11  O5  BCD     1      25.490  21.760  11.220  1.00  0.00            
ATOM     12  H1  BCD     1      25.390  26.280  12.250  1.00  0.00            
ATOM     13  H2  BCD     1      26.760  25.500  10.440  1.00  0.00            
ATOM     14  H3  BCD     1      26.730  27.670   9.560  1.00  0.00            
ATOM     15  H4  BCD     1      24.440  26.090   8.880  1.00  0.00            
ATOM     16  H5  BCD     1      26.070  25.310   7.000  1.00  0.00            
ATOM     17  H6  BCD     1      26.100  23.490   9.200  1.00  0.00            
ATOM     18  H7  BCD     1      23.270  24.000  10.250  1.00  0.00            
ATOM     19  H8  BCD     1      23.530  22.080  11.590  1.00  0.00            
ATOM     20  H9  BCD     1      23.850  21.660   9.910  1.00  0.00            
ATOM     21  H10 BCD     1      25.610  22.260  12.040  1.00  0.00            
ATOM     22  C7  BCD     1      20.680  28.040  13.820  1.00  0.00            
ATOM     23  O6  BCD     1      19.540  28.250  12.960  1.00  0.00            
ATOM     24  C8  BCD     1      21.930  28.800  13.380  1.00  0.00            
ATOM     25  O7  BCD     1      21.530  30.170  13.130  1.00  0.00            
ATOM     26  C9  BCD     1      22.640  28.250  12.190  1.00  0.00            
ATOM     27  O8  BCD     1      23.800  28.930  11.840  1.00  0.00            
ATOM     28  C10 BCD     1      22.910  26.810  12.450  1.00  0.00            
ATOM     29  C11 BCD     1      21.580  26.120  12.760  1.00  0.00            
ATOM     30  O9  BCD     1      21.050  26.660  14.000  1.00  0.00            
ATOM     31  C12 BCD     1      21.710  24.610  13.000  1.00  0.00            
ATOM     32  O10 BCD     1      22.830  24.290  13.780  1.00  0.00            
ATOM     33  H11 BCD     1      20.430  28.240  14.860  1.00  0.00            
ATOM     34  H12 BCD     1      22.720  28.790  14.140  1.00  0.00            
ATOM     35  H13 BCD     1      22.330  30.490  12.700  1.00  0.00            
ATOM     36  H14 BCD     1      21.900  28.300  11.380  1.00  0.00            
ATOM     37  H15 BCD     1      24.230  28.610  11.050  1.00  0.00            
ATOM     38  H16 BCD     1      23.530  26.720  13.360  1.00  0.00            
ATOM     39  H17 BCD     1      20.960  26.200  11.860  1.00  0.00            
ATOM     40  H18 BCD     1      20.820  24.240  13.530  1.00  0.00            
ATOM     41  H19 BCD     1      21.820  24.110  12.030  1.00  0.00            
ATOM     42  H20 BCD     1      23.570  24.280  13.160  1.00  0.00            
ATOM     43  C13 BCD     1      15.420  28.800  12.910  1.00  0.00            
ATOM     44  O11 BCD     1      15.420  28.080  11.640  1.00  0.00            
ATOM     45  C14 BCD     1      16.320  30.030  12.750  1.00  0.00            
ATOM     46  O12 BCD     1      15.830  30.870  11.710  1.00  0.00            
ATOM     47  C15 BCD     1      17.740  29.670  12.470  1.00  0.00            
ATOM     48  O13 BCD     1      18.630  30.780  12.230  1.00  0.00            
ATOM     49  C16 BCD     1      18.340  28.730  13.520  1.00  0.00            
ATOM     50  C17 BCD     1      17.390  27.610  13.840  1.00  0.00            
ATOM     51  O14 BCD     1      16.040  28.040  13.930  1.00  0.00            
ATOM     52  C18 BCD     1      17.720  26.750  15.010  1.00  0.00            
ATOM     53  O15 BCD     1      17.930  27.490  16.220  1.00  0.00            
ATOM     54  H21 BCD     1      14.380  28.990  13.180  1.00  0.00            
ATOM     55  H22 BCD     1      16.290  30.600  13.690  1.00  0.00            
ATOM     56  H23 BCD     1      15.710  30.380  10.900  1.00  0.00            
ATOM     57  H24 BCD     1      17.780  29.040  11.580  1.00  0.00            
ATOM     58  H25 BCD     1      19.500  30.360  12.250  1.00  0.00            
ATOM     59  H26 BCD     1      18.650  29.280  14.420  1.00  0.00            
ATOM     60  H27 BCD     1      17.400  26.940  12.970  1.00  0.00            
ATOM     61  H28 BCD     1      16.930  26.010  15.180  1.00  0.00            
ATOM     62  H29 BCD     1      18.640  26.210  14.730  1.00  0.00            
ATOM     63  H30 BCD     1      18.670  27.060  16.650  1.00  0.00            
ATOM     64  C19 BCD     1      12.990  25.720   9.010  1.00  0.00            
ATOM     65  O16 BCD     1      14.080  25.380   8.100  1.00  0.00            
ATOM     66  C20 BCD     1      12.820  27.210   9.030  1.00  0.00            
ATOM     67  O17 BCD     1      12.550  27.730   7.720  1.00  0.00            
ATOM     68  C21 BCD     1      14.030  27.920   9.620  1.00  0.00            
ATOM     69  O18 BCD     1      13.870  29.370   9.610  1.00  0.00            
ATOM     70  C22 BCD     1      14.220  27.440  11.090  1.00  0.00            
ATOM     71  C23 BCD     1      14.360  25.910  11.020  1.00  0.00            
ATOM     72  O19 BCD     1      13.270  25.260  10.330  1.00  0.00            
ATOM     73  C24 BCD     1      14.760  25.280  12.340  1.00  0.00            
ATOM     74  O20 BCD     1      14.000  25.730  13.420  1.00  0.00            
ATOM     75  H31 BCD     1      12.040  25.310   8.670  1.00  0.00            
ATOM     76  H32 BCD     1      11.960  27.420   9.680  1.00  0.00            
ATOM     77  H33 BCD     1      13.180  27.210   7.210  1.00  0.00            
ATOM     78  H34 BCD     1      14.970  27.680   9.100  1.00  0.00            
ATOM     79  H35 BCD     1      14.090  29.690   8.730  1.00  0.00            
ATOM     80  H36 BCD     1      13.310  27.720  11.640  1.00  0.00            
ATOM     81  H37 BCD     1      15.150  25.740  10.280  1.00  0.00            
ATOM     82  H38 BCD     1      14.840  24.190  12.340  1.00  0.00            
ATOM     83  H39 BCD     1      15.790  25.590  12.560  1.00  0.00            
ATOM     84  H40 BCD     1      14.420  25.250  14.140  1.00  0.00            
ATOM     85  C25 BCD     1      15.000  22.600   5.090  1.00  0.00            
ATOM     86  O21 BCD     1      16.440  22.730   5.410  1.00  0.00            
ATOM     87  C26 BCD     1      14.440  23.910   4.590  1.00  0.00            
ATOM     88  O22 BCD     1      15.160  24.350   3.390  1.00  0.00            
ATOM     89  C27 BCD     1      14.550  24.950   5.760  1.00  0.00            
ATOM     90  O23 BCD     1      14.020  26.190   5.220  1.00  0.00            
ATOM     91  C28 BCD     1      13.790  24.520   7.050  1.00  0.00            
ATOM     92  C29 BCD     1      14.230  23.090   7.350  1.00  0.00            
ATOM     93  O24 BCD     1      14.200  22.250   6.170  1.00  0.00            
ATOM     94  C30 BCD     1      13.320  22.450   8.380  1.00  0.00            
ATOM     95  O25 BCD     1      12.000  22.430   8.020  1.00  0.00            
ATOM     96  H41 BCD     1      14.950  21.840   4.300  1.00  0.00            
ATOM     97  H42 BCD     1      13.370  23.860   4.380  1.00  0.00            
ATOM     98  H43 BCD     1      16.090  24.150   3.530  1.00  0.00            
ATOM     99  H44 BCD     1      15.620  25.120   5.960  1.00  0.00            
ATOM    100  H45 BCD     1      14.600  26.440   4.490  1.00  0.00            
ATOM    101  H46 BCD     1      12.710  24.500   6.850  1.00  0.00            
ATOM    102  H47 BCD     1      15.270  23.020   7.710  1.00  0.00            
ATOM    103  H48 BCD     1      13.770  21.460   8.570  1.00  0.00            
ATOM    104  H49 BCD     1      13.390  23.020   9.310  1.00  0.00            
ATOM    105  H50 BCD     1      11.580  21.930   8.730  1.00  0.00            
ATOM    106  C31 BCD     1      20.380  21.240   4.820  1.00  0.00            
ATOM    107  O26 BCD     1      21.160  22.170   5.610  1.00  0.00            
ATOM    108  C32 BCD     1      19.630  21.810   3.570  1.00  0.00            
ATOM    109  O27 BCD     1      20.460  22.820   3.050  1.00  0.00            
ATOM    110  C33 BCD     1      18.320  22.560   3.900  1.00  0.00            
ATOM    111  C34 BCD     1      17.410  21.780   4.900  1.00  0.00            
ATOM    112  C35 BCD     1      18.290  21.340   6.040  1.00  0.00            
ATOM    113  O28 BCD     1      19.360  20.510   5.580  1.00  0.00            
ATOM    114  C36 BCD     1      17.470  20.580   7.050  1.00  0.00            
ATOM    115  O29 BCD     1      18.220  19.950   8.070  1.00  0.00            
ATOM    116  O30 BCD     1      17.620  22.890   2.720  1.00  0.00            
ATOM    117  H51 BCD     1      21.080  20.460   4.500  1.00  0.00            
ATOM    118  H52 BCD     1      19.510  20.980   2.870  1.00  0.00            
ATOM    119  H53 BCD     1      20.790  23.220   3.860  1.00  0.00            
ATOM    120  H54 BCD     1      18.600  23.490   4.420  1.00  0.00            
ATOM    121  H55 BCD     1      18.130  23.570   2.270  1.00  0.00            
ATOM    122  H56 BCD     1      16.950  20.890   4.460  1.00  0.00            
ATOM    123  H57 BCD     1      18.680  22.260   6.500  1.00  0.00            
ATOM    124  H58 BCD     1      16.750  21.310   7.460  1.00  0.00            
ATOM    125  H59 BCD     1      16.830  19.850   6.540  1.00  0.00            
ATOM    126  H60 BCD     1      18.940  20.540   8.310  1.00  0.00            
ATOM    127  C37 BCD     1      25.090  22.640   7.120  1.00  0.00            
ATOM    128  O31 BCD     1      24.390  23.420   8.080  1.00  0.00            
ATOM    129  C38 BCD     1      24.840  23.240   5.770  1.00  0.00            
ATOM    130  O32 BCD     1      25.460  24.540   5.580  1.00  0.00            
ATOM    131  C39 BCD     1      23.320  23.370   5.530  1.00  0.00            
ATOM    132  O33 BCD     1      22.890  24.000   4.320  1.00  0.00            
ATOM    133  C40 BCD     1      22.600  22.010   5.620  1.00  0.00            
ATOM    134  C41 BCD     1      23.060  21.310   6.900  1.00  0.00            
ATOM    135  O34 BCD     1      24.530  21.360   7.000  1.00  0.00            
ATOM    136  C42 BCD     1      22.740  19.840   6.830  1.00  0.00            
ATOM    137  O35 BCD     1      23.300  19.250   5.630  1.00  0.00            
ATOM    138  H61 BCD     1      26.160  22.600   7.350  1.00  0.00            
ATOM    139  H62 BCD     1      25.140  22.500   5.020  1.00  0.00            
ATOM    140  H63 BCD     1      25.180  24.710   4.680  1.00  0.00            
ATOM    141  H64 BCD     1      22.980  24.100   6.270  1.00  0.00            
ATOM    142  H65 BCD     1      22.410  24.830   4.420  1.00  0.00            
ATOM    143  H66 BCD     1      22.910  21.460   4.730  1.00  0.00            
ATOM    144  H67 BCD     1      22.530  21.650   7.800  1.00  0.00            
ATOM    145  H68 BCD     1      23.250  19.470   7.730  1.00  0.00            
ATOM    146  H69 BCD     1      21.690  19.530   6.880  1.00  0.00            
ATOM    147  H70 BCD     1      24.260  19.320   5.760  1.00  0.00            
ATOM    148  C1  CX6     2      19.030  30.540   8.550  1.00  0.00            
ATOM    149  C2  CX6     2      17.580  30.620   8.930  1.00  0.00            
ATOM    150  O1  CX6     2      17.020  29.280   9.310  1.00  0.00            
ATOM    151  C3  CX6     2      17.040  28.420   8.270  1.00  0.00            
ATOM    152  N1  CX6     2      16.210  28.700   7.250  1.00  0.00            
ATOM    153  C4  CX6     2      16.650  27.810   6.400  1.00  0.00            
ATOM    154  C5  CX6     2      16.260  27.940   5.020  1.00  0.00            
ATOM    155  C6  CX6     2      16.820  27.030   4.130  1.00  0.00            
ATOM    156  C7  CX6     2      17.790  26.120   4.670  1.00  0.00            
ATOM    157  C8  CX6     2      18.230  26.040   6.020  1.00  0.00            
ATOM    158  C9  CX6     2      19.470  25.180   6.360  1.00  0.00            
ATOM    159  O2  CX6     2      20.330  25.010   5.470  1.00  0.00            
ATOM    160  O3  CX6     2      19.650  24.690   7.630  1.00  0.00            
ATOM    161  C10 CX6     2      20.910  24.280   8.150  1.00  0.00            
ATOM    162  C11 CX6     2      21.820  25.570   8.230  1.00  0.00            
ATOM    163  O4  CX6     2      20.880  23.810   9.500  1.00  0.00            
ATOM    164  C12 CX6     2      20.410  22.550   9.620  1.00  0.00            
ATOM    165  O5  CX6     2      19.980  21.820   8.760  1.00  0.00            
ATOM    166  O6  CX6     2      20.860  22.110  10.810  1.00  0.00            
ATOM    167  C13 CX6     2      20.450  20.880  11.300  1.00  0.00            
ATOM    168  C14 CX6     2      21.370  19.810  10.700  1.00  0.00            
ATOM    169  C15 CX6     2      20.910  18.450  11.270  1.00  0.00            
ATOM    170  C16 CX6     2      21.150  18.380  12.800  1.00  0.00            
ATOM    171  C17 CX6     2      20.490  19.570  13.580  1.00  0.00            
ATOM    172  C18 CX6     2      20.620  20.970  12.840  1.00  0.00            
ATOM    173  C19 CX6     2      17.510  26.860   6.890  1.00  0.00            
ATOM    174  N2  CX6     2      17.720  27.180   8.210  1.00  0.00            
ATOM    175  C20 CX6     2      18.490  26.520   9.280  1.00  0.00            
ATOM    176  C21 CX6     2      17.980  25.310   9.980  1.00  0.00            
ATOM    177  C22 CX6     2      18.350  25.210  11.330  1.00  0.00            
ATOM    178  C23 CX6     2      17.920  24.090  12.040  1.00  0.00            
ATOM    179  C24 CX6     2      17.240  23.020  11.480  1.00  0.00            
ATOM    180  C25 CX6     2      16.910  21.840  12.250  1.00  0.00            
ATOM    181  C26 CX6     2      16.790  20.670  11.460  1.00  0.00            
ATOM    182  C27 CX6     2      16.430  19.400  11.890  1.00  0.00            
ATOM    183  C28 CX6     2      16.230  19.230  13.280  1.00  0.00            
ATOM    184  C29 CX6     2      16.350  20.350  14.140  1.00  0.00            
ATOM    185  C30 CX6     2      16.630  21.690  13.660  1.00  0.00            
ATOM    186  C31 CX6     2      16.590  22.750  14.610  1.00  0.00            
ATOM    187  N3  CX6     2      15.440  23.300  14.860  1.00  0.00            
ATOM    188  N4  CX6     2      15.590  23.900  16.020  1.00  0.00            
ATOM    189  N5  CX6     2      16.940  23.830  16.300  1.00  0.00            
ATOM    190  N6  CX6     2      17.590  23.130  15.380  1.00  0.00            
ATOM    191  C32 CX6     2      16.820  23.250  10.070  1.00  0.00            
ATOM    192  C33 CX6     2      17.220  24.340   9.380  1.00  0.00            
ATOM    193  H1  CX6     2      19.440  31.480   8.160  1.00  0.00            
ATOM    194  H2  CX6     2      19.620  30.280   9.440  1.00  0.00            
ATOM    195  H3  CX6     2      19.040  29.940   7.630  1.00  0.00            
ATOM    196  H4  CX6     2      16.940  30.990   8.120  1.00  0.00            
ATOM    197  H5  CX6     2      17.590  31.240   9.840  1.00  0.00            
ATOM    198  H6  CX6     2      15.450  28.610   4.760  1.00  0.00            
ATOM    199  H7  CX6     2      16.500  27.090   3.090  1.00  0.00            
ATOM    200  H8  CX6     2      18.300  25.570   3.880  1.00  0.00            
ATOM    201  H9  CX6     2      21.280  23.550   7.430  1.00  0.00            
ATOM    202  H10 CX6     2      21.920  25.900   9.280  1.00  0.00            
ATOM    203  H11 CX6     2      22.820  25.250   7.920  1.00  0.00            
ATOM    204  H12 CX6     2      21.450  26.390   7.600  1.00  0.00            
ATOM    205  H13 CX6     2      19.420  20.650  11.020  1.00  0.00            
ATOM    206  H14 CX6     2      22.410  19.970  11.010  1.00  0.00            
ATOM    207  H15 CX6     2      21.260  19.830   9.610  1.00  0.00            
ATOM    208  H16 CX6     2      21.520  17.620  10.900  1.00  0.00            
ATOM    209  H17 CX6     2      19.850  18.210  11.070  1.00  0.00            
ATOM    210  H18 CX6     2      22.230  18.380  13.010  1.00  0.00            
ATOM    211  H19 CX6     2      20.750  17.420  13.170  1.00  0.00            
ATOM    212  H20 CX6     2      20.930  19.580  14.580  1.00  0.00            
ATOM    213  H21 CX6     2      19.420  19.410  13.770  1.00  0.00            
ATOM    214  H22 CX6     2      19.930  21.670  13.330  1.00  0.00            
ATOM    215  H23 CX6     2      21.600  21.400  13.070  1.00  0.00            
ATOM    216  H24 CX6     2      18.410  27.310  10.040  1.00  0.00            
ATOM    217  H25 CX6     2      19.540  26.430   8.960  1.00  0.00            
ATOM    218  H26 CX6     2      18.820  26.110  11.720  1.00  0.00            
ATOM    219  H27 CX6     2      18.310  24.030  13.060  1.00  0.00            
ATOM    220  H28 CX6     2      17.030  20.710  10.400  1.00  0.00            
ATOM    221  H29 CX6     2      16.580  18.610  11.160  1.00  0.00            
ATOM    222  H30 CX6     2      15.970  18.240  13.640  1.00  0.00            
ATOM    223  H31 CX6     2      16.230  20.290  15.220  1.00  0.00            
ATOM    224  H32 CX6     2      17.330  24.010  17.220  1.00  0.00            
ATOM    225  H33 CX6     2      16.180  22.560   9.530  1.00  0.00            
ATOM    226  H34 CX6     2      16.920  24.500   8.350  1.00  0.00            
TER
ENDMDL
MODEL        1
ATOM      1  C1  BCD     1      21.420  32.410  15.010  1.00  0.00            
ATOM      2  O1  BCD     1      20.020  32.260  14.690  1.00  0.00            
ATOM      3  C2  BCD     1      22.210  32.520  13.760  1.00  0.00            
ATOM      4  O2  BCD     1      21.840  33.600  12.990  1.00  0.00            
ATOM      5  C3  BCD     1      22.140  31.250  12.880  1.00  0.00            
ATOM      6  O3  BCD     1      22.930  31.290  11.740  1.00  0.00            
ATOM      7  C4  BCD     1      22.440  30.000  13.750  1.00  0.00            
ATOM      8  C5  BCD     1      21.580  29.990  15.080  1.00  0.00            
ATOM      9  O4  BCD     1      21.770  31.250  15.730  1.00  0.00            
ATOM     10  C6  BCD     1      21.860  28.900  16.080  1.00  0.00            
ATOM     11  O5  BCD     1      23.250  28.840  16.400  1.00  0.00            
ATOM     12  H1  BCD     1      21.610  33.320  15.590  1.00  0.00            
ATOM     13  H2  BCD     1      23.250  32.610  14.110  1.00  0.00            
ATOM     14  H3  BCD     1      22.590  33.830  12.430  1.00  0.00            
ATOM     15  H4  BCD     1      21.120  31.380  12.510  1.00  0.00            
ATOM     16  H5  BCD     1      22.850  32.140  11.320  1.00  0.00            
ATOM     17  H6  BCD     1      23.480  30.000  14.080  1.00  0.00            
ATOM     18  H7  BCD     1      20.510  29.870  14.850  1.00  0.00            
ATOM     19  H8  BCD     1      21.240  29.140  16.960  1.00  0.00            
ATOM     20  H9  BCD     1      21.490  27.920  15.750  1.00  0.00            
ATOM     21  H10 BCD     1      23.460  27.910  16.390  1.00  0.00            
ATOM     22  C7  BCD     1      16.170  33.790  15.550  1.00  0.00            
ATOM     23  O6  BCD     1      15.230  32.920  14.920  1.00  0.00            
ATOM     24  C8  BCD     1      17.020  34.530  14.480  1.00  0.00            
ATOM     25  O7  BCD     1      16.240  34.840  13.370  1.00  0.00            
ATOM     26  C9  BCD     1      18.220  33.730  14.130  1.00  0.00            
ATOM     27  O8  BCD     1      19.180  34.550  13.290  1.00  0.00            
ATOM     28  C10 BCD     1      19.030  33.190  15.330  1.00  0.00            
ATOM     29  C11 BCD     1      18.060  32.320  16.090  1.00  0.00            
ATOM     30  O9  BCD     1      16.950  33.120  16.560  1.00  0.00            
ATOM     31  C12 BCD     1      18.630  31.340  17.170  1.00  0.00            
ATOM     32  O10 BCD     1      19.530  32.060  18.150  1.00  0.00            
ATOM     33  H11 BCD     1      15.540  34.510  16.090  1.00  0.00            
ATOM     34  H12 BCD     1      17.330  35.460  14.970  1.00  0.00            
ATOM     35  H13 BCD     1      16.730  35.440  12.800  1.00  0.00            
ATOM     36  H14 BCD     1      17.870  32.880  13.530  1.00  0.00            
ATOM     37  H15 BCD     1      19.960  34.010  13.110  1.00  0.00            
ATOM     38  H16 BCD     1      19.570  33.980  15.860  1.00  0.00            
ATOM     39  H17 BCD     1      17.630  31.660  15.320  1.00  0.00            
ATOM     40  H18 BCD     1      17.740  31.020  17.710  1.00  0.00            
ATOM     41  H19 BCD     1      19.110  30.410  16.820  1.00  0.00            
ATOM     42  H20 BCD     1      20.380  31.630  18.260  1.00  0.00            
ATOM     43  C13 BCD     1      11.410  31.340  14.750  1.00  0.00            
ATOM     44  O11 BCD     1      11.900  30.150  14.110  1.00  0.00            
ATOM     45  C14 BCD     1      11.660  32.620  13.930  1.00  0.00            
ATOM     46  O12 BCD     1      11.090  32.400  12.610  1.00  0.00            
ATOM     47  C15 BCD     1      13.180  33.000  13.850  1.00  0.00            
ATOM     48  O13 BCD     1      13.490  34.250  13.270  1.00  0.00            
ATOM     49  C16 BCD     1      13.820  32.960  15.210  1.00  0.00            
ATOM     50  C17 BCD     1      13.490  31.680  15.940  1.00  0.00            
ATOM     51  O14 BCD     1      12.070  31.570  16.000  1.00  0.00            
ATOM     52  C18 BCD     1      14.010  31.540  17.370  1.00  0.00            
ATOM     53  O15 BCD     1      13.330  32.470  18.170  1.00  0.00            
ATOM     54  H21 BCD     1      10.350  31.190  14.960  1.00  0.00            
ATOM     55  H22 BCD     1      11.200  33.460  14.470  1.00  0.00            
ATOM     56  H23 BCD     1      11.190  31.460  12.410  1.00  0.00            
ATOM     57  H24 BCD     1      13.660  32.180  13.300  1.00  0.00            
ATOM     58  H25 BCD     1      14.440  34.170  13.160  1.00  0.00            
ATOM     59  H26 BCD     1      13.590  33.900  15.730  1.00  0.00            
ATOM     60  H27 BCD     1      13.890  30.820  15.390  1.00  0.00            
ATOM     61  H28 BCD     1      13.950  30.530  17.800  1.00  0.00            
ATOM     62  H29 BCD     1      15.070  31.820  17.420  1.00  0.00            
ATOM     63  H30 BCD     1      12.540  32.110  18.580  1.00  0.00            
ATOM     64  C19 BCD     1      11.130  26.180  12.780  1.00  0.00            
ATOM     65  O16 BCD     1      12.440  25.910  12.300  1.00  0.00            
ATOM     66  C20 BCD     1      10.560  27.350  11.950  1.00  0.00            
ATOM     67  O17 BCD     1      10.840  27.070  10.610  1.00  0.00            
ATOM     68  C21 BCD     1      11.100  28.710  12.380  1.00  0.00            
ATOM     69  O18 BCD     1      10.290  29.800  11.830  1.00  0.00            
ATOM     70  C22 BCD     1      11.140  28.940  13.880  1.00  0.00            
ATOM     71  C23 BCD     1      11.710  27.700  14.570  1.00  0.00            
ATOM     72  O19 BCD     1      11.010  26.490  14.200  1.00  0.00            
ATOM     73  C24 BCD     1      11.880  27.880  16.070  1.00  0.00            
ATOM     74  O20 BCD     1      10.660  28.250  16.730  1.00  0.00            
ATOM     75  H31 BCD     1      10.590  25.240  12.640  1.00  0.00            
ATOM     76  H32 BCD     1       9.470  27.350  12.110  1.00  0.00            
ATOM     77  H33 BCD     1      11.690  26.620  10.660  1.00  0.00            
ATOM     78  H34 BCD     1      12.100  28.870  11.970  1.00  0.00            
ATOM     79  H35 BCD     1       9.370  29.600  12.050  1.00  0.00            
ATOM     80  H36 BCD     1      10.100  29.130  14.200  1.00  0.00            
ATOM     81  H37 BCD     1      12.710  27.690  14.130  1.00  0.00            
ATOM     82  H38 BCD     1      12.240  26.930  16.480  1.00  0.00            
ATOM     83  H39 BCD     1      12.710  28.570  16.230  1.00  0.00            
ATOM     84  H40 BCD     1      10.950  28.380  17.640  1.00  0.00            
ATOM     85  C25 BCD     1      15.090  23.130  10.970  1.00  0.00            
ATOM     86  O21 BCD     1      16.230  24.030  11.330  1.00  0.00            
ATOM     87  C26 BCD     1      14.190  23.700   9.920  1.00  0.00            
ATOM     88  O22 BCD     1      15.040  23.880   8.820  1.00  0.00            
ATOM     89  C27 BCD     1      13.570  25.000  10.370  1.00  0.00            
ATOM     90  O23 BCD     1      12.740  25.680   9.420  1.00  0.00            
ATOM     91  C28 BCD     1      12.800  24.690  11.670  1.00  0.00            
ATOM     92  C29 BCD     1      13.600  23.940  12.710  1.00  0.00            
ATOM     93  O24 BCD     1      14.340  22.810  12.110  1.00  0.00            
ATOM     94  C30 BCD     1      12.850  23.520  13.940  1.00  0.00            
ATOM     95  O25 BCD     1      11.740  22.700  13.660  1.00  0.00            
ATOM     96  H41 BCD     1      15.440  22.190  10.540  1.00  0.00            
ATOM     97  H42 BCD     1      13.370  23.000   9.700  1.00  0.00            
ATOM     98  H43 BCD     1      15.920  23.950   9.210  1.00  0.00            
ATOM     99  H44 BCD     1      14.290  25.750  10.720  1.00  0.00            
ATOM    100  H45 BCD     1      13.360  26.100   8.830  1.00  0.00            
ATOM    101  H46 BCD     1      11.930  24.070  11.450  1.00  0.00            
ATOM    102  H47 BCD     1      14.340  24.680  13.060  1.00  0.00            
ATOM    103  H48 BCD     1      13.530  22.900  14.540  1.00  0.00            
ATOM    104  H49 BCD     1      12.550  24.470  14.400  1.00  0.00            
ATOM    105  H50 BCD     1      11.980  21.770  13.660  1.00  0.00            
ATOM    106  C31 BCD     1      20.320  23.580  11.700  1.00  0.00            
ATOM    107  O26 BCD     1      20.420  25.000  11.680  1.00  0.00            
ATOM    108  C32 BCD     1      19.780  23.070  10.400  1.00  0.00            
ATOM    109  O27 BCD     1      20.720  23.470   9.390  1.00  0.00            
ATOM    110  C33 BCD     1      18.360  23.670  10.170  1.00  0.00            
ATOM    111  C34 BCD     1      17.480  23.390  11.420  1.00  0.00            
ATOM    112  C35 BCD     1      18.110  23.850  12.730  1.00  0.00            
ATOM    113  O28 BCD     1      19.460  23.280  12.800  1.00  0.00            
ATOM    114  C36 BCD     1      17.460  23.300  13.910  1.00  0.00            
ATOM    115  O29 BCD     1      18.250  23.760  15.040  1.00  0.00            
ATOM    116  O30 BCD     1      17.740  23.000   9.090  1.00  0.00            
ATOM    117  H51 BCD     1      21.230  23.080  12.040  1.00  0.00            
ATOM    118  H52 BCD     1      19.670  21.990  10.520  1.00  0.00            
ATOM    119  H53 BCD     1      20.690  24.430   9.410  1.00  0.00            
ATOM    120  H54 BCD     1      18.440  24.730   9.920  1.00  0.00            
ATOM    121  H55 BCD     1      17.690  22.050   9.230  1.00  0.00            
ATOM    122  H56 BCD     1      17.320  22.320  11.600  1.00  0.00            
ATOM    123  H57 BCD     1      18.090  24.940  12.730  1.00  0.00            
ATOM    124  H58 BCD     1      16.470  23.760  14.000  1.00  0.00            
ATOM    125  H59 BCD     1      17.400  22.210  13.970  1.00  0.00            
ATOM    126  H60 BCD     1      18.430  24.700  14.940  1.00  0.00            
ATOM    127  C37 BCD     1      23.180  27.870  12.740  1.00  0.00            
ATOM    128  O31 BCD     1      22.120  28.830  13.000  1.00  0.00            
ATOM    129  C38 BCD     1      23.130  27.550  11.280  1.00  0.00            
ATOM    130  O32 BCD     1      23.140  28.730  10.430  1.00  0.00            
ATOM    131  C39 BCD     1      21.950  26.780  10.840  1.00  0.00            
ATOM    132  O33 BCD     1      22.050  26.480   9.460  1.00  0.00            
ATOM    133  C40 BCD     1      21.740  25.530  11.700  1.00  0.00            
ATOM    134  C41 BCD     1      21.920  25.850  13.200  1.00  0.00            
ATOM    135  O34 BCD     1      23.070  26.640  13.440  1.00  0.00            
ATOM    136  C42 BCD     1      21.990  24.640  14.170  1.00  0.00            
ATOM    137  O35 BCD     1      23.010  23.790  13.740  1.00  0.00            
ATOM    138  H61 BCD     1      24.150  28.360  12.880  1.00  0.00            
ATOM    139  H62 BCD     1      24.040  26.990  11.020  1.00  0.00            
ATOM    140  H63 BCD     1      23.090  29.470  11.050  1.00  0.00            
ATOM    141  H64 BCD     1      21.140  27.480  11.060  1.00  0.00            
ATOM    142  H65 BCD     1      22.850  26.900   9.140  1.00  0.00            
ATOM    143  H66 BCD     1      22.490  24.770  11.420  1.00  0.00            
ATOM    144  H67 BCD     1      20.980  26.330  13.490  1.00  0.00            
ATOM    145  H68 BCD     1      22.350  24.940  15.170  1.00  0.00            
ATOM    146  H69 BCD     1      21.090  24.020  14.190  1.00  0.00            
ATOM    147  H70 BCD     1      23.510  23.490  14.500  1.00  0.00            
ATOM    148  C1  CX6     2      15.120  32.770  10.210  1.00  0.00            
ATOM    149  C2  CX6     2      13.590  32.400  10.260  1.00  0.00            
ATOM    150  O1  CX6     2      13.380  31.200  11.030  1.00  0.00            
ATOM    151  C3  CX6     2      13.900  30.040  10.660  1.00  0.00            
ATOM    152  N1  CX6     2      13.560  29.610   9.460  1.00  0.00            
ATOM    153  C4  CX6     2      14.400  28.620   9.300  1.00  0.00            
ATOM    154  C5  CX6     2      14.390  27.900   8.120  1.00  0.00            
ATOM    155  C6  CX6     2      15.310  26.840   7.940  1.00  0.00            
ATOM    156  C7  CX6     2      16.300  26.680   8.980  1.00  0.00            
ATOM    157  C8  CX6     2      16.400  27.520  10.120  1.00  0.00            
ATOM    158  C9  CX6     2      17.650  27.340  10.960  1.00  0.00            
ATOM    159  O2  CX6     2      18.710  27.070  10.400  1.00  0.00            
ATOM    160  O3  CX6     2      17.550  27.830  12.210  1.00  0.00            
ATOM    161  C10 CX6     2      18.690  28.360  12.790  1.00  0.00            
ATOM    162  C11 CX6     2      19.000  29.670  12.080  1.00  0.00            
ATOM    163  O4  CX6     2      18.610  28.610  14.150  1.00  0.00            
ATOM    164  C12 CX6     2      18.480  27.570  15.010  1.00  0.00            
ATOM    165  O5  CX6     2      18.540  26.460  14.630  1.00  0.00            
ATOM    166  O6  CX6     2      18.680  27.970  16.290  1.00  0.00            
ATOM    167  C13 CX6     2      18.620  27.020  17.330  1.00  0.00            
ATOM    168  C14 CX6     2      19.770  26.000  17.380  1.00  0.00            
ATOM    169  C15 CX6     2      19.520  25.010  18.610  1.00  0.00            
ATOM    170  C16 CX6     2      19.290  25.860  19.920  1.00  0.00            
ATOM    171  C17 CX6     2      18.270  26.960  19.860  1.00  0.00            
ATOM    172  C18 CX6     2      18.550  27.890  18.680  1.00  0.00            
ATOM    173  C19 CX6     2      15.350  28.420  10.340  1.00  0.00            
ATOM    174  N2  CX6     2      14.940  29.300  11.320  1.00  0.00            
ATOM    175  C20 CX6     2      15.510  29.650  12.720  1.00  0.00            
ATOM    176  C21 CX6     2      15.350  28.760  14.030  1.00  0.00            
ATOM    177  C22 CX6     2      15.660  29.260  15.320  1.00  0.00            
ATOM    178  C23 CX6     2      15.550  28.430  16.440  1.00  0.00            
ATOM    179  C24 CX6     2      15.220  27.040  16.330  1.00  0.00            
ATOM    180  C25 CX6     2      15.170  26.090  17.530  1.00  0.00            
ATOM    181  C26 CX6     2      15.660  24.800  17.400  1.00  0.00            
ATOM    182  C27 CX6     2      15.510  23.750  18.260  1.00  0.00            
ATOM    183  C28 CX6     2      14.970  23.990  19.510  1.00  0.00            
ATOM    184  C29 CX6     2      14.500  25.300  19.790  1.00  0.00            
ATOM    185  C30 CX6     2      14.550  26.310  18.830  1.00  0.00            
ATOM    186  C31 CX6     2      13.970  27.620  19.210  1.00  0.00            
ATOM    187  N3  CX6     2      12.660  27.870  19.060  1.00  0.00            
ATOM    188  N4  CX6     2      12.350  28.960  19.770  1.00  0.00            
ATOM    189  N5  CX6     2      13.540  29.370  20.310  1.00  0.00            
ATOM    190  N6  CX6     2      14.550  28.530  19.950  1.00  0.00            
ATOM    191  C32 CX6     2      15.000  26.530  15.000  1.00  0.00            
ATOM    192  C33 CX6     2      15.030  27.360  13.940  1.00  0.00            
ATOM    193  H1  CX6     2      15.160  33.860  10.190  1.00  0.00            
ATOM    194  H2  CX6     2      15.580  32.440  11.150  1.00  0.00            
ATOM    195  H3  CX6     2      15.610  32.290   9.350  1.00  0.00            
ATOM    196  H4  CX6     2      13.060  32.420   9.300  1.00  0.00            
ATOM    197  H5  CX6     2      13.210  33.260  10.820  1.00  0.00            
ATOM    198  H6  CX6     2      13.700  28.050   7.300  1.00  0.00            
ATOM    199  H7  CX6     2      15.360  26.290   7.010  1.00  0.00            
ATOM    200  H8  CX6     2      17.030  25.890   8.850  1.00  0.00            
ATOM    201  H9  CX6     2      19.570  27.750  12.550  1.00  0.00            
ATOM    202  H10 CX6     2      19.910  29.470  11.510  1.00  0.00            
ATOM    203  H11 CX6     2      18.280  30.060  11.350  1.00  0.00            
ATOM    204  H12 CX6     2      19.130  30.440  12.850  1.00  0.00            
ATOM    205  H13 CX6     2      17.680  26.470  17.240  1.00  0.00            
ATOM    206  H14 CX6     2      20.720  26.540  17.420  1.00  0.00            
ATOM    207  H15 CX6     2      19.730  25.320  16.520  1.00  0.00            
ATOM    208  H16 CX6     2      20.400  24.350  18.690  1.00  0.00            
ATOM    209  H17 CX6     2      18.650  24.350  18.500  1.00  0.00            
ATOM    210  H18 CX6     2      20.300  26.280  20.060  1.00  0.00            
ATOM    211  H19 CX6     2      19.160  25.250  20.820  1.00  0.00            
ATOM    212  H20 CX6     2      18.160  27.650  20.710  1.00  0.00            
ATOM    213  H21 CX6     2      17.270  26.520  19.770  1.00  0.00            
ATOM    214  H22 CX6     2      17.840  28.720  18.600  1.00  0.00            
ATOM    215  H23 CX6     2      19.530  28.370  18.760  1.00  0.00            
ATOM    216  H24 CX6     2      14.990  30.590  12.950  1.00  0.00            
ATOM    217  H25 CX6     2      16.550  29.990  12.690  1.00  0.00            
ATOM    218  H26 CX6     2      15.910  30.320  15.420  1.00  0.00            
ATOM    219  H27 CX6     2      15.750  28.870  17.410  1.00  0.00            
ATOM    220  H28 CX6     2      16.020  24.600  16.390  1.00  0.00            
ATOM    221  H29 CX6     2      15.900  22.810  17.860  1.00  0.00            
ATOM    222  H30 CX6     2      14.840  23.140  20.160  1.00  0.00            
ATOM    223  H31 CX6     2      14.010  25.570  20.730  1.00  0.00            
ATOM    224  H32 CX6     2      13.680  30.120  20.980  1.00  0.00            
ATOM    225  H33 CX6     2      14.890  25.460  14.840  1.00  0.00            
ATOM    226  H34 CX6     2      14.730  26.970  12.970  1.00  0.00            
TER
ENDMDL
MODEL        1
ATOM      1  C1  BCD     1      21.950  26.200  11.860  1.00  0.00            
ATOM      2  O1  BCD     1      20.630  26.090  12.230  1.00  0.00            
ATOM      3  C2  BCD     1      22.190  27.170  10.730  1.00  0.00            
ATOM      4  O2  BCD     1      21.590  28.430  11.070  1.00  0.00            
ATOM      5  C3  BCD     1      21.610  26.560   9.470  1.00  0.00            
ATOM      6  O3  BCD     1      21.850  27.230   8.240  1.00  0.00            
ATOM      7  C4  BCD     1      22.170  25.070   9.330  1.00  0.00            
ATOM      8  C5  BCD     1      22.050  24.240  10.590  1.00  0.00            
ATOM      9  O4  BCD     1      22.660  24.990  11.620  1.00  0.00            
ATOM     10  C6  BCD     1      22.760  22.900  10.480  1.00  0.00            
ATOM     11  O5  BCD     1      24.130  23.070  10.170  1.00  0.00            
ATOM     12  H1  BCD     1      22.480  26.680  12.690  1.00  0.00            
ATOM     13  H2  BCD     1      23.260  27.340  10.580  1.00  0.00            
ATOM     14  H3  BCD     1      21.790  29.070  10.380  1.00  0.00            
ATOM     15  H4  BCD     1      20.520  26.540   9.650  1.00  0.00            
ATOM     16  H5  BCD     1      21.280  28.010   8.270  1.00  0.00            
ATOM     17  H6  BCD     1      23.230  25.210   9.070  1.00  0.00            
ATOM     18  H7  BCD     1      20.970  24.100  10.730  1.00  0.00            
ATOM     19  H8  BCD     1      22.700  22.340  11.430  1.00  0.00            
ATOM     20  H9  BCD     1      22.300  22.310   9.670  1.00  0.00            
ATOM     21  H10 BCD     1      24.580  22.230  10.340  1.00  0.00            
ATOM     22  C7  BCD     1      18.220  26.980  15.620  1.00  0.00            
ATOM     23  O6  BCD     1      17.220  27.350  14.720  1.00  0.00            
ATOM     24  C8  BCD     1      19.450  27.810  15.410  1.00  0.00            
ATOM     25  O7  BCD     1      19.110  29.160  15.770  1.00  0.00            
ATOM     26  C9  BCD     1      19.980  27.650  13.980  1.00  0.00            
ATOM     27  O8  BCD     1      21.140  28.510  13.820  1.00  0.00            
ATOM     28  C10 BCD     1      20.320  26.210  13.640  1.00  0.00            
ATOM     29  C11 BCD     1      19.110  25.330  14.040  1.00  0.00            
ATOM     30  O9  BCD     1      18.700  25.620  15.380  1.00  0.00            
ATOM     31  C12 BCD     1      19.320  23.880  14.110  1.00  0.00            
ATOM     32  O10 BCD     1      19.840  23.440  12.910  1.00  0.00            
ATOM     33  H11 BCD     1      17.920  27.130  16.660  1.00  0.00            
ATOM     34  H12 BCD     1      20.270  27.510  16.070  1.00  0.00            
ATOM     35  H13 BCD     1      18.430  29.520  15.190  1.00  0.00            
ATOM     36  H14 BCD     1      19.220  27.930  13.240  1.00  0.00            
ATOM     37  H15 BCD     1      21.150  28.610  12.870  1.00  0.00            
ATOM     38  H16 BCD     1      21.210  25.870  14.190  1.00  0.00            
ATOM     39  H17 BCD     1      18.290  25.550  13.340  1.00  0.00            
ATOM     40  H18 BCD     1      19.920  23.660  15.000  1.00  0.00            
ATOM     41  H19 BCD     1      18.380  23.320  14.280  1.00  0.00            
ATOM     42  H20 BCD     1      19.350  23.900  12.220  1.00  0.00            
ATOM     43  C13 BCD     1      13.290  28.630  14.550  1.00  0.00            
ATOM     44  O11 BCD     1      13.280  28.190  13.180  1.00  0.00            
ATOM     45  C14 BCD     1      14.320  29.740  14.780  1.00  0.00            
ATOM     46  O12 BCD     1      13.850  30.890  14.030  1.00  0.00            
ATOM     47  C15 BCD     1      15.730  29.160  14.440  1.00  0.00            
ATOM     48  O13 BCD     1      16.770  30.120  14.720  1.00  0.00            
ATOM     49  C16 BCD     1      15.970  27.880  15.260  1.00  0.00            
ATOM     50  C17 BCD     1      14.770  26.880  15.180  1.00  0.00            
ATOM     51  O14 BCD     1      13.640  27.640  15.500  1.00  0.00            
ATOM     52  C18 BCD     1      15.020  25.750  16.210  1.00  0.00            
ATOM     53  O15 BCD     1      15.250  26.170  17.510  1.00  0.00            
ATOM     54  H21 BCD     1      12.290  29.000  14.790  1.00  0.00            
ATOM     55  H22 BCD     1      14.410  29.990  15.850  1.00  0.00            
ATOM     56  H23 BCD     1      13.420  30.620  13.220  1.00  0.00            
ATOM     57  H24 BCD     1      15.730  28.880  13.380  1.00  0.00            
ATOM     58  H25 BCD     1      16.650  30.940  14.240  1.00  0.00            
ATOM     59  H26 BCD     1      16.110  28.170  16.310  1.00  0.00            
ATOM     60  H27 BCD     1      14.750  26.440  14.180  1.00  0.00            
ATOM     61  H28 BCD     1      14.170  25.050  16.170  1.00  0.00            
ATOM     62  H29 BCD     1      15.860  25.140  15.830  1.00  0.00            
ATOM     63  H30 BCD     1      16.080  25.860  17.880  1.00  0.00            
ATOM     64  C19 BCD     1      10.950  27.260  10.010  1.00  0.00            
ATOM     65  O16 BCD     1      12.100  27.110   9.130  1.00  0.00            
ATOM     66  C20 BCD     1      10.750  28.740  10.460  1.00  0.00            
ATOM     67  O17 BCD     1      10.780  29.540   9.270  1.00  0.00            
ATOM     68  C21 BCD     1      11.870  29.020  11.440  1.00  0.00            
ATOM     69  O18 BCD     1      11.700  30.360  12.050  1.00  0.00            
ATOM     70  C22 BCD     1      11.980  27.980  12.530  1.00  0.00            
ATOM     71  C23 BCD     1      12.050  26.550  12.030  1.00  0.00            
ATOM     72  O19 BCD     1      11.010  26.400  11.110  1.00  0.00            
ATOM     73  C24 BCD     1      11.810  25.510  13.010  1.00  0.00            
ATOM     74  O20 BCD     1      10.510  25.590  13.590  1.00  0.00            
ATOM     75  H31 BCD     1      10.090  26.850   9.470  1.00  0.00            
ATOM     76  H32 BCD     1       9.770  28.810  10.950  1.00  0.00            
ATOM     77  H33 BCD     1       9.910  29.880   9.060  1.00  0.00            
ATOM     78  H34 BCD     1      12.800  28.880  10.870  1.00  0.00            
ATOM     79  H35 BCD     1      11.580  30.990  11.330  1.00  0.00            
ATOM     80  H36 BCD     1      11.100  28.090  13.190  1.00  0.00            
ATOM     81  H37 BCD     1      13.010  26.350  11.540  1.00  0.00            
ATOM     82  H38 BCD     1      11.880  24.480  12.640  1.00  0.00            
ATOM     83  H39 BCD     1      12.610  25.670  13.740  1.00  0.00            
ATOM     84  H40 BCD     1      10.090  26.350  13.180  1.00  0.00            
ATOM     85  C25 BCD     1      13.300  25.630   5.480  1.00  0.00            
ATOM     86  O21 BCD     1      14.660  25.400   5.960  1.00  0.00            
ATOM     87  C26 BCD     1      12.880  27.110   5.490  1.00  0.00            
ATOM     88  O22 BCD     1      13.780  27.920   4.760  1.00  0.00            
ATOM     89  C27 BCD     1      12.780  27.580   6.960  1.00  0.00            
ATOM     90  O23 BCD     1      12.260  28.920   7.070  1.00  0.00            
ATOM     91  C28 BCD     1      11.920  26.670   7.780  1.00  0.00            
ATOM     92  C29 BCD     1      12.370  25.250   7.670  1.00  0.00            
ATOM     93  O24 BCD     1      12.400  24.890   6.320  1.00  0.00            
ATOM     94  C30 BCD     1      11.480  24.280   8.470  1.00  0.00            
ATOM     95  O25 BCD     1      10.120  24.330   8.030  1.00  0.00            
ATOM     96  H41 BCD     1      13.120  25.210   4.480  1.00  0.00            
ATOM     97  H42 BCD     1      11.880  27.130   5.030  1.00  0.00            
ATOM     98  H43 BCD     1      13.750  28.790   5.180  1.00  0.00            
ATOM     99  H44 BCD     1      13.790  27.650   7.400  1.00  0.00            
ATOM    100  H45 BCD     1      11.890  29.040   7.950  1.00  0.00            
ATOM    101  H46 BCD     1      10.900  26.800   7.410  1.00  0.00            
ATOM    102  H47 BCD     1      13.310  25.180   8.240  1.00  0.00            
ATOM    103  H48 BCD     1      11.850  23.270   8.220  1.00  0.00            
ATOM    104  H49 BCD     1      11.630  24.430   9.540  1.00  0.00            
ATOM    105  H50 BCD     1       9.980  23.760   7.270  1.00  0.00            
ATOM    106  C31 BCD     1      18.050  23.530   4.100  1.00  0.00            
ATOM    107  O26 BCD     1      19.060  24.200   4.880  1.00  0.00            
ATOM    108  C32 BCD     1      17.390  24.700   3.390  1.00  0.00            
ATOM    109  O27 BCD     1      18.320  25.550   2.740  1.00  0.00            
ATOM    110  C33 BCD     1      16.440  25.550   4.230  1.00  0.00            
ATOM    111  C34 BCD     1      15.480  24.610   5.110  1.00  0.00            
ATOM    112  C35 BCD     1      16.350  23.680   5.910  1.00  0.00            
ATOM    113  O28 BCD     1      17.070  22.860   4.960  1.00  0.00            
ATOM    114  C36 BCD     1      15.590  22.650   6.840  1.00  0.00            
ATOM    115  O29 BCD     1      14.470  22.010   6.130  1.00  0.00            
ATOM    116  O30 BCD     1      15.650  26.460   3.460  1.00  0.00            
ATOM    117  H51 BCD     1      18.470  22.710   3.500  1.00  0.00            
ATOM    118  H52 BCD     1      16.800  24.160   2.640  1.00  0.00            
ATOM    119  H53 BCD     1      17.840  26.080   2.090  1.00  0.00            
ATOM    120  H54 BCD     1      17.100  26.120   4.890  1.00  0.00            
ATOM    121  H55 BCD     1      15.010  26.880   4.040  1.00  0.00            
ATOM    122  H56 BCD     1      14.910  24.030   4.380  1.00  0.00            
ATOM    123  H57 BCD     1      17.040  24.220   6.570  1.00  0.00            
ATOM    124  H58 BCD     1      16.210  21.780   7.090  1.00  0.00            
ATOM    125  H59 BCD     1      15.230  23.250   7.680  1.00  0.00            
ATOM    126  H60 BCD     1      13.670  22.240   6.620  1.00  0.00            
ATOM    127  C37 BCD     1      22.230  23.560   7.370  1.00  0.00            
ATOM    128  O31 BCD     1      21.450  24.290   8.310  1.00  0.00            
ATOM    129  C38 BCD     1      22.530  24.380   6.110  1.00  0.00            
ATOM    130  O32 BCD     1      23.180  25.500   6.490  1.00  0.00            
ATOM    131  C39 BCD     1      21.250  24.750   5.320  1.00  0.00            
ATOM    132  O33 BCD     1      21.510  25.390   4.060  1.00  0.00            
ATOM    133  C40 BCD     1      20.290  23.550   5.070  1.00  0.00            
ATOM    134  C41 BCD     1      20.240  22.570   6.240  1.00  0.00            
ATOM    135  O34 BCD     1      21.520  22.380   6.920  1.00  0.00            
ATOM    136  C42 BCD     1      19.910  21.170   5.840  1.00  0.00            
ATOM    137  O35 BCD     1      20.730  20.780   4.660  1.00  0.00            
ATOM    138  H61 BCD     1      23.150  23.240   7.870  1.00  0.00            
ATOM    139  H62 BCD     1      23.200  23.780   5.480  1.00  0.00            
ATOM    140  H63 BCD     1      22.600  26.040   7.040  1.00  0.00            
ATOM    141  H64 BCD     1      20.800  25.520   5.960  1.00  0.00            
ATOM    142  H65 BCD     1      20.680  25.390   3.560  1.00  0.00            
ATOM    143  H66 BCD     1      20.640  23.100   4.130  1.00  0.00            
ATOM    144  H67 BCD     1      19.510  22.940   6.970  1.00  0.00            
ATOM    145  H68 BCD     1      20.010  20.460   6.680  1.00  0.00            
ATOM    146  H69 BCD     1      18.840  21.110   5.620  1.00  0.00            
ATOM    147  H70 BCD     1      21.610  20.700   5.050  1.00  0.00            
ATOM    148  C1  CX6     2      16.010  31.280  10.550  1.00  0.00            
ATOM    149  C2  CX6     2      14.780  30.430  10.560  1.00  0.00            
ATOM    150  O1  CX6     2      15.090  29.110  10.900  1.00  0.00            
ATOM    151  C3  CX6     2      15.750  28.380   9.900  1.00  0.00            
ATOM    152  N1  CX6     2      15.940  28.810   8.680  1.00  0.00            
ATOM    153  C4  CX6     2      16.770  27.800   8.290  1.00  0.00            
ATOM    154  C5  CX6     2      17.540  27.880   7.130  1.00  0.00            
ATOM    155  C6  CX6     2      18.410  26.820   6.880  1.00  0.00            
ATOM    156  C7  CX6     2      18.490  25.720   7.730  1.00  0.00            
ATOM    157  C8  CX6     2      17.750  25.670   8.920  1.00  0.00            
ATOM    158  C9  CX6     2      18.020  24.550   9.850  1.00  0.00            
ATOM    159  O2  CX6     2      18.370  24.690  11.020  1.00  0.00            
ATOM    160  O3  CX6     2      18.280  23.350   9.200  1.00  0.00            
ATOM    161  C10 CX6     2      18.820  22.290   9.930  1.00  0.00            
ATOM    162  C11 CX6     2      17.600  21.730  10.640  1.00  0.00            
ATOM    163  O4  CX6     2      19.220  21.230   8.990  1.00  0.00            
ATOM    164  C12 CX6     2      20.040  20.330   9.640  1.00  0.00            
ATOM    165  O5  CX6     2      20.600  20.300  10.700  1.00  0.00            
ATOM    166  O6  CX6     2      20.160  19.310   8.820  1.00  0.00            
ATOM    167  C13 CX6     2      20.830  18.090   9.290  1.00  0.00            
ATOM    168  C14 CX6     2      20.350  17.030   8.270  1.00  0.00            
ATOM    169  C15 CX6     2      20.850  15.610   8.580  1.00  0.00            
ATOM    170  C16 CX6     2      22.420  15.620   8.690  1.00  0.00            
ATOM    171  C17 CX6     2      23.010  16.680   9.630  1.00  0.00            
ATOM    172  C18 CX6     2      22.350  18.100   9.320  1.00  0.00            
ATOM    173  C19 CX6     2      16.900  26.750   9.180  1.00  0.00            
ATOM    174  N2  CX6     2      16.070  27.070  10.200  1.00  0.00            
ATOM    175  C20 CX6     2      16.070  26.410  11.480  1.00  0.00            
ATOM    176  C21 CX6     2      15.470  25.030  11.510  1.00  0.00            
ATOM    177  C22 CX6     2      15.600  24.400  12.780  1.00  0.00            
ATOM    178  C23 CX6     2      15.110  23.130  12.990  1.00  0.00            
ATOM    179  C24 CX6     2      14.500  22.450  11.880  1.00  0.00            
ATOM    180  C25 CX6     2      14.080  21.020  12.000  1.00  0.00            
ATOM    181  C26 CX6     2      14.270  20.200  10.850  1.00  0.00            
ATOM    182  C27 CX6     2      13.770  18.910  10.810  1.00  0.00            
ATOM    183  C28 CX6     2      13.060  18.390  11.950  1.00  0.00            
ATOM    184  C29 CX6     2      12.950  19.190  13.120  1.00  0.00            
ATOM    185  C30 CX6     2      13.390  20.500  13.110  1.00  0.00            
ATOM    186  C31 CX6     2      13.110  21.280  14.380  1.00  0.00            
ATOM    187  N3  CX6     2      12.400  22.420  14.490  1.00  0.00            
ATOM    188  N4  CX6     2      12.420  22.740  15.720  1.00  0.00            
ATOM    189  N5  CX6     2      13.190  21.870  16.340  1.00  0.00            
ATOM    190  N6  CX6     2      13.580  20.860  15.500  1.00  0.00            
ATOM    191  C32 CX6     2      14.340  23.090  10.600  1.00  0.00            
ATOM    192  C33 CX6     2      14.830  24.390  10.430  1.00  0.00            
ATOM    193  H1  CX6     2      16.490  31.150   9.580  1.00  0.00            
ATOM    194  H2  CX6     2      15.650  32.300  10.740  1.00  0.00            
ATOM    195  H3  CX6     2      16.640  31.040  11.410  1.00  0.00            
ATOM    196  H4  CX6     2      14.160  30.580   9.660  1.00  0.00            
ATOM    197  H5  CX6     2      14.120  30.800  11.360  1.00  0.00            
ATOM    198  H6  CX6     2      17.480  28.780   6.520  1.00  0.00            
ATOM    199  H7  CX6     2      19.100  26.870   6.040  1.00  0.00            
ATOM    200  H8  CX6     2      19.210  24.940   7.510  1.00  0.00            
ATOM    201  H9  CX6     2      19.610  22.690  10.580  1.00  0.00            
ATOM    202  H10 CX6     2      17.910  20.850  11.220  1.00  0.00            
ATOM    203  H11 CX6     2      17.300  22.520  11.350  1.00  0.00            
ATOM    204  H12 CX6     2      16.840  21.380   9.940  1.00  0.00            
ATOM    205  H13 CX6     2      20.470  17.860  10.300  1.00  0.00            
ATOM    206  H14 CX6     2      20.850  17.270   7.320  1.00  0.00            
ATOM    207  H15 CX6     2      19.260  17.020   8.150  1.00  0.00            
ATOM    208  H16 CX6     2      20.430  14.980   7.790  1.00  0.00            
ATOM    209  H17 CX6     2      20.490  15.240   9.550  1.00  0.00            
ATOM    210  H18 CX6     2      22.880  15.760   7.700  1.00  0.00            
ATOM    211  H19 CX6     2      22.750  14.650   9.080  1.00  0.00            
ATOM    212  H20 CX6     2      24.100  16.690   9.580  1.00  0.00            
ATOM    213  H21 CX6     2      22.710  16.380  10.640  1.00  0.00            
ATOM    214  H22 CX6     2      22.560  18.810  10.130  1.00  0.00            
ATOM    215  H23 CX6     2      22.690  18.450   8.340  1.00  0.00            
ATOM    216  H24 CX6     2      15.520  27.080  12.150  1.00  0.00            
ATOM    217  H25 CX6     2      17.070  26.360  11.930  1.00  0.00            
ATOM    218  H26 CX6     2      16.250  24.790  13.560  1.00  0.00            
ATOM    219  H27 CX6     2      15.200  22.550  13.900  1.00  0.00            
ATOM    220  H28 CX6     2      14.760  20.560   9.950  1.00  0.00            
ATOM    221  H29 CX6     2      13.770  18.430   9.840  1.00  0.00            
ATOM    222  H30 CX6     2      12.570  17.420  11.920  1.00  0.00            
ATOM    223  H31 CX6     2      12.540  18.670  13.980  1.00  0.00            
ATOM    224  H32 CX6     2      13.450  21.900  17.320  1.00  0.00            
ATOM    225  H33 CX6     2      13.780  22.640   9.790  1.00  0.00            
ATOM    226  H34 CX6     2      14.800  24.850   9.450  1.00  0.00            
TER
ENDMDL
MODEL        1
ATOM      1  C1  BCD     1      24.250  30.850  14.590  1.00  0.00            
ATOM      2  O1  BCD     1      22.850  30.940  14.320  1.00  0.00            
ATOM      3  C2  BCD     1      25.210  32.010  14.270  1.00  0.00            
ATOM      4  O2  BCD     1      24.800  33.110  15.040  1.00  0.00            
ATOM      5  C3  BCD     1      25.260  32.280  12.730  1.00  0.00            
ATOM      6  O3  BCD     1      26.210  33.280  12.370  1.00  0.00            
ATOM      7  C4  BCD     1      25.540  30.980  11.980  1.00  0.00            
ATOM      8  C5  BCD     1      24.800  29.740  12.470  1.00  0.00            
ATOM      9  O4  BCD     1      24.710  29.730  13.890  1.00  0.00            
ATOM     10  C6  BCD     1      25.510  28.470  12.100  1.00  0.00            
ATOM     11  O5  BCD     1      26.750  28.250  12.770  1.00  0.00            
ATOM     12  H1  BCD     1      24.340  30.720  15.680  1.00  0.00            
ATOM     13  H2  BCD     1      26.230  31.720  14.560  1.00  0.00            
ATOM     14  H3  BCD     1      24.990  33.900  14.530  1.00  0.00            
ATOM     15  H4  BCD     1      24.290  32.610  12.350  1.00  0.00            
ATOM     16  H5  BCD     1      26.120  33.420  11.420  1.00  0.00            
ATOM     17  H6  BCD     1      26.640  30.970  12.050  1.00  0.00            
ATOM     18  H7  BCD     1      23.810  29.830  12.020  1.00  0.00            
ATOM     19  H8  BCD     1      24.840  27.600  12.180  1.00  0.00            
ATOM     20  H9  BCD     1      25.730  28.500  11.020  1.00  0.00            
ATOM     21  H10 BCD     1      26.590  28.610  13.650  1.00  0.00            
ATOM     22  C7  BCD     1      19.120  31.290  15.960  1.00  0.00            
ATOM     23  O6  BCD     1      18.350  30.630  15.030  1.00  0.00            
ATOM     24  C8  BCD     1      19.660  32.590  15.460  1.00  0.00            
ATOM     25  O7  BCD     1      18.750  33.410  14.770  1.00  0.00            
ATOM     26  C9  BCD     1      20.870  32.320  14.530  1.00  0.00            
ATOM     27  O8  BCD     1      21.530  33.470  14.100  1.00  0.00            
ATOM     28  C10 BCD     1      21.890  31.390  15.280  1.00  0.00            
ATOM     29  C11 BCD     1      21.190  30.160  15.890  1.00  0.00            
ATOM     30  O9  BCD     1      20.070  30.530  16.700  1.00  0.00            
ATOM     31  C12 BCD     1      22.170  29.430  16.790  1.00  0.00            
ATOM     32  O10 BCD     1      23.150  30.220  17.640  1.00  0.00            
ATOM     33  H11 BCD     1      18.530  31.510  16.850  1.00  0.00            
ATOM     34  H12 BCD     1      20.010  33.170  16.330  1.00  0.00            
ATOM     35  H13 BCD     1      19.200  33.980  14.140  1.00  0.00            
ATOM     36  H14 BCD     1      20.470  31.710  13.700  1.00  0.00            
ATOM     37  H15 BCD     1      20.950  33.980  13.540  1.00  0.00            
ATOM     38  H16 BCD     1      22.400  32.020  16.030  1.00  0.00            
ATOM     39  H17 BCD     1      20.920  29.440  15.090  1.00  0.00            
ATOM     40  H18 BCD     1      21.550  28.720  17.350  1.00  0.00            
ATOM     41  H19 BCD     1      22.840  28.780  16.220  1.00  0.00            
ATOM     42  H20 BCD     1      23.790  29.630  18.050  1.00  0.00            
ATOM     43  C13 BCD     1      14.580  29.090  14.030  1.00  0.00            
ATOM     44  O11 BCD     1      15.010  29.440  12.740  1.00  0.00            
ATOM     45  C14 BCD     1      14.580  30.450  14.810  1.00  0.00            
ATOM     46  O12 BCD     1      13.640  31.420  14.300  1.00  0.00            
ATOM     47  C15 BCD     1      15.990  31.140  14.850  1.00  0.00            
ATOM     48  O13 BCD     1      16.030  32.410  15.550  1.00  0.00            
ATOM     49  C16 BCD     1      17.050  30.150  15.420  1.00  0.00            
ATOM     50  C17 BCD     1      16.870  28.660  14.860  1.00  0.00            
ATOM     51  O14 BCD     1      15.470  28.220  14.790  1.00  0.00            
ATOM     52  C18 BCD     1      17.550  27.720  15.820  1.00  0.00            
ATOM     53  O15 BCD     1      17.110  27.870  17.100  1.00  0.00            
ATOM     54  H21 BCD     1      13.580  28.650  13.980  1.00  0.00            
ATOM     55  H22 BCD     1      14.320  30.220  15.850  1.00  0.00            
ATOM     56  H23 BCD     1      13.770  32.090  14.980  1.00  0.00            
ATOM     57  H24 BCD     1      16.160  31.300  13.780  1.00  0.00            
ATOM     58  H25 BCD     1      16.640  32.900  14.990  1.00  0.00            
ATOM     59  H26 BCD     1      16.920  29.980  16.490  1.00  0.00            
ATOM     60  H27 BCD     1      17.350  28.660  13.880  1.00  0.00            
ATOM     61  H28 BCD     1      17.650  26.680  15.480  1.00  0.00            
ATOM     62  H29 BCD     1      18.600  28.040  15.810  1.00  0.00            
ATOM     63  H30 BCD     1      17.570  27.300  17.720  1.00  0.00            
ATOM     64  C19 BCD     1      14.070  29.190   8.660  1.00  0.00            
ATOM     65  O16 BCD     1      15.340  29.620   8.140  1.00  0.00            
ATOM     66  C20 BCD     1      13.410  30.310   9.420  1.00  0.00            
ATOM     67  O17 BCD     1      13.690  31.560   8.750  1.00  0.00            
ATOM     68  C21 BCD     1      13.970  30.430  10.890  1.00  0.00            
ATOM     69  O18 BCD     1      13.200  31.300  11.700  1.00  0.00            
ATOM     70  C22 BCD     1      14.180  29.110  11.600  1.00  0.00            
ATOM     71  C23 BCD     1      14.930  28.200  10.630  1.00  0.00            
ATOM     72  O19 BCD     1      14.230  28.020   9.410  1.00  0.00            
ATOM     73  C24 BCD     1      15.010  26.860  11.340  1.00  0.00            
ATOM     74  O20 BCD     1      13.720  26.250  11.660  1.00  0.00            
ATOM     75  H31 BCD     1      13.410  29.020   7.800  1.00  0.00            
ATOM     76  H32 BCD     1      12.330  30.110   9.410  1.00  0.00            
ATOM     77  H33 BCD     1      13.990  32.210   9.400  1.00  0.00            
ATOM     78  H34 BCD     1      14.960  30.900  10.800  1.00  0.00            
ATOM     79  H35 BCD     1      13.410  31.220  12.630  1.00  0.00            
ATOM     80  H36 BCD     1      13.320  28.550  11.980  1.00  0.00            
ATOM     81  H37 BCD     1      15.950  28.570  10.510  1.00  0.00            
ATOM     82  H38 BCD     1      15.470  26.100  10.690  1.00  0.00            
ATOM     83  H39 BCD     1      15.630  26.890  12.250  1.00  0.00            
ATOM     84  H40 BCD     1      13.200  26.220  10.850  1.00  0.00            
ATOM     85  C25 BCD     1      17.820  29.950   4.760  1.00  0.00            
ATOM     86  O21 BCD     1      18.960  30.380   5.570  1.00  0.00            
ATOM     87  C26 BCD     1      16.620  30.880   4.880  1.00  0.00            
ATOM     88  O22 BCD     1      16.990  32.190   4.480  1.00  0.00            
ATOM     89  C27 BCD     1      16.010  30.850   6.260  1.00  0.00            
ATOM     90  O23 BCD     1      14.840  31.680   6.390  1.00  0.00            
ATOM     91  C28 BCD     1      15.590  29.440   6.750  1.00  0.00            
ATOM     92  C29 BCD     1      16.780  28.500   6.460  1.00  0.00            
ATOM     93  O24 BCD     1      17.310  28.630   5.120  1.00  0.00            
ATOM     94  C30 BCD     1      16.290  27.060   6.700  1.00  0.00            
ATOM     95  O25 BCD     1      15.110  26.850   5.890  1.00  0.00            
ATOM     96  H41 BCD     1      18.160  29.820   3.720  1.00  0.00            
ATOM     97  H42 BCD     1      15.950  30.450   4.130  1.00  0.00            
ATOM     98  H43 BCD     1      16.770  32.800   5.190  1.00  0.00            
ATOM     99  H44 BCD     1      16.840  31.250   6.860  1.00  0.00            
ATOM    100  H45 BCD     1      14.400  31.500   7.220  1.00  0.00            
ATOM    101  H46 BCD     1      14.710  29.240   6.130  1.00  0.00            
ATOM    102  H47 BCD     1      17.570  28.830   7.150  1.00  0.00            
ATOM    103  H48 BCD     1      17.010  26.280   6.420  1.00  0.00            
ATOM    104  H49 BCD     1      15.920  26.920   7.720  1.00  0.00            
ATOM    105  H50 BCD     1      15.090  27.420   5.120  1.00  0.00            
ATOM    106  C31 BCD     1      23.140  30.930   5.200  1.00  0.00            
ATOM    107  O26 BCD     1      23.280  31.320   6.580  1.00  0.00            
ATOM    108  C32 BCD     1      22.240  31.900   4.410  1.00  0.00            
ATOM    109  O27 BCD     1      22.790  33.180   4.470  1.00  0.00            
ATOM    110  C33 BCD     1      20.770  31.820   4.960  1.00  0.00            
ATOM    111  C34 BCD     1      20.240  30.390   4.910  1.00  0.00            
ATOM    112  C35 BCD     1      21.200  29.500   5.730  1.00  0.00            
ATOM    113  O28 BCD     1      22.480  29.650   5.150  1.00  0.00            
ATOM    114  C36 BCD     1      20.810  28.100   5.630  1.00  0.00            
ATOM    115  O29 BCD     1      21.720  27.240   6.280  1.00  0.00            
ATOM    116  O30 BCD     1      19.860  32.740   4.310  1.00  0.00            
ATOM    117  H51 BCD     1      24.140  30.800   4.790  1.00  0.00            
ATOM    118  H52 BCD     1      22.190  31.590   3.370  1.00  0.00            
ATOM    119  H53 BCD     1      22.620  33.440   5.380  1.00  0.00            
ATOM    120  H54 BCD     1      20.820  32.060   6.030  1.00  0.00            
ATOM    121  H55 BCD     1      18.980  32.560   4.650  1.00  0.00            
ATOM    122  H56 BCD     1      20.090  30.050   3.880  1.00  0.00            
ATOM    123  H57 BCD     1      21.290  29.890   6.750  1.00  0.00            
ATOM    124  H58 BCD     1      19.830  28.120   6.120  1.00  0.00            
ATOM    125  H59 BCD     1      20.630  27.790   4.590  1.00  0.00            
ATOM    126  H60 BCD     1      21.880  27.710   7.110  1.00  0.00            
ATOM    127  C37 BCD     1      26.210  31.330   9.630  1.00  0.00            
ATOM    128  O31 BCD     1      25.090  31.180  10.600  1.00  0.00            
ATOM    129  C38 BCD     1      26.030  32.600   8.860  1.00  0.00            
ATOM    130  O32 BCD     1      26.160  33.770   9.690  1.00  0.00            
ATOM    131  C39 BCD     1      24.720  32.570   8.030  1.00  0.00            
ATOM    132  O33 BCD     1      24.630  33.790   7.340  1.00  0.00            
ATOM    133  C40 BCD     1      24.680  31.420   7.090  1.00  0.00            
ATOM    134  C41 BCD     1      25.160  30.090   7.700  1.00  0.00            
ATOM    135  O34 BCD     1      26.210  30.230   8.680  1.00  0.00            
ATOM    136  C42 BCD     1      25.660  29.190   6.590  1.00  0.00            
ATOM    137  O35 BCD     1      26.680  29.770   5.770  1.00  0.00            
ATOM    138  H61 BCD     1      27.150  31.230  10.180  1.00  0.00            
ATOM    139  H62 BCD     1      26.860  32.560   8.140  1.00  0.00            
ATOM    140  H63 BCD     1      26.000  34.470   9.050  1.00  0.00            
ATOM    141  H64 BCD     1      23.790  32.470   8.590  1.00  0.00            
ATOM    142  H65 BCD     1      23.710  34.080   7.350  1.00  0.00            
ATOM    143  H66 BCD     1      25.290  31.780   6.250  1.00  0.00            
ATOM    144  H67 BCD     1      24.290  29.610   8.170  1.00  0.00            
ATOM    145  H68 BCD     1      26.170  28.360   7.100  1.00  0.00            
ATOM    146  H69 BCD     1      24.810  28.810   6.010  1.00  0.00            
ATOM    147  H70 BCD     1      26.390  29.700   4.860  1.00  0.00            
ATOM    148  C1  CX6     2      16.160  34.950  12.750  1.00  0.00            
ATOM    149  C2  CX6     2      15.130  33.850  12.380  1.00  0.00            
ATOM    150  O1  CX6     2      15.930  32.710  12.020  1.00  0.00            
ATOM    151  C3  CX6     2      16.450  32.690  10.760  1.00  0.00            
ATOM    152  N1  CX6     2      15.830  33.360   9.760  1.00  0.00            
ATOM    153  C4  CX6     2      16.730  33.270   8.810  1.00  0.00            
ATOM    154  C5  CX6     2      16.670  34.030   7.640  1.00  0.00            
ATOM    155  C6  CX6     2      17.820  34.180   6.870  1.00  0.00            
ATOM    156  C7  CX6     2      18.950  33.620   7.200  1.00  0.00            
ATOM    157  C8  CX6     2      19.070  32.800   8.380  1.00  0.00            
ATOM    158  C9  CX6     2      20.450  32.390   8.740  1.00  0.00            
ATOM    159  O2  CX6     2      21.380  33.080   8.490  1.00  0.00            
ATOM    160  O3  CX6     2      20.550  31.230   9.380  1.00  0.00            
ATOM    161  C10 CX6     2      21.810  30.910   9.930  1.00  0.00            
ATOM    162  C11 CX6     2      22.020  31.980  11.060  1.00  0.00            
ATOM    163  O4  CX6     2      21.730  29.690  10.640  1.00  0.00            
ATOM    164  C12 CX6     2      21.990  28.510   9.990  1.00  0.00            
ATOM    165  O5  CX6     2      22.200  28.520   8.780  1.00  0.00            
ATOM    166  O6  CX6     2      22.420  27.560  10.840  1.00  0.00            
ATOM    167  C13 CX6     2      22.750  26.240  10.350  1.00  0.00            
ATOM    168  C14 CX6     2      23.990  26.200   9.480  1.00  0.00            
ATOM    169  C15 CX6     2      24.340  24.700   9.090  1.00  0.00            
ATOM    170  C16 CX6     2      24.420  23.780  10.380  1.00  0.00            
ATOM    171  C17 CX6     2      23.060  23.860  11.180  1.00  0.00            
ATOM    172  C18 CX6     2      22.760  25.350  11.580  1.00  0.00            
ATOM    173  C19 CX6     2      17.910  32.620   9.220  1.00  0.00            
ATOM    174  N2  CX6     2      17.650  32.120  10.520  1.00  0.00            
ATOM    175  C20 CX6     2      18.420  31.330  11.460  1.00  0.00            
ATOM    176  C21 CX6     2      18.580  29.820  11.260  1.00  0.00            
ATOM    177  C22 CX6     2      19.230  28.990  12.150  1.00  0.00            
ATOM    178  C23 CX6     2      19.320  27.600  11.900  1.00  0.00            
ATOM    179  C24 CX6     2      18.780  27.040  10.720  1.00  0.00            
ATOM    180  C25 CX6     2      19.130  25.680  10.260  1.00  0.00            
ATOM    181  C26 CX6     2      19.650  25.450   8.990  1.00  0.00            
ATOM    182  C27 CX6     2      20.160  24.190   8.600  1.00  0.00            
ATOM    183  C28 CX6     2      19.990  23.150   9.460  1.00  0.00            
ATOM    184  C29 CX6     2      19.310  23.250  10.650  1.00  0.00            
ATOM    185  C30 CX6     2      18.870  24.510  11.040  1.00  0.00            
ATOM    186  C31 CX6     2      18.320  24.500  12.370  1.00  0.00            
ATOM    187  N3  CX6     2      17.000  24.650  12.700  1.00  0.00            
ATOM    188  N4  CX6     2      16.810  24.400  13.910  1.00  0.00            
ATOM    189  N5  CX6     2      18.050  24.240  14.430  1.00  0.00            
ATOM    190  N6  CX6     2      19.030  24.340  13.490  1.00  0.00            
ATOM    191  C32 CX6     2      18.180  27.890   9.800  1.00  0.00            
ATOM    192  C33 CX6     2      18.140  29.250  10.040  1.00  0.00            
ATOM    193  H1  CX6     2      16.880  35.070  11.940  1.00  0.00            
ATOM    194  H2  CX6     2      15.760  35.970  12.800  1.00  0.00            
ATOM    195  H3  CX6     2      16.740  34.780  13.660  1.00  0.00            
ATOM    196  H4  CX6     2      14.440  34.180  11.590  1.00  0.00            
ATOM    197  H5  CX6     2      14.550  33.650  13.290  1.00  0.00            
ATOM    198  H6  CX6     2      15.750  34.550   7.390  1.00  0.00            
ATOM    199  H7  CX6     2      17.820  34.750   5.950  1.00  0.00            
ATOM    200  H8  CX6     2      19.830  33.840   6.610  1.00  0.00            
ATOM    201  H9  CX6     2      22.570  30.890   9.140  1.00  0.00            
ATOM    202  H10 CX6     2      22.910  32.570  10.800  1.00  0.00            
ATOM    203  H11 CX6     2      21.160  32.650  11.140  1.00  0.00            
ATOM    204  H12 CX6     2      22.110  31.430  12.000  1.00  0.00            
ATOM    205  H13 CX6     2      21.910  25.840   9.760  1.00  0.00            
ATOM    206  H14 CX6     2      24.850  26.610  10.030  1.00  0.00            
ATOM    207  H15 CX6     2      23.830  26.720   8.530  1.00  0.00            
ATOM    208  H16 CX6     2      25.360  24.740   8.690  1.00  0.00            
ATOM    209  H17 CX6     2      23.590  24.340   8.380  1.00  0.00            
ATOM    210  H18 CX6     2      25.170  24.240  11.030  1.00  0.00            
ATOM    211  H19 CX6     2      24.540  22.740  10.050  1.00  0.00            
ATOM    212  H20 CX6     2      23.050  23.180  12.040  1.00  0.00            
ATOM    213  H21 CX6     2      22.260  23.550  10.490  1.00  0.00            
ATOM    214  H22 CX6     2      21.800  25.370  12.100  1.00  0.00            
ATOM    215  H23 CX6     2      23.600  25.650  12.220  1.00  0.00            
ATOM    216  H24 CX6     2      17.920  31.400  12.440  1.00  0.00            
ATOM    217  H25 CX6     2      19.420  31.720  11.670  1.00  0.00            
ATOM    218  H26 CX6     2      19.600  29.330  13.120  1.00  0.00            
ATOM    219  H27 CX6     2      19.810  26.940  12.610  1.00  0.00            
ATOM    220  H28 CX6     2      19.840  26.330   8.380  1.00  0.00            
ATOM    221  H29 CX6     2      20.640  24.090   7.630  1.00  0.00            
ATOM    222  H30 CX6     2      20.290  22.150   9.160  1.00  0.00            
ATOM    223  H31 CX6     2      19.150  22.330  11.200  1.00  0.00            
ATOM    224  H32 CX6     2      18.240  23.960  15.390  1.00  0.00            
ATOM    225  H33 CX6     2      17.890  27.450   8.860  1.00  0.00            
ATOM    226  H34 CX6     2      17.870  29.960   9.260  1.00  0.00            
TER
ENDMDL
MODEL        1
ATOM      1  C1  BCD     1      19.530  29.760  13.580  1.00  0.00            
ATOM      2  O1  BCD     1      18.160  29.560  13.860  1.00  0.00            
ATOM      3  C2  BCD     1      19.750  30.440  12.200  1.00  0.00            
ATOM      4  O2  BCD     1      19.080  31.740  12.250  1.00  0.00            
ATOM      5  C3  BCD     1      19.290  29.620  11.010  1.00  0.00            
ATOM      6  O3  BCD     1      19.550  30.260   9.780  1.00  0.00            
ATOM      7  C4  BCD     1      19.960  28.250  11.060  1.00  0.00            
ATOM      8  C5  BCD     1      19.740  27.580  12.460  1.00  0.00            
ATOM      9  O4  BCD     1      20.190  28.500  13.470  1.00  0.00            
ATOM     10  C6  BCD     1      20.420  26.280  12.560  1.00  0.00            
ATOM     11  O5  BCD     1      21.860  26.350  12.500  1.00  0.00            
ATOM     12  H1  BCD     1      19.970  30.440  14.320  1.00  0.00            
ATOM     13  H2  BCD     1      20.820  30.650  12.060  1.00  0.00            
ATOM     14  H3  BCD     1      18.160  31.520  12.410  1.00  0.00            
ATOM     15  H4  BCD     1      18.200  29.490  11.120  1.00  0.00            
ATOM     16  H5  BCD     1      18.930  30.980   9.620  1.00  0.00            
ATOM     17  H6  BCD     1      21.050  28.250  10.880  1.00  0.00            
ATOM     18  H7  BCD     1      18.650  27.470  12.600  1.00  0.00            
ATOM     19  H8  BCD     1      20.040  25.750  13.440  1.00  0.00            
ATOM     20  H9  BCD     1      20.040  25.720  11.690  1.00  0.00            
ATOM     21  H10 BCD     1      22.280  25.520  12.720  1.00  0.00            
ATOM     22  C7  BCD     1      15.380  30.120  16.850  1.00  0.00            
ATOM     23  O6  BCD     1      14.370  30.240  15.860  1.00  0.00            
ATOM     24  C8  BCD     1      16.390  31.210  16.710  1.00  0.00            
ATOM     25  O7  BCD     1      15.790  32.620  16.940  1.00  0.00            
ATOM     26  C9  BCD     1      17.250  31.100  15.480  1.00  0.00            
ATOM     27  O8  BCD     1      18.290  32.010  15.460  1.00  0.00            
ATOM     28  C10 BCD     1      17.730  29.680  15.200  1.00  0.00            
ATOM     29  C11 BCD     1      16.620  28.710  15.420  1.00  0.00            
ATOM     30  O9  BCD     1      16.010  28.860  16.680  1.00  0.00            
ATOM     31  C12 BCD     1      17.190  27.240  15.410  1.00  0.00            
ATOM     32  O10 BCD     1      16.180  26.300  15.040  1.00  0.00            
ATOM     33  H11 BCD     1      14.900  30.210  17.830  1.00  0.00            
ATOM     34  H12 BCD     1      17.220  31.140  17.420  1.00  0.00            
ATOM     35  H13 BCD     1      15.040  32.670  16.340  1.00  0.00            
ATOM     36  H14 BCD     1      16.580  31.260  14.620  1.00  0.00            
ATOM     37  H15 BCD     1      18.140  32.590  14.710  1.00  0.00            
ATOM     38  H16 BCD     1      18.610  29.500  15.830  1.00  0.00            
ATOM     39  H17 BCD     1      15.890  28.780  14.600  1.00  0.00            
ATOM     40  H18 BCD     1      18.020  27.160  14.690  1.00  0.00            
ATOM     41  H19 BCD     1      17.510  27.000  16.430  1.00  0.00            
ATOM     42  H20 BCD     1      15.800  26.560  14.190  1.00  0.00            
ATOM     43  C13 BCD     1      10.360  31.030  15.260  1.00  0.00            
ATOM     44  O11 BCD     1      10.440  30.550  13.930  1.00  0.00            
ATOM     45  C14 BCD     1      11.240  32.230  15.420  1.00  0.00            
ATOM     46  O12 BCD     1      10.770  33.270  14.530  1.00  0.00            
ATOM     47  C15 BCD     1      12.740  31.880  15.210  1.00  0.00            
ATOM     48  O13 BCD     1      13.600  33.030  15.440  1.00  0.00            
ATOM     49  C16 BCD     1      13.110  30.720  16.200  1.00  0.00            
ATOM     50  C17 BCD     1      12.100  29.560  16.120  1.00  0.00            
ATOM     51  O14 BCD     1      10.760  30.030  16.230  1.00  0.00            
ATOM     52  C18 BCD     1      12.430  28.530  17.280  1.00  0.00            
ATOM     53  O15 BCD     1      12.220  29.210  18.530  1.00  0.00            
ATOM     54  H21 BCD     1       9.320  31.240  15.510  1.00  0.00            
ATOM     55  H22 BCD     1      11.190  32.510  16.480  1.00  0.00            
ATOM     56  H23 BCD     1      10.720  32.770  13.710  1.00  0.00            
ATOM     57  H24 BCD     1      12.890  31.510  14.180  1.00  0.00            
ATOM     58  H25 BCD     1      13.140  33.840  15.220  1.00  0.00            
ATOM     59  H26 BCD     1      13.020  31.140  17.200  1.00  0.00            
ATOM     60  H27 BCD     1      12.130  29.090  15.130  1.00  0.00            
ATOM     61  H28 BCD     1      11.750  27.670  17.240  1.00  0.00            
ATOM     62  H29 BCD     1      13.480  28.250  17.160  1.00  0.00            
ATOM     63  H30 BCD     1      11.270  29.370  18.530  1.00  0.00            
ATOM     64  C19 BCD     1       8.160  29.000  10.880  1.00  0.00            
ATOM     65  O16 BCD     1       9.340  28.970  10.060  1.00  0.00            
ATOM     66  C20 BCD     1       7.810  30.410  11.280  1.00  0.00            
ATOM     67  O17 BCD     1       7.520  31.290  10.180  1.00  0.00            
ATOM     68  C21 BCD     1       8.910  31.060  12.190  1.00  0.00            
ATOM     69  O18 BCD     1       8.570  32.340  12.590  1.00  0.00            
ATOM     70  C22 BCD     1       9.240  30.080  13.320  1.00  0.00            
ATOM     71  C23 BCD     1       9.410  28.680  12.830  1.00  0.00            
ATOM     72  O19 BCD     1       8.290  28.210  12.050  1.00  0.00            
ATOM     73  C24 BCD     1       9.580  27.580  13.860  1.00  0.00            
ATOM     74  O20 BCD     1       8.370  27.210  14.460  1.00  0.00            
ATOM     75  H31 BCD     1       7.340  28.560  10.300  1.00  0.00            
ATOM     76  H32 BCD     1       6.910  30.310  11.900  1.00  0.00            
ATOM     77  H33 BCD     1       6.600  31.530  10.260  1.00  0.00            
ATOM     78  H34 BCD     1       9.770  31.200  11.520  1.00  0.00            
ATOM     79  H35 BCD     1       8.380  32.870  11.810  1.00  0.00            
ATOM     80  H36 BCD     1       8.380  30.090  14.000  1.00  0.00            
ATOM     81  H37 BCD     1      10.300  28.630  12.200  1.00  0.00            
ATOM     82  H38 BCD     1      10.050  26.680  13.440  1.00  0.00            
ATOM     83  H39 BCD     1      10.300  27.940  14.600  1.00  0.00            
ATOM     84  H40 BCD     1       8.520  26.420  15.000  1.00  0.00            
ATOM     85  C25 BCD     1      10.980  27.190   6.670  1.00  0.00            
ATOM     86  O21 BCD     1      12.280  27.500   7.150  1.00  0.00            
ATOM     87  C26 BCD     1      10.350  28.610   6.510  1.00  0.00            
ATOM     88  O22 BCD     1      11.240  29.390   5.750  1.00  0.00            
ATOM     89  C27 BCD     1      10.070  29.290   7.890  1.00  0.00            
ATOM     90  O23 BCD     1       9.380  30.520   7.770  1.00  0.00            
ATOM     91  C28 BCD     1       9.320  28.330   8.800  1.00  0.00            
ATOM     92  C29 BCD     1       9.840  26.940   8.890  1.00  0.00            
ATOM     93  O24 BCD     1      10.290  26.390   7.620  1.00  0.00            
ATOM     94  C30 BCD     1       8.810  25.990   9.480  1.00  0.00            
ATOM     95  O25 BCD     1       7.570  25.990   8.660  1.00  0.00            
ATOM     96  H41 BCD     1      11.060  26.630   5.730  1.00  0.00            
ATOM     97  H42 BCD     1       9.390  28.560   5.980  1.00  0.00            
ATOM     98  H43 BCD     1      10.900  30.290   5.690  1.00  0.00            
ATOM     99  H44 BCD     1      11.040  29.500   8.360  1.00  0.00            
ATOM    100  H45 BCD     1       8.930  30.750   8.580  1.00  0.00            
ATOM    101  H46 BCD     1       8.320  28.360   8.360  1.00  0.00            
ATOM    102  H47 BCD     1      10.700  26.970   9.570  1.00  0.00            
ATOM    103  H48 BCD     1       9.150  24.950   9.610  1.00  0.00            
ATOM    104  H49 BCD     1       8.530  26.340  10.490  1.00  0.00            
ATOM    105  H50 BCD     1       6.770  26.010   9.190  1.00  0.00            
ATOM    106  C31 BCD     1      16.150  25.940   5.920  1.00  0.00            
ATOM    107  O26 BCD     1      17.020  26.820   6.600  1.00  0.00            
ATOM    108  C32 BCD     1      15.220  26.770   4.930  1.00  0.00            
ATOM    109  O27 BCD     1      16.030  27.590   4.170  1.00  0.00            
ATOM    110  C33 BCD     1      14.030  27.500   5.560  1.00  0.00            
ATOM    111  C34 BCD     1      13.300  26.650   6.510  1.00  0.00            
ATOM    112  C35 BCD     1      14.260  26.030   7.480  1.00  0.00            
ATOM    113  O28 BCD     1      15.240  25.230   6.780  1.00  0.00            
ATOM    114  C36 BCD     1      13.630  25.080   8.520  1.00  0.00            
ATOM    115  O29 BCD     1      13.010  23.960   7.900  1.00  0.00            
ATOM    116  O30 BCD     1      13.210  28.010   4.540  1.00  0.00            
ATOM    117  H51 BCD     1      16.740  25.240   5.340  1.00  0.00            
ATOM    118  H52 BCD     1      14.670  26.080   4.270  1.00  0.00            
ATOM    119  H53 BCD     1      16.370  28.310   4.710  1.00  0.00            
ATOM    120  H54 BCD     1      14.480  28.280   6.190  1.00  0.00            
ATOM    121  H55 BCD     1      12.570  28.540   5.030  1.00  0.00            
ATOM    122  H56 BCD     1      12.860  25.810   5.970  1.00  0.00            
ATOM    123  H57 BCD     1      14.680  26.840   8.080  1.00  0.00            
ATOM    124  H58 BCD     1      14.280  24.750   9.350  1.00  0.00            
ATOM    125  H59 BCD     1      12.790  25.600   8.990  1.00  0.00            
ATOM    126  H60 BCD     1      13.710  23.320   7.800  1.00  0.00            
ATOM    127  C37 BCD     1      20.170  26.610   9.210  1.00  0.00            
ATOM    128  O31 BCD     1      19.330  27.410  10.030  1.00  0.00            
ATOM    129  C38 BCD     1      20.520  27.340   7.940  1.00  0.00            
ATOM    130  O32 BCD     1      21.110  28.620   8.230  1.00  0.00            
ATOM    131  C39 BCD     1      19.290  27.510   7.060  1.00  0.00            
ATOM    132  O33 BCD     1      19.740  27.930   5.750  1.00  0.00            
ATOM    133  C40 BCD     1      18.340  26.260   6.890  1.00  0.00            
ATOM    134  C41 BCD     1      18.320  25.340   8.130  1.00  0.00            
ATOM    135  O34 BCD     1      19.550  25.350   8.860  1.00  0.00            
ATOM    136  C42 BCD     1      18.050  23.890   7.790  1.00  0.00            
ATOM    137  O35 BCD     1      18.940  23.280   6.790  1.00  0.00            
ATOM    138  H61 BCD     1      20.980  26.310   9.880  1.00  0.00            
ATOM    139  H62 BCD     1      21.240  26.710   7.400  1.00  0.00            
ATOM    140  H63 BCD     1      20.380  29.130   8.590  1.00  0.00            
ATOM    141  H64 BCD     1      18.720  28.280   7.590  1.00  0.00            
ATOM    142  H65 BCD     1      19.130  28.550   5.350  1.00  0.00            
ATOM    143  H66 BCD     1      18.710  25.760   5.980  1.00  0.00            
ATOM    144  H67 BCD     1      17.520  25.720   8.790  1.00  0.00            
ATOM    145  H68 BCD     1      18.170  23.390   8.760  1.00  0.00            
ATOM    146  H69 BCD     1      17.010  23.740   7.500  1.00  0.00            
ATOM    147  H70 BCD     1      18.400  22.880   6.110  1.00  0.00            
ATOM    148  C1  CX6     2      13.080  33.760  12.200  1.00  0.00            
ATOM    149  C2  CX6     2      11.980  32.970  11.590  1.00  0.00            
ATOM    150  O1  CX6     2      12.210  31.530  11.700  1.00  0.00            
ATOM    151  C3  CX6     2      13.110  30.830  10.940  1.00  0.00            
ATOM    152  N1  CX6     2      13.350  31.170   9.670  1.00  0.00            
ATOM    153  C4  CX6     2      14.360  30.280   9.410  1.00  0.00            
ATOM    154  C5  CX6     2      15.070  30.330   8.250  1.00  0.00            
ATOM    155  C6  CX6     2      16.190  29.410   8.130  1.00  0.00            
ATOM    156  C7  CX6     2      16.470  28.550   9.120  1.00  0.00            
ATOM    157  C8  CX6     2      15.690  28.480  10.310  1.00  0.00            
ATOM    158  C9  CX6     2      16.090  27.430  11.320  1.00  0.00            
ATOM    159  O2  CX6     2      16.070  27.630  12.510  1.00  0.00            
ATOM    160  O3  CX6     2      16.530  26.220  10.840  1.00  0.00            
ATOM    161  C10 CX6     2      16.830  25.190  11.790  1.00  0.00            
ATOM    162  C11 CX6     2      15.460  24.520  12.120  1.00  0.00            
ATOM    163  O4  CX6     2      17.600  24.260  11.020  1.00  0.00            
ATOM    164  C12 CX6     2      18.300  23.400  11.730  1.00  0.00            
ATOM    165  O5  CX6     2      18.290  23.410  13.020  1.00  0.00            
ATOM    166  O6  CX6     2      19.170  22.750  10.960  1.00  0.00            
ATOM    167  C13 CX6     2      20.020  21.790  11.620  1.00  0.00            
ATOM    168  C14 CX6     2      19.280  20.490  11.690  1.00  0.00            
ATOM    169  C15 CX6     2      20.110  19.270  11.990  1.00  0.00            
ATOM    170  C16 CX6     2      21.260  19.150  10.900  1.00  0.00            
ATOM    171  C17 CX6     2      22.060  20.450  10.780  1.00  0.00            
ATOM    172  C18 CX6     2      21.200  21.720  10.660  1.00  0.00            
ATOM    173  C19 CX6     2      14.630  29.380  10.430  1.00  0.00            
ATOM    174  N2  CX6     2      13.760  29.720  11.460  1.00  0.00            
ATOM    175  C20 CX6     2      13.480  29.040  12.800  1.00  0.00            
ATOM    176  C21 CX6     2      13.080  27.560  12.840  1.00  0.00            
ATOM    177  C22 CX6     2      13.240  26.850  14.040  1.00  0.00            
ATOM    178  C23 CX6     2      12.730  25.510  14.150  1.00  0.00            
ATOM    179  C24 CX6     2      12.030  24.890  13.100  1.00  0.00            
ATOM    180  C25 CX6     2      11.500  23.480  13.240  1.00  0.00            
ATOM    181  C26 CX6     2      11.590  22.630  12.170  1.00  0.00            
ATOM    182  C27 CX6     2      11.090  21.340  12.190  1.00  0.00            
ATOM    183  C28 CX6     2      10.480  20.920  13.350  1.00  0.00            
ATOM    184  C29 CX6     2      10.320  21.760  14.460  1.00  0.00            
ATOM    185  C30 CX6     2      10.830  23.040  14.410  1.00  0.00            
ATOM    186  C31 CX6     2      10.630  23.960  15.560  1.00  0.00            
ATOM    187  N3  CX6     2       9.580  24.830  15.580  1.00  0.00            
ATOM    188  N4  CX6     2       9.640  25.510  16.710  1.00  0.00            
ATOM    189  N5  CX6     2      10.730  24.990  17.370  1.00  0.00            
ATOM    190  N6  CX6     2      11.340  24.000  16.650  1.00  0.00            
ATOM    191  C32 CX6     2      11.950  25.620  11.900  1.00  0.00            
ATOM    192  C33 CX6     2      12.430  26.920  11.780  1.00  0.00            
ATOM    193  H1  CX6     2      13.880  33.250  12.740  1.00  0.00            
ATOM    194  H2  CX6     2      13.500  34.310  11.350  1.00  0.00            
ATOM    195  H3  CX6     2      12.770  34.470  12.980  1.00  0.00            
ATOM    196  H4  CX6     2      11.800  33.320  10.560  1.00  0.00            
ATOM    197  H5  CX6     2      11.070  33.310  12.100  1.00  0.00            
ATOM    198  H6  CX6     2      14.870  31.020   7.440  1.00  0.00            
ATOM    199  H7  CX6     2      16.760  29.490   7.210  1.00  0.00            
ATOM    200  H8  CX6     2      17.280  27.850   8.980  1.00  0.00            
ATOM    201  H9  CX6     2      17.390  25.540  12.670  1.00  0.00            
ATOM    202  H10 CX6     2      15.010  24.190  11.170  1.00  0.00            
ATOM    203  H11 CX6     2      15.610  23.640  12.760  1.00  0.00            
ATOM    204  H12 CX6     2      14.810  25.290  12.540  1.00  0.00            
ATOM    205  H13 CX6     2      20.270  22.050  12.650  1.00  0.00            
ATOM    206  H14 CX6     2      18.780  20.200  10.760  1.00  0.00            
ATOM    207  H15 CX6     2      18.420  20.670  12.340  1.00  0.00            
ATOM    208  H16 CX6     2      19.380  18.480  11.780  1.00  0.00            
ATOM    209  H17 CX6     2      20.540  19.370  12.990  1.00  0.00            
ATOM    210  H18 CX6     2      20.850  18.810   9.940  1.00  0.00            
ATOM    211  H19 CX6     2      21.860  18.300  11.230  1.00  0.00            
ATOM    212  H20 CX6     2      22.840  20.440  10.010  1.00  0.00            
ATOM    213  H21 CX6     2      22.630  20.560  11.700  1.00  0.00            
ATOM    214  H22 CX6     2      21.760  22.630  10.900  1.00  0.00            
ATOM    215  H23 CX6     2      20.890  21.650   9.610  1.00  0.00            
ATOM    216  H24 CX6     2      12.630  29.640  13.150  1.00  0.00            
ATOM    217  H25 CX6     2      14.320  29.300  13.450  1.00  0.00            
ATOM    218  H26 CX6     2      13.640  27.220  14.980  1.00  0.00            
ATOM    219  H27 CX6     2      12.930  24.970  15.070  1.00  0.00            
ATOM    220  H28 CX6     2      12.010  23.090  11.280  1.00  0.00            
ATOM    221  H29 CX6     2      11.100  20.710  11.300  1.00  0.00            
ATOM    222  H30 CX6     2       9.920  19.990  13.350  1.00  0.00            
ATOM    223  H31 CX6     2       9.880  21.390  15.380  1.00  0.00            
ATOM    224  H32 CX6     2      11.060  25.410  18.220  1.00  0.00            
ATOM    225  H33 CX6     2      11.380  25.260  11.050  1.00  0.00            
ATOM    226  H34 CX6     2      12.170  27.500  10.900  1.00  0.00            
TER
ENDMDL
MODEL        1
ATOM      1  C1  BCD     1      23.100  32.060  19.440  1.00  0.00            
ATOM      2  O1  BCD     1      21.670  32.060  19.690  1.00  0.00            
ATOM      3  C2  BCD     1      23.680  33.380  18.840  1.00  0.00            
ATOM      4  O2  BCD     1      23.430  34.500  19.680  1.00  0.00            
ATOM      5  C3  BCD     1      23.020  33.570  17.460  1.00  0.00            
ATOM      6  O3  BCD     1      23.460  34.790  16.880  1.00  0.00            
ATOM      7  C4  BCD     1      23.260  32.350  16.550  1.00  0.00            
ATOM      8  C5  BCD     1      22.770  31.150  17.180  1.00  0.00            
ATOM      9  O4  BCD     1      23.350  31.030  18.540  1.00  0.00            
ATOM     10  C6  BCD     1      23.110  29.930  16.430  1.00  0.00            
ATOM     11  O5  BCD     1      24.490  29.740  16.310  1.00  0.00            
ATOM     12  H1  BCD     1      23.640  31.860  20.380  1.00  0.00            
ATOM     13  H2  BCD     1      24.750  33.380  18.610  1.00  0.00            
ATOM     14  H3  BCD     1      24.130  35.120  19.450  1.00  0.00            
ATOM     15  H4  BCD     1      21.950  33.630  17.700  1.00  0.00            
ATOM     16  H5  BCD     1      23.060  35.560  17.300  1.00  0.00            
ATOM     17  H6  BCD     1      24.340  32.220  16.420  1.00  0.00            
ATOM     18  H7  BCD     1      21.680  31.300  17.160  1.00  0.00            
ATOM     19  H8  BCD     1      22.610  29.070  16.900  1.00  0.00            
ATOM     20  H9  BCD     1      22.580  29.980  15.470  1.00  0.00            
ATOM     21  H10 BCD     1      24.840  30.030  17.150  1.00  0.00            
ATOM     22  C7  BCD     1      18.990  31.750  22.920  1.00  0.00            
ATOM     23  O6  BCD     1      17.920  32.440  22.230  1.00  0.00            
ATOM     24  C8  BCD     1      20.210  32.710  23.060  1.00  0.00            
ATOM     25  O7  BCD     1      19.910  33.870  23.840  1.00  0.00            
ATOM     26  C9  BCD     1      20.830  33.080  21.690  1.00  0.00            
ATOM     27  O8  BCD     1      21.960  34.010  21.790  1.00  0.00            
ATOM     28  C10 BCD     1      21.200  31.770  21.030  1.00  0.00            
ATOM     29  C11 BCD     1      19.980  30.850  20.880  1.00  0.00            
ATOM     30  O9  BCD     1      19.330  30.650  22.150  1.00  0.00            
ATOM     31  C12 BCD     1      20.360  29.430  20.270  1.00  0.00            
ATOM     32  O10 BCD     1      19.180  28.720  19.910  1.00  0.00            
ATOM     33  H11 BCD     1      18.670  31.400  23.910  1.00  0.00            
ATOM     34  H12 BCD     1      20.860  32.080  23.670  1.00  0.00            
ATOM     35  H13 BCD     1      19.050  34.120  23.520  1.00  0.00            
ATOM     36  H14 BCD     1      20.010  33.610  21.190  1.00  0.00            
ATOM     37  H15 BCD     1      22.370  34.170  20.930  1.00  0.00            
ATOM     38  H16 BCD     1      22.000  31.270  21.590  1.00  0.00            
ATOM     39  H17 BCD     1      19.220  31.280  20.220  1.00  0.00            
ATOM     40  H18 BCD     1      21.000  29.560  19.380  1.00  0.00            
ATOM     41  H19 BCD     1      20.910  28.890  21.050  1.00  0.00            
ATOM     42  H20 BCD     1      18.770  29.000  19.090  1.00  0.00            
ATOM     43  C13 BCD     1      14.020  33.500  22.630  1.00  0.00            
ATOM     44  O11 BCD     1      14.180  34.040  21.320  1.00  0.00            
ATOM     45  C14 BCD     1      14.980  34.240  23.510  1.00  0.00            
ATOM     46  O12 BCD     1      14.710  35.590  23.480  1.00  0.00            
ATOM     47  C15 BCD     1      16.380  33.990  23.140  1.00  0.00            
ATOM     48  O13 BCD     1      17.280  34.430  24.170  1.00  0.00            
ATOM     49  C16 BCD     1      16.720  32.480  22.930  1.00  0.00            
ATOM     50  C17 BCD     1      15.600  31.840  22.120  1.00  0.00            
ATOM     51  O14 BCD     1      14.300  32.150  22.640  1.00  0.00            
ATOM     52  C18 BCD     1      15.730  30.310  22.090  1.00  0.00            
ATOM     53  O15 BCD     1      15.670  29.760  23.410  1.00  0.00            
ATOM     54  H21 BCD     1      12.970  33.660  22.900  1.00  0.00            
ATOM     55  H22 BCD     1      14.790  33.940  24.550  1.00  0.00            
ATOM     56  H23 BCD     1      15.300  36.090  24.050  1.00  0.00            
ATOM     57  H24 BCD     1      16.500  34.510  22.180  1.00  0.00            
ATOM     58  H25 BCD     1      16.950  35.280  24.500  1.00  0.00            
ATOM     59  H26 BCD     1      16.730  31.890  23.860  1.00  0.00            
ATOM     60  H27 BCD     1      15.780  32.180  21.090  1.00  0.00            
ATOM     61  H28 BCD     1      14.890  29.950  21.490  1.00  0.00            
ATOM     62  H29 BCD     1      16.680  29.980  21.630  1.00  0.00            
ATOM     63  H30 BCD     1      15.470  28.850  23.180  1.00  0.00            
ATOM     64  C19 BCD     1      12.260  35.470  18.070  1.00  0.00            
ATOM     65  O16 BCD     1      13.510  35.590  17.420  1.00  0.00            
ATOM     66  C20 BCD     1      12.070  36.330  19.350  1.00  0.00            
ATOM     67  O17 BCD     1      12.210  37.740  19.050  1.00  0.00            
ATOM     68  C21 BCD     1      13.070  35.920  20.350  1.00  0.00            
ATOM     69  O18 BCD     1      12.930  36.580  21.600  1.00  0.00            
ATOM     70  C22 BCD     1      13.000  34.370  20.590  1.00  0.00            
ATOM     71  C23 BCD     1      13.120  33.570  19.360  1.00  0.00            
ATOM     72  O19 BCD     1      12.110  34.080  18.430  1.00  0.00            
ATOM     73  C24 BCD     1      12.940  32.150  19.710  1.00  0.00            
ATOM     74  O20 BCD     1      11.870  31.800  20.620  1.00  0.00            
ATOM     75  H31 BCD     1      11.500  35.750  17.330  1.00  0.00            
ATOM     76  H32 BCD     1      11.080  35.990  19.690  1.00  0.00            
ATOM     77  H33 BCD     1      13.030  37.950  18.610  1.00  0.00            
ATOM     78  H34 BCD     1      14.040  36.150  19.880  1.00  0.00            
ATOM     79  H35 BCD     1      13.600  36.150  22.150  1.00  0.00            
ATOM     80  H36 BCD     1      12.120  34.120  21.200  1.00  0.00            
ATOM     81  H37 BCD     1      14.120  33.760  18.940  1.00  0.00            
ATOM     82  H38 BCD     1      12.790  31.530  18.810  1.00  0.00            
ATOM     83  H39 BCD     1      13.910  31.710  19.980  1.00  0.00            
ATOM     84  H40 BCD     1      11.910  30.850  20.740  1.00  0.00            
ATOM     85  C25 BCD     1      15.470  37.100  14.130  1.00  0.00            
ATOM     86  O21 BCD     1      16.580  36.110  14.140  1.00  0.00            
ATOM     87  C26 BCD     1      15.520  37.940  15.360  1.00  0.00            
ATOM     88  O22 BCD     1      16.760  38.500  15.540  1.00  0.00            
ATOM     89  C27 BCD     1      14.950  37.290  16.630  1.00  0.00            
ATOM     90  O23 BCD     1      14.580  38.260  17.640  1.00  0.00            
ATOM     91  C28 BCD     1      13.680  36.450  16.310  1.00  0.00            
ATOM     92  C29 BCD     1      13.760  35.720  14.980  1.00  0.00            
ATOM     93  O24 BCD     1      14.170  36.550  13.900  1.00  0.00            
ATOM     94  C30 BCD     1      12.380  35.120  14.580  1.00  0.00            
ATOM     95  O25 BCD     1      12.450  34.280  13.470  1.00  0.00            
ATOM     96  H41 BCD     1      15.670  37.850  13.350  1.00  0.00            
ATOM     97  H42 BCD     1      14.800  38.750  15.210  1.00  0.00            
ATOM     98  H43 BCD     1      17.400  37.780  15.490  1.00  0.00            
ATOM     99  H44 BCD     1      15.650  36.530  16.980  1.00  0.00            
ATOM    100  H45 BCD     1      15.390  38.760  17.740  1.00  0.00            
ATOM    101  H46 BCD     1      12.860  37.180  16.280  1.00  0.00            
ATOM    102  H47 BCD     1      14.430  34.860  15.050  1.00  0.00            
ATOM    103  H48 BCD     1      12.010  34.470  15.390  1.00  0.00            
ATOM    104  H49 BCD     1      11.610  35.880  14.410  1.00  0.00            
ATOM    105  H50 BCD     1      12.450  34.850  12.690  1.00  0.00            
ATOM    106  C31 BCD     1      19.220  34.390  11.450  1.00  0.00            
ATOM    107  O26 BCD     1      19.950  34.120  12.720  1.00  0.00            
ATOM    108  C32 BCD     1      19.040  35.920  11.320  1.00  0.00            
ATOM    109  O27 BCD     1      20.350  36.520  11.130  1.00  0.00            
ATOM    110  C33 BCD     1      18.320  36.510  12.560  1.00  0.00            
ATOM    111  C34 BCD     1      17.020  35.760  12.830  1.00  0.00            
ATOM    112  C35 BCD     1      17.280  34.290  12.860  1.00  0.00            
ATOM    113  O28 BCD     1      17.920  33.830  11.610  1.00  0.00            
ATOM    114  C36 BCD     1      16.020  33.450  13.070  1.00  0.00            
ATOM    115  O29 BCD     1      15.040  33.800  12.090  1.00  0.00            
ATOM    116  O30 BCD     1      17.970  37.900  12.410  1.00  0.00            
ATOM    117  H51 BCD     1      19.680  33.890  10.590  1.00  0.00            
ATOM    118  H52 BCD     1      18.340  36.020  10.480  1.00  0.00            
ATOM    119  H53 BCD     1      20.290  37.440  10.880  1.00  0.00            
ATOM    120  H54 BCD     1      18.970  36.310  13.430  1.00  0.00            
ATOM    121  H55 BCD     1      18.650  38.390  12.870  1.00  0.00            
ATOM    122  H56 BCD     1      16.390  36.010  11.970  1.00  0.00            
ATOM    123  H57 BCD     1      17.850  34.020  13.750  1.00  0.00            
ATOM    124  H58 BCD     1      16.270  32.380  13.060  1.00  0.00            
ATOM    125  H59 BCD     1      15.600  33.610  14.070  1.00  0.00            
ATOM    126  H60 BCD     1      14.280  34.160  12.560  1.00  0.00            
ATOM    127  C37 BCD     1      23.330  32.380  14.110  1.00  0.00            
ATOM    128  O31 BCD     1      22.630  32.630  15.320  1.00  0.00            
ATOM    129  C38 BCD     1      23.590  33.770  13.540  1.00  0.00            
ATOM    130  O32 BCD     1      24.370  34.610  14.410  1.00  0.00            
ATOM    131  C39 BCD     1      22.260  34.450  13.130  1.00  0.00            
ATOM    132  O33 BCD     1      22.530  35.530  12.250  1.00  0.00            
ATOM    133  C40 BCD     1      21.240  33.540  12.500  1.00  0.00            
ATOM    134  C41 BCD     1      21.270  32.110  12.830  1.00  0.00            
ATOM    135  O34 BCD     1      22.610  31.610  13.110  1.00  0.00            
ATOM    136  C42 BCD     1      20.580  31.240  11.780  1.00  0.00            
ATOM    137  O35 BCD     1      20.370  29.930  12.350  1.00  0.00            
ATOM    138  H61 BCD     1      24.270  31.880  14.350  1.00  0.00            
ATOM    139  H62 BCD     1      24.190  33.790  12.620  1.00  0.00            
ATOM    140  H63 BCD     1      23.890  34.540  15.240  1.00  0.00            
ATOM    141  H64 BCD     1      21.850  34.820  14.070  1.00  0.00            
ATOM    142  H65 BCD     1      21.640  35.830  12.010  1.00  0.00            
ATOM    143  H66 BCD     1      21.560  33.520  11.450  1.00  0.00            
ATOM    144  H67 BCD     1      20.680  31.960  13.750  1.00  0.00            
ATOM    145  H68 BCD     1      19.560  31.610  11.590  1.00  0.00            
ATOM    146  H69 BCD     1      21.180  31.130  10.860  1.00  0.00            
ATOM    147  H70 BCD     1      20.510  30.040  13.300  1.00  0.00            
ATOM    148  C1  CX6     2      17.250  37.900  21.920  1.00  0.00            
ATOM    149  C2  CX6     2      16.020  37.390  21.130  1.00  0.00            
ATOM    150  O1  CX6     2      16.310  36.150  20.420  1.00  0.00            
ATOM    151  C3  CX6     2      17.030  36.140  19.260  1.00  0.00            
ATOM    152  N1  CX6     2      17.710  37.190  18.750  1.00  0.00            
ATOM    153  C4  CX6     2      18.410  36.580  17.780  1.00  0.00            
ATOM    154  C5  CX6     2      19.140  37.330  16.880  1.00  0.00            
ATOM    155  C6  CX6     2      19.840  36.650  15.910  1.00  0.00            
ATOM    156  C7  CX6     2      19.640  35.260  15.720  1.00  0.00            
ATOM    157  C8  CX6     2      19.010  34.470  16.760  1.00  0.00            
ATOM    158  C9  CX6     2      19.050  32.980  16.650  1.00  0.00            
ATOM    159  O2  CX6     2      19.500  32.420  17.600  1.00  0.00            
ATOM    160  O3  CX6     2      18.630  32.340  15.540  1.00  0.00            
ATOM    161  C10 CX6     2      18.490  30.940  15.730  1.00  0.00            
ATOM    162  C11 CX6     2      17.520  30.490  14.650  1.00  0.00            
ATOM    163  O4  CX6     2      19.660  30.230  15.390  1.00  0.00            
ATOM    164  C12 CX6     2      19.730  28.970  15.930  1.00  0.00            
ATOM    165  O5  CX6     2      19.180  28.610  16.980  1.00  0.00            
ATOM    166  O6  CX6     2      20.200  28.120  14.960  1.00  0.00            
ATOM    167  C13 CX6     2      20.040  26.730  15.300  1.00  0.00            
ATOM    168  C14 CX6     2      20.040  25.850  13.890  1.00  0.00            
ATOM    169  C15 CX6     2      21.450  25.730  13.180  1.00  0.00            
ATOM    170  C16 CX6     2      22.590  25.360  14.220  1.00  0.00            
ATOM    171  C17 CX6     2      22.580  26.230  15.510  1.00  0.00            
ATOM    172  C18 CX6     2      21.240  26.270  16.200  1.00  0.00            
ATOM    173  C19 CX6     2      18.260  35.190  17.710  1.00  0.00            
ATOM    174  N2  CX6     2      17.390  34.890  18.720  1.00  0.00            
ATOM    175  C20 CX6     2      17.110  33.600  19.250  1.00  0.00            
ATOM    176  C21 CX6     2      16.530  32.540  18.290  1.00  0.00            
ATOM    177  C22 CX6     2      16.710  31.220  18.660  1.00  0.00            
ATOM    178  C23 CX6     2      15.950  30.240  17.970  1.00  0.00            
ATOM    179  C24 CX6     2      15.010  30.550  16.940  1.00  0.00            
ATOM    180  C25 CX6     2      14.310  29.420  16.140  1.00  0.00            
ATOM    181  C26 CX6     2      14.130  29.470  14.760  1.00  0.00            
ATOM    182  C27 CX6     2      13.520  28.460  14.040  1.00  0.00            
ATOM    183  C28 CX6     2      13.040  27.320  14.760  1.00  0.00            
ATOM    184  C29 CX6     2      13.050  27.300  16.160  1.00  0.00            
ATOM    185  C30 CX6     2      13.700  28.360  16.820  1.00  0.00            
ATOM    186  C31 CX6     2      13.630  28.270  18.290  1.00  0.00            
ATOM    187  N3  CX6     2      12.870  29.200  19.060  1.00  0.00            
ATOM    188  N4  CX6     2      12.880  28.770  20.300  1.00  0.00            
ATOM    189  N5  CX6     2      13.460  27.550  20.260  1.00  0.00            
ATOM    190  N6  CX6     2      13.960  27.210  18.980  1.00  0.00            
ATOM    191  C32 CX6     2      14.980  31.900  16.500  1.00  0.00            
ATOM    192  C33 CX6     2      15.680  32.900  17.270  1.00  0.00            
ATOM    193  H1  CX6     2      17.680  37.130  22.570  1.00  0.00            
ATOM    194  H2  CX6     2      18.040  38.290  21.270  1.00  0.00            
ATOM    195  H3  CX6     2      16.990  38.640  22.690  1.00  0.00            
ATOM    196  H4  CX6     2      15.610  38.150  20.460  1.00  0.00            
ATOM    197  H5  CX6     2      15.290  37.160  21.910  1.00  0.00            
ATOM    198  H6  CX6     2      19.260  38.410  16.940  1.00  0.00            
ATOM    199  H7  CX6     2      20.360  37.160  15.100  1.00  0.00            
ATOM    200  H8  CX6     2      20.080  34.770  14.860  1.00  0.00            
ATOM    201  H9  CX6     2      18.190  30.690  16.750  1.00  0.00            
ATOM    202  H10 CX6     2      18.050  30.420  13.690  1.00  0.00            
ATOM    203  H11 CX6     2      17.040  29.530  14.890  1.00  0.00            
ATOM    204  H12 CX6     2      16.640  31.120  14.530  1.00  0.00            
ATOM    205  H13 CX6     2      19.100  26.480  15.810  1.00  0.00            
ATOM    206  H14 CX6     2      19.190  26.190  13.280  1.00  0.00            
ATOM    207  H15 CX6     2      19.670  24.850  14.160  1.00  0.00            
ATOM    208  H16 CX6     2      21.730  26.650  12.650  1.00  0.00            
ATOM    209  H17 CX6     2      21.350  24.930  12.430  1.00  0.00            
ATOM    210  H18 CX6     2      23.570  25.410  13.720  1.00  0.00            
ATOM    211  H19 CX6     2      22.350  24.340  14.540  1.00  0.00            
ATOM    212  H20 CX6     2      22.960  27.230  15.280  1.00  0.00            
ATOM    213  H21 CX6     2      23.320  25.830  16.210  1.00  0.00            
ATOM    214  H22 CX6     2      21.120  25.220  16.500  1.00  0.00            
ATOM    215  H23 CX6     2      21.180  26.870  17.110  1.00  0.00            
ATOM    216  H24 CX6     2      16.490  33.710  20.140  1.00  0.00            
ATOM    217  H25 CX6     2      18.060  33.220  19.650  1.00  0.00            
ATOM    218  H26 CX6     2      17.320  31.010  19.540  1.00  0.00            
ATOM    219  H27 CX6     2      15.950  29.210  18.300  1.00  0.00            
ATOM    220  H28 CX6     2      14.540  30.280  14.150  1.00  0.00            
ATOM    221  H29 CX6     2      13.490  28.480  12.960  1.00  0.00            
ATOM    222  H30 CX6     2      12.700  26.470  14.180  1.00  0.00            
ATOM    223  H31 CX6     2      12.620  26.460  16.690  1.00  0.00            
ATOM    224  H32 CX6     2      13.530  26.960  21.080  1.00  0.00            
ATOM    225  H33 CX6     2      14.240  32.130  15.740  1.00  0.00            
ATOM    226  H34 CX6     2      15.580  33.950  17.020  1.00  0.00            
TER
ENDMDL
MODEL        1
ATOM      1  C1  BCD     1      22.910  30.210  16.490  1.00  0.00            
ATOM      2  O1  BCD     1      21.640  29.570  16.530  1.00  0.00            
ATOM      3  C2  BCD     1      22.750  31.610  15.870  1.00  0.00            
ATOM      4  O2  BCD     1      21.750  32.330  16.740  1.00  0.00            
ATOM      5  C3  BCD     1      22.360  31.550  14.340  1.00  0.00            
ATOM      6  O3  BCD     1      22.200  32.870  13.780  1.00  0.00            
ATOM      7  C4  BCD     1      23.420  30.660  13.590  1.00  0.00            
ATOM      8  C5  BCD     1      23.540  29.380  14.330  1.00  0.00            
ATOM      9  O4  BCD     1      23.880  29.510  15.680  1.00  0.00            
ATOM     10  C6  BCD     1      24.490  28.380  13.630  1.00  0.00            
ATOM     11  O5  BCD     1      25.710  28.980  13.300  1.00  0.00            
ATOM     12  H1  BCD     1      23.370  30.380  17.470  1.00  0.00            
ATOM     13  H2  BCD     1      23.670  32.210  15.970  1.00  0.00            
ATOM     14  H3  BCD     1      21.260  31.680  17.240  1.00  0.00            
ATOM     15  H4  BCD     1      21.390  31.030  14.250  1.00  0.00            
ATOM     16  H5  BCD     1      21.270  33.130  13.800  1.00  0.00            
ATOM     17  H6  BCD     1      24.350  31.250  13.590  1.00  0.00            
ATOM     18  H7  BCD     1      22.560  28.910  14.210  1.00  0.00            
ATOM     19  H8  BCD     1      24.720  27.680  14.430  1.00  0.00            
ATOM     20  H9  BCD     1      23.950  27.960  12.770  1.00  0.00            
ATOM     21  H10 BCD     1      25.790  28.730  12.370  1.00  0.00            
ATOM     22  C7  BCD     1      19.330  27.360  19.100  1.00  0.00            
ATOM     23  O6  BCD     1      18.210  28.060  18.710  1.00  0.00            
ATOM     24  C8  BCD     1      20.240  28.470  19.780  1.00  0.00            
ATOM     25  O7  BCD     1      19.410  29.110  20.740  1.00  0.00            
ATOM     26  C9  BCD     1      20.690  29.410  18.720  1.00  0.00            
ATOM     27  O8  BCD     1      21.520  30.450  19.330  1.00  0.00            
ATOM     28  C10 BCD     1      21.480  28.720  17.720  1.00  0.00            
ATOM     29  C11 BCD     1      20.740  27.530  17.120  1.00  0.00            
ATOM     30  O9  BCD     1      20.090  26.760  18.130  1.00  0.00            
ATOM     31  C12 BCD     1      21.700  26.640  16.290  1.00  0.00            
ATOM     32  O10 BCD     1      21.020  25.920  15.230  1.00  0.00            
ATOM     33  H11 BCD     1      19.040  26.670  19.900  1.00  0.00            
ATOM     34  H12 BCD     1      21.120  27.990  20.230  1.00  0.00            
ATOM     35  H13 BCD     1      18.540  29.040  20.350  1.00  0.00            
ATOM     36  H14 BCD     1      19.790  29.840  18.270  1.00  0.00            
ATOM     37  H15 BCD     1      20.950  31.190  19.560  1.00  0.00            
ATOM     38  H16 BCD     1      22.370  28.330  18.210  1.00  0.00            
ATOM     39  H17 BCD     1      20.070  27.910  16.350  1.00  0.00            
ATOM     40  H18 BCD     1      22.460  27.290  15.840  1.00  0.00            
ATOM     41  H19 BCD     1      22.220  25.980  17.000  1.00  0.00            
ATOM     42  H20 BCD     1      20.690  26.620  14.670  1.00  0.00            
ATOM     43  C13 BCD     1      14.080  27.320  18.510  1.00  0.00            
ATOM     44  O11 BCD     1      14.090  28.070  17.360  1.00  0.00            
ATOM     45  C14 BCD     1      14.540  28.270  19.630  1.00  0.00            
ATOM     46  O12 BCD     1      13.710  29.410  19.750  1.00  0.00            
ATOM     47  C15 BCD     1      16.010  28.690  19.430  1.00  0.00            
ATOM     48  O13 BCD     1      16.560  29.380  20.520  1.00  0.00            
ATOM     49  C16 BCD     1      16.960  27.500  19.160  1.00  0.00            
ATOM     50  C17 BCD     1      16.380  26.370  18.240  1.00  0.00            
ATOM     51  O14 BCD     1      14.980  26.170  18.480  1.00  0.00            
ATOM     52  C18 BCD     1      17.050  25.030  18.310  1.00  0.00            
ATOM     53  O15 BCD     1      17.370  24.520  19.670  1.00  0.00            
ATOM     54  H21 BCD     1      13.050  26.970  18.670  1.00  0.00            
ATOM     55  H22 BCD     1      14.490  27.750  20.600  1.00  0.00            
ATOM     56  H23 BCD     1      14.260  29.980  20.300  1.00  0.00            
ATOM     57  H24 BCD     1      16.070  29.320  18.530  1.00  0.00            
ATOM     58  H25 BCD     1      16.100  30.220  20.680  1.00  0.00            
ATOM     59  H26 BCD     1      17.050  26.980  20.130  1.00  0.00            
ATOM     60  H27 BCD     1      16.430  26.680  17.190  1.00  0.00            
ATOM     61  H28 BCD     1      16.430  24.320  17.740  1.00  0.00            
ATOM     62  H29 BCD     1      18.020  25.090  17.800  1.00  0.00            
ATOM     63  H30 BCD     1      16.780  25.000  20.250  1.00  0.00            
ATOM     64  C19 BCD     1      12.290  29.040  13.920  1.00  0.00            
ATOM     65  O16 BCD     1      13.560  29.590  13.450  1.00  0.00            
ATOM     66  C20 BCD     1      11.780  29.790  15.100  1.00  0.00            
ATOM     67  O17 BCD     1      11.610  31.160  14.780  1.00  0.00            
ATOM     68  C21 BCD     1      12.670  29.550  16.320  1.00  0.00            
ATOM     69  O18 BCD     1      12.120  30.130  17.530  1.00  0.00            
ATOM     70  C22 BCD     1      12.980  28.030  16.530  1.00  0.00            
ATOM     71  C23 BCD     1      13.450  27.420  15.230  1.00  0.00            
ATOM     72  O19 BCD     1      12.480  27.710  14.160  1.00  0.00            
ATOM     73  C24 BCD     1      13.560  25.890  15.240  1.00  0.00            
ATOM     74  O20 BCD     1      12.480  25.120  15.670  1.00  0.00            
ATOM     75  H31 BCD     1      11.630  29.010  13.040  1.00  0.00            
ATOM     76  H32 BCD     1      10.770  29.380  15.270  1.00  0.00            
ATOM     77  H33 BCD     1      12.440  31.640  14.690  1.00  0.00            
ATOM     78  H34 BCD     1      13.630  30.000  16.020  1.00  0.00            
ATOM     79  H35 BCD     1      12.760  29.950  18.230  1.00  0.00            
ATOM     80  H36 BCD     1      12.180  27.380  16.910  1.00  0.00            
ATOM     81  H37 BCD     1      14.390  27.930  14.970  1.00  0.00            
ATOM     82  H38 BCD     1      14.000  25.590  14.280  1.00  0.00            
ATOM     83  H39 BCD     1      14.410  25.740  15.910  1.00  0.00            
ATOM     84  H40 BCD     1      12.770  24.220  15.770  1.00  0.00            
ATOM     85  C25 BCD     1      14.940  31.850  10.270  1.00  0.00            
ATOM     86  O21 BCD     1      16.320  31.430  10.260  1.00  0.00            
ATOM     87  C26 BCD     1      14.630  32.560  11.570  1.00  0.00            
ATOM     88  O22 BCD     1      15.620  33.520  11.690  1.00  0.00            
ATOM     89  C27 BCD     1      14.460  31.700  12.820  1.00  0.00            
ATOM     90  O23 BCD     1      13.930  32.350  14.000  1.00  0.00            
ATOM     91  C28 BCD     1      13.490  30.570  12.450  1.00  0.00            
ATOM     92  C29 BCD     1      13.930  29.900  11.140  1.00  0.00            
ATOM     93  O24 BCD     1      14.000  30.830  10.080  1.00  0.00            
ATOM     94  C30 BCD     1      13.030  28.790  10.720  1.00  0.00            
ATOM     95  O25 BCD     1      11.680  29.200  10.520  1.00  0.00            
ATOM     96  H41 BCD     1      14.810  32.620   9.500  1.00  0.00            
ATOM     97  H42 BCD     1      13.680  33.110  11.470  1.00  0.00            
ATOM     98  H43 BCD     1      16.460  33.050  11.620  1.00  0.00            
ATOM     99  H44 BCD     1      15.420  31.180  12.920  1.00  0.00            
ATOM    100  H45 BCD     1      14.610  32.820  14.490  1.00  0.00            
ATOM    101  H46 BCD     1      12.460  30.930  12.350  1.00  0.00            
ATOM    102  H47 BCD     1      14.900  29.390  11.250  1.00  0.00            
ATOM    103  H48 BCD     1      13.400  28.410   9.760  1.00  0.00            
ATOM    104  H49 BCD     1      13.060  27.930  11.410  1.00  0.00            
ATOM    105  H50 BCD     1      11.190  28.450  10.180  1.00  0.00            
ATOM    106  C31 BCD     1      19.620  31.270   7.820  1.00  0.00            
ATOM    107  O26 BCD     1      20.400  31.330   9.030  1.00  0.00            
ATOM    108  C32 BCD     1      18.700  32.510   7.660  1.00  0.00            
ATOM    109  O27 BCD     1      19.530  33.690   7.730  1.00  0.00            
ATOM    110  C33 BCD     1      17.800  32.580   8.850  1.00  0.00            
ATOM    111  C34 BCD     1      16.990  31.380   8.950  1.00  0.00            
ATOM    112  C35 BCD     1      17.740  30.060   8.810  1.00  0.00            
ATOM    113  O28 BCD     1      18.800  30.060   7.850  1.00  0.00            
ATOM    114  C36 BCD     1      16.840  28.910   8.490  1.00  0.00            
ATOM    115  O29 BCD     1      16.090  29.040   7.260  1.00  0.00            
ATOM    116  O30 BCD     1      16.880  33.660   8.680  1.00  0.00            
ATOM    117  H51 BCD     1      20.390  31.100   7.050  1.00  0.00            
ATOM    118  H52 BCD     1      18.170  32.420   6.710  1.00  0.00            
ATOM    119  H53 BCD     1      18.880  34.310   7.380  1.00  0.00            
ATOM    120  H54 BCD     1      18.400  32.600   9.760  1.00  0.00            
ATOM    121  H55 BCD     1      16.350  33.930   9.440  1.00  0.00            
ATOM    122  H56 BCD     1      16.330  31.470   8.080  1.00  0.00            
ATOM    123  H57 BCD     1      18.260  29.900   9.770  1.00  0.00            
ATOM    124  H58 BCD     1      17.400  27.970   8.400  1.00  0.00            
ATOM    125  H59 BCD     1      16.100  28.760   9.290  1.00  0.00            
ATOM    126  H60 BCD     1      15.570  28.260   7.050  1.00  0.00            
ATOM    127  C37 BCD     1      23.760  30.560  11.040  1.00  0.00            
ATOM    128  O31 BCD     1      22.910  30.570  12.230  1.00  0.00            
ATOM    129  C38 BCD     1      23.700  31.960  10.380  1.00  0.00            
ATOM    130  O32 BCD     1      24.170  32.930  11.280  1.00  0.00            
ATOM    131  C39 BCD     1      22.310  32.280   9.940  1.00  0.00            
ATOM    132  O33 BCD     1      22.260  33.530   9.280  1.00  0.00            
ATOM    133  C40 BCD     1      21.790  31.160   9.040  1.00  0.00            
ATOM    134  C41 BCD     1      22.060  29.740   9.470  1.00  0.00            
ATOM    135  O34 BCD     1      23.370  29.610  10.050  1.00  0.00            
ATOM    136  C42 BCD     1      21.880  28.720   8.380  1.00  0.00            
ATOM    137  O35 BCD     1      22.710  29.030   7.330  1.00  0.00            
ATOM    138  H61 BCD     1      24.780  30.300  11.350  1.00  0.00            
ATOM    139  H62 BCD     1      24.260  31.950   9.430  1.00  0.00            
ATOM    140  H63 BCD     1      23.500  33.000  11.960  1.00  0.00            
ATOM    141  H64 BCD     1      21.720  32.440  10.850  1.00  0.00            
ATOM    142  H65 BCD     1      21.430  33.780   8.880  1.00  0.00            
ATOM    143  H66 BCD     1      22.220  31.300   8.040  1.00  0.00            
ATOM    144  H67 BCD     1      21.300  29.540  10.230  1.00  0.00            
ATOM    145  H68 BCD     1      22.130  27.710   8.740  1.00  0.00            
ATOM    146  H69 BCD     1      20.840  28.630   8.050  1.00  0.00            
ATOM    147  H70 BCD     1      23.600  28.980   7.690  1.00  0.00            
ATOM    148  C1  CX6     2      17.200  32.320  18.330  1.00  0.00            
ATOM    149  C2  CX6     2      15.780  32.190  17.700  1.00  0.00            
ATOM    150  O1  CX6     2      15.860  31.200  16.670  1.00  0.00            
ATOM    151  C3  CX6     2      16.590  31.350  15.520  1.00  0.00            
ATOM    152  N1  CX6     2      16.910  32.590  15.060  1.00  0.00            
ATOM    153  C4  CX6     2      17.780  32.290  14.090  1.00  0.00            
ATOM    154  C5  CX6     2      18.310  33.240  13.250  1.00  0.00            
ATOM    155  C6  CX6     2      19.150  32.780  12.240  1.00  0.00            
ATOM    156  C7  CX6     2      19.530  31.390  12.190  1.00  0.00            
ATOM    157  C8  CX6     2      18.970  30.380  13.030  1.00  0.00            
ATOM    158  C9  CX6     2      19.510  28.990  13.010  1.00  0.00            
ATOM    159  O2  CX6     2      19.750  28.270  14.030  1.00  0.00            
ATOM    160  O3  CX6     2      19.900  28.550  11.820  1.00  0.00            
ATOM    161  C10 CX6     2      19.920  27.140  11.580  1.00  0.00            
ATOM    162  C11 CX6     2      19.580  26.970  10.110  1.00  0.00            
ATOM    163  O4  CX6     2      21.210  26.660  11.790  1.00  0.00            
ATOM    164  C12 CX6     2      21.400  25.390  12.150  1.00  0.00            
ATOM    165  O5  CX6     2      20.520  24.470  12.260  1.00  0.00            
ATOM    166  O6  CX6     2      22.730  25.210  12.370  1.00  0.00            
ATOM    167  C13 CX6     2      23.250  23.920  12.690  1.00  0.00            
ATOM    168  C14 CX6     2      23.630  23.060  11.430  1.00  0.00            
ATOM    169  C15 CX6     2      24.430  21.800  11.760  1.00  0.00            
ATOM    170  C16 CX6     2      25.600  22.080  12.670  1.00  0.00            
ATOM    171  C17 CX6     2      25.260  22.830  14.010  1.00  0.00            
ATOM    172  C18 CX6     2      24.420  24.130  13.690  1.00  0.00            
ATOM    173  C19 CX6     2      18.030  30.920  14.020  1.00  0.00            
ATOM    174  N2  CX6     2      17.180  30.260  14.910  1.00  0.00            
ATOM    175  C20 CX6     2      17.220  28.880  15.480  1.00  0.00            
ATOM    176  C21 CX6     2      17.020  27.690  14.620  1.00  0.00            
ATOM    177  C22 CX6     2      17.470  26.360  14.980  1.00  0.00            
ATOM    178  C23 CX6     2      17.160  25.320  14.100  1.00  0.00            
ATOM    179  C24 CX6     2      16.530  25.460  12.870  1.00  0.00            
ATOM    180  C25 CX6     2      16.190  24.280  12.000  1.00  0.00            
ATOM    181  C26 CX6     2      16.400  24.460  10.640  1.00  0.00            
ATOM    182  C27 CX6     2      16.300  23.380   9.650  1.00  0.00            
ATOM    183  C28 CX6     2      16.040  22.090  10.120  1.00  0.00            
ATOM    184  C29 CX6     2      15.870  21.890  11.480  1.00  0.00            
ATOM    185  C30 CX6     2      15.880  22.980  12.400  1.00  0.00            
ATOM    186  C31 CX6     2      15.650  22.520  13.780  1.00  0.00            
ATOM    187  N3  CX6     2      14.510  22.870  14.490  1.00  0.00            
ATOM    188  N4  CX6     2      14.570  22.400  15.680  1.00  0.00            
ATOM    189  N5  CX6     2      15.690  21.660  15.690  1.00  0.00            
ATOM    190  N6  CX6     2      16.340  21.630  14.470  1.00  0.00            
ATOM    191  C32 CX6     2      16.170  26.800  12.490  1.00  0.00            
ATOM    192  C33 CX6     2      16.390  27.820  13.400  1.00  0.00            
ATOM    193  H1  CX6     2      17.360  31.480  19.020  1.00  0.00            
ATOM    194  H2  CX6     2      18.080  32.360  17.670  1.00  0.00            
ATOM    195  H3  CX6     2      17.250  33.250  18.900  1.00  0.00            
ATOM    196  H4  CX6     2      15.520  33.160  17.260  1.00  0.00            
ATOM    197  H5  CX6     2      15.140  31.840  18.520  1.00  0.00            
ATOM    198  H6  CX6     2      18.010  34.290  13.290  1.00  0.00            
ATOM    199  H7  CX6     2      19.570  33.460  11.500  1.00  0.00            
ATOM    200  H8  CX6     2      20.160  31.060  11.360  1.00  0.00            
ATOM    201  H9  CX6     2      19.210  26.600  12.210  1.00  0.00            
ATOM    202  H10 CX6     2      18.580  26.550   9.990  1.00  0.00            
ATOM    203  H11 CX6     2      19.560  27.920   9.570  1.00  0.00            
ATOM    204  H12 CX6     2      20.260  26.270   9.610  1.00  0.00            
ATOM    205  H13 CX6     2      22.530  23.240  13.160  1.00  0.00            
ATOM    206  H14 CX6     2      24.130  23.790  10.780  1.00  0.00            
ATOM    207  H15 CX6     2      22.720  22.730  10.930  1.00  0.00            
ATOM    208  H16 CX6     2      24.690  21.290  10.820  1.00  0.00            
ATOM    209  H17 CX6     2      23.830  21.020  12.250  1.00  0.00            
ATOM    210  H18 CX6     2      26.460  22.470  12.110  1.00  0.00            
ATOM    211  H19 CX6     2      26.020  21.140  13.060  1.00  0.00            
ATOM    212  H20 CX6     2      26.140  22.990  14.650  1.00  0.00            
ATOM    213  H21 CX6     2      24.710  22.100  14.630  1.00  0.00            
ATOM    214  H22 CX6     2      24.080  24.580  14.630  1.00  0.00            
ATOM    215  H23 CX6     2      25.130  24.880  13.330  1.00  0.00            
ATOM    216  H24 CX6     2      16.540  28.890  16.340  1.00  0.00            
ATOM    217  H25 CX6     2      18.210  28.810  15.960  1.00  0.00            
ATOM    218  H26 CX6     2      18.040  26.170  15.880  1.00  0.00            
ATOM    219  H27 CX6     2      17.510  24.300  14.280  1.00  0.00            
ATOM    220  H28 CX6     2      16.750  25.470  10.420  1.00  0.00            
ATOM    221  H29 CX6     2      16.520  23.600   8.610  1.00  0.00            
ATOM    222  H30 CX6     2      15.970  21.220   9.470  1.00  0.00            
ATOM    223  H31 CX6     2      15.620  20.900  11.840  1.00  0.00            
ATOM    224  H32 CX6     2      15.870  21.060  16.470  1.00  0.00            
ATOM    225  H33 CX6     2      15.570  26.990  11.610  1.00  0.00            
ATOM    226  H34 CX6     2      16.090  28.830  13.120  1.00  0.00            
TER
ENDMDL
MODEL        1
ATOM      1  C1  BCD     1      29.800  27.340  13.060  1.00  0.00            
ATOM      2  O1  BCD     1      28.600  27.600  12.400  1.00  0.00            
ATOM      3  C2  BCD     1      30.760  28.560  12.930  1.00  0.00            
ATOM      4  O2  BCD     1      30.110  29.660  13.500  1.00  0.00            
ATOM      5  C3  BCD     1      31.160  28.740  11.470  1.00  0.00            
ATOM      6  O3  BCD     1      32.140  29.840  11.250  1.00  0.00            
ATOM      7  C4  BCD     1      31.670  27.530  10.840  1.00  0.00            
ATOM      8  C5  BCD     1      30.780  26.330  11.130  1.00  0.00            
ATOM      9  O4  BCD     1      30.530  26.240  12.570  1.00  0.00            
ATOM     10  C6  BCD     1      31.510  25.050  10.690  1.00  0.00            
ATOM     11  O5  BCD     1      30.580  23.940  10.740  1.00  0.00            
ATOM     12  H1  BCD     1      29.610  27.000  14.080  1.00  0.00            
ATOM     13  H2  BCD     1      31.680  28.190  13.400  1.00  0.00            
ATOM     14  H3  BCD     1      30.780  30.350  13.480  1.00  0.00            
ATOM     15  H4  BCD     1      30.290  29.040  10.870  1.00  0.00            
ATOM     16  H5  BCD     1      32.840  29.410  10.750  1.00  0.00            
ATOM     17  H6  BCD     1      32.670  27.260  11.210  1.00  0.00            
ATOM     18  H7  BCD     1      29.810  26.320  10.610  1.00  0.00            
ATOM     19  H8  BCD     1      31.780  25.300   9.650  1.00  0.00            
ATOM     20  H9  BCD     1      32.310  24.850  11.410  1.00  0.00            
ATOM     21  H10 BCD     1      30.060  23.970  11.550  1.00  0.00            
ATOM     22  C7  BCD     1      24.470  27.880  13.290  1.00  0.00            
ATOM     23  O6  BCD     1      24.110  28.920  12.420  1.00  0.00            
ATOM     24  C8  BCD     1      25.500  28.430  14.300  1.00  0.00            
ATOM     25  O7  BCD     1      25.200  29.760  14.780  1.00  0.00            
ATOM     26  C9  BCD     1      26.880  28.480  13.720  1.00  0.00            
ATOM     27  O8  BCD     1      27.810  28.810  14.810  1.00  0.00            
ATOM     28  C10 BCD     1      27.330  27.230  13.020  1.00  0.00            
ATOM     29  C11 BCD     1      26.270  26.700  12.040  1.00  0.00            
ATOM     30  O9  BCD     1      24.960  26.720  12.580  1.00  0.00            
ATOM     31  C12 BCD     1      26.680  25.320  11.540  1.00  0.00            
ATOM     32  O10 BCD     1      26.850  24.520  12.720  1.00  0.00            
ATOM     33  H11 BCD     1      23.650  27.660  13.970  1.00  0.00            
ATOM     34  H12 BCD     1      25.490  27.760  15.170  1.00  0.00            
ATOM     35  H13 BCD     1      25.860  29.900  15.460  1.00  0.00            
ATOM     36  H14 BCD     1      26.850  29.250  12.940  1.00  0.00            
ATOM     37  H15 BCD     1      28.650  29.040  14.400  1.00  0.00            
ATOM     38  H16 BCD     1      27.540  26.530  13.850  1.00  0.00            
ATOM     39  H17 BCD     1      26.320  27.220  11.080  1.00  0.00            
ATOM     40  H18 BCD     1      25.990  24.810  10.850  1.00  0.00            
ATOM     41  H19 BCD     1      27.680  25.380  11.090  1.00  0.00            
ATOM     42  H20 BCD     1      25.980  24.560  13.110  1.00  0.00            
ATOM     43  C13 BCD     1      21.170  31.030  10.590  1.00  0.00            
ATOM     44  O11 BCD     1      22.190  31.330   9.600  1.00  0.00            
ATOM     45  C14 BCD     1      21.500  31.550  11.980  1.00  0.00            
ATOM     46  O12 BCD     1      21.550  32.970  11.960  1.00  0.00            
ATOM     47  C15 BCD     1      22.880  30.940  12.440  1.00  0.00            
ATOM     48  O13 BCD     1      23.270  31.360  13.790  1.00  0.00            
ATOM     49  C16 BCD     1      22.790  29.390  12.390  1.00  0.00            
ATOM     50  C17 BCD     1      22.050  28.840  11.220  1.00  0.00            
ATOM     51  O14 BCD     1      20.980  29.620  10.710  1.00  0.00            
ATOM     52  C18 BCD     1      21.590  27.450  11.500  1.00  0.00            
ATOM     53  O15 BCD     1      20.700  27.430  12.600  1.00  0.00            
ATOM     54  H21 BCD     1      20.240  31.500  10.240  1.00  0.00            
ATOM     55  H22 BCD     1      20.770  31.280  12.740  1.00  0.00            
ATOM     56  H23 BCD     1      21.470  33.220  12.890  1.00  0.00            
ATOM     57  H24 BCD     1      23.670  31.240  11.740  1.00  0.00            
ATOM     58  H25 BCD     1      23.810  30.700  14.220  1.00  0.00            
ATOM     59  H26 BCD     1      22.230  29.200  13.310  1.00  0.00            
ATOM     60  H27 BCD     1      22.750  28.750  10.380  1.00  0.00            
ATOM     61  H28 BCD     1      21.100  27.070  10.590  1.00  0.00            
ATOM     62  H29 BCD     1      22.490  26.840  11.630  1.00  0.00            
ATOM     63  H30 BCD     1      20.940  26.710  13.190  1.00  0.00            
ATOM     64  C19 BCD     1      22.800  33.370   6.050  1.00  0.00            
ATOM     65  O16 BCD     1      24.170  32.950   6.200  1.00  0.00            
ATOM     66  C20 BCD     1      22.500  34.250   7.220  1.00  0.00            
ATOM     67  O17 BCD     1      23.430  35.330   7.340  1.00  0.00            
ATOM     68  C21 BCD     1      22.520  33.510   8.520  1.00  0.00            
ATOM     69  O18 BCD     1      21.910  34.240   9.650  1.00  0.00            
ATOM     70  C22 BCD     1      21.740  32.180   8.470  1.00  0.00            
ATOM     71  C23 BCD     1      21.900  31.450   7.160  1.00  0.00            
ATOM     72  O19 BCD     1      21.920  32.310   5.990  1.00  0.00            
ATOM     73  C24 BCD     1      20.870  30.340   7.050  1.00  0.00            
ATOM     74  O20 BCD     1      19.490  30.800   7.010  1.00  0.00            
ATOM     75  H31 BCD     1      22.690  33.920   5.110  1.00  0.00            
ATOM     76  H32 BCD     1      21.490  34.650   7.070  1.00  0.00            
ATOM     77  H33 BCD     1      24.250  34.880   7.580  1.00  0.00            
ATOM     78  H34 BCD     1      23.540  33.200   8.800  1.00  0.00            
ATOM     79  H35 BCD     1      22.170  33.660  10.370  1.00  0.00            
ATOM     80  H36 BCD     1      20.690  32.460   8.590  1.00  0.00            
ATOM     81  H37 BCD     1      22.860  30.930   7.160  1.00  0.00            
ATOM     82  H38 BCD     1      21.070  29.820   6.110  1.00  0.00            
ATOM     83  H39 BCD     1      20.900  29.720   7.960  1.00  0.00            
ATOM     84  H40 BCD     1      19.080  30.040   7.440  1.00  0.00            
ATOM     85  C25 BCD     1      27.700  33.370   4.120  1.00  0.00            
ATOM     86  O21 BCD     1      28.360  32.300   4.660  1.00  0.00            
ATOM     87  C26 BCD     1      27.410  34.470   5.240  1.00  0.00            
ATOM     88  O22 BCD     1      28.660  34.890   5.730  1.00  0.00            
ATOM     89  C27 BCD     1      26.370  33.900   6.210  1.00  0.00            
ATOM     90  O23 BCD     1      26.010  34.730   7.300  1.00  0.00            
ATOM     91  C28 BCD     1      25.110  33.570   5.370  1.00  0.00            
ATOM     92  C29 BCD     1      25.310  32.650   4.180  1.00  0.00            
ATOM     93  O24 BCD     1      26.470  33.080   3.400  1.00  0.00            
ATOM     94  C30 BCD     1      24.180  32.440   3.250  1.00  0.00            
ATOM     95  O25 BCD     1      23.760  33.590   2.460  1.00  0.00            
ATOM     96  H41 BCD     1      28.330  33.760   3.310  1.00  0.00            
ATOM     97  H42 BCD     1      26.880  35.300   4.740  1.00  0.00            
ATOM     98  H43 BCD     1      29.060  34.070   6.020  1.00  0.00            
ATOM     99  H44 BCD     1      26.760  32.960   6.620  1.00  0.00            
ATOM    100  H45 BCD     1      26.710  34.660   7.950  1.00  0.00            
ATOM    101  H46 BCD     1      24.760  34.530   4.950  1.00  0.00            
ATOM    102  H47 BCD     1      25.580  31.690   4.650  1.00  0.00            
ATOM    103  H48 BCD     1      24.550  31.660   2.560  1.00  0.00            
ATOM    104  H49 BCD     1      23.390  32.000   3.870  1.00  0.00            
ATOM    105  H50 BCD     1      23.660  33.210   1.590  1.00  0.00            
ATOM    106  C31 BCD     1      31.750  30.030   4.290  1.00  0.00            
ATOM    107  O26 BCD     1      32.080  30.060   5.670  1.00  0.00            
ATOM    108  C32 BCD     1      31.810  31.400   3.550  1.00  0.00            
ATOM    109  O27 BCD     1      33.170  31.880   3.770  1.00  0.00            
ATOM    110  C33 BCD     1      30.710  32.240   4.170  1.00  0.00            
ATOM    111  C34 BCD     1      29.320  31.570   3.900  1.00  0.00            
ATOM    112  C35 BCD     1      29.280  30.140   4.430  1.00  0.00            
ATOM    113  O28 BCD     1      30.450  29.420   4.000  1.00  0.00            
ATOM    114  C36 BCD     1      27.950  29.460   4.050  1.00  0.00            
ATOM    115  O29 BCD     1      27.690  28.160   4.620  1.00  0.00            
ATOM    116  O30 BCD     1      30.660  33.500   3.470  1.00  0.00            
ATOM    117  H51 BCD     1      32.430  29.300   3.840  1.00  0.00            
ATOM    118  H52 BCD     1      31.450  31.090   2.570  1.00  0.00            
ATOM    119  H53 BCD     1      33.770  31.170   3.520  1.00  0.00            
ATOM    120  H54 BCD     1      30.890  32.290   5.250  1.00  0.00            
ATOM    121  H55 BCD     1      31.460  34.020   3.550  1.00  0.00            
ATOM    122  H56 BCD     1      29.020  31.510   2.850  1.00  0.00            
ATOM    123  H57 BCD     1      29.330  30.170   5.520  1.00  0.00            
ATOM    124  H58 BCD     1      27.160  30.080   4.490  1.00  0.00            
ATOM    125  H59 BCD     1      27.770  29.280   2.980  1.00  0.00            
ATOM    126  H60 BCD     1      27.460  28.290   5.550  1.00  0.00            
ATOM    127  C37 BCD     1      33.080  27.410   8.710  1.00  0.00            
ATOM    128  O31 BCD     1      31.830  27.710   9.390  1.00  0.00            
ATOM    129  C38 BCD     1      33.940  28.660   8.530  1.00  0.00            
ATOM    130  O32 BCD     1      34.280  29.190   9.820  1.00  0.00            
ATOM    131  C39 BCD     1      33.330  29.630   7.550  1.00  0.00            
ATOM    132  O33 BCD     1      34.290  30.600   7.290  1.00  0.00            
ATOM    133  C40 BCD     1      32.790  29.020   6.340  1.00  0.00            
ATOM    134  C41 BCD     1      32.140  27.690   6.440  1.00  0.00            
ATOM    135  O34 BCD     1      32.830  26.820   7.390  1.00  0.00            
ATOM    136  C42 BCD     1      32.160  26.890   5.170  1.00  0.00            
ATOM    137  O35 BCD     1      33.450  26.920   4.490  1.00  0.00            
ATOM    138  H61 BCD     1      33.790  26.710   9.150  1.00  0.00            
ATOM    139  H62 BCD     1      34.750  28.200   7.940  1.00  0.00            
ATOM    140  H63 BCD     1      35.130  29.620   9.750  1.00  0.00            
ATOM    141  H64 BCD     1      32.500  30.070   8.130  1.00  0.00            
ATOM    142  H65 BCD     1      33.970  31.240   6.660  1.00  0.00            
ATOM    143  H66 BCD     1      33.720  28.940   5.750  1.00  0.00            
ATOM    144  H67 BCD     1      31.090  27.780   6.760  1.00  0.00            
ATOM    145  H68 BCD     1      32.000  25.820   5.340  1.00  0.00            
ATOM    146  H69 BCD     1      31.300  27.150   4.550  1.00  0.00            
ATOM    147  H70 BCD     1      33.420  27.170   3.560  1.00  0.00            
ATOM    148  C1  CX6     2      26.050  33.550  12.610  1.00  0.00            
ATOM    149  C2  CX6     2      25.160  34.110  11.440  1.00  0.00            
ATOM    150  O1  CX6     2      25.190  33.190  10.390  1.00  0.00            
ATOM    151  C3  CX6     2      26.290  32.780   9.670  1.00  0.00            
ATOM    152  N1  CX6     2      27.340  33.620   9.410  1.00  0.00            
ATOM    153  C4  CX6     2      28.220  32.750   8.900  1.00  0.00            
ATOM    154  C5  CX6     2      29.440  33.140   8.380  1.00  0.00            
ATOM    155  C6  CX6     2      30.240  32.170   7.740  1.00  0.00            
ATOM    156  C7  CX6     2      29.820  30.780   7.870  1.00  0.00            
ATOM    157  C8  CX6     2      28.610  30.480   8.470  1.00  0.00            
ATOM    158  C9  CX6     2      28.370  29.010   8.580  1.00  0.00            
ATOM    159  O2  CX6     2      28.130  28.450   9.650  1.00  0.00            
ATOM    160  O3  CX6     2      28.590  28.280   7.510  1.00  0.00            
ATOM    161  C10 CX6     2      28.670  26.860   7.680  1.00  0.00            
ATOM    162  C11 CX6     2      27.270  26.280   7.860  1.00  0.00            
ATOM    163  O4  CX6     2      29.190  26.230   6.500  1.00  0.00            
ATOM    164  C12 CX6     2      29.710  24.970   6.620  1.00  0.00            
ATOM    165  O5  CX6     2      30.100  24.490   7.660  1.00  0.00            
ATOM    166  O6  CX6     2      29.770  24.340   5.420  1.00  0.00            
ATOM    167  C13 CX6     2      29.920  22.950   5.450  1.00  0.00            
ATOM    168  C14 CX6     2      28.650  22.300   5.880  1.00  0.00            
ATOM    169  C15 CX6     2      28.800  20.810   5.880  1.00  0.00            
ATOM    170  C16 CX6     2      29.380  20.200   4.620  1.00  0.00            
ATOM    171  C17 CX6     2      30.640  20.970   4.090  1.00  0.00            
ATOM    172  C18 CX6     2      30.380  22.490   4.030  1.00  0.00            
ATOM    173  C19 CX6     2      27.760  31.450   8.890  1.00  0.00            
ATOM    174  N2  CX6     2      26.540  31.400   9.470  1.00  0.00            
ATOM    175  C20 CX6     2      25.660  30.260   9.800  1.00  0.00            
ATOM    176  C21 CX6     2      25.080  29.510   8.690  1.00  0.00            
ATOM    177  C22 CX6     2      24.600  28.180   8.850  1.00  0.00            
ATOM    178  C23 CX6     2      24.220  27.400   7.810  1.00  0.00            
ATOM    179  C24 CX6     2      24.110  27.950   6.480  1.00  0.00            
ATOM    180  C25 CX6     2      23.600  27.120   5.350  1.00  0.00            
ATOM    181  C26 CX6     2      24.240  27.180   4.150  1.00  0.00            
ATOM    182  C27 CX6     2      23.770  26.440   3.070  1.00  0.00            
ATOM    183  C28 CX6     2      22.730  25.550   3.250  1.00  0.00            
ATOM    184  C29 CX6     2      22.170  25.330   4.470  1.00  0.00            
ATOM    185  C30 CX6     2      22.510  26.250   5.490  1.00  0.00            
ATOM    186  C31 CX6     2      21.650  26.170   6.700  1.00  0.00            
ATOM    187  N3  CX6     2      20.800  27.100   7.150  1.00  0.00            
ATOM    188  N4  CX6     2      20.350  26.780   8.300  1.00  0.00            
ATOM    189  N5  CX6     2      20.850  25.540   8.460  1.00  0.00            
ATOM    190  N6  CX6     2      21.620  25.070   7.450  1.00  0.00            
ATOM    191  C32 CX6     2      24.590  29.300   6.360  1.00  0.00            
ATOM    192  C33 CX6     2      25.140  30.030   7.380  1.00  0.00            
ATOM    193  H1  CX6     2      25.580  32.630  12.960  1.00  0.00            
ATOM    194  H2  CX6     2      27.040  33.270  12.230  1.00  0.00            
ATOM    195  H3  CX6     2      26.250  34.290  13.400  1.00  0.00            
ATOM    196  H4  CX6     2      25.530  35.070  11.040  1.00  0.00            
ATOM    197  H5  CX6     2      24.130  34.340  11.740  1.00  0.00            
ATOM    198  H6  CX6     2      29.760  34.180   8.480  1.00  0.00            
ATOM    199  H7  CX6     2      31.170  32.450   7.260  1.00  0.00            
ATOM    200  H8  CX6     2      30.470  30.050   7.400  1.00  0.00            
ATOM    201  H9  CX6     2      29.270  26.630   8.570  1.00  0.00            
ATOM    202  H10 CX6     2      26.640  26.450   6.980  1.00  0.00            
ATOM    203  H11 CX6     2      27.240  25.220   8.120  1.00  0.00            
ATOM    204  H12 CX6     2      26.710  26.620   8.740  1.00  0.00            
ATOM    205  H13 CX6     2      30.730  22.610   6.110  1.00  0.00            
ATOM    206  H14 CX6     2      27.860  22.590   5.180  1.00  0.00            
ATOM    207  H15 CX6     2      28.400  22.610   6.900  1.00  0.00            
ATOM    208  H16 CX6     2      27.860  20.320   6.150  1.00  0.00            
ATOM    209  H17 CX6     2      29.550  20.550   6.630  1.00  0.00            
ATOM    210  H18 CX6     2      28.640  19.980   3.840  1.00  0.00            
ATOM    211  H19 CX6     2      29.730  19.240   4.990  1.00  0.00            
ATOM    212  H20 CX6     2      31.090  20.490   3.210  1.00  0.00            
ATOM    213  H21 CX6     2      31.410  20.820   4.860  1.00  0.00            
ATOM    214  H22 CX6     2      31.270  23.050   3.720  1.00  0.00            
ATOM    215  H23 CX6     2      29.610  22.610   3.260  1.00  0.00            
ATOM    216  H24 CX6     2      24.740  30.650  10.250  1.00  0.00            
ATOM    217  H25 CX6     2      26.100  29.640  10.590  1.00  0.00            
ATOM    218  H26 CX6     2      24.560  27.850   9.880  1.00  0.00            
ATOM    219  H27 CX6     2      24.000  26.340   7.920  1.00  0.00            
ATOM    220  H28 CX6     2      24.970  27.950   3.920  1.00  0.00            
ATOM    221  H29 CX6     2      24.230  26.510   2.100  1.00  0.00            
ATOM    222  H30 CX6     2      22.360  25.030   2.370  1.00  0.00            
ATOM    223  H31 CX6     2      21.340  24.650   4.580  1.00  0.00            
ATOM    224  H32 CX6     2      20.610  25.030   9.300  1.00  0.00            
ATOM    225  H33 CX6     2      24.710  29.790   5.400  1.00  0.00            
ATOM    226  H34 CX6     2      25.650  30.970   7.190  1.00  0.00            
TER
ENDMDL
MODEL        1
ATOM      1  C1  BCD     1      26.770  39.390  11.770  1.00  0.00            
ATOM      2  O1  BCD     1      26.000  38.790  12.770  1.00  0.00            
ATOM      3  C2  BCD     1      26.330  40.790  11.310  1.00  0.00            
ATOM      4  O2  BCD     1      26.460  41.660  12.440  1.00  0.00            
ATOM      5  C3  BCD     1      24.920  40.800  10.720  1.00  0.00            
ATOM      6  O3  BCD     1      24.460  42.100  10.180  1.00  0.00            
ATOM      7  C4  BCD     1      24.720  39.780   9.620  1.00  0.00            
ATOM      8  C5  BCD     1      25.330  38.430  10.020  1.00  0.00            
ATOM      9  O4  BCD     1      26.640  38.570  10.620  1.00  0.00            
ATOM     10  C6  BCD     1      25.430  37.390   8.910  1.00  0.00            
ATOM     11  O5  BCD     1      26.140  37.860   7.800  1.00  0.00            
ATOM     12  H1  BCD     1      27.850  39.330  11.950  1.00  0.00            
ATOM     13  H2  BCD     1      26.980  41.130  10.500  1.00  0.00            
ATOM     14  H3  BCD     1      25.970  41.250  13.170  1.00  0.00            
ATOM     15  H4  BCD     1      24.360  40.490  11.610  1.00  0.00            
ATOM     16  H5  BCD     1      24.520  42.760  10.880  1.00  0.00            
ATOM     17  H6  BCD     1      25.080  40.060   8.620  1.00  0.00            
ATOM     18  H7  BCD     1      24.700  37.960  10.780  1.00  0.00            
ATOM     19  H8  BCD     1      25.790  36.430   9.300  1.00  0.00            
ATOM     20  H9  BCD     1      24.400  37.340   8.520  1.00  0.00            
ATOM     21  H10 BCD     1      25.850  37.300   7.070  1.00  0.00            
ATOM     22  C7  BCD     1      26.200  37.850  16.800  1.00  0.00            
ATOM     23  O6  BCD     1      25.110  36.990  16.850  1.00  0.00            
ATOM     24  C8  BCD     1      25.730  39.250  16.500  1.00  0.00            
ATOM     25  O7  BCD     1      24.740  39.670  17.480  1.00  0.00            
ATOM     26  C9  BCD     1      25.280  39.300  15.040  1.00  0.00            
ATOM     27  O8  BCD     1      24.930  40.660  14.700  1.00  0.00            
ATOM     28  C10 BCD     1      26.470  38.880  14.160  1.00  0.00            
ATOM     29  C11 BCD     1      26.990  37.490  14.520  1.00  0.00            
ATOM     30  O9  BCD     1      27.180  37.400  15.880  1.00  0.00            
ATOM     31  C12 BCD     1      28.280  37.090  13.770  1.00  0.00            
ATOM     32  O10 BCD     1      29.350  38.000  14.190  1.00  0.00            
ATOM     33  H11 BCD     1      26.740  37.910  17.740  1.00  0.00            
ATOM     34  H12 BCD     1      26.570  39.940  16.630  1.00  0.00            
ATOM     35  H13 BCD     1      24.430  38.860  17.890  1.00  0.00            
ATOM     36  H14 BCD     1      24.470  38.570  14.900  1.00  0.00            
ATOM     37  H15 BCD     1      23.980  40.670  14.780  1.00  0.00            
ATOM     38  H16 BCD     1      27.310  39.560  14.380  1.00  0.00            
ATOM     39  H17 BCD     1      26.130  36.850  14.270  1.00  0.00            
ATOM     40  H18 BCD     1      28.470  36.060  14.120  1.00  0.00            
ATOM     41  H19 BCD     1      28.070  37.120  12.690  1.00  0.00            
ATOM     42  H20 BCD     1      29.300  38.120  15.140  1.00  0.00            
ATOM     43  C13 BCD     1      23.370  34.230  19.500  1.00  0.00            
ATOM     44  O11 BCD     1      22.070  34.530  18.930  1.00  0.00            
ATOM     45  C14 BCD     1      24.050  35.500  20.110  1.00  0.00            
ATOM     46  O12 BCD     1      23.270  36.020  21.220  1.00  0.00            
ATOM     47  C15 BCD     1      24.320  36.590  19.080  1.00  0.00            
ATOM     48  O13 BCD     1      24.970  37.740  19.700  1.00  0.00            
ATOM     49  C16 BCD     1      25.040  35.990  17.880  1.00  0.00            
ATOM     50  C17 BCD     1      24.450  34.740  17.320  1.00  0.00            
ATOM     51  O14 BCD     1      24.190  33.790  18.370  1.00  0.00            
ATOM     52  C18 BCD     1      25.380  34.120  16.350  1.00  0.00            
ATOM     53  O15 BCD     1      24.620  33.550  15.220  1.00  0.00            
ATOM     54  H21 BCD     1      23.380  33.360  20.170  1.00  0.00            
ATOM     55  H22 BCD     1      25.040  35.170  20.460  1.00  0.00            
ATOM     56  H23 BCD     1      23.850  36.440  21.850  1.00  0.00            
ATOM     57  H24 BCD     1      23.320  36.900  18.750  1.00  0.00            
ATOM     58  H25 BCD     1      24.500  37.980  20.510  1.00  0.00            
ATOM     59  H26 BCD     1      26.080  35.760  18.180  1.00  0.00            
ATOM     60  H27 BCD     1      23.520  35.070  16.850  1.00  0.00            
ATOM     61  H28 BCD     1      26.160  34.770  15.940  1.00  0.00            
ATOM     62  H29 BCD     1      25.920  33.250  16.770  1.00  0.00            
ATOM     63  H30 BCD     1      24.190  34.370  14.950  1.00  0.00            
ATOM     64  C19 BCD     1      18.130  34.280  18.910  1.00  0.00            
ATOM     65  O16 BCD     1      18.090  35.030  17.690  1.00  0.00            
ATOM     66  C20 BCD     1      18.680  35.000  20.130  1.00  0.00            
ATOM     67  O17 BCD     1      17.840  36.130  20.510  1.00  0.00            
ATOM     68  C21 BCD     1      20.170  35.390  19.950  1.00  0.00            
ATOM     69  O18 BCD     1      20.600  35.780  21.280  1.00  0.00            
ATOM     70  C22 BCD     1      20.860  34.120  19.530  1.00  0.00            
ATOM     71  C23 BCD     1      20.240  33.260  18.470  1.00  0.00            
ATOM     72  O19 BCD     1      18.890  33.060  18.780  1.00  0.00            
ATOM     73  C24 BCD     1      21.000  31.990  18.110  1.00  0.00            
ATOM     74  O20 BCD     1      20.800  30.970  19.040  1.00  0.00            
ATOM     75  H31 BCD     1      17.130  33.870  19.120  1.00  0.00            
ATOM     76  H32 BCD     1      18.650  34.290  20.970  1.00  0.00            
ATOM     77  H33 BCD     1      18.300  36.410  21.300  1.00  0.00            
ATOM     78  H34 BCD     1      20.310  36.200  19.220  1.00  0.00            
ATOM     79  H35 BCD     1      21.560  35.880  21.290  1.00  0.00            
ATOM     80  H36 BCD     1      21.000  33.590  20.480  1.00  0.00            
ATOM     81  H37 BCD     1      20.210  33.850  17.550  1.00  0.00            
ATOM     82  H38 BCD     1      20.590  31.550  17.190  1.00  0.00            
ATOM     83  H39 BCD     1      22.030  32.270  17.850  1.00  0.00            
ATOM     84  H40 BCD     1      21.070  30.140  18.630  1.00  0.00            
ATOM     85  C25 BCD     1      15.770  37.200  15.120  1.00  0.00            
ATOM     86  O21 BCD     1      17.040  37.550  14.520  1.00  0.00            
ATOM     87  C26 BCD     1      15.660  37.770  16.530  1.00  0.00            
ATOM     88  O22 BCD     1      15.790  39.170  16.400  1.00  0.00            
ATOM     89  C27 BCD     1      16.770  37.140  17.340  1.00  0.00            
ATOM     90  O23 BCD     1      16.710  37.600  18.720  1.00  0.00            
ATOM     91  C28 BCD     1      16.780  35.570  17.230  1.00  0.00            
ATOM     92  C29 BCD     1      16.610  35.060  15.810  1.00  0.00            
ATOM     93  O24 BCD     1      15.570  35.800  15.150  1.00  0.00            
ATOM     94  C30 BCD     1      16.440  33.500  15.730  1.00  0.00            
ATOM     95  O25 BCD     1      15.260  33.170  16.310  1.00  0.00            
ATOM     96  H41 BCD     1      14.990  37.680  14.510  1.00  0.00            
ATOM     97  H42 BCD     1      14.660  37.500  16.890  1.00  0.00            
ATOM     98  H43 BCD     1      16.630  39.290  15.940  1.00  0.00            
ATOM     99  H44 BCD     1      17.770  37.320  16.920  1.00  0.00            
ATOM    100  H45 BCD     1      17.260  37.000  19.240  1.00  0.00            
ATOM    101  H46 BCD     1      15.900  35.210  17.780  1.00  0.00            
ATOM    102  H47 BCD     1      17.550  35.350  15.320  1.00  0.00            
ATOM    103  H48 BCD     1      16.430  33.170  14.680  1.00  0.00            
ATOM    104  H49 BCD     1      17.260  32.910  16.160  1.00  0.00            
ATOM    105  H50 BCD     1      14.560  33.600  15.830  1.00  0.00            
ATOM    106  C31 BCD     1      18.180  39.780  11.150  1.00  0.00            
ATOM    107  O26 BCD     1      19.500  39.270  10.990  1.00  0.00            
ATOM    108  C32 BCD     1      18.070  40.510  12.550  1.00  0.00            
ATOM    109  O27 BCD     1      19.090  41.500  12.750  1.00  0.00            
ATOM    110  C33 BCD     1      18.060  39.480  13.680  1.00  0.00            
ATOM    111  C34 BCD     1      16.930  38.480  13.400  1.00  0.00            
ATOM    112  C35 BCD     1      17.040  37.750  12.020  1.00  0.00            
ATOM    113  O28 BCD     1      17.150  38.720  10.990  1.00  0.00            
ATOM    114  C36 BCD     1      15.880  36.860  11.710  1.00  0.00            
ATOM    115  O29 BCD     1      14.640  37.510  11.920  1.00  0.00            
ATOM    116  O30 BCD     1      17.770  40.060  14.980  1.00  0.00            
ATOM    117  H51 BCD     1      18.070  40.510  10.340  1.00  0.00            
ATOM    118  H52 BCD     1      17.090  40.990  12.460  1.00  0.00            
ATOM    119  H53 BCD     1      19.940  41.060  12.620  1.00  0.00            
ATOM    120  H54 BCD     1      18.990  38.890  13.700  1.00  0.00            
ATOM    121  H55 BCD     1      18.600  40.180  15.450  1.00  0.00            
ATOM    122  H56 BCD     1      15.980  39.020  13.490  1.00  0.00            
ATOM    123  H57 BCD     1      17.990  37.210  11.910  1.00  0.00            
ATOM    124  H58 BCD     1      15.980  36.510  10.680  1.00  0.00            
ATOM    125  H59 BCD     1      15.900  35.960  12.350  1.00  0.00            
ATOM    126  H60 BCD     1      14.020  36.800  12.130  1.00  0.00            
ATOM    127  C37 BCD     1      22.550  39.550   8.320  1.00  0.00            
ATOM    128  O31 BCD     1      23.300  39.560   9.530  1.00  0.00            
ATOM    129  C38 BCD     1      21.600  40.730   8.360  1.00  0.00            
ATOM    130  O32 BCD     1      22.400  41.920   8.410  1.00  0.00            
ATOM    131  C39 BCD     1      20.670  40.720   9.600  1.00  0.00            
ATOM    132  O33 BCD     1      19.730  41.820   9.510  1.00  0.00            
ATOM    133  C40 BCD     1      19.980  39.370   9.670  1.00  0.00            
ATOM    134  C41 BCD     1      20.860  38.100   9.410  1.00  0.00            
ATOM    135  O34 BCD     1      21.720  38.370   8.260  1.00  0.00            
ATOM    136  C42 BCD     1      20.060  36.830   9.180  1.00  0.00            
ATOM    137  O35 BCD     1      19.240  36.890   8.020  1.00  0.00            
ATOM    138  H61 BCD     1      23.230  39.520   7.460  1.00  0.00            
ATOM    139  H62 BCD     1      21.030  40.650   7.420  1.00  0.00            
ATOM    140  H63 BCD     1      23.050  41.760   9.100  1.00  0.00            
ATOM    141  H64 BCD     1      21.310  40.890  10.470  1.00  0.00            
ATOM    142  H65 BCD     1      19.410  41.980   8.620  1.00  0.00            
ATOM    143  H66 BCD     1      19.140  39.380   8.960  1.00  0.00            
ATOM    144  H67 BCD     1      21.510  38.010  10.300  1.00  0.00            
ATOM    145  H68 BCD     1      20.780  36.040   8.920  1.00  0.00            
ATOM    146  H69 BCD     1      19.490  36.420  10.030  1.00  0.00            
ATOM    147  H70 BCD     1      19.860  36.610   7.340  1.00  0.00            
ATOM    148  C1  CX6     2      20.980  39.570  19.760  1.00  0.00            
ATOM    149  C2  CX6     2      19.600  39.390  19.030  1.00  0.00            
ATOM    150  O1  CX6     2      19.700  38.500  17.950  1.00  0.00            
ATOM    151  C3  CX6     2      20.390  38.730  16.820  1.00  0.00            
ATOM    152  N1  CX6     2      20.520  39.960  16.440  1.00  0.00            
ATOM    153  C4  CX6     2      21.290  39.750  15.390  1.00  0.00            
ATOM    154  C5  CX6     2      21.650  40.810  14.560  1.00  0.00            
ATOM    155  C6  CX6     2      22.190  40.440  13.320  1.00  0.00            
ATOM    156  C7  CX6     2      22.490  39.110  12.980  1.00  0.00            
ATOM    157  C8  CX6     2      22.180  38.060  13.830  1.00  0.00            
ATOM    158  C9  CX6     2      22.760  36.710  13.510  1.00  0.00            
ATOM    159  O2  CX6     2      23.330  36.100  14.410  1.00  0.00            
ATOM    160  O3  CX6     2      22.580  36.260  12.250  1.00  0.00            
ATOM    161  C10 CX6     2      23.020  34.940  12.020  1.00  0.00            
ATOM    162  C11 CX6     2      22.260  34.570  10.780  1.00  0.00            
ATOM    163  O4  CX6     2      24.370  35.080  11.690  1.00  0.00            
ATOM    164  C12 CX6     2      24.990  33.900  11.650  1.00  0.00            
ATOM    165  O5  CX6     2      24.560  32.830  12.000  1.00  0.00            
ATOM    166  O6  CX6     2      26.290  34.030  11.270  1.00  0.00            
ATOM    167  C13 CX6     2      27.180  32.930  11.190  1.00  0.00            
ATOM    168  C14 CX6     2      27.140  32.340   9.780  1.00  0.00            
ATOM    169  C15 CX6     2      27.590  33.440   8.780  1.00  0.00            
ATOM    170  C16 CX6     2      28.970  33.990   9.110  1.00  0.00            
ATOM    171  C17 CX6     2      29.040  34.580  10.590  1.00  0.00            
ATOM    172  C18 CX6     2      28.600  33.450  11.570  1.00  0.00            
ATOM    173  C19 CX6     2      21.510  38.440  15.030  1.00  0.00            
ATOM    174  N2  CX6     2      20.900  37.750  16.010  1.00  0.00            
ATOM    175  C20 CX6     2      20.800  36.290  16.260  1.00  0.00            
ATOM    176  C21 CX6     2      20.490  35.430  15.070  1.00  0.00            
ATOM    177  C22 CX6     2      21.020  34.160  15.030  1.00  0.00            
ATOM    178  C23 CX6     2      20.620  33.220  14.010  1.00  0.00            
ATOM    179  C24 CX6     2      19.690  33.600  13.000  1.00  0.00            
ATOM    180  C25 CX6     2      19.220  32.530  11.980  1.00  0.00            
ATOM    181  C26 CX6     2      19.110  32.860  10.590  1.00  0.00            
ATOM    182  C27 CX6     2      18.880  31.880   9.600  1.00  0.00            
ATOM    183  C28 CX6     2      18.530  30.640  10.040  1.00  0.00            
ATOM    184  C29 CX6     2      18.680  30.220  11.360  1.00  0.00            
ATOM    185  C30 CX6     2      19.080  31.120  12.330  1.00  0.00            
ATOM    186  C31 CX6     2      19.100  30.640  13.690  1.00  0.00            
ATOM    187  N3  CX6     2      20.040  29.720  14.020  1.00  0.00            
ATOM    188  N4  CX6     2      19.740  29.210  15.170  1.00  0.00            
ATOM    189  N5  CX6     2      18.770  30.010  15.620  1.00  0.00            
ATOM    190  N6  CX6     2      18.220  30.870  14.650  1.00  0.00            
ATOM    191  C32 CX6     2      19.200  34.920  13.130  1.00  0.00            
ATOM    192  C33 CX6     2      19.610  35.870  14.080  1.00  0.00            
ATOM    193  H1  CX6     2      20.790  40.300  20.560  1.00  0.00            
ATOM    194  H2  CX6     2      21.200  38.640  20.290  1.00  0.00            
ATOM    195  H3  CX6     2      21.740  39.920  19.050  1.00  0.00            
ATOM    196  H4  CX6     2      19.170  40.310  18.630  1.00  0.00            
ATOM    197  H5  CX6     2      18.880  39.010  19.780  1.00  0.00            
ATOM    198  H6  CX6     2      21.380  41.840  14.790  1.00  0.00            
ATOM    199  H7  CX6     2      22.390  41.240  12.610  1.00  0.00            
ATOM    200  H8  CX6     2      22.940  38.810  12.040  1.00  0.00            
ATOM    201  H9  CX6     2      22.830  34.210  12.820  1.00  0.00            
ATOM    202  H10 CX6     2      22.790  35.030   9.940  1.00  0.00            
ATOM    203  H11 CX6     2      22.300  33.490  10.600  1.00  0.00            
ATOM    204  H12 CX6     2      21.220  34.890  10.890  1.00  0.00            
ATOM    205  H13 CX6     2      26.880  32.160  11.910  1.00  0.00            
ATOM    206  H14 CX6     2      26.100  32.000   9.620  1.00  0.00            
ATOM    207  H15 CX6     2      27.830  31.490   9.700  1.00  0.00            
ATOM    208  H16 CX6     2      26.800  34.200   8.770  1.00  0.00            
ATOM    209  H17 CX6     2      27.550  33.030   7.760  1.00  0.00            
ATOM    210  H18 CX6     2      29.250  34.700   8.320  1.00  0.00            
ATOM    211  H19 CX6     2      29.720  33.190   9.080  1.00  0.00            
ATOM    212  H20 CX6     2      28.350  35.440  10.600  1.00  0.00            
ATOM    213  H21 CX6     2      30.030  34.990  10.810  1.00  0.00            
ATOM    214  H22 CX6     2      29.380  32.680  11.560  1.00  0.00            
ATOM    215  H23 CX6     2      28.590  33.790  12.620  1.00  0.00            
ATOM    216  H24 CX6     2      19.920  36.130  16.890  1.00  0.00            
ATOM    217  H25 CX6     2      21.740  35.880  16.650  1.00  0.00            
ATOM    218  H26 CX6     2      21.790  33.790  15.700  1.00  0.00            
ATOM    219  H27 CX6     2      21.020  32.220  14.030  1.00  0.00            
ATOM    220  H28 CX6     2      19.230  33.890  10.280  1.00  0.00            
ATOM    221  H29 CX6     2      19.040  32.100   8.550  1.00  0.00            
ATOM    222  H30 CX6     2      18.190  29.960   9.270  1.00  0.00            
ATOM    223  H31 CX6     2      18.520  29.170  11.600  1.00  0.00            
ATOM    224  H32 CX6     2      18.330  29.830  16.510  1.00  0.00            
ATOM    225  H33 CX6     2      18.630  35.150  12.230  1.00  0.00            
ATOM    226  H34 CX6     2      19.270  36.900  14.040  1.00  0.00            
TER
ENDMDL
MODEL        1
ATOM      1  C1  BCD     1      19.720  30.520  21.020  1.00  0.00            
ATOM      2  O1  BCD     1      18.340  30.140  21.200  1.00  0.00            
ATOM      3  C2  BCD     1      19.960  31.590  20.040  1.00  0.00            
ATOM      4  O2  BCD     1      19.190  32.780  20.380  1.00  0.00            
ATOM      5  C3  BCD     1      19.830  31.150  18.560  1.00  0.00            
ATOM      6  O3  BCD     1      20.180  32.190  17.630  1.00  0.00            
ATOM      7  C4  BCD     1      20.710  29.930  18.370  1.00  0.00            
ATOM      8  C5  BCD     1      20.340  28.840  19.410  1.00  0.00            
ATOM      9  O4  BCD     1      20.420  29.380  20.710  1.00  0.00            
ATOM     10  C6  BCD     1      21.040  27.500  19.340  1.00  0.00            
ATOM     11  O5  BCD     1      22.470  27.710  19.400  1.00  0.00            
ATOM     12  H1  BCD     1      20.210  30.740  21.970  1.00  0.00            
ATOM     13  H2  BCD     1      21.030  31.840  20.030  1.00  0.00            
ATOM     14  H3  BCD     1      18.730  33.080  19.590  1.00  0.00            
ATOM     15  H4  BCD     1      18.780  30.880  18.390  1.00  0.00            
ATOM     16  H5  BCD     1      20.120  31.860  16.730  1.00  0.00            
ATOM     17  H6  BCD     1      21.760  30.170  18.550  1.00  0.00            
ATOM     18  H7  BCD     1      19.300  28.630  19.110  1.00  0.00            
ATOM     19  H8  BCD     1      20.600  26.880  20.120  1.00  0.00            
ATOM     20  H9  BCD     1      20.740  26.960  18.430  1.00  0.00            
ATOM     21  H10 BCD     1      22.890  26.900  19.710  1.00  0.00            
ATOM     22  C7  BCD     1      15.550  29.500  24.240  1.00  0.00            
ATOM     23  O6  BCD     1      14.480  29.680  23.300  1.00  0.00            
ATOM     24  C8  BCD     1      16.360  30.800  24.330  1.00  0.00            
ATOM     25  O7  BCD     1      15.370  31.860  24.710  1.00  0.00            
ATOM     26  C9  BCD     1      17.030  31.050  22.950  1.00  0.00            
ATOM     27  O8  BCD     1      17.700  32.330  22.940  1.00  0.00            
ATOM     28  C10 BCD     1      17.950  29.880  22.550  1.00  0.00            
ATOM     29  C11 BCD     1      17.070  28.630  22.600  1.00  0.00            
ATOM     30  O9  BCD     1      16.410  28.430  23.830  1.00  0.00            
ATOM     31  C12 BCD     1      17.950  27.380  22.330  1.00  0.00            
ATOM     32  O10 BCD     1      17.250  26.380  21.540  1.00  0.00            
ATOM     33  H11 BCD     1      15.150  29.190  25.210  1.00  0.00            
ATOM     34  H12 BCD     1      17.120  30.600  25.100  1.00  0.00            
ATOM     35  H13 BCD     1      15.890  32.660  24.670  1.00  0.00            
ATOM     36  H14 BCD     1      16.280  31.200  22.160  1.00  0.00            
ATOM     37  H15 BCD     1      18.230  32.460  22.140  1.00  0.00            
ATOM     38  H16 BCD     1      18.820  29.680  23.200  1.00  0.00            
ATOM     39  H17 BCD     1      16.310  28.790  21.820  1.00  0.00            
ATOM     40  H18 BCD     1      18.810  27.620  21.700  1.00  0.00            
ATOM     41  H19 BCD     1      18.370  27.000  23.280  1.00  0.00            
ATOM     42  H20 BCD     1      17.140  26.770  20.670  1.00  0.00            
ATOM     43  C13 BCD     1      10.490  29.780  22.330  1.00  0.00            
ATOM     44  O11 BCD     1      11.000  29.860  21.010  1.00  0.00            
ATOM     45  C14 BCD     1      11.000  30.940  23.240  1.00  0.00            
ATOM     46  O12 BCD     1      10.590  32.250  22.710  1.00  0.00            
ATOM     47  C15 BCD     1      12.540  30.930  23.490  1.00  0.00            
ATOM     48  O13 BCD     1      12.820  31.690  24.640  1.00  0.00            
ATOM     49  C16 BCD     1      13.080  29.530  23.730  1.00  0.00            
ATOM     50  C17 BCD     1      12.440  28.500  22.830  1.00  0.00            
ATOM     51  O14 BCD     1      11.000  28.590  22.930  1.00  0.00            
ATOM     52  C18 BCD     1      12.870  27.090  23.250  1.00  0.00            
ATOM     53  O15 BCD     1      12.560  26.880  24.610  1.00  0.00            
ATOM     54  H21 BCD     1       9.400  29.770  22.260  1.00  0.00            
ATOM     55  H22 BCD     1      10.690  30.820  24.280  1.00  0.00            
ATOM     56  H23 BCD     1      10.820  32.980  23.280  1.00  0.00            
ATOM     57  H24 BCD     1      13.050  31.400  22.640  1.00  0.00            
ATOM     58  H25 BCD     1      13.770  31.780  24.710  1.00  0.00            
ATOM     59  H26 BCD     1      12.880  29.270  24.780  1.00  0.00            
ATOM     60  H27 BCD     1      12.850  28.660  21.820  1.00  0.00            
ATOM     61  H28 BCD     1      12.390  26.300  22.640  1.00  0.00            
ATOM     62  H29 BCD     1      13.960  27.130  23.230  1.00  0.00            
ATOM     63  H30 BCD     1      11.600  26.840  24.720  1.00  0.00            
ATOM     64  C19 BCD     1       9.650  29.800  17.050  1.00  0.00            
ATOM     65  O16 BCD     1      10.970  30.010  16.630  1.00  0.00            
ATOM     66  C20 BCD     1       9.170  31.000  17.970  1.00  0.00            
ATOM     67  O17 BCD     1       9.240  32.220  17.230  1.00  0.00            
ATOM     68  C21 BCD     1       9.980  31.140  19.220  1.00  0.00            
ATOM     69  O18 BCD     1       9.470  32.160  20.220  1.00  0.00            
ATOM     70  C22 BCD     1      10.090  29.770  19.960  1.00  0.00            
ATOM     71  C23 BCD     1      10.450  28.720  18.990  1.00  0.00            
ATOM     72  O19 BCD     1       9.530  28.670  17.880  1.00  0.00            
ATOM     73  C24 BCD     1      10.510  27.330  19.610  1.00  0.00            
ATOM     74  O20 BCD     1       9.330  26.830  20.170  1.00  0.00            
ATOM     75  H31 BCD     1       8.980  29.660  16.200  1.00  0.00            
ATOM     76  H32 BCD     1       8.140  30.850  18.320  1.00  0.00            
ATOM     77  H33 BCD     1      10.140  32.250  16.900  1.00  0.00            
ATOM     78  H34 BCD     1      10.920  31.490  18.770  1.00  0.00            
ATOM     79  H35 BCD     1       9.900  32.060  21.070  1.00  0.00            
ATOM     80  H36 BCD     1       9.100  29.520  20.370  1.00  0.00            
ATOM     81  H37 BCD     1      11.460  28.970  18.650  1.00  0.00            
ATOM     82  H38 BCD     1      10.710  26.640  18.790  1.00  0.00            
ATOM     83  H39 BCD     1      11.320  27.250  20.340  1.00  0.00            
ATOM     84  H40 BCD     1       9.620  25.920  20.340  1.00  0.00            
ATOM     85  C25 BCD     1      13.480  30.690  13.350  1.00  0.00            
ATOM     86  O21 BCD     1      14.750  30.130  13.880  1.00  0.00            
ATOM     87  C26 BCD     1      13.170  31.910  14.170  1.00  0.00            
ATOM     88  O22 BCD     1      14.320  32.600  14.330  1.00  0.00            
ATOM     89  C27 BCD     1      12.380  31.690  15.470  1.00  0.00            
ATOM     90  O23 BCD     1      11.830  32.920  15.940  1.00  0.00            
ATOM     91  C28 BCD     1      11.320  30.530  15.340  1.00  0.00            
ATOM     92  C29 BCD     1      11.960  29.350  14.600  1.00  0.00            
ATOM     93  O24 BCD     1      12.440  29.800  13.330  1.00  0.00            
ATOM     94  C30 BCD     1      10.840  28.270  14.410  1.00  0.00            
ATOM     95  O25 BCD     1      11.340  27.180  13.590  1.00  0.00            
ATOM     96  H41 BCD     1      13.600  30.980  12.300  1.00  0.00            
ATOM     97  H42 BCD     1      12.560  32.480  13.460  1.00  0.00            
ATOM     98  H43 BCD     1      15.050  32.010  14.530  1.00  0.00            
ATOM     99  H44 BCD     1      12.990  31.230  16.260  1.00  0.00            
ATOM    100  H45 BCD     1      12.590  33.460  16.180  1.00  0.00            
ATOM    101  H46 BCD     1      10.450  31.000  14.880  1.00  0.00            
ATOM    102  H47 BCD     1      12.750  29.050  15.290  1.00  0.00            
ATOM    103  H48 BCD     1      10.420  28.010  15.400  1.00  0.00            
ATOM    104  H49 BCD     1      10.020  28.740  13.860  1.00  0.00            
ATOM    105  H50 BCD     1      10.770  26.420  13.750  1.00  0.00            
ATOM    106  C31 BCD     1      18.090  28.010  12.610  1.00  0.00            
ATOM    107  O26 BCD     1      18.690  28.610  13.770  1.00  0.00            
ATOM    108  C32 BCD     1      17.630  29.170  11.720  1.00  0.00            
ATOM    109  O27 BCD     1      18.780  29.730  11.030  1.00  0.00            
ATOM    110  C33 BCD     1      16.690  30.110  12.450  1.00  0.00            
ATOM    111  C34 BCD     1      15.470  29.310  12.960  1.00  0.00            
ATOM    112  C35 BCD     1      15.960  28.120  13.820  1.00  0.00            
ATOM    113  O28 BCD     1      16.980  27.340  13.110  1.00  0.00            
ATOM    114  C36 BCD     1      14.790  27.260  14.140  1.00  0.00            
ATOM    115  O29 BCD     1      14.040  26.910  12.950  1.00  0.00            
ATOM    116  O30 BCD     1      16.300  31.170  11.620  1.00  0.00            
ATOM    117  H51 BCD     1      18.810  27.410  12.050  1.00  0.00            
ATOM    118  H52 BCD     1      17.010  28.570  11.040  1.00  0.00            
ATOM    119  H53 BCD     1      18.920  29.170  10.260  1.00  0.00            
ATOM    120  H54 BCD     1      17.220  30.460  13.340  1.00  0.00            
ATOM    121  H55 BCD     1      16.970  31.830  11.810  1.00  0.00            
ATOM    122  H56 BCD     1      14.820  28.960  12.140  1.00  0.00            
ATOM    123  H57 BCD     1      16.470  28.310  14.770  1.00  0.00            
ATOM    124  H58 BCD     1      15.110  26.310  14.590  1.00  0.00            
ATOM    125  H59 BCD     1      14.260  27.850  14.900  1.00  0.00            
ATOM    126  H60 BCD     1      13.120  26.960  13.240  1.00  0.00            
ATOM    127  C37 BCD     1      21.590  29.080  16.320  1.00  0.00            
ATOM    128  O31 BCD     1      20.450  29.420  17.080  1.00  0.00            
ATOM    129  C38 BCD     1      21.810  29.930  15.040  1.00  0.00            
ATOM    130  O32 BCD     1      22.100  31.280  15.480  1.00  0.00            
ATOM    131  C39 BCD     1      20.620  29.910  14.110  1.00  0.00            
ATOM    132  O33 BCD     1      20.830  30.630  12.860  1.00  0.00            
ATOM    133  C40 BCD     1      20.070  28.500  13.940  1.00  0.00            
ATOM    134  C41 BCD     1      20.280  27.540  15.070  1.00  0.00            
ATOM    135  O34 BCD     1      21.520  27.800  15.750  1.00  0.00            
ATOM    136  C42 BCD     1      20.410  26.080  14.590  1.00  0.00            
ATOM    137  O35 BCD     1      20.520  25.130  15.630  1.00  0.00            
ATOM    138  H61 BCD     1      22.500  29.110  16.930  1.00  0.00            
ATOM    139  H62 BCD     1      22.730  29.540  14.610  1.00  0.00            
ATOM    140  H63 BCD     1      22.210  31.870  14.720  1.00  0.00            
ATOM    141  H64 BCD     1      19.960  30.570  14.680  1.00  0.00            
ATOM    142  H65 BCD     1      20.150  30.400  12.230  1.00  0.00            
ATOM    143  H66 BCD     1      20.660  28.030  13.140  1.00  0.00            
ATOM    144  H67 BCD     1      19.360  27.610  15.660  1.00  0.00            
ATOM    145  H68 BCD     1      19.550  25.820  13.960  1.00  0.00            
ATOM    146  H69 BCD     1      21.260  26.100  13.900  1.00  0.00            
ATOM    147  H70 BCD     1      19.930  25.460  16.320  1.00  0.00            
ATOM    148  C1  CX6     2      14.310  33.480  21.050  1.00  0.00            
ATOM    149  C2  CX6     2      13.010  33.140  20.250  1.00  0.00            
ATOM    150  O1  CX6     2      13.100  31.850  19.800  1.00  0.00            
ATOM    151  C3  CX6     2      14.160  31.570  19.010  1.00  0.00            
ATOM    152  N1  CX6     2      14.590  32.450  18.070  1.00  0.00            
ATOM    153  C4  CX6     2      15.450  31.640  17.380  1.00  0.00            
ATOM    154  C5  CX6     2      16.370  32.150  16.430  1.00  0.00            
ATOM    155  C6  CX6     2      17.350  31.320  15.910  1.00  0.00            
ATOM    156  C7  CX6     2      17.420  30.000  16.380  1.00  0.00            
ATOM    157  C8  CX6     2      16.610  29.510  17.450  1.00  0.00            
ATOM    158  C9  CX6     2      16.830  28.130  17.910  1.00  0.00            
ATOM    159  O2  CX6     2      16.870  27.780  19.080  1.00  0.00            
ATOM    160  O3  CX6     2      17.240  27.280  16.910  1.00  0.00            
ATOM    161  C10 CX6     2      17.270  25.910  17.250  1.00  0.00            
ATOM    162  C11 CX6     2      17.240  25.170  15.940  1.00  0.00            
ATOM    163  O4  CX6     2      18.600  25.630  17.770  1.00  0.00            
ATOM    164  C12 CX6     2      18.740  24.780  18.790  1.00  0.00            
ATOM    165  O5  CX6     2      17.860  24.080  19.210  1.00  0.00            
ATOM    166  O6  CX6     2      20.080  24.540  19.020  1.00  0.00            
ATOM    167  C13 CX6     2      20.390  23.510  19.990  1.00  0.00            
ATOM    168  C14 CX6     2      21.760  22.980  19.520  1.00  0.00            
ATOM    169  C15 CX6     2      22.340  21.990  20.550  1.00  0.00            
ATOM    170  C16 CX6     2      22.350  22.610  22.020  1.00  0.00            
ATOM    171  C17 CX6     2      20.890  22.980  22.440  1.00  0.00            
ATOM    172  C18 CX6     2      20.300  23.990  21.470  1.00  0.00            
ATOM    173  C19 CX6     2      15.670  30.400  17.930  1.00  0.00            
ATOM    174  N2  CX6     2      14.660  30.290  18.950  1.00  0.00            
ATOM    175  C20 CX6     2      14.250  29.190  19.830  1.00  0.00            
ATOM    176  C21 CX6     2      13.920  27.860  19.170  1.00  0.00            
ATOM    177  C22 CX6     2      14.070  26.650  19.850  1.00  0.00            
ATOM    178  C23 CX6     2      13.670  25.410  19.270  1.00  0.00            
ATOM    179  C24 CX6     2      13.040  25.370  18.030  1.00  0.00            
ATOM    180  C25 CX6     2      12.730  24.070  17.300  1.00  0.00            
ATOM    181  C26 CX6     2      13.240  23.930  15.970  1.00  0.00            
ATOM    182  C27 CX6     2      13.250  22.690  15.310  1.00  0.00            
ATOM    183  C28 CX6     2      12.670  21.570  16.010  1.00  0.00            
ATOM    184  C29 CX6     2      12.030  21.740  17.290  1.00  0.00            
ATOM    185  C30 CX6     2      12.100  22.990  17.920  1.00  0.00            
ATOM    186  C31 CX6     2      11.550  23.050  19.240  1.00  0.00            
ATOM    187  N3  CX6     2      10.710  24.000  19.630  1.00  0.00            
ATOM    188  N4  CX6     2      10.360  23.760  20.830  1.00  0.00            
ATOM    189  N5  CX6     2      10.960  22.610  21.130  1.00  0.00            
ATOM    190  N6  CX6     2      11.780  22.070  20.100  1.00  0.00            
ATOM    191  C32 CX6     2      12.990  26.620  17.280  1.00  0.00            
ATOM    192  C33 CX6     2      13.400  27.830  17.860  1.00  0.00            
ATOM    193  H1  CX6     2      14.220  34.500  21.450  1.00  0.00            
ATOM    194  H2  CX6     2      14.520  32.840  21.910  1.00  0.00            
ATOM    195  H3  CX6     2      15.200  33.410  20.400  1.00  0.00            
ATOM    196  H4  CX6     2      13.030  33.900  19.460  1.00  0.00            
ATOM    197  H5  CX6     2      12.150  33.300  20.910  1.00  0.00            
ATOM    198  H6  CX6     2      16.210  33.170  16.080  1.00  0.00            
ATOM    199  H7  CX6     2      17.990  31.620  15.090  1.00  0.00            
ATOM    200  H8  CX6     2      18.200  29.410  15.890  1.00  0.00            
ATOM    201  H9  CX6     2      16.440  25.620  17.890  1.00  0.00            
ATOM    202  H10 CX6     2      16.210  25.040  15.590  1.00  0.00            
ATOM    203  H11 CX6     2      17.870  25.810  15.310  1.00  0.00            
ATOM    204  H12 CX6     2      17.730  24.200  16.050  1.00  0.00            
ATOM    205  H13 CX6     2      19.720  22.670  19.810  1.00  0.00            
ATOM    206  H14 CX6     2      22.390  23.870  19.450  1.00  0.00            
ATOM    207  H15 CX6     2      21.640  22.520  18.520  1.00  0.00            
ATOM    208  H16 CX6     2      23.350  21.650  20.260  1.00  0.00            
ATOM    209  H17 CX6     2      21.640  21.140  20.500  1.00  0.00            
ATOM    210  H18 CX6     2      23.050  23.450  21.950  1.00  0.00            
ATOM    211  H19 CX6     2      22.760  21.890  22.740  1.00  0.00            
ATOM    212  H20 CX6     2      20.960  23.440  23.440  1.00  0.00            
ATOM    213  H21 CX6     2      20.350  22.030  22.430  1.00  0.00            
ATOM    214  H22 CX6     2      19.260  24.140  21.780  1.00  0.00            
ATOM    215  H23 CX6     2      20.850  24.910  21.720  1.00  0.00            
ATOM    216  H24 CX6     2      13.300  29.570  20.230  1.00  0.00            
ATOM    217  H25 CX6     2      15.010  29.110  20.620  1.00  0.00            
ATOM    218  H26 CX6     2      14.470  26.590  20.850  1.00  0.00            
ATOM    219  H27 CX6     2      13.850  24.480  19.810  1.00  0.00            
ATOM    220  H28 CX6     2      13.850  24.670  15.480  1.00  0.00            
ATOM    221  H29 CX6     2      13.700  22.550  14.330  1.00  0.00            
ATOM    222  H30 CX6     2      12.620  20.630  15.460  1.00  0.00            
ATOM    223  H31 CX6     2      11.590  20.870  17.760  1.00  0.00            
ATOM    224  H32 CX6     2      10.770  22.100  21.980  1.00  0.00            
ATOM    225  H33 CX6     2      12.720  26.700  16.230  1.00  0.00            
ATOM    226  H34 CX6     2      13.300  28.730  17.260  1.00  0.00            
TER
ENDMDL
MODEL        1
ATOM      1  C1  BCD     1      20.770  21.970  14.880  1.00  0.00            
ATOM      2  O1  BCD     1      19.850  22.320  15.900  1.00  0.00            
ATOM      3  C2  BCD     1      21.720  23.140  14.500  1.00  0.00            
ATOM      4  O2  BCD     1      22.630  23.490  15.600  1.00  0.00            
ATOM      5  C3  BCD     1      20.930  24.300  13.910  1.00  0.00            
ATOM      6  O3  BCD     1      21.740  25.350  13.380  1.00  0.00            
ATOM      7  C4  BCD     1      19.990  23.750  12.760  1.00  0.00            
ATOM      8  C5  BCD     1      19.180  22.470  13.170  1.00  0.00            
ATOM      9  O4  BCD     1      20.040  21.500  13.720  1.00  0.00            
ATOM     10  C6  BCD     1      18.400  21.850  12.020  1.00  0.00            
ATOM     11  O5  BCD     1      19.240  21.580  10.890  1.00  0.00            
ATOM     12  H1  BCD     1      21.400  21.160  15.280  1.00  0.00            
ATOM     13  H2  BCD     1      22.400  22.770  13.720  1.00  0.00            
ATOM     14  H3  BCD     1      22.560  24.450  15.700  1.00  0.00            
ATOM     15  H4  BCD     1      20.210  24.620  14.670  1.00  0.00            
ATOM     16  H5  BCD     1      22.160  25.760  14.140  1.00  0.00            
ATOM     17  H6  BCD     1      20.570  23.520  11.860  1.00  0.00            
ATOM     18  H7  BCD     1      18.440  22.750  13.940  1.00  0.00            
ATOM     19  H8  BCD     1      18.090  20.890  12.450  1.00  0.00            
ATOM     20  H9  BCD     1      17.530  22.500  11.890  1.00  0.00            
ATOM     21  H10 BCD     1      18.850  20.810  10.470  1.00  0.00            
ATOM     22  C7  BCD     1      18.780  20.950  19.700  1.00  0.00            
ATOM     23  O6  BCD     1      18.530  22.200  20.230  1.00  0.00            
ATOM     24  C8  BCD     1      20.230  20.820  19.230  1.00  0.00            
ATOM     25  O7  BCD     1      21.150  21.090  20.330  1.00  0.00            
ATOM     26  C9  BCD     1      20.490  21.790  18.100  1.00  0.00            
ATOM     27  O8  BCD     1      21.830  21.880  17.750  1.00  0.00            
ATOM     28  C10 BCD     1      19.600  21.450  16.960  1.00  0.00            
ATOM     29  C11 BCD     1      18.130  21.530  17.410  1.00  0.00            
ATOM     30  O9  BCD     1      17.950  20.710  18.570  1.00  0.00            
ATOM     31  C12 BCD     1      17.220  21.050  16.270  1.00  0.00            
ATOM     32  O10 BCD     1      15.870  21.460  16.630  1.00  0.00            
ATOM     33  H11 BCD     1      18.610  20.120  20.400  1.00  0.00            
ATOM     34  H12 BCD     1      20.350  19.800  18.820  1.00  0.00            
ATOM     35  H13 BCD     1      22.100  20.970  20.180  1.00  0.00            
ATOM     36  H14 BCD     1      20.060  22.720  18.500  1.00  0.00            
ATOM     37  H15 BCD     1      21.830  22.680  17.210  1.00  0.00            
ATOM     38  H16 BCD     1      19.760  20.420  16.600  1.00  0.00            
ATOM     39  H17 BCD     1      17.790  22.540  17.660  1.00  0.00            
ATOM     40  H18 BCD     1      17.490  21.500  15.300  1.00  0.00            
ATOM     41  H19 BCD     1      17.310  19.960  16.200  1.00  0.00            
ATOM     42  H20 BCD     1      15.960  22.390  16.840  1.00  0.00            
ATOM     43  C13 BCD     1      17.010  24.390  23.280  1.00  0.00            
ATOM     44  O11 BCD     1      17.150  25.540  22.360  1.00  0.00            
ATOM     45  C14 BCD     1      18.350  23.880  23.550  1.00  0.00            
ATOM     46  O12 BCD     1      19.130  24.920  24.160  1.00  0.00            
ATOM     47  C15 BCD     1      18.930  23.320  22.290  1.00  0.00            
ATOM     48  O13 BCD     1      20.270  22.790  22.410  1.00  0.00            
ATOM     49  C16 BCD     1      18.030  22.300  21.570  1.00  0.00            
ATOM     50  C17 BCD     1      16.620  22.860  21.510  1.00  0.00            
ATOM     51  O14 BCD     1      16.230  23.350  22.780  1.00  0.00            
ATOM     52  C18 BCD     1      15.570  21.790  21.090  1.00  0.00            
ATOM     53  O15 BCD     1      15.630  20.500  21.880  1.00  0.00            
ATOM     54  H21 BCD     1      16.610  24.790  24.220  1.00  0.00            
ATOM     55  H22 BCD     1      18.200  22.990  24.170  1.00  0.00            
ATOM     56  H23 BCD     1      18.790  25.050  25.050  1.00  0.00            
ATOM     57  H24 BCD     1      19.010  24.210  21.660  1.00  0.00            
ATOM     58  H25 BCD     1      20.520  22.460  21.540  1.00  0.00            
ATOM     59  H26 BCD     1      18.030  21.450  22.250  1.00  0.00            
ATOM     60  H27 BCD     1      16.480  23.680  20.790  1.00  0.00            
ATOM     61  H28 BCD     1      14.580  22.260  21.150  1.00  0.00            
ATOM     62  H29 BCD     1      15.700  21.590  20.020  1.00  0.00            
ATOM     63  H30 BCD     1      15.030  19.910  21.410  1.00  0.00            
ATOM     64  C19 BCD     1      15.740  29.380  21.590  1.00  0.00            
ATOM     65  O16 BCD     1      16.130  29.270  20.220  1.00  0.00            
ATOM     66  C20 BCD     1      16.850  29.270  22.560  1.00  0.00            
ATOM     67  O17 BCD     1      17.700  30.340  22.370  1.00  0.00            
ATOM     68  C21 BCD     1      17.600  27.910  22.440  1.00  0.00            
ATOM     69  O18 BCD     1      18.700  27.800  23.390  1.00  0.00            
ATOM     70  C22 BCD     1      16.570  26.820  22.720  1.00  0.00            
ATOM     71  C23 BCD     1      15.340  27.000  21.870  1.00  0.00            
ATOM     72  O19 BCD     1      14.810  28.360  21.930  1.00  0.00            
ATOM     73  C24 BCD     1      14.160  25.970  22.060  1.00  0.00            
ATOM     74  O20 BCD     1      13.710  25.790  23.430  1.00  0.00            
ATOM     75  H31 BCD     1      15.150  30.300  21.720  1.00  0.00            
ATOM     76  H32 BCD     1      16.450  29.300  23.580  1.00  0.00            
ATOM     77  H33 BCD     1      18.030  30.240  21.470  1.00  0.00            
ATOM     78  H34 BCD     1      17.990  27.950  21.420  1.00  0.00            
ATOM     79  H35 BCD     1      19.050  26.900  23.300  1.00  0.00            
ATOM     80  H36 BCD     1      16.330  26.860  23.790  1.00  0.00            
ATOM     81  H37 BCD     1      15.670  26.960  20.820  1.00  0.00            
ATOM     82  H38 BCD     1      13.330  26.170  21.370  1.00  0.00            
ATOM     83  H39 BCD     1      14.570  25.040  21.640  1.00  0.00            
ATOM     84  H40 BCD     1      12.860  25.350  23.330  1.00  0.00            
ATOM     85  C25 BCD     1      17.430  31.670  16.920  1.00  0.00            
ATOM     86  O21 BCD     1      17.540  30.670  15.970  1.00  0.00            
ATOM     87  C26 BCD     1      18.370  31.490  18.140  1.00  0.00            
ATOM     88  O22 BCD     1      19.670  31.470  17.550  1.00  0.00            
ATOM     89  C27 BCD     1      17.980  30.250  19.020  1.00  0.00            
ATOM     90  O23 BCD     1      18.920  30.130  20.120  1.00  0.00            
ATOM     91  C28 BCD     1      16.530  30.430  19.490  1.00  0.00            
ATOM     92  C29 BCD     1      15.580  30.640  18.230  1.00  0.00            
ATOM     93  O24 BCD     1      16.090  31.760  17.360  1.00  0.00            
ATOM     94  C30 BCD     1      14.160  30.890  18.680  1.00  0.00            
ATOM     95  O25 BCD     1      13.400  31.450  17.550  1.00  0.00            
ATOM     96  H41 BCD     1      17.610  32.640  16.440  1.00  0.00            
ATOM     97  H42 BCD     1      18.270  32.440  18.700  1.00  0.00            
ATOM     98  H43 BCD     1      19.640  30.790  16.870  1.00  0.00            
ATOM     99  H44 BCD     1      17.960  29.340  18.390  1.00  0.00            
ATOM    100  H45 BCD     1      19.680  29.650  19.780  1.00  0.00            
ATOM    101  H46 BCD     1      16.550  31.360  20.090  1.00  0.00            
ATOM    102  H47 BCD     1      15.640  29.770  17.560  1.00  0.00            
ATOM    103  H48 BCD     1      13.530  30.100  19.100  1.00  0.00            
ATOM    104  H49 BCD     1      14.250  31.490  19.600  1.00  0.00            
ATOM    105  H50 BCD     1      12.520  31.080  17.480  1.00  0.00            
ATOM    106  C31 BCD     1      17.390  30.100  11.880  1.00  0.00            
ATOM    107  O26 BCD     1      18.130  28.930  12.060  1.00  0.00            
ATOM    108  C32 BCD     1      18.130  31.400  12.390  1.00  0.00            
ATOM    109  O27 BCD     1      19.280  31.520  11.570  1.00  0.00            
ATOM    110  C33 BCD     1      18.510  31.300  13.860  1.00  0.00            
ATOM    111  C34 BCD     1      17.230  30.980  14.590  1.00  0.00            
ATOM    112  C35 BCD     1      16.390  29.790  14.020  1.00  0.00            
ATOM    113  O28 BCD     1      16.200  30.010  12.640  1.00  0.00            
ATOM    114  C36 BCD     1      15.100  29.470  14.750  1.00  0.00            
ATOM    115  O29 BCD     1      14.340  30.650  15.140  1.00  0.00            
ATOM    116  O30 BCD     1      18.930  32.640  14.290  1.00  0.00            
ATOM    117  H51 BCD     1      17.230  30.130  10.790  1.00  0.00            
ATOM    118  H52 BCD     1      17.540  32.290  12.140  1.00  0.00            
ATOM    119  H53 BCD     1      19.040  31.280  10.680  1.00  0.00            
ATOM    120  H54 BCD     1      19.340  30.600  14.030  1.00  0.00            
ATOM    121  H55 BCD     1      19.440  32.810  13.490  1.00  0.00            
ATOM    122  H56 BCD     1      16.590  31.870  14.490  1.00  0.00            
ATOM    123  H57 BCD     1      16.970  28.900  14.270  1.00  0.00            
ATOM    124  H58 BCD     1      14.520  28.780  14.130  1.00  0.00            
ATOM    125  H59 BCD     1      15.330  28.840  15.620  1.00  0.00            
ATOM    126  H60 BCD     1      14.360  30.710  16.100  1.00  0.00            
ATOM    127  C37 BCD     1      19.070  25.190  11.060  1.00  0.00            
ATOM    128  O31 BCD     1      19.070  24.790  12.460  1.00  0.00            
ATOM    129  C38 BCD     1      20.160  26.160  10.610  1.00  0.00            
ATOM    130  O32 BCD     1      21.520  25.630  10.820  1.00  0.00            
ATOM    131  C39 BCD     1      19.860  27.540  11.170  1.00  0.00            
ATOM    132  O33 BCD     1      20.670  28.540  10.530  1.00  0.00            
ATOM    133  C40 BCD     1      18.390  27.950  11.070  1.00  0.00            
ATOM    134  C41 BCD     1      17.340  26.870  11.250  1.00  0.00            
ATOM    135  O34 BCD     1      17.760  25.620  10.690  1.00  0.00            
ATOM    136  C42 BCD     1      16.000  27.260  10.630  1.00  0.00            
ATOM    137  O35 BCD     1      15.120  26.100  10.560  1.00  0.00            
ATOM    138  H61 BCD     1      19.230  24.240  10.530  1.00  0.00            
ATOM    139  H62 BCD     1      19.970  26.280   9.540  1.00  0.00            
ATOM    140  H63 BCD     1      21.600  25.450  11.760  1.00  0.00            
ATOM    141  H64 BCD     1      20.070  27.480  12.250  1.00  0.00            
ATOM    142  H65 BCD     1      20.620  29.330  11.080  1.00  0.00            
ATOM    143  H66 BCD     1      18.230  28.410  10.090  1.00  0.00            
ATOM    144  H67 BCD     1      17.190  26.800  12.330  1.00  0.00            
ATOM    145  H68 BCD     1      15.590  28.100  11.210  1.00  0.00            
ATOM    146  H69 BCD     1      16.240  27.680   9.650  1.00  0.00            
ATOM    147  H70 BCD     1      15.630  25.370  10.200  1.00  0.00            
ATOM    148  C1  CX6     2      21.830  25.150  20.520  1.00  0.00            
ATOM    149  C2  CX6     2      21.060  26.280  21.230  1.00  0.00            
ATOM    150  O1  CX6     2      19.740  26.420  20.600  1.00  0.00            
ATOM    151  C3  CX6     2      19.570  26.700  19.310  1.00  0.00            
ATOM    152  N1  CX6     2      20.310  27.660  18.790  1.00  0.00            
ATOM    153  C4  CX6     2      19.930  27.570  17.450  1.00  0.00            
ATOM    154  C5  CX6     2      20.530  28.340  16.470  1.00  0.00            
ATOM    155  C6  CX6     2      20.070  28.170  15.150  1.00  0.00            
ATOM    156  C7  CX6     2      18.930  27.380  14.930  1.00  0.00            
ATOM    157  C8  CX6     2      18.450  26.420  15.930  1.00  0.00            
ATOM    158  C9  CX6     2      17.440  25.330  15.580  1.00  0.00            
ATOM    159  O2  CX6     2      17.320  24.260  16.170  1.00  0.00            
ATOM    160  O3  CX6     2      16.470  25.720  14.660  1.00  0.00            
ATOM    161  C10 CX6     2      15.270  24.950  14.520  1.00  0.00            
ATOM    162  C11 CX6     2      14.330  25.920  13.970  1.00  0.00            
ATOM    163  O4  CX6     2      15.600  23.850  13.570  1.00  0.00            
ATOM    164  C12 CX6     2      14.670  22.920  13.590  1.00  0.00            
ATOM    165  O5  CX6     2      13.600  22.990  14.180  1.00  0.00            
ATOM    166  O6  CX6     2      15.130  21.900  12.830  1.00  0.00            
ATOM    167  C13 CX6     2      14.170  20.770  12.710  1.00  0.00            
ATOM    168  C14 CX6     2      14.230  20.060  11.320  1.00  0.00            
ATOM    169  C15 CX6     2      15.650  19.460  11.050  1.00  0.00            
ATOM    170  C16 CX6     2      16.210  18.660  12.160  1.00  0.00            
ATOM    171  C17 CX6     2      15.870  19.090  13.580  1.00  0.00            
ATOM    172  C18 CX6     2      14.440  19.710  13.730  1.00  0.00            
ATOM    173  C19 CX6     2      18.950  26.640  17.250  1.00  0.00            
ATOM    174  N2  CX6     2      18.580  26.090  18.490  1.00  0.00            
ATOM    175  C20 CX6     2      17.420  25.320  18.950  1.00  0.00            
ATOM    176  C21 CX6     2      15.970  25.550  18.380  1.00  0.00            
ATOM    177  C22 CX6     2      15.010  24.520  18.340  1.00  0.00            
ATOM    178  C23 CX6     2      13.730  24.740  17.860  1.00  0.00            
ATOM    179  C24 CX6     2      13.320  26.010  17.510  1.00  0.00            
ATOM    180  C25 CX6     2      11.900  26.250  17.080  1.00  0.00            
ATOM    181  C26 CX6     2      11.620  27.290  16.150  1.00  0.00            
ATOM    182  C27 CX6     2      10.290  27.600  15.760  1.00  0.00            
ATOM    183  C28 CX6     2       9.240  26.820  16.260  1.00  0.00            
ATOM    184  C29 CX6     2       9.510  25.750  17.100  1.00  0.00            
ATOM    185  C30 CX6     2      10.750  25.520  17.600  1.00  0.00            
ATOM    186  C31 CX6     2      10.760  24.350  18.500  1.00  0.00            
ATOM    187  N3  CX6     2      11.000  24.510  19.830  1.00  0.00            
ATOM    188  N4  CX6     2      10.930  23.350  20.410  1.00  0.00            
ATOM    189  N5  CX6     2      10.920  22.490  19.340  1.00  0.00            
ATOM    190  N6  CX6     2      10.740  23.070  18.150  1.00  0.00            
ATOM    191  C32 CX6     2      14.260  27.060  17.570  1.00  0.00            
ATOM    192  C33 CX6     2      15.570  26.860  18.040  1.00  0.00            
ATOM    193  H1  CX6     2      22.650  24.800  21.160  1.00  0.00            
ATOM    194  H2  CX6     2      21.100  24.340  20.400  1.00  0.00            
ATOM    195  H3  CX6     2      22.340  25.500  19.620  1.00  0.00            
ATOM    196  H4  CX6     2      21.620  27.220  21.110  1.00  0.00            
ATOM    197  H5  CX6     2      20.940  25.970  22.280  1.00  0.00            
ATOM    198  H6  CX6     2      21.360  29.000  16.690  1.00  0.00            
ATOM    199  H7  CX6     2      20.390  28.840  14.360  1.00  0.00            
ATOM    200  H8  CX6     2      18.510  27.440  13.930  1.00  0.00            
ATOM    201  H9  CX6     2      14.880  24.640  15.490  1.00  0.00            
ATOM    202  H10 CX6     2      13.870  26.510  14.760  1.00  0.00            
ATOM    203  H11 CX6     2      14.860  26.640  13.330  1.00  0.00            
ATOM    204  H12 CX6     2      13.540  25.520  13.310  1.00  0.00            
ATOM    205  H13 CX6     2      13.180  21.240  12.770  1.00  0.00            
ATOM    206  H14 CX6     2      14.120  20.850  10.560  1.00  0.00            
ATOM    207  H15 CX6     2      13.370  19.380  11.310  1.00  0.00            
ATOM    208  H16 CX6     2      16.330  20.270  10.770  1.00  0.00            
ATOM    209  H17 CX6     2      15.650  18.770  10.190  1.00  0.00            
ATOM    210  H18 CX6     2      17.300  18.670  12.050  1.00  0.00            
ATOM    211  H19 CX6     2      15.820  17.640  12.010  1.00  0.00            
ATOM    212  H20 CX6     2      16.470  19.930  13.950  1.00  0.00            
ATOM    213  H21 CX6     2      16.110  18.270  14.280  1.00  0.00            
ATOM    214  H22 CX6     2      13.710  18.900  13.670  1.00  0.00            
ATOM    215  H23 CX6     2      14.400  20.200  14.710  1.00  0.00            
ATOM    216  H24 CX6     2      17.390  25.640  20.000  1.00  0.00            
ATOM    217  H25 CX6     2      17.630  24.250  18.820  1.00  0.00            
ATOM    218  H26 CX6     2      15.290  23.540  18.720  1.00  0.00            
ATOM    219  H27 CX6     2      13.180  23.820  17.660  1.00  0.00            
ATOM    220  H28 CX6     2      12.460  27.850  15.740  1.00  0.00            
ATOM    221  H29 CX6     2      10.150  28.380  15.020  1.00  0.00            
ATOM    222  H30 CX6     2       8.290  26.880  15.730  1.00  0.00            
ATOM    223  H31 CX6     2       8.710  25.080  17.410  1.00  0.00            
ATOM    224  H32 CX6     2      10.990  21.500  19.550  1.00  0.00            
ATOM    225  H33 CX6     2      13.850  28.040  17.360  1.00  0.00            
ATOM    226  H34 CX6     2      16.240  27.700  18.180  1.00  0.00            
TER
ENDMDL
MODEL        1
ATOM      1  C1  BCD     1      20.790  31.410   7.810  1.00  0.00            
ATOM      2  O1  BCD     1      19.630  31.120   8.550  1.00  0.00            
ATOM      3  C2  BCD     1      20.810  30.550   6.570  1.00  0.00            
ATOM      4  O2  BCD     1      19.600  30.800   5.810  1.00  0.00            
ATOM      5  C3  BCD     1      21.120  29.080   6.790  1.00  0.00            
ATOM      6  O3  BCD     1      21.450  28.470   5.520  1.00  0.00            
ATOM      7  C4  BCD     1      22.370  28.960   7.690  1.00  0.00            
ATOM      8  C5  BCD     1      22.300  29.840   8.920  1.00  0.00            
ATOM      9  O4  BCD     1      22.020  31.160   8.530  1.00  0.00            
ATOM     10  C6  BCD     1      23.510  29.840   9.840  1.00  0.00            
ATOM     11  O5  BCD     1      23.140  30.120  11.130  1.00  0.00            
ATOM     12  H1  BCD     1      20.730  32.470   7.540  1.00  0.00            
ATOM     13  H2  BCD     1      21.570  30.980   5.910  1.00  0.00            
ATOM     14  H3  BCD     1      19.700  30.430   4.930  1.00  0.00            
ATOM     15  H4  BCD     1      20.260  28.610   7.280  1.00  0.00            
ATOM     16  H5  BCD     1      20.670  28.560   4.970  1.00  0.00            
ATOM     17  H6  BCD     1      23.270  29.360   7.190  1.00  0.00            
ATOM     18  H7  BCD     1      21.430  29.460   9.470  1.00  0.00            
ATOM     19  H8  BCD     1      24.050  28.880   9.790  1.00  0.00            
ATOM     20  H9  BCD     1      24.170  30.640   9.470  1.00  0.00            
ATOM     21  H10 BCD     1      22.590  29.370  11.380  1.00  0.00            
ATOM     22  C7  BCD     1      16.210  32.330  10.550  1.00  0.00            
ATOM     23  O6  BCD     1      16.110  30.990  10.960  1.00  0.00            
ATOM     24  C8  BCD     1      16.140  32.370   8.990  1.00  0.00            
ATOM     25  O7  BCD     1      14.900  32.010   8.400  1.00  0.00            
ATOM     26  C9  BCD     1      17.300  31.630   8.350  1.00  0.00            
ATOM     27  O8  BCD     1      17.300  31.790   6.970  1.00  0.00            
ATOM     28  C10 BCD     1      18.660  32.100   8.870  1.00  0.00            
ATOM     29  C11 BCD     1      18.670  32.280  10.360  1.00  0.00            
ATOM     30  O9  BCD     1      17.470  32.880  10.900  1.00  0.00            
ATOM     31  C12 BCD     1      19.890  33.000  10.980  1.00  0.00            
ATOM     32  O10 BCD     1      20.040  34.260  10.450  1.00  0.00            
ATOM     33  H11 BCD     1      15.370  32.840  11.030  1.00  0.00            
ATOM     34  H12 BCD     1      16.410  33.360   8.620  1.00  0.00            
ATOM     35  H13 BCD     1      15.160  31.830   7.490  1.00  0.00            
ATOM     36  H14 BCD     1      17.150  30.540   8.430  1.00  0.00            
ATOM     37  H15 BCD     1      18.130  31.430   6.650  1.00  0.00            
ATOM     38  H16 BCD     1      18.870  33.080   8.420  1.00  0.00            
ATOM     39  H17 BCD     1      18.670  31.300  10.850  1.00  0.00            
ATOM     40  H18 BCD     1      19.780  33.150  12.070  1.00  0.00            
ATOM     41  H19 BCD     1      20.780  32.370  10.880  1.00  0.00            
ATOM     42  H20 BCD     1      20.830  34.350   9.910  1.00  0.00            
ATOM     43  C13 BCD     1      14.420  28.240  13.540  1.00  0.00            
ATOM     44  O11 BCD     1      15.580  27.430  13.320  1.00  0.00            
ATOM     45  C14 BCD     1      13.670  28.520  12.270  1.00  0.00            
ATOM     46  O12 BCD     1      12.940  27.360  11.710  1.00  0.00            
ATOM     47  C15 BCD     1      14.640  29.160  11.260  1.00  0.00            
ATOM     48  O13 BCD     1      14.130  29.170   9.930  1.00  0.00            
ATOM     49  C16 BCD     1      15.010  30.570  11.780  1.00  0.00            
ATOM     50  C17 BCD     1      15.480  30.410  13.210  1.00  0.00            
ATOM     51  O14 BCD     1      14.600  29.630  14.050  1.00  0.00            
ATOM     52  C18 BCD     1      15.580  31.740  13.830  1.00  0.00            
ATOM     53  O15 BCD     1      14.410  32.570  13.730  1.00  0.00            
ATOM     54  H21 BCD     1      13.690  27.750  14.200  1.00  0.00            
ATOM     55  H22 BCD     1      12.860  29.210  12.530  1.00  0.00            
ATOM     56  H23 BCD     1      13.590  26.720  11.390  1.00  0.00            
ATOM     57  H24 BCD     1      15.560  28.570  11.130  1.00  0.00            
ATOM     58  H25 BCD     1      14.860  29.520   9.410  1.00  0.00            
ATOM     59  H26 BCD     1      14.180  31.270  11.660  1.00  0.00            
ATOM     60  H27 BCD     1      16.450  29.900  13.270  1.00  0.00            
ATOM     61  H28 BCD     1      16.080  31.790  14.810  1.00  0.00            
ATOM     62  H29 BCD     1      16.410  32.260  13.330  1.00  0.00            
ATOM     63  H30 BCD     1      14.640  33.420  14.110  1.00  0.00            
ATOM     64  C19 BCD     1      16.540  23.400  13.930  1.00  0.00            
ATOM     65  O16 BCD     1      17.970  23.420  13.800  1.00  0.00            
ATOM     66  C20 BCD     1      15.780  23.800  12.700  1.00  0.00            
ATOM     67  O17 BCD     1      16.250  23.040  11.600  1.00  0.00            
ATOM     68  C21 BCD     1      15.900  25.290  12.420  1.00  0.00            
ATOM     69  O18 BCD     1      15.200  25.760  11.300  1.00  0.00            
ATOM     70  C22 BCD     1      15.450  26.080  13.650  1.00  0.00            
ATOM     71  C23 BCD     1      16.270  25.640  14.900  1.00  0.00            
ATOM     72  O19 BCD     1      16.100  24.190  15.060  1.00  0.00            
ATOM     73  C24 BCD     1      15.880  26.380  16.210  1.00  0.00            
ATOM     74  O20 BCD     1      14.610  25.860  16.700  1.00  0.00            
ATOM     75  H31 BCD     1      16.280  22.360  14.170  1.00  0.00            
ATOM     76  H32 BCD     1      14.730  23.530  12.900  1.00  0.00            
ATOM     77  H33 BCD     1      17.210  23.130  11.640  1.00  0.00            
ATOM     78  H34 BCD     1      16.990  25.410  12.400  1.00  0.00            
ATOM     79  H35 BCD     1      15.670  25.450  10.520  1.00  0.00            
ATOM     80  H36 BCD     1      14.400  25.820  13.810  1.00  0.00            
ATOM     81  H37 BCD     1      17.330  25.870  14.790  1.00  0.00            
ATOM     82  H38 BCD     1      16.680  26.200  16.940  1.00  0.00            
ATOM     83  H39 BCD     1      15.850  27.440  15.920  1.00  0.00            
ATOM     84  H40 BCD     1      14.600  24.910  16.870  1.00  0.00            
ATOM     85  C25 BCD     1      21.340  21.140  14.120  1.00  0.00            
ATOM     86  O21 BCD     1      21.840  21.770  12.950  1.00  0.00            
ATOM     87  C26 BCD     1      20.110  20.320  13.910  1.00  0.00            
ATOM     88  O22 BCD     1      20.450  19.170  13.120  1.00  0.00            
ATOM     89  C27 BCD     1      18.940  21.210  13.410  1.00  0.00            
ATOM     90  O23 BCD     1      17.730  20.400  13.210  1.00  0.00            
ATOM     91  C28 BCD     1      18.720  22.400  14.400  1.00  0.00            
ATOM     92  C29 BCD     1      20.080  23.120  14.620  1.00  0.00            
ATOM     93  O24 BCD     1      21.050  22.150  15.040  1.00  0.00            
ATOM     94  C30 BCD     1      20.090  24.310  15.480  1.00  0.00            
ATOM     95  O25 BCD     1      19.550  24.030  16.800  1.00  0.00            
ATOM     96  H41 BCD     1      22.150  20.610  14.630  1.00  0.00            
ATOM     97  H42 BCD     1      20.010  19.950  14.930  1.00  0.00            
ATOM     98  H43 BCD     1      20.910  19.520  12.360  1.00  0.00            
ATOM     99  H44 BCD     1      19.400  21.580  12.490  1.00  0.00            
ATOM    100  H45 BCD     1      17.810  20.080  12.310  1.00  0.00            
ATOM    101  H46 BCD     1      18.190  22.090  15.310  1.00  0.00            
ATOM    102  H47 BCD     1      20.420  23.550  13.670  1.00  0.00            
ATOM    103  H48 BCD     1      21.160  24.480  15.650  1.00  0.00            
ATOM    104  H49 BCD     1      19.490  25.090  14.990  1.00  0.00            
ATOM    105  H50 BCD     1      19.800  24.840  17.240  1.00  0.00            
ATOM    106  C31 BCD     1      24.790  22.930  10.660  1.00  0.00            
ATOM    107  O26 BCD     1      23.940  23.890  10.250  1.00  0.00            
ATOM    108  C32 BCD     1      24.240  21.560  10.290  1.00  0.00            
ATOM    109  O27 BCD     1      24.080  21.480   8.900  1.00  0.00            
ATOM    110  C33 BCD     1      22.940  21.310  11.030  1.00  0.00            
ATOM    111  C34 BCD     1      23.140  21.470  12.520  1.00  0.00            
ATOM    112  C35 BCD     1      23.950  22.710  12.920  1.00  0.00            
ATOM    113  O28 BCD     1      25.000  22.950  12.050  1.00  0.00            
ATOM    114  C36 BCD     1      24.500  22.630  14.340  1.00  0.00            
ATOM    115  O29 BCD     1      25.210  21.420  14.460  1.00  0.00            
ATOM    116  O30 BCD     1      22.230  20.070  10.740  1.00  0.00            
ATOM    117  H51 BCD     1      25.770  23.020  10.180  1.00  0.00            
ATOM    118  H52 BCD     1      24.990  20.880  10.710  1.00  0.00            
ATOM    119  H53 BCD     1      23.320  22.020   8.670  1.00  0.00            
ATOM    120  H54 BCD     1      22.240  22.140  10.840  1.00  0.00            
ATOM    121  H55 BCD     1      22.210  20.000   9.780  1.00  0.00            
ATOM    122  H56 BCD     1      23.630  20.620  13.010  1.00  0.00            
ATOM    123  H57 BCD     1      23.310  23.600  12.900  1.00  0.00            
ATOM    124  H58 BCD     1      25.180  23.460  14.600  1.00  0.00            
ATOM    125  H59 BCD     1      23.610  22.620  14.980  1.00  0.00            
ATOM    126  H60 BCD     1      26.090  21.700  14.190  1.00  0.00            
ATOM    127  C37 BCD     1      23.300  26.800   7.370  1.00  0.00            
ATOM    128  O31 BCD     1      22.420  27.640   8.130  1.00  0.00            
ATOM    129  C38 BCD     1      22.600  25.410   7.220  1.00  0.00            
ATOM    130  O32 BCD     1      21.290  25.670   6.760  1.00  0.00            
ATOM    131  C39 BCD     1      22.720  24.470   8.410  1.00  0.00            
ATOM    132  O33 BCD     1      22.230  23.180   8.160  1.00  0.00            
ATOM    133  C40 BCD     1      24.120  24.490   9.000  1.00  0.00            
ATOM    134  C41 BCD     1      24.640  25.910   9.170  1.00  0.00            
ATOM    135  O34 BCD     1      24.550  26.580   7.920  1.00  0.00            
ATOM    136  C42 BCD     1      26.120  25.840   9.480  1.00  0.00            
ATOM    137  O35 BCD     1      26.600  27.170   9.680  1.00  0.00            
ATOM    138  H61 BCD     1      23.460  27.210   6.370  1.00  0.00            
ATOM    139  H62 BCD     1      23.080  24.990   6.320  1.00  0.00            
ATOM    140  H63 BCD     1      20.950  26.460   7.210  1.00  0.00            
ATOM    141  H64 BCD     1      22.120  24.920   9.220  1.00  0.00            
ATOM    142  H65 BCD     1      21.390  23.210   7.680  1.00  0.00            
ATOM    143  H66 BCD     1      24.770  24.000   8.260  1.00  0.00            
ATOM    144  H67 BCD     1      24.070  26.440   9.950  1.00  0.00            
ATOM    145  H68 BCD     1      26.280  25.200  10.360  1.00  0.00            
ATOM    146  H69 BCD     1      26.690  25.330   8.700  1.00  0.00            
ATOM    147  H70 BCD     1      26.460  27.250  10.630  1.00  0.00            
ATOM    148  C1  CX6     2      17.340  27.720   6.720  1.00  0.00            
ATOM    149  C2  CX6     2      16.200  27.570   7.680  1.00  0.00            
ATOM    150  O1  CX6     2      16.720  27.770   8.990  1.00  0.00            
ATOM    151  C3  CX6     2      17.700  26.870   9.430  1.00  0.00            
ATOM    152  N1  CX6     2      17.480  25.580   9.140  1.00  0.00            
ATOM    153  C4  CX6     2      18.490  25.090   9.840  1.00  0.00            
ATOM    154  C5  CX6     2      18.820  23.740   9.800  1.00  0.00            
ATOM    155  C6  CX6     2      19.890  23.310  10.560  1.00  0.00            
ATOM    156  C7  CX6     2      20.660  24.240  11.280  1.00  0.00            
ATOM    157  C8  CX6     2      20.470  25.640  11.270  1.00  0.00            
ATOM    158  C9  CX6     2      21.480  26.600  11.790  1.00  0.00            
ATOM    159  O2  CX6     2      21.710  27.690  11.210  1.00  0.00            
ATOM    160  O3  CX6     2      22.010  26.200  12.980  1.00  0.00            
ATOM    161  C10 CX6     2      22.820  27.140  13.650  1.00  0.00            
ATOM    162  C11 CX6     2      23.200  26.500  15.020  1.00  0.00            
ATOM    163  O4  CX6     2      24.050  27.210  12.990  1.00  0.00            
ATOM    164  C12 CX6     2      24.680  28.380  13.020  1.00  0.00            
ATOM    165  O5  CX6     2      24.330  29.220  13.850  1.00  0.00            
ATOM    166  O6  CX6     2      25.960  28.190  12.690  1.00  0.00            
ATOM    167  C13 CX6     2      26.920  29.210  13.050  1.00  0.00            
ATOM    168  C14 CX6     2      28.270  28.500  12.820  1.00  0.00            
ATOM    169  C15 CX6     2      29.480  29.410  12.890  1.00  0.00            
ATOM    170  C16 CX6     2      29.230  30.590  11.920  1.00  0.00            
ATOM    171  C17 CX6     2      27.940  31.370  12.360  1.00  0.00            
ATOM    172  C18 CX6     2      26.800  30.380  12.160  1.00  0.00            
ATOM    173  C19 CX6     2      19.310  26.020  10.530  1.00  0.00            
ATOM    174  N2  CX6     2      18.710  27.270  10.290  1.00  0.00            
ATOM    175  C20 CX6     2      18.880  28.590  10.930  1.00  0.00            
ATOM    176  C21 CX6     2      19.270  28.730  12.400  1.00  0.00            
ATOM    177  C22 CX6     2      20.210  29.720  12.730  1.00  0.00            
ATOM    178  C23 CX6     2      20.700  29.800  14.060  1.00  0.00            
ATOM    179  C24 CX6     2      20.100  29.040  15.150  1.00  0.00            
ATOM    180  C25 CX6     2      20.630  29.180  16.560  1.00  0.00            
ATOM    181  C26 CX6     2      21.990  29.190  16.810  1.00  0.00            
ATOM    182  C27 CX6     2      22.630  29.490  18.040  1.00  0.00            
ATOM    183  C28 CX6     2      21.790  29.550  19.160  1.00  0.00            
ATOM    184  C29 CX6     2      20.360  29.320  18.930  1.00  0.00            
ATOM    185  C30 CX6     2      19.830  29.150  17.660  1.00  0.00            
ATOM    186  C31 CX6     2      18.400  29.280  17.640  1.00  0.00            
ATOM    187  N3  CX6     2      17.600  28.340  18.330  1.00  0.00            
ATOM    188  N4  CX6     2      16.370  28.690  18.190  1.00  0.00            
ATOM    189  N5  CX6     2      16.470  29.780  17.380  1.00  0.00            
ATOM    190  N6  CX6     2      17.660  30.240  17.120  1.00  0.00            
ATOM    191  C32 CX6     2      19.130  28.070  14.740  1.00  0.00            
ATOM    192  C33 CX6     2      18.730  27.950  13.380  1.00  0.00            
ATOM    193  H1  CX6     2      18.050  26.880   6.670  1.00  0.00            
ATOM    194  H2  CX6     2      17.020  27.800   5.680  1.00  0.00            
ATOM    195  H3  CX6     2      17.980  28.600   6.880  1.00  0.00            
ATOM    196  H4  CX6     2      15.880  26.530   7.550  1.00  0.00            
ATOM    197  H5  CX6     2      15.420  28.320   7.480  1.00  0.00            
ATOM    198  H6  CX6     2      18.190  23.060   9.240  1.00  0.00            
ATOM    199  H7  CX6     2      20.110  22.250  10.620  1.00  0.00            
ATOM    200  H8  CX6     2      21.530  23.890  11.830  1.00  0.00            
ATOM    201  H9  CX6     2      22.290  28.100  13.680  1.00  0.00            
ATOM    202  H10 CX6     2      22.310  26.360  15.640  1.00  0.00            
ATOM    203  H11 CX6     2      23.700  25.540  14.890  1.00  0.00            
ATOM    204  H12 CX6     2      23.840  27.210  15.550  1.00  0.00            
ATOM    205  H13 CX6     2      26.860  29.470  14.120  1.00  0.00            
ATOM    206  H14 CX6     2      28.290  28.060  11.820  1.00  0.00            
ATOM    207  H15 CX6     2      28.380  27.710  13.580  1.00  0.00            
ATOM    208  H16 CX6     2      30.320  28.850  12.460  1.00  0.00            
ATOM    209  H17 CX6     2      29.690  29.780  13.900  1.00  0.00            
ATOM    210  H18 CX6     2      29.150  30.170  10.910  1.00  0.00            
ATOM    211  H19 CX6     2      30.100  31.250  12.020  1.00  0.00            
ATOM    212  H20 CX6     2      27.910  32.250  11.700  1.00  0.00            
ATOM    213  H21 CX6     2      28.080  31.640  13.420  1.00  0.00            
ATOM    214  H22 CX6     2      25.840  30.900  12.250  1.00  0.00            
ATOM    215  H23 CX6     2      26.750  30.040  11.120  1.00  0.00            
ATOM    216  H24 CX6     2      17.910  29.100  10.880  1.00  0.00            
ATOM    217  H25 CX6     2      19.640  29.150  10.370  1.00  0.00            
ATOM    218  H26 CX6     2      20.620  30.290  11.900  1.00  0.00            
ATOM    219  H27 CX6     2      21.570  30.380  14.370  1.00  0.00            
ATOM    220  H28 CX6     2      22.610  29.070  15.930  1.00  0.00            
ATOM    221  H29 CX6     2      23.710  29.490  18.150  1.00  0.00            
ATOM    222  H30 CX6     2      22.250  29.650  20.140  1.00  0.00            
ATOM    223  H31 CX6     2      19.700  29.400  19.790  1.00  0.00            
ATOM    224  H32 CX6     2      15.630  30.220  17.050  1.00  0.00            
ATOM    225  H33 CX6     2      18.740  27.380  15.490  1.00  0.00            
ATOM    226  H34 CX6     2      18.140  27.080  13.110  1.00  0.00            
TER
ENDMDL
MODEL        1
ATOM      1  C1  BCD     1      17.320  33.940  12.510  1.00  0.00            
ATOM      2  O1  BCD     1      16.200  33.080  12.860  1.00  0.00            
ATOM      3  C2  BCD     1      17.730  33.770  11.070  1.00  0.00            
ATOM      4  O2  BCD     1      16.590  34.000  10.290  1.00  0.00            
ATOM      5  C3  BCD     1      18.350  32.370  10.910  1.00  0.00            
ATOM      6  O3  BCD     1      18.800  32.070   9.590  1.00  0.00            
ATOM      7  C4  BCD     1      19.550  32.270  11.840  1.00  0.00            
ATOM      8  C5  BCD     1      19.140  32.620  13.290  1.00  0.00            
ATOM      9  O4  BCD     1      18.380  33.800  13.420  1.00  0.00            
ATOM     10  C6  BCD     1      20.350  32.650  14.300  1.00  0.00            
ATOM     11  O5  BCD     1      21.210  33.720  13.970  1.00  0.00            
ATOM     12  H1  BCD     1      16.900  34.940  12.700  1.00  0.00            
ATOM     13  H2  BCD     1      18.490  34.530  10.820  1.00  0.00            
ATOM     14  H3  BCD     1      16.230  33.170   9.960  1.00  0.00            
ATOM     15  H4  BCD     1      17.620  31.580  11.140  1.00  0.00            
ATOM     16  H5  BCD     1      18.110  32.100   8.930  1.00  0.00            
ATOM     17  H6  BCD     1      20.290  33.020  11.540  1.00  0.00            
ATOM     18  H7  BCD     1      18.490  31.770  13.560  1.00  0.00            
ATOM     19  H8  BCD     1      19.950  32.780  15.310  1.00  0.00            
ATOM     20  H9  BCD     1      20.880  31.690  14.260  1.00  0.00            
ATOM     21  H10 BCD     1      21.690  34.080  14.720  1.00  0.00            
ATOM     22  C7  BCD     1      12.590  32.940  14.990  1.00  0.00            
ATOM     23  O6  BCD     1      12.310  31.580  14.620  1.00  0.00            
ATOM     24  C8  BCD     1      12.600  33.880  13.760  1.00  0.00            
ATOM     25  O7  BCD     1      11.410  33.780  13.030  1.00  0.00            
ATOM     26  C9  BCD     1      13.810  33.530  12.900  1.00  0.00            
ATOM     27  O8  BCD     1      13.890  34.480  11.830  1.00  0.00            
ATOM     28  C10 BCD     1      15.090  33.470  13.730  1.00  0.00            
ATOM     29  C11 BCD     1      14.970  32.520  14.920  1.00  0.00            
ATOM     30  O9  BCD     1      13.820  32.930  15.700  1.00  0.00            
ATOM     31  C12 BCD     1      16.230  32.490  15.830  1.00  0.00            
ATOM     32  O10 BCD     1      16.600  33.620  16.470  1.00  0.00            
ATOM     33  H11 BCD     1      11.810  33.200  15.710  1.00  0.00            
ATOM     34  H12 BCD     1      12.690  34.930  14.080  1.00  0.00            
ATOM     35  H13 BCD     1      11.550  34.240  12.200  1.00  0.00            
ATOM     36  H14 BCD     1      13.710  32.520  12.490  1.00  0.00            
ATOM     37  H15 BCD     1      14.590  34.250  11.210  1.00  0.00            
ATOM     38  H16 BCD     1      15.290  34.500  14.060  1.00  0.00            
ATOM     39  H17 BCD     1      14.850  31.500  14.550  1.00  0.00            
ATOM     40  H18 BCD     1      16.000  31.620  16.460  1.00  0.00            
ATOM     41  H19 BCD     1      17.060  32.140  15.200  1.00  0.00            
ATOM     42  H20 BCD     1      17.200  33.360  17.180  1.00  0.00            
ATOM     43  C13 BCD     1       9.760  28.490  14.980  1.00  0.00            
ATOM     44  O11 BCD     1      10.720  27.740  14.240  1.00  0.00            
ATOM     45  C14 BCD     1       9.130  29.670  14.240  1.00  0.00            
ATOM     46  O12 BCD     1       8.450  29.170  13.130  1.00  0.00            
ATOM     47  C15 BCD     1      10.270  30.550  13.790  1.00  0.00            
ATOM     48  O13 BCD     1       9.770  31.740  13.220  1.00  0.00            
ATOM     49  C16 BCD     1      11.160  30.970  15.050  1.00  0.00            
ATOM     50  C17 BCD     1      11.560  29.810  15.950  1.00  0.00            
ATOM     51  O14 BCD     1      10.360  29.010  16.190  1.00  0.00            
ATOM     52  C18 BCD     1      12.150  30.140  17.230  1.00  0.00            
ATOM     53  O15 BCD     1      11.370  31.060  18.010  1.00  0.00            
ATOM     54  H21 BCD     1       8.960  27.780  15.250  1.00  0.00            
ATOM     55  H22 BCD     1       8.490  30.300  14.860  1.00  0.00            
ATOM     56  H23 BCD     1       8.100  29.960  12.710  1.00  0.00            
ATOM     57  H24 BCD     1      10.950  30.060  13.080  1.00  0.00            
ATOM     58  H25 BCD     1      10.400  32.460  13.110  1.00  0.00            
ATOM     59  H26 BCD     1      10.590  31.730  15.600  1.00  0.00            
ATOM     60  H27 BCD     1      12.240  29.140  15.410  1.00  0.00            
ATOM     61  H28 BCD     1      12.410  29.240  17.800  1.00  0.00            
ATOM     62  H29 BCD     1      13.090  30.680  17.030  1.00  0.00            
ATOM     63  H30 BCD     1      10.570  31.160  17.490  1.00  0.00            
ATOM     64  C19 BCD     1      11.690  24.090  12.780  1.00  0.00            
ATOM     65  O16 BCD     1      12.870  24.720  12.360  1.00  0.00            
ATOM     66  C20 BCD     1      10.520  24.810  12.070  1.00  0.00            
ATOM     67  O17 BCD     1      10.590  24.570  10.680  1.00  0.00            
ATOM     68  C21 BCD     1      10.380  26.270  12.390  1.00  0.00            
ATOM     69  O18 BCD     1       9.110  26.740  11.870  1.00  0.00            
ATOM     70  C22 BCD     1      10.460  26.420  13.880  1.00  0.00            
ATOM     71  C23 BCD     1      11.450  25.580  14.670  1.00  0.00            
ATOM     72  O19 BCD     1      11.490  24.200  14.130  1.00  0.00            
ATOM     73  C24 BCD     1      11.410  25.640  16.150  1.00  0.00            
ATOM     74  O20 BCD     1      10.230  25.190  16.710  1.00  0.00            
ATOM     75  H31 BCD     1      11.620  23.040  12.480  1.00  0.00            
ATOM     76  H32 BCD     1       9.600  24.310  12.390  1.00  0.00            
ATOM     77  H33 BCD     1      11.330  25.090  10.340  1.00  0.00            
ATOM     78  H34 BCD     1      11.230  26.830  11.980  1.00  0.00            
ATOM     79  H35 BCD     1       8.810  27.480  12.410  1.00  0.00            
ATOM     80  H36 BCD     1       9.440  26.200  14.220  1.00  0.00            
ATOM     81  H37 BCD     1      12.370  26.130  14.430  1.00  0.00            
ATOM     82  H38 BCD     1      12.160  24.970  16.580  1.00  0.00            
ATOM     83  H39 BCD     1      11.650  26.610  16.600  1.00  0.00            
ATOM     84  H40 BCD     1       9.830  24.490  16.190  1.00  0.00            
ATOM     85  C25 BCD     1      16.190  23.520  10.060  1.00  0.00            
ATOM     86  O21 BCD     1      17.140  24.490  10.510  1.00  0.00            
ATOM     87  C26 BCD     1      15.110  24.320   9.390  1.00  0.00            
ATOM     88  O22 BCD     1      15.610  25.240   8.400  1.00  0.00            
ATOM     89  C27 BCD     1      14.120  25.110  10.300  1.00  0.00            
ATOM     90  O23 BCD     1      12.980  25.610   9.570  1.00  0.00            
ATOM     91  C28 BCD     1      13.680  23.990  11.360  1.00  0.00            
ATOM     92  C29 BCD     1      14.810  23.320  12.100  1.00  0.00            
ATOM     93  O24 BCD     1      15.710  22.700  11.110  1.00  0.00            
ATOM     94  C30 BCD     1      14.430  22.310  13.120  1.00  0.00            
ATOM     95  O25 BCD     1      13.990  22.880  14.330  1.00  0.00            
ATOM     96  H41 BCD     1      16.710  22.860   9.350  1.00  0.00            
ATOM     97  H42 BCD     1      14.520  23.580   8.830  1.00  0.00            
ATOM     98  H43 BCD     1      16.460  25.510   8.760  1.00  0.00            
ATOM     99  H44 BCD     1      14.610  25.990  10.740  1.00  0.00            
ATOM    100  H45 BCD     1      13.340  26.370   9.110  1.00  0.00            
ATOM    101  H46 BCD     1      13.150  23.180  10.860  1.00  0.00            
ATOM    102  H47 BCD     1      15.380  24.100  12.620  1.00  0.00            
ATOM    103  H48 BCD     1      13.660  21.620  12.770  1.00  0.00            
ATOM    104  H49 BCD     1      15.250  21.600  13.280  1.00  0.00            
ATOM    105  H50 BCD     1      13.260  23.490  14.170  1.00  0.00            
ATOM    106  C31 BCD     1      21.140  25.690  10.360  1.00  0.00            
ATOM    107  O26 BCD     1      20.780  27.100  10.390  1.00  0.00            
ATOM    108  C32 BCD     1      20.600  24.980   9.100  1.00  0.00            
ATOM    109  O27 BCD     1      21.270  25.670   7.960  1.00  0.00            
ATOM    110  C33 BCD     1      19.030  24.950   9.070  1.00  0.00            
ATOM    111  C34 BCD     1      18.560  24.280  10.340  1.00  0.00            
ATOM    112  C35 BCD     1      19.170  25.030  11.540  1.00  0.00            
ATOM    113  O28 BCD     1      20.580  25.020  11.440  1.00  0.00            
ATOM    114  C36 BCD     1      18.760  24.460  12.890  1.00  0.00            
ATOM    115  O29 BCD     1      19.100  23.050  13.160  1.00  0.00            
ATOM    116  O30 BCD     1      18.570  24.280   7.900  1.00  0.00            
ATOM    117  H51 BCD     1      22.240  25.620  10.340  1.00  0.00            
ATOM    118  H52 BCD     1      20.970  23.950   9.160  1.00  0.00            
ATOM    119  H53 BCD     1      20.580  26.020   7.390  1.00  0.00            
ATOM    120  H54 BCD     1      18.620  25.970   9.050  1.00  0.00            
ATOM    121  H55 BCD     1      18.370  24.940   7.230  1.00  0.00            
ATOM    122  H56 BCD     1      18.910  23.240  10.450  1.00  0.00            
ATOM    123  H57 BCD     1      18.770  26.050  11.570  1.00  0.00            
ATOM    124  H58 BCD     1      19.180  25.060  13.700  1.00  0.00            
ATOM    125  H59 BCD     1      17.660  24.580  12.890  1.00  0.00            
ATOM    126  H60 BCD     1      18.800  22.790  14.030  1.00  0.00            
ATOM    127  C37 BCD     1      21.590  30.830  11.640  1.00  0.00            
ATOM    128  O31 BCD     1      20.170  30.940  11.720  1.00  0.00            
ATOM    129  C38 BCD     1      22.010  30.550  10.190  1.00  0.00            
ATOM    130  O32 BCD     1      21.550  31.630   9.470  1.00  0.00            
ATOM    131  C39 BCD     1      21.400  29.230   9.740  1.00  0.00            
ATOM    132  O33 BCD     1      21.850  28.950   8.430  1.00  0.00            
ATOM    133  C40 BCD     1      21.750  28.070  10.650  1.00  0.00            
ATOM    134  C41 BCD     1      21.470  28.520  12.110  1.00  0.00            
ATOM    135  O34 BCD     1      22.100  29.740  12.370  1.00  0.00            
ATOM    136  C42 BCD     1      21.730  27.440  13.130  1.00  0.00            
ATOM    137  O35 BCD     1      21.710  28.040  14.400  1.00  0.00            
ATOM    138  H61 BCD     1      22.030  31.770  12.010  1.00  0.00            
ATOM    139  H62 BCD     1      23.110  30.480  10.190  1.00  0.00            
ATOM    140  H63 BCD     1      20.600  31.620   9.580  1.00  0.00            
ATOM    141  H64 BCD     1      20.310  29.300   9.650  1.00  0.00            
ATOM    142  H65 BCD     1      21.660  28.050   8.160  1.00  0.00            
ATOM    143  H66 BCD     1      22.780  27.680  10.560  1.00  0.00            
ATOM    144  H67 BCD     1      20.400  28.710  12.220  1.00  0.00            
ATOM    145  H68 BCD     1      20.900  26.730  13.000  1.00  0.00            
ATOM    146  H69 BCD     1      22.690  26.920  12.950  1.00  0.00            
ATOM    147  H70 BCD     1      21.090  28.780  14.340  1.00  0.00            
ATOM    148  C1  CX6     2       9.950  29.480  10.070  1.00  0.00            
ATOM    149  C2  CX6     2      11.330  29.110   9.610  1.00  0.00            
ATOM    150  O1  CX6     2      12.080  28.660  10.760  1.00  0.00            
ATOM    151  C3  CX6     2      13.440  28.520  10.670  1.00  0.00            
ATOM    152  N1  CX6     2      13.930  28.290   9.470  1.00  0.00            
ATOM    153  C4  CX6     2      15.260  28.310   9.820  1.00  0.00            
ATOM    154  C5  CX6     2      16.250  28.150   8.860  1.00  0.00            
ATOM    155  C6  CX6     2      17.540  28.280   9.300  1.00  0.00            
ATOM    156  C7  CX6     2      17.810  28.470  10.710  1.00  0.00            
ATOM    157  C8  CX6     2      16.790  28.680  11.660  1.00  0.00            
ATOM    158  C9  CX6     2      17.110  29.120  13.090  1.00  0.00            
ATOM    159  O2  CX6     2      16.690  30.150  13.550  1.00  0.00            
ATOM    160  O3  CX6     2      18.060  28.220  13.590  1.00  0.00            
ATOM    161  C10 CX6     2      18.170  28.490  15.000  1.00  0.00            
ATOM    162  C11 CX6     2      18.630  27.250  15.740  1.00  0.00            
ATOM    163  O4  CX6     2      19.320  29.270  15.040  1.00  0.00            
ATOM    164  C12 CX6     2      19.440  30.030  16.080  1.00  0.00            
ATOM    165  O5  CX6     2      18.520  30.250  16.890  1.00  0.00            
ATOM    166  O6  CX6     2      20.750  30.290  16.420  1.00  0.00            
ATOM    167  C13 CX6     2      21.070  31.070  17.540  1.00  0.00            
ATOM    168  C14 CX6     2      20.950  30.200  18.860  1.00  0.00            
ATOM    169  C15 CX6     2      21.580  30.800  20.070  1.00  0.00            
ATOM    170  C16 CX6     2      22.980  31.420  19.960  1.00  0.00            
ATOM    171  C17 CX6     2      23.100  32.210  18.550  1.00  0.00            
ATOM    172  C18 CX6     2      22.520  31.340  17.360  1.00  0.00            
ATOM    173  C19 CX6     2      15.520  28.630  11.140  1.00  0.00            
ATOM    174  N2  CX6     2      14.260  28.680  11.750  1.00  0.00            
ATOM    175  C20 CX6     2      13.940  28.960  13.130  1.00  0.00            
ATOM    176  C21 CX6     2      14.580  28.060  14.160  1.00  0.00            
ATOM    177  C22 CX6     2      14.760  28.650  15.410  1.00  0.00            
ATOM    178  C23 CX6     2      15.120  27.850  16.500  1.00  0.00            
ATOM    179  C24 CX6     2      15.280  26.450  16.330  1.00  0.00            
ATOM    180  C25 CX6     2      15.620  25.530  17.420  1.00  0.00            
ATOM    181  C26 CX6     2      16.690  24.580  17.240  1.00  0.00            
ATOM    182  C27 CX6     2      16.980  23.640  18.250  1.00  0.00            
ATOM    183  C28 CX6     2      16.280  23.610  19.440  1.00  0.00            
ATOM    184  C29 CX6     2      15.240  24.440  19.640  1.00  0.00            
ATOM    185  C30 CX6     2      14.890  25.420  18.690  1.00  0.00            
ATOM    186  C31 CX6     2      13.830  26.340  19.190  1.00  0.00            
ATOM    187  N3  CX6     2      12.530  25.890  19.250  1.00  0.00            
ATOM    188  N4  CX6     2      11.780  26.810  19.750  1.00  0.00            
ATOM    189  N5  CX6     2      12.690  27.840  20.050  1.00  0.00            
ATOM    190  N6  CX6     2      13.970  27.550  19.650  1.00  0.00            
ATOM    191  C32 CX6     2      15.210  25.930  15.030  1.00  0.00            
ATOM    192  C33 CX6     2      14.950  26.710  13.920  1.00  0.00            
ATOM    193  H1  CX6     2       9.360  30.050   9.340  1.00  0.00            
ATOM    194  H2  CX6     2       9.330  28.610  10.350  1.00  0.00            
ATOM    195  H3  CX6     2      10.040  30.050  11.000  1.00  0.00            
ATOM    196  H4  CX6     2      11.780  30.010   9.160  1.00  0.00            
ATOM    197  H5  CX6     2      11.340  28.330   8.840  1.00  0.00            
ATOM    198  H6  CX6     2      16.070  27.950   7.810  1.00  0.00            
ATOM    199  H7  CX6     2      18.420  28.260   8.670  1.00  0.00            
ATOM    200  H8  CX6     2      18.850  28.620  10.980  1.00  0.00            
ATOM    201  H9  CX6     2      17.350  29.110  15.380  1.00  0.00            
ATOM    202  H10 CX6     2      18.100  26.390  15.310  1.00  0.00            
ATOM    203  H11 CX6     2      19.680  27.030  15.520  1.00  0.00            
ATOM    204  H12 CX6     2      18.420  27.250  16.810  1.00  0.00            
ATOM    205  H13 CX6     2      20.470  31.990  17.620  1.00  0.00            
ATOM    206  H14 CX6     2      21.440  29.220  18.750  1.00  0.00            
ATOM    207  H15 CX6     2      19.910  29.900  19.060  1.00  0.00            
ATOM    208  H16 CX6     2      21.650  30.010  20.830  1.00  0.00            
ATOM    209  H17 CX6     2      20.910  31.580  20.450  1.00  0.00            
ATOM    210  H18 CX6     2      23.780  30.670  20.010  1.00  0.00            
ATOM    211  H19 CX6     2      22.960  32.160  20.770  1.00  0.00            
ATOM    212  H20 CX6     2      24.140  32.500  18.380  1.00  0.00            
ATOM    213  H21 CX6     2      22.390  33.030  18.700  1.00  0.00            
ATOM    214  H22 CX6     2      22.640  31.960  16.460  1.00  0.00            
ATOM    215  H23 CX6     2      23.160  30.470  17.210  1.00  0.00            
ATOM    216  H24 CX6     2      12.840  28.910  13.220  1.00  0.00            
ATOM    217  H25 CX6     2      14.310  29.980  13.310  1.00  0.00            
ATOM    218  H26 CX6     2      14.830  29.720  15.560  1.00  0.00            
ATOM    219  H27 CX6     2      15.260  28.290  17.490  1.00  0.00            
ATOM    220  H28 CX6     2      17.240  24.550  16.310  1.00  0.00            
ATOM    221  H29 CX6     2      17.730  22.860  18.110  1.00  0.00            
ATOM    222  H30 CX6     2      16.440  22.850  20.190  1.00  0.00            
ATOM    223  H31 CX6     2      14.810  24.530  20.640  1.00  0.00            
ATOM    224  H32 CX6     2      12.490  28.730  20.490  1.00  0.00            
ATOM    225  H33 CX6     2      15.460  24.890  14.870  1.00  0.00            
ATOM    226  H34 CX6     2      14.920  26.350  12.900  1.00  0.00            
TER
ENDMDL
MODEL        1
ATOM      1  C1  BCD     1      11.050  34.270  13.180  1.00  0.00            
ATOM      2  O1  BCD     1      10.330  33.070  13.520  1.00  0.00            
ATOM      3  C2  BCD     1      10.680  34.910  11.870  1.00  0.00            
ATOM      4  O2  BCD     1       9.260  35.120  11.940  1.00  0.00            
ATOM      5  C3  BCD     1      11.110  34.000  10.620  1.00  0.00            
ATOM      6  O3  BCD     1      10.810  34.620   9.410  1.00  0.00            
ATOM      7  C4  BCD     1      12.530  33.640  10.750  1.00  0.00            
ATOM      8  C5  BCD     1      12.930  33.080  12.120  1.00  0.00            
ATOM      9  O4  BCD     1      12.420  33.940  13.160  1.00  0.00            
ATOM     10  C6  BCD     1      14.400  33.300  12.420  1.00  0.00            
ATOM     11  O5  BCD     1      14.820  32.670  13.610  1.00  0.00            
ATOM     12  H1  BCD     1      10.920  35.030  13.960  1.00  0.00            
ATOM     13  H2  BCD     1      11.180  35.880  11.790  1.00  0.00            
ATOM     14  H3  BCD     1       8.750  34.460  11.470  1.00  0.00            
ATOM     15  H4  BCD     1      10.580  33.030  10.650  1.00  0.00            
ATOM     16  H5  BCD     1      11.550  34.580   8.790  1.00  0.00            
ATOM     17  H6  BCD     1      13.120  34.560  10.630  1.00  0.00            
ATOM     18  H7  BCD     1      12.660  32.030  12.330  1.00  0.00            
ATOM     19  H8  BCD     1      14.930  32.880  11.560  1.00  0.00            
ATOM     20  H9  BCD     1      14.650  34.370  12.400  1.00  0.00            
ATOM     21  H10 BCD     1      14.090  32.570  14.230  1.00  0.00            
ATOM     22  C7  BCD     1       8.440  31.500  16.910  1.00  0.00            
ATOM     23  O6  BCD     1       7.700  30.560  16.170  1.00  0.00            
ATOM     24  C8  BCD     1       8.130  32.970  16.570  1.00  0.00            
ATOM     25  O7  BCD     1       6.780  33.250  16.960  1.00  0.00            
ATOM     26  C9  BCD     1       8.470  33.250  15.100  1.00  0.00            
ATOM     27  O8  BCD     1       8.210  34.580  14.680  1.00  0.00            
ATOM     28  C10 BCD     1       9.950  32.900  14.870  1.00  0.00            
ATOM     29  C11 BCD     1      10.330  31.510  15.400  1.00  0.00            
ATOM     30  O9  BCD     1       9.890  31.320  16.720  1.00  0.00            
ATOM     31  C12 BCD     1      11.840  31.220  15.300  1.00  0.00            
ATOM     32  O10 BCD     1      12.660  32.090  16.140  1.00  0.00            
ATOM     33  H11 BCD     1       8.090  31.440  17.940  1.00  0.00            
ATOM     34  H12 BCD     1       8.780  33.530  17.250  1.00  0.00            
ATOM     35  H13 BCD     1       6.440  33.900  16.340  1.00  0.00            
ATOM     36  H14 BCD     1       7.960  32.550  14.420  1.00  0.00            
ATOM     37  H15 BCD     1       8.570  34.860  13.830  1.00  0.00            
ATOM     38  H16 BCD     1      10.520  33.640  15.440  1.00  0.00            
ATOM     39  H17 BCD     1       9.810  30.840  14.710  1.00  0.00            
ATOM     40  H18 BCD     1      12.020  30.160  15.550  1.00  0.00            
ATOM     41  H19 BCD     1      12.140  31.280  14.240  1.00  0.00            
ATOM     42  H20 BCD     1      12.690  31.610  16.970  1.00  0.00            
ATOM     43  C13 BCD     1       4.960  27.630  16.130  1.00  0.00            
ATOM     44  O11 BCD     1       5.140  27.480  14.750  1.00  0.00            
ATOM     45  C14 BCD     1       4.390  29.020  16.480  1.00  0.00            
ATOM     46  O12 BCD     1       3.200  29.140  15.720  1.00  0.00            
ATOM     47  C15 BCD     1       5.420  30.150  16.260  1.00  0.00            
ATOM     48  O13 BCD     1       5.030  31.420  16.860  1.00  0.00            
ATOM     49  C16 BCD     1       6.790  29.720  16.810  1.00  0.00            
ATOM     50  C17 BCD     1       7.220  28.280  16.600  1.00  0.00            
ATOM     51  O14 BCD     1       6.140  27.450  16.880  1.00  0.00            
ATOM     52  C18 BCD     1       8.460  27.900  17.330  1.00  0.00            
ATOM     53  O15 BCD     1       8.380  28.190  18.780  1.00  0.00            
ATOM     54  H21 BCD     1       4.400  26.790  16.550  1.00  0.00            
ATOM     55  H22 BCD     1       4.170  29.050  17.560  1.00  0.00            
ATOM     56  H23 BCD     1       3.030  30.090  15.670  1.00  0.00            
ATOM     57  H24 BCD     1       5.500  30.290  15.180  1.00  0.00            
ATOM     58  H25 BCD     1       5.850  31.920  16.840  1.00  0.00            
ATOM     59  H26 BCD     1       6.890  30.010  17.860  1.00  0.00            
ATOM     60  H27 BCD     1       7.450  28.180  15.530  1.00  0.00            
ATOM     61  H28 BCD     1       8.710  26.850  17.090  1.00  0.00            
ATOM     62  H29 BCD     1       9.240  28.540  16.900  1.00  0.00            
ATOM     63  H30 BCD     1       7.620  27.660  19.060  1.00  0.00            
ATOM     64  C19 BCD     1       4.250  25.350  11.290  1.00  0.00            
ATOM     65  O16 BCD     1       5.160  26.240  10.560  1.00  0.00            
ATOM     66  C20 BCD     1       3.070  26.060  11.900  1.00  0.00            
ATOM     67  O17 BCD     1       2.310  26.610  10.770  1.00  0.00            
ATOM     68  C21 BCD     1       3.410  27.010  13.030  1.00  0.00            
ATOM     69  O18 BCD     1       2.300  27.230  13.950  1.00  0.00            
ATOM     70  C22 BCD     1       4.480  26.390  13.980  1.00  0.00            
ATOM     71  C23 BCD     1       5.570  25.560  13.230  1.00  0.00            
ATOM     72  O19 BCD     1       5.040  24.660  12.270  1.00  0.00            
ATOM     73  C24 BCD     1       6.550  24.900  14.110  1.00  0.00            
ATOM     74  O20 BCD     1       5.980  24.170  15.210  1.00  0.00            
ATOM     75  H31 BCD     1       3.920  24.600  10.560  1.00  0.00            
ATOM     76  H32 BCD     1       2.350  25.350  12.350  1.00  0.00            
ATOM     77  H33 BCD     1       2.910  27.120  10.220  1.00  0.00            
ATOM     78  H34 BCD     1       3.790  27.940  12.580  1.00  0.00            
ATOM     79  H35 BCD     1       2.550  27.930  14.560  1.00  0.00            
ATOM     80  H36 BCD     1       4.000  25.770  14.750  1.00  0.00            
ATOM     81  H37 BCD     1       6.130  26.360  12.730  1.00  0.00            
ATOM     82  H38 BCD     1       7.170  24.250  13.480  1.00  0.00            
ATOM     83  H39 BCD     1       7.280  25.640  14.470  1.00  0.00            
ATOM     84  H40 BCD     1       6.270  24.460  16.080  1.00  0.00            
ATOM     85  C25 BCD     1       6.990  26.300   6.890  1.00  0.00            
ATOM     86  O21 BCD     1       8.030  27.310   7.380  1.00  0.00            
ATOM     87  C26 BCD     1       5.620  26.820   6.950  1.00  0.00            
ATOM     88  O22 BCD     1       5.570  27.990   6.160  1.00  0.00            
ATOM     89  C27 BCD     1       5.240  27.160   8.370  1.00  0.00            
ATOM     90  O23 BCD     1       3.900  27.620   8.410  1.00  0.00            
ATOM     91  C28 BCD     1       5.400  25.860   9.190  1.00  0.00            
ATOM     92  C29 BCD     1       6.770  25.210   9.020  1.00  0.00            
ATOM     93  O24 BCD     1       7.080  25.070   7.700  1.00  0.00            
ATOM     94  C30 BCD     1       6.850  23.820   9.650  1.00  0.00            
ATOM     95  O25 BCD     1       5.730  23.050   9.410  1.00  0.00            
ATOM     96  H41 BCD     1       7.280  26.130   5.850  1.00  0.00            
ATOM     97  H42 BCD     1       5.010  26.040   6.480  1.00  0.00            
ATOM     98  H43 BCD     1       6.400  28.460   6.280  1.00  0.00            
ATOM     99  H44 BCD     1       5.850  27.930   8.850  1.00  0.00            
ATOM    100  H45 BCD     1       3.930  28.510   8.050  1.00  0.00            
ATOM    101  H46 BCD     1       4.600  25.170   8.880  1.00  0.00            
ATOM    102  H47 BCD     1       7.580  25.840   9.430  1.00  0.00            
ATOM    103  H48 BCD     1       7.710  23.300   9.200  1.00  0.00            
ATOM    104  H49 BCD     1       6.960  23.870  10.750  1.00  0.00            
ATOM    105  H50 BCD     1       5.910  22.210   9.830  1.00  0.00            
ATOM    106  C31 BCD     1      11.640  28.970   5.920  1.00  0.00            
ATOM    107  O26 BCD     1      11.490  30.230   6.540  1.00  0.00            
ATOM    108  C32 BCD     1      10.460  28.780   4.900  1.00  0.00            
ATOM    109  O27 BCD     1      10.520  29.920   4.040  1.00  0.00            
ATOM    110  C33 BCD     1       9.110  28.500   5.560  1.00  0.00            
ATOM    111  C34 BCD     1       9.240  27.360   6.610  1.00  0.00            
ATOM    112  C35 BCD     1      10.410  27.700   7.530  1.00  0.00            
ATOM    113  O28 BCD     1      11.620  27.930   6.830  1.00  0.00            
ATOM    114  C36 BCD     1      10.630  26.630   8.550  1.00  0.00            
ATOM    115  O29 BCD     1      10.220  25.290   8.250  1.00  0.00            
ATOM    116  O30 BCD     1       8.100  28.290   4.650  1.00  0.00            
ATOM    117  H51 BCD     1      12.630  28.900   5.450  1.00  0.00            
ATOM    118  H52 BCD     1      10.700  27.860   4.350  1.00  0.00            
ATOM    119  H53 BCD     1      11.060  30.520   4.580  1.00  0.00            
ATOM    120  H54 BCD     1       8.840  29.360   6.180  1.00  0.00            
ATOM    121  H55 BCD     1       7.810  29.130   4.300  1.00  0.00            
ATOM    122  H56 BCD     1       9.460  26.370   6.180  1.00  0.00            
ATOM    123  H57 BCD     1      10.110  28.610   8.060  1.00  0.00            
ATOM    124  H58 BCD     1      11.670  26.560   8.900  1.00  0.00            
ATOM    125  H59 BCD     1      10.040  27.060   9.370  1.00  0.00            
ATOM    126  H60 BCD     1       9.300  25.350   7.980  1.00  0.00            
ATOM    127  C37 BCD     1      13.800  32.900   8.730  1.00  0.00            
ATOM    128  O31 BCD     1      12.740  32.660   9.690  1.00  0.00            
ATOM    129  C38 BCD     1      13.360  33.440   7.420  1.00  0.00            
ATOM    130  O32 BCD     1      12.850  34.780   7.630  1.00  0.00            
ATOM    131  C39 BCD     1      12.260  32.480   6.830  1.00  0.00            
ATOM    132  O33 BCD     1      11.700  32.940   5.630  1.00  0.00            
ATOM    133  C40 BCD     1      12.700  31.020   6.780  1.00  0.00            
ATOM    134  C41 BCD     1      13.470  30.640   8.070  1.00  0.00            
ATOM    135  O34 BCD     1      14.350  31.680   8.460  1.00  0.00            
ATOM    136  C42 BCD     1      14.290  29.400   7.880  1.00  0.00            
ATOM    137  O35 BCD     1      14.950  29.090   9.140  1.00  0.00            
ATOM    138  H61 BCD     1      14.620  33.400   9.250  1.00  0.00            
ATOM    139  H62 BCD     1      14.160  33.540   6.670  1.00  0.00            
ATOM    140  H63 BCD     1      13.500  35.440   7.370  1.00  0.00            
ATOM    141  H64 BCD     1      11.390  32.470   7.510  1.00  0.00            
ATOM    142  H65 BCD     1      11.690  33.900   5.700  1.00  0.00            
ATOM    143  H66 BCD     1      13.340  30.960   5.890  1.00  0.00            
ATOM    144  H67 BCD     1      12.790  30.530   8.920  1.00  0.00            
ATOM    145  H68 BCD     1      13.600  28.630   7.500  1.00  0.00            
ATOM    146  H69 BCD     1      15.000  29.580   7.070  1.00  0.00            
ATOM    147  H70 BCD     1      14.510  29.630   9.800  1.00  0.00            
ATOM    148  C1  CX6     2       2.630  30.620  12.920  1.00  0.00            
ATOM    149  C2  CX6     2       3.490  30.630  11.650  1.00  0.00            
ATOM    150  O1  CX6     2       4.800  30.190  12.050  1.00  0.00            
ATOM    151  C3  CX6     2       5.840  30.270  11.200  1.00  0.00            
ATOM    152  N1  CX6     2       5.690  30.650   9.940  1.00  0.00            
ATOM    153  C4  CX6     2       6.950  30.850   9.560  1.00  0.00            
ATOM    154  C5  CX6     2       7.190  31.260   8.280  1.00  0.00            
ATOM    155  C6  CX6     2       8.600  31.290   7.970  1.00  0.00            
ATOM    156  C7  CX6     2       9.540  30.860   8.970  1.00  0.00            
ATOM    157  C8  CX6     2       9.190  30.380  10.240  1.00  0.00            
ATOM    158  C9  CX6     2      10.260  30.070  11.260  1.00  0.00            
ATOM    159  O2  CX6     2      10.510  30.730  12.250  1.00  0.00            
ATOM    160  O3  CX6     2      11.240  29.340  10.770  1.00  0.00            
ATOM    161  C10 CX6     2      12.210  28.880  11.680  1.00  0.00            
ATOM    162  C11 CX6     2      12.630  27.520  11.240  1.00  0.00            
ATOM    163  O4  CX6     2      13.350  29.670  11.480  1.00  0.00            
ATOM    164  C12 CX6     2      14.240  29.760  12.420  1.00  0.00            
ATOM    165  O5  CX6     2      14.100  29.170  13.470  1.00  0.00            
ATOM    166  O6  CX6     2      15.390  30.040  11.810  1.00  0.00            
ATOM    167  C13 CX6     2      16.680  29.920  12.460  1.00  0.00            
ATOM    168  C14 CX6     2      17.100  28.440  12.390  1.00  0.00            
ATOM    169  C15 CX6     2      18.580  28.150  12.740  1.00  0.00            
ATOM    170  C16 CX6     2      19.520  29.070  11.930  1.00  0.00            
ATOM    171  C17 CX6     2      19.160  30.550  12.160  1.00  0.00            
ATOM    172  C18 CX6     2      17.660  30.810  11.690  1.00  0.00            
ATOM    173  C19 CX6     2       7.830  30.430  10.500  1.00  0.00            
ATOM    174  N2  CX6     2       7.130  29.970  11.600  1.00  0.00            
ATOM    175  C20 CX6     2       7.670  29.420  12.870  1.00  0.00            
ATOM    176  C21 CX6     2       8.390  28.130  12.900  1.00  0.00            
ATOM    177  C22 CX6     2       9.400  27.930  13.860  1.00  0.00            
ATOM    178  C23 CX6     2      10.140  26.720  13.920  1.00  0.00            
ATOM    179  C24 CX6     2       9.850  25.750  12.960  1.00  0.00            
ATOM    180  C25 CX6     2      10.690  24.480  12.970  1.00  0.00            
ATOM    181  C26 CX6     2      11.320  24.070  11.780  1.00  0.00            
ATOM    182  C27 CX6     2      12.170  22.990  11.700  1.00  0.00            
ATOM    183  C28 CX6     2      12.270  22.120  12.820  1.00  0.00            
ATOM    184  C29 CX6     2      11.730  22.550  14.040  1.00  0.00            
ATOM    185  C30 CX6     2      10.910  23.720  14.130  1.00  0.00            
ATOM    186  C31 CX6     2      10.370  24.060  15.460  1.00  0.00            
ATOM    187  N3  CX6     2      11.030  24.560  16.540  1.00  0.00            
ATOM    188  N4  CX6     2      10.170  24.780  17.490  1.00  0.00            
ATOM    189  N5  CX6     2       8.960  24.300  16.960  1.00  0.00            
ATOM    190  N6  CX6     2       9.100  23.800  15.730  1.00  0.00            
ATOM    191  C32 CX6     2       8.900  25.980  11.980  1.00  0.00            
ATOM    192  C33 CX6     2       8.210  27.180  11.950  1.00  0.00            
ATOM    193  H1  CX6     2       1.960  31.480  12.880  1.00  0.00            
ATOM    194  H2  CX6     2       2.080  29.700  13.160  1.00  0.00            
ATOM    195  H3  CX6     2       3.350  30.810  13.730  1.00  0.00            
ATOM    196  H4  CX6     2       3.570  31.660  11.290  1.00  0.00            
ATOM    197  H5  CX6     2       3.060  30.090  10.790  1.00  0.00            
ATOM    198  H6  CX6     2       6.410  31.480   7.560  1.00  0.00            
ATOM    199  H7  CX6     2       8.870  31.620   6.970  1.00  0.00            
ATOM    200  H8  CX6     2      10.590  30.920   8.710  1.00  0.00            
ATOM    201  H9  CX6     2      11.880  28.730  12.710  1.00  0.00            
ATOM    202  H10 CX6     2      11.750  26.860  11.260  1.00  0.00            
ATOM    203  H11 CX6     2      13.070  27.570  10.240  1.00  0.00            
ATOM    204  H12 CX6     2      13.480  27.080  11.790  1.00  0.00            
ATOM    205  H13 CX6     2      16.480  30.230  13.500  1.00  0.00            
ATOM    206  H14 CX6     2      16.900  27.930  11.430  1.00  0.00            
ATOM    207  H15 CX6     2      16.440  27.870  13.050  1.00  0.00            
ATOM    208  H16 CX6     2      18.920  27.110  12.710  1.00  0.00            
ATOM    209  H17 CX6     2      18.640  28.350  13.820  1.00  0.00            
ATOM    210  H18 CX6     2      19.340  28.860  10.870  1.00  0.00            
ATOM    211  H19 CX6     2      20.600  28.980  12.100  1.00  0.00            
ATOM    212  H20 CX6     2      19.850  31.190  11.590  1.00  0.00            
ATOM    213  H21 CX6     2      19.230  30.870  13.200  1.00  0.00            
ATOM    214  H22 CX6     2      17.310  31.840  11.790  1.00  0.00            
ATOM    215  H23 CX6     2      17.620  30.540  10.630  1.00  0.00            
ATOM    216  H24 CX6     2       6.860  29.310  13.610  1.00  0.00            
ATOM    217  H25 CX6     2       8.230  30.240  13.320  1.00  0.00            
ATOM    218  H26 CX6     2       9.670  28.620  14.650  1.00  0.00            
ATOM    219  H27 CX6     2      10.920  26.600  14.670  1.00  0.00            
ATOM    220  H28 CX6     2      11.220  24.760  10.940  1.00  0.00            
ATOM    221  H29 CX6     2      12.640  22.900  10.720  1.00  0.00            
ATOM    222  H30 CX6     2      13.030  21.350  12.780  1.00  0.00            
ATOM    223  H31 CX6     2      11.860  21.920  14.910  1.00  0.00            
ATOM    224  H32 CX6     2       8.090  24.270  17.470  1.00  0.00            
ATOM    225  H33 CX6     2       8.900  25.310  11.120  1.00  0.00            
ATOM    226  H34 CX6     2       7.550  27.390  11.120  1.00  0.00            
TER
ENDMDL
MODEL        1
ATOM      1  C1  BCD     1      18.980  24.340  17.490  1.00  0.00            
ATOM      2  O1  BCD     1      17.800  24.590  18.220  1.00  0.00            
ATOM      3  C2  BCD     1      19.990  25.500  17.630  1.00  0.00            
ATOM      4  O2  BCD     1      20.470  25.670  19.020  1.00  0.00            
ATOM      5  C3  BCD     1      19.540  26.840  17.040  1.00  0.00            
ATOM      6  O3  BCD     1      20.620  27.780  16.900  1.00  0.00            
ATOM      7  C4  BCD     1      19.090  26.460  15.550  1.00  0.00            
ATOM      8  C5  BCD     1      18.130  25.310  15.430  1.00  0.00            
ATOM      9  O4  BCD     1      18.750  24.200  16.130  1.00  0.00            
ATOM     10  C6  BCD     1      17.810  24.950  14.010  1.00  0.00            
ATOM     11  O5  BCD     1      18.980  24.600  13.230  1.00  0.00            
ATOM     12  H1  BCD     1      19.520  23.410  17.730  1.00  0.00            
ATOM     13  H2  BCD     1      20.890  25.180  17.080  1.00  0.00            
ATOM     14  H3  BCD     1      21.140  26.360  18.940  1.00  0.00            
ATOM     15  H4  BCD     1      18.790  27.270  17.730  1.00  0.00            
ATOM     16  H5  BCD     1      20.490  28.250  16.080  1.00  0.00            
ATOM     17  H6  BCD     1      19.940  26.060  14.980  1.00  0.00            
ATOM     18  H7  BCD     1      17.280  25.700  16.000  1.00  0.00            
ATOM     19  H8  BCD     1      17.200  24.050  14.170  1.00  0.00            
ATOM     20  H9  BCD     1      17.170  25.730  13.580  1.00  0.00            
ATOM     21  H10 BCD     1      18.600  24.600  12.350  1.00  0.00            
ATOM     22  C7  BCD     1      15.470  23.200  21.440  1.00  0.00            
ATOM     23  O6  BCD     1      14.780  24.420  21.660  1.00  0.00            
ATOM     24  C8  BCD     1      17.000  23.390  21.740  1.00  0.00            
ATOM     25  O7  BCD     1      17.250  24.030  23.060  1.00  0.00            
ATOM     26  C9  BCD     1      17.620  24.290  20.670  1.00  0.00            
ATOM     27  O8  BCD     1      19.060  24.290  20.910  1.00  0.00            
ATOM     28  C10 BCD     1      17.350  23.690  19.260  1.00  0.00            
ATOM     29  C11 BCD     1      15.810  23.430  19.110  1.00  0.00            
ATOM     30  O9  BCD     1      15.430  22.620  20.200  1.00  0.00            
ATOM     31  C12 BCD     1      15.510  22.800  17.780  1.00  0.00            
ATOM     32  O10 BCD     1      15.080  23.870  16.850  1.00  0.00            
ATOM     33  H11 BCD     1      15.100  22.460  22.160  1.00  0.00            
ATOM     34  H12 BCD     1      17.510  22.420  21.730  1.00  0.00            
ATOM     35  H13 BCD     1      18.120  23.760  23.360  1.00  0.00            
ATOM     36  H14 BCD     1      17.220  25.310  20.820  1.00  0.00            
ATOM     37  H15 BCD     1      19.440  24.890  20.260  1.00  0.00            
ATOM     38  H16 BCD     1      17.830  22.710  19.140  1.00  0.00            
ATOM     39  H17 BCD     1      15.210  24.340  19.080  1.00  0.00            
ATOM     40  H18 BCD     1      16.380  22.240  17.400  1.00  0.00            
ATOM     41  H19 BCD     1      14.780  21.980  17.800  1.00  0.00            
ATOM     42  H20 BCD     1      15.520  24.710  16.980  1.00  0.00            
ATOM     43  C13 BCD     1      12.030  26.510  23.990  1.00  0.00            
ATOM     44  O11 BCD     1      12.430  27.640  23.240  1.00  0.00            
ATOM     45  C14 BCD     1      13.150  25.880  24.770  1.00  0.00            
ATOM     46  O12 BCD     1      13.650  26.650  25.820  1.00  0.00            
ATOM     47  C15 BCD     1      14.280  25.330  23.830  1.00  0.00            
ATOM     48  O13 BCD     1      15.320  24.760  24.740  1.00  0.00            
ATOM     49  C16 BCD     1      13.750  24.380  22.800  1.00  0.00            
ATOM     50  C17 BCD     1      12.450  24.930  22.180  1.00  0.00            
ATOM     51  O14 BCD     1      11.510  25.390  23.230  1.00  0.00            
ATOM     52  C18 BCD     1      11.740  23.990  21.360  1.00  0.00            
ATOM     53  O15 BCD     1      11.400  22.850  22.140  1.00  0.00            
ATOM     54  H21 BCD     1      11.200  26.730  24.670  1.00  0.00            
ATOM     55  H22 BCD     1      12.730  24.990  25.270  1.00  0.00            
ATOM     56  H23 BCD     1      14.290  26.190  26.370  1.00  0.00            
ATOM     57  H24 BCD     1      14.560  26.140  23.140  1.00  0.00            
ATOM     58  H25 BCD     1      16.130  24.650  24.240  1.00  0.00            
ATOM     59  H26 BCD     1      13.700  23.370  23.220  1.00  0.00            
ATOM     60  H27 BCD     1      12.840  25.790  21.610  1.00  0.00            
ATOM     61  H28 BCD     1      10.820  24.490  21.020  1.00  0.00            
ATOM     62  H29 BCD     1      12.350  23.720  20.490  1.00  0.00            
ATOM     63  H30 BCD     1      10.520  23.020  22.490  1.00  0.00            
ATOM     64  C19 BCD     1      11.450  31.370  21.960  1.00  0.00            
ATOM     65  O16 BCD     1      12.460  31.270  20.990  1.00  0.00            
ATOM     66  C20 BCD     1      12.100  31.320  23.320  1.00  0.00            
ATOM     67  O17 BCD     1      12.870  32.490  23.510  1.00  0.00            
ATOM     68  C21 BCD     1      12.800  29.930  23.520  1.00  0.00            
ATOM     69  O18 BCD     1      13.470  29.840  24.780  1.00  0.00            
ATOM     70  C22 BCD     1      11.740  28.850  23.320  1.00  0.00            
ATOM     71  C23 BCD     1      10.990  29.000  22.010  1.00  0.00            
ATOM     72  O19 BCD     1      10.470  30.300  21.920  1.00  0.00            
ATOM     73  C24 BCD     1       9.790  28.090  21.840  1.00  0.00            
ATOM     74  O20 BCD     1       8.980  28.010  23.040  1.00  0.00            
ATOM     75  H31 BCD     1      10.790  32.220  21.760  1.00  0.00            
ATOM     76  H32 BCD     1      11.320  31.320  24.100  1.00  0.00            
ATOM     77  H33 BCD     1      13.590  32.390  22.880  1.00  0.00            
ATOM     78  H34 BCD     1      13.560  29.840  22.730  1.00  0.00            
ATOM     79  H35 BCD     1      13.860  28.960  24.740  1.00  0.00            
ATOM     80  H36 BCD     1      11.000  28.730  24.120  1.00  0.00            
ATOM     81  H37 BCD     1      11.770  28.770  21.280  1.00  0.00            
ATOM     82  H38 BCD     1       9.120  28.360  21.010  1.00  0.00            
ATOM     83  H39 BCD     1      10.180  27.120  21.520  1.00  0.00            
ATOM     84  H40 BCD     1       9.090  28.790  23.580  1.00  0.00            
ATOM     85  C25 BCD     1      14.300  33.790  18.250  1.00  0.00            
ATOM     86  O21 BCD     1      14.780  32.670  17.370  1.00  0.00            
ATOM     87  C26 BCD     1      14.900  33.720  19.590  1.00  0.00            
ATOM     88  O22 BCD     1      16.340  33.620  19.400  1.00  0.00            
ATOM     89  C27 BCD     1      14.410  32.520  20.420  1.00  0.00            
ATOM     90  O23 BCD     1      14.970  32.590  21.730  1.00  0.00            
ATOM     91  C28 BCD     1      12.910  32.540  20.390  1.00  0.00            
ATOM     92  C29 BCD     1      12.370  32.640  18.940  1.00  0.00            
ATOM     93  O24 BCD     1      12.860  33.850  18.300  1.00  0.00            
ATOM     94  C30 BCD     1      10.880  32.590  18.940  1.00  0.00            
ATOM     95  O25 BCD     1      10.460  32.580  17.630  1.00  0.00            
ATOM     96  H41 BCD     1      14.660  34.680  17.730  1.00  0.00            
ATOM     97  H42 BCD     1      14.650  34.660  20.110  1.00  0.00            
ATOM     98  H43 BCD     1      16.470  33.000  18.680  1.00  0.00            
ATOM     99  H44 BCD     1      14.760  31.620  19.900  1.00  0.00            
ATOM    100  H45 BCD     1      15.920  32.520  21.700  1.00  0.00            
ATOM    101  H46 BCD     1      12.570  33.430  20.940  1.00  0.00            
ATOM    102  H47 BCD     1      12.680  31.780  18.320  1.00  0.00            
ATOM    103  H48 BCD     1      10.560  31.670  19.450  1.00  0.00            
ATOM    104  H49 BCD     1      10.390  33.390  19.510  1.00  0.00            
ATOM    105  H50 BCD     1       9.530  32.820  17.630  1.00  0.00            
ATOM    106  C31 BCD     1      15.930  32.060  13.480  1.00  0.00            
ATOM    107  O26 BCD     1      16.660  31.020  14.110  1.00  0.00            
ATOM    108  C32 BCD     1      16.440  33.370  14.040  1.00  0.00            
ATOM    109  O27 BCD     1      17.780  33.760  13.720  1.00  0.00            
ATOM    110  C33 BCD     1      16.230  33.430  15.530  1.00  0.00            
ATOM    111  C34 BCD     1      14.780  32.930  15.970  1.00  0.00            
ATOM    112  C35 BCD     1      14.240  31.720  15.230  1.00  0.00            
ATOM    113  O28 BCD     1      14.590  31.790  13.850  1.00  0.00            
ATOM    114  C36 BCD     1      12.780  31.570  15.400  1.00  0.00            
ATOM    115  O29 BCD     1      11.950  32.770  15.200  1.00  0.00            
ATOM    116  O30 BCD     1      16.360  34.790  16.030  1.00  0.00            
ATOM    117  H51 BCD     1      15.750  31.900  12.410  1.00  0.00            
ATOM    118  H52 BCD     1      15.760  34.110  13.600  1.00  0.00            
ATOM    119  H53 BCD     1      18.170  32.890  13.840  1.00  0.00            
ATOM    120  H54 BCD     1      16.940  32.830  16.110  1.00  0.00            
ATOM    121  H55 BCD     1      17.240  34.950  16.380  1.00  0.00            
ATOM    122  H56 BCD     1      14.140  33.780  15.680  1.00  0.00            
ATOM    123  H57 BCD     1      14.700  30.820  15.660  1.00  0.00            
ATOM    124  H58 BCD     1      12.400  30.880  14.630  1.00  0.00            
ATOM    125  H59 BCD     1      12.580  31.130  16.380  1.00  0.00            
ATOM    126  H60 BCD     1      11.120  32.610  15.650  1.00  0.00            
ATOM    127  C37 BCD     1      18.970  27.880  13.480  1.00  0.00            
ATOM    128  O31 BCD     1      18.580  27.690  14.910  1.00  0.00            
ATOM    129  C38 BCD     1      19.700  29.260  13.330  1.00  0.00            
ATOM    130  O32 BCD     1      21.000  29.140  13.970  1.00  0.00            
ATOM    131  C39 BCD     1      18.900  30.360  13.970  1.00  0.00            
ATOM    132  O33 BCD     1      19.560  31.700  13.900  1.00  0.00            
ATOM    133  C40 BCD     1      17.530  30.330  13.270  1.00  0.00            
ATOM    134  C41 BCD     1      16.860  29.000  13.090  1.00  0.00            
ATOM    135  O34 BCD     1      17.790  28.020  12.680  1.00  0.00            
ATOM    136  C42 BCD     1      15.760  29.060  12.060  1.00  0.00            
ATOM    137  O35 BCD     1      15.200  27.760  11.920  1.00  0.00            
ATOM    138  H61 BCD     1      19.590  27.040  13.160  1.00  0.00            
ATOM    139  H62 BCD     1      19.930  29.490  12.280  1.00  0.00            
ATOM    140  H63 BCD     1      21.650  29.630  13.460  1.00  0.00            
ATOM    141  H64 BCD     1      18.850  30.140  15.050  1.00  0.00            
ATOM    142  H65 BCD     1      20.140  31.820  14.660  1.00  0.00            
ATOM    143  H66 BCD     1      17.650  30.890  12.330  1.00  0.00            
ATOM    144  H67 BCD     1      16.430  28.790  14.080  1.00  0.00            
ATOM    145  H68 BCD     1      15.020  29.750  12.480  1.00  0.00            
ATOM    146  H69 BCD     1      16.030  29.470  11.080  1.00  0.00            
ATOM    147  H70 BCD     1      15.070  27.320  12.770  1.00  0.00            
ATOM    148  C1  CX6     2      17.800  28.070  23.890  1.00  0.00            
ATOM    149  C2  CX6     2      16.580  29.090  23.850  1.00  0.00            
ATOM    150  O1  CX6     2      15.680  28.720  22.740  1.00  0.00            
ATOM    151  C3  CX6     2      16.050  29.090  21.510  1.00  0.00            
ATOM    152  N1  CX6     2      17.030  29.970  21.240  1.00  0.00            
ATOM    153  C4  CX6     2      16.970  29.980  19.920  1.00  0.00            
ATOM    154  C5  CX6     2      17.800  30.850  19.200  1.00  0.00            
ATOM    155  C6  CX6     2      17.890  30.690  17.800  1.00  0.00            
ATOM    156  C7  CX6     2      17.050  29.700  17.200  1.00  0.00            
ATOM    157  C8  CX6     2      16.260  28.780  17.980  1.00  0.00            
ATOM    158  C9  CX6     2      15.490  27.660  17.240  1.00  0.00            
ATOM    159  O2  CX6     2      15.640  26.510  17.540  1.00  0.00            
ATOM    160  O3  CX6     2      14.870  28.090  16.130  1.00  0.00            
ATOM    161  C10 CX6     2      13.910  27.250  15.630  1.00  0.00            
ATOM    162  C11 CX6     2      13.000  28.130  14.810  1.00  0.00            
ATOM    163  O4  CX6     2      14.610  26.440  14.670  1.00  0.00            
ATOM    164  C12 CX6     2      13.920  25.370  14.230  1.00  0.00            
ATOM    165  O5  CX6     2      12.800  25.020  14.560  1.00  0.00            
ATOM    166  O6  CX6     2      14.630  24.720  13.320  1.00  0.00            
ATOM    167  C13 CX6     2      13.880  23.830  12.570  1.00  0.00            
ATOM    168  C14 CX6     2      14.620  23.710  11.140  1.00  0.00            
ATOM    169  C15 CX6     2      16.050  23.060  11.320  1.00  0.00            
ATOM    170  C16 CX6     2      16.020  21.790  12.200  1.00  0.00            
ATOM    171  C17 CX6     2      15.220  21.890  13.500  1.00  0.00            
ATOM    172  C18 CX6     2      13.770  22.440  13.280  1.00  0.00            
ATOM    173  C19 CX6     2      16.180  29.010  19.380  1.00  0.00            
ATOM    174  N2  CX6     2      15.560  28.370  20.430  1.00  0.00            
ATOM    175  C20 CX6     2      14.560  27.250  20.420  1.00  0.00            
ATOM    176  C21 CX6     2      13.340  27.470  19.560  1.00  0.00            
ATOM    177  C22 CX6     2      12.740  26.310  19.050  1.00  0.00            
ATOM    178  C23 CX6     2      11.540  26.310  18.340  1.00  0.00            
ATOM    179  C24 CX6     2      10.950  27.560  17.960  1.00  0.00            
ATOM    180  C25 CX6     2       9.710  27.560  17.130  1.00  0.00            
ATOM    181  C26 CX6     2       9.680  28.510  16.110  1.00  0.00            
ATOM    182  C27 CX6     2       8.640  28.540  15.120  1.00  0.00            
ATOM    183  C28 CX6     2       7.630  27.510  15.130  1.00  0.00            
ATOM    184  C29 CX6     2       7.700  26.530  16.100  1.00  0.00            
ATOM    185  C30 CX6     2       8.700  26.580  17.040  1.00  0.00            
ATOM    186  C31 CX6     2       8.690  25.420  17.940  1.00  0.00            
ATOM    187  N3  CX6     2       8.680  25.430  19.280  1.00  0.00            
ATOM    188  N4  CX6     2       8.630  24.190  19.720  1.00  0.00            
ATOM    189  N5  CX6     2       8.580  23.450  18.610  1.00  0.00            
ATOM    190  N6  CX6     2       8.600  24.190  17.470  1.00  0.00            
ATOM    191  C32 CX6     2      11.570  28.810  18.410  1.00  0.00            
ATOM    192  C33 CX6     2      12.720  28.700  19.130  1.00  0.00            
ATOM    193  H1  CX6     2      17.540  27.060  23.530  1.00  0.00            
ATOM    194  H2  CX6     2      18.550  28.590  23.280  1.00  0.00            
ATOM    195  H3  CX6     2      18.100  28.000  24.940  1.00  0.00            
ATOM    196  H4  CX6     2      16.970  30.110  23.770  1.00  0.00            
ATOM    197  H5  CX6     2      15.940  29.120  24.740  1.00  0.00            
ATOM    198  H6  CX6     2      18.330  31.640  19.720  1.00  0.00            
ATOM    199  H7  CX6     2      18.580  31.250  17.170  1.00  0.00            
ATOM    200  H8  CX6     2      17.110  29.610  16.110  1.00  0.00            
ATOM    201  H9  CX6     2      13.390  26.710  16.430  1.00  0.00            
ATOM    202  H10 CX6     2      13.590  28.910  14.300  1.00  0.00            
ATOM    203  H11 CX6     2      12.220  27.610  14.250  1.00  0.00            
ATOM    204  H12 CX6     2      12.460  28.710  15.560  1.00  0.00            
ATOM    205  H13 CX6     2      12.870  24.240  12.470  1.00  0.00            
ATOM    206  H14 CX6     2      14.730  24.640  10.570  1.00  0.00            
ATOM    207  H15 CX6     2      14.000  23.130  10.450  1.00  0.00            
ATOM    208  H16 CX6     2      16.720  23.790  11.800  1.00  0.00            
ATOM    209  H17 CX6     2      16.530  22.930  10.340  1.00  0.00            
ATOM    210  H18 CX6     2      16.940  21.290  12.530  1.00  0.00            
ATOM    211  H19 CX6     2      15.550  21.010  11.610  1.00  0.00            
ATOM    212  H20 CX6     2      15.770  22.410  14.290  1.00  0.00            
ATOM    213  H21 CX6     2      15.080  20.860  13.860  1.00  0.00            
ATOM    214  H22 CX6     2      13.280  21.790  12.550  1.00  0.00            
ATOM    215  H23 CX6     2      13.180  22.500  14.200  1.00  0.00            
ATOM    216  H24 CX6     2      14.300  27.100  21.470  1.00  0.00            
ATOM    217  H25 CX6     2      15.040  26.340  20.040  1.00  0.00            
ATOM    218  H26 CX6     2      13.270  25.380  19.230  1.00  0.00            
ATOM    219  H27 CX6     2      11.110  25.390  17.960  1.00  0.00            
ATOM    220  H28 CX6     2      10.490  29.240  16.070  1.00  0.00            
ATOM    221  H29 CX6     2       8.540  29.280  14.330  1.00  0.00            
ATOM    222  H30 CX6     2       6.860  27.450  14.370  1.00  0.00            
ATOM    223  H31 CX6     2       7.000  25.700  16.110  1.00  0.00            
ATOM    224  H32 CX6     2       8.480  22.450  18.670  1.00  0.00            
ATOM    225  H33 CX6     2      11.140  29.790  18.260  1.00  0.00            
ATOM    226  H34 CX6     2      13.340  29.540  19.410  1.00  0.00            
TER
ENDMDL
MODEL        1
ATOM      1  C1  BCD     1      16.640  27.590  20.480  1.00  0.00            
ATOM      2  O1  BCD     1      15.430  26.910  20.230  1.00  0.00            
ATOM      3  C2  BCD     1      16.420  29.090  20.370  1.00  0.00            
ATOM      4  O2  BCD     1      15.310  29.540  21.170  1.00  0.00            
ATOM      5  C3  BCD     1      16.140  29.550  18.960  1.00  0.00            
ATOM      6  O3  BCD     1      16.040  31.000  18.850  1.00  0.00            
ATOM      7  C4  BCD     1      17.200  29.040  17.930  1.00  0.00            
ATOM      8  C5  BCD     1      17.370  27.530  18.150  1.00  0.00            
ATOM      9  O4  BCD     1      17.630  27.160  19.520  1.00  0.00            
ATOM     10  C6  BCD     1      18.490  26.930  17.290  1.00  0.00            
ATOM     11  O5  BCD     1      19.800  27.470  17.480  1.00  0.00            
ATOM     12  H1  BCD     1      17.010  27.420  21.500  1.00  0.00            
ATOM     13  H2  BCD     1      17.340  29.590  20.700  1.00  0.00            
ATOM     14  H3  BCD     1      14.540  29.650  20.600  1.00  0.00            
ATOM     15  H4  BCD     1      15.230  29.040  18.620  1.00  0.00            
ATOM     16  H5  BCD     1      15.120  31.270  18.850  1.00  0.00            
ATOM     17  H6  BCD     1      18.100  29.600  18.230  1.00  0.00            
ATOM     18  H7  BCD     1      16.400  27.090  17.890  1.00  0.00            
ATOM     19  H8  BCD     1      18.580  25.870  17.580  1.00  0.00            
ATOM     20  H9  BCD     1      18.310  27.010  16.210  1.00  0.00            
ATOM     21  H10 BCD     1      20.030  27.460  18.420  1.00  0.00            
ATOM     22  C7  BCD     1      12.810  24.030  21.500  1.00  0.00            
ATOM     23  O6  BCD     1      11.630  24.540  20.870  1.00  0.00            
ATOM     24  C8  BCD     1      13.400  24.940  22.560  1.00  0.00            
ATOM     25  O7  BCD     1      12.370  25.280  23.500  1.00  0.00            
ATOM     26  C9  BCD     1      14.020  26.170  21.980  1.00  0.00            
ATOM     27  O8  BCD     1      14.580  27.080  23.000  1.00  0.00            
ATOM     28  C10 BCD     1      15.130  25.780  21.000  1.00  0.00            
ATOM     29  C11 BCD     1      14.620  24.750  20.010  1.00  0.00            
ATOM     30  O9  BCD     1      13.850  23.700  20.560  1.00  0.00            
ATOM     31  C12 BCD     1      15.660  24.110  19.090  1.00  0.00            
ATOM     32  O10 BCD     1      16.700  23.450  19.790  1.00  0.00            
ATOM     33  H11 BCD     1      12.550  23.150  22.110  1.00  0.00            
ATOM     34  H12 BCD     1      14.110  24.410  23.220  1.00  0.00            
ATOM     35  H13 BCD     1      12.730  25.650  24.310  1.00  0.00            
ATOM     36  H14 BCD     1      13.260  26.660  21.360  1.00  0.00            
ATOM     37  H15 BCD     1      15.170  27.700  22.570  1.00  0.00            
ATOM     38  H16 BCD     1      15.960  25.370  21.580  1.00  0.00            
ATOM     39  H17 BCD     1      13.920  25.300  19.360  1.00  0.00            
ATOM     40  H18 BCD     1      15.050  23.430  18.480  1.00  0.00            
ATOM     41  H19 BCD     1      16.130  24.880  18.460  1.00  0.00            
ATOM     42  H20 BCD     1      16.370  22.630  20.170  1.00  0.00            
ATOM     43  C13 BCD     1       7.690  23.700  20.150  1.00  0.00            
ATOM     44  O11 BCD     1       7.910  24.640  19.060  1.00  0.00            
ATOM     45  C14 BCD     1       7.920  24.320  21.490  1.00  0.00            
ATOM     46  O12 BCD     1       6.860  25.330  21.650  1.00  0.00            
ATOM     47  C15 BCD     1       9.360  24.910  21.580  1.00  0.00            
ATOM     48  O13 BCD     1       9.560  25.340  22.940  1.00  0.00            
ATOM     49  C16 BCD     1      10.430  23.850  21.220  1.00  0.00            
ATOM     50  C17 BCD     1      10.010  22.900  20.140  1.00  0.00            
ATOM     51  O14 BCD     1       8.600  22.590  20.150  1.00  0.00            
ATOM     52  C18 BCD     1      10.800  21.650  20.060  1.00  0.00            
ATOM     53  O15 BCD     1      10.860  20.900  21.270  1.00  0.00            
ATOM     54  H21 BCD     1       6.680  23.290  20.170  1.00  0.00            
ATOM     55  H22 BCD     1       7.810  23.540  22.250  1.00  0.00            
ATOM     56  H23 BCD     1       6.900  25.660  22.550  1.00  0.00            
ATOM     57  H24 BCD     1       9.560  25.750  20.890  1.00  0.00            
ATOM     58  H25 BCD     1      10.510  25.400  22.990  1.00  0.00            
ATOM     59  H26 BCD     1      10.530  23.260  22.140  1.00  0.00            
ATOM     60  H27 BCD     1      10.200  23.410  19.180  1.00  0.00            
ATOM     61  H28 BCD     1      10.500  21.020  19.220  1.00  0.00            
ATOM     62  H29 BCD     1      11.820  22.030  19.900  1.00  0.00            
ATOM     63  H30 BCD     1       9.940  20.700  21.460  1.00  0.00            
ATOM     64  C19 BCD     1       6.370  25.690  15.290  1.00  0.00            
ATOM     65  O16 BCD     1       7.500  26.420  14.930  1.00  0.00            
ATOM     66  C20 BCD     1       5.580  26.100  16.520  1.00  0.00            
ATOM     67  O17 BCD     1       4.900  27.340  16.190  1.00  0.00            
ATOM     68  C21 BCD     1       6.430  26.010  17.810  1.00  0.00            
ATOM     69  O18 BCD     1       5.670  26.340  18.980  1.00  0.00            
ATOM     70  C22 BCD     1       6.950  24.540  17.950  1.00  0.00            
ATOM     71  C23 BCD     1       7.610  24.060  16.640  1.00  0.00            
ATOM     72  O19 BCD     1       6.800  24.320  15.510  1.00  0.00            
ATOM     73  C24 BCD     1       8.060  22.590  16.770  1.00  0.00            
ATOM     74  O20 BCD     1       6.930  21.700  16.650  1.00  0.00            
ATOM     75  H31 BCD     1       5.690  25.610  14.430  1.00  0.00            
ATOM     76  H32 BCD     1       4.800  25.330  16.630  1.00  0.00            
ATOM     77  H33 BCD     1       5.580  28.000  16.100  1.00  0.00            
ATOM     78  H34 BCD     1       7.260  26.710  17.710  1.00  0.00            
ATOM     79  H35 BCD     1       6.130  26.040  19.770  1.00  0.00            
ATOM     80  H36 BCD     1       6.140  23.870  18.250  1.00  0.00            
ATOM     81  H37 BCD     1       8.490  24.710  16.550  1.00  0.00            
ATOM     82  H38 BCD     1       8.840  22.460  16.010  1.00  0.00            
ATOM     83  H39 BCD     1       8.500  22.480  17.780  1.00  0.00            
ATOM     84  H40 BCD     1       7.230  20.820  16.390  1.00  0.00            
ATOM     85  C25 BCD     1       8.970  29.780  13.020  1.00  0.00            
ATOM     86  O21 BCD     1      10.270  29.450  13.340  1.00  0.00            
ATOM     87  C26 BCD     1       8.080  30.070  14.210  1.00  0.00            
ATOM     88  O22 BCD     1       8.590  31.140  14.970  1.00  0.00            
ATOM     89  C27 BCD     1       7.740  28.860  15.050  1.00  0.00            
ATOM     90  O23 BCD     1       6.700  29.110  16.090  1.00  0.00            
ATOM     91  C28 BCD     1       7.300  27.640  14.170  1.00  0.00            
ATOM     92  C29 BCD     1       8.100  27.480  12.910  1.00  0.00            
ATOM     93  O24 BCD     1       8.340  28.740  12.280  1.00  0.00            
ATOM     94  C30 BCD     1       7.530  26.450  11.920  1.00  0.00            
ATOM     95  O25 BCD     1       6.300  27.040  11.480  1.00  0.00            
ATOM     96  H41 BCD     1       8.880  30.700  12.420  1.00  0.00            
ATOM     97  H42 BCD     1       7.150  30.400  13.720  1.00  0.00            
ATOM     98  H43 BCD     1       9.410  30.770  15.320  1.00  0.00            
ATOM     99  H44 BCD     1       8.630  28.490  15.580  1.00  0.00            
ATOM    100  H45 BCD     1       7.100  29.660  16.780  1.00  0.00            
ATOM    101  H46 BCD     1       6.260  27.800  13.870  1.00  0.00            
ATOM    102  H47 BCD     1       9.100  27.080  13.110  1.00  0.00            
ATOM    103  H48 BCD     1       8.290  26.320  11.140  1.00  0.00            
ATOM    104  H49 BCD     1       7.430  25.480  12.440  1.00  0.00            
ATOM    105  H50 BCD     1       6.520  27.730  10.840  1.00  0.00            
ATOM    106  C31 BCD     1      13.980  30.600  12.050  1.00  0.00            
ATOM    107  O26 BCD     1      14.380  30.470  13.380  1.00  0.00            
ATOM    108  C32 BCD     1      12.950  31.690  11.930  1.00  0.00            
ATOM    109  O27 BCD     1      13.580  32.870  12.410  1.00  0.00            
ATOM    110  C33 BCD     1      11.790  31.330  12.890  1.00  0.00            
ATOM    111  C34 BCD     1      11.230  29.980  12.430  1.00  0.00            
ATOM    112  C35 BCD     1      12.320  28.960  12.260  1.00  0.00            
ATOM    113  O28 BCD     1      13.470  29.430  11.490  1.00  0.00            
ATOM    114  C36 BCD     1      11.820  27.770  11.550  1.00  0.00            
ATOM    115  O29 BCD     1      11.380  28.100  10.240  1.00  0.00            
ATOM    116  O30 BCD     1      10.740  32.320  12.890  1.00  0.00            
ATOM    117  H51 BCD     1      14.840  30.820  11.410  1.00  0.00            
ATOM    118  H52 BCD     1      12.540  31.640  10.910  1.00  0.00            
ATOM    119  H53 BCD     1      14.360  32.650  12.930  1.00  0.00            
ATOM    120  H54 BCD     1      12.250  31.220  13.880  1.00  0.00            
ATOM    121  H55 BCD     1      11.080  33.110  13.320  1.00  0.00            
ATOM    122  H56 BCD     1      10.760  30.240  11.470  1.00  0.00            
ATOM    123  H57 BCD     1      12.630  28.600  13.250  1.00  0.00            
ATOM    124  H58 BCD     1      12.660  27.060  11.540  1.00  0.00            
ATOM    125  H59 BCD     1      10.950  27.260  12.000  1.00  0.00            
ATOM    126  H60 BCD     1      11.450  27.330   9.670  1.00  0.00            
ATOM    127  C37 BCD     1      17.740  29.830  15.660  1.00  0.00            
ATOM    128  O31 BCD     1      16.780  29.340  16.580  1.00  0.00            
ATOM    129  C38 BCD     1      17.500  31.340  15.360  1.00  0.00            
ATOM    130  O32 BCD     1      17.630  32.120  16.590  1.00  0.00            
ATOM    131  C39 BCD     1      15.990  31.390  14.850  1.00  0.00            
ATOM    132  O33 BCD     1      15.610  32.740  14.540  1.00  0.00            
ATOM    133  C40 BCD     1      15.840  30.530  13.570  1.00  0.00            
ATOM    134  C41 BCD     1      16.510  29.100  13.780  1.00  0.00            
ATOM    135  O34 BCD     1      17.760  29.210  14.400  1.00  0.00            
ATOM    136  C42 BCD     1      16.800  28.420  12.430  1.00  0.00            
ATOM    137  O35 BCD     1      17.500  29.230  11.490  1.00  0.00            
ATOM    138  H61 BCD     1      18.770  29.710  16.000  1.00  0.00            
ATOM    139  H62 BCD     1      18.190  31.770  14.620  1.00  0.00            
ATOM    140  H63 BCD     1      17.240  31.740  17.380  1.00  0.00            
ATOM    141  H64 BCD     1      15.480  30.960  15.720  1.00  0.00            
ATOM    142  H65 BCD     1      15.670  33.280  15.330  1.00  0.00            
ATOM    143  H66 BCD     1      16.320  31.070  12.740  1.00  0.00            
ATOM    144  H67 BCD     1      15.770  28.630  14.430  1.00  0.00            
ATOM    145  H68 BCD     1      17.310  27.460  12.560  1.00  0.00            
ATOM    146  H69 BCD     1      15.810  28.220  12.000  1.00  0.00            
ATOM    147  H70 BCD     1      18.430  29.180  11.720  1.00  0.00            
ATOM    148  C1  CX6     2       8.440  28.950  21.660  1.00  0.00            
ATOM    149  C2  CX6     2       7.760  28.390  20.410  1.00  0.00            
ATOM    150  O1  CX6     2       8.690  27.680  19.670  1.00  0.00            
ATOM    151  C3  CX6     2       9.460  28.310  18.740  1.00  0.00            
ATOM    152  N1  CX6     2       9.180  29.510  18.330  1.00  0.00            
ATOM    153  C4  CX6     2      10.250  29.810  17.540  1.00  0.00            
ATOM    154  C5  CX6     2      10.520  30.990  17.010  1.00  0.00            
ATOM    155  C6  CX6     2      11.760  31.160  16.360  1.00  0.00            
ATOM    156  C7  CX6     2      12.690  30.120  16.240  1.00  0.00            
ATOM    157  C8  CX6     2      12.380  28.900  16.800  1.00  0.00            
ATOM    158  C9  CX6     2      13.420  27.720  16.690  1.00  0.00            
ATOM    159  O2  CX6     2      13.860  27.140  17.630  1.00  0.00            
ATOM    160  O3  CX6     2      13.650  27.420  15.390  1.00  0.00            
ATOM    161  C10 CX6     2      14.210  26.130  15.130  1.00  0.00            
ATOM    162  C11 CX6     2      14.030  25.810  13.590  1.00  0.00            
ATOM    163  O4  CX6     2      15.580  26.090  15.360  1.00  0.00            
ATOM    164  C12 CX6     2      16.110  24.870  15.550  1.00  0.00            
ATOM    165  O5  CX6     2      15.460  23.800  15.560  1.00  0.00            
ATOM    166  O6  CX6     2      17.410  24.900  15.380  1.00  0.00            
ATOM    167  C13 CX6     2      18.120  23.630  15.230  1.00  0.00            
ATOM    168  C14 CX6     2      19.650  23.940  14.990  1.00  0.00            
ATOM    169  C15 CX6     2      20.330  22.530  14.710  1.00  0.00            
ATOM    170  C16 CX6     2      20.140  21.540  15.860  1.00  0.00            
ATOM    171  C17 CX6     2      18.670  21.440  16.360  1.00  0.00            
ATOM    172  C18 CX6     2      17.960  22.800  16.530  1.00  0.00            
ATOM    173  C19 CX6     2      11.150  28.790  17.450  1.00  0.00            
ATOM    174  N2  CX6     2      10.620  27.750  18.170  1.00  0.00            
ATOM    175  C20 CX6     2      11.080  26.350  18.310  1.00  0.00            
ATOM    176  C21 CX6     2      11.030  25.480  17.030  1.00  0.00            
ATOM    177  C22 CX6     2      11.760  24.290  17.060  1.00  0.00            
ATOM    178  C23 CX6     2      11.870  23.400  15.970  1.00  0.00            
ATOM    179  C24 CX6     2      11.190  23.670  14.760  1.00  0.00            
ATOM    180  C25 CX6     2      11.280  22.830  13.500  1.00  0.00            
ATOM    181  C26 CX6     2      11.160  23.430  12.200  1.00  0.00            
ATOM    182  C27 CX6     2      11.260  22.740  11.000  1.00  0.00            
ATOM    183  C28 CX6     2      11.450  21.380  11.000  1.00  0.00            
ATOM    184  C29 CX6     2      11.340  20.700  12.230  1.00  0.00            
ATOM    185  C30 CX6     2      11.330  21.410  13.480  1.00  0.00            
ATOM    186  C31 CX6     2      11.260  20.600  14.700  1.00  0.00            
ATOM    187  N3  CX6     2      10.220  20.580  15.530  1.00  0.00            
ATOM    188  N4  CX6     2      10.610  19.830  16.560  1.00  0.00            
ATOM    189  N5  CX6     2      11.870  19.420  16.290  1.00  0.00            
ATOM    190  N6  CX6     2      12.290  19.890  15.100  1.00  0.00            
ATOM    191  C32 CX6     2      10.550  24.940  14.790  1.00  0.00            
ATOM    192  C33 CX6     2      10.450  25.820  15.820  1.00  0.00            
ATOM    193  H1  CX6     2       9.250  29.660  21.450  1.00  0.00            
ATOM    194  H2  CX6     2       7.650  29.500  22.180  1.00  0.00            
ATOM    195  H3  CX6     2       8.960  28.170  22.220  1.00  0.00            
ATOM    196  H4  CX6     2       7.300  29.210  19.850  1.00  0.00            
ATOM    197  H5  CX6     2       6.950  27.700  20.680  1.00  0.00            
ATOM    198  H6  CX6     2       9.830  31.830  17.020  1.00  0.00            
ATOM    199  H7  CX6     2      12.000  32.080  15.830  1.00  0.00            
ATOM    200  H8  CX6     2      13.670  30.170  15.760  1.00  0.00            
ATOM    201  H9  CX6     2      13.730  25.490  15.870  1.00  0.00            
ATOM    202  H10 CX6     2      13.010  25.710  13.200  1.00  0.00            
ATOM    203  H11 CX6     2      14.510  26.600  12.990  1.00  0.00            
ATOM    204  H12 CX6     2      14.570  24.910  13.280  1.00  0.00            
ATOM    205  H13 CX6     2      17.730  23.070  14.370  1.00  0.00            
ATOM    206  H14 CX6     2      20.220  24.430  15.790  1.00  0.00            
ATOM    207  H15 CX6     2      19.740  24.510  14.060  1.00  0.00            
ATOM    208  H16 CX6     2      21.390  22.640  14.420  1.00  0.00            
ATOM    209  H17 CX6     2      19.830  22.090  13.840  1.00  0.00            
ATOM    210  H18 CX6     2      20.870  21.860  16.620  1.00  0.00            
ATOM    211  H19 CX6     2      20.400  20.530  15.540  1.00  0.00            
ATOM    212  H20 CX6     2      18.590  20.950  17.340  1.00  0.00            
ATOM    213  H21 CX6     2      18.100  20.820  15.650  1.00  0.00            
ATOM    214  H22 CX6     2      16.940  22.680  16.910  1.00  0.00            
ATOM    215  H23 CX6     2      18.530  23.280  17.340  1.00  0.00            
ATOM    216  H24 CX6     2      10.440  25.880  19.070  1.00  0.00            
ATOM    217  H25 CX6     2      12.110  26.380  18.690  1.00  0.00            
ATOM    218  H26 CX6     2      12.270  24.050  17.990  1.00  0.00            
ATOM    219  H27 CX6     2      12.370  22.440  16.100  1.00  0.00            
ATOM    220  H28 CX6     2      10.970  24.500  12.170  1.00  0.00            
ATOM    221  H29 CX6     2      11.380  23.270  10.070  1.00  0.00            
ATOM    222  H30 CX6     2      11.550  20.890  10.040  1.00  0.00            
ATOM    223  H31 CX6     2      11.550  19.640  12.210  1.00  0.00            
ATOM    224  H32 CX6     2      12.420  18.860  16.930  1.00  0.00            
ATOM    225  H33 CX6     2       9.960  25.170  13.900  1.00  0.00            
ATOM    226  H34 CX6     2      10.000  26.790  15.670  1.00  0.00            
TER
ENDMDL
MODEL        1
ATOM      1  C1  BCD     1      11.290  30.330  13.930  1.00  0.00            
ATOM      2  O1  BCD     1      10.160  29.540  14.400  1.00  0.00            
ATOM      3  C2  BCD     1      11.820  29.810  12.650  1.00  0.00            
ATOM      4  O2  BCD     1      10.810  29.980  11.650  1.00  0.00            
ATOM      5  C3  BCD     1      12.290  28.400  12.700  1.00  0.00            
ATOM      6  O3  BCD     1      12.940  27.910  11.500  1.00  0.00            
ATOM      7  C4  BCD     1      13.330  28.400  13.790  1.00  0.00            
ATOM      8  C5  BCD     1      12.820  28.910  15.150  1.00  0.00            
ATOM      9  O4  BCD     1      12.300  30.230  15.000  1.00  0.00            
ATOM     10  C6  BCD     1      13.860  28.790  16.260  1.00  0.00            
ATOM     11  O5  BCD     1      13.250  28.660  17.550  1.00  0.00            
ATOM     12  H1  BCD     1      11.040  31.390  13.900  1.00  0.00            
ATOM     13  H2  BCD     1      12.650  30.510  12.460  1.00  0.00            
ATOM     14  H3  BCD     1      11.070  29.560  10.820  1.00  0.00            
ATOM     15  H4  BCD     1      11.410  27.820  12.980  1.00  0.00            
ATOM     16  H5  BCD     1      12.380  27.990  10.720  1.00  0.00            
ATOM     17  H6  BCD     1      14.210  28.950  13.430  1.00  0.00            
ATOM     18  H7  BCD     1      12.010  28.300  15.580  1.00  0.00            
ATOM     19  H8  BCD     1      14.520  27.920  16.140  1.00  0.00            
ATOM     20  H9  BCD     1      14.470  29.700  16.190  1.00  0.00            
ATOM     21  H10 BCD     1      12.920  27.760  17.660  1.00  0.00            
ATOM     22  C7  BCD     1       6.350  29.450  15.730  1.00  0.00            
ATOM     23  O6  BCD     1       6.600  28.030  15.720  1.00  0.00            
ATOM     24  C8  BCD     1       6.490  29.920  14.270  1.00  0.00            
ATOM     25  O7  BCD     1       5.510  29.300  13.380  1.00  0.00            
ATOM     26  C9  BCD     1       7.940  29.580  13.810  1.00  0.00            
ATOM     27  O8  BCD     1       8.190  30.120  12.470  1.00  0.00            
ATOM     28  C10 BCD     1       8.960  30.180  14.760  1.00  0.00            
ATOM     29  C11 BCD     1       8.640  29.860  16.220  1.00  0.00            
ATOM     30  O9  BCD     1       7.290  30.070  16.550  1.00  0.00            
ATOM     31  C12 BCD     1       9.480  30.610  17.160  1.00  0.00            
ATOM     32  O10 BCD     1       9.280  32.060  17.200  1.00  0.00            
ATOM     33  H11 BCD     1       5.360  29.710  16.110  1.00  0.00            
ATOM     34  H12 BCD     1       6.370  31.010  14.290  1.00  0.00            
ATOM     35  H13 BCD     1       5.770  29.510  12.480  1.00  0.00            
ATOM     36  H14 BCD     1       8.080  28.490  13.770  1.00  0.00            
ATOM     37  H15 BCD     1       9.140  30.140  12.340  1.00  0.00            
ATOM     38  H16 BCD     1       9.050  31.270  14.620  1.00  0.00            
ATOM     39  H17 BCD     1       8.940  28.820  16.400  1.00  0.00            
ATOM     40  H18 BCD     1       9.260  30.100  18.110  1.00  0.00            
ATOM     41  H19 BCD     1      10.560  30.490  16.970  1.00  0.00            
ATOM     42  H20 BCD     1      10.040  32.520  16.850  1.00  0.00            
ATOM     43  C13 BCD     1       4.910  24.570  17.180  1.00  0.00            
ATOM     44  O11 BCD     1       6.100  23.740  16.930  1.00  0.00            
ATOM     45  C14 BCD     1       4.400  25.070  15.810  1.00  0.00            
ATOM     46  O12 BCD     1       4.200  23.970  14.860  1.00  0.00            
ATOM     47  C15 BCD     1       5.210  26.250  15.210  1.00  0.00            
ATOM     48  O13 BCD     1       4.490  26.920  14.180  1.00  0.00            
ATOM     49  C16 BCD     1       5.590  27.220  16.300  1.00  0.00            
ATOM     50  C17 BCD     1       6.010  26.730  17.630  1.00  0.00            
ATOM     51  O14 BCD     1       5.090  25.740  18.100  1.00  0.00            
ATOM     52  C18 BCD     1       6.320  27.710  18.750  1.00  0.00            
ATOM     53  O15 BCD     1       5.220  28.490  19.050  1.00  0.00            
ATOM     54  H21 BCD     1       4.230  23.830  17.620  1.00  0.00            
ATOM     55  H22 BCD     1       3.440  25.550  16.040  1.00  0.00            
ATOM     56  H23 BCD     1       5.020  23.470  14.870  1.00  0.00            
ATOM     57  H24 BCD     1       6.080  25.720  14.810  1.00  0.00            
ATOM     58  H25 BCD     1       5.100  27.510  13.720  1.00  0.00            
ATOM     59  H26 BCD     1       4.700  27.830  16.510  1.00  0.00            
ATOM     60  H27 BCD     1       6.920  26.160  17.400  1.00  0.00            
ATOM     61  H28 BCD     1       6.730  27.170  19.610  1.00  0.00            
ATOM     62  H29 BCD     1       7.230  28.290  18.510  1.00  0.00            
ATOM     63  H30 BCD     1       5.170  28.730  19.980  1.00  0.00            
ATOM     64  C19 BCD     1       8.000  20.100  17.230  1.00  0.00            
ATOM     65  O16 BCD     1       9.280  20.650  17.510  1.00  0.00            
ATOM     66  C20 BCD     1       7.550  20.450  15.820  1.00  0.00            
ATOM     67  O17 BCD     1       8.640  20.310  14.900  1.00  0.00            
ATOM     68  C21 BCD     1       7.060  21.940  15.860  1.00  0.00            
ATOM     69  O18 BCD     1       6.540  22.330  14.600  1.00  0.00            
ATOM     70  C22 BCD     1       6.070  22.280  16.940  1.00  0.00            
ATOM     71  C23 BCD     1       6.590  21.780  18.330  1.00  0.00            
ATOM     72  O19 BCD     1       6.960  20.420  18.170  1.00  0.00            
ATOM     73  C24 BCD     1       5.550  21.960  19.430  1.00  0.00            
ATOM     74  O20 BCD     1       4.240  21.460  18.940  1.00  0.00            
ATOM     75  H31 BCD     1       8.160  19.020  17.310  1.00  0.00            
ATOM     76  H32 BCD     1       6.680  19.810  15.640  1.00  0.00            
ATOM     77  H33 BCD     1       9.430  20.680  15.310  1.00  0.00            
ATOM     78  H34 BCD     1       7.930  22.550  16.110  1.00  0.00            
ATOM     79  H35 BCD     1       7.260  22.320  13.960  1.00  0.00            
ATOM     80  H36 BCD     1       5.080  21.860  16.700  1.00  0.00            
ATOM     81  H37 BCD     1       7.500  22.340  18.570  1.00  0.00            
ATOM     82  H38 BCD     1       5.850  21.340  20.290  1.00  0.00            
ATOM     83  H39 BCD     1       5.450  23.000  19.760  1.00  0.00            
ATOM     84  H40 BCD     1       4.100  20.670  19.460  1.00  0.00            
ATOM     85  C25 BCD     1      12.940  19.330  18.930  1.00  0.00            
ATOM     86  O21 BCD     1      13.400  20.060  17.790  1.00  0.00            
ATOM     87  C26 BCD     1      12.030  18.210  18.580  1.00  0.00            
ATOM     88  O22 BCD     1      12.820  17.310  17.820  1.00  0.00            
ATOM     89  C27 BCD     1      10.840  18.790  17.750  1.00  0.00            
ATOM     90  O23 BCD     1       9.960  17.730  17.190  1.00  0.00            
ATOM     91  C28 BCD     1      10.080  19.890  18.490  1.00  0.00            
ATOM     92  C29 BCD     1      11.130  20.880  19.140  1.00  0.00            
ATOM     93  O24 BCD     1      12.210  20.200  19.780  1.00  0.00            
ATOM     94  C30 BCD     1      10.460  21.910  20.060  1.00  0.00            
ATOM     95  O25 BCD     1      10.290  21.240  21.320  1.00  0.00            
ATOM     96  H41 BCD     1      13.850  18.990  19.430  1.00  0.00            
ATOM     97  H42 BCD     1      11.640  17.830  19.530  1.00  0.00            
ATOM     98  H43 BCD     1      12.450  17.200  16.940  1.00  0.00            
ATOM     99  H44 BCD     1      11.260  19.340  16.900  1.00  0.00            
ATOM    100  H45 BCD     1       9.760  17.060  17.860  1.00  0.00            
ATOM    101  H46 BCD     1       9.400  19.500  19.250  1.00  0.00            
ATOM    102  H47 BCD     1      11.510  21.430  18.270  1.00  0.00            
ATOM    103  H48 BCD     1      11.170  22.750  20.100  1.00  0.00            
ATOM    104  H49 BCD     1       9.490  22.200  19.620  1.00  0.00            
ATOM    105  H50 BCD     1       9.770  21.840  21.860  1.00  0.00            
ATOM    106  C31 BCD     1      16.530  22.330  16.500  1.00  0.00            
ATOM    107  O26 BCD     1      15.490  23.220  16.120  1.00  0.00            
ATOM    108  C32 BCD     1      16.450  20.970  15.740  1.00  0.00            
ATOM    109  O27 BCD     1      16.410  21.270  14.320  1.00  0.00            
ATOM    110  C33 BCD     1      15.080  20.230  16.110  1.00  0.00            
ATOM    111  C34 BCD     1      14.840  20.140  17.620  1.00  0.00            
ATOM    112  C35 BCD     1      15.390  21.370  18.410  1.00  0.00            
ATOM    113  O28 BCD     1      16.550  22.020  17.840  1.00  0.00            
ATOM    114  C36 BCD     1      15.700  21.020  19.860  1.00  0.00            
ATOM    115  O29 BCD     1      16.360  19.750  19.970  1.00  0.00            
ATOM    116  O30 BCD     1      15.020  18.990  15.420  1.00  0.00            
ATOM    117  H51 BCD     1      17.510  22.810  16.350  1.00  0.00            
ATOM    118  H52 BCD     1      17.240  20.240  15.980  1.00  0.00            
ATOM    119  H53 BCD     1      15.530  21.580  14.070  1.00  0.00            
ATOM    120  H54 BCD     1      14.320  20.940  15.750  1.00  0.00            
ATOM    121  H55 BCD     1      14.150  18.650  15.630  1.00  0.00            
ATOM    122  H56 BCD     1      15.280  19.190  17.950  1.00  0.00            
ATOM    123  H57 BCD     1      14.580  22.110  18.480  1.00  0.00            
ATOM    124  H58 BCD     1      16.450  21.770  20.150  1.00  0.00            
ATOM    125  H59 BCD     1      14.860  21.080  20.570  1.00  0.00            
ATOM    126  H60 BCD     1      16.840  19.780  20.800  1.00  0.00            
ATOM    127  C37 BCD     1      14.830  26.380  13.410  1.00  0.00            
ATOM    128  O31 BCD     1      13.690  26.950  14.010  1.00  0.00            
ATOM    129  C38 BCD     1      14.620  24.960  12.980  1.00  0.00            
ATOM    130  O32 BCD     1      13.420  24.930  12.200  1.00  0.00            
ATOM    131  C39 BCD     1      14.450  24.050  14.160  1.00  0.00            
ATOM    132  O33 BCD     1      14.170  22.660  13.710  1.00  0.00            
ATOM    133  C40 BCD     1      15.670  24.070  14.990  1.00  0.00            
ATOM    134  C41 BCD     1      15.830  25.510  15.460  1.00  0.00            
ATOM    135  O34 BCD     1      15.910  26.360  14.320  1.00  0.00            
ATOM    136  C42 BCD     1      17.120  25.650  16.150  1.00  0.00            
ATOM    137  O35 BCD     1      17.370  26.920  16.600  1.00  0.00            
ATOM    138  H61 BCD     1      15.030  27.010  12.530  1.00  0.00            
ATOM    139  H62 BCD     1      15.400  24.660  12.270  1.00  0.00            
ATOM    140  H63 BCD     1      13.070  25.820  12.320  1.00  0.00            
ATOM    141  H64 BCD     1      13.650  24.480  14.780  1.00  0.00            
ATOM    142  H65 BCD     1      13.340  22.380  14.090  1.00  0.00            
ATOM    143  H66 BCD     1      16.560  23.900  14.370  1.00  0.00            
ATOM    144  H67 BCD     1      15.020  25.800  16.140  1.00  0.00            
ATOM    145  H68 BCD     1      17.130  24.930  16.970  1.00  0.00            
ATOM    146  H69 BCD     1      17.860  25.360  15.380  1.00  0.00            
ATOM    147  H70 BCD     1      16.800  27.100  17.350  1.00  0.00            
ATOM    148  C1  CX6     2       9.030  26.550  11.530  1.00  0.00            
ATOM    149  C2  CX6     2       7.920  26.190  12.420  1.00  0.00            
ATOM    150  O1  CX6     2       8.430  26.060  13.760  1.00  0.00            
ATOM    151  C3  CX6     2       9.220  25.030  14.220  1.00  0.00            
ATOM    152  N1  CX6     2       9.450  23.890  13.590  1.00  0.00            
ATOM    153  C4  CX6     2      10.310  23.280  14.500  1.00  0.00            
ATOM    154  C5  CX6     2      10.930  22.050  14.260  1.00  0.00            
ATOM    155  C6  CX6     2      11.870  21.630  15.270  1.00  0.00            
ATOM    156  C7  CX6     2      12.240  22.550  16.280  1.00  0.00            
ATOM    157  C8  CX6     2      11.610  23.830  16.420  1.00  0.00            
ATOM    158  C9  CX6     2      12.240  24.830  17.370  1.00  0.00            
ATOM    159  O2  CX6     2      12.410  26.010  17.040  1.00  0.00            
ATOM    160  O3  CX6     2      12.800  24.310  18.540  1.00  0.00            
ATOM    161  C10 CX6     2      13.190  25.320  19.510  1.00  0.00            
ATOM    162  C11 CX6     2      13.460  24.480  20.810  1.00  0.00            
ATOM    163  O4  CX6     2      14.480  25.850  19.090  1.00  0.00            
ATOM    164  C12 CX6     2      14.810  27.090  19.550  1.00  0.00            
ATOM    165  O5  CX6     2      14.110  27.710  20.340  1.00  0.00            
ATOM    166  O6  CX6     2      16.100  27.320  19.260  1.00  0.00            
ATOM    167  C13 CX6     2      16.720  28.450  19.840  1.00  0.00            
ATOM    168  C14 CX6     2      18.230  28.120  20.080  1.00  0.00            
ATOM    169  C15 CX6     2      18.930  29.340  20.700  1.00  0.00            
ATOM    170  C16 CX6     2      18.880  30.550  19.790  1.00  0.00            
ATOM    171  C17 CX6     2      17.390  30.940  19.480  1.00  0.00            
ATOM    172  C18 CX6     2      16.470  29.740  19.030  1.00  0.00            
ATOM    173  C19 CX6     2      10.650  24.120  15.550  1.00  0.00            
ATOM    174  N2  CX6     2       9.790  25.190  15.460  1.00  0.00            
ATOM    175  C20 CX6     2       9.550  26.260  16.420  1.00  0.00            
ATOM    176  C21 CX6     2       9.670  26.090  17.920  1.00  0.00            
ATOM    177  C22 CX6     2      10.240  27.060  18.720  1.00  0.00            
ATOM    178  C23 CX6     2      10.150  27.000  20.070  1.00  0.00            
ATOM    179  C24 CX6     2       9.570  25.900  20.730  1.00  0.00            
ATOM    180  C25 CX6     2       9.710  25.760  22.230  1.00  0.00            
ATOM    181  C26 CX6     2      10.980  25.750  22.810  1.00  0.00            
ATOM    182  C27 CX6     2      11.210  25.590  24.180  1.00  0.00            
ATOM    183  C28 CX6     2      10.200  25.510  25.090  1.00  0.00            
ATOM    184  C29 CX6     2       8.900  25.510  24.620  1.00  0.00            
ATOM    185  C30 CX6     2       8.650  25.580  23.190  1.00  0.00            
ATOM    186  C31 CX6     2       7.290  25.550  22.730  1.00  0.00            
ATOM    187  N3  CX6     2       6.430  24.450  22.690  1.00  0.00            
ATOM    188  N4  CX6     2       5.340  24.770  22.150  1.00  0.00            
ATOM    189  N5  CX6     2       5.450  26.130  21.910  1.00  0.00            
ATOM    190  N6  CX6     2       6.710  26.650  22.210  1.00  0.00            
ATOM    191  C32 CX6     2       8.960  24.900  19.940  1.00  0.00            
ATOM    192  C33 CX6     2       9.000  25.030  18.580  1.00  0.00            
ATOM    193  H1  CX6     2       9.400  27.540  11.820  1.00  0.00            
ATOM    194  H2  CX6     2       9.850  25.820  11.520  1.00  0.00            
ATOM    195  H3  CX6     2       8.840  26.580  10.450  1.00  0.00            
ATOM    196  H4  CX6     2       7.410  25.280  12.080  1.00  0.00            
ATOM    197  H5  CX6     2       7.220  27.030  12.350  1.00  0.00            
ATOM    198  H6  CX6     2      10.880  21.540  13.300  1.00  0.00            
ATOM    199  H7  CX6     2      12.360  20.660  15.160  1.00  0.00            
ATOM    200  H8  CX6     2      13.090  22.390  16.940  1.00  0.00            
ATOM    201  H9  CX6     2      12.400  26.080  19.550  1.00  0.00            
ATOM    202  H10 CX6     2      12.520  24.010  21.120  1.00  0.00            
ATOM    203  H11 CX6     2      14.130  23.640  20.600  1.00  0.00            
ATOM    204  H12 CX6     2      13.870  25.010  21.680  1.00  0.00            
ATOM    205  H13 CX6     2      16.220  28.470  20.820  1.00  0.00            
ATOM    206  H14 CX6     2      18.430  27.820  19.040  1.00  0.00            
ATOM    207  H15 CX6     2      18.290  27.210  20.700  1.00  0.00            
ATOM    208  H16 CX6     2      20.000  29.190  20.910  1.00  0.00            
ATOM    209  H17 CX6     2      18.490  29.560  21.690  1.00  0.00            
ATOM    210  H18 CX6     2      19.400  30.420  18.830  1.00  0.00            
ATOM    211  H19 CX6     2      19.320  31.430  20.270  1.00  0.00            
ATOM    212  H20 CX6     2      17.370  31.820  18.840  1.00  0.00            
ATOM    213  H21 CX6     2      16.970  31.220  20.460  1.00  0.00            
ATOM    214  H22 CX6     2      15.410  29.990  19.200  1.00  0.00            
ATOM    215  H23 CX6     2      16.670  29.530  17.970  1.00  0.00            
ATOM    216  H24 CX6     2       8.560  26.720  16.320  1.00  0.00            
ATOM    217  H25 CX6     2      10.310  27.010  16.160  1.00  0.00            
ATOM    218  H26 CX6     2      10.710  27.950  18.320  1.00  0.00            
ATOM    219  H27 CX6     2      10.650  27.820  20.580  1.00  0.00            
ATOM    220  H28 CX6     2      11.800  25.960  22.140  1.00  0.00            
ATOM    221  H29 CX6     2      12.250  25.600  24.490  1.00  0.00            
ATOM    222  H30 CX6     2      10.420  25.300  26.130  1.00  0.00            
ATOM    223  H31 CX6     2       8.030  25.430  25.260  1.00  0.00            
ATOM    224  H32 CX6     2       4.750  26.660  21.420  1.00  0.00            
ATOM    225  H33 CX6     2       8.440  24.090  20.440  1.00  0.00            
ATOM    226  H34 CX6     2       8.450  24.240  18.080  1.00  0.00            
TER
ENDMDL
MODEL        1
ATOM      1  C1  BCD     1      10.580  42.430  16.160  1.00  0.00            
ATOM      2  O1  BCD     1      10.370  41.180  16.750  1.00  0.00            
ATOM      3  C2  BCD     1      10.410  42.320  14.610  1.00  0.00            
ATOM      4  O2  BCD     1       9.280  41.480  14.300  1.00  0.00            
ATOM      5  C3  BCD     1      11.570  41.610  13.900  1.00  0.00            
ATOM      6  O3  BCD     1      11.420  41.650  12.490  1.00  0.00            
ATOM      7  C4  BCD     1      12.940  42.190  14.340  1.00  0.00            
ATOM      8  C5  BCD     1      13.040  42.150  15.870  1.00  0.00            
ATOM      9  O4  BCD     1      11.900  42.870  16.520  1.00  0.00            
ATOM     10  C6  BCD     1      14.430  42.640  16.300  1.00  0.00            
ATOM     11  O5  BCD     1      14.710  44.030  16.000  1.00  0.00            
ATOM     12  H1  BCD     1       9.870  43.160  16.560  1.00  0.00            
ATOM     13  H2  BCD     1      10.250  43.290  14.140  1.00  0.00            
ATOM     14  H3  BCD     1       9.540  40.700  14.810  1.00  0.00            
ATOM     15  H4  BCD     1      11.420  40.540  14.110  1.00  0.00            
ATOM     16  H5  BCD     1      10.540  41.340  12.260  1.00  0.00            
ATOM     17  H6  BCD     1      13.100  43.190  13.930  1.00  0.00            
ATOM     18  H7  BCD     1      12.900  41.110  16.200  1.00  0.00            
ATOM     19  H8  BCD     1      14.630  42.530  17.370  1.00  0.00            
ATOM     20  H9  BCD     1      15.190  42.070  15.760  1.00  0.00            
ATOM     21  H10 BCD     1      14.870  44.540  16.790  1.00  0.00            
ATOM     22  C7  BCD     1       8.120  39.080  19.420  1.00  0.00            
ATOM     23  O6  BCD     1       7.950  37.990  18.500  1.00  0.00            
ATOM     24  C8  BCD     1       7.460  40.370  18.880  1.00  0.00            
ATOM     25  O7  BCD     1       6.120  40.140  18.460  1.00  0.00            
ATOM     26  C9  BCD     1       8.270  40.960  17.700  1.00  0.00            
ATOM     27  O8  BCD     1       7.730  42.310  17.420  1.00  0.00            
ATOM     28  C10 BCD     1       9.740  41.120  17.980  1.00  0.00            
ATOM     29  C11 BCD     1      10.290  39.730  18.560  1.00  0.00            
ATOM     30  O9  BCD     1       9.510  39.340  19.710  1.00  0.00            
ATOM     31  C12 BCD     1      11.720  39.800  19.010  1.00  0.00            
ATOM     32  O10 BCD     1      11.940  40.730  20.100  1.00  0.00            
ATOM     33  H11 BCD     1       7.730  38.840  20.420  1.00  0.00            
ATOM     34  H12 BCD     1       7.440  41.140  19.670  1.00  0.00            
ATOM     35  H13 BCD     1       6.130  39.240  18.140  1.00  0.00            
ATOM     36  H14 BCD     1       8.260  40.280  16.850  1.00  0.00            
ATOM     37  H15 BCD     1       6.810  42.150  17.170  1.00  0.00            
ATOM     38  H16 BCD     1       9.960  41.930  18.680  1.00  0.00            
ATOM     39  H17 BCD     1      10.200  38.990  17.760  1.00  0.00            
ATOM     40  H18 BCD     1      12.100  38.810  19.310  1.00  0.00            
ATOM     41  H19 BCD     1      12.310  40.050  18.120  1.00  0.00            
ATOM     42  H20 BCD     1      11.470  40.440  20.890  1.00  0.00            
ATOM     43  C13 BCD     1       6.470  34.150  17.970  1.00  0.00            
ATOM     44  O11 BCD     1       7.380  33.990  16.850  1.00  0.00            
ATOM     45  C14 BCD     1       5.420  35.290  17.730  1.00  0.00            
ATOM     46  O12 BCD     1       4.560  34.990  16.570  1.00  0.00            
ATOM     47  C15 BCD     1       6.110  36.670  17.690  1.00  0.00            
ATOM     48  O13 BCD     1       5.080  37.650  17.610  1.00  0.00            
ATOM     49  C16 BCD     1       7.080  36.940  18.910  1.00  0.00            
ATOM     50  C17 BCD     1       7.960  35.700  19.150  1.00  0.00            
ATOM     51  O14 BCD     1       7.190  34.510  19.150  1.00  0.00            
ATOM     52  C18 BCD     1       8.850  35.940  20.320  1.00  0.00            
ATOM     53  O15 BCD     1       8.000  36.160  21.440  1.00  0.00            
ATOM     54  H21 BCD     1       6.130  33.120  18.150  1.00  0.00            
ATOM     55  H22 BCD     1       4.840  35.300  18.660  1.00  0.00            
ATOM     56  H23 BCD     1       5.080  34.450  15.970  1.00  0.00            
ATOM     57  H24 BCD     1       6.700  36.640  16.770  1.00  0.00            
ATOM     58  H25 BCD     1       4.340  37.310  17.100  1.00  0.00            
ATOM     59  H26 BCD     1       6.430  37.200  19.760  1.00  0.00            
ATOM     60  H27 BCD     1       8.620  35.660  18.280  1.00  0.00            
ATOM     61  H28 BCD     1       9.390  35.010  20.510  1.00  0.00            
ATOM     62  H29 BCD     1       9.510  36.790  20.090  1.00  0.00            
ATOM     63  H30 BCD     1       8.470  35.800  22.200  1.00  0.00            
ATOM     64  C19 BCD     1       9.180  31.460  14.130  1.00  0.00            
ATOM     65  O16 BCD     1      10.010  32.530  13.710  1.00  0.00            
ATOM     66  C20 BCD     1       7.700  31.810  13.890  1.00  0.00            
ATOM     67  O17 BCD     1       7.570  31.900  12.470  1.00  0.00            
ATOM     68  C21 BCD     1       7.330  33.040  14.690  1.00  0.00            
ATOM     69  O18 BCD     1       5.970  33.290  14.430  1.00  0.00            
ATOM     70  C22 BCD     1       7.490  32.740  16.160  1.00  0.00            
ATOM     71  C23 BCD     1       8.980  32.260  16.350  1.00  0.00            
ATOM     72  O19 BCD     1       9.300  31.100  15.530  1.00  0.00            
ATOM     73  C24 BCD     1       9.200  31.910  17.830  1.00  0.00            
ATOM     74  O20 BCD     1       8.300  30.950  18.310  1.00  0.00            
ATOM     75  H31 BCD     1       9.400  30.570  13.530  1.00  0.00            
ATOM     76  H32 BCD     1       7.110  30.970  14.290  1.00  0.00            
ATOM     77  H33 BCD     1       8.040  32.700  12.220  1.00  0.00            
ATOM     78  H34 BCD     1       8.020  33.800  14.310  1.00  0.00            
ATOM     79  H35 BCD     1       5.940  33.750  13.580  1.00  0.00            
ATOM     80  H36 BCD     1       6.720  32.020  16.480  1.00  0.00            
ATOM     81  H37 BCD     1       9.640  33.110  16.120  1.00  0.00            
ATOM     82  H38 BCD     1      10.200  31.600  18.150  1.00  0.00            
ATOM     83  H39 BCD     1       8.960  32.850  18.330  1.00  0.00            
ATOM     84  H40 BCD     1       8.620  30.660  19.170  1.00  0.00            
ATOM     85  C25 BCD     1      12.540  33.470  10.600  1.00  0.00            
ATOM     86  O21 BCD     1      13.120  34.550  11.360  1.00  0.00            
ATOM     87  C26 BCD     1      11.100  33.730  10.320  1.00  0.00            
ATOM     88  O22 BCD     1      10.860  34.910   9.570  1.00  0.00            
ATOM     89  C27 BCD     1      10.360  33.750  11.710  1.00  0.00            
ATOM     90  O23 BCD     1       8.990  34.030  11.490  1.00  0.00            
ATOM     91  C28 BCD     1      10.550  32.470  12.390  1.00  0.00            
ATOM     92  C29 BCD     1      12.070  32.100  12.560  1.00  0.00            
ATOM     93  O24 BCD     1      12.630  32.220  11.300  1.00  0.00            
ATOM     94  C30 BCD     1      12.450  30.660  13.020  1.00  0.00            
ATOM     95  O25 BCD     1      12.080  29.660  11.990  1.00  0.00            
ATOM     96  H41 BCD     1      13.110  33.410   9.670  1.00  0.00            
ATOM     97  H42 BCD     1      10.790  32.850   9.740  1.00  0.00            
ATOM     98  H43 BCD     1      11.310  35.630  10.010  1.00  0.00            
ATOM     99  H44 BCD     1      10.800  34.510  12.370  1.00  0.00            
ATOM    100  H45 BCD     1       8.870  34.970  11.360  1.00  0.00            
ATOM    101  H46 BCD     1       9.990  31.680  11.880  1.00  0.00            
ATOM    102  H47 BCD     1      12.590  32.820  13.200  1.00  0.00            
ATOM    103  H48 BCD     1      13.530  30.650  13.200  1.00  0.00            
ATOM    104  H49 BCD     1      11.990  30.440  13.990  1.00  0.00            
ATOM    105  H50 BCD     1      12.610  29.750  11.200  1.00  0.00            
ATOM    106  C31 BCD     1      16.290  37.300  11.000  1.00  0.00            
ATOM    107  O26 BCD     1      15.490  38.360  11.540  1.00  0.00            
ATOM    108  C32 BCD     1      15.630  36.800   9.770  1.00  0.00            
ATOM    109  O27 BCD     1      15.490  37.830   8.850  1.00  0.00            
ATOM    110  C33 BCD     1      14.280  36.120   9.960  1.00  0.00            
ATOM    111  C34 BCD     1      14.420  34.930  11.000  1.00  0.00            
ATOM    112  C35 BCD     1      15.170  35.400  12.240  1.00  0.00            
ATOM    113  O28 BCD     1      16.370  36.100  11.820  1.00  0.00            
ATOM    114  C36 BCD     1      15.620  34.140  13.090  1.00  0.00            
ATOM    115  O29 BCD     1      16.350  33.200  12.370  1.00  0.00            
ATOM    116  O30 BCD     1      13.740  35.700   8.760  1.00  0.00            
ATOM    117  H51 BCD     1      17.320  37.670  10.950  1.00  0.00            
ATOM    118  H52 BCD     1      16.300  36.020   9.390  1.00  0.00            
ATOM    119  H53 BCD     1      15.080  38.490   9.410  1.00  0.00            
ATOM    120  H54 BCD     1      13.630  36.820  10.500  1.00  0.00            
ATOM    121  H55 BCD     1      13.730  36.490   8.220  1.00  0.00            
ATOM    122  H56 BCD     1      14.960  34.150  10.460  1.00  0.00            
ATOM    123  H57 BCD     1      14.550  36.070  12.850  1.00  0.00            
ATOM    124  H58 BCD     1      16.310  34.560  13.840  1.00  0.00            
ATOM    125  H59 BCD     1      14.730  33.700  13.560  1.00  0.00            
ATOM    126  H60 BCD     1      17.280  33.050  12.560  1.00  0.00            
ATOM    127  C37 BCD     1      15.160  41.970  13.230  1.00  0.00            
ATOM    128  O31 BCD     1      13.970  41.330  13.830  1.00  0.00            
ATOM    129  C38 BCD     1      14.920  42.030  11.690  1.00  0.00            
ATOM    130  O32 BCD     1      13.830  42.820  11.340  1.00  0.00            
ATOM    131  C39 BCD     1      14.870  40.560  11.100  1.00  0.00            
ATOM    132  O33 BCD     1      14.700  40.420   9.680  1.00  0.00            
ATOM    133  C40 BCD     1      16.000  39.660  11.630  1.00  0.00            
ATOM    134  C41 BCD     1      16.190  39.900  13.120  1.00  0.00            
ATOM    135  O34 BCD     1      16.360  41.290  13.450  1.00  0.00            
ATOM    136  C42 BCD     1      17.370  39.230  13.700  1.00  0.00            
ATOM    137  O35 BCD     1      18.450  39.480  12.780  1.00  0.00            
ATOM    138  H61 BCD     1      15.200  42.980  13.670  1.00  0.00            
ATOM    139  H62 BCD     1      15.800  42.530  11.250  1.00  0.00            
ATOM    140  H63 BCD     1      13.030  42.370  11.620  1.00  0.00            
ATOM    141  H64 BCD     1      13.930  40.260  11.570  1.00  0.00            
ATOM    142  H65 BCD     1      13.910  40.910   9.420  1.00  0.00            
ATOM    143  H66 BCD     1      16.920  39.770  11.050  1.00  0.00            
ATOM    144  H67 BCD     1      15.330  39.530  13.710  1.00  0.00            
ATOM    145  H68 BCD     1      17.510  39.650  14.710  1.00  0.00            
ATOM    146  H69 BCD     1      17.220  38.160  13.910  1.00  0.00            
ATOM    147  H70 BCD     1      18.770  40.370  12.960  1.00  0.00            
ATOM    148  C1  CX6     2       6.100  38.380  14.450  1.00  0.00            
ATOM    149  C2  CX6     2       5.900  36.930  14.050  1.00  0.00            
ATOM    150  O1  CX6     2       7.090  36.190  14.280  1.00  0.00            
ATOM    151  C3  CX6     2       8.280  36.420  13.740  1.00  0.00            
ATOM    152  N1  CX6     2       8.340  36.580  12.410  1.00  0.00            
ATOM    153  C4  CX6     2       9.620  37.000  12.230  1.00  0.00            
ATOM    154  C5  CX6     2      10.210  37.460  11.030  1.00  0.00            
ATOM    155  C6  CX6     2      11.520  37.950  11.080  1.00  0.00            
ATOM    156  C7  CX6     2      12.190  38.080  12.310  1.00  0.00            
ATOM    157  C8  CX6     2      11.560  37.710  13.530  1.00  0.00            
ATOM    158  C9  CX6     2      12.270  38.100  14.820  1.00  0.00            
ATOM    159  O2  CX6     2      11.830  38.730  15.770  1.00  0.00            
ATOM    160  O3  CX6     2      13.490  37.550  14.790  1.00  0.00            
ATOM    161  C10 CX6     2      14.320  37.720  15.980  1.00  0.00            
ATOM    162  C11 CX6     2      15.470  36.670  15.900  1.00  0.00            
ATOM    163  O4  CX6     2      14.960  39.000  16.140  1.00  0.00            
ATOM    164  C12 CX6     2      15.350  39.240  17.400  1.00  0.00            
ATOM    165  O5  CX6     2      15.210  38.500  18.330  1.00  0.00            
ATOM    166  O6  CX6     2      16.100  40.370  17.480  1.00  0.00            
ATOM    167  C13 CX6     2      16.950  40.570  18.590  1.00  0.00            
ATOM    168  C14 CX6     2      18.180  39.650  18.780  1.00  0.00            
ATOM    169  C15 CX6     2      19.230  39.740  17.620  1.00  0.00            
ATOM    170  C16 CX6     2      19.600  41.220  17.250  1.00  0.00            
ATOM    171  C17 CX6     2      18.300  42.040  17.000  1.00  0.00            
ATOM    172  C18 CX6     2      17.470  41.980  18.320  1.00  0.00            
ATOM    173  C19 CX6     2      10.270  37.160  13.410  1.00  0.00            
ATOM    174  N2  CX6     2       9.470  36.560  14.380  1.00  0.00            
ATOM    175  C20 CX6     2       9.730  36.620  15.850  1.00  0.00            
ATOM    176  C21 CX6     2      10.970  35.920  16.420  1.00  0.00            
ATOM    177  C22 CX6     2      11.520  36.210  17.750  1.00  0.00            
ATOM    178  C23 CX6     2      12.320  35.340  18.430  1.00  0.00            
ATOM    179  C24 CX6     2      12.730  34.100  17.800  1.00  0.00            
ATOM    180  C25 CX6     2      13.690  33.170  18.400  1.00  0.00            
ATOM    181  C26 CX6     2      14.630  32.580  17.530  1.00  0.00            
ATOM    182  C27 CX6     2      15.680  31.770  18.010  1.00  0.00            
ATOM    183  C28 CX6     2      15.750  31.450  19.360  1.00  0.00            
ATOM    184  C29 CX6     2      14.820  31.990  20.230  1.00  0.00            
ATOM    185  C30 CX6     2      13.760  32.790  19.760  1.00  0.00            
ATOM    186  C31 CX6     2      12.730  33.180  20.710  1.00  0.00            
ATOM    187  N3  CX6     2      11.460  32.720  20.490  1.00  0.00            
ATOM    188  N4  CX6     2      10.780  33.050  21.570  1.00  0.00            
ATOM    189  N5  CX6     2      11.660  33.760  22.320  1.00  0.00            
ATOM    190  N6  CX6     2      12.900  33.850  21.830  1.00  0.00            
ATOM    191  C32 CX6     2      12.230  33.780  16.460  1.00  0.00            
ATOM    192  C33 CX6     2      11.400  34.720  15.830  1.00  0.00            
ATOM    193  H1  CX6     2       6.780  38.910  13.780  1.00  0.00            
ATOM    194  H2  CX6     2       5.120  38.890  14.440  1.00  0.00            
ATOM    195  H3  CX6     2       6.550  38.520  15.440  1.00  0.00            
ATOM    196  H4  CX6     2       5.620  36.920  12.990  1.00  0.00            
ATOM    197  H5  CX6     2       5.090  36.580  14.700  1.00  0.00            
ATOM    198  H6  CX6     2       9.710  37.360  10.070  1.00  0.00            
ATOM    199  H7  CX6     2      12.000  38.300  10.180  1.00  0.00            
ATOM    200  H8  CX6     2      13.190  38.490  12.430  1.00  0.00            
ATOM    201  H9  CX6     2      13.690  37.490  16.850  1.00  0.00            
ATOM    202  H10 CX6     2      15.960  36.770  14.920  1.00  0.00            
ATOM    203  H11 CX6     2      16.110  36.570  16.790  1.00  0.00            
ATOM    204  H12 CX6     2      14.950  35.710  15.870  1.00  0.00            
ATOM    205  H13 CX6     2      16.330  40.600  19.500  1.00  0.00            
ATOM    206  H14 CX6     2      17.740  38.660  18.890  1.00  0.00            
ATOM    207  H15 CX6     2      18.610  39.850  19.770  1.00  0.00            
ATOM    208  H16 CX6     2      18.740  39.260  16.760  1.00  0.00            
ATOM    209  H17 CX6     2      20.070  39.060  17.820  1.00  0.00            
ATOM    210  H18 CX6     2      20.250  41.260  16.360  1.00  0.00            
ATOM    211  H19 CX6     2      20.140  41.710  18.060  1.00  0.00            
ATOM    212  H20 CX6     2      17.680  41.640  16.190  1.00  0.00            
ATOM    213  H21 CX6     2      18.680  43.060  16.870  1.00  0.00            
ATOM    214  H22 CX6     2      18.130  42.310  19.120  1.00  0.00            
ATOM    215  H23 CX6     2      16.640  42.700  18.320  1.00  0.00            
ATOM    216  H24 CX6     2       8.860  36.130  16.310  1.00  0.00            
ATOM    217  H25 CX6     2       9.710  37.640  16.250  1.00  0.00            
ATOM    218  H26 CX6     2      11.210  37.170  18.160  1.00  0.00            
ATOM    219  H27 CX6     2      12.700  35.620  19.410  1.00  0.00            
ATOM    220  H28 CX6     2      14.620  32.810  16.470  1.00  0.00            
ATOM    221  H29 CX6     2      16.340  31.250  17.320  1.00  0.00            
ATOM    222  H30 CX6     2      16.410  30.670  19.720  1.00  0.00            
ATOM    223  H31 CX6     2      14.810  31.650  21.260  1.00  0.00            
ATOM    224  H32 CX6     2      11.380  34.360  23.070  1.00  0.00            
ATOM    225  H33 CX6     2      12.500  32.840  15.980  1.00  0.00            
ATOM    226  H34 CX6     2      10.950  34.460  14.870  1.00  0.00            
TER
ENDMDL
MODEL        1
ATOM      1  C1  BCD     1      26.740  29.990  17.670  1.00  0.00            
ATOM      2  O1  BCD     1      26.870  28.590  17.430  1.00  0.00            
ATOM      3  C2  BCD     1      25.500  30.460  18.530  1.00  0.00            
ATOM      4  O2  BCD     1      25.410  29.850  19.810  1.00  0.00            
ATOM      5  C3  BCD     1      24.280  30.130  17.730  1.00  0.00            
ATOM      6  O3  BCD     1      23.090  30.540  18.450  1.00  0.00            
ATOM      7  C4  BCD     1      24.270  30.900  16.400  1.00  0.00            
ATOM      8  C5  BCD     1      25.570  30.490  15.610  1.00  0.00            
ATOM      9  O4  BCD     1      26.700  30.700  16.460  1.00  0.00            
ATOM     10  C6  BCD     1      25.790  31.290  14.290  1.00  0.00            
ATOM     11  O5  BCD     1      25.490  32.690  14.440  1.00  0.00            
ATOM     12  H1  BCD     1      27.660  30.390  18.110  1.00  0.00            
ATOM     13  H2  BCD     1      25.610  31.550  18.660  1.00  0.00            
ATOM     14  H3  BCD     1      25.290  28.900  19.740  1.00  0.00            
ATOM     15  H4  BCD     1      24.250  29.080  17.420  1.00  0.00            
ATOM     16  H5  BCD     1      22.780  29.760  18.920  1.00  0.00            
ATOM     17  H6  BCD     1      24.390  31.990  16.450  1.00  0.00            
ATOM     18  H7  BCD     1      25.480  29.420  15.370  1.00  0.00            
ATOM     19  H8  BCD     1      26.830  31.230  13.950  1.00  0.00            
ATOM     20  H9  BCD     1      25.250  30.810  13.460  1.00  0.00            
ATOM     21  H10 BCD     1      25.360  33.080  13.580  1.00  0.00            
ATOM     22  C7  BCD     1      29.610  25.560  18.150  1.00  0.00            
ATOM     23  O6  BCD     1      28.490  24.620  18.060  1.00  0.00            
ATOM     24  C8  BCD     1      29.350  26.410  19.370  1.00  0.00            
ATOM     25  O7  BCD     1      29.120  25.700  20.570  1.00  0.00            
ATOM     26  C9  BCD     1      28.220  27.440  19.130  1.00  0.00            
ATOM     27  O8  BCD     1      28.140  28.440  20.130  1.00  0.00            
ATOM     28  C10 BCD     1      28.180  28.080  17.630  1.00  0.00            
ATOM     29  C11 BCD     1      28.410  26.910  16.630  1.00  0.00            
ATOM     30  O9  BCD     1      29.690  26.340  17.020  1.00  0.00            
ATOM     31  C12 BCD     1      28.390  27.410  15.200  1.00  0.00            
ATOM     32  O10 BCD     1      29.490  28.210  14.720  1.00  0.00            
ATOM     33  H11 BCD     1      30.560  25.040  18.260  1.00  0.00            
ATOM     34  H12 BCD     1      30.230  27.050  19.540  1.00  0.00            
ATOM     35  H13 BCD     1      28.730  24.860  20.320  1.00  0.00            
ATOM     36  H14 BCD     1      27.330  26.800  19.220  1.00  0.00            
ATOM     37  H15 BCD     1      27.350  28.960  19.930  1.00  0.00            
ATOM     38  H16 BCD     1      29.020  28.770  17.470  1.00  0.00            
ATOM     39  H17 BCD     1      27.620  26.150  16.620  1.00  0.00            
ATOM     40  H18 BCD     1      28.430  26.480  14.610  1.00  0.00            
ATOM     41  H19 BCD     1      27.450  27.860  14.880  1.00  0.00            
ATOM     42  H20 BCD     1      30.210  27.650  14.410  1.00  0.00            
ATOM     43  C13 BCD     1      27.650  20.640  17.990  1.00  0.00            
ATOM     44  O11 BCD     1      26.300  20.900  17.590  1.00  0.00            
ATOM     45  C14 BCD     1      27.950  21.280  19.360  1.00  0.00            
ATOM     46  O12 BCD     1      27.030  20.720  20.230  1.00  0.00            
ATOM     47  C15 BCD     1      27.790  22.760  19.290  1.00  0.00            
ATOM     48  O13 BCD     1      28.110  23.330  20.590  1.00  0.00            
ATOM     49  C16 BCD     1      28.710  23.270  18.180  1.00  0.00            
ATOM     50  C17 BCD     1      28.500  22.600  16.810  1.00  0.00            
ATOM     51  O14 BCD     1      28.550  21.180  17.000  1.00  0.00            
ATOM     52  C18 BCD     1      29.600  22.910  15.830  1.00  0.00            
ATOM     53  O15 BCD     1      30.890  22.710  16.470  1.00  0.00            
ATOM     54  H21 BCD     1      27.800  19.560  17.990  1.00  0.00            
ATOM     55  H22 BCD     1      28.960  20.930  19.590  1.00  0.00            
ATOM     56  H23 BCD     1      27.210  20.850  21.170  1.00  0.00            
ATOM     57  H24 BCD     1      26.780  23.080  19.020  1.00  0.00            
ATOM     58  H25 BCD     1      27.840  22.770  21.320  1.00  0.00            
ATOM     59  H26 BCD     1      29.760  23.100  18.470  1.00  0.00            
ATOM     60  H27 BCD     1      27.540  23.000  16.470  1.00  0.00            
ATOM     61  H28 BCD     1      29.480  22.170  15.030  1.00  0.00            
ATOM     62  H29 BCD     1      29.450  23.940  15.480  1.00  0.00            
ATOM     63  H30 BCD     1      31.140  21.790  16.600  1.00  0.00            
ATOM     64  C19 BCD     1      22.690  19.710  16.160  1.00  0.00            
ATOM     65  O16 BCD     1      22.240  21.010  16.040  1.00  0.00            
ATOM     66  C20 BCD     1      23.020  19.340  17.660  1.00  0.00            
ATOM     67  O17 BCD     1      21.910  19.540  18.490  1.00  0.00            
ATOM     68  C21 BCD     1      24.280  20.130  18.110  1.00  0.00            
ATOM     69  O18 BCD     1      24.710  19.870  19.450  1.00  0.00            
ATOM     70  C22 BCD     1      25.470  19.870  17.180  1.00  0.00            
ATOM     71  C23 BCD     1      25.000  20.130  15.800  1.00  0.00            
ATOM     72  O19 BCD     1      23.870  19.340  15.330  1.00  0.00            
ATOM     73  C24 BCD     1      26.150  20.010  14.740  1.00  0.00            
ATOM     74  O20 BCD     1      26.670  18.670  14.470  1.00  0.00            
ATOM     75  H31 BCD     1      21.900  19.050  15.790  1.00  0.00            
ATOM     76  H32 BCD     1      23.250  18.270  17.650  1.00  0.00            
ATOM     77  H33 BCD     1      21.500  20.410  18.440  1.00  0.00            
ATOM     78  H34 BCD     1      23.970  21.170  17.980  1.00  0.00            
ATOM     79  H35 BCD     1      25.530  20.360  19.580  1.00  0.00            
ATOM     80  H36 BCD     1      25.880  18.860  17.340  1.00  0.00            
ATOM     81  H37 BCD     1      24.720  21.190  15.870  1.00  0.00            
ATOM     82  H38 BCD     1      25.870  20.510  13.800  1.00  0.00            
ATOM     83  H39 BCD     1      26.970  20.640  15.110  1.00  0.00            
ATOM     84  H40 BCD     1      27.250  18.750  13.710  1.00  0.00            
ATOM     85  C25 BCD     1      18.810  23.260  15.500  1.00  0.00            
ATOM     86  O21 BCD     1      19.590  24.380  15.020  1.00  0.00            
ATOM     87  C26 BCD     1      19.120  22.920  16.920  1.00  0.00            
ATOM     88  O22 BCD     1      18.900  24.000  17.780  1.00  0.00            
ATOM     89  C27 BCD     1      20.570  22.390  17.000  1.00  0.00            
ATOM     90  O23 BCD     1      21.000  22.030  18.310  1.00  0.00            
ATOM     91  C28 BCD     1      20.810  21.210  16.040  1.00  0.00            
ATOM     92  C29 BCD     1      20.400  21.620  14.660  1.00  0.00            
ATOM     93  O24 BCD     1      19.040  22.150  14.760  1.00  0.00            
ATOM     94  C30 BCD     1      20.520  20.580  13.530  1.00  0.00            
ATOM     95  O25 BCD     1      19.760  19.370  13.790  1.00  0.00            
ATOM     96  H41 BCD     1      17.750  23.440  15.320  1.00  0.00            
ATOM     97  H42 BCD     1      18.490  22.120  17.330  1.00  0.00            
ATOM     98  H43 BCD     1      19.010  24.740  17.170  1.00  0.00            
ATOM     99  H44 BCD     1      21.290  23.170  16.700  1.00  0.00            
ATOM    100  H45 BCD     1      21.210  22.830  18.810  1.00  0.00            
ATOM    101  H46 BCD     1      20.110  20.420  16.330  1.00  0.00            
ATOM    102  H47 BCD     1      21.100  22.430  14.420  1.00  0.00            
ATOM    103  H48 BCD     1      20.160  21.030  12.600  1.00  0.00            
ATOM    104  H49 BCD     1      21.570  20.300  13.390  1.00  0.00            
ATOM    105  H50 BCD     1      18.840  19.640  13.830  1.00  0.00            
ATOM    106  C31 BCD     1      18.990  27.940  12.990  1.00  0.00            
ATOM    107  O26 BCD     1      19.950  28.380  13.880  1.00  0.00            
ATOM    108  C32 BCD     1      17.750  27.380  13.770  1.00  0.00            
ATOM    109  O27 BCD     1      17.040  28.510  14.410  1.00  0.00            
ATOM    110  C33 BCD     1      18.110  26.310  14.760  1.00  0.00            
ATOM    111  C34 BCD     1      18.870  25.220  14.040  1.00  0.00            
ATOM    112  C35 BCD     1      19.930  25.760  13.060  1.00  0.00            
ATOM    113  O28 BCD     1      19.540  26.840  12.300  1.00  0.00            
ATOM    114  C36 BCD     1      20.400  24.730  12.110  1.00  0.00            
ATOM    115  O29 BCD     1      19.310  24.090  11.430  1.00  0.00            
ATOM    116  O30 BCD     1      16.980  25.850  15.490  1.00  0.00            
ATOM    117  H51 BCD     1      18.820  28.700  12.210  1.00  0.00            
ATOM    118  H52 BCD     1      17.120  26.850  13.050  1.00  0.00            
ATOM    119  H53 BCD     1      17.660  28.930  15.010  1.00  0.00            
ATOM    120  H54 BCD     1      18.740  26.830  15.490  1.00  0.00            
ATOM    121  H55 BCD     1      16.610  26.650  15.850  1.00  0.00            
ATOM    122  H56 BCD     1      18.160  24.540  13.560  1.00  0.00            
ATOM    123  H57 BCD     1      20.840  26.030  13.600  1.00  0.00            
ATOM    124  H58 BCD     1      21.000  25.250  11.350  1.00  0.00            
ATOM    125  H59 BCD     1      21.130  24.060  12.580  1.00  0.00            
ATOM    126  H60 BCD     1      19.700  23.290  11.070  1.00  0.00            
ATOM    127  C37 BCD     1      22.430  31.440  14.860  1.00  0.00            
ATOM    128  O31 BCD     1      23.180  30.430  15.570  1.00  0.00            
ATOM    129  C38 BCD     1      21.070  31.610  15.530  1.00  0.00            
ATOM    130  O32 BCD     1      21.250  31.930  16.900  1.00  0.00            
ATOM    131  C39 BCD     1      20.230  30.360  15.320  1.00  0.00            
ATOM    132  O33 BCD     1      18.900  30.440  15.830  1.00  0.00            
ATOM    133  C40 BCD     1      20.260  29.760  13.820  1.00  0.00            
ATOM    134  C41 BCD     1      21.710  29.920  13.170  1.00  0.00            
ATOM    135  O34 BCD     1      22.280  31.230  13.440  1.00  0.00            
ATOM    136  C42 BCD     1      21.800  29.630  11.710  1.00  0.00            
ATOM    137  O35 BCD     1      23.130  29.700  11.200  1.00  0.00            
ATOM    138  H61 BCD     1      22.930  32.410  14.960  1.00  0.00            
ATOM    139  H62 BCD     1      20.720  32.530  15.050  1.00  0.00            
ATOM    140  H63 BCD     1      21.710  31.160  17.250  1.00  0.00            
ATOM    141  H64 BCD     1      20.730  29.660  16.000  1.00  0.00            
ATOM    142  H65 BCD     1      18.590  31.290  15.530  1.00  0.00            
ATOM    143  H66 BCD     1      19.530  30.300  13.200  1.00  0.00            
ATOM    144  H67 BCD     1      22.370  29.140  13.580  1.00  0.00            
ATOM    145  H68 BCD     1      21.430  28.620  11.520  1.00  0.00            
ATOM    146  H69 BCD     1      21.190  30.370  11.160  1.00  0.00            
ATOM    147  H70 BCD     1      23.730  29.420  11.900  1.00  0.00            
ATOM    148  C1  CX6     2      24.810  24.140  21.720  1.00  0.00            
ATOM    149  C2  CX6     2      24.280  22.990  20.800  1.00  0.00            
ATOM    150  O1  CX6     2      24.310  23.230  19.440  1.00  0.00            
ATOM    151  C3  CX6     2      23.540  24.070  18.790  1.00  0.00            
ATOM    152  N1  CX6     2      22.390  24.390  19.240  1.00  0.00            
ATOM    153  C4  CX6     2      22.090  25.390  18.460  1.00  0.00            
ATOM    154  C5  CX6     2      20.910  26.070  18.520  1.00  0.00            
ATOM    155  C6  CX6     2      20.660  26.920  17.480  1.00  0.00            
ATOM    156  C7  CX6     2      21.640  27.230  16.480  1.00  0.00            
ATOM    157  C8  CX6     2      22.910  26.640  16.470  1.00  0.00            
ATOM    158  C9  CX6     2      23.950  26.810  15.430  1.00  0.00            
ATOM    159  O2  CX6     2      25.160  26.910  15.730  1.00  0.00            
ATOM    160  O3  CX6     2      23.550  26.870  14.120  1.00  0.00            
ATOM    161  C10 CX6     2      24.590  26.720  13.150  1.00  0.00            
ATOM    162  C11 CX6     2      23.750  26.300  11.970  1.00  0.00            
ATOM    163  O4  CX6     2      25.150  27.970  12.870  1.00  0.00            
ATOM    164  C12 CX6     2      26.380  27.770  12.380  1.00  0.00            
ATOM    165  O5  CX6     2      26.830  26.700  11.930  1.00  0.00            
ATOM    166  O6  CX6     2      26.940  28.960  12.170  1.00  0.00            
ATOM    167  C13 CX6     2      28.050  29.170  11.330  1.00  0.00            
ATOM    168  C14 CX6     2      27.580  29.090   9.890  1.00  0.00            
ATOM    169  C15 CX6     2      28.690  29.400   8.840  1.00  0.00            
ATOM    170  C16 CX6     2      29.310  30.780   9.080  1.00  0.00            
ATOM    171  C17 CX6     2      29.620  30.970  10.560  1.00  0.00            
ATOM    172  C18 CX6     2      28.550  30.640  11.620  1.00  0.00            
ATOM    173  C19 CX6     2      23.000  25.610  17.490  1.00  0.00            
ATOM    174  N2  CX6     2      24.010  24.750  17.720  1.00  0.00            
ATOM    175  C20 CX6     2      25.300  24.480  17.050  1.00  0.00            
ATOM    176  C21 CX6     2      25.300  24.030  15.570  1.00  0.00            
ATOM    177  C22 CX6     2      26.420  24.290  14.790  1.00  0.00            
ATOM    178  C23 CX6     2      26.540  23.800  13.440  1.00  0.00            
ATOM    179  C24 CX6     2      25.420  23.250  12.790  1.00  0.00            
ATOM    180  C25 CX6     2      25.490  22.960  11.330  1.00  0.00            
ATOM    181  C26 CX6     2      24.360  23.100  10.530  1.00  0.00            
ATOM    182  C27 CX6     2      24.340  22.750   9.170  1.00  0.00            
ATOM    183  C28 CX6     2      25.540  22.260   8.620  1.00  0.00            
ATOM    184  C29 CX6     2      26.640  21.990   9.400  1.00  0.00            
ATOM    185  C30 CX6     2      26.630  22.320  10.760  1.00  0.00            
ATOM    186  C31 CX6     2      27.800  21.880  11.530  1.00  0.00            
ATOM    187  N3  CX6     2      27.850  20.700  12.270  1.00  0.00            
ATOM    188  N4  CX6     2      29.040  20.530  12.770  1.00  0.00            
ATOM    189  N5  CX6     2      29.690  21.660  12.410  1.00  0.00            
ATOM    190  N6  CX6     2      28.970  22.510  11.670  1.00  0.00            
ATOM    191  C32 CX6     2      24.280  23.000  13.610  1.00  0.00            
ATOM    192  C33 CX6     2      24.220  23.430  14.940  1.00  0.00            
ATOM    193  H1  CX6     2      24.190  25.040  21.690  1.00  0.00            
ATOM    194  H2  CX6     2      24.940  23.710  22.720  1.00  0.00            
ATOM    195  H3  CX6     2      25.840  24.380  21.460  1.00  0.00            
ATOM    196  H4  CX6     2      23.240  22.820  21.120  1.00  0.00            
ATOM    197  H5  CX6     2      24.890  22.090  20.960  1.00  0.00            
ATOM    198  H6  CX6     2      20.160  25.890  19.290  1.00  0.00            
ATOM    199  H7  CX6     2      19.690  27.420  17.450  1.00  0.00            
ATOM    200  H8  CX6     2      21.390  27.790  15.590  1.00  0.00            
ATOM    201  H9  CX6     2      25.250  25.910  13.500  1.00  0.00            
ATOM    202  H10 CX6     2      24.370  26.070  11.100  1.00  0.00            
ATOM    203  H11 CX6     2      23.320  25.340  12.270  1.00  0.00            
ATOM    204  H12 CX6     2      22.900  26.980  11.780  1.00  0.00            
ATOM    205  H13 CX6     2      28.780  28.370  11.480  1.00  0.00            
ATOM    206  H14 CX6     2      26.680  29.700   9.740  1.00  0.00            
ATOM    207  H15 CX6     2      27.260  28.080   9.590  1.00  0.00            
ATOM    208  H16 CX6     2      28.250  29.250   7.840  1.00  0.00            
ATOM    209  H17 CX6     2      29.510  28.670   8.870  1.00  0.00            
ATOM    210  H18 CX6     2      28.600  31.520   8.690  1.00  0.00            
ATOM    211  H19 CX6     2      30.240  30.980   8.540  1.00  0.00            
ATOM    212  H20 CX6     2      29.790  32.050  10.630  1.00  0.00            
ATOM    213  H21 CX6     2      30.500  30.400  10.890  1.00  0.00            
ATOM    214  H22 CX6     2      29.010  30.800  12.610  1.00  0.00            
ATOM    215  H23 CX6     2      27.710  31.340  11.460  1.00  0.00            
ATOM    216  H24 CX6     2      25.720  23.640  17.620  1.00  0.00            
ATOM    217  H25 CX6     2      25.950  25.350  17.260  1.00  0.00            
ATOM    218  H26 CX6     2      27.280  24.850  15.140  1.00  0.00            
ATOM    219  H27 CX6     2      27.350  24.140  12.810  1.00  0.00            
ATOM    220  H28 CX6     2      23.470  23.450  11.040  1.00  0.00            
ATOM    221  H29 CX6     2      23.470  22.770   8.530  1.00  0.00            
ATOM    222  H30 CX6     2      25.600  21.970   7.570  1.00  0.00            
ATOM    223  H31 CX6     2      27.550  21.600   8.970  1.00  0.00            
ATOM    224  H32 CX6     2      30.650  21.790  12.700  1.00  0.00            
ATOM    225  H33 CX6     2      23.360  22.640  13.150  1.00  0.00            
ATOM    226  H34 CX6     2      23.290  23.420  15.510  1.00  0.00            
TER
ENDMDL
MODEL        1
ATOM      1  C1  BCD     1      24.340  19.250  13.690  1.00  0.00            
ATOM      2  O1  BCD     1      24.510  19.310  12.260  1.00  0.00            
ATOM      3  C2  BCD     1      25.080  20.420  14.300  1.00  0.00            
ATOM      4  O2  BCD     1      24.780  21.670  13.650  1.00  0.00            
ATOM      5  C3  BCD     1      26.650  20.220  14.370  1.00  0.00            
ATOM      6  O3  BCD     1      27.380  21.150  15.220  1.00  0.00            
ATOM      7  C4  BCD     1      27.050  18.780  14.780  1.00  0.00            
ATOM      8  C5  BCD     1      26.270  17.720  14.030  1.00  0.00            
ATOM      9  O4  BCD     1      24.870  17.990  14.180  1.00  0.00            
ATOM     10  C6  BCD     1      26.620  16.230  14.280  1.00  0.00            
ATOM     11  O5  BCD     1      26.390  15.860  15.620  1.00  0.00            
ATOM     12  H1  BCD     1      23.260  19.200  13.840  1.00  0.00            
ATOM     13  H2  BCD     1      24.720  20.430  15.340  1.00  0.00            
ATOM     14  H3  BCD     1      24.950  21.360  12.760  1.00  0.00            
ATOM     15  H4  BCD     1      27.060  20.370  13.370  1.00  0.00            
ATOM     16  H5  BCD     1      27.490  21.990  14.770  1.00  0.00            
ATOM     17  H6  BCD     1      26.810  18.690  15.850  1.00  0.00            
ATOM     18  H7  BCD     1      26.490  17.880  12.960  1.00  0.00            
ATOM     19  H8  BCD     1      26.140  15.590  13.530  1.00  0.00            
ATOM     20  H9  BCD     1      27.700  16.120  14.080  1.00  0.00            
ATOM     21  H10 BCD     1      27.010  15.150  15.790  1.00  0.00            
ATOM     22  C7  BCD     1      22.530  18.760   8.660  1.00  0.00            
ATOM     23  O6  BCD     1      23.390  19.660   8.040  1.00  0.00            
ATOM     24  C8  BCD     1      21.670  19.350   9.800  1.00  0.00            
ATOM     25  O7  BCD     1      20.840  20.350   9.210  1.00  0.00            
ATOM     26  C9  BCD     1      22.510  19.730  10.970  1.00  0.00            
ATOM     27  O8  BCD     1      21.600  19.880  12.090  1.00  0.00            
ATOM     28  C10 BCD     1      23.520  18.690  11.450  1.00  0.00            
ATOM     29  C11 BCD     1      24.210  18.010  10.260  1.00  0.00            
ATOM     30  O9  BCD     1      23.200  17.640   9.220  1.00  0.00            
ATOM     31  C12 BCD     1      24.910  16.780  10.790  1.00  0.00            
ATOM     32  O10 BCD     1      25.780  16.320   9.720  1.00  0.00            
ATOM     33  H11 BCD     1      21.910  18.260   7.900  1.00  0.00            
ATOM     34  H12 BCD     1      20.910  18.630  10.160  1.00  0.00            
ATOM     35  H13 BCD     1      21.020  21.210   9.600  1.00  0.00            
ATOM     36  H14 BCD     1      23.050  20.660  10.740  1.00  0.00            
ATOM     37  H15 BCD     1      21.140  20.720  12.080  1.00  0.00            
ATOM     38  H16 BCD     1      22.880  17.970  11.980  1.00  0.00            
ATOM     39  H17 BCD     1      25.080  18.550   9.850  1.00  0.00            
ATOM     40  H18 BCD     1      25.420  16.900  11.760  1.00  0.00            
ATOM     41  H19 BCD     1      24.080  16.110  11.040  1.00  0.00            
ATOM     42  H20 BCD     1      26.580  16.870   9.740  1.00  0.00            
ATOM     43  C13 BCD     1      24.920  20.500   4.240  1.00  0.00            
ATOM     44  O11 BCD     1      26.260  20.900   4.800  1.00  0.00            
ATOM     45  C14 BCD     1      23.730  21.240   4.760  1.00  0.00            
ATOM     46  O12 BCD     1      23.700  22.540   4.210  1.00  0.00            
ATOM     47  C15 BCD     1      23.640  21.240   6.300  1.00  0.00            
ATOM     48  O13 BCD     1      22.460  22.000   6.730  1.00  0.00            
ATOM     49  C16 BCD     1      23.400  19.750   6.630  1.00  0.00            
ATOM     50  C17 BCD     1      24.540  18.850   6.030  1.00  0.00            
ATOM     51  O14 BCD     1      24.660  19.160   4.560  1.00  0.00            
ATOM     52  C18 BCD     1      24.230  17.310   6.250  1.00  0.00            
ATOM     53  O15 BCD     1      22.840  17.060   5.940  1.00  0.00            
ATOM     54  H21 BCD     1      24.860  20.530   3.150  1.00  0.00            
ATOM     55  H22 BCD     1      22.840  20.680   4.430  1.00  0.00            
ATOM     56  H23 BCD     1      24.590  22.870   4.060  1.00  0.00            
ATOM     57  H24 BCD     1      24.540  21.680   6.750  1.00  0.00            
ATOM     58  H25 BCD     1      22.440  22.010   7.700  1.00  0.00            
ATOM     59  H26 BCD     1      22.470  19.410   6.160  1.00  0.00            
ATOM     60  H27 BCD     1      25.520  19.080   6.460  1.00  0.00            
ATOM     61  H28 BCD     1      24.920  16.720   5.630  1.00  0.00            
ATOM     62  H29 BCD     1      24.370  17.050   7.300  1.00  0.00            
ATOM     63  H30 BCD     1      22.570  16.230   6.350  1.00  0.00            
ATOM     64  C19 BCD     1      29.970  22.490   4.340  1.00  0.00            
ATOM     65  O16 BCD     1      30.170  22.290   5.750  1.00  0.00            
ATOM     66  C20 BCD     1      28.890  23.490   3.970  1.00  0.00            
ATOM     67  O17 BCD     1      29.110  24.760   4.490  1.00  0.00            
ATOM     68  C21 BCD     1      27.540  22.900   4.460  1.00  0.00            
ATOM     69  O18 BCD     1      26.420  23.630   4.060  1.00  0.00            
ATOM     70  C22 BCD     1      27.260  21.440   3.980  1.00  0.00            
ATOM     71  C23 BCD     1      28.470  20.610   4.190  1.00  0.00            
ATOM     72  O19 BCD     1      29.640  21.210   3.750  1.00  0.00            
ATOM     73  C24 BCD     1      28.350  19.180   3.730  1.00  0.00            
ATOM     74  O20 BCD     1      28.330  19.150   2.270  1.00  0.00            
ATOM     75  H31 BCD     1      30.930  22.730   3.880  1.00  0.00            
ATOM     76  H32 BCD     1      28.850  23.550   2.880  1.00  0.00            
ATOM     77  H33 BCD     1      29.080  24.570   5.430  1.00  0.00            
ATOM     78  H34 BCD     1      27.470  22.960   5.560  1.00  0.00            
ATOM     79  H35 BCD     1      26.630  24.530   4.320  1.00  0.00            
ATOM     80  H36 BCD     1      27.010  21.440   2.910  1.00  0.00            
ATOM     81  H37 BCD     1      28.600  20.460   5.270  1.00  0.00            
ATOM     82  H38 BCD     1      29.130  18.500   4.100  1.00  0.00            
ATOM     83  H39 BCD     1      27.360  18.800   4.030  1.00  0.00            
ATOM     84  H40 BCD     1      28.900  19.790   1.830  1.00  0.00            
ATOM     85  C25 BCD     1      32.490  23.360   9.010  1.00  0.00            
ATOM     86  O21 BCD     1      32.170  22.270   9.750  1.00  0.00            
ATOM     87  C26 BCD     1      31.300  24.200   8.630  1.00  0.00            
ATOM     88  O22 BCD     1      30.610  24.570   9.820  1.00  0.00            
ATOM     89  C27 BCD     1      30.390  23.460   7.700  1.00  0.00            
ATOM     90  O23 BCD     1      29.360  24.400   7.300  1.00  0.00            
ATOM     91  C28 BCD     1      31.130  23.020   6.410  1.00  0.00            
ATOM     92  C29 BCD     1      32.330  22.210   6.890  1.00  0.00            
ATOM     93  O24 BCD     1      33.120  22.940   7.770  1.00  0.00            
ATOM     94  C30 BCD     1      33.210  21.800   5.660  1.00  0.00            
ATOM     95  O25 BCD     1      34.440  21.190   6.120  1.00  0.00            
ATOM     96  H41 BCD     1      33.220  24.020   9.500  1.00  0.00            
ATOM     97  H42 BCD     1      31.580  25.100   8.070  1.00  0.00            
ATOM     98  H43 BCD     1      30.320  23.760  10.250  1.00  0.00            
ATOM     99  H44 BCD     1      30.010  22.590   8.260  1.00  0.00            
ATOM    100  H45 BCD     1      28.880  24.760   8.050  1.00  0.00            
ATOM    101  H46 BCD     1      31.480  23.940   5.940  1.00  0.00            
ATOM    102  H47 BCD     1      31.980  21.260   7.330  1.00  0.00            
ATOM    103  H48 BCD     1      32.570  21.160   5.040  1.00  0.00            
ATOM    104  H49 BCD     1      33.400  22.760   5.140  1.00  0.00            
ATOM    105  H50 BCD     1      34.330  20.250   5.950  1.00  0.00            
ATOM    106  C31 BCD     1      33.460  20.220  13.180  1.00  0.00            
ATOM    107  O26 BCD     1      32.090  20.180  13.700  1.00  0.00            
ATOM    108  C32 BCD     1      33.940  21.660  13.050  1.00  0.00            
ATOM    109  O27 BCD     1      33.930  22.330  14.330  1.00  0.00            
ATOM    110  C33 BCD     1      32.970  22.320  12.050  1.00  0.00            
ATOM    111  C34 BCD     1      33.060  21.690  10.660  1.00  0.00            
ATOM    112  C35 BCD     1      32.730  20.240  10.860  1.00  0.00            
ATOM    113  O28 BCD     1      33.510  19.640  11.860  1.00  0.00            
ATOM    114  C36 BCD     1      32.830  19.410   9.530  1.00  0.00            
ATOM    115  O29 BCD     1      34.150  19.300   9.110  1.00  0.00            
ATOM    116  O30 BCD     1      33.370  23.720  12.030  1.00  0.00            
ATOM    117  H51 BCD     1      34.120  19.600  13.800  1.00  0.00            
ATOM    118  H52 BCD     1      34.910  21.510  12.550  1.00  0.00            
ATOM    119  H53 BCD     1      33.220  21.790  14.700  1.00  0.00            
ATOM    120  H54 BCD     1      31.930  22.210  12.370  1.00  0.00            
ATOM    121  H55 BCD     1      32.950  24.220  12.730  1.00  0.00            
ATOM    122  H56 BCD     1      34.090  21.710  10.260  1.00  0.00            
ATOM    123  H57 BCD     1      31.680  20.140  11.190  1.00  0.00            
ATOM    124  H58 BCD     1      32.380  18.430   9.720  1.00  0.00            
ATOM    125  H59 BCD     1      32.130  19.840   8.800  1.00  0.00            
ATOM    126  H60 BCD     1      34.300  19.300   8.160  1.00  0.00            
ATOM    127  C37 BCD     1      29.370  18.150  15.610  1.00  0.00            
ATOM    128  O31 BCD     1      28.470  18.600  14.580  1.00  0.00            
ATOM    129  C38 BCD     1      29.980  19.240  16.480  1.00  0.00            
ATOM    130  O32 BCD     1      28.980  20.020  17.140  1.00  0.00            
ATOM    131  C39 BCD     1      30.870  20.160  15.660  1.00  0.00            
ATOM    132  O33 BCD     1      31.640  21.040  16.510  1.00  0.00            
ATOM    133  C40 BCD     1      31.810  19.320  14.810  1.00  0.00            
ATOM    134  C41 BCD     1      31.250  18.080  14.210  1.00  0.00            
ATOM    135  O34 BCD     1      30.350  17.360  14.950  1.00  0.00            
ATOM    136  C42 BCD     1      32.390  17.160  13.900  1.00  0.00            
ATOM    137  O35 BCD     1      33.210  16.660  15.010  1.00  0.00            
ATOM    138  H61 BCD     1      28.950  17.290  16.140  1.00  0.00            
ATOM    139  H62 BCD     1      30.580  18.840  17.310  1.00  0.00            
ATOM    140  H63 BCD     1      28.410  20.340  16.430  1.00  0.00            
ATOM    141  H64 BCD     1      30.270  20.770  14.980  1.00  0.00            
ATOM    142  H65 BCD     1      30.940  21.510  16.970  1.00  0.00            
ATOM    143  H66 BCD     1      32.710  19.180  15.420  1.00  0.00            
ATOM    144  H67 BCD     1      30.730  18.360  13.290  1.00  0.00            
ATOM    145  H68 BCD     1      32.070  16.250  13.370  1.00  0.00            
ATOM    146  H69 BCD     1      33.060  17.660  13.180  1.00  0.00            
ATOM    147  H70 BCD     1      33.680  15.930  14.590  1.00  0.00            
ATOM    148  C1  CX6     2      24.370  24.600   8.680  1.00  0.00            
ATOM    149  C2  CX6     2      25.570  24.460   7.740  1.00  0.00            
ATOM    150  O1  CX6     2      26.200  23.210   7.850  1.00  0.00            
ATOM    151  C3  CX6     2      26.960  22.790   8.870  1.00  0.00            
ATOM    152  N1  CX6     2      27.460  23.640   9.760  1.00  0.00            
ATOM    153  C4  CX6     2      28.160  22.730  10.550  1.00  0.00            
ATOM    154  C5  CX6     2      28.790  23.160  11.670  1.00  0.00            
ATOM    155  C6  CX6     2      29.430  22.100  12.430  1.00  0.00            
ATOM    156  C7  CX6     2      29.240  20.790  12.130  1.00  0.00            
ATOM    157  C8  CX6     2      28.630  20.350  10.960  1.00  0.00            
ATOM    158  C9  CX6     2      28.430  18.920  10.790  1.00  0.00            
ATOM    159  O2  CX6     2      27.420  18.370  10.370  1.00  0.00            
ATOM    160  O3  CX6     2      29.580  18.230  11.050  1.00  0.00            
ATOM    161  C10 CX6     2      29.620  16.880  10.630  1.00  0.00            
ATOM    162  C11 CX6     2      31.060  16.340  10.940  1.00  0.00            
ATOM    163  O4  CX6     2      28.730  16.020  11.320  1.00  0.00            
ATOM    164  C12 CX6     2      28.550  14.810  10.860  1.00  0.00            
ATOM    165  O5  CX6     2      29.040  14.290   9.880  1.00  0.00            
ATOM    166  O6  CX6     2      28.120  14.160  11.930  1.00  0.00            
ATOM    167  C13 CX6     2      28.120  12.740  11.940  1.00  0.00            
ATOM    168  C14 CX6     2      29.530  12.340  12.280  1.00  0.00            
ATOM    169  C15 CX6     2      29.720  10.870  12.450  1.00  0.00            
ATOM    170  C16 CX6     2      28.740  10.260  13.500  1.00  0.00            
ATOM    171  C17 CX6     2      27.210  10.730  13.410  1.00  0.00            
ATOM    172  C18 CX6     2      27.080  12.240  13.010  1.00  0.00            
ATOM    173  C19 CX6     2      28.050  21.410  10.160  1.00  0.00            
ATOM    174  N2  CX6     2      27.250  21.380   9.050  1.00  0.00            
ATOM    175  C20 CX6     2      26.970  20.300   8.090  1.00  0.00            
ATOM    176  C21 CX6     2      28.010  19.240   7.770  1.00  0.00            
ATOM    177  C22 CX6     2      27.660  17.890   7.470  1.00  0.00            
ATOM    178  C23 CX6     2      28.680  17.000   7.110  1.00  0.00            
ATOM    179  C24 CX6     2      30.060  17.420   6.840  1.00  0.00            
ATOM    180  C25 CX6     2      31.110  16.490   6.460  1.00  0.00            
ATOM    181  C26 CX6     2      32.350  16.440   7.120  1.00  0.00            
ATOM    182  C27 CX6     2      33.240  15.370   7.010  1.00  0.00            
ATOM    183  C28 CX6     2      33.000  14.350   6.090  1.00  0.00            
ATOM    184  C29 CX6     2      31.800  14.430   5.330  1.00  0.00            
ATOM    185  C30 CX6     2      30.860  15.430   5.590  1.00  0.00            
ATOM    186  C31 CX6     2      29.690  15.310   4.780  1.00  0.00            
ATOM    187  N3  CX6     2      28.790  14.280   4.970  1.00  0.00            
ATOM    188  N4  CX6     2      27.790  14.600   4.220  1.00  0.00            
ATOM    189  N5  CX6     2      28.180  15.640   3.410  1.00  0.00            
ATOM    190  N6  CX6     2      29.410  16.060   3.720  1.00  0.00            
ATOM    191  C32 CX6     2      30.340  18.750   7.060  1.00  0.00            
ATOM    192  C33 CX6     2      29.300  19.630   7.540  1.00  0.00            
ATOM    193  H1  CX6     2      23.570  23.920   8.400  1.00  0.00            
ATOM    194  H2  CX6     2      24.650  24.380   9.720  1.00  0.00            
ATOM    195  H3  CX6     2      24.070  25.650   8.610  1.00  0.00            
ATOM    196  H4  CX6     2      26.300  25.280   7.740  1.00  0.00            
ATOM    197  H5  CX6     2      25.090  24.520   6.760  1.00  0.00            
ATOM    198  H6  CX6     2      28.730  24.200  11.970  1.00  0.00            
ATOM    199  H7  CX6     2      29.870  22.330  13.390  1.00  0.00            
ATOM    200  H8  CX6     2      29.590  20.050  12.850  1.00  0.00            
ATOM    201  H9  CX6     2      29.470  16.790   9.550  1.00  0.00            
ATOM    202  H10 CX6     2      31.530  16.020  10.000  1.00  0.00            
ATOM    203  H11 CX6     2      31.690  17.180  11.240  1.00  0.00            
ATOM    204  H12 CX6     2      31.140  15.500  11.640  1.00  0.00            
ATOM    205  H13 CX6     2      27.870  12.360  10.940  1.00  0.00            
ATOM    206  H14 CX6     2      29.930  12.820  13.180  1.00  0.00            
ATOM    207  H15 CX6     2      30.210  12.720  11.510  1.00  0.00            
ATOM    208  H16 CX6     2      30.730  10.570  12.770  1.00  0.00            
ATOM    209  H17 CX6     2      29.480  10.310  11.540  1.00  0.00            
ATOM    210  H18 CX6     2      29.090  10.420  14.520  1.00  0.00            
ATOM    211  H19 CX6     2      28.750   9.180  13.350  1.00  0.00            
ATOM    212  H20 CX6     2      26.710  10.480  14.350  1.00  0.00            
ATOM    213  H21 CX6     2      26.860  10.140  12.570  1.00  0.00            
ATOM    214  H22 CX6     2      26.050  12.320  12.650  1.00  0.00            
ATOM    215  H23 CX6     2      27.140  13.000  13.790  1.00  0.00            
ATOM    216  H24 CX6     2      26.710  20.790   7.140  1.00  0.00            
ATOM    217  H25 CX6     2      26.110  19.710   8.420  1.00  0.00            
ATOM    218  H26 CX6     2      26.620  17.580   7.570  1.00  0.00            
ATOM    219  H27 CX6     2      28.480  15.930   7.160  1.00  0.00            
ATOM    220  H28 CX6     2      32.600  17.220   7.830  1.00  0.00            
ATOM    221  H29 CX6     2      34.140  15.470   7.600  1.00  0.00            
ATOM    222  H30 CX6     2      33.750  13.590   5.910  1.00  0.00            
ATOM    223  H31 CX6     2      31.570  13.720   4.540  1.00  0.00            
ATOM    224  H32 CX6     2      27.580  15.980   2.680  1.00  0.00            
ATOM    225  H33 CX6     2      31.330  19.160   6.850  1.00  0.00            
ATOM    226  H34 CX6     2      29.630  20.620   7.850  1.00  0.00            
TER
ENDMDL
MODEL        1
ATOM      1  C1  BCD     1      17.930  24.480  22.770  1.00  0.00            
ATOM      2  O1  BCD     1      16.820  23.620  22.590  1.00  0.00            
ATOM      3  C2  BCD     1      17.680  25.830  22.130  1.00  0.00            
ATOM      4  O2  BCD     1      16.590  26.450  22.910  1.00  0.00            
ATOM      5  C3  BCD     1      17.590  25.680  20.590  1.00  0.00            
ATOM      6  O3  BCD     1      17.400  26.920  19.960  1.00  0.00            
ATOM      7  C4  BCD     1      18.860  25.030  20.040  1.00  0.00            
ATOM      8  C5  BCD     1      19.240  23.740  20.850  1.00  0.00            
ATOM      9  O4  BCD     1      19.180  24.030  22.270  1.00  0.00            
ATOM     10  C6  BCD     1      20.640  23.280  20.580  1.00  0.00            
ATOM     11  O5  BCD     1      21.500  24.350  20.410  1.00  0.00            
ATOM     12  H1  BCD     1      17.990  24.660  23.850  1.00  0.00            
ATOM     13  H2  BCD     1      18.540  26.500  22.250  1.00  0.00            
ATOM     14  H3  BCD     1      16.220  27.090  22.290  1.00  0.00            
ATOM     15  H4  BCD     1      16.820  24.950  20.320  1.00  0.00            
ATOM     16  H5  BCD     1      16.460  26.850  19.800  1.00  0.00            
ATOM     17  H6  BCD     1      19.590  25.830  20.250  1.00  0.00            
ATOM     18  H7  BCD     1      18.520  22.960  20.570  1.00  0.00            
ATOM     19  H8  BCD     1      20.970  22.550  21.330  1.00  0.00            
ATOM     20  H9  BCD     1      20.660  22.770  19.600  1.00  0.00            
ATOM     21  H10 BCD     1      22.290  24.040  19.970  1.00  0.00            
ATOM     22  C7  BCD     1      14.380  21.180  25.000  1.00  0.00            
ATOM     23  O6  BCD     1      13.400  20.850  23.990  1.00  0.00            
ATOM     24  C8  BCD     1      14.400  22.630  25.310  1.00  0.00            
ATOM     25  O7  BCD     1      13.110  23.120  25.740  1.00  0.00            
ATOM     26  C9  BCD     1      14.880  23.410  24.070  1.00  0.00            
ATOM     27  O8  BCD     1      14.760  24.770  24.480  1.00  0.00            
ATOM     28  C10 BCD     1      16.360  22.990  23.750  1.00  0.00            
ATOM     29  C11 BCD     1      16.410  21.510  23.540  1.00  0.00            
ATOM     30  O9  BCD     1      15.610  20.780  24.510  1.00  0.00            
ATOM     31  C12 BCD     1      17.800  20.960  23.400  1.00  0.00            
ATOM     32  O10 BCD     1      18.530  21.070  24.630  1.00  0.00            
ATOM     33  H11 BCD     1      14.210  20.580  25.900  1.00  0.00            
ATOM     34  H12 BCD     1      15.190  22.820  26.060  1.00  0.00            
ATOM     35  H13 BCD     1      13.170  24.080  25.750  1.00  0.00            
ATOM     36  H14 BCD     1      14.250  23.300  23.180  1.00  0.00            
ATOM     37  H15 BCD     1      15.410  25.270  23.970  1.00  0.00            
ATOM     38  H16 BCD     1      16.920  23.310  24.640  1.00  0.00            
ATOM     39  H17 BCD     1      15.980  21.270  22.560  1.00  0.00            
ATOM     40  H18 BCD     1      17.640  19.910  23.140  1.00  0.00            
ATOM     41  H19 BCD     1      18.270  21.510  22.570  1.00  0.00            
ATOM     42  H20 BCD     1      19.440  21.170  24.350  1.00  0.00            
ATOM     43  C13 BCD     1       9.620  19.340  22.950  1.00  0.00            
ATOM     44  O11 BCD     1       9.930  20.040  21.770  1.00  0.00            
ATOM     45  C14 BCD     1       9.660  20.290  24.170  1.00  0.00            
ATOM     46  O12 BCD     1       8.450  21.140  24.100  1.00  0.00            
ATOM     47  C15 BCD     1      10.930  21.120  24.340  1.00  0.00            
ATOM     48  O13 BCD     1      10.900  21.700  25.650  1.00  0.00            
ATOM     49  C16 BCD     1      12.130  20.170  24.240  1.00  0.00            
ATOM     50  C17 BCD     1      11.950  19.020  23.200  1.00  0.00            
ATOM     51  O14 BCD     1      10.610  18.440  23.200  1.00  0.00            
ATOM     52  C18 BCD     1      12.940  17.850  23.540  1.00  0.00            
ATOM     53  O15 BCD     1      12.940  17.420  24.890  1.00  0.00            
ATOM     54  H21 BCD     1       8.700  18.740  22.840  1.00  0.00            
ATOM     55  H22 BCD     1       9.580  19.580  25.010  1.00  0.00            
ATOM     56  H23 BCD     1       8.460  21.840  24.750  1.00  0.00            
ATOM     57  H24 BCD     1      11.030  21.810  23.490  1.00  0.00            
ATOM     58  H25 BCD     1      11.690  22.220  25.730  1.00  0.00            
ATOM     59  H26 BCD     1      12.130  19.610  25.190  1.00  0.00            
ATOM     60  H27 BCD     1      12.280  19.380  22.210  1.00  0.00            
ATOM     61  H28 BCD     1      12.690  16.900  23.030  1.00  0.00            
ATOM     62  H29 BCD     1      13.910  18.180  23.160  1.00  0.00            
ATOM     63  H30 BCD     1      13.800  17.090  25.150  1.00  0.00            
ATOM     64  C19 BCD     1       8.730  20.990  17.970  1.00  0.00            
ATOM     65  O16 BCD     1       9.920  21.690  17.750  1.00  0.00            
ATOM     66  C20 BCD     1       7.810  21.560  19.070  1.00  0.00            
ATOM     67  O17 BCD     1       7.500  22.920  18.700  1.00  0.00            
ATOM     68  C21 BCD     1       8.520  21.430  20.390  1.00  0.00            
ATOM     69  O18 BCD     1       7.660  21.870  21.450  1.00  0.00            
ATOM     70  C22 BCD     1       9.020  20.010  20.660  1.00  0.00            
ATOM     71  C23 BCD     1       9.830  19.560  19.410  1.00  0.00            
ATOM     72  O19 BCD     1       9.070  19.710  18.310  1.00  0.00            
ATOM     73  C24 BCD     1      10.240  18.070  19.540  1.00  0.00            
ATOM     74  O20 BCD     1       9.050  17.270  19.480  1.00  0.00            
ATOM     75  H31 BCD     1       8.160  20.860  17.050  1.00  0.00            
ATOM     76  H32 BCD     1       6.870  21.000  19.150  1.00  0.00            
ATOM     77  H33 BCD     1       8.330  23.390  18.590  1.00  0.00            
ATOM     78  H34 BCD     1       9.330  22.170  20.380  1.00  0.00            
ATOM     79  H35 BCD     1       8.090  21.740  22.300  1.00  0.00            
ATOM     80  H36 BCD     1       8.240  19.270  20.830  1.00  0.00            
ATOM     81  H37 BCD     1      10.750  20.160  19.410  1.00  0.00            
ATOM     82  H38 BCD     1      10.920  17.780  18.730  1.00  0.00            
ATOM     83  H39 BCD     1      10.720  17.800  20.490  1.00  0.00            
ATOM     84  H40 BCD     1       8.400  17.770  18.980  1.00  0.00            
ATOM     85  C25 BCD     1      11.210  24.630  15.020  1.00  0.00            
ATOM     86  O21 BCD     1      12.610  24.400  15.210  1.00  0.00            
ATOM     87  C26 BCD     1      10.570  25.120  16.310  1.00  0.00            
ATOM     88  O22 BCD     1      11.280  26.220  16.740  1.00  0.00            
ATOM     89  C27 BCD     1      10.500  23.980  17.370  1.00  0.00            
ATOM     90  O23 BCD     1       9.920  24.380  18.570  1.00  0.00            
ATOM     91  C28 BCD     1       9.900  22.730  16.830  1.00  0.00            
ATOM     92  C29 BCD     1      10.670  22.330  15.530  1.00  0.00            
ATOM     93  O24 BCD     1      10.650  23.390  14.570  1.00  0.00            
ATOM     94  C30 BCD     1       9.840  21.170  14.840  1.00  0.00            
ATOM     95  O25 BCD     1       8.470  21.650  14.620  1.00  0.00            
ATOM     96  H41 BCD     1      10.970  25.260  14.160  1.00  0.00            
ATOM     97  H42 BCD     1       9.540  25.470  16.200  1.00  0.00            
ATOM     98  H43 BCD     1      12.230  26.090  16.670  1.00  0.00            
ATOM     99  H44 BCD     1      11.540  23.670  17.580  1.00  0.00            
ATOM    100  H45 BCD     1      10.620  24.750  19.120  1.00  0.00            
ATOM    101  H46 BCD     1       8.870  22.870  16.480  1.00  0.00            
ATOM    102  H47 BCD     1      11.700  22.030  15.760  1.00  0.00            
ATOM    103  H48 BCD     1      10.370  20.870  13.930  1.00  0.00            
ATOM    104  H49 BCD     1       9.740  20.290  15.490  1.00  0.00            
ATOM    105  H50 BCD     1       8.560  22.580  14.360  1.00  0.00            
ATOM    106  C31 BCD     1      16.290  25.260  13.790  1.00  0.00            
ATOM    107  O26 BCD     1      16.720  25.340  15.140  1.00  0.00            
ATOM    108  C32 BCD     1      15.260  26.390  13.490  1.00  0.00            
ATOM    109  O27 BCD     1      15.870  27.640  13.870  1.00  0.00            
ATOM    110  C33 BCD     1      14.010  26.120  14.350  1.00  0.00            
ATOM    111  C34 BCD     1      13.450  24.730  14.130  1.00  0.00            
ATOM    112  C35 BCD     1      14.510  23.640  14.210  1.00  0.00            
ATOM    113  O28 BCD     1      15.630  24.040  13.400  1.00  0.00            
ATOM    114  C36 BCD     1      14.000  22.280  13.730  1.00  0.00            
ATOM    115  O29 BCD     1      13.180  22.370  12.560  1.00  0.00            
ATOM    116  O30 BCD     1      12.970  27.050  14.170  1.00  0.00            
ATOM    117  H51 BCD     1      17.160  25.350  13.130  1.00  0.00            
ATOM    118  H52 BCD     1      15.010  26.440  12.430  1.00  0.00            
ATOM    119  H53 BCD     1      15.190  28.330  13.830  1.00  0.00            
ATOM    120  H54 BCD     1      14.280  26.200  15.410  1.00  0.00            
ATOM    121  H55 BCD     1      12.670  27.490  14.970  1.00  0.00            
ATOM    122  H56 BCD     1      12.950  24.610  13.160  1.00  0.00            
ATOM    123  H57 BCD     1      14.910  23.490  15.220  1.00  0.00            
ATOM    124  H58 BCD     1      14.830  21.590  13.540  1.00  0.00            
ATOM    125  H59 BCD     1      13.340  21.810  14.460  1.00  0.00            
ATOM    126  H60 BCD     1      12.850  21.490  12.330  1.00  0.00            
ATOM    127  C37 BCD     1      19.740  25.430  17.820  1.00  0.00            
ATOM    128  O31 BCD     1      18.710  24.760  18.620  1.00  0.00            
ATOM    129  C38 BCD     1      19.340  26.850  17.350  1.00  0.00            
ATOM    130  O32 BCD     1      19.390  27.840  18.390  1.00  0.00            
ATOM    131  C39 BCD     1      18.070  26.720  16.550  1.00  0.00            
ATOM    132  O33 BCD     1      17.840  27.980  15.840  1.00  0.00            
ATOM    133  C40 BCD     1      18.100  25.620  15.480  1.00  0.00            
ATOM    134  C41 BCD     1      18.810  24.370  15.870  1.00  0.00            
ATOM    135  O34 BCD     1      19.970  24.740  16.610  1.00  0.00            
ATOM    136  C42 BCD     1      19.190  23.520  14.680  1.00  0.00            
ATOM    137  O35 BCD     1      19.930  24.240  13.710  1.00  0.00            
ATOM    138  H61 BCD     1      20.710  25.500  18.330  1.00  0.00            
ATOM    139  H62 BCD     1      20.120  27.160  16.640  1.00  0.00            
ATOM    140  H63 BCD     1      18.740  27.470  18.990  1.00  0.00            
ATOM    141  H64 BCD     1      17.240  26.710  17.260  1.00  0.00            
ATOM    142  H65 BCD     1      17.120  27.750  15.250  1.00  0.00            
ATOM    143  H66 BCD     1      18.540  26.030  14.560  1.00  0.00            
ATOM    144  H67 BCD     1      18.110  23.790  16.480  1.00  0.00            
ATOM    145  H68 BCD     1      19.710  22.580  14.930  1.00  0.00            
ATOM    146  H69 BCD     1      18.210  23.280  14.230  1.00  0.00            
ATOM    147  H70 BCD     1      20.300  23.540  13.160  1.00  0.00            
ATOM    148  C1  CX6     2      10.330  25.160  23.520  1.00  0.00            
ATOM    149  C2  CX6     2      10.030  24.390  22.260  1.00  0.00            
ATOM    150  O1  CX6     2      11.180  23.660  21.800  1.00  0.00            
ATOM    151  C3  CX6     2      12.070  24.000  20.810  1.00  0.00            
ATOM    152  N1  CX6     2      11.960  25.250  20.340  1.00  0.00            
ATOM    153  C4  CX6     2      13.110  25.270  19.600  1.00  0.00            
ATOM    154  C5  CX6     2      13.530  26.400  18.980  1.00  0.00            
ATOM    155  C6  CX6     2      14.680  26.330  18.220  1.00  0.00            
ATOM    156  C7  CX6     2      15.300  25.110  18.000  1.00  0.00            
ATOM    157  C8  CX6     2      14.890  23.950  18.700  1.00  0.00            
ATOM    158  C9  CX6     2      15.800  22.830  18.710  1.00  0.00            
ATOM    159  O2  CX6     2      16.400  22.420  19.720  1.00  0.00            
ATOM    160  O3  CX6     2      16.070  22.440  17.440  1.00  0.00            
ATOM    161  C10 CX6     2      16.770  21.190  17.230  1.00  0.00            
ATOM    162  C11 CX6     2      16.280  20.670  15.880  1.00  0.00            
ATOM    163  O4  CX6     2      18.110  21.400  17.080  1.00  0.00            
ATOM    164  C12 CX6     2      18.930  20.320  17.310  1.00  0.00            
ATOM    165  O5  CX6     2      18.550  19.220  17.720  1.00  0.00            
ATOM    166  O6  CX6     2      20.220  20.630  17.080  1.00  0.00            
ATOM    167  C13 CX6     2      21.200  19.670  17.120  1.00  0.00            
ATOM    168  C14 CX6     2      21.100  18.950  15.790  1.00  0.00            
ATOM    169  C15 CX6     2      22.280  17.950  15.710  1.00  0.00            
ATOM    170  C16 CX6     2      23.560  18.750  15.690  1.00  0.00            
ATOM    171  C17 CX6     2      23.710  19.620  16.970  1.00  0.00            
ATOM    172  C18 CX6     2      22.470  20.470  17.240  1.00  0.00            
ATOM    173  C19 CX6     2      13.800  24.050  19.580  1.00  0.00            
ATOM    174  N2  CX6     2      13.100  23.160  20.360  1.00  0.00            
ATOM    175  C20 CX6     2      13.530  21.860  20.880  1.00  0.00            
ATOM    176  C21 CX6     2      13.740  20.640  19.970  1.00  0.00            
ATOM    177  C22 CX6     2      14.340  19.540  20.530  1.00  0.00            
ATOM    178  C23 CX6     2      14.390  18.340  19.770  1.00  0.00            
ATOM    179  C24 CX6     2      13.820  18.250  18.510  1.00  0.00            
ATOM    180  C25 CX6     2      13.840  17.020  17.640  1.00  0.00            
ATOM    181  C26 CX6     2      14.050  17.160  16.200  1.00  0.00            
ATOM    182  C27 CX6     2      14.070  16.070  15.290  1.00  0.00            
ATOM    183  C28 CX6     2      13.950  14.820  15.810  1.00  0.00            
ATOM    184  C29 CX6     2      13.860  14.590  17.190  1.00  0.00            
ATOM    185  C30 CX6     2      13.800  15.680  18.140  1.00  0.00            
ATOM    186  C31 CX6     2      13.640  15.340  19.520  1.00  0.00            
ATOM    187  N3  CX6     2      12.460  15.580  20.170  1.00  0.00            
ATOM    188  N4  CX6     2      12.460  14.910  21.280  1.00  0.00            
ATOM    189  N5  CX6     2      13.620  14.230  21.300  1.00  0.00            
ATOM    190  N6  CX6     2      14.420  14.480  20.170  1.00  0.00            
ATOM    191  C32 CX6     2      13.160  19.380  17.930  1.00  0.00            
ATOM    192  C33 CX6     2      13.090  20.570  18.690  1.00  0.00            
ATOM    193  H1  CX6     2       9.510  25.900  23.600  1.00  0.00            
ATOM    194  H2  CX6     2      10.410  24.460  24.350  1.00  0.00            
ATOM    195  H3  CX6     2      11.250  25.760  23.550  1.00  0.00            
ATOM    196  H4  CX6     2       9.800  25.040  21.410  1.00  0.00            
ATOM    197  H5  CX6     2       9.130  23.790  22.480  1.00  0.00            
ATOM    198  H6  CX6     2      12.950  27.320  18.920  1.00  0.00            
ATOM    199  H7  CX6     2      15.060  27.180  17.650  1.00  0.00            
ATOM    200  H8  CX6     2      16.180  25.030  17.380  1.00  0.00            
ATOM    201  H9  CX6     2      16.520  20.520  18.060  1.00  0.00            
ATOM    202  H10 CX6     2      15.210  20.470  16.000  1.00  0.00            
ATOM    203  H11 CX6     2      16.380  21.370  15.040  1.00  0.00            
ATOM    204  H12 CX6     2      16.800  19.760  15.560  1.00  0.00            
ATOM    205  H13 CX6     2      21.110  19.000  17.980  1.00  0.00            
ATOM    206  H14 CX6     2      21.080  19.640  14.930  1.00  0.00            
ATOM    207  H15 CX6     2      20.210  18.320  15.930  1.00  0.00            
ATOM    208  H16 CX6     2      22.100  17.400  14.770  1.00  0.00            
ATOM    209  H17 CX6     2      22.300  17.210  16.520  1.00  0.00            
ATOM    210  H18 CX6     2      23.660  19.290  14.740  1.00  0.00            
ATOM    211  H19 CX6     2      24.310  17.950  15.700  1.00  0.00            
ATOM    212  H20 CX6     2      24.620  20.240  16.850  1.00  0.00            
ATOM    213  H21 CX6     2      23.960  18.980  17.830  1.00  0.00            
ATOM    214  H22 CX6     2      22.520  20.810  18.280  1.00  0.00            
ATOM    215  H23 CX6     2      22.370  21.350  16.590  1.00  0.00            
ATOM    216  H24 CX6     2      12.850  21.480  21.650  1.00  0.00            
ATOM    217  H25 CX6     2      14.500  22.010  21.370  1.00  0.00            
ATOM    218  H26 CX6     2      14.770  19.670  21.520  1.00  0.00            
ATOM    219  H27 CX6     2      14.870  17.520  20.300  1.00  0.00            
ATOM    220  H28 CX6     2      14.130  18.130  15.710  1.00  0.00            
ATOM    221  H29 CX6     2      14.120  16.360  14.240  1.00  0.00            
ATOM    222  H30 CX6     2      13.900  14.020  15.070  1.00  0.00            
ATOM    223  H31 CX6     2      13.770  13.580  17.580  1.00  0.00            
ATOM    224  H32 CX6     2      13.910  13.630  22.060  1.00  0.00            
ATOM    225  H33 CX6     2      12.670  19.280  16.970  1.00  0.00            
ATOM    226  H34 CX6     2      12.450  21.400  18.390  1.00  0.00            
TER
ENDMDL
MODEL        1
ATOM      1  C1  BCD     1       8.500  24.860   9.310  1.00  0.00            
ATOM      2  O1  BCD     1       8.570  23.590   8.620  1.00  0.00            
ATOM      3  C2  BCD     1       8.860  26.010   8.400  1.00  0.00            
ATOM      4  O2  BCD     1       8.020  26.020   7.220  1.00  0.00            
ATOM      5  C3  BCD     1      10.350  26.060   8.140  1.00  0.00            
ATOM      6  O3  BCD     1      10.510  27.270   7.360  1.00  0.00            
ATOM      7  C4  BCD     1      11.080  26.150   9.510  1.00  0.00            
ATOM      8  C5  BCD     1      10.690  24.970  10.450  1.00  0.00            
ATOM      9  O4  BCD     1       9.240  24.910  10.600  1.00  0.00            
ATOM     10  C6  BCD     1      11.370  24.990  11.780  1.00  0.00            
ATOM     11  O5  BCD     1      10.980  26.200  12.530  1.00  0.00            
ATOM     12  H1  BCD     1       7.460  24.930   9.650  1.00  0.00            
ATOM     13  H2  BCD     1       8.680  26.950   8.940  1.00  0.00            
ATOM     14  H3  BCD     1       8.200  25.300   6.620  1.00  0.00            
ATOM     15  H4  BCD     1      10.630  25.120   7.620  1.00  0.00            
ATOM     16  H5  BCD     1      10.330  27.080   6.430  1.00  0.00            
ATOM     17  H6  BCD     1      10.790  27.110   9.970  1.00  0.00            
ATOM     18  H7  BCD     1      10.990  24.050   9.930  1.00  0.00            
ATOM     19  H8  BCD     1      11.060  24.100  12.330  1.00  0.00            
ATOM     20  H9  BCD     1      12.440  24.770  11.650  1.00  0.00            
ATOM     21  H10 BCD     1      11.340  26.920  12.020  1.00  0.00            
ATOM     22  C7  BCD     1       6.810  19.850   8.030  1.00  0.00            
ATOM     23  O6  BCD     1       7.540  19.730   6.790  1.00  0.00            
ATOM     24  C8  BCD     1       5.910  21.000   7.920  1.00  0.00            
ATOM     25  O7  BCD     1       4.980  20.810   6.820  1.00  0.00            
ATOM     26  C9  BCD     1       6.680  22.290   7.790  1.00  0.00            
ATOM     27  O8  BCD     1       5.780  23.330   7.810  1.00  0.00            
ATOM     28  C10 BCD     1       7.700  22.420   8.950  1.00  0.00            
ATOM     29  C11 BCD     1       8.580  21.170   8.970  1.00  0.00            
ATOM     30  O9  BCD     1       7.760  20.010   9.120  1.00  0.00            
ATOM     31  C12 BCD     1       9.630  21.140  10.150  1.00  0.00            
ATOM     32  O10 BCD     1       9.180  21.530  11.520  1.00  0.00            
ATOM     33  H11 BCD     1       6.280  18.890   8.160  1.00  0.00            
ATOM     34  H12 BCD     1       5.290  20.940   8.830  1.00  0.00            
ATOM     35  H13 BCD     1       5.380  20.640   5.960  1.00  0.00            
ATOM     36  H14 BCD     1       7.190  22.450   6.830  1.00  0.00            
ATOM     37  H15 BCD     1       5.490  23.510   6.910  1.00  0.00            
ATOM     38  H16 BCD     1       7.230  22.610   9.930  1.00  0.00            
ATOM     39  H17 BCD     1       9.120  21.090   8.020  1.00  0.00            
ATOM     40  H18 BCD     1      10.090  20.150  10.150  1.00  0.00            
ATOM     41  H19 BCD     1      10.420  21.830   9.820  1.00  0.00            
ATOM     42  H20 BCD     1       9.230  20.660  11.920  1.00  0.00            
ATOM     43  C13 BCD     1       8.210  17.070   3.700  1.00  0.00            
ATOM     44  O11 BCD     1       9.440  17.760   3.500  1.00  0.00            
ATOM     45  C14 BCD     1       7.070  18.080   3.510  1.00  0.00            
ATOM     46  O12 BCD     1       7.060  18.700   2.190  1.00  0.00            
ATOM     47  C15 BCD     1       7.050  19.220   4.570  1.00  0.00            
ATOM     48  O13 BCD     1       5.860  19.900   4.380  1.00  0.00            
ATOM     49  C16 BCD     1       7.170  18.680   5.950  1.00  0.00            
ATOM     50  C17 BCD     1       8.220  17.600   6.120  1.00  0.00            
ATOM     51  O14 BCD     1       8.170  16.580   5.080  1.00  0.00            
ATOM     52  C18 BCD     1       8.150  16.790   7.420  1.00  0.00            
ATOM     53  O15 BCD     1       6.960  16.030   7.560  1.00  0.00            
ATOM     54  H21 BCD     1       8.150  16.240   2.990  1.00  0.00            
ATOM     55  H22 BCD     1       6.170  17.460   3.560  1.00  0.00            
ATOM     56  H23 BCD     1       6.300  19.280   2.070  1.00  0.00            
ATOM     57  H24 BCD     1       7.930  19.850   4.370  1.00  0.00            
ATOM     58  H25 BCD     1       5.920  20.290   3.510  1.00  0.00            
ATOM     59  H26 BCD     1       6.220  18.180   6.190  1.00  0.00            
ATOM     60  H27 BCD     1       9.170  18.120   6.000  1.00  0.00            
ATOM     61  H28 BCD     1       8.990  16.100   7.290  1.00  0.00            
ATOM     62  H29 BCD     1       8.360  17.440   8.290  1.00  0.00            
ATOM     63  H30 BCD     1       6.420  16.260   8.320  1.00  0.00            
ATOM     64  C19 BCD     1      13.250  17.990   1.750  1.00  0.00            
ATOM     65  O16 BCD     1      13.530  19.160   2.550  1.00  0.00            
ATOM     66  C20 BCD     1      12.000  18.170   0.840  1.00  0.00            
ATOM     67  O17 BCD     1      12.300  19.260  -0.080  1.00  0.00            
ATOM     68  C21 BCD     1      10.680  18.330   1.590  1.00  0.00            
ATOM     69  O18 BCD     1       9.540  18.270   0.670  1.00  0.00            
ATOM     70  C22 BCD     1      10.500  17.280   2.620  1.00  0.00            
ATOM     71  C23 BCD     1      11.820  17.200   3.450  1.00  0.00            
ATOM     72  O19 BCD     1      12.920  16.850   2.570  1.00  0.00            
ATOM     73  C24 BCD     1      11.690  16.160   4.540  1.00  0.00            
ATOM     74  O20 BCD     1      11.830  14.810   4.010  1.00  0.00            
ATOM     75  H31 BCD     1      14.110  17.670   1.150  1.00  0.00            
ATOM     76  H32 BCD     1      11.850  17.240   0.290  1.00  0.00            
ATOM     77  H33 BCD     1      12.620  20.020   0.420  1.00  0.00            
ATOM     78  H34 BCD     1      10.730  19.280   2.140  1.00  0.00            
ATOM     79  H35 BCD     1       8.810  18.550   1.240  1.00  0.00            
ATOM     80  H36 BCD     1      10.260  16.350   2.090  1.00  0.00            
ATOM     81  H37 BCD     1      12.050  18.120   3.990  1.00  0.00            
ATOM     82  H38 BCD     1      12.470  16.300   5.300  1.00  0.00            
ATOM     83  H39 BCD     1      10.780  16.240   5.140  1.00  0.00
[truncated: 2,282,069 more chars]
