# Supplementary material for: Achieving Chemical Accuracy in Cyclodextrin Host–Guest Binding via Integrative Atomistic Modelling
Source: Adv Sci (Weinh). 2025 Dec 14;13(10):e19782. doi: 10.1002/advs.202519782 (PMC12915143; doi:10.1002/advs.202519782)
Supplement: Supplementary file 1 — Supporting Information [file ADVS-13-e19782-s003.zip › all_poses/BCD.CZ3.pdb]

MODEL        1
ATOM      1  C1  BCD     1      15.490  19.400  22.740  1.00  0.00            
ATOM      2  O1  BCD     1      14.670  18.510  22.030  1.00  0.00            
ATOM      3  C2  BCD     1      15.170  20.830  22.250  1.00  0.00            
ATOM      4  O2  BCD     1      13.760  20.970  22.500  1.00  0.00            
ATOM      5  C3  BCD     1      15.610  21.120  20.780  1.00  0.00            
ATOM      6  O3  BCD     1      15.440  22.480  20.420  1.00  0.00            
ATOM      7  C4  BCD     1      17.080  20.590  20.560  1.00  0.00            
ATOM      8  C5  BCD     1      17.310  19.250  21.120  1.00  0.00            
ATOM      9  O4  BCD     1      16.860  19.100  22.480  1.00  0.00            
ATOM     10  C6  BCD     1      18.750  18.700  20.940  1.00  0.00            
ATOM     11  O5  BCD     1      18.820  17.340  21.410  1.00  0.00            
ATOM     12  H1  BCD     1      15.360  19.270  23.820  1.00  0.00            
ATOM     13  H2  BCD     1      15.660  21.510  22.960  1.00  0.00            
ATOM     14  H3  BCD     1      13.430  21.800  22.140  1.00  0.00            
ATOM     15  H4  BCD     1      15.010  20.470  20.140  1.00  0.00            
ATOM     16  H5  BCD     1      15.630  22.520  19.480  1.00  0.00            
ATOM     17  H6  BCD     1      17.760  21.270  21.100  1.00  0.00            
ATOM     18  H7  BCD     1      16.690  18.610  20.470  1.00  0.00            
ATOM     19  H8  BCD     1      18.910  18.630  19.860  1.00  0.00            
ATOM     20  H9  BCD     1      19.400  19.370  21.520  1.00  0.00            
ATOM     21  H10 BCD     1      19.730  17.040  21.420  1.00  0.00            
ATOM     22  C7  BCD     1      12.280  15.300  22.350  1.00  0.00            
ATOM     23  O6  BCD     1      12.870  14.810  21.120  1.00  0.00            
ATOM     24  C8  BCD     1      11.530  16.690  22.180  1.00  0.00            
ATOM     25  O7  BCD     1      10.490  16.560  21.170  1.00  0.00            
ATOM     26  C9  BCD     1      12.560  17.750  21.780  1.00  0.00            
ATOM     27  O8  BCD     1      11.880  18.990  21.700  1.00  0.00            
ATOM     28  C10 BCD     1      13.730  17.800  22.770  1.00  0.00            
ATOM     29  C11 BCD     1      14.260  16.430  22.990  1.00  0.00            
ATOM     30  O9  BCD     1      13.240  15.490  23.330  1.00  0.00            
ATOM     31  C12 BCD     1      15.310  16.370  24.090  1.00  0.00            
ATOM     32  O10 BCD     1      15.010  17.060  25.330  1.00  0.00            
ATOM     33  H11 BCD     1      11.590  14.520  22.690  1.00  0.00            
ATOM     34  H12 BCD     1      11.120  16.940  23.170  1.00  0.00            
ATOM     35  H13 BCD     1      10.390  17.450  20.820  1.00  0.00            
ATOM     36  H14 BCD     1      12.930  17.400  20.810  1.00  0.00            
ATOM     37  H15 BCD     1      12.650  19.550  21.620  1.00  0.00            
ATOM     38  H16 BCD     1      13.290  18.260  23.670  1.00  0.00            
ATOM     39  H17 BCD     1      14.740  16.150  22.050  1.00  0.00            
ATOM     40  H18 BCD     1      15.610  15.340  24.330  1.00  0.00            
ATOM     41  H19 BCD     1      16.250  16.800  23.720  1.00  0.00            
ATOM     42  H20 BCD     1      15.340  16.480  26.010  1.00  0.00            
ATOM     43  C13 BCD     1      12.550  11.400  18.640  1.00  0.00            
ATOM     44  O11 BCD     1      12.960  12.090  17.500  1.00  0.00            
ATOM     45  C14 BCD     1      11.240  12.010  19.100  1.00  0.00            
ATOM     46  O12 BCD     1      10.320  12.230  18.040  1.00  0.00            
ATOM     47  C15 BCD     1      11.390  13.390  19.790  1.00  0.00            
ATOM     48  O13 BCD     1      10.150  13.770  20.410  1.00  0.00            
ATOM     49  C16 BCD     1      12.540  13.430  20.800  1.00  0.00            
ATOM     50  C17 BCD     1      13.830  12.790  20.270  1.00  0.00            
ATOM     51  O14 BCD     1      13.580  11.540  19.690  1.00  0.00            
ATOM     52  C18 BCD     1      14.890  12.660  21.370  1.00  0.00            
ATOM     53  O15 BCD     1      14.410  11.810  22.410  1.00  0.00            
ATOM     54  H21 BCD     1      12.400  10.340  18.420  1.00  0.00            
ATOM     55  H22 BCD     1      10.750  11.320  19.810  1.00  0.00            
ATOM     56  H23 BCD     1      10.730  12.670  17.280  1.00  0.00            
ATOM     57  H24 BCD     1      11.650  14.120  19.010  1.00  0.00            
ATOM     58  H25 BCD     1      10.310  14.590  20.870  1.00  0.00            
ATOM     59  H26 BCD     1      12.280  12.870  21.710  1.00  0.00            
ATOM     60  H27 BCD     1      14.300  13.440  19.510  1.00  0.00            
ATOM     61  H28 BCD     1      15.790  12.180  20.970  1.00  0.00            
ATOM     62  H29 BCD     1      15.080  13.690  21.720  1.00  0.00            
ATOM     63  H30 BCD     1      15.090  11.810  23.090  1.00  0.00            
ATOM     64  C19 BCD     1      14.490  11.950  13.770  1.00  0.00            
ATOM     65  O16 BCD     1      15.340  13.100  14.080  1.00  0.00            
ATOM     66  C20 BCD     1      13.040  12.320  13.820  1.00  0.00            
ATOM     67  O17 BCD     1      12.730  13.270  12.850  1.00  0.00            
ATOM     68  C21 BCD     1      12.620  12.640  15.250  1.00  0.00            
ATOM     69  O18 BCD     1      11.240  12.950  15.400  1.00  0.00            
ATOM     70  C22 BCD     1      12.990  11.470  16.230  1.00  0.00            
ATOM     71  C23 BCD     1      14.400  10.910  15.950  1.00  0.00            
ATOM     72  O19 BCD     1      14.670  10.810  14.520  1.00  0.00            
ATOM     73  C24 BCD     1      14.580   9.550  16.670  1.00  0.00            
ATOM     74  O20 BCD     1      13.930   8.540  15.920  1.00  0.00            
ATOM     75  H31 BCD     1      14.660  11.550  12.770  1.00  0.00            
ATOM     76  H32 BCD     1      12.520  11.370  13.620  1.00  0.00            
ATOM     77  H33 BCD     1      11.810  13.560  12.910  1.00  0.00            
ATOM     78  H34 BCD     1      13.150  13.520  15.630  1.00  0.00            
ATOM     79  H35 BCD     1      10.950  13.510  14.680  1.00  0.00            
ATOM     80  H36 BCD     1      12.250  10.660  16.150  1.00  0.00            
ATOM     81  H37 BCD     1      15.090  11.690  16.280  1.00  0.00            
ATOM     82  H38 BCD     1      15.640   9.280  16.700  1.00  0.00            
ATOM     83  H39 BCD     1      14.210   9.610  17.700  1.00  0.00            
ATOM     84  H40 BCD     1      14.380   8.420  15.080  1.00  0.00            
ATOM     85  C25 BCD     1      18.350  15.370  12.230  1.00  0.00            
ATOM     86  O21 BCD     1      18.150  16.490  13.090  1.00  0.00            
ATOM     87  C26 BCD     1      17.070  15.030  11.410  1.00  0.00            
ATOM     88  O22 BCD     1      16.580  16.170  10.770  1.00  0.00            
ATOM     89  C27 BCD     1      15.980  14.440  12.190  1.00  0.00            
ATOM     90  O23 BCD     1      14.900  13.920  11.380  1.00  0.00            
ATOM     91  C28 BCD     1      16.430  13.320  13.170  1.00  0.00            
ATOM     92  C29 BCD     1      17.600  13.840  14.050  1.00  0.00            
ATOM     93  O24 BCD     1      18.570  14.260  13.120  1.00  0.00            
ATOM     94  C30 BCD     1      18.190  12.710  14.890  1.00  0.00            
ATOM     95  O25 BCD     1      18.630  11.640  14.140  1.00  0.00            
ATOM     96  H41 BCD     1      19.280  15.660  11.740  1.00  0.00            
ATOM     97  H42 BCD     1      17.510  14.280  10.740  1.00  0.00            
ATOM     98  H43 BCD     1      15.820  15.940  10.230  1.00  0.00            
ATOM     99  H44 BCD     1      15.550  15.240  12.820  1.00  0.00            
ATOM    100  H45 BCD     1      14.160  13.760  11.970  1.00  0.00            
ATOM    101  H46 BCD     1      16.690  12.380  12.660  1.00  0.00            
ATOM    102  H47 BCD     1      17.320  14.670  14.700  1.00  0.00            
ATOM    103  H48 BCD     1      19.000  13.200  15.450  1.00  0.00            
ATOM    104  H49 BCD     1      17.420  12.340  15.570  1.00  0.00            
ATOM    105  H50 BCD     1      19.490  11.910  13.780  1.00  0.00            
ATOM    106  C31 BCD     1      19.700  20.170  13.980  1.00  0.00            
ATOM    107  O26 BCD     1      18.930  20.020  15.140  1.00  0.00            
ATOM    108  C32 BCD     1      18.730  20.120  12.800  1.00  0.00            
ATOM    109  O27 BCD     1      17.810  21.220  12.860  1.00  0.00            
ATOM    110  C33 BCD     1      17.940  18.750  12.790  1.00  0.00            
ATOM    111  C34 BCD     1      18.940  17.590  12.760  1.00  0.00            
ATOM    112  C35 BCD     1      20.100  17.780  13.730  1.00  0.00            
ATOM    113  O28 BCD     1      20.580  19.110  13.740  1.00  0.00            
ATOM    114  C36 BCD     1      21.290  16.890  13.280  1.00  0.00            
ATOM    115  O29 BCD     1      21.680  17.160  11.870  1.00  0.00            
ATOM    116  O30 BCD     1      17.040  18.730  11.580  1.00  0.00            
ATOM    117  H51 BCD     1      20.310  21.080  14.060  1.00  0.00            
ATOM    118  H52 BCD     1      19.240  20.200  11.830  1.00  0.00            
ATOM    119  H53 BCD     1      17.300  21.270  12.050  1.00  0.00            
ATOM    120  H54 BCD     1      17.420  18.620  13.750  1.00  0.00            
ATOM    121  H55 BCD     1      16.880  17.810  11.370  1.00  0.00            
ATOM    122  H56 BCD     1      19.300  17.640  11.720  1.00  0.00            
ATOM    123  H57 BCD     1      19.720  17.540  14.720  1.00  0.00            
ATOM    124  H58 BCD     1      22.190  17.060  13.890  1.00  0.00            
ATOM    125  H59 BCD     1      21.030  15.830  13.350  1.00  0.00            
ATOM    126  H60 BCD     1      22.180  16.360  11.670  1.00  0.00            
ATOM    127  C37 BCD     1      18.320  21.780  18.810  1.00  0.00            
ATOM    128  O31 BCD     1      17.370  20.710  19.150  1.00  0.00            
ATOM    129  C38 BCD     1      17.890  22.590  17.600  1.00  0.00            
ATOM    130  O32 BCD     1      16.620  23.310  17.800  1.00  0.00            
ATOM    131  C39 BCD     1      17.860  21.760  16.390  1.00  0.00            
ATOM    132  O33 BCD     1      17.440  22.550  15.210  1.00  0.00            
ATOM    133  C40 BCD     1      19.130  21.010  16.130  1.00  0.00            
ATOM    134  C41 BCD     1      19.620  20.360  17.400  1.00  0.00            
ATOM    135  O34 BCD     1      19.560  21.250  18.550  1.00  0.00            
ATOM    136  C42 BCD     1      21.050  19.820  17.250  1.00  0.00            
ATOM    137  O35 BCD     1      21.820  21.040  17.140  1.00  0.00            
ATOM    138  H61 BCD     1      18.490  22.400  19.700  1.00  0.00            
ATOM    139  H62 BCD     1      18.670  23.330  17.370  1.00  0.00            
ATOM    140  H63 BCD     1      16.270  23.420  16.910  1.00  0.00            
ATOM    141  H64 BCD     1      17.140  20.940  16.550  1.00  0.00            
ATOM    142  H65 BCD     1      17.810  22.050  14.480  1.00  0.00            
ATOM    143  H66 BCD     1      19.910  21.740  15.890  1.00  0.00            
ATOM    144  H67 BCD     1      18.930  19.560  17.700  1.00  0.00            
ATOM    145  H68 BCD     1      21.400  19.300  18.150  1.00  0.00            
ATOM    146  H69 BCD     1      21.090  19.140  16.390  1.00  0.00            
ATOM    147  H70 BCD     1      22.650  20.870  17.600  1.00  0.00            
ATOM    148  C1  CZ3     2      17.770  16.410  18.260  1.00  0.00            
ATOM    149  C2  CZ3     2      17.660  16.640  16.750  1.00  0.00            
ATOM    150  O1  CZ3     2      16.260  16.880  16.410  1.00  0.00            
ATOM    151  C3  CZ3     2      15.680  18.140  16.740  1.00  0.00            
ATOM    152  N1  CZ3     2      14.190  17.990  16.770  1.00  0.00            
ATOM    153  C4  CZ3     2      13.620  17.140  17.680  1.00  0.00            
ATOM    154  O2  CZ3     2      14.200  16.470  18.520  1.00  0.00            
ATOM    155  C5  CZ3     2      12.170  17.000  17.690  1.00  0.00            
ATOM    156  Cl1 CZ3     2      11.530  16.060  16.270  1.00  0.00            
ATOM    157  C6  CZ3     2      13.440  18.720  15.830  1.00  0.00            
ATOM    158  C7  CZ3     2      13.280  18.260  14.480  1.00  0.00            
ATOM    159  C8  CZ3     2      14.030  17.020  13.990  1.00  0.00            
ATOM    160  C9  CZ3     2      12.610  19.070  13.510  1.00  0.00            
ATOM    161  C10 CZ3     2      12.020  20.220  13.900  1.00  0.00            
ATOM    162  C11 CZ3     2      12.110  20.730  15.220  1.00  0.00            
ATOM    163  C12 CZ3     2      12.890  20.010  16.210  1.00  0.00            
ATOM    164  C13 CZ3     2      13.350  20.800  17.440  1.00  0.00            
ATOM    165  C14 CZ3     2      12.690  20.410  18.730  1.00  0.00            
ATOM    166  H1  CZ3     2      18.800  16.290  18.610  1.00  0.00            
ATOM    167  H2  CZ3     2      17.290  17.250  18.770  1.00  0.00            
ATOM    168  H3  CZ3     2      17.270  15.460  18.480  1.00  0.00            
ATOM    169  H4  CZ3     2      18.070  15.810  16.160  1.00  0.00            
ATOM    170  H5  CZ3     2      18.260  17.520  16.480  1.00  0.00            
ATOM    171  H6  CZ3     2      15.930  18.930  16.010  1.00  0.00            
ATOM    172  H7  CZ3     2      15.960  18.540  17.720  1.00  0.00            
ATOM    173  H8  CZ3     2      11.620  17.940  17.680  1.00  0.00            
ATOM    174  H9  CZ3     2      11.980  16.510  18.650  1.00  0.00            
ATOM    175  H10 CZ3     2      13.850  16.150  14.630  1.00  0.00            
ATOM    176  H11 CZ3     2      13.580  16.680  13.050  1.00  0.00            
ATOM    177  H12 CZ3     2      15.120  17.120  13.960  1.00  0.00            
ATOM    178  H13 CZ3     2      12.480  18.630  12.520  1.00  0.00            
ATOM    179  H14 CZ3     2      11.420  20.710  13.130  1.00  0.00            
ATOM    180  H15 CZ3     2      11.680  21.680  15.520  1.00  0.00            
ATOM    181  H16 CZ3     2      13.240  21.870  17.250  1.00  0.00            
ATOM    182  H17 CZ3     2      14.420  20.620  17.600  1.00  0.00            
ATOM    183  H18 CZ3     2      12.930  21.180  19.480  1.00  0.00            
ATOM    184  H19 CZ3     2      11.610  20.380  18.560  1.00  0.00            
ATOM    185  H20 CZ3     2      12.920  19.380  19.040  1.00  0.00            
TER
ENDMDL
MODEL        1
ATOM      1  C1  BCD     1      15.240  20.620  20.750  1.00  0.00            
ATOM      2  O1  BCD     1      14.120  19.840  20.260  1.00  0.00            
ATOM      3  C2  BCD     1      15.110  22.030  20.330  1.00  0.00            
ATOM      4  O2  BCD     1      13.810  22.550  20.530  1.00  0.00            
ATOM      5  C3  BCD     1      15.390  22.160  18.820  1.00  0.00            
ATOM      6  O3  BCD     1      15.210  23.520  18.300  1.00  0.00            
ATOM      7  C4  BCD     1      16.780  21.660  18.530  1.00  0.00            
ATOM      8  C5  BCD     1      16.810  20.130  18.990  1.00  0.00            
ATOM      9  O4  BCD     1      16.460  20.110  20.380  1.00  0.00            
ATOM     10  C6  BCD     1      18.190  19.480  18.820  1.00  0.00            
ATOM     11  O5  BCD     1      18.110  18.100  18.890  1.00  0.00            
ATOM     12  H1  BCD     1      15.310  20.590  21.850  1.00  0.00            
ATOM     13  H2  BCD     1      15.940  22.540  20.850  1.00  0.00            
ATOM     14  H3  BCD     1      13.730  23.140  19.780  1.00  0.00            
ATOM     15  H4  BCD     1      14.650  21.480  18.370  1.00  0.00            
ATOM     16  H5  BCD     1      15.440  23.610  17.380  1.00  0.00            
ATOM     17  H6  BCD     1      17.550  22.230  19.060  1.00  0.00            
ATOM     18  H7  BCD     1      16.020  19.620  18.430  1.00  0.00            
ATOM     19  H8  BCD     1      18.660  19.680  17.850  1.00  0.00            
ATOM     20  H9  BCD     1      18.900  19.930  19.530  1.00  0.00            
ATOM     21  H10 BCD     1      17.920  17.980  19.830  1.00  0.00            
ATOM     22  C7  BCD     1      11.050  17.260  21.240  1.00  0.00            
ATOM     23  O6  BCD     1      10.940  17.030  19.870  1.00  0.00            
ATOM     24  C8  BCD     1      10.800  18.720  21.450  1.00  0.00            
ATOM     25  O7  BCD     1       9.500  19.130  21.010  1.00  0.00            
ATOM     26  C9  BCD     1      11.900  19.610  20.900  1.00  0.00            
ATOM     27  O8  BCD     1      11.760  20.970  21.310  1.00  0.00            
ATOM     28  C10 BCD     1      13.310  19.120  21.180  1.00  0.00            
ATOM     29  C11 BCD     1      13.440  17.650  20.920  1.00  0.00            
ATOM     30  O9  BCD     1      12.440  16.950  21.650  1.00  0.00            
ATOM     31  C12 BCD     1      14.820  17.090  21.260  1.00  0.00            
ATOM     32  O10 BCD     1      15.200  17.560  22.520  1.00  0.00            
ATOM     33  H11 BCD     1      10.400  16.560  21.790  1.00  0.00            
ATOM     34  H12 BCD     1      10.950  18.960  22.510  1.00  0.00            
ATOM     35  H13 BCD     1       9.070  19.610  21.720  1.00  0.00            
ATOM     36  H14 BCD     1      11.810  19.550  19.810  1.00  0.00            
ATOM     37  H15 BCD     1      12.560  21.430  21.060  1.00  0.00            
ATOM     38  H16 BCD     1      13.540  19.390  22.220  1.00  0.00            
ATOM     39  H17 BCD     1      13.240  17.500  19.850  1.00  0.00            
ATOM     40  H18 BCD     1      14.890  16.000  21.140  1.00  0.00            
ATOM     41  H19 BCD     1      15.480  17.610  20.550  1.00  0.00            
ATOM     42  H20 BCD     1      14.420  17.470  23.080  1.00  0.00            
ATOM     43  C13 BCD     1       8.950  14.310  17.450  1.00  0.00            
ATOM     44  O11 BCD     1       9.930  14.600  16.440  1.00  0.00            
ATOM     45  C14 BCD     1       8.140  15.570  17.840  1.00  0.00            
ATOM     46  O12 BCD     1       7.260  15.930  16.710  1.00  0.00            
ATOM     47  C15 BCD     1       9.160  16.580  18.310  1.00  0.00            
ATOM     48  O13 BCD     1       8.470  17.850  18.670  1.00  0.00            
ATOM     49  C16 BCD     1      10.000  16.030  19.480  1.00  0.00            
ATOM     50  C17 BCD     1      10.680  14.710  19.110  1.00  0.00            
ATOM     51  O14 BCD     1       9.570  13.930  18.600  1.00  0.00            
ATOM     52  C18 BCD     1      11.500  14.000  20.230  1.00  0.00            
ATOM     53  O15 BCD     1      10.670  13.520  21.310  1.00  0.00            
ATOM     54  H21 BCD     1       8.320  13.480  17.090  1.00  0.00            
ATOM     55  H22 BCD     1       7.570  15.180  18.700  1.00  0.00            
ATOM     56  H23 BCD     1       6.670  16.650  16.970  1.00  0.00            
ATOM     57  H24 BCD     1       9.910  16.790  17.540  1.00  0.00            
ATOM     58  H25 BCD     1       9.000  18.270  19.350  1.00  0.00            
ATOM     59  H26 BCD     1       9.250  15.930  20.280  1.00  0.00            
ATOM     60  H27 BCD     1      11.380  14.880  18.280  1.00  0.00            
ATOM     61  H28 BCD     1      11.990  13.130  19.760  1.00  0.00            
ATOM     62  H29 BCD     1      12.290  14.580  20.710  1.00  0.00            
ATOM     63  H30 BCD     1      11.190  13.750  22.090  1.00  0.00            
ATOM     64  C19 BCD     1      11.300  13.340  12.800  1.00  0.00            
ATOM     65  O16 BCD     1      12.280  14.370  12.810  1.00  0.00            
ATOM     66  C20 BCD     1       9.860  13.850  12.840  1.00  0.00            
ATOM     67  O17 BCD     1       9.630  14.520  11.620  1.00  0.00            
ATOM     68  C21 BCD     1       9.580  14.600  14.110  1.00  0.00            
ATOM     69  O18 BCD     1       8.170  14.990  14.090  1.00  0.00            
ATOM     70  C22 BCD     1       9.970  13.720  15.360  1.00  0.00            
ATOM     71  C23 BCD     1      11.400  13.170  15.210  1.00  0.00            
ATOM     72  O19 BCD     1      11.510  12.480  13.960  1.00  0.00            
ATOM     73  C24 BCD     1      11.690  12.320  16.330  1.00  0.00            
ATOM     74  O20 BCD     1      13.050  12.030  16.430  1.00  0.00            
ATOM     75  H31 BCD     1      11.440  12.730  11.900  1.00  0.00            
ATOM     76  H32 BCD     1       9.220  12.960  12.770  1.00  0.00            
ATOM     77  H33 BCD     1       9.190  15.320  11.930  1.00  0.00            
ATOM     78  H34 BCD     1      10.230  15.490  14.180  1.00  0.00            
ATOM     79  H35 BCD     1       7.940  15.310  14.960  1.00  0.00            
ATOM     80  H36 BCD     1       9.320  12.850  15.450  1.00  0.00            
ATOM     81  H37 BCD     1      12.180  13.930  15.150  1.00  0.00            
ATOM     82  H38 BCD     1      11.420  12.900  17.220  1.00  0.00            
ATOM     83  H39 BCD     1      11.110  11.390  16.270  1.00  0.00            
ATOM     84  H40 BCD     1      13.120  11.410  15.690  1.00  0.00            
ATOM     85  C25 BCD     1      15.060  16.060  10.550  1.00  0.00            
ATOM     86  O21 BCD     1      15.110  17.150  11.300  1.00  0.00            
ATOM     87  C26 BCD     1      13.840  15.770   9.720  1.00  0.00            
ATOM     88  O22 BCD     1      13.350  17.030   9.100  1.00  0.00            
ATOM     89  C27 BCD     1      12.750  15.250  10.640  1.00  0.00            
ATOM     90  O23 BCD     1      11.740  14.590   9.880  1.00  0.00            
ATOM     91  C28 BCD     1      13.250  14.240  11.740  1.00  0.00            
ATOM     92  C29 BCD     1      14.570  14.700  12.350  1.00  0.00            
ATOM     93  O24 BCD     1      15.460  14.930  11.310  1.00  0.00            
ATOM     94  C30 BCD     1      15.210  13.670  13.320  1.00  0.00            
ATOM     95  O25 BCD     1      15.140  12.300  12.870  1.00  0.00            
ATOM     96  H41 BCD     1      15.910  16.160   9.860  1.00  0.00            
ATOM     97  H42 BCD     1      14.100  15.000   8.990  1.00  0.00            
ATOM     98  H43 BCD     1      13.690  17.800   9.560  1.00  0.00            
ATOM     99  H44 BCD     1      12.270  16.110  11.110  1.00  0.00            
ATOM    100  H45 BCD     1      10.870  14.660  10.290  1.00  0.00            
ATOM    101  H46 BCD     1      13.340  13.250  11.290  1.00  0.00            
ATOM    102  H47 BCD     1      14.400  15.630  12.910  1.00  0.00            
ATOM    103  H48 BCD     1      16.250  13.970  13.490  1.00  0.00            
ATOM    104  H49 BCD     1      14.660  13.670  14.270  1.00  0.00            
ATOM    105  H50 BCD     1      15.230  11.700  13.610  1.00  0.00            
ATOM    106  C31 BCD     1      17.830  20.300  11.720  1.00  0.00            
ATOM    107  O26 BCD     1      17.320  20.480  13.010  1.00  0.00            
ATOM    108  C32 BCD     1      16.690  20.480  10.700  1.00  0.00            
ATOM    109  O27 BCD     1      16.180  21.820  10.780  1.00  0.00            
ATOM    110  C33 BCD     1      15.590  19.530  11.020  1.00  0.00            
ATOM    111  C34 BCD     1      16.100  18.130  10.940  1.00  0.00            
ATOM    112  C35 BCD     1      17.310  17.880  11.820  1.00  0.00            
ATOM    113  O28 BCD     1      18.220  18.950  11.610  1.00  0.00            
ATOM    114  C36 BCD     1      18.180  16.730  11.430  1.00  0.00            
ATOM    115  O29 BCD     1      18.520  16.740  10.040  1.00  0.00            
ATOM    116  O30 BCD     1      14.520  19.710  10.050  1.00  0.00            
ATOM    117  H51 BCD     1      18.700  20.940  11.560  1.00  0.00            
ATOM    118  H52 BCD     1      17.020  20.370   9.660  1.00  0.00            
ATOM    119  H53 BCD     1      15.530  22.060  10.110  1.00  0.00            
ATOM    120  H54 BCD     1      15.120  19.720  11.990  1.00  0.00            
ATOM    121  H55 BCD     1      14.310  20.640   9.990  1.00  0.00            
ATOM    122  H56 BCD     1      16.420  18.110   9.890  1.00  0.00            
ATOM    123  H57 BCD     1      17.050  17.890  12.890  1.00  0.00            
ATOM    124  H58 BCD     1      19.120  16.780  11.990  1.00  0.00            
ATOM    125  H59 BCD     1      17.690  15.770  11.620  1.00  0.00            
ATOM    126  H60 BCD     1      19.050  17.520   9.890  1.00  0.00            
ATOM    127  C37 BCD     1      17.880  22.590  16.530  1.00  0.00            
ATOM    128  O31 BCD     1      16.880  21.700  17.110  1.00  0.00            
ATOM    129  C38 BCD     1      17.330  23.460  15.350  1.00  0.00            
ATOM    130  O32 BCD     1      16.220  24.170  15.830  1.00  0.00            
ATOM    131  C39 BCD     1      16.880  22.460  14.260  1.00  0.00            
ATOM    132  O33 BCD     1      16.410  23.140  13.140  1.00  0.00            
ATOM    133  C40 BCD     1      17.970  21.450  13.750  1.00  0.00            
ATOM    134  C41 BCD     1      18.540  20.750  15.000  1.00  0.00            
ATOM    135  O34 BCD     1      18.920  21.750  16.000  1.00  0.00            
ATOM    136  C42 BCD     1      19.730  19.920  14.750  1.00  0.00            
ATOM    137  O35 BCD     1      20.720  20.560  14.050  1.00  0.00            
ATOM    138  H61 BCD     1      18.350  23.240  17.280  1.00  0.00            
ATOM    139  H62 BCD     1      18.160  24.060  14.950  1.00  0.00            
ATOM    140  H63 BCD     1      15.920  24.630  15.050  1.00  0.00            
ATOM    141  H64 BCD     1      16.020  21.930  14.680  1.00  0.00            
ATOM    142  H65 BCD     1      16.410  22.630  12.320  1.00  0.00            
ATOM    143  H66 BCD     1      18.730  21.960  13.140  1.00  0.00            
ATOM    144  H67 BCD     1      17.780  20.150  15.510  1.00  0.00            
ATOM    145  H68 BCD     1      20.010  19.580  15.750  1.00  0.00            
ATOM    146  H69 BCD     1      19.450  19.020  14.180  1.00  0.00            
ATOM    147  H70 BCD     1      21.560  20.470  14.520  1.00  0.00            
ATOM    148  C1  CZ3     2      16.410  16.410  15.270  1.00  0.00            
ATOM    149  C2  CZ3     2      16.260  17.920  15.720  1.00  0.00            
ATOM    150  O1  CZ3     2      14.860  18.210  15.520  1.00  0.00            
ATOM    151  C3  CZ3     2      14.570  19.600  15.310  1.00  0.00            
ATOM    152  N1  CZ3     2      13.160  19.780  15.330  1.00  0.00            
ATOM    153  C4  CZ3     2      12.410  19.650  16.530  1.00  0.00            
ATOM    154  O2  CZ3     2      12.940  19.160  17.540  1.00  0.00            
ATOM    155  C5  CZ3     2      10.870  20.110  16.510  1.00  0.00            
ATOM    156  Cl1 CZ3     2      10.160  21.000  17.930  1.00  0.00            
ATOM    157  C6  CZ3     2      12.520  20.160  14.160  1.00  0.00            
ATOM    158  C7  CZ3     2      12.060  19.180  13.200  1.00  0.00            
ATOM    159  C8  CZ3     2      11.920  17.700  13.410  1.00  0.00            
ATOM    160  C9  CZ3     2      11.530  19.590  11.950  1.00  0.00            
ATOM    161  C10 CZ3     2      11.580  20.930  11.580  1.00  0.00            
ATOM    162  C11 CZ3     2      12.160  21.910  12.450  1.00  0.00            
ATOM    163  C12 CZ3     2      12.570  21.520  13.730  1.00  0.00            
ATOM    164  C13 CZ3     2      13.280  22.620  14.540  1.00  0.00            
ATOM    165  C14 CZ3     2      12.230  23.630  15.110  1.00  0.00            
ATOM    166  H1  CZ3     2      17.440  16.150  14.990  1.00  0.00            
ATOM    167  H2  CZ3     2      16.030  15.710  16.020  1.00  0.00            
ATOM    168  H3  CZ3     2      15.930  16.280  14.300  1.00  0.00            
ATOM    169  H4  CZ3     2      16.880  18.470  15.010  1.00  0.00            
ATOM    170  H5  CZ3     2      16.610  18.200  16.720  1.00  0.00            
ATOM    171  H6  CZ3     2      15.040  19.910  14.370  1.00  0.00            
ATOM    172  H7  CZ3     2      15.010  20.140  16.160  1.00  0.00            
ATOM    173  H8  CZ3     2      10.250  19.230  16.290  1.00  0.00            
ATOM    174  H9  CZ3     2      10.800  20.880  15.740  1.00  0.00            
ATOM    175  H10 CZ3     2      11.250  17.290  12.650  1.00  0.00            
ATOM    176  H11 CZ3     2      12.890  17.180  13.490  1.00  0.00            
ATOM    177  H12 CZ3     2      11.540  17.460  14.410  1.00  0.00            
ATOM    178  H13 CZ3     2      11.250  18.890  11.160  1.00  0.00            
ATOM    179  H14 CZ3     2      11.050  21.220  10.680  1.00  0.00            
ATOM    180  H15 CZ3     2      12.080  22.970  12.240  1.00  0.00            
ATOM    181  H16 CZ3     2      14.020  23.160  13.930  1.00  0.00            
ATOM    182  H17 CZ3     2      13.850  22.260  15.410  1.00  0.00            
ATOM    183  H18 CZ3     2      11.540  24.020  14.360  1.00  0.00            
ATOM    184  H19 CZ3     2      11.730  23.080  15.910  1.00  0.00            
ATOM    185  H20 CZ3     2      12.670  24.540  15.540  1.00  0.00            
TER
ENDMDL
MODEL        1
ATOM      1  C1  BCD     1      17.090  19.510  21.210  1.00  0.00            
ATOM      2  O1  BCD     1      16.730  18.470  20.280  1.00  0.00            
ATOM      3  C2  BCD     1      16.510  20.870  20.740  1.00  0.00            
ATOM      4  O2  BCD     1      15.090  20.720  20.760  1.00  0.00            
ATOM      5  C3  BCD     1      17.060  21.430  19.430  1.00  0.00            
ATOM      6  O3  BCD     1      16.590  22.800  19.150  1.00  0.00            
ATOM      7  C4  BCD     1      18.620  21.320  19.440  1.00  0.00            
ATOM      8  C5  BCD     1      19.140  19.950  19.890  1.00  0.00            
ATOM      9  O4  BCD     1      18.570  19.600  21.140  1.00  0.00            
ATOM     10  C6  BCD     1      20.720  19.820  19.880  1.00  0.00            
ATOM     11  O5  BCD     1      21.280  18.540  20.060  1.00  0.00            
ATOM     12  H1  BCD     1      16.820  19.240  22.240  1.00  0.00            
ATOM     13  H2  BCD     1      16.820  21.600  21.510  1.00  0.00            
ATOM     14  H3  BCD     1      14.870  21.100  21.610  1.00  0.00            
ATOM     15  H4  BCD     1      16.760  20.790  18.600  1.00  0.00            
ATOM     16  H5  BCD     1      16.780  22.900  18.210  1.00  0.00            
ATOM     17  H6  BCD     1      19.100  22.100  20.030  1.00  0.00            
ATOM     18  H7  BCD     1      18.740  19.280  19.120  1.00  0.00            
ATOM     19  H8  BCD     1      21.100  20.310  18.970  1.00  0.00            
ATOM     20  H9  BCD     1      21.130  20.520  20.620  1.00  0.00            
ATOM     21  H10 BCD     1      22.200  18.710  20.290  1.00  0.00            
ATOM     22  C7  BCD     1      14.270  15.060  20.090  1.00  0.00            
ATOM     23  O6  BCD     1      14.740  14.730  18.780  1.00  0.00            
ATOM     24  C8  BCD     1      13.600  16.410  19.930  1.00  0.00            
ATOM     25  O7  BCD     1      12.510  16.330  18.930  1.00  0.00            
ATOM     26  C9  BCD     1      14.610  17.530  19.610  1.00  0.00            
ATOM     27  O8  BCD     1      13.830  18.760  19.670  1.00  0.00            
ATOM     28  C10 BCD     1      15.720  17.460  20.710  1.00  0.00            
ATOM     29  C11 BCD     1      16.410  16.090  20.770  1.00  0.00            
ATOM     30  O9  BCD     1      15.340  15.150  21.060  1.00  0.00            
ATOM     31  C12 BCD     1      17.580  15.870  21.760  1.00  0.00            
ATOM     32  O10 BCD     1      17.180  16.030  23.070  1.00  0.00            
ATOM     33  H11 BCD     1      13.530  14.360  20.500  1.00  0.00            
ATOM     34  H12 BCD     1      13.090  16.670  20.860  1.00  0.00            
ATOM     35  H13 BCD     1      12.190  17.240  18.910  1.00  0.00            
ATOM     36  H14 BCD     1      15.100  17.480  18.630  1.00  0.00            
ATOM     37  H15 BCD     1      14.470  19.430  19.910  1.00  0.00            
ATOM     38  H16 BCD     1      15.210  17.720  21.640  1.00  0.00            
ATOM     39  H17 BCD     1      16.810  15.890  19.770  1.00  0.00            
ATOM     40  H18 BCD     1      18.160  14.930  21.720  1.00  0.00            
ATOM     41  H19 BCD     1      18.280  16.660  21.470  1.00  0.00            
ATOM     42  H20 BCD     1      17.410  15.220  23.550  1.00  0.00            
ATOM     43  C13 BCD     1      15.100  11.670  16.070  1.00  0.00            
ATOM     44  O11 BCD     1      15.770  12.510  15.150  1.00  0.00            
ATOM     45  C14 BCD     1      13.650  12.110  16.410  1.00  0.00            
ATOM     46  O12 BCD     1      12.960  12.300  15.160  1.00  0.00            
ATOM     47  C15 BCD     1      13.700  13.490  17.080  1.00  0.00            
ATOM     48  O13 BCD     1      12.320  13.960  17.400  1.00  0.00            
ATOM     49  C16 BCD     1      14.510  13.450  18.340  1.00  0.00            
ATOM     50  C17 BCD     1      15.940  12.920  17.950  1.00  0.00            
ATOM     51  O14 BCD     1      15.890  11.580  17.280  1.00  0.00            
ATOM     52  C18 BCD     1      16.990  12.790  19.080  1.00  0.00            
ATOM     53  O15 BCD     1      16.470  12.350  20.300  1.00  0.00            
ATOM     54  H21 BCD     1      15.000  10.640  15.710  1.00  0.00            
ATOM     55  H22 BCD     1      13.100  11.320  16.940  1.00  0.00            
ATOM     56  H23 BCD     1      12.190  12.820  15.410  1.00  0.00            
ATOM     57  H24 BCD     1      14.160  14.260  16.450  1.00  0.00            
ATOM     58  H25 BCD     1      12.510  14.860  17.680  1.00  0.00            
ATOM     59  H26 BCD     1      14.110  12.860  19.180  1.00  0.00            
ATOM     60  H27 BCD     1      16.430  13.600  17.240  1.00  0.00            
ATOM     61  H28 BCD     1      17.820  12.150  18.760  1.00  0.00            
ATOM     62  H29 BCD     1      17.430  13.780  19.220  1.00  0.00            
ATOM     63  H30 BCD     1      16.100  13.100  20.770  1.00  0.00            
ATOM     64  C19 BCD     1      18.180  12.470  11.960  1.00  0.00            
ATOM     65  O16 BCD     1      18.690  13.680  12.440  1.00  0.00            
ATOM     66  C20 BCD     1      16.640  12.470  11.660  1.00  0.00            
ATOM     67  O17 BCD     1      16.410  13.400  10.630  1.00  0.00            
ATOM     68  C21 BCD     1      15.870  12.740  12.870  1.00  0.00            
ATOM     69  O18 BCD     1      14.490  12.740  12.610  1.00  0.00            
ATOM     70  C22 BCD     1      16.280  11.790  13.990  1.00  0.00            
ATOM     71  C23 BCD     1      17.760  11.740  14.170  1.00  0.00            
ATOM     72  O19 BCD     1      18.340  11.370  12.910  1.00  0.00            
ATOM     73  C24 BCD     1      18.220  10.800  15.170  1.00  0.00            
ATOM     74  O20 BCD     1      17.600   9.520  15.040  1.00  0.00            
ATOM     75  H31 BCD     1      18.660  12.230  11.000  1.00  0.00            
ATOM     76  H32 BCD     1      16.330  11.490  11.260  1.00  0.00            
ATOM     77  H33 BCD     1      15.490  13.230  10.390  1.00  0.00            
ATOM     78  H34 BCD     1      16.190  13.770  13.060  1.00  0.00            
ATOM     79  H35 BCD     1      14.200  13.030  13.480  1.00  0.00            
ATOM     80  H36 BCD     1      15.910  10.770  13.830  1.00  0.00            
ATOM     81  H37 BCD     1      18.110  12.710  14.530  1.00  0.00            
ATOM     82  H38 BCD     1      19.300  10.660  15.080  1.00  0.00            
ATOM     83  H39 BCD     1      17.870  11.160  16.150  1.00  0.00            
ATOM     84  H40 BCD     1      18.290   8.960  14.660  1.00  0.00            
ATOM     85  C25 BCD     1      21.780  16.280  11.610  1.00  0.00            
ATOM     86  O21 BCD     1      21.150  17.420  12.360  1.00  0.00            
ATOM     87  C26 BCD     1      20.960  15.910  10.420  1.00  0.00            
ATOM     88  O22 BCD     1      20.720  17.070   9.560  1.00  0.00            
ATOM     89  C27 BCD     1      19.670  15.190  10.810  1.00  0.00            
ATOM     90  O23 BCD     1      19.030  14.560   9.700  1.00  0.00            
ATOM     91  C28 BCD     1      19.980  14.130  11.880  1.00  0.00            
ATOM     92  C29 BCD     1      20.760  14.640  13.020  1.00  0.00            
ATOM     93  O24 BCD     1      21.980  15.230  12.580  1.00  0.00            
ATOM     94  C30 BCD     1      21.050  13.660  14.040  1.00  0.00            
ATOM     95  O25 BCD     1      21.950  12.680  13.560  1.00  0.00            
ATOM     96  H41 BCD     1      22.780  16.610  11.310  1.00  0.00            
ATOM     97  H42 BCD     1      21.500  15.110   9.900  1.00  0.00            
ATOM     98  H43 BCD     1      20.500  16.650   8.720  1.00  0.00            
ATOM     99  H44 BCD     1      19.040  15.990  11.220  1.00  0.00            
ATOM    100  H45 BCD     1      18.150  14.210   9.880  1.00  0.00            
ATOM    101  H46 BCD     1      20.460  13.280  11.380  1.00  0.00            
ATOM    102  H47 BCD     1      20.180  15.430  13.520  1.00  0.00            
ATOM    103  H48 BCD     1      21.390  14.170  14.940  1.00  0.00            
ATOM    104  H49 BCD     1      20.060  13.240  14.290  1.00  0.00            
ATOM    105  H50 BCD     1      22.730  13.150  13.250  1.00  0.00            
ATOM    106  C31 BCD     1      21.740  21.420  13.150  1.00  0.00            
ATOM    107  O26 BCD     1      20.760  21.210  14.200  1.00  0.00            
ATOM    108  C32 BCD     1      21.100  21.080  11.810  1.00  0.00            
ATOM    109  O27 BCD     1      20.120  22.020  11.440  1.00  0.00            
ATOM    110  C33 BCD     1      20.540  19.710  11.890  1.00  0.00            
ATOM    111  C34 BCD     1      21.720  18.740  12.150  1.00  0.00            
ATOM    112  C35 BCD     1      22.690  19.170  13.260  1.00  0.00            
ATOM    113  O28 BCD     1      22.880  20.600  13.260  1.00  0.00            
ATOM    114  C36 BCD     1      24.040  18.420  13.240  1.00  0.00            
ATOM    115  O29 BCD     1      24.470  17.960  11.960  1.00  0.00            
ATOM    116  O30 BCD     1      19.960  19.330  10.670  1.00  0.00            
ATOM    117  H51 BCD     1      21.930  22.490  13.070  1.00  0.00            
ATOM    118  H52 BCD     1      21.890  21.120  11.050  1.00  0.00            
ATOM    119  H53 BCD     1      19.440  21.680  10.840  1.00  0.00            
ATOM    120  H54 BCD     1      19.800  19.620  12.690  1.00  0.00            
ATOM    121  H55 BCD     1      20.020  18.380  10.520  1.00  0.00            
ATOM    122  H56 BCD     1      22.240  18.680  11.190  1.00  0.00            
ATOM    123  H57 BCD     1      22.160  18.990  14.210  1.00  0.00            
ATOM    124  H58 BCD     1      24.860  19.020  13.670  1.00  0.00            
ATOM    125  H59 BCD     1      23.870  17.510  13.830  1.00  0.00            
ATOM    126  H60 BCD     1      25.220  17.360  12.070  1.00  0.00            
ATOM    127  C37 BCD     1      19.300  22.720  17.650  1.00  0.00            
ATOM    128  O31 BCD     1      19.010  21.360  18.120  1.00  0.00            
ATOM    129  C38 BCD     1      18.540  23.130  16.390  1.00  0.00            
ATOM    130  O32 BCD     1      17.070  22.930  16.500  1.00  0.00            
ATOM    131  C39 BCD     1      19.010  22.310  15.230  1.00  0.00            
ATOM    132  O33 BCD     1      18.380  22.820  14.040  1.00  0.00            
ATOM    133  C40 BCD     1      20.490  22.290  15.170  1.00  0.00            
ATOM    134  C41 BCD     1      21.170  21.930  16.490  1.00  0.00            
ATOM    135  O34 BCD     1      20.700  22.840  17.460  1.00  0.00            
ATOM    136  C42 BCD     1      22.660  21.900  16.370  1.00  0.00            
ATOM    137  O35 BCD     1      23.140  23.140  15.750  1.00  0.00            
ATOM    138  H61 BCD     1      19.060  23.380  18.490  1.00  0.00            
ATOM    139  H62 BCD     1      18.650  24.190  16.110  1.00  0.00            
ATOM    140  H63 BCD     1      16.650  23.360  15.750  1.00  0.00            
ATOM    141  H64 BCD     1      18.740  21.260  15.430  1.00  0.00            
ATOM    142  H65 BCD     1      18.630  22.360  13.240  1.00  0.00            
ATOM    143  H66 BCD     1      20.770  23.300  14.860  1.00  0.00            
ATOM    144  H67 BCD     1      20.880  20.900  16.700  1.00  0.00            
ATOM    145  H68 BCD     1      23.180  21.700  17.320  1.00  0.00            
ATOM    146  H69 BCD     1      22.970  21.060  15.730  1.00  0.00            
ATOM    147  H70 BCD     1      23.990  22.970  15.330  1.00  0.00            
ATOM    148  C1  CZ3     2      21.130  17.410  16.240  1.00  0.00            
ATOM    149  C2  CZ3     2      19.970  18.420  16.390  1.00  0.00            
ATOM    150  O1  CZ3     2      18.770  17.690  16.320  1.00  0.00            
ATOM    151  C3  CZ3     2      17.640  18.460  16.770  1.00  0.00            
ATOM    152  N1  CZ3     2      16.600  18.100  15.810  1.00  0.00            
ATOM    153  C4  CZ3     2      16.130  16.770  15.790  1.00  0.00            
ATOM    154  O2  CZ3     2      16.580  15.900  16.550  1.00  0.00            
ATOM    155  C5  CZ3     2      15.060  16.310  14.830  1.00  0.00            
ATOM    156  Cl1 CZ3     2      13.410  16.480  15.460  1.00  0.00            
ATOM    157  C6  CZ3     2      16.190  19.020  14.780  1.00  0.00            
ATOM    158  C7  CZ3     2      16.850  18.920  13.500  1.00  0.00            
ATOM    159  C8  CZ3     2      17.780  17.820  13.160  1.00  0.00            
ATOM    160  C9  CZ3     2      16.500  19.920  12.490  1.00  0.00            
ATOM    161  C10 CZ3     2      15.680  20.970  12.870  1.00  0.00            
ATOM    162  C11 CZ3     2      15.050  21.000  14.120  1.00  0.00            
ATOM    163  C12 CZ3     2      15.260  19.990  15.110  1.00  0.00            
ATOM    164  C13 CZ3     2      14.480  20.080  16.430  1.00  0.00            
ATOM    165  C14 CZ3     2      12.990  20.610  16.340  1.00  0.00            
ATOM    166  H1  CZ3     2      21.400  16.740  17.070  1.00  0.00            
ATOM    167  H2  CZ3     2      20.930  16.610  15.520  1.00  0.00            
ATOM    168  H3  CZ3     2      22.110  17.870  16.040  1.00  0.00            
ATOM    169  H4  CZ3     2      19.980  19.030  15.480  1.00  0.00            
ATOM    170  H5  CZ3     2      20.110  18.940  17.340  1.00  0.00            
ATOM    171  H6  CZ3     2      17.750  19.540  16.830  1.00  0.00            
ATOM    172  H7  CZ3     2      17.270  18.040  17.710  1.00  0.00            
ATOM    173  H8  CZ3     2      15.240  15.260  14.570  1.00  0.00            
ATOM    174  H9  CZ3     2      15.200  16.980  13.970  1.00  0.00            
ATOM    175  H10 CZ3     2      18.690  17.710  13.770  1.00  0.00            
ATOM    176  H11 CZ3     2      17.240  16.890  13.360  1.00  0.00            
ATOM    177  H12 CZ3     2      18.040  17.840  12.100  1.00  0.00            
ATOM    178  H13 CZ3     2      16.990  19.910  11.520  1.00  0.00            
ATOM    179  H14 CZ3     2      15.600  21.840  12.230  1.00  0.00            
ATOM    180  H15 CZ3     2      14.410  21.870  14.250  1.00  0.00            
ATOM    181  H16 CZ3     2      14.960  20.810  17.100  1.00  0.00            
ATOM    182  H17 CZ3     2      14.380  19.080  16.880  1.00  0.00            
ATOM    183  H18 CZ3     2      12.990  21.690  16.140  1.00  0.00            
ATOM    184  H19 CZ3     2      12.600  20.040  15.480  1.00  0.00            
ATOM    185  H20 CZ3     2      12.520  20.420  17.300  1.00  0.00            
TER
ENDMDL
MODEL        1
ATOM      1  C1  BCD     1      19.700  24.350  17.910  1.00  0.00            
ATOM      2  O1  BCD     1      19.210  23.050  18.050  1.00  0.00            
ATOM      3  C2  BCD     1      19.820  24.720  16.460  1.00  0.00            
ATOM      4  O2  BCD     1      18.580  24.540  15.770  1.00  0.00            
ATOM      5  C3  BCD     1      20.920  24.000  15.760  1.00  0.00            
ATOM      6  O3  BCD     1      21.130  24.460  14.370  1.00  0.00            
ATOM      7  C4  BCD     1      22.200  24.120  16.660  1.00  0.00            
ATOM      8  C5  BCD     1      21.900  23.640  18.110  1.00  0.00            
ATOM      9  O4  BCD     1      20.940  24.580  18.500  1.00  0.00            
ATOM     10  C6  BCD     1      23.210  23.840  18.990  1.00  0.00            
ATOM     11  O5  BCD     1      23.040  23.700  20.380  1.00  0.00            
ATOM     12  H1  BCD     1      18.950  25.050  18.290  1.00  0.00            
ATOM     13  H2  BCD     1      20.090  25.780  16.380  1.00  0.00            
ATOM     14  H3  BCD     1      18.500  23.590  15.670  1.00  0.00            
ATOM     15  H4  BCD     1      20.590  22.960  15.790  1.00  0.00            
ATOM     16  H5  BCD     1      20.270  24.620  13.990  1.00  0.00            
ATOM     17  H6  BCD     1      22.680  25.110  16.610  1.00  0.00            
ATOM     18  H7  BCD     1      21.560  22.600  18.110  1.00  0.00            
ATOM     19  H8  BCD     1      24.020  23.150  18.720  1.00  0.00            
ATOM     20  H9  BCD     1      23.640  24.800  18.650  1.00  0.00            
ATOM     21  H10 BCD     1      22.980  22.780  20.660  1.00  0.00            
ATOM     22  C7  BCD     1      16.380  20.620  19.440  1.00  0.00            
ATOM     23  O6  BCD     1      16.520  19.980  18.140  1.00  0.00            
ATOM     24  C8  BCD     1      15.940  22.080  19.270  1.00  0.00            
ATOM     25  O7  BCD     1      14.690  22.120  18.570  1.00  0.00            
ATOM     26  C9  BCD     1      17.000  22.950  18.530  1.00  0.00            
ATOM     27  O8  BCD     1      16.590  24.390  18.600  1.00  0.00            
ATOM     28  C10 BCD     1      18.380  22.730  19.110  1.00  0.00            
ATOM     29  C11 BCD     1      18.740  21.340  19.500  1.00  0.00            
ATOM     30  O9  BCD     1      17.550  20.680  20.190  1.00  0.00            
ATOM     31  C12 BCD     1      19.880  21.390  20.510  1.00  0.00            
ATOM     32  O10 BCD     1      20.250  20.060  20.910  1.00  0.00            
ATOM     33  H11 BCD     1      15.560  20.110  19.960  1.00  0.00            
ATOM     34  H12 BCD     1      15.830  22.500  20.280  1.00  0.00            
ATOM     35  H13 BCD     1      14.040  22.720  18.960  1.00  0.00            
ATOM     36  H14 BCD     1      17.050  22.630  17.480  1.00  0.00            
ATOM     37  H15 BCD     1      15.990  24.580  17.870  1.00  0.00            
ATOM     38  H16 BCD     1      18.540  23.390  19.970  1.00  0.00            
ATOM     39  H17 BCD     1      19.110  20.790  18.630  1.00  0.00            
ATOM     40  H18 BCD     1      20.720  21.890  20.010  1.00  0.00            
ATOM     41  H19 BCD     1      19.590  21.940  21.420  1.00  0.00            
ATOM     42  H20 BCD     1      19.460  19.600  21.200  1.00  0.00            
ATOM     43  C13 BCD     1      15.450  16.100  16.970  1.00  0.00            
ATOM     44  O11 BCD     1      16.390  15.870  15.840  1.00  0.00            
ATOM     45  C14 BCD     1      14.440  17.210  16.670  1.00  0.00            
ATOM     46  O12 BCD     1      13.940  17.010  15.300  1.00  0.00            
ATOM     47  C15 BCD     1      15.110  18.570  16.840  1.00  0.00            
ATOM     48  O13 BCD     1      14.200  19.740  16.740  1.00  0.00            
ATOM     49  C16 BCD     1      15.890  18.680  18.110  1.00  0.00            
ATOM     50  C17 BCD     1      16.890  17.520  18.240  1.00  0.00            
ATOM     51  O14 BCD     1      16.110  16.320  18.230  1.00  0.00            
ATOM     52  C18 BCD     1      17.800  17.580  19.490  1.00  0.00            
ATOM     53  O15 BCD     1      16.960  17.770  20.680  1.00  0.00            
ATOM     54  H21 BCD     1      14.910  15.180  17.200  1.00  0.00            
ATOM     55  H22 BCD     1      13.590  17.060  17.340  1.00  0.00            
ATOM     56  H23 BCD     1      13.110  17.480  15.230  1.00  0.00            
ATOM     57  H24 BCD     1      15.880  18.650  16.070  1.00  0.00            
ATOM     58  H25 BCD     1      14.490  20.490  17.270  1.00  0.00            
ATOM     59  H26 BCD     1      15.210  18.550  18.960  1.00  0.00            
ATOM     60  H27 BCD     1      17.590  17.520  17.400  1.00  0.00            
ATOM     61  H28 BCD     1      18.340  16.620  19.480  1.00  0.00            
ATOM     62  H29 BCD     1      18.510  18.400  19.310  1.00  0.00            
ATOM     63  H30 BCD     1      17.590  18.050  21.350  1.00  0.00            
ATOM     64  C19 BCD     1      18.470  13.100  13.720  1.00  0.00            
ATOM     65  O16 BCD     1      19.280  14.230  13.300  1.00  0.00            
ATOM     66  C20 BCD     1      16.990  13.430  13.300  1.00  0.00            
ATOM     67  O17 BCD     1      16.970  13.520  11.870  1.00  0.00            
ATOM     68  C21 BCD     1      16.450  14.670  13.960  1.00  0.00            
ATOM     69  O18 BCD     1      15.070  14.910  13.750  1.00  0.00            
ATOM     70  C22 BCD     1      16.670  14.570  15.410  1.00  0.00            
ATOM     71  C23 BCD     1      18.110  14.310  15.810  1.00  0.00            
ATOM     72  O19 BCD     1      18.590  13.090  15.180  1.00  0.00            
ATOM     73  C24 BCD     1      18.240  14.190  17.380  1.00  0.00            
ATOM     74  O20 BCD     1      17.100  13.470  17.880  1.00  0.00            
ATOM     75  H31 BCD     1      18.860  12.180  13.280  1.00  0.00            
ATOM     76  H32 BCD     1      16.410  12.590  13.710  1.00  0.00            
ATOM     77  H33 BCD     1      17.150  12.660  11.470  1.00  0.00            
ATOM     78  H34 BCD     1      17.010  15.520  13.570  1.00  0.00            
ATOM     79  H35 BCD     1      14.740  15.700  14.180  1.00  0.00            
ATOM     80  H36 BCD     1      15.900  13.920  15.860  1.00  0.00            
ATOM     81  H37 BCD     1      18.780  15.110  15.480  1.00  0.00            
ATOM     82  H38 BCD     1      19.120  13.620  17.700  1.00  0.00            
ATOM     83  H39 BCD     1      18.240  15.210  17.800  1.00  0.00            
ATOM     84  H40 BCD     1      17.040  13.650  18.820  1.00  0.00            
ATOM     85  C25 BCD     1      22.890  15.220  11.600  1.00  0.00            
ATOM     86  O21 BCD     1      23.050  16.400  12.320  1.00  0.00            
ATOM     87  C26 BCD     1      21.720  15.290  10.670  1.00  0.00            
ATOM     88  O22 BCD     1      21.640  16.480   9.980  1.00  0.00            
ATOM     89  C27 BCD     1      20.390  15.230  11.460  1.00  0.00            
ATOM     90  O23 BCD     1      19.360  14.990  10.570  1.00  0.00            
ATOM     91  C28 BCD     1      20.430  14.030  12.410  1.00  0.00            
ATOM     92  C29 BCD     1      21.680  14.020  13.290  1.00  0.00            
ATOM     93  O24 BCD     1      22.840  14.090  12.460  1.00  0.00            
ATOM     94  C30 BCD     1      21.910  12.710  14.110  1.00  0.00            
ATOM     95  O25 BCD     1      22.850  13.040  15.120  1.00  0.00            
ATOM     96  H41 BCD     1      23.770  15.090  10.960  1.00  0.00            
ATOM     97  H42 BCD     1      21.770  14.450   9.960  1.00  0.00            
ATOM     98  H43 BCD     1      20.690  16.620  10.010  1.00  0.00            
ATOM     99  H44 BCD     1      20.200  16.120  12.080  1.00  0.00            
ATOM    100  H45 BCD     1      18.460  14.930  10.900  1.00  0.00            
ATOM    101  H46 BCD     1      20.330  13.080  11.870  1.00  0.00            
ATOM    102  H47 BCD     1      21.660  14.870  13.980  1.00  0.00            
ATOM    103  H48 BCD     1      20.930  12.360  14.470  1.00  0.00            
ATOM    104  H49 BCD     1      22.300  11.970  13.400  1.00  0.00            
ATOM    105  H50 BCD     1      23.730  12.980  14.730  1.00  0.00            
ATOM    106  C31 BCD     1      25.830  19.260  13.020  1.00  0.00            
ATOM    107  O26 BCD     1      24.770  20.120  13.560  1.00  0.00            
ATOM    108  C32 BCD     1      25.600  18.990  11.540  1.00  0.00            
ATOM    109  O27 BCD     1      25.520  20.230  10.780  1.00  0.00            
ATOM    110  C33 BCD     1      24.410  18.050  11.420  1.00  0.00            
ATOM    111  C34 BCD     1      24.370  16.850  12.390  1.00  0.00            
ATOM    112  C35 BCD     1      24.580  17.350  13.770  1.00  0.00            
ATOM    113  O28 BCD     1      25.830  18.070  13.860  1.00  0.00            
ATOM    114  C36 BCD     1      24.640  16.190  14.730  1.00  0.00            
ATOM    115  O29 BCD     1      25.920  15.500  14.720  1.00  0.00            
ATOM    116  O30 BCD     1      24.220  17.600  10.050  1.00  0.00            
ATOM    117  H51 BCD     1      26.800  19.740  13.190  1.00  0.00            
ATOM    118  H52 BCD     1      26.440  18.430  11.100  1.00  0.00            
ATOM    119  H53 BCD     1      26.430  20.540  10.790  1.00  0.00            
ATOM    120  H54 BCD     1      23.540  18.680  11.660  1.00  0.00            
ATOM    121  H55 BCD     1      23.300  17.340  10.000  1.00  0.00            
ATOM    122  H56 BCD     1      25.060  16.030  12.140  1.00  0.00            
ATOM    123  H57 BCD     1      23.740  17.970  14.110  1.00  0.00            
ATOM    124  H58 BCD     1      24.430  16.610  15.720  1.00  0.00            
ATOM    125  H59 BCD     1      23.810  15.530  14.480  1.00  0.00            
ATOM    126  H60 BCD     1      25.800  14.610  14.390  1.00  0.00            
ATOM    127  C37 BCD     1      24.480  23.710  15.820  1.00  0.00            
ATOM    128  O31 BCD     1      23.220  23.250  16.190  1.00  0.00            
ATOM    129  C38 BCD     1      24.480  23.820  14.300  1.00  0.00            
ATOM    130  O32 BCD     1      23.650  24.860  13.840  1.00  0.00            
ATOM    131  C39 BCD     1      24.150  22.480  13.560  1.00  0.00            
ATOM    132  O33 BCD     1      24.410  22.540  12.120  1.00  0.00            
ATOM    133  C40 BCD     1      25.090  21.410  14.090  1.00  0.00            
ATOM    134  C41 BCD     1      25.040  21.400  15.690  1.00  0.00            
ATOM    135  O34 BCD     1      25.390  22.710  16.190  1.00  0.00            
ATOM    136  C42 BCD     1      26.060  20.540  16.410  1.00  0.00            
ATOM    137  O35 BCD     1      27.400  20.690  15.990  1.00  0.00            
ATOM    138  H61 BCD     1      24.760  24.680  16.250  1.00  0.00            
ATOM    139  H62 BCD     1      25.490  24.120  14.000  1.00  0.00            
ATOM    140  H63 BCD     1      22.760  24.520  13.920  1.00  0.00            
ATOM    141  H64 BCD     1      23.130  22.180  13.850  1.00  0.00            
ATOM    142  H65 BCD     1      24.580  21.670  11.750  1.00  0.00            
ATOM    143  H66 BCD     1      26.110  21.710  13.810  1.00  0.00            
ATOM    144  H67 BCD     1      24.070  21.070  16.080  1.00  0.00            
ATOM    145  H68 BCD     1      26.070  20.900  17.450  1.00  0.00            
ATOM    146  H69 BCD     1      25.670  19.520  16.360  1.00  0.00            
ATOM    147  H70 BCD     1      27.730  19.800  15.850  1.00  0.00            
ATOM    148  C1  CZ3     2      21.880  19.220  17.570  1.00  0.00            
ATOM    149  C2  CZ3     2      21.200  19.920  16.380  1.00  0.00            
ATOM    150  O1  CZ3     2      20.500  18.900  15.570  1.00  0.00            
ATOM    151  C3  CZ3     2      19.080  19.020  15.520  1.00  0.00            
ATOM    152  N1  CZ3     2      18.660  19.920  14.400  1.00  0.00            
ATOM    153  C4  CZ3     2      18.130  21.250  14.570  1.00  0.00            
ATOM    154  O2  CZ3     2      18.330  22.010  15.510  1.00  0.00            
ATOM    155  C5  CZ3     2      17.370  21.940  13.510  1.00  0.00            
ATOM    156  Cl1 CZ3     2      15.700  22.480  14.000  1.00  0.00            
ATOM    157  C6  CZ3     2      18.830  19.410  13.080  1.00  0.00            
ATOM    158  C7  CZ3     2      17.860  18.550  12.470  1.00  0.00            
ATOM    159  C8  CZ3     2      16.640  18.300  13.250  1.00  0.00            
ATOM    160  C9  CZ3     2      18.050  18.150  11.130  1.00  0.00            
ATOM    161  C10 CZ3     2      19.100  18.580  10.360  1.00  0.00            
ATOM    162  C11 CZ3     2      20.160  19.330  10.930  1.00  0.00            
ATOM    163  C12 CZ3     2      20.030  19.740  12.300  1.00  0.00            
ATOM    164  C13 CZ3     2      21.030  20.820  12.850  1.00  0.00            
ATOM    165  C14 CZ3     2      20.900  22.200  12.060  1.00  0.00            
ATOM    166  H1  CZ3     2      21.190  19.260  18.430  1.00  0.00            
ATOM    167  H2  CZ3     2      22.190  18.220  17.260  1.00  0.00            
ATOM    168  H3  CZ3     2      22.760  19.810  17.840  1.00  0.00            
ATOM    169  H4  CZ3     2      21.890  20.430  15.700  1.00  0.00            
ATOM    170  H5  CZ3     2      20.540  20.690  16.800  1.00  0.00            
ATOM    171  H6  CZ3     2      18.690  19.440  16.460  1.00  0.00            
ATOM    172  H7  CZ3     2      18.570  18.060  15.390  1.00  0.00            
ATOM    173  H8  CZ3     2      17.260  21.430  12.540  1.00  0.00            
ATOM    174  H9  CZ3     2      17.920  22.850  13.250  1.00  0.00            
ATOM    175  H10 CZ3     2      15.930  17.760  12.620  1.00  0.00            
ATOM    176  H11 CZ3     2      16.910  17.740  14.160  1.00  0.00            
ATOM    177  H12 CZ3     2      16.140  19.230  13.550  1.00  0.00            
ATOM    178  H13 CZ3     2      17.260  17.470  10.830  1.00  0.00            
ATOM    179  H14 CZ3     2      19.100  18.360   9.300  1.00  0.00            
ATOM    180  H15 CZ3     2      20.960  19.670  10.290  1.00  0.00            
ATOM    181  H16 CZ3     2      22.020  20.470  12.550  1.00  0.00            
ATOM    182  H17 CZ3     2      20.860  21.000  13.920  1.00  0.00            
ATOM    183  H18 CZ3     2      21.600  23.000  12.310  1.00  0.00            
ATOM    184  H19 CZ3     2      21.190  21.990  11.020  1.00  0.00            
ATOM    185  H20 CZ3     2      19.860  22.500  11.900  1.00  0.00            
TER
ENDMDL
MODEL        1
ATOM      1  C1  BCD     1      11.640  16.860  21.660  1.00  0.00            
ATOM      2  O1  BCD     1      11.790  15.590  21.150  1.00  0.00            
ATOM      3  C2  BCD     1      10.560  17.770  20.950  1.00  0.00            
ATOM      4  O2  BCD     1       9.320  17.160  20.930  1.00  0.00            
ATOM      5  C3  BCD     1      11.000  18.200  19.530  1.00  0.00            
ATOM      6  O3  BCD     1      10.070  19.060  18.940  1.00  0.00            
ATOM      7  C4  BCD     1      12.400  18.720  19.570  1.00  0.00            
ATOM      8  C5  BCD     1      13.370  17.830  20.320  1.00  0.00            
ATOM      9  O4  BCD     1      12.920  17.490  21.620  1.00  0.00            
ATOM     10  C6  BCD     1      14.750  18.470  20.440  1.00  0.00            
ATOM     11  O5  BCD     1      14.730  19.640  21.230  1.00  0.00            
ATOM     12  H1  BCD     1      11.420  16.880  22.730  1.00  0.00            
ATOM     13  H2  BCD     1      10.540  18.710  21.520  1.00  0.00            
ATOM     14  H3  BCD     1       8.690  17.840  20.690  1.00  0.00            
ATOM     15  H4  BCD     1      11.070  17.230  19.010  1.00  0.00            
ATOM     16  H5  BCD     1      10.390  19.280  18.070  1.00  0.00            
ATOM     17  H6  BCD     1      12.490  19.770  19.880  1.00  0.00            
ATOM     18  H7  BCD     1      13.570  16.900  19.770  1.00  0.00            
ATOM     19  H8  BCD     1      15.450  17.770  20.910  1.00  0.00            
ATOM     20  H9  BCD     1      15.210  18.690  19.470  1.00  0.00            
ATOM     21  H10 BCD     1      14.240  19.480  22.040  1.00  0.00            
ATOM     22  C7  BCD     1      11.110  11.620  22.110  1.00  0.00            
ATOM     23  O6  BCD     1      11.000  11.290  20.760  1.00  0.00            
ATOM     24  C8  BCD     1      10.020  12.580  22.510  1.00  0.00            
ATOM     25  O7  BCD     1       8.760  11.910  22.310  1.00  0.00            
ATOM     26  C9  BCD     1      10.160  13.920  21.740  1.00  0.00            
ATOM     27  O8  BCD     1       9.210  14.930  22.200  1.00  0.00            
ATOM     28  C10 BCD     1      11.550  14.480  21.960  1.00  0.00            
ATOM     29  C11 BCD     1      12.610  13.540  21.510  1.00  0.00            
ATOM     30  O9  BCD     1      12.370  12.310  22.190  1.00  0.00            
ATOM     31  C12 BCD     1      14.020  13.980  21.760  1.00  0.00            
ATOM     32  O10 BCD     1      14.920  13.040  21.230  1.00  0.00            
ATOM     33  H11 BCD     1      11.320  10.740  22.740  1.00  0.00            
ATOM     34  H12 BCD     1      10.110  12.820  23.580  1.00  0.00            
ATOM     35  H13 BCD     1       8.820  11.440  21.470  1.00  0.00            
ATOM     36  H14 BCD     1      10.040  13.740  20.660  1.00  0.00            
ATOM     37  H15 BCD     1       9.170  15.730  21.680  1.00  0.00            
ATOM     38  H16 BCD     1      11.710  14.770  23.000  1.00  0.00            
ATOM     39  H17 BCD     1      12.520  13.450  20.420  1.00  0.00            
ATOM     40  H18 BCD     1      14.250  14.990  21.400  1.00  0.00            
ATOM     41  H19 BCD     1      14.160  14.110  22.840  1.00  0.00            
ATOM     42  H20 BCD     1      14.380  12.240  21.290  1.00  0.00            
ATOM     43  C13 BCD     1      10.260   7.970  18.430  1.00  0.00            
ATOM     44  O11 BCD     1      10.860   8.720  17.390  1.00  0.00            
ATOM     45  C14 BCD     1       9.050   8.620  18.910  1.00  0.00            
ATOM     46  O12 BCD     1       8.130   8.620  17.810  1.00  0.00            
ATOM     47  C15 BCD     1       9.400  10.010  19.440  1.00  0.00            
ATOM     48  O13 BCD     1       8.260  10.600  20.090  1.00  0.00            
ATOM     49  C16 BCD     1      10.550   9.980  20.500  1.00  0.00            
ATOM     50  C17 BCD     1      11.700   9.130  19.990  1.00  0.00            
ATOM     51  O14 BCD     1      11.160   7.870  19.510  1.00  0.00            
ATOM     52  C18 BCD     1      12.660   8.870  21.070  1.00  0.00            
ATOM     53  O15 BCD     1      12.190   8.190  22.200  1.00  0.00            
ATOM     54  H21 BCD     1      10.090   6.950  18.070  1.00  0.00            
ATOM     55  H22 BCD     1       8.650   8.060  19.770  1.00  0.00            
ATOM     56  H23 BCD     1       7.380   9.150  18.110  1.00  0.00            
ATOM     57  H24 BCD     1       9.810  10.620  18.630  1.00  0.00            
ATOM     58  H25 BCD     1       7.760  11.060  19.420  1.00  0.00            
ATOM     59  H26 BCD     1      10.200   9.500  21.420  1.00  0.00            
ATOM     60  H27 BCD     1      12.280   9.610  19.190  1.00  0.00            
ATOM     61  H28 BCD     1      13.510   8.290  20.690  1.00  0.00            
ATOM     62  H29 BCD     1      13.080   9.850  21.330  1.00  0.00            
ATOM     63  H30 BCD     1      12.870   8.120  22.880  1.00  0.00            
ATOM     64  C19 BCD     1      12.730   8.400  13.760  1.00  0.00            
ATOM     65  O16 BCD     1      12.850   9.790  13.810  1.00  0.00            
ATOM     66  C20 BCD     1      11.210   7.960  13.750  1.00  0.00            
ATOM     67  O17 BCD     1      10.660   8.580  12.590  1.00  0.00            
ATOM     68  C21 BCD     1      10.490   8.500  15.030  1.00  0.00            
ATOM     69  O18 BCD     1       9.150   8.000  15.170  1.00  0.00            
ATOM     70  C22 BCD     1      11.350   8.010  16.210  1.00  0.00            
ATOM     71  C23 BCD     1      12.900   8.360  16.170  1.00  0.00            
ATOM     72  O19 BCD     1      13.430   7.940  14.910  1.00  0.00            
ATOM     73  C24 BCD     1      13.730   7.680  17.260  1.00  0.00            
ATOM     74  O20 BCD     1      13.510   6.290  17.470  1.00  0.00            
ATOM     75  H31 BCD     1      13.130   7.990  12.830  1.00  0.00            
ATOM     76  H32 BCD     1      11.160   6.860  13.670  1.00  0.00            
ATOM     77  H33 BCD     1      10.010   7.930  12.280  1.00  0.00            
ATOM     78  H34 BCD     1      10.440   9.580  14.900  1.00  0.00            
ATOM     79  H35 BCD     1       8.910   8.240  16.070  1.00  0.00            
ATOM     80  H36 BCD     1      11.240   6.920  16.310  1.00  0.00            
ATOM     81  H37 BCD     1      13.090   9.440  16.210  1.00  0.00            
ATOM     82  H38 BCD     1      14.780   7.940  17.050  1.00  0.00            
ATOM     83  H39 BCD     1      13.460   8.170  18.200  1.00  0.00            
ATOM     84  H40 BCD     1      14.130   5.820  16.900  1.00  0.00            
ATOM     85  C25 BCD     1      15.150  12.640  11.850  1.00  0.00            
ATOM     86  O21 BCD     1      14.500  13.690  12.450  1.00  0.00            
ATOM     87  C26 BCD     1      14.150  11.900  10.950  1.00  0.00            
ATOM     88  O22 BCD     1      13.570  12.850  10.020  1.00  0.00            
ATOM     89  C27 BCD     1      13.100  11.180  11.790  1.00  0.00            
ATOM     90  O23 BCD     1      12.170  10.380  11.040  1.00  0.00            
ATOM     91  C28 BCD     1      13.730  10.280  12.840  1.00  0.00            
ATOM     92  C29 BCD     1      14.910  11.080  13.650  1.00  0.00            
ATOM     93  O24 BCD     1      15.790  11.760  12.740  1.00  0.00            
ATOM     94  C30 BCD     1      15.850  10.210  14.500  1.00  0.00            
ATOM     95  O25 BCD     1      16.350   9.100  13.780  1.00  0.00            
ATOM     96  H41 BCD     1      15.910  13.180  11.280  1.00  0.00            
ATOM     97  H42 BCD     1      14.700  11.110  10.410  1.00  0.00            
ATOM     98  H43 BCD     1      14.210  12.940   9.310  1.00  0.00            
ATOM     99  H44 BCD     1      12.530  11.990  12.250  1.00  0.00            
ATOM    100  H45 BCD     1      11.660   9.790  11.610  1.00  0.00            
ATOM    101  H46 BCD     1      14.170   9.510  12.190  1.00  0.00            
ATOM    102  H47 BCD     1      14.400  11.800  14.290  1.00  0.00            
ATOM    103  H48 BCD     1      16.690  10.800  14.890  1.00  0.00            
ATOM    104  H49 BCD     1      15.320   9.770  15.350  1.00  0.00            
ATOM    105  H50 BCD     1      17.300   9.090  13.890  1.00  0.00            
ATOM    106  C31 BCD     1      15.130  17.770  13.130  1.00  0.00            
ATOM    107  O26 BCD     1      14.210  17.700  14.210  1.00  0.00            
ATOM    108  C32 BCD     1      14.390  17.330  11.890  1.00  0.00            
ATOM    109  O27 BCD     1      13.260  18.220  11.670  1.00  0.00            
ATOM    110  C33 BCD     1      13.900  15.880  11.890  1.00  0.00            
ATOM    111  C34 BCD     1      15.100  15.010  12.260  1.00  0.00            
ATOM    112  C35 BCD     1      15.820  15.450  13.540  1.00  0.00            
ATOM    113  O28 BCD     1      16.190  16.850  13.450  1.00  0.00            
ATOM    114  C36 BCD     1      17.020  14.710  14.030  1.00  0.00            
ATOM    115  O29 BCD     1      18.020  14.580  13.090  1.00  0.00            
ATOM    116  O30 BCD     1      13.410  15.420  10.650  1.00  0.00            
ATOM    117  H51 BCD     1      15.550  18.770  12.960  1.00  0.00            
ATOM    118  H52 BCD     1      15.210  17.360  11.160  1.00  0.00            
ATOM    119  H53 BCD     1      13.000  18.250  10.750  1.00  0.00            
ATOM    120  H54 BCD     1      13.130  15.710  12.650  1.00  0.00            
ATOM    121  H55 BCD     1      13.270  14.470  10.620  1.00  0.00            
ATOM    122  H56 BCD     1      15.830  15.090  11.450  1.00  0.00            
ATOM    123  H57 BCD     1      15.040  15.350  14.310  1.00  0.00            
ATOM    124  H58 BCD     1      17.370  15.380  14.820  1.00  0.00            
ATOM    125  H59 BCD     1      16.750  13.740  14.470  1.00  0.00            
ATOM    126  H60 BCD     1      18.800  15.110  13.270  1.00  0.00            
ATOM    127  C37 BCD     1      13.030  19.790  17.530  1.00  0.00            
ATOM    128  O31 BCD     1      12.880  18.550  18.250  1.00  0.00            
ATOM    129  C38 BCD     1      12.090  19.930  16.300  1.00  0.00            
ATOM    130  O32 BCD     1      10.730  19.860  16.650  1.00  0.00            
ATOM    131  C39 BCD     1      12.400  19.020  15.180  1.00  0.00            
ATOM    132  O33 BCD     1      11.680  19.410  14.000  1.00  0.00            
ATOM    133  C40 BCD     1      14.000  18.990  14.840  1.00  0.00            
ATOM    134  C41 BCD     1      14.820  18.970  16.180  1.00  0.00            
ATOM    135  O34 BCD     1      14.330  19.920  17.170  1.00  0.00            
ATOM    136  C42 BCD     1      16.390  19.130  15.990  1.00  0.00            
ATOM    137  O35 BCD     1      16.550  20.420  15.460  1.00  0.00            
ATOM    138  H61 BCD     1      12.660  20.650  18.090  1.00  0.00            
ATOM    139  H62 BCD     1      12.270  20.960  15.970  1.00  0.00            
ATOM    140  H63 BCD     1      10.160  20.020  15.890  1.00  0.00            
ATOM    141  H64 BCD     1      12.090  18.020  15.520  1.00  0.00            
ATOM    142  H65 BCD     1      11.860  18.790  13.290  1.00  0.00            
ATOM    143  H66 BCD     1      14.200  19.890  14.240  1.00  0.00            
ATOM    144  H67 BCD     1      14.600  18.010  16.660  1.00  0.00            
ATOM    145  H68 BCD     1      16.910  18.990  16.950  1.00  0.00            
ATOM    146  H69 BCD     1      16.890  18.440  15.280  1.00  0.00            
ATOM    147  H70 BCD     1      17.460  20.450  15.170  1.00  0.00            
ATOM    148  C1  CZ3     2      14.270  15.280  17.500  1.00  0.00            
ATOM    149  C2  CZ3     2      12.760  15.390  17.340  1.00  0.00            
ATOM    150  O1  CZ3     2      12.340  14.030  17.280  1.00  0.00            
ATOM    151  C3  CZ3     2      11.010  13.730  17.850  1.00  0.00            
ATOM    152  N1  CZ3     2       9.870  13.980  16.940  1.00  0.00            
ATOM    153  C4  CZ3     2       8.610  13.450  17.200  1.00  0.00            
ATOM    154  O2  CZ3     2       8.290  12.960  18.290  1.00  0.00            
ATOM    155  C5  CZ3     2       7.570  13.390  16.050  1.00  0.00            
ATOM    156  Cl1 CZ3     2       7.480  11.760  15.260  1.00  0.00            
ATOM    157  C6  CZ3     2      10.100  14.700  15.690  1.00  0.00            
ATOM    158  C7  CZ3     2      10.620  13.950  14.610  1.00  0.00            
ATOM    159  C8  CZ3     2      11.200  12.480  14.650  1.00  0.00            
ATOM    160  C9  CZ3     2      10.830  14.680  13.400  1.00  0.00            
ATOM    161  C10 CZ3     2      10.450  15.990  13.280  1.00  0.00            
ATOM    162  C11 CZ3     2       9.840  16.670  14.360  1.00  0.00            
ATOM    163  C12 CZ3     2       9.670  16.010  15.610  1.00  0.00            
ATOM    164  C13 CZ3     2       9.090  16.690  16.880  1.00  0.00            
ATOM    165  C14 CZ3     2       7.530  16.850  16.790  1.00  0.00            
ATOM    166  H1  CZ3     2      14.620  14.660  16.660  1.00  0.00            
ATOM    167  H2  CZ3     2      14.740  16.260  17.590  1.00  0.00            
ATOM    168  H3  CZ3     2      14.320  14.710  18.440  1.00  0.00            
ATOM    169  H4  CZ3     2      12.510  15.980  16.460  1.00  0.00            
ATOM    170  H5  CZ3     2      12.270  15.960  18.150  1.00  0.00            
ATOM    171  H6  CZ3     2      10.900  14.350  18.740  1.00  0.00            
ATOM    172  H7  CZ3     2      10.950  12.660  18.100  1.00  0.00            
ATOM    173  H8  CZ3     2       7.740  14.200  15.330  1.00  0.00            
ATOM    174  H9  CZ3     2       6.590  13.630  16.490  1.00  0.00            
ATOM    175  H10 CZ3     2      10.650  11.960  15.440  1.00  0.00            
ATOM    176  H11 CZ3     2      11.050  11.860  13.760  1.00  0.00            
ATOM    177  H12 CZ3     2      12.210  12.300  15.040  1.00  0.00            
ATOM    178  H13 CZ3     2      11.260  14.150  12.550  1.00  0.00            
ATOM    179  H14 CZ3     2      10.630  16.420  12.300  1.00  0.00            
ATOM    180  H15 CZ3     2       9.570  17.710  14.160  1.00  0.00            
ATOM    181  H16 CZ3     2       9.480  17.700  16.700  1.00  0.00            
ATOM    182  H17 CZ3     2       9.420  16.420  17.890  1.00  0.00            
ATOM    183  H18 CZ3     2       7.270  17.110  15.750  1.00  0.00            
ATOM    184  H19 CZ3     2       6.940  15.960  17.030  1.00  0.00            
ATOM    185  H20 CZ3     2       7.160  17.660  17.440  1.00  0.00            
TER
ENDMDL
MODEL        1
ATOM      1  C1  BCD     1      17.870  16.690  15.730  1.00  0.00            
ATOM      2  O1  BCD     1      16.470  16.470  15.720  1.00  0.00            
ATOM      3  C2  BCD     1      18.090  18.170  15.730  1.00  0.00            
ATOM      4  O2  BCD     1      17.350  18.820  16.750  1.00  0.00            
ATOM      5  C3  BCD     1      17.850  18.910  14.510  1.00  0.00            
ATOM      6  O3  BCD     1      18.210  20.340  14.580  1.00  0.00            
ATOM      7  C4  BCD     1      18.550  18.200  13.380  1.00  0.00            
ATOM      8  C5  BCD     1      18.310  16.660  13.370  1.00  0.00            
ATOM      9  O4  BCD     1      18.610  16.140  14.660  1.00  0.00            
ATOM     10  C6  BCD     1      19.170  15.960  12.310  1.00  0.00            
ATOM     11  O5  BCD     1      19.140  14.530  12.440  1.00  0.00            
ATOM     12  H1  BCD     1      18.230  16.180  16.630  1.00  0.00            
ATOM     13  H2  BCD     1      19.160  18.230  16.000  1.00  0.00            
ATOM     14  H3  BCD     1      17.080  19.700  16.450  1.00  0.00            
ATOM     15  H4  BCD     1      16.760  18.830  14.370  1.00  0.00            
ATOM     16  H5  BCD     1      18.300  20.560  13.640  1.00  0.00            
ATOM     17  H6  BCD     1      19.610  18.450  13.530  1.00  0.00            
ATOM     18  H7  BCD     1      17.240  16.480  13.190  1.00  0.00            
ATOM     19  H8  BCD     1      18.880  16.230  11.290  1.00  0.00            
ATOM     20  H9  BCD     1      20.170  16.280  12.630  1.00  0.00            
ATOM     21  H10 BCD     1      19.350  14.290  13.340  1.00  0.00            
ATOM     22  C7  BCD     1      13.350  14.080  17.200  1.00  0.00            
ATOM     23  O6  BCD     1      12.430  14.880  16.350  1.00  0.00            
ATOM     24  C8  BCD     1      13.960  15.120  18.180  1.00  0.00            
ATOM     25  O7  BCD     1      12.870  15.940  18.790  1.00  0.00            
ATOM     26  C9  BCD     1      14.920  16.120  17.420  1.00  0.00            
ATOM     27  O8  BCD     1      15.750  16.950  18.270  1.00  0.00            
ATOM     28  C10 BCD     1      15.920  15.390  16.500  1.00  0.00            
ATOM     29  C11 BCD     1      15.220  14.370  15.550  1.00  0.00            
ATOM     30  O9  BCD     1      14.450  13.460  16.410  1.00  0.00            
ATOM     31  C12 BCD     1      16.130  13.660  14.580  1.00  0.00            
ATOM     32  O10 BCD     1      17.160  13.010  15.360  1.00  0.00            
ATOM     33  H11 BCD     1      12.960  13.210  17.740  1.00  0.00            
ATOM     34  H12 BCD     1      14.510  14.550  18.950  1.00  0.00            
ATOM     35  H13 BCD     1      12.280  16.310  18.130  1.00  0.00            
ATOM     36  H14 BCD     1      14.280  16.830  16.870  1.00  0.00            
ATOM     37  H15 BCD     1      16.300  17.490  17.700  1.00  0.00            
ATOM     38  H16 BCD     1      16.570  14.870  17.220  1.00  0.00            
ATOM     39  H17 BCD     1      14.540  14.960  14.920  1.00  0.00            
ATOM     40  H18 BCD     1      15.520  13.030  13.920  1.00  0.00            
ATOM     41  H19 BCD     1      16.600  14.380  13.890  1.00  0.00            
ATOM     42  H20 BCD     1      16.600  12.440  15.890  1.00  0.00            
ATOM     43  C13 BCD     1       8.670  14.640  14.990  1.00  0.00            
ATOM     44  O11 BCD     1       9.200  15.020  13.720  1.00  0.00            
ATOM     45  C14 BCD     1       8.910  15.730  16.090  1.00  0.00            
ATOM     46  O12 BCD     1       8.290  16.950  15.730  1.00  0.00            
ATOM     47  C15 BCD     1      10.430  15.860  16.250  1.00  0.00            
ATOM     48  O13 BCD     1      10.780  16.920  17.130  1.00  0.00            
ATOM     49  C16 BCD     1      11.090  14.550  16.610  1.00  0.00            
ATOM     50  C17 BCD     1      10.680  13.410  15.650  1.00  0.00            
ATOM     51  O14 BCD     1       9.260  13.410  15.450  1.00  0.00            
ATOM     52  C18 BCD     1      11.180  12.000  16.130  1.00  0.00            
ATOM     53  O15 BCD     1      10.850  11.760  17.500  1.00  0.00            
ATOM     54  H21 BCD     1       7.630  14.350  14.820  1.00  0.00            
ATOM     55  H22 BCD     1       8.460  15.420  17.040  1.00  0.00            
ATOM     56  H23 BCD     1       8.400  17.570  16.450  1.00  0.00            
ATOM     57  H24 BCD     1      10.770  16.100  15.230  1.00  0.00            
ATOM     58  H25 BCD     1      10.040  17.510  17.290  1.00  0.00            
ATOM     59  H26 BCD     1      11.000  14.260  17.670  1.00  0.00            
ATOM     60  H27 BCD     1      11.020  13.520  14.610  1.00  0.00            
ATOM     61  H28 BCD     1      10.640  11.280  15.500  1.00  0.00            
ATOM     62  H29 BCD     1      12.270  11.940  15.960  1.00  0.00            
ATOM     63  H30 BCD     1      10.710  10.810  17.560  1.00  0.00            
ATOM     64  C19 BCD     1       8.050  15.310   9.690  1.00  0.00            
ATOM     65  O16 BCD     1       9.240  15.750   9.220  1.00  0.00            
ATOM     66  C20 BCD     1       7.420  16.280  10.720  1.00  0.00            
ATOM     67  O17 BCD     1       7.120  17.510  10.080  1.00  0.00            
ATOM     68  C21 BCD     1       8.190  16.300  12.080  1.00  0.00            
ATOM     69  O18 BCD     1       7.600  17.200  13.090  1.00  0.00            
ATOM     70  C22 BCD     1       8.340  14.910  12.600  1.00  0.00            
ATOM     71  C23 BCD     1       8.960  14.000  11.550  1.00  0.00            
ATOM     72  O19 BCD     1       8.240  14.040  10.320  1.00  0.00            
ATOM     73  C24 BCD     1       8.980  12.590  11.980  1.00  0.00            
ATOM     74  O20 BCD     1       7.700  12.140  12.560  1.00  0.00            
ATOM     75  H31 BCD     1       7.420  15.340   8.800  1.00  0.00            
ATOM     76  H32 BCD     1       6.490  15.710  10.860  1.00  0.00            
ATOM     77  H33 BCD     1       6.860  18.160  10.740  1.00  0.00            
ATOM     78  H34 BCD     1       9.190  16.680  11.860  1.00  0.00            
ATOM     79  H35 BCD     1       7.830  16.970  13.990  1.00  0.00            
ATOM     80  H36 BCD     1       7.420  14.550  13.090  1.00  0.00            
ATOM     81  H37 BCD     1      10.000  14.320  11.460  1.00  0.00            
ATOM     82  H38 BCD     1       9.300  11.940  11.150  1.00  0.00            
ATOM     83  H39 BCD     1       9.740  12.520  12.770  1.00  0.00            
ATOM     84  H40 BCD     1       7.830  11.910  13.490  1.00  0.00            
ATOM     85  C25 BCD     1      11.690  16.980   6.170  1.00  0.00            
ATOM     86  O21 BCD     1      12.480  17.610   7.210  1.00  0.00            
ATOM     87  C26 BCD     1      10.180  17.500   6.160  1.00  0.00            
ATOM     88  O22 BCD     1      10.250  18.950   6.060  1.00  0.00            
ATOM     89  C27 BCD     1       9.510  17.180   7.470  1.00  0.00            
ATOM     90  O23 BCD     1       8.160  17.530   7.430  1.00  0.00            
ATOM     91  C28 BCD     1       9.590  15.660   7.880  1.00  0.00            
ATOM     92  C29 BCD     1      11.010  15.140   7.670  1.00  0.00            
ATOM     93  O24 BCD     1      11.580  15.560   6.410  1.00  0.00            
ATOM     94  C30 BCD     1      11.180  13.620   7.810  1.00  0.00            
ATOM     95  O25 BCD     1      10.420  12.840   6.880  1.00  0.00            
ATOM     96  H41 BCD     1      12.120  17.070   5.160  1.00  0.00            
ATOM     97  H42 BCD     1       9.650  17.040   5.320  1.00  0.00            
ATOM     98  H43 BCD     1      10.660  19.360   6.830  1.00  0.00            
ATOM     99  H44 BCD     1      10.170  17.640   8.220  1.00  0.00            
ATOM    100  H45 BCD     1       7.910  17.590   8.350  1.00  0.00            
ATOM    101  H46 BCD     1       8.870  15.000   7.370  1.00  0.00            
ATOM    102  H47 BCD     1      11.650  15.570   8.460  1.00  0.00            
ATOM    103  H48 BCD     1      12.220  13.280   7.820  1.00  0.00            
ATOM    104  H49 BCD     1      10.880  13.470   8.860  1.00  0.00            
ATOM    105  H50 BCD     1      11.030  12.130   6.660  1.00  0.00            
ATOM    106  C31 BCD     1      15.480  20.270   7.490  1.00  0.00            
ATOM    107  O26 BCD     1      15.960  19.440   8.490  1.00  0.00            
ATOM    108  C32 BCD     1      14.080  20.770   7.760  1.00  0.00            
ATOM    109  O27 BCD     1      14.180  21.560   8.960  1.00  0.00            
ATOM    110  C33 BCD     1      13.100  19.690   7.930  1.00  0.00            
ATOM    111  C34 BCD     1      13.230  18.730   6.800  1.00  0.00            
ATOM    112  C35 BCD     1      14.680  18.400   6.450  1.00  0.00            
ATOM    113  O28 BCD     1      15.480  19.530   6.320  1.00  0.00            
ATOM    114  C36 BCD     1      14.890  17.570   5.210  1.00  0.00            
ATOM    115  O29 BCD     1      14.740  18.400   3.960  1.00  0.00            
ATOM    116  O30 BCD     1      11.800  20.270   7.850  1.00  0.00            
ATOM    117  H51 BCD     1      16.180  21.080   7.220  1.00  0.00            
ATOM    118  H52 BCD     1      13.730  21.330   6.890  1.00  0.00            
ATOM    119  H53 BCD     1      13.300  21.870   9.190  1.00  0.00            
ATOM    120  H54 BCD     1      13.270  19.270   8.930  1.00  0.00            
ATOM    121  H55 BCD     1      11.570  20.620   8.720  1.00  0.00            
ATOM    122  H56 BCD     1      12.780  19.060   5.850  1.00  0.00            
ATOM    123  H57 BCD     1      14.990  17.750   7.280  1.00  0.00            
ATOM    124  H58 BCD     1      15.870  17.080   5.230  1.00  0.00            
ATOM    125  H59 BCD     1      14.130  16.780   5.180  1.00  0.00            
ATOM    126  H60 BCD     1      15.460  19.030   3.990  1.00  0.00            
ATOM    127  C37 BCD     1      18.960  19.320  11.340  1.00  0.00            
ATOM    128  O31 BCD     1      18.020  18.810  12.220  1.00  0.00            
ATOM    129  C38 BCD     1      18.590  20.680  10.880  1.00  0.00            
ATOM    130  O32 BCD     1      18.630  21.510  12.060  1.00  0.00            
ATOM    131  C39 BCD     1      17.200  20.670  10.080  1.00  0.00            
ATOM    132  O33 BCD     1      16.740  22.000   9.730  1.00  0.00            
ATOM    133  C40 BCD     1      17.280  19.630   8.960  1.00  0.00            
ATOM    134  C41 BCD     1      17.920  18.310   9.430  1.00  0.00            
ATOM    135  O34 BCD     1      19.130  18.460  10.180  1.00  0.00            
ATOM    136  C42 BCD     1      18.350  17.340   8.230  1.00  0.00            
ATOM    137  O35 BCD     1      19.350  17.960   7.310  1.00  0.00            
ATOM    138  H61 BCD     1      19.920  19.370  11.870  1.00  0.00            
ATOM    139  H62 BCD     1      19.360  20.930  10.140  1.00  0.00            
ATOM    140  H63 BCD     1      18.400  22.420  11.870  1.00  0.00            
ATOM    141  H64 BCD     1      16.440  20.260  10.760  1.00  0.00            
ATOM    142  H65 BCD     1      15.920  22.000   9.240  1.00  0.00            
ATOM    143  H66 BCD     1      17.870  20.060   8.140  1.00  0.00            
ATOM    144  H67 BCD     1      17.190  17.820  10.090  1.00  0.00            
ATOM    145  H68 BCD     1      18.680  16.360   8.580  1.00  0.00            
ATOM    146  H69 BCD     1      17.460  17.240   7.590  1.00  0.00            
ATOM    147  H70 BCD     1      19.260  17.480   6.480  1.00  0.00            
ATOM    148  C1  CZ3     2      13.620  16.420  10.750  1.00  0.00            
ATOM    149  C2  CZ3     2      14.330  17.190  11.930  1.00  0.00            
ATOM    150  O1  CZ3     2      13.240  17.590  12.660  1.00  0.00            
ATOM    151  C3  CZ3     2      13.470  17.890  14.050  1.00  0.00            
ATOM    152  N1  CZ3     2      12.930  19.250  14.360  1.00  0.00            
ATOM    153  C4  CZ3     2      11.640  19.610  14.060  1.00  0.00            
ATOM    154  O2  CZ3     2      11.080  20.660  14.410  1.00  0.00            
ATOM    155  C5  CZ3     2      10.720  18.740  13.280  1.00  0.00            
ATOM    156  Cl1 CZ3     2      10.620  19.270  11.560  1.00  0.00            
ATOM    157  C6  CZ3     2      13.770  20.270  14.910  1.00  0.00            
ATOM    158  C7  CZ3     2      14.530  21.030  14.010  1.00  0.00            
ATOM    159  C8  CZ3     2      14.420  20.830  12.480  1.00  0.00            
ATOM    160  C9  CZ3     2      15.410  21.940  14.550  1.00  0.00            
ATOM    161  C10 CZ3     2      15.530  22.070  15.940  1.00  0.00            
ATOM    162  C11 CZ3     2      14.690  21.360  16.800  1.00  0.00            
ATOM    163  C12 CZ3     2      13.840  20.370  16.310  1.00  0.00            
ATOM    164  C13 CZ3     2      13.200  19.510  17.420  1.00  0.00            
ATOM    165  C14 CZ3     2      11.960  20.210  18.020  1.00  0.00            
ATOM    166  H1  CZ3     2      12.760  17.010  10.410  1.00  0.00            
ATOM    167  H2  CZ3     2      14.310  16.200   9.930  1.00  0.00            
ATOM    168  H3  CZ3     2      13.270  15.420  11.050  1.00  0.00            
ATOM    169  H4  CZ3     2      14.850  18.050  11.500  1.00  0.00            
ATOM    170  H5  CZ3     2      15.120  16.570  12.380  1.00  0.00            
ATOM    171  H6  CZ3     2      14.530  17.990  14.310  1.00  0.00            
ATOM    172  H7  CZ3     2      13.040  17.190  14.760  1.00  0.00            
ATOM    173  H8  CZ3     2       9.690  18.820  13.640  1.00  0.00            
ATOM    174  H9  CZ3     2      10.950  17.660  13.300  1.00  0.00            
ATOM    175  H10 CZ3     2      15.010  19.960  12.160  1.00  0.00            
ATOM    176  H11 CZ3     2      13.410  20.730  12.060  1.00  0.00            
ATOM    177  H12 CZ3     2      14.820  21.680  11.900  1.00  0.00            
ATOM    178  H13 CZ3     2      16.060  22.480  13.870  1.00  0.00            
ATOM    179  H14 CZ3     2      16.180  22.830  16.360  1.00  0.00            
ATOM    180  H15 CZ3     2      14.670  21.600  17.860  1.00  0.00            
ATOM    181  H16 CZ3     2      13.950  19.370  18.200  1.00  0.00            
ATOM    182  H17 CZ3     2      12.920  18.520  17.030  1.00  0.00            
ATOM    183  H18 CZ3     2      11.600  19.750  18.950  1.00  0.00            
ATOM    184  H19 CZ3     2      12.150  21.260  18.240  1.00  0.00            
ATOM    185  H20 CZ3     2      11.150  20.280  17.290  1.00  0.00            
TER
ENDMDL
MODEL        1
ATOM      1  C1  BCD     1      11.900  16.630  22.120  1.00  0.00            
ATOM      2  O1  BCD     1      11.810  15.390  21.510  1.00  0.00            
ATOM      3  C2  BCD     1      11.220  17.760  21.300  1.00  0.00            
ATOM      4  O2  BCD     1       9.820  17.570  21.230  1.00  0.00            
ATOM      5  C3  BCD     1      11.930  18.000  19.950  1.00  0.00            
ATOM      6  O3  BCD     1      11.510  19.160  19.260  1.00  0.00            
ATOM      7  C4  BCD     1      13.430  18.150  20.180  1.00  0.00            
ATOM      8  C5  BCD     1      13.990  17.050  21.010  1.00  0.00            
ATOM      9  O4  BCD     1      13.280  16.910  22.270  1.00  0.00            
ATOM     10  C6  BCD     1      15.460  17.150  21.330  1.00  0.00            
ATOM     11  O5  BCD     1      15.710  18.340  22.070  1.00  0.00            
ATOM     12  H1  BCD     1      11.400  16.580  23.100  1.00  0.00            
ATOM     13  H2  BCD     1      11.330  18.700  21.850  1.00  0.00            
ATOM     14  H3  BCD     1       9.420  18.160  20.590  1.00  0.00            
ATOM     15  H4  BCD     1      11.730  17.140  19.300  1.00  0.00            
ATOM     16  H5  BCD     1      12.220  19.200  18.610  1.00  0.00            
ATOM     17  H6  BCD     1      13.690  19.040  20.770  1.00  0.00            
ATOM     18  H7  BCD     1      13.950  16.090  20.480  1.00  0.00            
ATOM     19  H8  BCD     1      15.740  16.290  21.950  1.00  0.00            
ATOM     20  H9  BCD     1      16.030  17.210  20.390  1.00  0.00            
ATOM     21  H10 BCD     1      15.140  18.360  22.850  1.00  0.00            
ATOM     22  C7  BCD     1      10.440  11.620  22.680  1.00  0.00            
ATOM     23  O6  BCD     1      10.120  11.130  21.400  1.00  0.00            
ATOM     24  C8  BCD     1       9.540  12.800  23.100  1.00  0.00            
ATOM     25  O7  BCD     1       8.180  12.480  22.760  1.00  0.00            
ATOM     26  C9  BCD     1       9.980  14.040  22.320  1.00  0.00            
ATOM     27  O8  BCD     1       9.170  15.170  22.710  1.00  0.00            
ATOM     28  C10 BCD     1      11.480  14.270  22.370  1.00  0.00            
ATOM     29  C11 BCD     1      12.190  13.010  21.950  1.00  0.00            
ATOM     30  O9  BCD     1      11.770  11.920  22.760  1.00  0.00            
ATOM     31  C12 BCD     1      13.670  13.180  22.150  1.00  0.00            
ATOM     32  O10 BCD     1      14.380  12.010  21.890  1.00  0.00            
ATOM     33  H11 BCD     1      10.240  10.870  23.460  1.00  0.00            
ATOM     34  H12 BCD     1       9.740  13.070  24.150  1.00  0.00            
ATOM     35  H13 BCD     1       8.310  12.100  21.890  1.00  0.00            
ATOM     36  H14 BCD     1       9.830  13.810  21.260  1.00  0.00            
ATOM     37  H15 BCD     1       9.320  15.850  22.050  1.00  0.00            
ATOM     38  H16 BCD     1      11.750  14.470  23.420  1.00  0.00            
ATOM     39  H17 BCD     1      11.940  12.720  20.930  1.00  0.00            
ATOM     40  H18 BCD     1      14.080  13.950  21.470  1.00  0.00            
ATOM     41  H19 BCD     1      13.960  13.420  23.180  1.00  0.00            
ATOM     42  H20 BCD     1      14.160  11.340  22.540  1.00  0.00            
ATOM     43  C13 BCD     1      10.950   7.610  19.340  1.00  0.00            
ATOM     44  O11 BCD     1      11.940   8.410  18.650  1.00  0.00            
ATOM     45  C14 BCD     1       9.540   8.150  19.110  1.00  0.00            
ATOM     46  O12 BCD     1       9.170   8.160  17.660  1.00  0.00            
ATOM     47  C15 BCD     1       9.430   9.590  19.720  1.00  0.00            
ATOM     48  O13 BCD     1       8.130  10.100  19.480  1.00  0.00            
ATOM     49  C16 BCD     1       9.950   9.740  21.190  1.00  0.00            
ATOM     50  C17 BCD     1      11.220   8.990  21.400  1.00  0.00            
ATOM     51  O14 BCD     1      11.190   7.680  20.720  1.00  0.00            
ATOM     52  C18 BCD     1      11.700   8.530  22.820  1.00  0.00            
ATOM     53  O15 BCD     1      10.640   7.980  23.600  1.00  0.00            
ATOM     54  H21 BCD     1      10.940   6.580  18.960  1.00  0.00            
ATOM     55  H22 BCD     1       8.840   7.550  19.700  1.00  0.00            
ATOM     56  H23 BCD     1       8.310   8.580  17.740  1.00  0.00            
ATOM     57  H24 BCD     1      10.090  10.180  19.070  1.00  0.00            
ATOM     58  H25 BCD     1       8.020  11.010  19.790  1.00  0.00            
ATOM     59  H26 BCD     1       9.240   9.320  21.910  1.00  0.00            
ATOM     60  H27 BCD     1      11.970   9.660  20.960  1.00  0.00            
ATOM     61  H28 BCD     1      12.510   7.790  22.860  1.00  0.00            
ATOM     62  H29 BCD     1      12.010   9.510  23.180  1.00  0.00            
ATOM     63  H30 BCD     1      11.010   7.750  24.460  1.00  0.00            
ATOM     64  C19 BCD     1      14.980   7.970  15.830  1.00  0.00            
ATOM     65  O16 BCD     1      14.980   9.330  15.430  1.00  0.00            
ATOM     66  C20 BCD     1      13.580   7.360  15.450  1.00  0.00            
ATOM     67  O17 BCD     1      13.200   7.390  14.130  1.00  0.00            
ATOM     68  C21 BCD     1      12.440   7.840  16.350  1.00  0.00            
ATOM     69  O18 BCD     1      11.150   7.240  16.040  1.00  0.00            
ATOM     70  C22 BCD     1      12.870   7.670  17.790  1.00  0.00            
ATOM     71  C23 BCD     1      14.290   8.330  18.090  1.00  0.00            
ATOM     72  O19 BCD     1      15.200   7.790  17.190  1.00  0.00            
ATOM     73  C24 BCD     1      14.720   8.470  19.620  1.00  0.00            
ATOM     74  O20 BCD     1      14.730   7.170  20.240  1.00  0.00            
ATOM     75  H31 BCD     1      15.800   7.370  15.400  1.00  0.00            
ATOM     76  H32 BCD     1      13.600   6.300  15.710  1.00  0.00            
ATOM     77  H33 BCD     1      12.340   6.990  14.210  1.00  0.00            
ATOM     78  H34 BCD     1      12.310   8.910  16.160  1.00  0.00            
ATOM     79  H35 BCD     1      10.470   7.480  16.680  1.00  0.00            
ATOM     80  H36 BCD     1      12.900   6.580  17.930  1.00  0.00            
ATOM     81  H37 BCD     1      14.180   9.360  17.730  1.00  0.00            
ATOM     82  H38 BCD     1      15.730   8.870  19.760  1.00  0.00            
ATOM     83  H39 BCD     1      13.990   9.090  20.150  1.00  0.00            
ATOM     84  H40 BCD     1      14.730   6.540  19.510  1.00  0.00            
ATOM     85  C25 BCD     1      16.770  11.970  12.890  1.00  0.00            
ATOM     86  O21 BCD     1      16.410  13.010  13.720  1.00  0.00            
ATOM     87  C26 BCD     1      15.590  11.160  12.360  1.00  0.00            
ATOM     88  O22 BCD     1      14.740  12.020  11.690  1.00  0.00            
ATOM     89  C27 BCD     1      14.800  10.460  13.450  1.00  0.00            
ATOM     90  O23 BCD     1      13.680   9.660  13.020  1.00  0.00            
ATOM     91  C28 BCD     1      15.740   9.630  14.320  1.00  0.00            
ATOM     92  C29 BCD     1      16.910  10.400  14.760  1.00  0.00            
ATOM     93  O24 BCD     1      17.510  10.970  13.620  1.00  0.00            
ATOM     94  C30 BCD     1      17.860   9.590  15.590  1.00  0.00            
ATOM     95  O25 BCD     1      18.580   8.570  14.840  1.00  0.00            
ATOM     96  H41 BCD     1      17.440  12.370  12.120  1.00  0.00            
ATOM     97  H42 BCD     1      15.940  10.350  11.720  1.00  0.00            
ATOM     98  H43 BCD     1      14.040  11.480  11.330  1.00  0.00            
ATOM     99  H44 BCD     1      14.410  11.240  14.120  1.00  0.00            
ATOM    100  H45 BCD     1      13.620   8.930  13.650  1.00  0.00            
ATOM    101  H46 BCD     1      16.000   8.740  13.740  1.00  0.00            
ATOM    102  H47 BCD     1      16.440  11.140  15.420  1.00  0.00            
ATOM    103  H48 BCD     1      18.530  10.300  16.090  1.00  0.00            
ATOM    104  H49 BCD     1      17.260   9.080  16.350  1.00  0.00            
ATOM    105  H50 BCD     1      18.790   7.920  15.520  1.00  0.00            
ATOM    106  C31 BCD     1      16.980  17.050  14.150  1.00  0.00            
ATOM    107  O26 BCD     1      16.140  17.020  15.290  1.00  0.00            
ATOM    108  C32 BCD     1      16.170  16.710  12.900  1.00  0.00            
ATOM    109  O27 BCD     1      15.120  17.700  12.580  1.00  0.00            
ATOM    110  C33 BCD     1      15.640  15.260  13.070  1.00  0.00            
ATOM    111  C34 BCD     1      16.850  14.330  13.400  1.00  0.00            
ATOM    112  C35 BCD     1      17.740  14.870  14.590  1.00  0.00            
ATOM    113  O28 BCD     1      18.080  16.180  14.300  1.00  0.00            
ATOM    114  C36 BCD     1      19.030  14.120  14.780  1.00  0.00            
ATOM    115  O29 BCD     1      19.890  14.290  13.630  1.00  0.00            
ATOM    116  O30 BCD     1      15.000  14.790  11.830  1.00  0.00            
ATOM    117  H51 BCD     1      17.410  18.060  14.060  1.00  0.00            
ATOM    118  H52 BCD     1      16.850  16.810  12.040  1.00  0.00            
ATOM    119  H53 BCD     1      14.960  17.510  11.650  1.00  0.00            
ATOM    120  H54 BCD     1      15.040  15.190  13.980  1.00  0.00            
ATOM    121  H55 BCD     1      14.630  13.910  11.810  1.00  0.00            
ATOM    122  H56 BCD     1      17.520  14.290  12.540  1.00  0.00            
ATOM    123  H57 BCD     1      17.210  14.810  15.560  1.00  0.00            
ATOM    124  H58 BCD     1      19.560  14.430  15.690  1.00  0.00            
ATOM    125  H59 BCD     1      18.890  13.040  14.870  1.00  0.00            
ATOM    126  H60 BCD     1      20.780  14.550  13.900  1.00  0.00            
ATOM    127  C37 BCD     1      14.890  19.240  18.500  1.00  0.00            
ATOM    128  O31 BCD     1      14.100  18.100  18.910  1.00  0.00            
ATOM    129  C38 BCD     1      14.330  19.690  17.140  1.00  0.00            
ATOM    130  O32 BCD     1      12.960  19.940  17.210  1.00  0.00            
ATOM    131  C39 BCD     1      14.580  18.590  16.070  1.00  0.00            
ATOM    132  O33 BCD     1      14.290  18.980  14.750  1.00  0.00            
ATOM    133  C40 BCD     1      16.110  18.230  16.070  1.00  0.00            
ATOM    134  C41 BCD     1      16.610  17.860  17.490  1.00  0.00            
ATOM    135  O34 BCD     1      16.280  18.880  18.420  1.00  0.00            
ATOM    136  C42 BCD     1      18.080  17.510  17.510  1.00  0.00            
ATOM    137  O35 BCD     1      18.860  18.550  17.050  1.00  0.00            
ATOM    138  H61 BCD     1      14.780  20.030  19.250  1.00  0.00            
ATOM    139  H62 BCD     1      14.840  20.620  16.900  1.00  0.00            
ATOM    140  H63 BCD     1      12.760  20.470  16.440  1.00  0.00            
ATOM    141  H64 BCD     1      14.090  17.640  16.320  1.00  0.00            
ATOM    142  H65 BCD     1      14.470  18.190  14.230  1.00  0.00            
ATOM    143  H66 BCD     1      16.720  19.040  15.660  1.00  0.00            
ATOM    144  H67 BCD     1      16.050  16.950  17.770  1.00  0.00            
ATOM    145  H68 BCD     1      18.420  17.210  18.510  1.00  0.00            
ATOM    146  H69 BCD     1      18.150  16.640  16.850  1.00  0.00            
ATOM    147  H70 BCD     1      19.450  18.820  17.760  1.00  0.00            
ATOM    148  C1  CZ3     2      15.350  12.830  17.740  1.00  0.00            
ATOM    149  C2  CZ3     2      14.550  13.670  16.740  1.00  0.00            
ATOM    150  O1  CZ3     2      13.720  14.610  17.380  1.00  0.00            
ATOM    151  C3  CZ3     2      12.670  14.070  18.150  1.00  0.00            
ATOM    152  N1  CZ3     2      11.390  14.120  17.360  1.00  0.00            
ATOM    153  C4  CZ3     2      10.190  14.600  17.870  1.00  0.00            
ATOM    154  O2  CZ3     2       9.920  14.530  19.090  1.00  0.00            
ATOM    155  C5  CZ3     2       9.130  15.200  16.980  1.00  0.00            
ATOM    156  Cl1 CZ3     2       8.330  13.930  15.970  1.00  0.00            
ATOM    157  C6  CZ3     2      11.430  13.630  15.990  1.00  0.00            
ATOM    158  C7  CZ3     2      11.020  12.290  15.670  1.00  0.00            
ATOM    159  C8  CZ3     2      10.710  11.280  16.740  1.00  0.00            
ATOM    160  C9  CZ3     2      10.850  11.860  14.360  1.00  0.00            
ATOM    161  C10 CZ3     2      11.270  12.660  13.360  1.00  0.00            
ATOM    162  C11 CZ3     2      11.580  14.010  13.630  1.00  0.00            
ATOM    163  C12 CZ3     2      11.720  14.510  14.950  1.00  0.00            
ATOM    164  C13 CZ3     2      12.190  16.020  15.170  1.00  0.00            
ATOM    165  C14 CZ3     2      11.520  17.160  14.320  1.00  0.00            
ATOM    166  H1  CZ3     2      15.470  13.490  18.610  1.00  0.00            
ATOM    167  H2  CZ3     2      14.850  11.890  17.990  1.00  0.00            
ATOM    168  H3  CZ3     2      16.280  12.470  17.280  1.00  0.00            
ATOM    169  H4  CZ3     2      14.000  13.000  16.070  1.00  0.00            
ATOM    170  H5  CZ3     2      15.270  14.290  16.200  1.00  0.00            
ATOM    171  H6  CZ3     2      12.400  14.610  19.060  1.00  0.00            
ATOM    172  H7  CZ3     2      12.840  13.030  18.450  1.00  0.00            
ATOM    173  H8  CZ3     2       9.590  15.990  16.380  1.00  0.00            
ATOM    174  H9  CZ3     2       8.310  15.620  17.580  1.00  0.00            
ATOM    175  H10 CZ3     2      11.620  10.850  17.190  1.00  0.00            
ATOM    176  H11 CZ3     2      10.240  11.760  17.610  1.00  0.00            
ATOM    177  H12 CZ3     2      10.090  10.430  16.430  1.00  0.00            
ATOM    178  H13 CZ3     2      10.580  10.830  14.150  1.00  0.00            
ATOM    179  H14 CZ3     2      11.240  12.310  12.330  1.00  0.00            
ATOM    180  H15 CZ3     2      11.860  14.660  12.800  1.00  0.00            
ATOM    181  H16 CZ3     2      13.280  16.080  15.070  1.00  0.00            
ATOM    182  H17 CZ3     2      12.030  16.290  16.220  1.00  0.00            
ATOM    183  H18 CZ3     2      12.130  17.450  13.450  1.00  0.00            
ATOM    184  H19 CZ3     2      10.540  16.770  14.010  1.00  0.00            
ATOM    185  H20 CZ3     2      11.240  18.020  14.940  1.00  0.00            
TER
ENDMDL
MODEL        1
ATOM      1  C1  BCD     1      11.230  17.830  25.120  1.00  0.00            
ATOM      2  O1  BCD     1      11.220  16.520  24.540  1.00  0.00            
ATOM      3  C2  BCD     1      10.640  18.930  24.280  1.00  0.00            
ATOM      4  O2  BCD     1       9.250  18.690  24.000  1.00  0.00            
ATOM      5  C3  BCD     1      11.420  19.180  23.040  1.00  0.00            
ATOM      6  O3  BCD     1      11.050  20.340  22.280  1.00  0.00            
ATOM      7  C4  BCD     1      12.930  19.410  23.400  1.00  0.00            
ATOM      8  C5  BCD     1      13.390  18.300  24.260  1.00  0.00            
ATOM      9  O4  BCD     1      12.650  18.180  25.490  1.00  0.00            
ATOM     10  C6  BCD     1      14.830  18.370  24.750  1.00  0.00            
ATOM     11  O5  BCD     1      15.150  19.630  25.330  1.00  0.00            
ATOM     12  H1  BCD     1      10.650  17.850  26.050  1.00  0.00            
ATOM     13  H2  BCD     1      10.850  19.850  24.850  1.00  0.00            
ATOM     14  H3  BCD     1       9.240  17.920  23.410  1.00  0.00            
ATOM     15  H4  BCD     1      11.510  18.370  22.300  1.00  0.00            
ATOM     16  H5  BCD     1      11.790  20.740  21.810  1.00  0.00            
ATOM     17  H6  BCD     1      13.130  20.290  24.010  1.00  0.00            
ATOM     18  H7  BCD     1      13.230  17.390  23.660  1.00  0.00            
ATOM     19  H8  BCD     1      15.170  17.560  25.400  1.00  0.00            
ATOM     20  H9  BCD     1      15.450  18.230  23.850  1.00  0.00            
ATOM     21  H10 BCD     1      14.670  19.710  26.160  1.00  0.00            
ATOM     22  C7  BCD     1      10.290  12.700  25.670  1.00  0.00            
ATOM     23  O6  BCD     1       9.900  12.510  24.280  1.00  0.00            
ATOM     24  C8  BCD     1       9.370  13.790  26.250  1.00  0.00            
ATOM     25  O7  BCD     1       8.020  13.300  26.250  1.00  0.00            
ATOM     26  C9  BCD     1       9.640  15.110  25.560  1.00  0.00            
ATOM     27  O8  BCD     1       8.930  16.080  26.360  1.00  0.00            
ATOM     28  C10 BCD     1      11.150  15.500  25.430  1.00  0.00            
ATOM     29  C11 BCD     1      11.940  14.320  24.900  1.00  0.00            
ATOM     30  O9  BCD     1      11.680  13.100  25.730  1.00  0.00            
ATOM     31  C12 BCD     1      13.420  14.520  24.940  1.00  0.00            
ATOM     32  O10 BCD     1      14.200  13.430  24.470  1.00  0.00            
ATOM     33  H11 BCD     1      10.160  11.660  26.020  1.00  0.00            
ATOM     34  H12 BCD     1       9.640  13.950  27.310  1.00  0.00            
ATOM     35  H13 BCD     1       7.640  13.410  25.370  1.00  0.00            
ATOM     36  H14 BCD     1       9.250  15.150  24.530  1.00  0.00            
ATOM     37  H15 BCD     1       7.980  16.080  26.240  1.00  0.00            
ATOM     38  H16 BCD     1      11.540  15.770  26.420  1.00  0.00            
ATOM     39  H17 BCD     1      11.560  14.050  23.910  1.00  0.00            
ATOM     40  H18 BCD     1      13.600  15.360  24.250  1.00  0.00            
ATOM     41  H19 BCD     1      13.760  14.760  25.950  1.00  0.00            
ATOM     42  H20 BCD     1      13.960  12.750  25.110  1.00  0.00            
ATOM     43  C13 BCD     1      10.760   9.590  21.490  1.00  0.00            
ATOM     44  O11 BCD     1      11.420  10.590  20.690  1.00  0.00            
ATOM     45  C14 BCD     1       9.310  10.000  21.710  1.00  0.00            
ATOM     46  O12 BCD     1       8.720  10.170  20.410  1.00  0.00            
ATOM     47  C15 BCD     1       9.230  11.360  22.460  1.00  0.00            
ATOM     48  O13 BCD     1       7.880  11.810  22.540  1.00  0.00            
ATOM     49  C16 BCD     1       9.970  11.210  23.720  1.00  0.00            
ATOM     50  C17 BCD     1      11.400  10.610  23.580  1.00  0.00            
ATOM     51  O14 BCD     1      11.460   9.490  22.730  1.00  0.00            
ATOM     52  C18 BCD     1      11.950  10.070  24.830  1.00  0.00            
ATOM     53  O15 BCD     1      11.200   9.050  25.510  1.00  0.00            
ATOM     54  H21 BCD     1      10.790   8.580  21.070  1.00  0.00            
ATOM     55  H22 BCD     1       8.750   9.170  22.140  1.00  0.00            
ATOM     56  H23 BCD     1       7.800  10.360  20.620  1.00  0.00            
ATOM     57  H24 BCD     1       9.860  12.000  21.830  1.00  0.00            
ATOM     58  H25 BCD     1       7.810  12.750  22.730  1.00  0.00            
ATOM     59  H26 BCD     1       9.390  10.560  24.400  1.00  0.00            
ATOM     60  H27 BCD     1      12.150  11.330  23.230  1.00  0.00            
ATOM     61  H28 BCD     1      12.900   9.550  24.660  1.00  0.00            
ATOM     62  H29 BCD     1      12.060  10.850  25.590  1.00  0.00            
ATOM     63  H30 BCD     1      11.760   8.270  25.450  1.00  0.00            
ATOM     64  C19 BCD     1      13.850  10.240  17.220  1.00  0.00            
ATOM     65  O16 BCD     1      14.020  11.700  17.060  1.00  0.00            
ATOM     66  C20 BCD     1      12.350   9.830  17.070  1.00  0.00            
ATOM     67  O17 BCD     1      11.870  10.380  15.820  1.00  0.00            
ATOM     68  C21 BCD     1      11.530  10.500  18.230  1.00  0.00            
ATOM     69  O18 BCD     1      10.130  10.400  18.040  1.00  0.00            
ATOM     70  C22 BCD     1      12.110   9.950  19.590  1.00  0.00            
ATOM     71  C23 BCD     1      13.620  10.290  19.640  1.00  0.00            
ATOM     72  O19 BCD     1      14.290   9.790  18.470  1.00  0.00            
ATOM     73  C24 BCD     1      14.380   9.840  20.890  1.00  0.00            
ATOM     74  O20 BCD     1      14.210   8.500  21.250  1.00  0.00            
ATOM     75  H31 BCD     1      14.480   9.790  16.440  1.00  0.00            
ATOM     76  H32 BCD     1      12.280   8.740  17.110  1.00  0.00            
ATOM     77  H33 BCD     1      10.910  10.410  15.920  1.00  0.00            
ATOM     78  H34 BCD     1      11.660  11.590  18.250  1.00  0.00            
ATOM     79  H35 BCD     1       9.820  10.650  18.910  1.00  0.00            
ATOM     80  H36 BCD     1      12.040   8.860  19.490  1.00  0.00            
ATOM     81  H37 BCD     1      13.790  11.370  19.580  1.00  0.00            
ATOM     82  H38 BCD     1      15.420  10.160  21.000  1.00  0.00            
ATOM     83  H39 BCD     1      14.030  10.450  21.740  1.00  0.00            
ATOM     84  H40 BCD     1      14.430   8.390  22.180  1.00  0.00            
ATOM     85  C25 BCD     1      15.860  14.650  14.830  1.00  0.00            
ATOM     86  O21 BCD     1      15.490  15.540  15.840  1.00  0.00            
ATOM     87  C26 BCD     1      14.580  14.090  14.250  1.00  0.00            
ATOM     88  O22 BCD     1      13.740  15.170  13.820  1.00  0.00            
ATOM     89  C27 BCD     1      13.750  13.250  15.180  1.00  0.00            
ATOM     90  O23 BCD     1      12.640  12.650  14.450  1.00  0.00            
ATOM     91  C28 BCD     1      14.720  12.230  15.910  1.00  0.00            
ATOM     92  C29 BCD     1      16.050  12.830  16.360  1.00  0.00            
ATOM     93  O24 BCD     1      16.600  13.540  15.320  1.00  0.00            
ATOM     94  C30 BCD     1      16.980  11.770  16.840  1.00  0.00            
ATOM     95  O25 BCD     1      17.220  10.710  15.890  1.00  0.00            
ATOM     96  H41 BCD     1      16.480  15.140  14.070  1.00  0.00            
ATOM     97  H42 BCD     1      14.940  13.480  13.410  1.00  0.00            
ATOM     98  H43 BCD     1      13.210  14.690  13.180  1.00  0.00            
ATOM     99  H44 BCD     1      13.430  13.970  15.950  1.00  0.00            
ATOM    100  H45 BCD     1      12.320  11.890  14.940  1.00  0.00            
ATOM    101  H46 BCD     1      14.870  11.520  15.080  1.00  0.00            
ATOM    102  H47 BCD     1      15.910  13.520  17.200  1.00  0.00            
ATOM    103  H48 BCD     1      18.010  12.140  16.970  1.00  0.00            
ATOM    104  H49 BCD     1      16.620  11.400  17.810  1.00  0.00            
ATOM    105  H50 BCD     1      17.610  11.130  15.120  1.00  0.00            
ATOM    106  C31 BCD     1      16.610  19.140  17.200  1.00  0.00            
ATOM    107  O26 BCD     1      15.750  19.110  18.310  1.00  0.00            
ATOM    108  C32 BCD     1      15.810  19.130  15.950  1.00  0.00            
ATOM    109  O27 BCD     1      14.890  20.180  16.090  1.00  0.00            
ATOM    110  C33 BCD     1      15.130  17.770  15.740  1.00  0.00            
ATOM    111  C34 BCD     1      16.200  16.730  15.840  1.00  0.00            
ATOM    112  C35 BCD     1      16.890  16.730  17.230  1.00  0.00            
ATOM    113  O28 BCD     1      17.470  18.010  17.270  1.00  0.00            
ATOM    114  C36 BCD     1      17.980  15.700  17.510  1.00  0.00            
ATOM    115  O29 BCD     1      19.060  15.670  16.480  1.00  0.00            
ATOM    116  O30 BCD     1      14.530  17.720  14.380  1.00  0.00            
ATOM    117  H51 BCD     1      17.230  20.040  17.280  1.00  0.00            
ATOM    118  H52 BCD     1      16.520  19.260  15.130  1.00  0.00            
ATOM    119  H53 BCD     1      14.360  20.220  15.290  1.00  0.00            
ATOM    120  H54 BCD     1      14.400  17.490  16.510  1.00  0.00            
ATOM    121  H55 BCD     1      14.290  16.800  14.240  1.00  0.00            
ATOM    122  H56 BCD     1      16.960  16.900  15.070  1.00  0.00            
ATOM    123  H57 BCD     1      16.140  16.570  18.020  1.00  0.00            
ATOM    124  H58 BCD     1      18.300  16.070  18.490  1.00  0.00            
ATOM    125  H59 BCD     1      17.690  14.660  17.730  1.00  0.00            
ATOM    126  H60 BCD     1      19.660  16.410  16.620  1.00  0.00            
ATOM    127  C37 BCD     1      14.560  20.410  22.020  1.00  0.00            
ATOM    128  O31 BCD     1      13.580  19.440  22.140  1.00  0.00            
ATOM    129  C38 BCD     1      14.240  21.310  20.910  1.00  0.00            
ATOM    130  O32 BCD     1      12.890  21.810  21.030  1.00  0.00            
ATOM    131  C39 BCD     1      14.330  20.540  19.600  1.00  0.00            
ATOM    132  O33 BCD     1      13.870  21.300  18.420  1.00  0.00            
ATOM    133  C40 BCD     1      15.740  19.980  19.430  1.00  0.00            
ATOM    134  C41 BCD     1      16.020  19.100  20.640  1.00  0.00            
ATOM    135  O34 BCD     1      15.850  19.880  21.760  1.00  0.00            
ATOM    136  C42 BCD     1      17.410  18.490  20.620  1.00  0.00            
ATOM    137  O35 BCD     1      18.470  19.410  20.330  1.00  0.00            
ATOM    138  H61 BCD     1      14.670  21.080  22.880  1.00  0.00            
ATOM    139  H62 BCD     1      14.900  22.190  20.860  1.00  0.00            
ATOM    140  H63 BCD     1      12.620  22.200  20.200  1.00  0.00            
ATOM    141  H64 BCD     1      13.650  19.670  19.600  1.00  0.00            
ATOM    142  H65 BCD     1      14.350  20.870  17.720  1.00  0.00            
ATOM    143  H66 BCD     1      16.560  20.700  19.300  1.00  0.00            
ATOM    144  H67 BCD     1      15.310  18.270  20.740  1.00  0.00            
ATOM    145  H68 BCD     1      17.530  17.990  21.590  1.00  0.00            
ATOM    146  H69 BCD     1      17.370  17.670  19.890  1.00  0.00            
ATOM    147  H70 BCD     1      18.400  20.150  20.930  1.00  0.00            
ATOM    148  C1  CZ3     2      14.370  14.490  19.970  1.00  0.00            
ATOM    149  C2  CZ3     2      13.300  14.780  21.100  1.00  0.00            
ATOM    150  O1  CZ3     2      12.010  14.780  20.430  1.00  0.00            
ATOM    151  C3  CZ3     2      10.910  15.140  21.190  1.00  0.00            
ATOM    152  N1  CZ3     2      10.010  15.890  20.220  1.00  0.00            
ATOM    153  C4  CZ3     2       8.920  16.530  20.780  1.00  0.00            
ATOM    154  O2  CZ3     2       8.860  16.620  22.000  1.00  0.00            
ATOM    155  C5  CZ3     2       7.700  16.990  19.910  1.00  0.00            
ATOM    156  Cl1 CZ3     2       8.150  18.450  18.930  1.00  0.00            
ATOM    157  C6  CZ3     2      10.080  15.560  18.800  1.00  0.00            
ATOM    158  C7  CZ3     2       9.360  14.470  18.230  1.00  0.00            
ATOM    159  C8  CZ3     2       8.540  13.450  19.040  1.00  0.00            
ATOM    160  C9  CZ3     2       9.390  14.260  16.870  1.00  0.00            
ATOM    161  C10 CZ3     2      10.380  14.810  16.090  1.00  0.00            
ATOM    162  C11 CZ3     2      11.200  15.840  16.620  1.00  0.00            
ATOM    163  C12 CZ3     2      11.040  16.220  17.950  1.00  0.00            
ATOM    164  C13 CZ3     2      11.890  17.340  18.550  1.00  0.00            
ATOM    165  C14 CZ3     2      11.840  18.700  17.670  1.00  0.00            
ATOM    166  H1  CZ3     2      14.340  15.160  19.090  1.00  0.00            
ATOM    167  H2  CZ3     2      15.360  14.670  20.420  1.00  0.00            
ATOM    168  H3  CZ3     2      14.310  13.480  19.550  1.00  0.00            
ATOM    169  H4  CZ3     2      13.540  15.750  21.530  1.00  0.00            
ATOM    170  H5  CZ3     2      13.180  13.980  21.850  1.00  0.00            
ATOM    171  H6  CZ3     2      11.230  15.950  21.860  1.00  0.00            
ATOM    172  H7  CZ3     2      10.440  14.280  21.680  1.00  0.00            
ATOM    173  H8  CZ3     2       6.930  17.450  20.540  1.00  0.00            
ATOM    174  H9  CZ3     2       7.390  16.110  19.330  1.00  0.00            
ATOM    175  H10 CZ3     2       8.050  12.670  18.440  1.00  0.00            
ATOM    176  H11 CZ3     2       9.140  13.030  19.850  1.00  0.00            
ATOM    177  H12 CZ3     2       7.720  13.970  19.560  1.00  0.00            
ATOM    178  H13 CZ3     2       8.780  13.450  16.460  1.00  0.00            
ATOM    179  H14 CZ3     2      10.570  14.470  15.070  1.00  0.00            
ATOM    180  H15 CZ3     2      11.850  16.400  15.960  1.00  0.00            
ATOM    181  H16 CZ3     2      12.940  17.020  18.650  1.00  0.00            
ATOM    182  H17 CZ3     2      11.660  17.650  19.580  1.00  0.00            
ATOM    183  H18 CZ3     2      11.190  19.380  18.230  1.00  0.00            
ATOM    184  H19 CZ3     2      12.830  19.160  17.590  1.00  0.00            
ATOM    185  H20 CZ3     2      11.520  18.610  16.620  1.00  0.00            
TER
ENDMDL
MODEL        1
ATOM      1  C1  BCD     1       9.310  18.420  15.010  1.00  0.00            
ATOM      2  O1  BCD     1      10.060  17.240  15.250  1.00  0.00            
ATOM      3  C2  BCD     1       9.000  18.740  13.560  1.00  0.00            
ATOM      4  O2  BCD     1       8.020  17.900  13.150  1.00  0.00            
ATOM      5  C3  BCD     1      10.350  18.670  12.750  1.00  0.00            
ATOM      6  O3  BCD     1      10.130  18.840  11.400  1.00  0.00            
ATOM      7  C4  BCD     1      11.220  19.810  13.350  1.00  0.00            
ATOM      8  C5  BCD     1      11.380  19.670  14.900  1.00  0.00            
ATOM      9  O4  BCD     1      10.040  19.530  15.460  1.00  0.00            
ATOM     10  C6  BCD     1      12.070  20.820  15.580  1.00  0.00            
ATOM     11  O5  BCD     1      11.350  22.100  15.290  1.00  0.00            
ATOM     12  H1  BCD     1       8.370  18.330  15.580  1.00  0.00            
ATOM     13  H2  BCD     1       8.560  19.740  13.510  1.00  0.00            
ATOM     14  H3  BCD     1       8.420  17.030  13.180  1.00  0.00            
ATOM     15  H4  BCD     1      10.850  17.700  12.860  1.00  0.00            
ATOM     16  H5  BCD     1      10.980  18.700  10.970  1.00  0.00            
ATOM     17  H6  BCD     1      10.650  20.700  13.080  1.00  0.00            
ATOM     18  H7  BCD     1      11.970  18.770  15.130  1.00  0.00            
ATOM     19  H8  BCD     1      12.010  20.580  16.650  1.00  0.00            
ATOM     20  H9  BCD     1      13.090  20.850  15.170  1.00  0.00            
ATOM     21  H10 BCD     1      10.550  22.120  15.830  1.00  0.00            
ATOM     22  C7  BCD     1       9.890  13.340  16.210  1.00  0.00            
ATOM     23  O6  BCD     1      11.330  13.330  16.010  1.00  0.00            
ATOM     24  C8  BCD     1       9.100  13.630  14.900  1.00  0.00            
ATOM     25  O7  BCD     1       9.590  12.670  13.970  1.00  0.00            
ATOM     26  C9  BCD     1       9.330  15.070  14.460  1.00  0.00            
ATOM     27  O8  BCD     1       8.480  15.360  13.350  1.00  0.00            
ATOM     28  C10 BCD     1       9.230  16.130  15.600  1.00  0.00            
ATOM     29  C11 BCD     1       9.800  15.670  16.980  1.00  0.00            
ATOM     30  O9  BCD     1       9.500  14.250  17.190  1.00  0.00            
ATOM     31  C12 BCD     1       9.200  16.410  18.060  1.00  0.00            
ATOM     32  O10 BCD     1      10.040  16.200  19.170  1.00  0.00            
ATOM     33  H11 BCD     1       9.520  12.390  16.590  1.00  0.00            
ATOM     34  H12 BCD     1       8.040  13.510  15.140  1.00  0.00            
ATOM     35  H13 BCD     1      10.440  12.360  14.310  1.00  0.00            
ATOM     36  H14 BCD     1      10.380  15.150  14.130  1.00  0.00            
ATOM     37  H15 BCD     1       8.680  14.810  12.590  1.00  0.00            
ATOM     38  H16 BCD     1       8.200  16.460  15.790  1.00  0.00            
ATOM     39  H17 BCD     1      10.890  15.750  16.990  1.00  0.00            
ATOM     40  H18 BCD     1       9.170  17.480  17.830  1.00  0.00            
ATOM     41  H19 BCD     1       8.130  16.180  18.200  1.00  0.00            
ATOM     42  H20 BCD     1      10.520  15.410  18.900  1.00  0.00            
ATOM     43  C13 BCD     1      14.240  10.820  17.320  1.00  0.00            
ATOM     44  O11 BCD     1      15.210  11.190  16.310  1.00  0.00            
ATOM     45  C14 BCD     1      13.080  10.090  16.660  1.00  0.00            
ATOM     46  O12 BCD     1      13.500   8.980  15.810  1.00  0.00            
ATOM     47  C15 BCD     1      12.240  11.120  15.970  1.00  0.00            
ATOM     48  O13 BCD     1      10.920  10.530  15.700  1.00  0.00            
ATOM     49  C16 BCD     1      11.960  12.370  16.870  1.00  0.00            
ATOM     50  C17 BCD     1      13.260  12.990  17.460  1.00  0.00            
ATOM     51  O14 BCD     1      14.020  11.950  18.090  1.00  0.00            
ATOM     52  C18 BCD     1      13.050  14.130  18.410  1.00  0.00            
ATOM     53  O15 BCD     1      12.000  13.860  19.290  1.00  0.00            
ATOM     54  H21 BCD     1      14.650  10.030  17.950  1.00  0.00            
ATOM     55  H22 BCD     1      12.540   9.630  17.500  1.00  0.00            
ATOM     56  H23 BCD     1      14.300   9.240  15.340  1.00  0.00            
ATOM     57  H24 BCD     1      12.800  11.400  15.070  1.00  0.00            
ATOM     58  H25 BCD     1      10.740  10.030  16.490  1.00  0.00            
ATOM     59  H26 BCD     1      11.330  12.180  17.750  1.00  0.00            
ATOM     60  H27 BCD     1      13.720  13.360  16.530  1.00  0.00            
ATOM     61  H28 BCD     1      14.000  14.380  18.890  1.00  0.00            
ATOM     62  H29 BCD     1      12.860  15.020  17.800  1.00  0.00            
ATOM     63  H30 BCD     1      12.010  12.910  19.400  1.00  0.00            
ATOM     64  C19 BCD     1      19.190  10.890  15.290  1.00  0.00            
ATOM     65  O16 BCD     1      19.140  12.210  14.650  1.00  0.00            
ATOM     66  C20 BCD     1      18.280   9.910  14.610  1.00  0.00            
ATOM     67  O17 BCD     1      18.640   9.760  13.250  1.00  0.00            
ATOM     68  C21 BCD     1      16.890  10.360  14.730  1.00  0.00            
ATOM     69  O18 BCD     1      15.900   9.360  14.270  1.00  0.00            
ATOM     70  C22 BCD     1      16.530  10.560  16.230  1.00  0.00            
ATOM     71  C23 BCD     1      17.510  11.390  16.990  1.00  0.00            
ATOM     72  O19 BCD     1      18.820  10.880  16.710  1.00  0.00            
ATOM     73  C24 BCD     1      17.410  11.390  18.540  1.00  0.00            
ATOM     74  O20 BCD     1      17.540  10.100  19.090  1.00  0.00            
ATOM     75  H31 BCD     1      20.210  10.480  15.240  1.00  0.00            
ATOM     76  H32 BCD     1      18.440   9.000  15.200  1.00  0.00            
ATOM     77  H33 BCD     1      18.640  10.580  12.740  1.00  0.00            
ATOM     78  H34 BCD     1      16.800  11.350  14.260  1.00  0.00            
ATOM     79  H35 BCD     1      15.870   9.540  13.320  1.00  0.00            
ATOM     80  H36 BCD     1      16.530   9.560  16.680  1.00  0.00            
ATOM     81  H37 BCD     1      17.520  12.450  16.690  1.00  0.00            
ATOM     82  H38 BCD     1      18.260  11.920  18.970  1.00  0.00            
ATOM     83  H39 BCD     1      16.540  11.960  18.900  1.00  0.00            
ATOM     84  H40 BCD     1      17.550  10.160  20.050  1.00  0.00            
ATOM     85  C25 BCD     1      20.830  15.440  13.210  1.00  0.00            
ATOM     86  O21 BCD     1      19.510  15.960  13.030  1.00  0.00            
ATOM     87  C26 BCD     1      21.110  14.250  12.370  1.00  0.00            
ATOM     88  O22 BCD     1      20.900  14.670  11.040  1.00  0.00            
ATOM     89  C27 BCD     1      20.090  13.130  12.810  1.00  0.00            
ATOM     90  O23 BCD     1      20.200  11.920  12.020  1.00  0.00            
ATOM     91  C28 BCD     1      20.380  12.810  14.310  1.00  0.00            
ATOM     92  C29 BCD     1      20.360  14.150  15.230  1.00  0.00            
ATOM     93  O24 BCD     1      21.170  15.130  14.560  1.00  0.00            
ATOM     94  C30 BCD     1      20.790  13.920  16.620  1.00  0.00            
ATOM     95  O25 BCD     1      22.050  13.300  16.650  1.00  0.00            
ATOM     96  H41 BCD     1      21.590  16.170  12.910  1.00  0.00            
ATOM     97  H42 BCD     1      22.130  13.910  12.590  1.00  0.00            
ATOM     98  H43 BCD     1      20.980  13.990  10.370  1.00  0.00            
ATOM     99  H44 BCD     1      19.070  13.520  12.730  1.00  0.00            
ATOM    100  H45 BCD     1      21.060  11.530  12.230  1.00  0.00            
ATOM    101  H46 BCD     1      21.290  12.200  14.390  1.00  0.00            
ATOM    102  H47 BCD     1      19.350  14.560  15.210  1.00  0.00            
ATOM    103  H48 BCD     1      20.810  14.880  17.140  1.00  0.00            
ATOM    104  H49 BCD     1      20.000  13.340  17.110  1.00  0.00            
ATOM    105  H50 BCD     1      22.620  13.980  16.270  1.00  0.00            
ATOM    106  C31 BCD     1      17.980  19.770  12.160  1.00  0.00            
ATOM    107  O26 BCD     1      16.630  19.440  12.290  1.00  0.00            
ATOM    108  C32 BCD     1      18.690  19.080  11.010  1.00  0.00            
ATOM    109  O27 BCD     1      18.070  19.370   9.720  1.00  0.00            
ATOM    110  C33 BCD     1      18.800  17.560  11.230  1.00  0.00            
ATOM    111  C34 BCD     1      19.410  17.340  12.620  1.00  0.00            
ATOM    112  C35 BCD     1      18.640  18.070  13.660  1.00  0.00            
ATOM    113  O28 BCD     1      18.620  19.490  13.400  1.00  0.00            
ATOM    114  C36 BCD     1      19.200  17.950  15.080  1.00  0.00            
ATOM    115  O29 BCD     1      20.490  18.430  15.310  1.00  0.00            
ATOM    116  O30 BCD     1      19.570  16.870  10.210  1.00  0.00            
ATOM    117  H51 BCD     1      18.160  20.820  11.910  1.00  0.00            
ATOM    118  H52 BCD     1      19.710  19.500  11.080  1.00  0.00            
ATOM    119  H53 BCD     1      17.240  18.890   9.690  1.00  0.00            
ATOM    120  H54 BCD     1      17.820  17.080  11.270  1.00  0.00            
ATOM    121  H55 BCD     1      19.930  16.070  10.610  1.00  0.00            
ATOM    122  H56 BCD     1      20.430  17.760  12.660  1.00  0.00            
ATOM    123  H57 BCD     1      17.650  17.600  13.700  1.00  0.00            
ATOM    124  H58 BCD     1      18.510  18.560  15.680  1.00  0.00            
ATOM    125  H59 BCD     1      19.100  16.910  15.400  1.00  0.00            
ATOM    126  H60 BCD     1      20.620  19.380  15.320  1.00  0.00            
ATOM    127  C37 BCD     1      12.880  20.690  11.670  1.00  0.00            
ATOM    128  O31 BCD     1      12.500  19.770  12.730  1.00  0.00            
ATOM    129  C38 BCD     1      13.410  19.930  10.470  1.00  0.00            
ATOM    130  O32 BCD     1      12.470  19.100   9.890  1.00  0.00            
ATOM    131  C39 BCD     1      14.730  19.180  10.900  1.00  0.00            
ATOM    132  O33 BCD     1      15.370  18.630   9.790  1.00  0.00            
ATOM    133  C40 BCD     1      15.660  20.220  11.610  1.00  0.00            
ATOM    134  C41 BCD     1      15.030  21.180  12.650  1.00  0.00            
ATOM    135  O34 BCD     1      13.800  21.690  12.130  1.00  0.00            
ATOM    136  C42 BCD     1      15.970  22.250  13.060  1.00  0.00            
ATOM    137  O35 BCD     1      16.110  23.160  11.980  1.00  0.00            
ATOM    138  H61 BCD     1      11.960  21.200  11.370  1.00  0.00            
ATOM    139  H62 BCD     1      13.740  20.670   9.730  1.00  0.00            
ATOM    140  H63 BCD     1      12.820  18.840   9.030  1.00  0.00            
ATOM    141  H64 BCD     1      14.510  18.400  11.620  1.00  0.00            
ATOM    142  H65 BCD     1      14.840  17.900   9.460  1.00  0.00            
ATOM    143  H66 BCD     1      16.050  20.820  10.780  1.00  0.00            
ATOM    144  H67 BCD     1      14.760  20.560  13.520  1.00  0.00            
ATOM    145  H68 BCD     1      15.520  22.750  13.930  1.00  0.00            
ATOM    146  H69 BCD     1      16.940  21.820  13.360  1.00  0.00            
ATOM    147  H70 BCD     1      15.270  23.150  11.510  1.00  0.00            
ATOM    148  C1  CZ3     2      15.950  14.880  15.990  1.00  0.00            
ATOM    149  C2  CZ3     2      16.700  14.660  14.630  1.00  0.00            
ATOM    150  O1  CZ3     2      15.770  13.980  13.770  1.00  0.00            
ATOM    151  C3  CZ3     2      16.260  13.940  12.430  1.00  0.00            
ATOM    152  N1  CZ3     2      15.170  13.350  11.600  1.00  0.00            
ATOM    153  C4  CZ3     2      15.180  11.950  11.390  1.00  0.00            
ATOM    154  O2  CZ3     2      16.020  11.190  11.900  1.00  0.00            
ATOM    155  C5  CZ3     2      14.080  11.260  10.620  1.00  0.00            
ATOM    156  Cl1 CZ3     2      12.790  10.590  11.730  1.00  0.00            
ATOM    157  C6  CZ3     2      14.280  14.200  10.840  1.00  0.00            
ATOM    158  C7  CZ3     2      14.660  14.440   9.480  1.00  0.00            
ATOM    159  C8  CZ3     2      15.910  13.880   8.880  1.00  0.00            
ATOM    160  C9  CZ3     2      13.870  15.240   8.660  1.00  0.00            
ATOM    161  C10 CZ3     2      12.570  15.650   9.140  1.00  0.00            
ATOM    162  C11 CZ3     2      12.320  15.480  10.500  1.00  0.00            
ATOM    163  C12 CZ3     2      13.130  14.820  11.370  1.00  0.00            
ATOM    164  C13 CZ3     2      12.820  14.790  12.830  1.00  0.00            
ATOM    165  C14 CZ3     2      13.270  16.120  13.550  1.00  0.00            
ATOM    166  H1  CZ3     2      15.930  14.000  16.650  1.00  0.00            
ATOM    167  H2  CZ3     2      16.330  15.760  16.520  1.00  0.00            
ATOM    168  H3  CZ3     2      14.890  15.040  15.760  1.00  0.00            
ATOM    169  H4  CZ3     2      17.520  13.980  14.910  1.00  0.00            
ATOM    170  H5  CZ3     2      17.100  15.590  14.210  1.00  0.00            
ATOM    171  H6  CZ3     2      17.210  13.390  12.320  1.00  0.00            
ATOM    172  H7  CZ3     2      16.470  14.970  12.120  1.00  0.00            
ATOM    173  H8  CZ3     2      14.580  10.430  10.110  1.00  0.00            
ATOM    174  H9  CZ3     2      13.710  11.890   9.810  1.00  0.00            
ATOM    175  H10 CZ3     2      15.890  13.920   7.780  1.00  0.00            
ATOM    176  H11 CZ3     2      16.690  14.610   9.120  1.00  0.00            
ATOM    177  H12 CZ3     2      16.150  12.850   9.170  1.00  0.00            
ATOM    178  H13 CZ3     2      14.230  15.460   7.660  1.00  0.00            
ATOM    179  H14 CZ3     2      11.970  16.330   8.540  1.00  0.00            
ATOM    180  H15 CZ3     2      11.350  15.810  10.870  1.00  0.00            
ATOM    181  H16 CZ3     2      13.290  13.940  13.330  1.00  0.00            
ATOM    182  H17 CZ3     2      11.740  14.640  12.930  1.00  0.00            
ATOM    183  H18 CZ3     2      12.720  16.190  14.500  1.00  0.00            
ATOM    184  H19 CZ3     2      14.330  16.230  13.800  1.00  0.00            
ATOM    185  H20 CZ3     2      13.070  17.030  12.980  1.00  0.00            
TER
ENDMDL
MODEL        1
ATOM      1  C1  BCD     1      23.110  20.780  18.440  1.00  0.00            
ATOM      2  O1  BCD     1      22.320  19.610  18.500  1.00  0.00            
ATOM      3  C2  BCD     1      22.270  21.880  17.720  1.00  0.00            
ATOM      4  O2  BCD     1      21.150  22.170  18.450  1.00  0.00            
ATOM      5  C3  BCD     1      21.950  21.500  16.300  1.00  0.00            
ATOM      6  O3  BCD     1      21.190  22.550  15.640  1.00  0.00            
ATOM      7  C4  BCD     1      23.220  21.170  15.600  1.00  0.00            
ATOM      8  C5  BCD     1      23.990  20.060  16.250  1.00  0.00            
ATOM      9  O4  BCD     1      24.240  20.400  17.650  1.00  0.00            
ATOM     10  C6  BCD     1      25.360  19.760  15.590  1.00  0.00            
ATOM     11  O5  BCD     1      26.160  20.920  15.580  1.00  0.00            
ATOM     12  H1  BCD     1      23.520  21.100  19.400  1.00  0.00            
ATOM     13  H2  BCD     1      22.920  22.760  17.630  1.00  0.00            
ATOM     14  H3  BCD     1      21.000  23.100  18.250  1.00  0.00            
ATOM     15  H4  BCD     1      21.320  20.600  16.370  1.00  0.00            
ATOM     16  H5  BCD     1      20.350  22.650  16.110  1.00  0.00            
ATOM     17  H6  BCD     1      23.910  22.020  15.510  1.00  0.00            
ATOM     18  H7  BCD     1      23.350  19.170  16.130  1.00  0.00            
ATOM     19  H8  BCD     1      25.860  18.910  16.090  1.00  0.00            
ATOM     20  H9  BCD     1      25.240  19.470  14.540  1.00  0.00            
ATOM     21  H10 BCD     1      26.190  21.180  16.510  1.00  0.00            
ATOM     22  C7  BCD     1      20.790  16.730  21.080  1.00  0.00            
ATOM     23  O6  BCD     1      19.940  16.210  20.060  1.00  0.00            
ATOM     24  C8  BCD     1      20.340  18.180  21.400  1.00  0.00            
ATOM     25  O7  BCD     1      18.960  18.190  21.680  1.00  0.00            
ATOM     26  C9  BCD     1      20.600  18.990  20.130  1.00  0.00            
ATOM     27  O8  BCD     1      20.180  20.340  20.340  1.00  0.00            
ATOM     28  C10 BCD     1      22.070  18.980  19.770  1.00  0.00            
ATOM     29  C11 BCD     1      22.570  17.490  19.670  1.00  0.00            
ATOM     30  O9  BCD     1      22.230  16.730  20.770  1.00  0.00            
ATOM     31  C12 BCD     1      24.050  17.430  19.470  1.00  0.00            
ATOM     32  O10 BCD     1      24.700  18.120  20.550  1.00  0.00            
ATOM     33  H11 BCD     1      20.770  16.070  21.960  1.00  0.00            
ATOM     34  H12 BCD     1      20.960  18.570  22.210  1.00  0.00            
ATOM     35  H13 BCD     1      18.740  19.080  21.960  1.00  0.00            
ATOM     36  H14 BCD     1      19.910  18.530  19.410  1.00  0.00            
ATOM     37  H15 BCD     1      20.390  20.930  19.610  1.00  0.00            
ATOM     38  H16 BCD     1      22.570  19.440  20.630  1.00  0.00            
ATOM     39  H17 BCD     1      22.110  17.110  18.750  1.00  0.00            
ATOM     40  H18 BCD     1      24.330  16.380  19.340  1.00  0.00            
ATOM     41  H19 BCD     1      24.300  17.890  18.510  1.00  0.00            
ATOM     42  H20 BCD     1      24.990  17.480  21.200  1.00  0.00            
ATOM     43  C13 BCD     1      17.640  12.960  18.790  1.00  0.00            
ATOM     44  O11 BCD     1      17.210  13.540  17.580  1.00  0.00            
ATOM     45  C14 BCD     1      17.270  13.780  20.030  1.00  0.00            
ATOM     46  O12 BCD     1      15.850  13.860  20.140  1.00  0.00            
ATOM     47  C15 BCD     1      17.930  15.130  20.060  1.00  0.00            
ATOM     48  O13 BCD     1      17.410  16.010  21.090  1.00  0.00            
ATOM     49  C16 BCD     1      19.420  14.910  20.150  1.00  0.00            
ATOM     50  C17 BCD     1      19.870  13.940  19.000  1.00  0.00            
ATOM     51  O14 BCD     1      19.090  12.800  18.730  1.00  0.00            
ATOM     52  C18 BCD     1      21.310  13.560  19.330  1.00  0.00            
ATOM     53  O15 BCD     1      21.910  13.070  18.190  1.00  0.00            
ATOM     54  H21 BCD     1      17.120  11.990  18.840  1.00  0.00            
ATOM     55  H22 BCD     1      17.700  13.280  20.910  1.00  0.00            
ATOM     56  H23 BCD     1      15.720  14.660  20.650  1.00  0.00            
ATOM     57  H24 BCD     1      17.790  15.570  19.060  1.00  0.00            
ATOM     58  H25 BCD     1      17.930  16.820  21.120  1.00  0.00            
ATOM     59  H26 BCD     1      19.670  14.410  21.100  1.00  0.00            
ATOM     60  H27 BCD     1      19.950  14.460  18.040  1.00  0.00            
ATOM     61  H28 BCD     1      21.800  14.470  19.690  1.00  0.00            
ATOM     62  H29 BCD     1      21.460  12.830  20.140  1.00  0.00            
ATOM     63  H30 BCD     1      22.810  12.880  18.450  1.00  0.00            
ATOM     64  C19 BCD     1      15.230  12.760  14.100  1.00  0.00            
ATOM     65  O16 BCD     1      15.540  14.090  13.650  1.00  0.00            
ATOM     66  C20 BCD     1      14.320  12.940  15.380  1.00  0.00            
ATOM     67  O17 BCD     1      13.170  13.800  15.230  1.00  0.00            
ATOM     68  C21 BCD     1      15.210  13.500  16.460  1.00  0.00            
ATOM     69  O18 BCD     1      14.470  13.740  17.670  1.00  0.00            
ATOM     70  C22 BCD     1      16.440  12.660  16.740  1.00  0.00            
ATOM     71  C23 BCD     1      17.230  12.440  15.480  1.00  0.00            
ATOM     72  O19 BCD     1      16.320  11.870  14.470  1.00  0.00            
ATOM     73  C24 BCD     1      18.390  11.580  15.640  1.00  0.00            
ATOM     74  O20 BCD     1      18.090  10.410  16.390  1.00  0.00            
ATOM     75  H31 BCD     1      14.630  12.210  13.370  1.00  0.00            
ATOM     76  H32 BCD     1      13.900  11.950  15.600  1.00  0.00            
ATOM     77  H33 BCD     1      12.670  13.630  16.040  1.00  0.00            
ATOM     78  H34 BCD     1      15.570  14.490  16.140  1.00  0.00            
ATOM     79  H35 BCD     1      15.180  13.900  18.300  1.00  0.00            
ATOM     80  H36 BCD     1      16.210  11.660  17.120  1.00  0.00            
ATOM     81  H37 BCD     1      17.500  13.430  15.100  1.00  0.00            
ATOM     82  H38 BCD     1      18.780  11.290  14.650  1.00  0.00            
ATOM     83  H39 BCD     1      19.160  12.170  16.160  1.00  0.00            
ATOM     84  H40 BCD     1      17.860   9.720  15.760  1.00  0.00            
ATOM     85  C25 BCD     1      16.080  16.130  10.150  1.00  0.00            
ATOM     86  O21 BCD     1      17.070  16.880  10.640  1.00  0.00            
ATOM     87  C26 BCD     1      14.840  16.430  10.930  1.00  0.00            
ATOM     88  O22 BCD     1      14.460  17.760  10.730  1.00  0.00            
ATOM     89  C27 BCD     1      14.940  15.920  12.360  1.00  0.00            
ATOM     90  O23 BCD     1      13.790  16.050  13.180  1.00  0.00            
ATOM     91  C28 BCD     1      15.310  14.490  12.350  1.00  0.00            
ATOM     92  C29 BCD     1      16.580  14.200  11.480  1.00  0.00            
ATOM     93  O24 BCD     1      16.390  14.740  10.160  1.00  0.00            
ATOM     94  C30 BCD     1      17.040  12.750  11.390  1.00  0.00            
ATOM     95  O25 BCD     1      15.850  11.910  10.950  1.00  0.00            
ATOM     96  H41 BCD     1      15.870  16.280   9.080  1.00  0.00            
ATOM     97  H42 BCD     1      14.040  15.770  10.580  1.00  0.00            
ATOM     98  H43 BCD     1      13.650  17.880  11.240  1.00  0.00            
ATOM     99  H44 BCD     1      15.740  16.420  12.920  1.00  0.00            
ATOM    100  H45 BCD     1      13.810  15.240  13.700  1.00  0.00            
ATOM    101  H46 BCD     1      14.420  14.020  11.910  1.00  0.00            
ATOM    102  H47 BCD     1      17.420  14.660  12.000  1.00  0.00            
ATOM    103  H48 BCD     1      17.770  12.670  10.580  1.00  0.00            
ATOM    104  H49 BCD     1      17.400  12.320  12.330  1.00  0.00            
ATOM    105  H50 BCD     1      15.930  11.840  10.000  1.00  0.00            
ATOM    106  C31 BCD     1      20.100  19.670   9.660  1.00  0.00            
ATOM    107  O26 BCD     1      20.390  19.780  10.990  1.00  0.00            
ATOM    108  C32 BCD     1      18.640  20.130   9.630  1.00  0.00            
ATOM    109  O27 BCD     1      18.460  21.530  10.080  1.00  0.00            
ATOM    110  C33 BCD     1      17.690  19.150  10.310  1.00  0.00            
ATOM    111  C34 BCD     1      17.870  17.670   9.810  1.00  0.00            
ATOM    112  C35 BCD     1      19.360  17.360   9.950  1.00  0.00            
ATOM    113  O28 BCD     1      20.150  18.300   9.220  1.00  0.00            
ATOM    114  C36 BCD     1      19.650  15.910   9.440  1.00  0.00            
ATOM    115  O29 BCD     1      19.510  15.930   7.990  1.00  0.00            
ATOM    116  O30 BCD     1      16.310  19.590  10.200  1.00  0.00            
ATOM    117  H51 BCD     1      20.690  20.290   8.980  1.00  0.00            
ATOM    118  H52 BCD     1      18.350  20.150   8.580  1.00  0.00            
ATOM    119  H53 BCD     1      17.570  21.670  10.430  1.00  0.00            
ATOM    120  H54 BCD     1      17.890  19.140  11.390  1.00  0.00            
ATOM    121  H55 BCD     1      15.680  18.870  10.230  1.00  0.00            
ATOM    122  H56 BCD     1      17.580  17.560   8.760  1.00  0.00            
ATOM    123  H57 BCD     1      19.750  17.300  10.980  1.00  0.00            
ATOM    124  H58 BCD     1      20.670  15.630   9.720  1.00  0.00            
ATOM    125  H59 BCD     1      18.900  15.210   9.820  1.00  0.00            
ATOM    126  H60 BCD     1      18.880  15.250   7.720  1.00  0.00            
ATOM    127  C37 BCD     1      23.570  21.020  13.220  1.00  0.00            
ATOM    128  O31 BCD     1      22.810  20.600  14.340  1.00  0.00            
ATOM    129  C38 BCD     1      22.840  22.170  12.530  1.00  0.00            
ATOM    130  O32 BCD     1      22.680  23.280  13.480  1.00  0.00            
ATOM    131  C39 BCD     1      21.500  21.700  11.860  1.00  0.00            
ATOM    132  O33 BCD     1      20.850  22.730  11.070  1.00  0.00            
ATOM    133  C40 BCD     1      21.660  20.380  11.110  1.00  0.00            
ATOM    134  C41 BCD     1      22.430  19.350  11.860  1.00  0.00            
ATOM    135  O34 BCD     1      23.700  19.950  12.320  1.00  0.00            
ATOM    136  C42 BCD     1      22.730  18.180  11.060  1.00  0.00            
ATOM    137  O35 BCD     1      23.640  17.370  11.760  1.00  0.00            
ATOM    138  H61 BCD     1      24.570  21.300  13.590  1.00  0.00            
ATOM    139  H62 BCD     1      23.440  22.550  11.690  1.00  0.00            
ATOM    140  H63 BCD     1      22.060  23.080  14.190  1.00  0.00            
ATOM    141  H64 BCD     1      20.860  21.400  12.700  1.00  0.00            
ATOM    142  H65 BCD     1      20.090  22.360  10.610  1.00  0.00            
ATOM    143  H66 BCD     1      22.220  20.410  10.160  1.00  0.00            
ATOM    144  H67 BCD     1      21.800  19.070  12.720  1.00  0.00            
ATOM    145  H68 BCD     1      21.720  17.760  10.970  1.00  0.00            
ATOM    146  H69 BCD     1      23.120  18.590  10.120  1.00  0.00            
ATOM    147  H70 BCD     1      24.150  18.140  12.030  1.00  0.00            
ATOM    148  C1  CZ3     2      21.130  16.310  15.520  1.00  0.00            
ATOM    149  C2  CZ3     2      20.680  17.420  16.410  1.00  0.00            
ATOM    150  O1  CZ3     2      19.380  17.850  15.910  1.00  0.00            
ATOM    151  C3  CZ3     2      18.620  18.540  16.850  1.00  0.00            
ATOM    152  N1  CZ3     2      17.500  19.350  16.290  1.00  0.00            
ATOM    153  C4  CZ3     2      16.310  18.860  15.850  1.00  0.00            
ATOM    154  O2  CZ3     2      15.430  19.540  15.320  1.00  0.00            
ATOM    155  C5  CZ3     2      16.010  17.330  16.130  1.00  0.00            
ATOM    156  Cl1 CZ3     2      15.440  17.160  17.820  1.00  0.00            
ATOM    157  C6  CZ3     2      17.710  20.800  16.360  1.00  0.00            
ATOM    158  C7  CZ3     2      18.130  21.500  15.250  1.00  0.00            
ATOM    159  C8  CZ3     2      18.300  20.800  13.870  1.00  0.00            
ATOM    160  C9  CZ3     2      18.480  22.870  15.370  1.00  0.00            
ATOM    161  C10 CZ3     2      18.500  23.440  16.610  1.00  0.00            
ATOM    162  C11 CZ3     2      18.100  22.690  17.800  1.00  0.00            
ATOM    163  C12 CZ3     2      17.720  21.370  17.620  1.00  0.00            
ATOM    164  C13 CZ3     2      17.100  20.760  18.880  1.00  0.00            
ATOM    165  C14 CZ3     2      15.570  21.040  19.000  1.00  0.00            
ATOM    166  H1  CZ3     2      22.190  16.110  15.700  1.00  0.00            
ATOM    167  H2  CZ3     2      20.530  15.390  15.560  1.00  0.00            
ATOM    168  H3  CZ3     2      21.140  16.730  14.510  1.00  0.00            
ATOM    169  H4  CZ3     2      21.370  18.260  16.530  1.00  0.00            
ATOM    170  H5  CZ3     2      20.620  16.940  17.400  1.00  0.00            
ATOM    171  H6  CZ3     2      19.260  19.220  17.440  1.00  0.00            
ATOM    172  H7  CZ3     2      18.120  17.890  17.570  1.00  0.00            
ATOM    173  H8  CZ3     2      16.980  16.810  16.110  1.00  0.00            
ATOM    174  H9  CZ3     2      15.270  17.090  15.360  1.00  0.00            
ATOM    175  H10 CZ3     2      18.570  21.550  13.110  1.00  0.00            
ATOM    176  H11 CZ3     2      18.990  19.950  13.830  1.00  0.00            
ATOM    177  H12 CZ3     2      17.330  20.380  13.580  1.00  0.00            
ATOM    178  H13 CZ3     2      18.750  23.510  14.540  1.00  0.00            
ATOM    179  H14 CZ3     2      18.960  24.420  16.640  1.00  0.00            
ATOM    180  H15 CZ3     2      18.050  23.190  18.760  1.00  0.00            
ATOM    181  H16 CZ3     2      17.540  21.150  19.810  1.00  0.00            
ATOM    182  H17 CZ3     2      17.220  19.670  18.850  1.00  0.00            
ATOM    183  H18 CZ3     2      15.240  20.920  17.970  1.00  0.00            
ATOM    184  H19 CZ3     2      15.060  20.330  19.670  1.00  0.00            
ATOM    185  H20 CZ3     2      15.520  22.080  19.360  1.00  0.00            
TER
ENDMDL
MODEL        1
ATOM      1  C1  BCD     1      17.840  14.720  14.620  1.00  0.00            
ATOM      2  O1  BCD     1      16.840  15.050  13.600  1.00  0.00            
ATOM      3  C2  BCD     1      18.430  15.990  15.190  1.00  0.00            
ATOM      4  O2  BCD     1      17.260  16.640  15.640  1.00  0.00            
ATOM      5  C3  BCD     1      19.120  16.820  14.180  1.00  0.00            
ATOM      6  O3  BCD     1      19.620  17.990  14.840  1.00  0.00            
ATOM      7  C4  BCD     1      20.070  16.050  13.330  1.00  0.00            
ATOM      8  C5  BCD     1      19.520  14.760  12.720  1.00  0.00            
ATOM      9  O4  BCD     1      18.940  14.100  13.860  1.00  0.00            
ATOM     10  C6  BCD     1      20.590  13.890  12.120  1.00  0.00            
ATOM     11  O5  BCD     1      20.090  12.640  11.610  1.00  0.00            
ATOM     12  H1  BCD     1      17.540  14.060  15.440  1.00  0.00            
ATOM     13  H2  BCD     1      19.060  15.720  16.040  1.00  0.00            
ATOM     14  H3  BCD     1      17.620  17.230  16.310  1.00  0.00            
ATOM     15  H4  BCD     1      18.300  17.140  13.520  1.00  0.00            
ATOM     16  H5  BCD     1      20.010  18.640  14.250  1.00  0.00            
ATOM     17  H6  BCD     1      20.930  15.710  13.930  1.00  0.00            
ATOM     18  H7  BCD     1      18.770  15.120  12.010  1.00  0.00            
ATOM     19  H8  BCD     1      21.060  14.400  11.270  1.00  0.00            
ATOM     20  H9  BCD     1      21.370  13.790  12.890  1.00  0.00            
ATOM     21  H10 BCD     1      20.310  12.000  12.290  1.00  0.00            
ATOM     22  C7  BCD     1      13.420  13.560  12.020  1.00  0.00            
ATOM     23  O6  BCD     1      13.600  14.670  11.130  1.00  0.00            
ATOM     24  C8  BCD     1      13.330  14.080  13.490  1.00  0.00            
ATOM     25  O7  BCD     1      12.160  14.900  13.710  1.00  0.00            
ATOM     26  C9  BCD     1      14.580  15.000  13.680  1.00  0.00            
ATOM     27  O8  BCD     1      14.630  15.570  14.970  1.00  0.00            
ATOM     28  C10 BCD     1      15.780  14.110  13.450  1.00  0.00            
ATOM     29  C11 BCD     1      15.710  13.310  12.070  1.00  0.00            
ATOM     30  O9  BCD     1      14.450  12.650  11.930  1.00  0.00            
ATOM     31  C12 BCD     1      16.750  12.230  11.890  1.00  0.00            
ATOM     32  O10 BCD     1      16.770  11.200  12.930  1.00  0.00            
ATOM     33  H11 BCD     1      12.480  13.080  11.720  1.00  0.00            
ATOM     34  H12 BCD     1      13.340  13.190  14.140  1.00  0.00            
ATOM     35  H13 BCD     1      12.390  15.800  13.440  1.00  0.00            
ATOM     36  H14 BCD     1      14.550  15.750  12.890  1.00  0.00            
ATOM     37  H15 BCD     1      15.520  15.930  15.060  1.00  0.00            
ATOM     38  H16 BCD     1      15.820  13.350  14.240  1.00  0.00            
ATOM     39  H17 BCD     1      15.870  13.960  11.200  1.00  0.00            
ATOM     40  H18 BCD     1      16.410  11.780  10.950  1.00  0.00            
ATOM     41  H19 BCD     1      17.720  12.750  11.920  1.00  0.00            
ATOM     42  H20 BCD     1      17.540  11.340  13.490  1.00  0.00            
ATOM     43  C13 BCD     1      11.380  17.150   8.670  1.00  0.00            
ATOM     44  O11 BCD     1      12.550  17.430   7.910  1.00  0.00            
ATOM     45  C14 BCD     1      11.490  17.670  10.120  1.00  0.00            
ATOM     46  O12 BCD     1      11.740  19.070  10.130  1.00  0.00            
ATOM     47  C15 BCD     1      12.590  16.780  10.780  1.00  0.00            
ATOM     48  O13 BCD     1      12.630  17.240  12.130  1.00  0.00            
ATOM     49  C16 BCD     1      12.350  15.290  10.680  1.00  0.00            
ATOM     50  C17 BCD     1      12.080  14.970   9.150  1.00  0.00            
ATOM     51  O14 BCD     1      11.090  15.780   8.550  1.00  0.00            
ATOM     52  C18 BCD     1      11.590  13.560   8.990  1.00  0.00            
ATOM     53  O15 BCD     1      10.360  13.260   9.640  1.00  0.00            
ATOM     54  H21 BCD     1      10.510  17.590   8.170  1.00  0.00            
ATOM     55  H22 BCD     1      10.590  17.420  10.710  1.00  0.00            
ATOM     56  H23 BCD     1      12.070  19.310   9.260  1.00  0.00            
ATOM     57  H24 BCD     1      13.460  16.950  10.130  1.00  0.00            
ATOM     58  H25 BCD     1      12.960  18.140  12.170  1.00  0.00            
ATOM     59  H26 BCD     1      11.530  15.020  11.350  1.00  0.00            
ATOM     60  H27 BCD     1      13.030  15.090   8.620  1.00  0.00            
ATOM     61  H28 BCD     1      11.590  13.260   7.930  1.00  0.00            
ATOM     62  H29 BCD     1      12.370  12.960   9.460  1.00  0.00            
ATOM     63  H30 BCD     1       9.760  12.720   9.110  1.00  0.00            
ATOM     64  C19 BCD     1      13.590  19.020   4.340  1.00  0.00            
ATOM     65  O16 BCD     1      14.910  19.040   4.880  1.00  0.00            
ATOM     66  C20 BCD     1      12.730  19.940   5.230  1.00  0.00            
ATOM     67  O17 BCD     1      13.140  21.300   5.060  1.00  0.00            
ATOM     68  C21 BCD     1      12.680  19.500   6.680  1.00  0.00            
ATOM     69  O18 BCD     1      11.680  20.220   7.450  1.00  0.00            
ATOM     70  C22 BCD     1      12.320  18.000   6.600  1.00  0.00            
ATOM     71  C23 BCD     1      13.150  17.070   5.660  1.00  0.00            
ATOM     72  O19 BCD     1      13.140  17.680   4.410  1.00  0.00            
ATOM     73  C24 BCD     1      12.780  15.590   5.510  1.00  0.00            
ATOM     74  O20 BCD     1      11.500  15.480   5.030  1.00  0.00            
ATOM     75  H31 BCD     1      13.600  19.270   3.270  1.00  0.00            
ATOM     76  H32 BCD     1      11.750  19.890   4.730  1.00  0.00            
ATOM     77  H33 BCD     1      12.540  21.900   5.500  1.00  0.00            
ATOM     78  H34 BCD     1      13.690  19.540   7.120  1.00  0.00            
ATOM     79  H35 BCD     1      11.870  21.160   7.320  1.00  0.00            
ATOM     80  H36 BCD     1      11.290  17.900   6.250  1.00  0.00            
ATOM     81  H37 BCD     1      14.150  17.080   6.110  1.00  0.00            
ATOM     82  H38 BCD     1      13.530  15.300   4.760  1.00  0.00            
ATOM     83  H39 BCD     1      12.970  14.980   6.400  1.00  0.00            
ATOM     84  H40 BCD     1      11.330  14.570   5.300  1.00  0.00            
ATOM     85  C25 BCD     1      18.810  19.760   3.640  1.00  0.00            
ATOM     86  O21 BCD     1      19.290  19.760   4.940  1.00  0.00            
ATOM     87  C26 BCD     1      17.840  20.960   3.530  1.00  0.00            
ATOM     88  O22 BCD     1      18.500  22.080   4.040  1.00  0.00            
ATOM     89  C27 BCD     1      16.570  20.760   4.330  1.00  0.00            
ATOM     90  O23 BCD     1      15.560  21.820   4.270  1.00  0.00            
ATOM     91  C28 BCD     1      15.930  19.420   4.010  1.00  0.00            
ATOM     92  C29 BCD     1      16.940  18.330   4.190  1.00  0.00            
ATOM     93  O24 BCD     1      18.040  18.610   3.340  1.00  0.00            
ATOM     94  C30 BCD     1      16.440  16.920   3.930  1.00  0.00            
ATOM     95  O25 BCD     1      15.920  16.770   2.580  1.00  0.00            
ATOM     96  H41 BCD     1      19.670  19.810   2.960  1.00  0.00            
ATOM     97  H42 BCD     1      17.600  21.100   2.470  1.00  0.00            
ATOM     98  H43 BCD     1      18.970  21.780   4.820  1.00  0.00            
ATOM     99  H44 BCD     1      16.870  20.660   5.380  1.00  0.00            
ATOM    100  H45 BCD     1      14.740  21.540   4.700  1.00  0.00            
ATOM    101  H46 BCD     1      15.640  19.480   2.960  1.00  0.00            
ATOM    102  H47 BCD     1      17.340  18.270   5.210  1.00  0.00            
ATOM    103  H48 BCD     1      17.290  16.220   3.920  1.00  0.00            
ATOM    104  H49 BCD     1      15.730  16.530   4.660  1.00  0.00            
ATOM    105  H50 BCD     1      15.360  16.000   2.640  1.00  0.00            
ATOM    106  C31 BCD     1      22.510  18.380   7.280  1.00  0.00            
ATOM    107  O26 BCD     1      21.560  18.260   8.410  1.00  0.00            
ATOM    108  C32 BCD     1      22.520  19.820   6.830  1.00  0.00            
ATOM    109  O27 BCD     1      23.110  20.630   7.780  1.00  0.00            
ATOM    110  C33 BCD     1      21.130  20.290   6.470  1.00  0.00            
ATOM    111  C34 BCD     1      20.680  19.500   5.220  1.00  0.00            
ATOM    112  C35 BCD     1      20.810  18.000   5.530  1.00  0.00            
ATOM    113  O28 BCD     1      21.980  17.610   6.240  1.00  0.00            
ATOM    114  C36 BCD     1      21.020  17.220   4.260  1.00  0.00            
ATOM    115  O29 BCD     1      22.010  17.730   3.330  1.00  0.00            
ATOM    116  O30 BCD     1      21.090  21.680   6.220  1.00  0.00            
ATOM    117  H51 BCD     1      23.530  18.080   7.530  1.00  0.00            
ATOM    118  H52 BCD     1      23.040  19.900   5.860  1.00  0.00            
ATOM    119  H53 BCD     1      22.650  20.590   8.620  1.00  0.00            
ATOM    120  H54 BCD     1      20.450  19.920   7.240  1.00  0.00            
ATOM    121  H55 BCD     1      21.430  22.120   7.010  1.00  0.00            
ATOM    122  H56 BCD     1      21.340  19.840   4.410  1.00  0.00            
ATOM    123  H57 BCD     1      19.930  17.600   6.050  1.00  0.00            
ATOM    124  H58 BCD     1      21.370  16.200   4.450  1.00  0.00            
ATOM    125  H59 BCD     1      20.110  17.040   3.670  1.00  0.00            
ATOM    126  H60 BCD     1      21.560  17.810   2.480  1.00  0.00            
ATOM    127  C37 BCD     1      21.820  17.370  12.420  1.00  0.00            
ATOM    128  O31 BCD     1      20.500  16.850  12.280  1.00  0.00            
ATOM    129  C38 BCD     1      21.860  18.870  12.140  1.00  0.00            
ATOM    130  O32 BCD     1      21.020  19.560  13.100  1.00  0.00            
ATOM    131  C39 BCD     1      21.420  19.140  10.720  1.00  0.00            
ATOM    132  O33 BCD     1      21.650  20.540  10.370  1.00  0.00            
ATOM    133  C40 BCD     1      22.140  18.190   9.740  1.00  0.00            
ATOM    134  C41 BCD     1      22.160  16.730  10.220  1.00  0.00            
ATOM    135  O34 BCD     1      22.700  16.700  11.550  1.00  0.00            
ATOM    136  C42 BCD     1      23.000  15.910   9.320  1.00  0.00            
ATOM    137  O35 BCD     1      24.290  16.410   9.110  1.00  0.00            
ATOM    138  H61 BCD     1      22.080  17.200  13.470  1.00  0.00            
ATOM    139  H62 BCD     1      22.920  19.010  12.380  1.00  0.00            
ATOM    140  H63 BCD     1      21.310  20.480  13.100  1.00  0.00            
ATOM    141  H64 BCD     1      20.330  19.030  10.630  1.00  0.00            
ATOM    142  H65 BCD     1      21.430  21.150  11.080  1.00  0.00            
ATOM    143  H66 BCD     1      23.180  18.530   9.710  1.00  0.00            
ATOM    144  H67 BCD     1      21.120  16.360  10.190  1.00  0.00            
ATOM    145  H68 BCD     1      22.970  14.890   9.710  1.00  0.00            
ATOM    146  H69 BCD     1      22.410  15.920   8.400  1.00  0.00            
ATOM    147  H70 BCD     1      24.840  15.740   8.690  1.00  0.00            
ATOM    148  C1  CZ3     2      15.900  15.960   8.630  1.00  0.00            
ATOM    149  C2  CZ3     2      16.650  17.170   7.990  1.00  0.00            
ATOM    150  O1  CZ3     2      16.820  18.300   8.860  1.00  0.00            
ATOM    151  C3  CZ3     2      15.920  19.390   8.880  1.00  0.00            
ATOM    152  N1  CZ3     2      16.190  20.280  10.040  1.00  0.00            
ATOM    153  C4  CZ3     2      17.380  20.930  10.220  1.00  0.00            
ATOM    154  O2  CZ3     2      17.560  21.570  11.270  1.00  0.00            
ATOM    155  C5  CZ3     2      18.420  20.890   9.190  1.00  0.00            
ATOM    156  Cl1 CZ3     2      17.760  21.690   7.680  1.00  0.00            
ATOM    157  C6  CZ3     2      15.070  20.380  10.920  1.00  0.00            
ATOM    158  C7  CZ3     2      15.040  19.600  12.090  1.00  0.00            
ATOM    159  C8  CZ3     2      16.050  18.430  12.330  1.00  0.00            
ATOM    160  C9  CZ3     2      13.940  19.700  12.980  1.00  0.00            
ATOM    161  C10 CZ3     2      13.060  20.790  12.800  1.00  0.00            
ATOM    162  C11 CZ3     2      13.130  21.580  11.690  1.00  0.00            
ATOM    163  C12 CZ3     2      14.140  21.430  10.740  1.00  0.00            
ATOM    164  C13 CZ3     2      14.150  22.430   9.520  1.00  0.00            
ATOM    165  C14 CZ3     2      14.970  23.700   9.740  1.00  0.00            
ATOM    166  H1  CZ3     2      16.540  15.580   9.430  1.00  0.00            
ATOM    167  H2  CZ3     2      14.930  16.210   9.070  1.00  0.00            
ATOM    168  H3  CZ3     2      15.760  15.060   8.020  1.00  0.00            
ATOM    169  H4  CZ3     2      16.240  17.430   7.000  1.00  0.00            
ATOM    170  H5  CZ3     2      17.680  16.870   7.760  1.00  0.00            
ATOM    171  H6  CZ3     2      14.890  19.040   9.030  1.00  0.00            
ATOM    172  H7  CZ3     2      15.940  19.940   7.930  1.00  0.00            
ATOM    173  H8  CZ3     2      18.810  19.870   9.080  1.00  0.00            
ATOM    174  H9  CZ3     2      19.220  21.510   9.610  1.00  0.00            
ATOM    175  H10 CZ3     2      15.750  17.560  11.730  1.00  0.00            
ATOM    176  H11 CZ3     2      17.050  18.840  12.170  1.00  0.00            
ATOM    177  H12 CZ3     2      15.850  18.190  13.380  1.00  0.00            
ATOM    178  H13 CZ3     2      13.930  19.120  13.900  1.00  0.00            
ATOM    179  H14 CZ3     2      12.250  20.900  13.510  1.00  0.00            
ATOM    180  H15 CZ3     2      12.490  22.460  11.740  1.00  0.00            
ATOM    181  H16 CZ3     2      13.130  22.740   9.240  1.00  0.00            
ATOM    182  H17 CZ3     2      14.590  21.870   8.690  1.00  0.00            
ATOM    183  H18 CZ3     2      15.940  23.410  10.170  1.00  0.00            
ATOM    184  H19 CZ3     2      15.180  24.170   8.770  1.00  0.00            
ATOM    185  H20 CZ3     2      14.500  24.390  10.450  1.00  0.00            
TER
ENDMDL
MODEL        1
ATOM      1  C1  BCD     1      12.660  29.530  13.080  1.00  0.00            
ATOM      2  O1  BCD     1      12.840  28.320  13.910  1.00  0.00            
ATOM      3  C2  BCD     1      12.330  29.120  11.680  1.00  0.00            
ATOM      4  O2  BCD     1      11.040  28.370  11.710  1.00  0.00            
ATOM      5  C3  BCD     1      13.470  28.270  11.100  1.00  0.00            
ATOM      6  O3  BCD     1      13.260  27.880   9.750  1.00  0.00            
ATOM      7  C4  BCD     1      14.810  28.960  11.230  1.00  0.00            
ATOM      8  C5  BCD     1      15.000  29.560  12.630  1.00  0.00            
ATOM      9  O4  BCD     1      13.810  30.260  13.020  1.00  0.00            
ATOM     10  C6  BCD     1      16.310  30.410  12.720  1.00  0.00            
ATOM     11  O5  BCD     1      16.170  31.720  12.180  1.00  0.00            
ATOM     12  H1  BCD     1      11.830  30.140  13.440  1.00  0.00            
ATOM     13  H2  BCD     1      12.280  30.070  11.130  1.00  0.00            
ATOM     14  H3  BCD     1      10.520  28.720  10.990  1.00  0.00            
ATOM     15  H4  BCD     1      13.390  27.440  11.810  1.00  0.00            
ATOM     16  H5  BCD     1      14.040  27.970   9.210  1.00  0.00            
ATOM     17  H6  BCD     1      14.950  29.800  10.540  1.00  0.00            
ATOM     18  H7  BCD     1      15.090  28.690  13.300  1.00  0.00            
ATOM     19  H8  BCD     1      16.720  30.540  13.730  1.00  0.00            
ATOM     20  H9  BCD     1      17.090  29.780  12.270  1.00  0.00            
ATOM     21  H10 BCD     1      15.300  31.960  12.500  1.00  0.00            
ATOM     22  C7  BCD     1      12.020  27.110  17.680  1.00  0.00            
ATOM     23  O6  BCD     1      12.250  25.800  17.270  1.00  0.00            
ATOM     24  C8  BCD     1      10.880  27.720  16.920  1.00  0.00            
ATOM     25  O7  BCD     1       9.680  26.890  17.190  1.00  0.00            
ATOM     26  C9  BCD     1      11.160  27.800  15.430  1.00  0.00            
ATOM     27  O8  BCD     1      10.150  28.390  14.580  1.00  0.00            
ATOM     28  C10 BCD     1      12.450  28.600  15.300  1.00  0.00            
ATOM     29  C11 BCD     1      13.610  28.100  16.140  1.00  0.00            
ATOM     30  O9  BCD     1      13.150  27.940  17.540  1.00  0.00            
ATOM     31  C12 BCD     1      14.770  29.130  16.200  1.00  0.00            
ATOM     32  O10 BCD     1      15.680  28.790  17.190  1.00  0.00            
ATOM     33  H11 BCD     1      11.690  26.910  18.700  1.00  0.00            
ATOM     34  H12 BCD     1      10.700  28.740  17.280  1.00  0.00            
ATOM     35  H13 BCD     1       9.900  26.010  16.860  1.00  0.00            
ATOM     36  H14 BCD     1      11.400  26.780  15.110  1.00  0.00            
ATOM     37  H15 BCD     1      10.520  28.430  13.690  1.00  0.00            
ATOM     38  H16 BCD     1      12.220  29.660  15.420  1.00  0.00            
ATOM     39  H17 BCD     1      13.930  27.100  15.800  1.00  0.00            
ATOM     40  H18 BCD     1      15.200  29.350  15.210  1.00  0.00            
ATOM     41  H19 BCD     1      14.300  30.070  16.540  1.00  0.00            
ATOM     42  H20 BCD     1      14.980  28.480  17.770  1.00  0.00            
ATOM     43  C13 BCD     1      12.580  21.940  18.700  1.00  0.00            
ATOM     44  O11 BCD     1      13.740  21.560  17.940  1.00  0.00            
ATOM     45  C14 BCD     1      11.330  22.280  17.850  1.00  0.00            
ATOM     46  O12 BCD     1      10.940  21.140  16.970  1.00  0.00            
ATOM     47  C15 BCD     1      11.550  23.640  17.130  1.00  0.00            
ATOM     48  O13 BCD     1      10.390  24.070  16.410  1.00  0.00            
ATOM     49  C16 BCD     1      11.910  24.760  18.120  1.00  0.00            
ATOM     50  C17 BCD     1      13.080  24.390  18.960  1.00  0.00            
ATOM     51  O14 BCD     1      12.870  23.070  19.530  1.00  0.00            
ATOM     52  C18 BCD     1      13.270  25.340  20.120  1.00  0.00            
ATOM     53  O15 BCD     1      12.170  25.270  21.080  1.00  0.00            
ATOM     54  H21 BCD     1      12.370  21.150  19.430  1.00  0.00            
ATOM     55  H22 BCD     1      10.580  22.580  18.600  1.00  0.00            
ATOM     56  H23 BCD     1      10.300  21.410  16.300  1.00  0.00            
ATOM     57  H24 BCD     1      12.370  23.530  16.420  1.00  0.00            
ATOM     58  H25 BCD     1      10.600  24.300  15.500  1.00  0.00            
ATOM     59  H26 BCD     1      11.000  24.900  18.730  1.00  0.00            
ATOM     60  H27 BCD     1      14.000  24.330  18.370  1.00  0.00            
ATOM     61  H28 BCD     1      14.150  24.960  20.660  1.00  0.00            
ATOM     62  H29 BCD     1      13.370  26.400  19.850  1.00  0.00            
ATOM     63  H30 BCD     1      12.230  24.380  21.420  1.00  0.00            
ATOM     64  C19 BCD     1      15.950  18.270  16.910  1.00  0.00            
ATOM     65  O16 BCD     1      16.290  19.030  15.740  1.00  0.00            
ATOM     66  C20 BCD     1      14.470  17.960  17.080  1.00  0.00            
ATOM     67  O17 BCD     1      14.050  17.080  16.040  1.00  0.00            
ATOM     68  C21 BCD     1      13.700  19.260  17.070  1.00  0.00            
ATOM     69  O18 BCD     1      12.330  18.980  17.370  1.00  0.00            
ATOM     70  C22 BCD     1      14.310  20.260  18.140  1.00  0.00            
ATOM     71  C23 BCD     1      15.860  20.250  18.200  1.00  0.00            
ATOM     72  O19 BCD     1      16.370  18.910  18.080  1.00  0.00            
ATOM     73  C24 BCD     1      16.290  20.780  19.560  1.00  0.00            
ATOM     74  O20 BCD     1      17.680  20.950  19.520  1.00  0.00            
ATOM     75  H31 BCD     1      16.480  17.320  16.800  1.00  0.00            
ATOM     76  H32 BCD     1      14.240  17.560  18.080  1.00  0.00            
ATOM     77  H33 BCD     1      14.570  16.280  16.150  1.00  0.00            
ATOM     78  H34 BCD     1      13.860  19.660  16.070  1.00  0.00            
ATOM     79  H35 BCD     1      11.960  19.860  17.280  1.00  0.00            
ATOM     80  H36 BCD     1      13.940  19.830  19.080  1.00  0.00            
ATOM     81  H37 BCD     1      16.300  20.850  17.390  1.00  0.00            
ATOM     82  H38 BCD     1      15.840  21.750  19.800  1.00  0.00            
ATOM     83  H39 BCD     1      16.060  20.140  20.420  1.00  0.00            
ATOM     84  H40 BCD     1      18.170  20.150  19.760  1.00  0.00            
ATOM     85  C25 BCD     1      17.690  18.790  11.940  1.00  0.00            
ATOM     86  O21 BCD     1      17.550  20.260  11.790  1.00  0.00            
ATOM     87  C26 BCD     1      16.350  18.120  12.130  1.00  0.00            
ATOM     88  O22 BCD     1      15.440  18.320  11.040  1.00  0.00            
ATOM     89  C27 BCD     1      15.710  18.690  13.450  1.00  0.00            
ATOM     90  O23 BCD     1      14.370  18.080  13.520  1.00  0.00            
ATOM     91  C28 BCD     1      16.700  18.390  14.570  1.00  0.00            
ATOM     92  C29 BCD     1      18.070  18.930  14.380  1.00  0.00            
ATOM     93  O24 BCD     1      18.530  18.560  13.020  1.00  0.00            
ATOM     94  C30 BCD     1      19.050  18.480  15.420  1.00  0.00            
ATOM     95  O25 BCD     1      19.100  17.060  15.490  1.00  0.00            
ATOM     96  H41 BCD     1      18.240  18.390  11.080  1.00  0.00            
ATOM     97  H42 BCD     1      16.470  17.030  12.150  1.00  0.00            
ATOM     98  H43 BCD     1      14.600  18.040  11.410  1.00  0.00            
ATOM     99  H44 BCD     1      15.720  19.780  13.290  1.00  0.00            
ATOM    100  H45 BCD     1      14.070  17.860  14.410  1.00  0.00            
ATOM    101  H46 BCD     1      16.750  17.300  14.690  1.00  0.00            
ATOM    102  H47 BCD     1      17.930  20.020  14.400  1.00  0.00            
ATOM    103  H48 BCD     1      20.010  18.990  15.300  1.00  0.00            
ATOM    104  H49 BCD     1      18.620  18.780  16.390  1.00  0.00            
ATOM    105  H50 BCD     1      19.530  16.690  14.710  1.00  0.00            
ATOM    106  C31 BCD     1      18.380  23.230   9.100  1.00  0.00            
ATOM    107  O26 BCD     1      17.590  24.170   9.760  1.00  0.00            
ATOM    108  C32 BCD     1      17.630  22.010   8.560  1.00  0.00            
ATOM    109  O27 BCD     1      16.640  22.410   7.660  1.00  0.00            
ATOM    110  C33 BCD     1      17.090  21.090   9.670  1.00  0.00            
ATOM    111  C34 BCD     1      18.200  20.770  10.660  1.00  0.00            
ATOM    112  C35 BCD     1      18.990  22.040  11.090  1.00  0.00            
ATOM    113  O28 BCD     1      19.480  22.810   9.980  1.00  0.00            
ATOM    114  C36 BCD     1      20.180  21.760  12.000  1.00  0.00            
ATOM    115  O29 BCD     1      21.170  20.750  11.680  1.00  0.00            
ATOM    116  O30 BCD     1      16.460  20.020   9.090  1.00  0.00            
ATOM    117  H51 BCD     1      18.800  23.680   8.200  1.00  0.00            
ATOM    118  H52 BCD     1      18.380  21.520   7.930  1.00  0.00            
ATOM    119  H53 BCD     1      16.350  21.650   7.160  1.00  0.00            
ATOM    120  H54 BCD     1      16.320  21.680  10.180  1.00  0.00            
ATOM    121  H55 BCD     1      15.840  19.650   9.730  1.00  0.00            
ATOM    122  H56 BCD     1      18.810  19.990  10.190  1.00  0.00            
ATOM    123  H57 BCD     1      18.200  22.650  11.550  1.00  0.00            
ATOM    124  H58 BCD     1      20.610  22.760  12.160  1.00  0.00            
ATOM    125  H59 BCD     1      19.740  21.510  12.980  1.00  0.00            
ATOM    126  H60 BCD     1      21.880  20.800  12.330  1.00  0.00            
ATOM    127  C37 BCD     1      16.890  28.220  10.170  1.00  0.00            
ATOM    128  O31 BCD     1      15.830  27.960  11.060  1.00  0.00            
ATOM    129  C38 BCD     1      16.750  27.560   8.830  1.00  0.00            
ATOM    130  O32 BCD     1      15.540  28.040   8.210  1.00  0.00            
ATOM    131  C39 BCD     1      16.700  26.050   8.850  1.00  0.00            
ATOM    132  O33 BCD     1      16.620  25.420   7.560  1.00  0.00            
ATOM    133  C40 BCD     1      17.910  25.500   9.630  1.00  0.00            
ATOM    134  C41 BCD     1      18.130  26.210  10.970  1.00  0.00            
ATOM    135  O34 BCD     1      18.060  27.670  10.830  1.00  0.00            
ATOM    136  C42 BCD     1      19.420  25.710  11.600  1.00  0.00            
ATOM    137  O35 BCD     1      19.670  26.440  12.790  1.00  0.00            
ATOM    138  H61 BCD     1      17.050  29.300  10.050  1.00  0.00            
ATOM    139  H62 BCD     1      17.560  27.860   8.160  1.00  0.00            
ATOM    140  H63 BCD     1      15.870  28.670   7.560  1.00  0.00            
ATOM    141  H64 BCD     1      15.750  25.860   9.370  1.00  0.00            
ATOM    142  H65 BCD     1      16.520  24.480   7.720  1.00  0.00            
ATOM    143  H66 BCD     1      18.830  25.610   9.050  1.00  0.00            
ATOM    144  H67 BCD     1      17.270  25.960  11.610  1.00  0.00            
ATOM    145  H68 BCD     1      19.290  24.680  11.950  1.00  0.00            
ATOM    146  H69 BCD     1      20.200  25.780  10.830  1.00  0.00            
ATOM    147  H70 BCD     1      20.370  27.090  12.700  1.00  0.00            
ATOM    148  C1  CZ3     2      16.200  23.660  15.380  1.00  0.00            
ATOM    149  C2  CZ3     2      16.450  22.940  14.020  1.00  0.00            
ATOM    150  O1  CZ3     2      15.220  22.940  13.240  1.00  0.00            
ATOM    151  C3  CZ3     2      14.120  22.400  13.950  1.00  0.00            
ATOM    152  N1  CZ3     2      12.930  22.530  12.990  1.00  0.00            
ATOM    153  C4  CZ3     2      12.020  23.580  13.050  1.00  0.00            
ATOM    154  O2  CZ3     2      12.180  24.440  13.900  1.00  0.00            
ATOM    155  C5  CZ3     2      10.810  23.550  12.100  1.00  0.00            
ATOM    156  Cl1 CZ3     2       9.380  24.090  13.020  1.00  0.00            
ATOM    157  C6  CZ3     2      12.940  21.560  11.970  1.00  0.00            
ATOM    158  C7  CZ3     2      12.390  20.290  12.240  1.00  0.00            
ATOM    159  C8  CZ3     2      11.740  20.000  13.600  1.00  0.00            
ATOM    160  C9  CZ3     2      12.420  19.310  11.290  1.00  0.00            
ATOM    161  C10 CZ3     2      13.100  19.590  10.110  1.00  0.00            
ATOM    162  C11 CZ3     2      13.490  20.840   9.750  1.00  0.00            
ATOM    163  C12 CZ3     2      13.350  21.900  10.680  1.00  0.00            
ATOM    164  C13 CZ3     2      13.860  23.310  10.340  1.00  0.00            
ATOM    165  C14 CZ3     2      13.150  23.840   9.180  1.00  0.00            
ATOM    166  H1  CZ3     2      15.590  24.570  15.350  1.00  0.00            
ATOM    167  H2  CZ3     2      15.680  22.920  16.000  1.00  0.00            
ATOM    168  H3  CZ3     2      17.120  23.820  15.960  1.00  0.00            
ATOM    169  H4  CZ3     2      16.760  21.960  14.430  1.00  0.00            
ATOM    170  H5  CZ3     2      17.310  23.460  13.580  1.00  0.00            
ATOM    171  H6  CZ3     2      13.850  22.950  14.860  1.00  0.00            
ATOM    172  H7  CZ3     2      14.290  21.340  14.170  1.00  0.00            
ATOM    173  H8  CZ3     2      10.510  22.530  11.800  1.00  0.00            
ATOM    174  H9  CZ3     2      11.010  24.160  11.210  1.00  0.00            
ATOM    175  H10 CZ3     2      12.470  19.510  14.250  1.00  0.00            
ATOM    176  H11 CZ3     2      11.390  20.890  14.140  1.00  0.00            
ATOM    177  H12 CZ3     2      10.940  19.270  13.480  1.00  0.00            
ATOM    178  H13 CZ3     2      11.890  18.370  11.330  1.00  0.00            
ATOM    179  H14 CZ3     2      13.180  18.810   9.350  1.00  0.00            
ATOM    180  H15 CZ3     2      13.910  21.070   8.770  1.00  0.00            
ATOM    181  H16 CZ3     2      14.900  23.140  10.020  1.00  0.00            
ATOM    182  H17 CZ3     2      13.860  24.010  11.190  1.00  0.00            
ATOM    183  H18 CZ3     2      13.610  23.490   8.250  1.00  0.00            
ATOM    184  H19 CZ3     2      12.060  23.710   9.170  1.00  0.00            
ATOM    185  H20 CZ3     2      13.280  24.930   9.240  1.00  0.00            
TER
ENDMDL
MODEL        1
ATOM      1  C1  BCD     1      21.320  13.880  21.240  1.00  0.00            
ATOM      2  O1  BCD     1      20.140  13.590  20.460  1.00  0.00            
ATOM      3  C2  BCD     1      21.470  15.380  21.500  1.00  0.00            
ATOM      4  O2  BCD     1      20.340  15.970  22.070  1.00  0.00            
ATOM      5  C3  BCD     1      21.930  16.130  20.200  1.00  0.00            
ATOM      6  O3  BCD     1      22.380  17.470  20.480  1.00  0.00            
ATOM      7  C4  BCD     1      23.070  15.320  19.500  1.00  0.00            
ATOM      8  C5  BCD     1      22.830  13.820  19.400  1.00  0.00            
ATOM      9  O4  BCD     1      22.430  13.330  20.610  1.00  0.00            
ATOM     10  C6  BCD     1      24.040  12.990  19.020  1.00  0.00            
ATOM     11  O5  BCD     1      25.250  13.430  19.640  1.00  0.00            
ATOM     12  H1  BCD     1      21.170  13.230  22.120  1.00  0.00            
ATOM     13  H2  BCD     1      22.210  15.610  22.280  1.00  0.00            
ATOM     14  H3  BCD     1      20.420  15.700  22.990  1.00  0.00            
ATOM     15  H4  BCD     1      21.110  16.090  19.470  1.00  0.00            
ATOM     16  H5  BCD     1      21.700  17.940  20.950  1.00  0.00            
ATOM     17  H6  BCD     1      24.020  15.540  20.010  1.00  0.00            
ATOM     18  H7  BCD     1      22.130  13.640  18.570  1.00  0.00            
ATOM     19  H8  BCD     1      23.890  11.920  19.230  1.00  0.00            
ATOM     20  H9  BCD     1      24.170  13.160  17.950  1.00  0.00            
ATOM     21  H10 BCD     1      25.110  13.450  20.590  1.00  0.00            
ATOM     22  C7  BCD     1      16.910  10.970  20.510  1.00  0.00            
ATOM     23  O6  BCD     1      16.990  10.530  19.110  1.00  0.00            
ATOM     24  C8  BCD     1      16.670  12.470  20.730  1.00  0.00            
ATOM     25  O7  BCD     1      15.420  12.900  20.130  1.00  0.00            
ATOM     26  C9  BCD     1      17.880  13.250  20.290  1.00  0.00            
ATOM     27  O8  BCD     1      17.600  14.640  20.550  1.00  0.00            
ATOM     28  C10 BCD     1      19.160  12.670  20.940  1.00  0.00            
ATOM     29  C11 BCD     1      19.320  11.210  20.710  1.00  0.00            
ATOM     30  O9  BCD     1      18.090  10.630  21.180  1.00  0.00            
ATOM     31  C12 BCD     1      20.540  10.680  21.430  1.00  0.00            
ATOM     32  O10 BCD     1      20.430  10.760  22.890  1.00  0.00            
ATOM     33  H11 BCD     1      16.180  10.360  21.050  1.00  0.00            
ATOM     34  H12 BCD     1      16.570  12.580  21.820  1.00  0.00            
ATOM     35  H13 BCD     1      15.450  13.860  20.140  1.00  0.00            
ATOM     36  H14 BCD     1      18.030  13.150  19.210  1.00  0.00            
ATOM     37  H15 BCD     1      18.380  15.190  20.400  1.00  0.00            
ATOM     38  H16 BCD     1      19.030  12.880  22.010  1.00  0.00            
ATOM     39  H17 BCD     1      19.400  10.980  19.640  1.00  0.00            
ATOM     40  H18 BCD     1      20.420   9.640  21.100  1.00  0.00            
ATOM     41  H19 BCD     1      21.480  11.110  21.050  1.00  0.00            
ATOM     42  H20 BCD     1      20.910   9.970  23.180  1.00  0.00            
ATOM     43  C13 BCD     1      15.070   8.830  15.990  1.00  0.00            
ATOM     44  O11 BCD     1      15.950   9.660  15.230  1.00  0.00            
ATOM     45  C14 BCD     1      14.200   9.690  16.860  1.00  0.00            
ATOM     46  O12 BCD     1      13.390  10.590  16.100  1.00  0.00            
ATOM     47  C15 BCD     1      14.940  10.490  17.920  1.00  0.00            
ATOM     48  O13 BCD     1      14.070  11.060  18.900  1.00  0.00            
ATOM     49  C16 BCD     1      16.040   9.600  18.600  1.00  0.00            
ATOM     50  C17 BCD     1      16.740   8.530  17.690  1.00  0.00            
ATOM     51  O14 BCD     1      15.870   8.000  16.790  1.00  0.00            
ATOM     52  C18 BCD     1      17.360   7.330  18.410  1.00  0.00            
ATOM     53  O15 BCD     1      18.010   6.410  17.550  1.00  0.00            
ATOM     54  H21 BCD     1      14.340   8.300  15.370  1.00  0.00            
ATOM     55  H22 BCD     1      13.580   8.990  17.450  1.00  0.00            
ATOM     56  H23 BCD     1      13.410  10.380  15.160  1.00  0.00            
ATOM     57  H24 BCD     1      15.530  11.250  17.400  1.00  0.00            
ATOM     58  H25 BCD     1      14.520  11.850  19.230  1.00  0.00            
ATOM     59  H26 BCD     1      15.590   9.140  19.490  1.00  0.00            
ATOM     60  H27 BCD     1      17.480   8.980  17.020  1.00  0.00            
ATOM     61  H28 BCD     1      18.120   7.740  19.090  1.00  0.00            
ATOM     62  H29 BCD     1      16.590   6.780  18.950  1.00  0.00            
ATOM     63  H30 BCD     1      17.970   5.500  17.880  1.00  0.00            
ATOM     64  C19 BCD     1      16.920  10.060  11.090  1.00  0.00            
ATOM     65  O16 BCD     1      17.490  11.340  11.290  1.00  0.00            
ATOM     66  C20 BCD     1      15.440  10.160  11.430  1.00  0.00            
ATOM     67  O17 BCD     1      14.780  11.110  10.610  1.00  0.00            
ATOM     68  C21 BCD     1      15.240  10.390  12.910  1.00  0.00            
ATOM     69  O18 BCD     1      13.830  10.340  13.290  1.00  0.00            
ATOM     70  C22 BCD     1      16.010   9.290  13.790  1.00  0.00            
ATOM     71  C23 BCD     1      17.460   9.150  13.360  1.00  0.00            
ATOM     72  O19 BCD     1      17.460   9.000  11.900  1.00  0.00            
ATOM     73  C24 BCD     1      18.170   8.020  14.010  1.00  0.00            
ATOM     74  O20 BCD     1      17.530   6.840  13.730  1.00  0.00            
ATOM     75  H31 BCD     1      17.020   9.850  10.020  1.00  0.00            
ATOM     76  H32 BCD     1      15.030   9.160  11.220  1.00  0.00            
ATOM     77  H33 BCD     1      13.830  10.990  10.580  1.00  0.00            
ATOM     78  H34 BCD     1      15.720  11.360  13.100  1.00  0.00            
ATOM     79  H35 BCD     1      13.480  11.240  13.310  1.00  0.00            
ATOM     80  H36 BCD     1      15.510   8.330  13.640  1.00  0.00            
ATOM     81  H37 BCD     1      18.050  10.040  13.620  1.00  0.00            
ATOM     82  H38 BCD     1      19.220   7.990  13.680  1.00  0.00            
ATOM     83  H39 BCD     1      18.170   8.170  15.090  1.00  0.00            
ATOM     84  H40 BCD     1      18.170   6.120  13.760  1.00  0.00            
ATOM     85  C25 BCD     1      19.830  14.250   9.590  1.00  0.00            
ATOM     86  O21 BCD     1      20.220  14.680  10.870  1.00  0.00            
ATOM     87  C26 BCD     1      18.280  14.430   9.430  1.00  0.00            
ATOM     88  O22 BCD     1      17.890  15.820   9.600  1.00  0.00            
ATOM     89  C27 BCD     1      17.510  13.420  10.370  1.00  0.00            
ATOM     90  O23 BCD     1      16.070  13.450  10.070  1.00  0.00            
ATOM     91  C28 BCD     1      17.970  12.000  10.150  1.00  0.00            
ATOM     92  C29 BCD     1      19.540  11.910  10.190  1.00  0.00            
ATOM     93  O24 BCD     1      20.150  12.890   9.330  1.00  0.00            
ATOM     94  C30 BCD     1      20.060  10.570   9.760  1.00  0.00            
ATOM     95  O25 BCD     1      19.400  10.040   8.570  1.00  0.00            
ATOM     96  H41 BCD     1      20.200  14.920   8.800  1.00  0.00            
ATOM     97  H42 BCD     1      17.980  14.150   8.410  1.00  0.00            
ATOM     98  H43 BCD     1      18.310  16.220  10.370  1.00  0.00            
ATOM     99  H44 BCD     1      17.660  13.670  11.420  1.00  0.00            
ATOM    100  H45 BCD     1      15.620  12.690  10.450  1.00  0.00            
ATOM    101  H46 BCD     1      17.570  11.590   9.210  1.00  0.00            
ATOM    102  H47 BCD     1      19.930  12.000  11.210  1.00  0.00            
ATOM    103  H48 BCD     1      21.140  10.610   9.570  1.00  0.00            
ATOM    104  H49 BCD     1      19.920   9.830  10.560  1.00  0.00            
ATOM    105  H50 BCD     1      19.410  10.730   7.910  1.00  0.00            
ATOM    106  C31 BCD     1      22.840  17.210  12.740  1.00  0.00            
ATOM    107  O26 BCD     1      22.670  16.600  13.990  1.00  0.00            
ATOM    108  C32 BCD     1      21.540  17.930  12.350  1.00  0.00            
ATOM    109  O27 BCD     1      21.170  18.820  13.430  1.00  0.00            
ATOM    110  C33 BCD     1      20.520  16.850  11.930  1.00  0.00            
ATOM    111  C34 BCD     1      21.120  15.810  11.010  1.00  0.00            
ATOM    112  C35 BCD     1      22.470  15.280  11.540  1.00  0.00            
ATOM    113  O28 BCD     1      23.360  16.330  11.760  1.00  0.00            
ATOM    114  C36 BCD     1      23.130  14.160  10.710  1.00  0.00            
ATOM    115  O29 BCD     1      22.970  14.370   9.340  1.00  0.00            
ATOM    116  O30 BCD     1      19.280  17.380  11.400  1.00  0.00            
ATOM    117  H51 BCD     1      23.550  18.020  12.910  1.00  0.00            
ATOM    118  H52 BCD     1      21.680  18.530  11.440  1.00  0.00            
ATOM    119  H53 BCD     1      20.470  18.460  13.990  1.00  0.00            
ATOM    120  H54 BCD     1      20.270  16.320  12.850  1.00  0.00            
ATOM    121  H55 BCD     1      18.720  17.850  12.030  1.00  0.00            
ATOM    122  H56 BCD     1      21.270  16.220  10.000  1.00  0.00            
ATOM    123  H57 BCD     1      22.290  14.780  12.500  1.00  0.00            
ATOM    124  H58 BCD     1      24.190  14.080  10.980  1.00  0.00            
ATOM    125  H59 BCD     1      22.630  13.220  10.970  1.00  0.00            
ATOM    126  H60 BCD     1      23.790  14.190   8.870  1.00  0.00            
ATOM    127  C37 BCD     1      24.280  16.350  17.670  1.00  0.00            
ATOM    128  O31 BCD     1      23.110  15.720  18.160  1.00  0.00            
ATOM    129  C38 BCD     1      24.060  17.740  17.160  1.00  0.00            
ATOM    130  O32 BCD     1      23.540  18.490  18.200  1.00  0.00            
ATOM    131  C39 BCD     1      23.130  17.730  15.910  1.00  0.00            
ATOM    132  O33 BCD     1      23.070  19.030  15.350  1.00  0.00            
ATOM    133  C40 BCD     1      23.750  16.780  14.870  1.00  0.00            
ATOM    134  C41 BCD     1      24.030  15.480  15.490  1.00  0.00            
ATOM    135  O34 BCD     1      24.900  15.600  16.600  1.00  0.00            
ATOM    136  C42 BCD     1      24.670  14.550  14.480  1.00  0.00            
ATOM    137  O35 BCD     1      24.930  13.280  15.120  1.00  0.00            
ATOM    138  H61 BCD     1      25.110  16.420  18.380  1.00  0.00            
ATOM    139  H62 BCD     1      25.030  18.140  16.840  1.00  0.00            
ATOM    140  H63 BCD     1      23.090  17.860  18.760  1.00  0.00            
ATOM    141  H64 BCD     1      22.150  17.330  16.170  1.00  0.00            
ATOM    142  H65 BCD     1      22.340  19.080  14.730  1.00  0.00            
ATOM    143  H66 BCD     1      24.670  17.220  14.460  1.00  0.00            
ATOM    144  H67 BCD     1      23.030  15.170  15.830  1.00  0.00            
ATOM    145  H68 BCD     1      24.010  14.420  13.610  1.00  0.00            
ATOM    146  H69 BCD     1      25.540  15.050  14.030  1.00  0.00            
ATOM    147  H70 BCD     1      25.620  13.410  15.770  1.00  0.00            
ATOM    148  C1  CZ3     2      21.570  10.560  17.510  1.00  0.00            
ATOM    149  C2  CZ3     2      20.130  10.480  16.930  1.00  0.00            
ATOM    150  O1  CZ3     2      19.630  11.830  16.730  1.00  0.00            
ATOM    151  C3  CZ3     2      18.310  12.050  16.150  1.00  0.00            
ATOM    152  N1  CZ3     2      18.170  13.450  15.660  1.00  0.00            
ATOM    153  C4  CZ3     2      18.840  13.920  14.540  1.00  0.00            
ATOM    154  O2  CZ3     2      18.500  14.970  14.040  1.00  0.00            
ATOM    155  C5  CZ3     2      19.990  13.200  13.840  1.00  0.00            
ATOM    156  Cl1 CZ3     2      21.550  13.250  14.770  1.00  0.00            
ATOM    157  C6  CZ3     2      17.250  14.310  16.340  1.00  0.00            
ATOM    158  C7  CZ3     2      17.730  15.330  17.250  1.00  0.00            
ATOM    159  C8  CZ3     2      19.270  15.440  17.460  1.00  0.00            
ATOM    160  C9  CZ3     2      16.850  16.200  17.910  1.00  0.00            
ATOM    161  C10 CZ3     2      15.520  16.040  17.890  1.00  0.00            
ATOM    162  C11 CZ3     2      15.000  15.060  16.960  1.00  0.00            
ATOM    163  C12 CZ3     2      15.850  14.210  16.210  1.00  0.00            
ATOM    164  C13 CZ3     2      15.290  13.200  15.240  1.00  0.00            
ATOM    165  C14 CZ3     2      15.340  13.910  13.850  1.00  0.00            
ATOM    166  H1  CZ3     2      22.170   9.640  17.480  1.00  0.00            
ATOM    167  H2  CZ3     2      22.270  11.290  17.080  1.00  0.00            
ATOM    168  H3  CZ3     2      21.480  10.760  18.590  1.00  0.00            
ATOM    169  H4  CZ3     2      19.540   9.910  17.660  1.00  0.00            
ATOM    170  H5  CZ3     2      20.060   9.900  16.010  1.00  0.00            
ATOM    171  H6  CZ3     2      17.540  11.910  16.920  1.00  0.00            
ATOM    172  H7  CZ3     2      18.230  11.340  15.320  1.00  0.00            
ATOM    173  H8  CZ3     2      20.300  13.580  12.860  1.00  0.00            
ATOM    174  H9  CZ3     2      19.640  12.160  13.770  1.00  0.00            
ATOM    175  H10 CZ3     2      19.850  15.340  16.540  1.00  0.00            
ATOM    176  H11 CZ3     2      19.580  16.410  17.870  1.00  0.00            
ATOM    177  H12 CZ3     2      19.560  14.610  18.120  1.00  0.00            
ATOM    178  H13 CZ3     2      17.320  17.080  18.360  1.00  0.00            
ATOM    179  H14 CZ3     2      14.870  16.770  18.340  1.00  0.00            
ATOM    180  H15 CZ3     2      13.920  14.910  16.940  1.00  0.00            
ATOM    181  H16 CZ3     2      14.300  12.830  15.530  1.00  0.00            
ATOM    182  H17 CZ3     2      15.940  12.330  15.310  1.00  0.00            
ATOM    183  H18 CZ3     2      16.330  14.100  13.420  1.00  0.00            
ATOM    184  H19 CZ3     2      14.770  13.310  13.140  1.00  0.00            
ATOM    185  H20 CZ3     2      14.810  14.870  13.910  1.00  0.00            
TER
ENDMDL
MODEL        1
ATOM      1  C1  BCD     1      23.660  13.050  20.550  1.00  0.00            
ATOM      2  O1  BCD     1      22.330  12.550  20.320  1.00  0.00            
ATOM      3  C2  BCD     1      23.840  14.530  20.380  1.00  0.00            
ATOM      4  O2  BCD     1      22.970  15.190  21.340  1.00  0.00            
ATOM      5  C3  BCD     1      23.490  14.980  18.980  1.00  0.00            
ATOM      6  O3  BCD     1      23.640  16.440  18.780  1.00  0.00            
ATOM      7  C4  BCD     1      24.260  14.130  17.990  1.00  0.00            
ATOM      8  C5  BCD     1      24.150  12.660  18.260  1.00  0.00            
ATOM      9  O4  BCD     1      24.540  12.480  19.620  1.00  0.00            
ATOM     10  C6  BCD     1      25.140  11.860  17.340  1.00  0.00            
ATOM     11  O5  BCD     1      26.450  12.350  17.400  1.00  0.00            
ATOM     12  H1  BCD     1      24.000  12.660  21.520  1.00  0.00            
ATOM     13  H2  BCD     1      24.900  14.820  20.460  1.00  0.00            
ATOM     14  H3  BCD     1      23.140  16.130  21.290  1.00  0.00            
ATOM     15  H4  BCD     1      22.490  14.580  18.800  1.00  0.00            
ATOM     16  H5  BCD     1      23.030  16.900  19.370  1.00  0.00            
ATOM     17  H6  BCD     1      25.300  14.460  18.150  1.00  0.00            
ATOM     18  H7  BCD     1      23.150  12.280  18.030  1.00  0.00            
ATOM     19  H8  BCD     1      24.970  10.810  17.610  1.00  0.00            
ATOM     20  H9  BCD     1      24.730  11.850  16.310  1.00  0.00            
ATOM     21  H10 BCD     1      26.970  11.670  16.970  1.00  0.00            
ATOM     22  C7  BCD     1      19.430  10.150  22.030  1.00  0.00            
ATOM     23  O6  BCD     1      18.960   9.810  20.690  1.00  0.00            
ATOM     24  C8  BCD     1      19.340  11.640  22.320  1.00  0.00            
ATOM     25  O7  BCD     1      18.020  12.090  22.070  1.00  0.00            
ATOM     26  C9  BCD     1      20.270  12.470  21.500  1.00  0.00            
ATOM     27  O8  BCD     1      20.340  13.830  22.020  1.00  0.00            
ATOM     28  C10 BCD     1      21.680  11.890  21.380  1.00  0.00            
ATOM     29  C11 BCD     1      21.760  10.390  21.260  1.00  0.00            
ATOM     30  O9  BCD     1      20.810   9.800  22.190  1.00  0.00            
ATOM     31  C12 BCD     1      23.150   9.970  21.510  1.00  0.00            
ATOM     32  O10 BCD     1      23.630  10.420  22.790  1.00  0.00            
ATOM     33  H11 BCD     1      18.870   9.590  22.780  1.00  0.00            
ATOM     34  H12 BCD     1      19.470  11.730  23.410  1.00  0.00            
ATOM     35  H13 BCD     1      17.900  13.000  22.340  1.00  0.00            
ATOM     36  H14 BCD     1      19.800  12.590  20.520  1.00  0.00            
ATOM     37  H15 BCD     1      21.170  14.140  21.640  1.00  0.00            
ATOM     38  H16 BCD     1      22.120  12.170  22.340  1.00  0.00            
ATOM     39  H17 BCD     1      21.500  10.030  20.260  1.00  0.00            
ATOM     40  H18 BCD     1      23.100   8.870  21.490  1.00  0.00            
ATOM     41  H19 BCD     1      23.820  10.270  20.700  1.00  0.00            
ATOM     42  H20 BCD     1      24.590  10.320  22.750  1.00  0.00            
ATOM     43  C13 BCD     1      16.170   7.360  18.750  1.00  0.00            
ATOM     44  O11 BCD     1      16.400   8.190  17.570  1.00  0.00            
ATOM     45  C14 BCD     1      15.640   8.180  19.870  1.00  0.00            
ATOM     46  O12 BCD     1      14.410   8.750  19.450  1.00  0.00            
ATOM     47  C15 BCD     1      16.580   9.290  20.200  1.00  0.00            
ATOM     48  O13 BCD     1      16.160  10.070  21.300  1.00  0.00            
ATOM     49  C16 BCD     1      17.980   8.750  20.610  1.00  0.00            
ATOM     50  C17 BCD     1      18.380   7.770  19.520  1.00  0.00            
ATOM     51  O14 BCD     1      17.420   6.800  19.090  1.00  0.00            
ATOM     52  C18 BCD     1      19.680   7.030  19.810  1.00  0.00            
ATOM     53  O15 BCD     1      19.460   6.070  20.900  1.00  0.00            
ATOM     54  H21 BCD     1      15.440   6.570  18.570  1.00  0.00            
ATOM     55  H22 BCD     1      15.520   7.480  20.710  1.00  0.00            
ATOM     56  H23 BCD     1      14.380   8.740  18.490  1.00  0.00            
ATOM     57  H24 BCD     1      16.650   9.930  19.310  1.00  0.00            
ATOM     58  H25 BCD     1      16.810  10.780  21.380  1.00  0.00            
ATOM     59  H26 BCD     1      17.860   8.300  21.600  1.00  0.00            
ATOM     60  H27 BCD     1      18.640   8.290  18.590  1.00  0.00            
ATOM     61  H28 BCD     1      19.900   6.400  18.940  1.00  0.00            
ATOM     62  H29 BCD     1      20.390   7.830  20.050  1.00  0.00            
ATOM     63  H30 BCD     1      20.210   5.900  21.470  1.00  0.00            
ATOM     64  C19 BCD     1      15.910   8.030  13.530  1.00  0.00            
ATOM     65  O16 BCD     1      16.590   9.300  13.300  1.00  0.00            
ATOM     66  C20 BCD     1      14.590   8.120  14.260  1.00  0.00            
ATOM     67  O17 BCD     1      13.730   9.000  13.570  1.00  0.00            
ATOM     68  C21 BCD     1      14.860   8.480  15.740  1.00  0.00            
ATOM     69  O18 BCD     1      13.640   8.410  16.560  1.00  0.00            
ATOM     70  C22 BCD     1      15.970   7.650  16.370  1.00  0.00            
ATOM     71  C23 BCD     1      17.190   7.410  15.470  1.00  0.00            
ATOM     72  O19 BCD     1      16.760   7.100  14.180  1.00  0.00            
ATOM     73  C24 BCD     1      18.000   6.240  16.010  1.00  0.00            
ATOM     74  O20 BCD     1      17.190   5.080  16.040  1.00  0.00            
ATOM     75  H31 BCD     1      15.580   7.630  12.560  1.00  0.00            
ATOM     76  H32 BCD     1      14.090   7.140  14.350  1.00  0.00            
ATOM     77  H33 BCD     1      12.840   9.030  13.940  1.00  0.00            
ATOM     78  H34 BCD     1      15.130   9.540  15.800  1.00  0.00            
ATOM     79  H35 BCD     1      12.910   8.570  15.950  1.00  0.00            
ATOM     80  H36 BCD     1      15.590   6.660  16.640  1.00  0.00            
ATOM     81  H37 BCD     1      17.810   8.310  15.500  1.00  0.00            
ATOM     82  H38 BCD     1      18.790   6.080  15.270  1.00  0.00            
ATOM     83  H39 BCD     1      18.350   6.420  17.030  1.00  0.00            
ATOM     84  H40 BCD     1      16.510   5.350  15.420  1.00  0.00            
ATOM     85  C25 BCD     1      17.700  11.500  10.020  1.00  0.00            
ATOM     86  O21 BCD     1      18.460  12.260  10.980  1.00  0.00            
ATOM     87  C26 BCD     1      16.210  11.620  10.340  1.00  0.00            
ATOM     88  O22 BCD     1      15.850  12.980  10.250  1.00  0.00            
ATOM     89  C27 BCD     1      15.940  11.090  11.760  1.00  0.00            
ATOM     90  O23 BCD     1      14.520  11.110  12.050  1.00  0.00            
ATOM     91  C28 BCD     1      16.490   9.710  11.910  1.00  0.00            
ATOM     92  C29 BCD     1      17.940   9.510  11.350  1.00  0.00            
ATOM     93  O24 BCD     1      18.040  10.150  10.120  1.00  0.00            
ATOM     94  C30 BCD     1      18.550   8.070  11.370  1.00  0.00            
ATOM     95  O25 BCD     1      17.770   7.230  10.500  1.00  0.00            
ATOM     96  H41 BCD     1      17.850  11.820   8.980  1.00  0.00            
ATOM     97  H42 BCD     1      15.610  11.020   9.640  1.00  0.00            
ATOM     98  H43 BCD     1      15.830  13.180   9.310  1.00  0.00            
ATOM     99  H44 BCD     1      16.450  11.780  12.440  1.00  0.00            
ATOM    100  H45 BCD     1      14.220  10.460  12.700  1.00  0.00            
ATOM    101  H46 BCD     1      15.830   9.060  11.330  1.00  0.00            
ATOM    102  H47 BCD     1      18.630  10.130  11.940  1.00  0.00            
ATOM    103  H48 BCD     1      19.630   8.130  11.210  1.00  0.00            
ATOM    104  H49 BCD     1      18.450   7.740  12.410  1.00  0.00            
ATOM    105  H50 BCD     1      17.970   7.580   9.630  1.00  0.00            
ATOM    106  C31 BCD     1      21.570  14.970  11.260  1.00  0.00            
ATOM    107  O26 BCD     1      21.790  14.430  12.580  1.00  0.00            
ATOM    108  C32 BCD     1      20.170  15.520  11.050  1.00  0.00            
ATOM    109  O27 BCD     1      20.050  16.680  11.890  1.00  0.00            
ATOM    110  C33 BCD     1      19.040  14.500  11.240  1.00  0.00            
ATOM    111  C34 BCD     1      19.290  13.240  10.380  1.00  0.00            
ATOM    112  C35 BCD     1      20.760  12.800  10.610  1.00  0.00            
ATOM    113  O28 BCD     1      21.680  13.850  10.320  1.00  0.00            
ATOM    114  C36 BCD     1      21.220  11.500   9.920  1.00  0.00            
ATOM    115  O29 BCD     1      21.040  11.440   8.560  1.00  0.00            
ATOM    116  O30 BCD     1      17.760  15.090  10.830  1.00  0.00            
ATOM    117  H51 BCD     1      22.260  15.790  11.010  1.00  0.00            
ATOM    118  H52 BCD     1      20.190  15.760   9.980  1.00  0.00            
ATOM    119  H53 BCD     1      20.750  16.610  12.550  1.00  0.00            
ATOM    120  H54 BCD     1      19.160  14.140  12.280  1.00  0.00            
ATOM    121  H55 BCD     1      17.100  14.420  11.030  1.00  0.00            
ATOM    122  H56 BCD     1      19.040  13.520   9.340  1.00  0.00            
ATOM    123  H57 BCD     1      20.820  12.650  11.700  1.00  0.00            
ATOM    124  H58 BCD     1      22.320  11.450  10.010  1.00  0.00            
ATOM    125  H59 BCD     1      20.750  10.670  10.450  1.00  0.00            
ATOM    126  H60 BCD     1      21.570  10.710   8.220  1.00  0.00            
ATOM    127  C37 BCD     1      24.660  14.710  15.580  1.00  0.00            
ATOM    128  O31 BCD     1      23.750  14.600  16.700  1.00  0.00            
ATOM    129  C38 BCD     1      24.350  15.960  14.870  1.00  0.00            
ATOM    130  O32 BCD     1      24.290  17.140  15.750  1.00  0.00            
ATOM    131  C39 BCD     1      23.000  15.810  14.060  1.00  0.00            
ATOM    132  O33 BCD     1      22.630  17.030  13.400  1.00  0.00            
ATOM    133  C40 BCD     1      23.080  14.650  13.120  1.00  0.00            
ATOM    134  C41 BCD     1      23.470  13.360  14.020  1.00  0.00            
ATOM    135  O34 BCD     1      24.660  13.650  14.660  1.00  0.00            
ATOM    136  C42 BCD     1      23.750  12.140  13.120  1.00  0.00            
ATOM    137  O35 BCD     1      24.120  10.970  13.860  1.00  0.00            
ATOM    138  H61 BCD     1      25.690  14.890  15.900  1.00  0.00            
ATOM    139  H62 BCD     1      25.080  16.110  14.060  1.00  0.00            
ATOM    140  H63 BCD     1      24.180  16.850  16.660  1.00  0.00            
ATOM    141  H64 BCD     1      22.310  15.490  14.850  1.00  0.00            
ATOM    142  H65 BCD     1      22.680  17.850  13.900  1.00  0.00            
ATOM    143  H66 BCD     1      23.880  14.920  12.430  1.00  0.00            
ATOM    144  H67 BCD     1      22.720  13.170  14.790  1.00  0.00            
ATOM    145  H68 BCD     1      22.840  11.840  12.580  1.00  0.00            
ATOM    146  H69 BCD     1      24.550  12.320  12.390  1.00  0.00            
ATOM    147  H70 BCD     1      24.880  11.320  14.320  1.00  0.00            
ATOM    148  C1  CZ3     2      21.860   9.460  16.650  1.00  0.00            
ATOM    149  C2  CZ3     2      20.440   9.660  17.360  1.00  0.00            
ATOM    150  O1  CZ3     2      19.880  11.020  16.950  1.00  0.00            
ATOM    151  C3  CZ3     2      18.530  11.240  17.390  1.00  0.00            
ATOM    152  N1  CZ3     2      17.960  12.520  16.870  1.00  0.00            
ATOM    153  C4  CZ3     2      18.160  13.060  15.610  1.00  0.00            
ATOM    154  O2  CZ3     2      18.010  14.260  15.450  1.00  0.00            
ATOM    155  C5  CZ3     2      18.570  12.190  14.460  1.00  0.00            
ATOM    156  Cl1 CZ3     2      20.360  12.230  14.110  1.00  0.00            
ATOM    157  C6  CZ3     2      17.470  13.340  17.950  1.00  0.00            
ATOM    158  C7  CZ3     2      18.310  14.240  18.610  1.00  0.00            
ATOM    159  C8  CZ3     2      19.780  14.500  18.250  1.00  0.00            
ATOM    160  C9  CZ3     2      17.830  15.120  19.540  1.00  0.00            
ATOM    161  C10 CZ3     2      16.450  15.000  19.900  1.00  0.00            
ATOM    162  C11 CZ3     2      15.700  13.970  19.500  1.00  0.00            
ATOM    163  C12 CZ3     2      16.180  13.070  18.490  1.00  0.00            
ATOM    164  C13 CZ3     2      15.280  11.960  17.890  1.00  0.00            
ATOM    165  C14 CZ3     2      14.360  12.520  16.760  1.00  0.00            
ATOM    166  H1  CZ3     2      22.480   8.630  17.030  1.00  0.00            
ATOM    167  H2  CZ3     2      21.820   9.370  15.560  1.00  0.00            
ATOM    168  H3  CZ3     2      22.470  10.350  16.870  1.00  0.00            
ATOM    169  H4  CZ3     2      20.450   9.640  18.450  1.00  0.00            
ATOM    170  H5  CZ3     2      19.730   8.870  17.090  1.00  0.00            
ATOM    171  H6  CZ3     2      18.520  11.230  18.480  1.00  0.00            
ATOM    172  H7  CZ3     2      17.850  10.420  17.130  1.00  0.00            
ATOM    173  H8  CZ3     2      17.950  12.520  13.610  1.00  0.00            
ATOM    174  H9  CZ3     2      18.370  11.140  14.730  1.00  0.00            
ATOM    175  H10 CZ3     2      20.240  15.120  19.030  1.00  0.00            
ATOM    176  H11 CZ3     2      20.240  13.500  18.270  1.00  0.00            
ATOM    177  H12 CZ3     2      19.870  14.990  17.280  1.00  0.00            
ATOM    178  H13 CZ3     2      18.440  15.950  19.890  1.00  0.00            
ATOM    179  H14 CZ3     2      16.070  15.660  20.680  1.00  0.00            
ATOM    180  H15 CZ3     2      14.640  13.900  19.710  1.00  0.00            
ATOM    181  H16 CZ3     2      14.500  11.630  18.600  1.00  0.00            
ATOM    182  H17 CZ3     2      15.810  11.060  17.560  1.00  0.00            
ATOM    183  H18 CZ3     2      13.810  11.680  16.330  1.00  0.00            
ATOM    184  H19 CZ3     2      13.570  13.250  16.990  1.00  0.00            
ATOM    185  H20 CZ3     2      14.960  13.040  16.010  1.00  0.00            
TER
ENDMDL
MODEL        1
ATOM      1  C1  BCD     1       7.670  19.510  17.000  1.00  0.00            
ATOM      2  O1  BCD     1       7.380  20.790  17.520  1.00  0.00            
ATOM      3  C2  BCD     1       9.140  19.540  16.530  1.00  0.00            
ATOM      4  O2  BCD     1       9.940  19.910  17.580  1.00  0.00            
ATOM      5  C3  BCD     1       9.270  20.550  15.380  1.00  0.00            
ATOM      6  O3  BCD     1      10.650  20.570  14.980  1.00  0.00            
ATOM      7  C4  BCD     1       8.330  20.080  14.240  1.00  0.00            
ATOM      8  C5  BCD     1       6.930  19.810  14.720  1.00  0.00            
ATOM      9  O4  BCD     1       6.850  19.040  15.890  1.00  0.00            
ATOM     10  C6  BCD     1       6.090  19.190  13.570  1.00  0.00            
ATOM     11  O5  BCD     1       6.790  18.050  13.090  1.00  0.00            
ATOM     12  H1  BCD     1       7.580  18.740  17.770  1.00  0.00            
ATOM     13  H2  BCD     1       9.470  18.540  16.230  1.00  0.00            
ATOM     14  H3  BCD     1       9.390  19.900  18.360  1.00  0.00            
ATOM     15  H4  BCD     1       8.940  21.530  15.730  1.00  0.00            
ATOM     16  H5  BCD     1      10.610  21.130  14.190  1.00  0.00            
ATOM     17  H6  BCD     1       8.790  19.170  13.840  1.00  0.00            
ATOM     18  H7  BCD     1       6.350  20.720  14.890  1.00  0.00            
ATOM     19  H8  BCD     1       5.090  18.840  13.860  1.00  0.00            
ATOM     20  H9  BCD     1       5.960  20.010  12.850  1.00  0.00            
ATOM     21  H10 BCD     1       6.640  17.970  12.150  1.00  0.00            
ATOM     22  C7  BCD     1       5.830  22.680  20.880  1.00  0.00            
ATOM     23  O6  BCD     1       6.250  23.960  20.390  1.00  0.00            
ATOM     24  C8  BCD     1       7.060  21.800  21.130  1.00  0.00            
ATOM     25  O7  BCD     1       8.060  22.360  21.980  1.00  0.00            
ATOM     26  C9  BCD     1       7.660  21.310  19.790  1.00  0.00            
ATOM     27  O8  BCD     1       8.690  20.290  19.960  1.00  0.00            
ATOM     28  C10 BCD     1       6.670  20.890  18.750  1.00  0.00            
ATOM     29  C11 BCD     1       5.510  21.900  18.630  1.00  0.00            
ATOM     30  O9  BCD     1       4.920  22.190  19.900  1.00  0.00            
ATOM     31  C12 BCD     1       4.350  21.370  17.770  1.00  0.00            
ATOM     32  O10 BCD     1       3.810  20.210  18.360  1.00  0.00            
ATOM     33  H11 BCD     1       5.270  22.670  21.820  1.00  0.00            
ATOM     34  H12 BCD     1       6.650  20.880  21.560  1.00  0.00            
ATOM     35  H13 BCD     1       8.420  23.070  21.450  1.00  0.00            
ATOM     36  H14 BCD     1       8.090  22.250  19.430  1.00  0.00            
ATOM     37  H15 BCD     1       9.490  20.770  20.190  1.00  0.00            
ATOM     38  H16 BCD     1       6.350  19.880  19.060  1.00  0.00            
ATOM     39  H17 BCD     1       5.920  22.810  18.160  1.00  0.00            
ATOM     40  H18 BCD     1       3.510  22.080  17.760  1.00  0.00            
ATOM     41  H19 BCD     1       4.630  21.140  16.730  1.00  0.00            
ATOM     42  H20 BCD     1       3.230  20.330  19.120  1.00  0.00            
ATOM     43  C13 BCD     1       6.610  27.730  21.400  1.00  0.00            
ATOM     44  O11 BCD     1       6.350  27.990  20.010  1.00  0.00            
ATOM     45  C14 BCD     1       7.940  26.930  21.450  1.00  0.00            
ATOM     46  O12 BCD     1       8.980  27.630  20.910  1.00  0.00            
ATOM     47  C15 BCD     1       7.740  25.630  20.770  1.00  0.00            
ATOM     48  O13 BCD     1       8.930  24.930  20.930  1.00  0.00            
ATOM     49  C16 BCD     1       6.460  24.950  21.310  1.00  0.00            
ATOM     50  C17 BCD     1       5.200  25.850  21.420  1.00  0.00            
ATOM     51  O14 BCD     1       5.550  27.090  22.040  1.00  0.00            
ATOM     52  C18 BCD     1       4.060  25.150  22.200  1.00  0.00            
ATOM     53  O15 BCD     1       4.540  24.440  23.330  1.00  0.00            
ATOM     54  H21 BCD     1       6.850  28.710  21.830  1.00  0.00            
ATOM     55  H22 BCD     1       8.140  26.700  22.500  1.00  0.00            
ATOM     56  H23 BCD     1       9.410  28.110  21.620  1.00  0.00            
ATOM     57  H24 BCD     1       7.590  25.740  19.690  1.00  0.00            
ATOM     58  H25 BCD     1       9.690  25.450  20.650  1.00  0.00            
ATOM     59  H26 BCD     1       6.790  24.570  22.290  1.00  0.00            
ATOM     60  H27 BCD     1       4.820  26.150  20.440  1.00  0.00            
ATOM     61  H28 BCD     1       3.290  25.870  22.500  1.00  0.00            
ATOM     62  H29 BCD     1       3.590  24.490  21.460  1.00  0.00            
ATOM     63  H30 BCD     1       4.010  24.880  24.000  1.00  0.00            
ATOM     64  C19 BCD     1       5.980  31.200  17.450  1.00  0.00            
ATOM     65  O16 BCD     1       6.370  30.310  16.370  1.00  0.00            
ATOM     66  C20 BCD     1       7.150  31.350  18.440  1.00  0.00            
ATOM     67  O17 BCD     1       8.240  31.890  17.710  1.00  0.00            
ATOM     68  C21 BCD     1       7.390  29.990  19.060  1.00  0.00            
ATOM     69  O18 BCD     1       8.480  30.060  19.960  1.00  0.00            
ATOM     70  C22 BCD     1       6.070  29.350  19.630  1.00  0.00            
ATOM     71  C23 BCD     1       4.980  29.310  18.520  1.00  0.00            
ATOM     72  O19 BCD     1       4.850  30.600  18.080  1.00  0.00            
ATOM     73  C24 BCD     1       3.650  28.930  19.150  1.00  0.00            
ATOM     74  O20 BCD     1       2.600  28.630  18.210  1.00  0.00            
ATOM     75  H31 BCD     1       5.740  32.180  17.020  1.00  0.00            
ATOM     76  H32 BCD     1       6.780  32.100  19.150  1.00  0.00            
ATOM     77  H33 BCD     1       8.860  32.200  18.380  1.00  0.00            
ATOM     78  H34 BCD     1       7.630  29.320  18.220  1.00  0.00            
ATOM     79  H35 BCD     1       8.830  29.160  20.050  1.00  0.00            
ATOM     80  H36 BCD     1       5.750  29.910  20.520  1.00  0.00            
ATOM     81  H37 BCD     1       5.180  28.580  17.730  1.00  0.00            
ATOM     82  H38 BCD     1       3.800  28.020  19.750  1.00  0.00            
ATOM     83  H39 BCD     1       3.290  29.750  19.790  1.00  0.00            
ATOM     84  H40 BCD     1       2.210  29.410  17.810  1.00  0.00            
ATOM     85  C25 BCD     1       6.390  30.100  12.110  1.00  0.00            
ATOM     86  O21 BCD     1       6.930  28.740  12.180  1.00  0.00            
ATOM     87  C26 BCD     1       7.410  31.070  12.750  1.00  0.00            
ATOM     88  O22 BCD     1       8.750  30.930  12.270  1.00  0.00            
ATOM     89  C27 BCD     1       7.440  30.810  14.270  1.00  0.00            
ATOM     90  O23 BCD     1       8.320  31.830  14.900  1.00  0.00            
ATOM     91  C28 BCD     1       6.070  30.820  15.020  1.00  0.00            
ATOM     92  C29 BCD     1       5.170  29.840  14.270  1.00  0.00            
ATOM     93  O24 BCD     1       5.170  30.190  12.880  1.00  0.00            
ATOM     94  C30 BCD     1       3.730  29.700  14.680  1.00  0.00            
ATOM     95  O25 BCD     1       3.150  31.020  14.840  1.00  0.00            
ATOM     96  H41 BCD     1       6.230  30.430  11.080  1.00  0.00            
ATOM     97  H42 BCD     1       7.100  32.110  12.580  1.00  0.00            
ATOM     98  H43 BCD     1       9.200  31.700  12.630  1.00  0.00            
ATOM     99  H44 BCD     1       7.910  29.840  14.480  1.00  0.00            
ATOM    100  H45 BCD     1       8.420  31.760  15.860  1.00  0.00            
ATOM    101  H46 BCD     1       5.560  31.790  15.030  1.00  0.00            
ATOM    102  H47 BCD     1       5.610  28.830  14.290  1.00  0.00            
ATOM    103  H48 BCD     1       3.110  29.040  14.050  1.00  0.00            
ATOM    104  H49 BCD     1       3.730  29.240  15.680  1.00  0.00            
ATOM    105  H50 BCD     1       3.080  31.540  14.030  1.00  0.00            
ATOM    106  C31 BCD     1       7.750  25.530   9.790  1.00  0.00            
ATOM    107  O26 BCD     1       8.000  24.780  11.040  1.00  0.00            
ATOM    108  C32 BCD     1       8.660  26.710   9.690  1.00  0.00            
ATOM    109  O27 BCD     1      10.070  26.240   9.730  1.00  0.00            
ATOM    110  C33 BCD     1       8.470  27.600  10.920  1.00  0.00            
ATOM    111  C34 BCD     1       7.080  28.050  10.910  1.00  0.00            
ATOM    112  C35 BCD     1       6.110  26.880  10.830  1.00  0.00            
ATOM    113  O28 BCD     1       6.460  26.000   9.810  1.00  0.00            
ATOM    114  C36 BCD     1       4.640  27.260  10.500  1.00  0.00            
ATOM    115  O29 BCD     1       3.840  26.180  10.070  1.00  0.00            
ATOM    116  O30 BCD     1       9.330  28.770  10.850  1.00  0.00            
ATOM    117  H51 BCD     1       7.720  24.860   8.920  1.00  0.00            
ATOM    118  H52 BCD     1       8.370  27.320   8.830  1.00  0.00            
ATOM    119  H53 BCD     1      10.640  26.980   9.940  1.00  0.00            
ATOM    120  H54 BCD     1       8.740  26.950  11.760  1.00  0.00            
ATOM    121  H55 BCD     1       8.930  29.490  11.330  1.00  0.00            
ATOM    122  H56 BCD     1       6.870  28.740  10.080  1.00  0.00            
ATOM    123  H57 BCD     1       6.120  26.440  11.840  1.00  0.00            
ATOM    124  H58 BCD     1       4.200  27.730  11.390  1.00  0.00            
ATOM    125  H59 BCD     1       4.660  27.980   9.670  1.00  0.00            
ATOM    126  H60 BCD     1       3.250  26.550   9.410  1.00  0.00            
ATOM    127  C37 BCD     1       8.700  20.810  12.000  1.00  0.00            
ATOM    128  O31 BCD     1       8.410  21.110  13.320  1.00  0.00            
ATOM    129  C38 BCD     1       9.910  21.630  11.530  1.00  0.00            
ATOM    130  O32 BCD     1      11.110  21.250  12.290  1.00  0.00            
ATOM    131  C39 BCD     1       9.650  23.150  11.520  1.00  0.00            
ATOM    132  O33 BCD     1      10.770  23.780  10.840  1.00  0.00            
ATOM    133  C40 BCD     1       8.330  23.400  10.810  1.00  0.00            
ATOM    134  C41 BCD     1       7.170  22.530  11.330  1.00  0.00            
ATOM    135  O34 BCD     1       7.650  21.160  11.180  1.00  0.00            
ATOM    136  C42 BCD     1       5.910  22.760  10.570  1.00  0.00            
ATOM    137  O35 BCD     1       4.950  21.760  10.920  1.00  0.00            
ATOM    138  H61 BCD     1       8.810  19.730  11.840  1.00  0.00            
ATOM    139  H62 BCD     1      10.230  21.430  10.500  1.00  0.00            
ATOM    140  H63 BCD     1      11.540  20.640  11.690  1.00  0.00            
ATOM    141  H64 BCD     1       9.620  23.500  12.560  1.00  0.00            
ATOM    142  H65 BCD     1      10.500  24.650  10.540  1.00  0.00            
ATOM    143  H66 BCD     1       8.490  23.280   9.730  1.00  0.00            
ATOM    144  H67 BCD     1       6.910  22.830  12.350  1.00  0.00            
ATOM    145  H68 BCD     1       5.560  23.740  10.890  1.00  0.00            
ATOM    146  H69 BCD     1       6.130  22.850   9.500  1.00  0.00            
ATOM    147  H70 BCD     1       5.470  21.080  10.470  1.00  0.00            
ATOM    148  C1  CZ3     2       4.100  26.130  16.410  1.00  0.00            
ATOM    149  C2  CZ3     2       5.140  25.730  17.520  1.00  0.00            
ATOM    150  O1  CZ3     2       6.560  25.720  17.170  1.00  0.00            
ATOM    151  C3  CZ3     2       7.230  26.890  16.870  1.00  0.00            
ATOM    152  N1  CZ3     2       8.520  26.700  16.210  1.00  0.00            
ATOM    153  C4  CZ3     2       8.680  26.190  14.890  1.00  0.00            
ATOM    154  O2  CZ3     2       9.830  26.090  14.400  1.00  0.00            
ATOM    155  C5  CZ3     2       7.480  25.720  14.110  1.00  0.00            
ATOM    156  Cl1 CZ3     2       6.830  24.060  14.640  1.00  0.00            
ATOM    157  C6  CZ3     2       9.600  26.670  17.100  1.00  0.00            
ATOM    158  C7  CZ3     2       9.900  25.420  17.710  1.00  0.00            
ATOM    159  C8  CZ3     2       9.230  24.080  17.470  1.00  0.00            
ATOM    160  C9  CZ3     2      11.000  25.430  18.600  1.00  0.00            
ATOM    161  C10 CZ3     2      11.730  26.620  18.910  1.00  0.00            
ATOM    162  C11 CZ3     2      11.420  27.790  18.200  1.00  0.00            
ATOM    163  C12 CZ3     2      10.370  27.810  17.310  1.00  0.00            
ATOM    164  C13 CZ3     2      10.120  29.180  16.690  1.00  0.00            
ATOM    165  C14 CZ3     2      11.180  29.500  15.650  1.00  0.00            
ATOM    166  H1  CZ3     2       4.030  25.320  15.680  1.00  0.00            
ATOM    167  H2  CZ3     2       3.130  26.020  16.910  1.00  0.00            
ATOM    168  H3  CZ3     2       4.170  27.070  15.840  1.00  0.00            
ATOM    169  H4  CZ3     2       4.930  24.690  17.790  1.00  0.00            
ATOM    170  H5  CZ3     2       4.920  26.500  18.270  1.00  0.00            
ATOM    171  H6  CZ3     2       7.440  27.390  17.820  1.00  0.00            
ATOM    172  H7  CZ3     2       6.620  27.500  16.180  1.00  0.00            
ATOM    173  H8  CZ3     2       7.930  25.620  13.110  1.00  0.00            
ATOM    174  H9  CZ3     2       6.750  26.520  14.170  1.00  0.00            
ATOM    175  H10 CZ3     2       9.710  23.230  17.960  1.00  0.00            
ATOM    176  H11 CZ3     2       8.220  24.120  17.880  1.00  0.00            
ATOM    177  H12 CZ3     2       9.200  23.850  16.390  1.00  0.00            
ATOM    178  H13 CZ3     2      11.260  24.530  19.140  1.00  0.00            
ATOM    179  H14 CZ3     2      12.510  26.730  19.660  1.00  0.00            
ATOM    180  H15 CZ3     2      11.960  28.680  18.520  1.00  0.00            
ATOM    181  H16 CZ3     2      10.210  29.950  17.470  1.00  0.00            
ATOM    182  H17 CZ3     2       9.170  29.210  16.150  1.00  0.00            
ATOM    183  H18 CZ3     2      12.180  29.440  16.090  1.00  0.00            
ATOM    184  H19 CZ3     2      11.080  28.800  14.810  1.00  0.00            
ATOM    185  H20 CZ3     2      11.070  30.500  15.190  1.00  0.00            
TER
ENDMDL
MODEL        1
ATOM      1  C1  BCD     1       5.960  18.170  15.460  1.00  0.00            
ATOM      2  O1  BCD     1       6.020  19.310  16.330  1.00  0.00            
ATOM      3  C2  BCD     1       7.390  17.530  15.190  1.00  0.00            
ATOM      4  O2  BCD     1       7.920  17.230  16.450  1.00  0.00            
ATOM      5  C3  BCD     1       8.260  18.470  14.350  1.00  0.00            
ATOM      6  O3  BCD     1       9.400  17.750  13.990  1.00  0.00            
ATOM      7  C4  BCD     1       7.450  19.020  13.150  1.00  0.00            
ATOM      8  C5  BCD     1       6.040  19.580  13.550  1.00  0.00            
ATOM      9  O4  BCD     1       5.390  18.470  14.220  1.00  0.00            
ATOM     10  C6  BCD     1       5.300  19.830  12.190  1.00  0.00            
ATOM     11  O5  BCD     1       5.170  18.630  11.410  1.00  0.00            
ATOM     12  H1  BCD     1       5.390  17.350  15.900  1.00  0.00            
ATOM     13  H2  BCD     1       7.140  16.580  14.710  1.00  0.00            
ATOM     14  H3  BCD     1       7.250  17.430  17.110  1.00  0.00            
ATOM     15  H4  BCD     1       8.530  19.330  14.980  1.00  0.00            
ATOM     16  H5  BCD     1       9.780  17.680  14.870  1.00  0.00            
ATOM     17  H6  BCD     1       7.340  18.130  12.520  1.00  0.00            
ATOM     18  H7  BCD     1       6.120  20.470  14.190  1.00  0.00            
ATOM     19  H8  BCD     1       4.340  20.350  12.310  1.00  0.00            
ATOM     20  H9  BCD     1       6.020  20.490  11.690  1.00  0.00            
ATOM     21  H10 BCD     1       5.050  18.910  10.500  1.00  0.00            
ATOM     22  C7  BCD     1       4.300  20.790  19.700  1.00  0.00            
ATOM     23  O6  BCD     1       5.200  21.810  19.550  1.00  0.00            
ATOM     24  C8  BCD     1       5.050  19.460  19.870  1.00  0.00            
ATOM     25  O7  BCD     1       5.920  19.650  20.980  1.00  0.00            
ATOM     26  C9  BCD     1       5.830  19.070  18.570  1.00  0.00            
ATOM     27  O8  BCD     1       6.220  17.700  18.690  1.00  0.00            
ATOM     28  C10 BCD     1       5.030  19.250  17.310  1.00  0.00            
ATOM     29  C11 BCD     1       4.290  20.540  17.250  1.00  0.00            
ATOM     30  O9  BCD     1       3.560  20.750  18.490  1.00  0.00            
ATOM     31  C12 BCD     1       3.340  20.710  16.120  1.00  0.00            
ATOM     32  O10 BCD     1       2.180  19.850  16.200  1.00  0.00            
ATOM     33  H11 BCD     1       3.710  20.910  20.620  1.00  0.00            
ATOM     34  H12 BCD     1       4.310  18.670  20.040  1.00  0.00            
ATOM     35  H13 BCD     1       6.370  20.490  20.830  1.00  0.00            
ATOM     36  H14 BCD     1       6.720  19.700  18.530  1.00  0.00            
ATOM     37  H15 BCD     1       6.840  17.650  19.420  1.00  0.00            
ATOM     38  H16 BCD     1       4.340  18.440  17.060  1.00  0.00            
ATOM     39  H17 BCD     1       4.940  21.420  17.190  1.00  0.00            
ATOM     40  H18 BCD     1       3.020  21.760  16.210  1.00  0.00            
ATOM     41  H19 BCD     1       3.890  20.550  15.190  1.00  0.00            
ATOM     42  H20 BCD     1       1.690  20.250  16.920  1.00  0.00            
ATOM     43  C13 BCD     1       6.080  25.480  21.230  1.00  0.00            
ATOM     44  O11 BCD     1       6.300  26.030  19.970  1.00  0.00            
ATOM     45  C14 BCD     1       7.100  24.380  21.410  1.00  0.00            
ATOM     46  O12 BCD     1       8.350  24.920  21.230  1.00  0.00            
ATOM     47  C15 BCD     1       6.850  23.200  20.490  1.00  0.00            
ATOM     48  O13 BCD     1       7.830  22.150  20.800  1.00  0.00            
ATOM     49  C16 BCD     1       5.420  22.670  20.600  1.00  0.00            
ATOM     50  C17 BCD     1       4.410  23.870  20.610  1.00  0.00            
ATOM     51  O14 BCD     1       4.770  24.960  21.440  1.00  0.00            
ATOM     52  C18 BCD     1       3.000  23.450  20.860  1.00  0.00            
ATOM     53  O15 BCD     1       2.890  22.770  22.120  1.00  0.00            
ATOM     54  H21 BCD     1       6.230  26.290  21.950  1.00  0.00            
ATOM     55  H22 BCD     1       7.150  24.010  22.440  1.00  0.00            
ATOM     56  H23 BCD     1       9.070  24.430  21.650  1.00  0.00            
ATOM     57  H24 BCD     1       7.000  23.550  19.460  1.00  0.00            
ATOM     58  H25 BCD     1       8.700  22.560  20.730  1.00  0.00            
ATOM     59  H26 BCD     1       5.300  22.230  21.600  1.00  0.00            
ATOM     60  H27 BCD     1       4.360  24.260  19.590  1.00  0.00            
ATOM     61  H28 BCD     1       2.320  24.310  20.890  1.00  0.00            
ATOM     62  H29 BCD     1       2.690  22.750  20.080  1.00  0.00            
ATOM     63  H30 BCD     1       3.330  23.220  22.840  1.00  0.00            
ATOM     64  C19 BCD     1       7.030  29.560  18.060  1.00  0.00            
ATOM     65  O16 BCD     1       7.340  28.650  17.030  1.00  0.00            
ATOM     66  C20 BCD     1       7.890  29.310  19.260  1.00  0.00            
ATOM     67  O17 BCD     1       9.310  29.510  19.100  1.00  0.00            
ATOM     68  C21 BCD     1       7.720  27.880  19.690  1.00  0.00            
ATOM     69  O18 BCD     1       8.630  27.550  20.750  1.00  0.00            
ATOM     70  C22 BCD     1       6.250  27.450  19.890  1.00  0.00            
ATOM     71  C23 BCD     1       5.360  27.910  18.750  1.00  0.00            
ATOM     72  O19 BCD     1       5.650  29.290  18.430  1.00  0.00            
ATOM     73  C24 BCD     1       3.960  27.670  19.270  1.00  0.00            
ATOM     74  O20 BCD     1       2.960  28.040  18.270  1.00  0.00            
ATOM     75  H31 BCD     1       7.140  30.600  17.740  1.00  0.00            
ATOM     76  H32 BCD     1       7.540  29.910  20.110  1.00  0.00            
ATOM     77  H33 BCD     1       9.730  28.960  19.770  1.00  0.00            
ATOM     78  H34 BCD     1       8.140  27.390  18.810  1.00  0.00            
ATOM     79  H35 BCD     1       8.450  26.660  21.060  1.00  0.00            
ATOM     80  H36 BCD     1       5.830  27.920  20.790  1.00  0.00            
ATOM     81  H37 BCD     1       5.490  27.200  17.920  1.00  0.00            
ATOM     82  H38 BCD     1       3.830  26.600  19.460  1.00  0.00            
ATOM     83  H39 BCD     1       3.800  28.260  20.180  1.00  0.00            
ATOM     84  H40 BCD     1       2.680  28.910  18.550  1.00  0.00            
ATOM     85  C25 BCD     1       8.560  29.000  13.070  1.00  0.00            
ATOM     86  O21 BCD     1       9.090  27.670  12.990  1.00  0.00            
ATOM     87  C26 BCD     1       9.300  29.870  14.100  1.00  0.00            
ATOM     88  O22 BCD     1      10.700  29.770  13.810  1.00  0.00            
ATOM     89  C27 BCD     1       9.060  29.450  15.520  1.00  0.00            
ATOM     90  O23 BCD     1       9.750  30.110  16.610  1.00  0.00            
ATOM     91  C28 BCD     1       7.520  29.340  15.740  1.00  0.00            
ATOM     92  C29 BCD     1       6.880  28.470  14.700  1.00  0.00            
ATOM     93  O24 BCD     1       7.180  29.090  13.390  1.00  0.00            
ATOM     94  C30 BCD     1       5.370  28.230  14.890  1.00  0.00            
ATOM     95  O25 BCD     1       4.570  29.400  14.680  1.00  0.00            
ATOM     96  H41 BCD     1       8.710  29.410  12.060  1.00  0.00            
ATOM     97  H42 BCD     1       8.890  30.890  13.970  1.00  0.00            
ATOM     98  H43 BCD     1      11.090  30.400  14.410  1.00  0.00            
ATOM     99  H44 BCD     1       9.430  28.420  15.510  1.00  0.00            
ATOM    100  H45 BCD     1       9.550  29.680  17.450  1.00  0.00            
ATOM    101  H46 BCD     1       7.010  30.320  15.700  1.00  0.00            
ATOM    102  H47 BCD     1       7.320  27.460  14.760  1.00  0.00            
ATOM    103  H48 BCD     1       5.020  27.540  14.110  1.00  0.00            
ATOM    104  H49 BCD     1       5.170  27.770  15.860  1.00  0.00            
ATOM    105  H50 BCD     1       4.140  29.490  15.540  1.00  0.00            
ATOM    106  C31 BCD     1      10.470  24.830  10.150  1.00  0.00            
ATOM    107  O26 BCD     1       9.700  23.820  10.860  1.00  0.00            
ATOM    108  C32 BCD     1      11.520  25.490  11.040  1.00  0.00            
ATOM    109  O27 BCD     1      12.440  24.550  11.510  1.00  0.00            
ATOM    110  C33 BCD     1      10.920  26.290  12.190  1.00  0.00            
ATOM    111  C34 BCD     1       9.770  27.250  11.790  1.00  0.00            
ATOM    112  C35 BCD     1       8.810  26.600  10.850  1.00  0.00            
ATOM    113  O28 BCD     1       9.610  25.930   9.770  1.00  0.00            
ATOM    114  C36 BCD     1       7.770  27.510  10.260  1.00  0.00            
ATOM    115  O29 BCD     1       6.820  26.680   9.550  1.00  0.00            
ATOM    116  O30 BCD     1      11.910  27.070  12.820  1.00  0.00            
ATOM    117  H51 BCD     1      10.960  24.400   9.270  1.00  0.00            
ATOM    118  H52 BCD     1      12.080  26.130  10.340  1.00  0.00            
ATOM    119  H53 BCD     1      12.990  24.850  12.240  1.00  0.00            
ATOM    120  H54 BCD     1      10.480  25.550  12.870  1.00  0.00            
ATOM    121  H55 BCD     1      11.380  27.850  12.990  1.00  0.00            
ATOM    122  H56 BCD     1      10.150  28.180  11.350  1.00  0.00            
ATOM    123  H57 BCD     1       8.410  25.800  11.490  1.00  0.00            
ATOM    124  H58 BCD     1       7.150  28.020  11.010  1.00  0.00            
ATOM    125  H59 BCD     1       8.150  28.300   9.600  1.00  0.00            
ATOM    126  H60 BCD     1       6.110  26.450  10.150  1.00  0.00            
ATOM    127  C37 BCD     1       8.740  19.790  11.160  1.00  0.00            
ATOM    128  O31 BCD     1       8.210  20.010  12.480  1.00  0.00            
ATOM    129  C38 BCD     1      10.220  20.130  11.220  1.00  0.00            
ATOM    130  O32 BCD     1      10.900  19.250  12.190  1.00  0.00            
ATOM    131  C39 BCD     1      10.470  21.620  11.510  1.00  0.00            
ATOM    132  O33 BCD     1      11.870  21.890  11.400  1.00  0.00            
ATOM    133  C40 BCD     1       9.660  22.460  10.480  1.00  0.00            
ATOM    134  C41 BCD     1       8.210  22.060  10.490  1.00  0.00            
ATOM    135  O34 BCD     1       8.140  20.640  10.190  1.00  0.00            
ATOM    136  C42 BCD     1       7.380  22.880   9.540  1.00  0.00            
ATOM    137  O35 BCD     1       6.160  22.210   9.300  1.00  0.00            
ATOM    138  H61 BCD     1       8.620  18.730  10.920  1.00  0.00            
ATOM    139  H62 BCD     1      10.530  19.860  10.200  1.00  0.00            
ATOM    140  H63 BCD     1      10.440  19.200  13.020  1.00  0.00            
ATOM    141  H64 BCD     1      10.080  21.850  12.510  1.00  0.00            
ATOM    142  H65 BCD     1      12.020  22.840  11.460  1.00  0.00            
ATOM    143  H66 BCD     1      10.200  22.360   9.540  1.00  0.00            
ATOM    144  H67 BCD     1       7.790  22.260  11.480  1.00  0.00            
ATOM    145  H68 BCD     1       7.230  23.860  10.010  1.00  0.00            
ATOM    146  H69 BCD     1       7.910  23.100   8.600  1.00  0.00            
ATOM    147  H70 BCD     1       6.420  21.370   8.900  1.00  0.00            
ATOM    148  C1  CZ3     2       3.820  24.590  15.640  1.00  0.00            
ATOM    149  C2  CZ3     2       4.660  24.600  16.910  1.00  0.00            
ATOM    150  O1  CZ3     2       5.950  24.130  16.670  1.00  0.00            
ATOM    151  C3  CZ3     2       6.900  25.120  16.400  1.00  0.00            
ATOM    152  N1  CZ3     2       8.090  24.450  15.960  1.00  0.00            
ATOM    153  C4  CZ3     2       8.470  24.140  14.670  1.00  0.00            
ATOM    154  O2  CZ3     2       9.620  23.770  14.390  1.00  0.00            
ATOM    155  C5  CZ3     2       7.530  24.340  13.500  1.00  0.00            
ATOM    156  Cl1 CZ3     2       6.110  23.160  13.550  1.00  0.00            
ATOM    157  C6  CZ3     2       8.980  24.140  17.020  1.00  0.00            
ATOM    158  C7  CZ3     2       8.980  22.840  17.540  1.00  0.00            
ATOM    159  C8  CZ3     2       7.980  21.760  17.040  1.00  0.00            
ATOM    160  C9  CZ3     2       9.860  22.460  18.560  1.00  0.00            
ATOM    161  C10 CZ3     2      10.800  23.410  19.150  1.00  0.00            
ATOM    162  C11 CZ3     2      10.710  24.700  18.660  1.00  0.00            
ATOM    163  C12 CZ3     2       9.930  25.060  17.510  1.00  0.00            
ATOM    164  C13 CZ3     2      10.010  26.500  17.010  1.00  0.00            
ATOM    165  C14 CZ3     2      11.250  26.770  16.180  1.00  0.00            
ATOM    166  H1  CZ3     2       2.730  24.690  15.680  1.00  0.00            
ATOM    167  H2  CZ3     2       4.010  25.510  15.070  1.00  0.00            
ATOM    168  H3  CZ3     2       4.000  23.770  14.930  1.00  0.00            
ATOM    169  H4  CZ3     2       4.190  23.870  17.570  1.00  0.00            
ATOM    170  H5  CZ3     2       4.580  25.610  17.350  1.00  0.00            
ATOM    171  H6  CZ3     2       7.080  25.760  17.270  1.00  0.00            
ATOM    172  H7  CZ3     2       6.460  25.810  15.660  1.00  0.00            
ATOM    173  H8  CZ3     2       8.090  23.990  12.630  1.00  0.00            
ATOM    174  H9  CZ3     2       7.340  25.420  13.450  1.00  0.00            
ATOM    175  H10 CZ3     2       7.770  21.780  15.960  1.00  0.00            
ATOM    176  H11 CZ3     2       8.480  20.810  17.230  1.00  0.00            
ATOM    177  H12 CZ3     2       7.080  21.820  17.670  1.00  0.00            
ATOM    178  H13 CZ3     2       9.730  21.470  19.000  1.00  0.00            
ATOM    179  H14 CZ3     2      11.490  23.080  19.930  1.00  0.00            
ATOM    180  H15 CZ3     2      11.350  25.480  19.050  1.00  0.00            
ATOM    181  H16 CZ3     2      10.100  27.230  17.830  1.00  0.00            
ATOM    182  H17 CZ3     2       9.110  26.690  16.400  1.00  0.00            
ATOM    183  H18 CZ3     2      12.130  26.370  16.710  1.00  0.00            
ATOM    184  H19 CZ3     2      11.320  26.290  15.190  1.00  0.00            
ATOM    185  H20 CZ3     2      11.530  27.820  16.030  1.00  0.00            
TER
ENDMDL
MODEL        1
ATOM      1  C1  BCD     1       4.340  18.710  15.510  1.00  0.00            
ATOM      2  O1  BCD     1       4.920  19.720  16.230  1.00  0.00            
ATOM      3  C2  BCD     1       5.330  17.580  15.040  1.00  0.00            
ATOM      4  O2  BCD     1       5.770  16.790  16.220  1.00  0.00            
ATOM      5  C3  BCD     1       6.510  18.210  14.280  1.00  0.00            
ATOM      6  O3  BCD     1       7.480  17.280  13.830  1.00  0.00            
ATOM      7  C4  BCD     1       6.090  19.060  12.990  1.00  0.00            
ATOM      8  C5  BCD     1       4.970  20.020  13.510  1.00  0.00            
ATOM      9  O4  BCD     1       3.930  19.320  14.300  1.00  0.00            
ATOM     10  C6  BCD     1       4.200  20.650  12.400  1.00  0.00            
ATOM     11  O5  BCD     1       3.450  19.630  11.660  1.00  0.00            
ATOM     12  H1  BCD     1       3.410  18.390  15.990  1.00  0.00            
ATOM     13  H2  BCD     1       4.860  16.790  14.430  1.00  0.00            
ATOM     14  H3  BCD     1       6.140  17.460  16.800  1.00  0.00            
ATOM     15  H4  BCD     1       7.060  18.860  14.970  1.00  0.00            
ATOM     16  H5  BCD     1       7.080  16.640  13.240  1.00  0.00            
ATOM     17  H6  BCD     1       5.690  18.330  12.270  1.00  0.00            
ATOM     18  H7  BCD     1       5.480  20.800  14.080  1.00  0.00            
ATOM     19  H8  BCD     1       3.480  21.320  12.880  1.00  0.00            
ATOM     20  H9  BCD     1       4.940  21.200  11.810  1.00  0.00            
ATOM     21  H10 BCD     1       2.740  19.500  12.290  1.00  0.00            
ATOM     22  C7  BCD     1       5.020  21.100  20.090  1.00  0.00            
ATOM     23  O6  BCD     1       5.600  22.370  19.600  1.00  0.00            
ATOM     24  C8  BCD     1       5.950  19.980  19.790  1.00  0.00            
ATOM     25  O7  BCD     1       7.190  20.120  20.500  1.00  0.00            
ATOM     26  C9  BCD     1       6.090  19.680  18.350  1.00  0.00            
ATOM     27  O8  BCD     1       6.830  18.470  17.980  1.00  0.00            
ATOM     28  C10 BCD     1       4.720  19.600  17.690  1.00  0.00            
ATOM     29  C11 BCD     1       3.710  20.660  18.140  1.00  0.00            
ATOM     30  O9  BCD     1       3.720  20.880  19.550  1.00  0.00            
ATOM     31  C12 BCD     1       2.250  20.350  17.590  1.00  0.00            
ATOM     32  O10 BCD     1       1.760  19.160  18.140  1.00  0.00            
ATOM     33  H11 BCD     1       4.640  21.100  21.120  1.00  0.00            
ATOM     34  H12 BCD     1       5.400  19.160  20.280  1.00  0.00            
ATOM     35  H13 BCD     1       7.340  21.070  20.560  1.00  0.00            
ATOM     36  H14 BCD     1       6.680  20.490  17.910  1.00  0.00            
ATOM     37  H15 BCD     1       7.510  18.350  18.640  1.00  0.00            
ATOM     38  H16 BCD     1       4.300  18.600  17.850  1.00  0.00            
ATOM     39  H17 BCD     1       4.030  21.640  17.760  1.00  0.00            
ATOM     40  H18 BCD     1       1.590  21.180  17.870  1.00  0.00            
ATOM     41  H19 BCD     1       2.210  20.270  16.500  1.00  0.00            
ATOM     42  H20 BCD     1       0.950  18.940  17.670  1.00  0.00            
ATOM     43  C13 BCD     1       6.090  26.230  20.680  1.00  0.00            
ATOM     44  O11 BCD     1       6.630  26.510  19.440  1.00  0.00            
ATOM     45  C14 BCD     1       6.840  25.220  21.490  1.00  0.00            
ATOM     46  O12 BCD     1       8.190  25.690  21.760  1.00  0.00            
ATOM     47  C15 BCD     1       6.900  23.880  20.880  1.00  0.00            
ATOM     48  O13 BCD     1       7.580  22.910  21.690  1.00  0.00            
ATOM     49  C16 BCD     1       5.470  23.430  20.580  1.00  0.00            
ATOM     50  C17 BCD     1       4.610  24.430  19.890  1.00  0.00            
ATOM     51  O14 BCD     1       4.790  25.690  20.510  1.00  0.00            
ATOM     52  C18 BCD     1       3.120  24.110  20.020  1.00  0.00            
ATOM     53  O15 BCD     1       2.830  24.220  21.460  1.00  0.00            
ATOM     54  H21 BCD     1       6.030  27.120  21.310  1.00  0.00            
ATOM     55  H22 BCD     1       6.350  25.180  22.470  1.00  0.00            
ATOM     56  H23 BCD     1       8.220  25.700  22.730  1.00  0.00            
ATOM     57  H24 BCD     1       7.420  24.000  19.920  1.00  0.00            
ATOM     58  H25 BCD     1       8.330  23.420  22.020  1.00  0.00            
ATOM     59  H26 BCD     1       5.070  23.190  21.570  1.00  0.00            
ATOM     60  H27 BCD     1       4.960  24.530  18.850  1.00  0.00            
ATOM     61  H28 BCD     1       2.500  24.820  19.450  1.00  0.00            
ATOM     62  H29 BCD     1       2.940  23.060  19.730  1.00  0.00            
ATOM     63  H30 BCD     1       1.880  24.380  21.500  1.00  0.00            
ATOM     64  C19 BCD     1       7.610  29.560  16.820  1.00  0.00            
ATOM     65  O16 BCD     1       8.240  28.640  16.010  1.00  0.00            
ATOM     66  C20 BCD     1       8.290  29.690  18.250  1.00  0.00            
ATOM     67  O17 BCD     1       9.650  30.200  18.030  1.00  0.00            
ATOM     68  C21 BCD     1       8.170  28.320  18.930  1.00  0.00            
ATOM     69  O18 BCD     1       8.600  28.440  20.280  1.00  0.00            
ATOM     70  C22 BCD     1       6.680  27.860  18.930  1.00  0.00            
ATOM     71  C23 BCD     1       6.040  27.890  17.550  1.00  0.00            
ATOM     72  O19 BCD     1       6.240  29.240  16.930  1.00  0.00            
ATOM     73  C24 BCD     1       4.510  27.630  17.580  1.00  0.00            
ATOM     74  O20 BCD     1       4.110  27.470  16.200  1.00  0.00            
ATOM     75  H31 BCD     1       7.570  30.530  16.310  1.00  0.00            
ATOM     76  H32 BCD     1       7.760  30.390  18.910  1.00  0.00            
ATOM     77  H33 BCD     1       9.980  30.330  18.920  1.00  0.00            
ATOM     78  H34 BCD     1       8.740  27.650  18.290  1.00  0.00            
ATOM     79  H35 BCD     1       8.640  27.570  20.690  1.00  0.00            
ATOM     80  H36 BCD     1       6.130  28.470  19.660  1.00  0.00            
ATOM     81  H37 BCD     1       6.570  27.180  16.900  1.00  0.00            
ATOM     82  H38 BCD     1       4.350  26.710  18.150  1.00  0.00            
ATOM     83  H39 BCD     1       3.950  28.410  18.110  1.00  0.00            
ATOM     84  H40 BCD     1       3.180  27.220  16.190  1.00  0.00            
ATOM     85  C25 BCD     1      10.150  28.560  12.360  1.00  0.00            
ATOM     86  O21 BCD     1       9.700  27.190  12.150  1.00  0.00            
ATOM     87  C26 BCD     1      11.030  28.560  13.620  1.00  0.00            
ATOM     88  O22 BCD     1      12.140  27.660  13.470  1.00  0.00            
ATOM     89  C27 BCD     1      10.270  28.370  14.940  1.00  0.00            
ATOM     90  O23 BCD     1      11.110  28.560  16.090  1.00  0.00            
ATOM     91  C28 BCD     1       9.000  29.210  14.950  1.00  0.00            
ATOM     92  C29 BCD     1       8.190  29.030  13.660  1.00  0.00            
ATOM     93  O24 BCD     1       8.980  29.400  12.530  1.00  0.00            
ATOM     94  C30 BCD     1       6.910  29.840  13.710  1.00  0.00            
ATOM     95  O25 BCD     1       7.210  31.250  13.820  1.00  0.00            
ATOM     96  H41 BCD     1      10.740  28.880  11.490  1.00  0.00            
ATOM     97  H42 BCD     1      11.420  29.580  13.620  1.00  0.00            
ATOM     98  H43 BCD     1      12.440  27.560  14.370  1.00  0.00            
ATOM     99  H44 BCD     1       9.960  27.320  14.910  1.00  0.00            
ATOM    100  H45 BCD     1      10.870  29.330  16.610  1.00  0.00            
ATOM    101  H46 BCD     1       9.310  30.250  15.100  1.00  0.00            
ATOM    102  H47 BCD     1       7.900  27.980  13.570  1.00  0.00            
ATOM    103  H48 BCD     1       6.380  29.760  12.750  1.00  0.00            
ATOM    104  H49 BCD     1       6.170  29.480  14.440  1.00  0.00            
ATOM    105  H50 BCD     1       8.010  31.440  13.310  1.00  0.00            
ATOM    106  C31 BCD     1       9.660  23.990   9.440  1.00  0.00            
ATOM    107  O26 BCD     1       9.190  23.230  10.530  1.00  0.00            
ATOM    108  C32 BCD     1      11.050  24.610   9.740  1.00  0.00            
ATOM    109  O27 BCD     1      11.940  23.580   9.990  1.00  0.00            
ATOM    110  C33 BCD     1      11.010  25.650  10.920  1.00  0.00            
ATOM    111  C34 BCD     1       9.810  26.610  10.790  1.00  0.00            
ATOM    112  C35 BCD     1       8.520  25.950  10.410  1.00  0.00            
ATOM    113  O28 BCD     1       8.770  25.120   9.210  1.00  0.00            
ATOM    114  C36 BCD     1       7.470  27.000  10.150  1.00  0.00            
ATOM    115  O29 BCD     1       6.170  26.410  10.130  1.00  0.00            
ATOM    116  O30 BCD     1      12.270  26.370  10.980  1.00  0.00            
ATOM    117  H51 BCD     1       9.730  23.310   8.580  1.00  0.00            
ATOM    118  H52 BCD     1      11.340  25.160   8.830  1.00  0.00            
ATOM    119  H53 BCD     1      12.790  23.990  10.180  1.00  0.00            
ATOM    120  H54 BCD     1      10.790  25.000  11.780  1.00  0.00            
ATOM    121  H55 BCD     1      12.300  26.770  11.860  1.00  0.00            
ATOM    122  H56 BCD     1      10.010  27.470  10.130  1.00  0.00            
ATOM    123  H57 BCD     1       8.160  25.400  11.290  1.00  0.00            
ATOM    124  H58 BCD     1       7.590  27.860  10.830  1.00  0.00            
ATOM    125  H59 BCD     1       7.760  27.340   9.140  1.00  0.00            
ATOM    126  H60 BCD     1       5.530  27.120  10.130  1.00  0.00            
ATOM    127  C37 BCD     1       7.850  19.360  11.420  1.00  0.00            
ATOM    128  O31 BCD     1       7.230  19.820  12.600  1.00  0.00            
ATOM    129  C38 BCD     1       9.360  19.560  11.610  1.00  0.00            
ATOM    130  O32 BCD     1       9.790  18.750  12.720  1.00  0.00            
ATOM    131  C39 BCD     1       9.670  21.060  11.700  1.00  0.00            
ATOM    132  O33 BCD     1      11.030  21.350  11.780  1.00  0.00            
ATOM    133  C40 BCD     1       9.180  21.800  10.340  1.00  0.00            
ATOM    134  C41 BCD     1       7.680  21.450  10.110  1.00  0.00            
ATOM    135  O34 BCD     1       7.400  19.970  10.230  1.00  0.00            
ATOM    136  C42 BCD     1       7.270  21.770   8.720  1.00  0.00            
ATOM    137  O35 BCD     1       5.890  21.860   8.570  1.00  0.00            
ATOM    138  H61 BCD     1       7.520  18.350  11.170  1.00  0.00            
ATOM    139  H62 BCD     1       9.970  19.200  10.770  1.00  0.00            
ATOM    140  H63 BCD     1       8.980  18.560  13.200  1.00  0.00            
ATOM    141  H64 BCD     1       9.140  21.500  12.550  1.00  0.00            
ATOM    142  H65 BCD     1      11.110  22.290  11.600  1.00  0.00            
ATOM    143  H66 BCD     1       9.850  21.460   9.540  1.00  0.00            
ATOM    144  H67 BCD     1       7.110  21.990  10.870  1.00  0.00            
ATOM    145  H68 BCD     1       7.560  22.820   8.570  1.00  0.00            
ATOM    146  H69 BCD     1       7.690  21.100   7.950  1.00  0.00            
ATOM    147  H70 BCD     1       5.470  21.060   8.910  1.00  0.00            
ATOM    148  C1  CZ3     2       4.080  23.250  15.180  1.00  0.00            
ATOM    149  C2  CZ3     2       4.860  24.050  16.240  1.00  0.00            
ATOM    150  O1  CZ3     2       6.190  23.480  16.190  1.00  0.00            
ATOM    151  C3  CZ3     2       7.250  24.190  16.940  1.00  0.00            
ATOM    152  N1  CZ3     2       8.590  23.910  16.440  1.00  0.00            
ATOM    153  C4  CZ3     2       9.020  24.400  15.200  1.00  0.00            
ATOM    154  O2  CZ3     2      10.200  24.410  14.860  1.00  0.00            
ATOM    155  C5  CZ3     2       8.030  24.970  14.190  1.00  0.00            
ATOM    156  Cl1 CZ3     2       7.310  23.580  13.230  1.00  0.00            
ATOM    157  C6  CZ3     2       9.330  23.110  17.270  1.00  0.00            
ATOM    158  C7  CZ3     2       9.410  21.710  17.050  1.00  0.00            
ATOM    159  C8  CZ3     2       8.970  20.980  15.710  1.00  0.00            
ATOM    160  C9  CZ3     2       9.940  20.900  18.060  1.00  0.00            
ATOM    161  C10 CZ3     2      10.450  21.470  19.230  1.00  0.00            
ATOM    162  C11 CZ3     2      10.570  22.850  19.320  1.00  0.00            
ATOM    163  C12 CZ3     2       9.970  23.710  18.360  1.00  0.00            
ATOM    164  C13 CZ3     2      10.050  25.240  18.530  1.00  0.00            
ATOM    165  C14 CZ3     2      11.460  25.780  18.140  1.00  0.00            
ATOM    166  H1  CZ3     2       4.090  22.190  15.430  1.00  0.00            
ATOM    167  H2  CZ3     2       3.060  23.660  15.180  1.00  0.00            
ATOM    168  H3  CZ3     2       4.510  23.310  14.170  1.00  0.00            
ATOM    169  H4  CZ3     2       4.340  23.940  17.200  1.00  0.00            
ATOM    170  H5  CZ3     2       4.800  25.110  15.970  1.00  0.00            
ATOM    171  H6  CZ3     2       7.210  24.040  18.030  1.00  0.00            
ATOM    172  H7  CZ3     2       7.320  25.260  16.730  1.00  0.00            
ATOM    173  H8  CZ3     2       8.620  25.550  13.460  1.00  0.00            
ATOM    174  H9  CZ3     2       7.230  25.570  14.650  1.00  0.00            
ATOM    175  H10 CZ3     2       9.450  21.480  14.850  1.00  0.00            
ATOM    176  H11 CZ3     2       9.140  19.900  15.620  1.00  0.00            
ATOM    177  H12 CZ3     2       7.890  21.110  15.540  1.00  0.00            
ATOM    178  H13 CZ3     2       9.880  19.820  17.970  1.00  0.00            
ATOM    179  H14 CZ3     2      10.870  20.820  19.980  1.00  0.00            
ATOM    180  H15 CZ3     2      11.150  23.240  20.150  1.00  0.00            
ATOM    181  H16 CZ3     2       9.760  25.570  19.540  1.00  0.00            
ATOM    182  H17 CZ3     2       9.310  25.710  17.880  1.00  0.00            
ATOM    183  H18 CZ3     2      11.390  26.870  18.110  1.00  0.00            
ATOM    184  H19 CZ3     2      12.240  25.550  18.870  1.00  0.00            
ATOM    185  H20 CZ3     2      11.730  25.460  17.130  1.00  0.00            
TER
ENDMDL
MODEL        1
ATOM      1  C1  BCD     1      15.690  15.530  23.090  1.00  0.00            
ATOM      2  O1  BCD     1      16.310  14.410  22.430  1.00  0.00            
ATOM      3  C2  BCD     1      14.300  15.850  22.530  1.00  0.00            
ATOM      4  O2  BCD     1      13.370  14.780  22.880  1.00  0.00            
ATOM      5  C3  BCD     1      14.520  16.160  21.030  1.00  0.00            
ATOM      6  O3  BCD     1      13.250  16.490  20.310  1.00  0.00            
ATOM      7  C4  BCD     1      15.610  17.290  20.920  1.00  0.00            
ATOM      8  C5  BCD     1      16.890  16.970  21.680  1.00  0.00            
ATOM      9  O4  BCD     1      16.520  16.670  22.990  1.00  0.00            
ATOM     10  C6  BCD     1      17.850  18.170  21.560  1.00  0.00            
ATOM     11  O5  BCD     1      17.300  19.460  21.930  1.00  0.00            
ATOM     12  H1  BCD     1      15.640  15.320  24.170  1.00  0.00            
ATOM     13  H2  BCD     1      13.960  16.780  23.000  1.00  0.00            
ATOM     14  H3  BCD     1      13.680  13.920  22.570  1.00  0.00            
ATOM     15  H4  BCD     1      14.900  15.230  20.590  1.00  0.00            
ATOM     16  H5  BCD     1      13.390  17.110  19.590  1.00  0.00            
ATOM     17  H6  BCD     1      15.190  18.230  21.280  1.00  0.00            
ATOM     18  H7  BCD     1      17.350  16.150  21.110  1.00  0.00            
ATOM     19  H8  BCD     1      18.680  18.000  22.260  1.00  0.00            
ATOM     20  H9  BCD     1      18.220  18.270  20.540  1.00  0.00            
ATOM     21  H10 BCD     1      17.510  19.740  22.820  1.00  0.00            
ATOM     22  C7  BCD     1      18.070  10.820  23.360  1.00  0.00            
ATOM     23  O6  BCD     1      17.960  10.470  21.980  1.00  0.00            
ATOM     24  C8  BCD     1      16.700  10.980  23.960  1.00  0.00            
ATOM     25  O7  BCD     1      15.890   9.790  23.730  1.00  0.00            
ATOM     26  C9  BCD     1      15.950  12.160  23.400  1.00  0.00            
ATOM     27  O8  BCD     1      14.720  12.450  24.010  1.00  0.00            
ATOM     28  C10 BCD     1      16.860  13.420  23.370  1.00  0.00            
ATOM     29  C11 BCD     1      18.310  13.160  22.760  1.00  0.00            
ATOM     30  O9  BCD     1      18.830  12.020  23.490  1.00  0.00            
ATOM     31  C12 BCD     1      19.270  14.270  22.940  1.00  0.00            
ATOM     32  O10 BCD     1      19.320  14.840  24.210  1.00  0.00            
ATOM     33  H11 BCD     1      18.640  10.040  23.880  1.00  0.00            
ATOM     34  H12 BCD     1      16.830  11.190  25.030  1.00  0.00            
ATOM     35  H13 BCD     1      15.080   9.840  24.230  1.00  0.00            
ATOM     36  H14 BCD     1      15.700  11.920  22.360  1.00  0.00            
ATOM     37  H15 BCD     1      14.020  11.930  23.600  1.00  0.00            
ATOM     38  H16 BCD     1      16.940  13.770  24.410  1.00  0.00            
ATOM     39  H17 BCD     1      18.340  12.980  21.680  1.00  0.00            
ATOM     40  H18 BCD     1      20.240  13.970  22.530  1.00  0.00            
ATOM     41  H19 BCD     1      18.920  15.050  22.260  1.00  0.00            
ATOM     42  H20 BCD     1      19.220  14.190  24.910  1.00  0.00            
ATOM     43  C13 BCD     1      19.120   7.360  19.630  1.00  0.00            
ATOM     44  O11 BCD     1      18.970   8.150  18.480  1.00  0.00            
ATOM     45  C14 BCD     1      17.800   7.110  20.390  1.00  0.00            
ATOM     46  O12 BCD     1      16.860   6.510  19.460  1.00  0.00            
ATOM     47  C15 BCD     1      17.350   8.510  20.780  1.00  0.00            
ATOM     48  O13 BCD     1      16.010   8.500  21.360  1.00  0.00            
ATOM     49  C16 BCD     1      18.320   9.100  21.630  1.00  0.00            
ATOM     50  C17 BCD     1      19.790   9.130  21.000  1.00  0.00            
ATOM     51  O14 BCD     1      20.140   7.850  20.460  1.00  0.00            
ATOM     52  C18 BCD     1      20.880   9.630  21.950  1.00  0.00            
ATOM     53  O15 BCD     1      20.910   8.820  23.150  1.00  0.00            
ATOM     54  H21 BCD     1      19.580   6.420  19.280  1.00  0.00            
ATOM     55  H22 BCD     1      18.000   6.440  21.240  1.00  0.00            
ATOM     56  H23 BCD     1      16.060   6.280  19.950  1.00  0.00            
ATOM     57  H24 BCD     1      17.360   9.190  19.920  1.00  0.00            
ATOM     58  H25 BCD     1      16.050   9.130  22.090  1.00  0.00            
ATOM     59  H26 BCD     1      18.290   8.570  22.600  1.00  0.00            
ATOM     60  H27 BCD     1      19.690   9.830  20.170  1.00  0.00            
ATOM     61  H28 BCD     1      21.880   9.790  21.520  1.00  0.00            
ATOM     62  H29 BCD     1      20.530  10.640  22.220  1.00  0.00            
ATOM     63  H30 BCD     1      20.740   7.880  23.030  1.00  0.00            
ATOM     64  C19 BCD     1      19.450   8.420  14.530  1.00  0.00            
ATOM     65  O16 BCD     1      18.720   9.620  14.390  1.00  0.00            
ATOM     66  C20 BCD     1      18.590   7.230  14.960  1.00  0.00            
ATOM     67  O17 BCD     1      17.570   7.020  14.040  1.00  0.00            
ATOM     68  C21 BCD     1      18.110   7.480  16.360  1.00  0.00            
ATOM     69  O18 BCD     1      17.150   6.570  16.810  1.00  0.00            
ATOM     70  C22 BCD     1      19.380   7.650  17.240  1.00  0.00            
ATOM     71  C23 BCD     1      20.340   8.710  16.720  1.00  0.00            
ATOM     72  O19 BCD     1      20.610   8.400  15.350  1.00  0.00            
ATOM     73  C24 BCD     1      21.700   8.730  17.410  1.00  0.00            
ATOM     74  O20 BCD     1      22.470   7.580  17.010  1.00  0.00            
ATOM     75  H31 BCD     1      19.850   8.230  13.530  1.00  0.00            
ATOM     76  H32 BCD     1      19.210   6.320  14.990  1.00  0.00            
ATOM     77  H33 BCD     1      17.490   6.070  14.000  1.00  0.00            
ATOM     78  H34 BCD     1      17.610   8.450  16.450  1.00  0.00            
ATOM     79  H35 BCD     1      16.850   6.890  17.660  1.00  0.00            
ATOM     80  H36 BCD     1      19.850   6.660  17.330  1.00  0.00            
ATOM     81  H37 BCD     1      19.900   9.710  16.670  1.00  0.00            
ATOM     82  H38 BCD     1      22.270   9.600  17.060  1.00  0.00            
ATOM     83  H39 BCD     1      21.630   8.920  18.480  1.00  0.00            
ATOM     84  H40 BCD     1      22.230   7.350  16.100  1.00  0.00            
ATOM     85  C25 BCD     1      18.120  12.780  11.860  1.00  0.00            
ATOM     86  O21 BCD     1      17.370  13.410  12.820  1.00  0.00            
ATOM     87  C26 BCD     1      17.430  11.480  11.430  1.00  0.00            
ATOM     88  O22 BCD     1      16.060  11.740  10.850  1.00  0.00            
ATOM     89  C27 BCD     1      17.370  10.450  12.610  1.00  0.00            
ATOM     90  O23 BCD     1      16.930   9.210  12.150  1.00  0.00            
ATOM     91  C28 BCD     1      18.800  10.320  13.180  1.00  0.00            
ATOM     92  C29 BCD     1      19.460  11.610  13.520  1.00  0.00            
ATOM     93  O24 BCD     1      19.410  12.380  12.390  1.00  0.00            
ATOM     94  C30 BCD     1      20.880  11.350  14.060  1.00  0.00            
ATOM     95  O25 BCD     1      21.640  10.480  13.220  1.00  0.00            
ATOM     96  H41 BCD     1      18.390  13.400  10.990  1.00  0.00            
ATOM     97  H42 BCD     1      18.110  10.920  10.780  1.00  0.00            
ATOM     98  H43 BCD     1      15.740  11.000  10.330  1.00  0.00            
ATOM     99  H44 BCD     1      16.770  10.980  13.360  1.00  0.00            
ATOM    100  H45 BCD     1      17.090   8.510  12.790  1.00  0.00            
ATOM    101  H46 BCD     1      19.290   9.720  12.400  1.00  0.00            
ATOM    102  H47 BCD     1      18.960  12.160  14.330  1.00  0.00            
ATOM    103  H48 BCD     1      21.370  12.330  14.160  1.00  0.00            
ATOM    104  H49 BCD     1      20.730  10.960  15.070  1.00  0.00            
ATOM    105  H50 BCD     1      22.540  10.400  13.560  1.00  0.00            
ATOM    106  C31 BCD     1      16.490  17.420  13.760  1.00  0.00            
ATOM    107  O26 BCD     1      16.300  17.050  15.120  1.00  0.00            
ATOM    108  C32 BCD     1      15.460  16.700  12.910  1.00  0.00            
ATOM    109  O27 BCD     1      14.140  17.090  13.360  1.00  0.00            
ATOM    110  C33 BCD     1      15.720  15.210  13.070  1.00  0.00            
ATOM    111  C34 BCD     1      17.190  14.840  12.670  1.00  0.00            
ATOM    112  C35 BCD     1      18.190  15.560  13.590  1.00  0.00            
ATOM    113  O28 BCD     1      17.840  16.970  13.380  1.00  0.00            
ATOM    114  C36 BCD     1      19.670  15.300  13.300  1.00  0.00            
ATOM    115  O29 BCD     1      19.970  15.630  11.910  1.00  0.00            
ATOM    116  O30 BCD     1      14.860  14.520  12.140  1.00  0.00            
ATOM    117  H51 BCD     1      16.550  18.500  13.620  1.00  0.00            
ATOM    118  H52 BCD     1      15.730  16.980  11.890  1.00  0.00            
ATOM    119  H53 BCD     1      14.070  17.960  12.970  1.00  0.00            
ATOM    120  H54 BCD     1      15.550  14.920  14.110  1.00  0.00            
ATOM    121  H55 BCD     1      15.240  13.650  12.000  1.00  0.00            
ATOM    122  H56 BCD     1      17.300  15.250  11.660  1.00  0.00            
ATOM    123  H57 BCD     1      17.990  15.350  14.640  1.00  0.00            
ATOM    124  H58 BCD     1      20.290  15.970  13.910  1.00  0.00            
ATOM    125  H59 BCD     1      20.060  14.310  13.570  1.00  0.00            
ATOM    126  H60 BCD     1      20.520  14.880  11.640  1.00  0.00            
ATOM    127  C37 BCD     1      15.860  18.650  18.880  1.00  0.00            
ATOM    128  O31 BCD     1      15.950  17.360  19.490  1.00  0.00            
ATOM    129  C38 BCD     1      14.620  18.740  17.950  1.00  0.00            
ATOM    130  O32 BCD     1      13.390  18.540  18.610  1.00  0.00            
ATOM    131  C39 BCD     1      14.810  17.830  16.790  1.00  0.00            
ATOM    132  O33 BCD     1      13.740  18.050  15.870  1.00  0.00            
ATOM    133  C40 BCD     1      16.160  18.080  16.070  1.00  0.00            
ATOM    134  C41 BCD     1      17.320  17.960  17.040  1.00  0.00            
ATOM    135  O34 BCD     1      17.080  18.880  18.170  1.00  0.00            
ATOM    136  C42 BCD     1      18.610  18.300  16.430  1.00  0.00            
ATOM    137  O35 BCD     1      19.000  19.620  16.170  1.00  0.00            
ATOM    138  H61 BCD     1      15.720  19.460  19.600  1.00  0.00            
ATOM    139  H62 BCD     1      14.620  19.770  17.570  1.00  0.00            
ATOM    140  H63 BCD     1      13.160  19.480  18.640  1.00  0.00            
ATOM    141  H64 BCD     1      14.760  16.810  17.190  1.00  0.00            
ATOM    142  H65 BCD     1      13.850  17.540  15.060  1.00  0.00            
ATOM    143  H66 BCD     1      16.130  19.070  15.590  1.00  0.00            
ATOM    144  H67 BCD     1      17.370  16.940  17.440  1.00  0.00            
ATOM    145  H68 BCD     1      19.280  18.150  17.280  1.00  0.00            
ATOM    146  H69 BCD     1      18.920  17.620  15.620  1.00  0.00            
ATOM    147  H70 BCD     1      18.290  20.090  16.620  1.00  0.00            
ATOM    148  C1  CZ3     2      19.250  12.690  17.550  1.00  0.00            
ATOM    149  C2  CZ3     2      18.290  12.810  18.760  1.00  0.00            
ATOM    150  O1  CZ3     2      16.950  12.410  18.340  1.00  0.00            
ATOM    151  C3  CZ3     2      16.090  12.130  19.410  1.00  0.00            
ATOM    152  N1  CZ3     2      14.750  11.850  18.960  1.00  0.00            
ATOM    153  C4  CZ3     2      13.640  11.950  19.830  1.00  0.00            
ATOM    154  O2  CZ3     2      13.700  12.600  20.910  1.00  0.00            
ATOM    155  C5  CZ3     2      12.390  11.160  19.380  1.00  0.00            
ATOM    156  Cl1 CZ3     2      10.930  11.650  20.340  1.00  0.00            
ATOM    157  C6  CZ3     2      14.620  11.560  17.530  1.00  0.00            
ATOM    158  C7  CZ3     2      14.780  10.240  17.060  1.00  0.00            
ATOM    159  C8  CZ3     2      15.000   9.110  18.090  1.00  0.00            
ATOM    160  C9  CZ3     2      14.600   9.930  15.760  1.00  0.00            
ATOM    161  C10 CZ3     2      14.360  11.000  14.830  1.00  0.00            
ATOM    162  C11 CZ3     2      14.440  12.380  15.270  1.00  0.00            
ATOM    163  C12 CZ3     2      14.510  12.660  16.610  1.00  0.00            
ATOM    164  C13 CZ3     2      14.320  14.040  17.130  1.00  0.00            
ATOM    165  C14 CZ3     2      12.850  14.250  17.580  1.00  0.00            
ATOM    166  H1  CZ3     2      18.940  13.360  16.740  1.00  0.00            
ATOM    167  H2  CZ3     2      20.220  13.030  17.950  1.00  0.00            
ATOM    168  H3  CZ3     2      19.370  11.680  17.140  1.00  0.00            
ATOM    169  H4  CZ3     2      18.230  13.850  19.110  1.00  0.00            
ATOM    170  H5  CZ3     2      18.810  12.170  19.490  1.00  0.00            
ATOM    171  H6  CZ3     2      15.990  13.000  20.070  1.00  0.00            
ATOM    172  H7  CZ3     2      16.570  11.280  19.900  1.00  0.00            
ATOM    173  H8  CZ3     2      12.530  10.080  19.430  1.00  0.00            
ATOM    174  H9  CZ3     2      12.040  11.480  18.390  1.00  0.00            
ATOM    175  H10 CZ3     2      14.940   9.370  19.150  1.00  0.00            
ATOM    176  H11 CZ3     2      14.320   8.260  18.010  1.00  0.00            
ATOM    177  H12 CZ3     2      16.050   8.790  17.980  1.00  0.00            
ATOM    178  H13 CZ3     2      14.510   8.870  15.540  1.00  0.00            
ATOM    179  H14 CZ3     2      14.370  10.740  13.770  1.00  0.00            
ATOM    180  H15 CZ3     2      14.360  13.150  14.510  1.00  0.00            
ATOM    181  H16 CZ3     2      14.650  14.740  16.340  1.00  0.00            
ATOM    182  H17 CZ3     2      15.020  14.280  17.930  1.00  0.00            
ATOM    183  H18 CZ3     2      12.830  14.040  18.660  1.00  0.00            
ATOM    184  H19 CZ3     2      12.530  15.300  17.590  1.00  0.00            
ATOM    185  H20 CZ3     2      12.180  13.600  17.010  1.00  0.00            
TER
ENDMDL
MODEL        1
ATOM      1  C1  BCD     1      19.780  22.000  14.110  1.00  0.00            
ATOM      2  O1  BCD     1      19.260  20.730  13.580  1.00  0.00            
ATOM      3  C2  BCD     1      18.730  22.780  14.810  1.00  0.00            
ATOM      4  O2  BCD     1      18.040  21.870  15.720  1.00  0.00            
ATOM      5  C3  BCD     1      17.770  23.340  13.740  1.00  0.00            
ATOM      6  O3  BCD     1      16.810  24.270  14.410  1.00  0.00            
ATOM      7  C4  BCD     1      18.430  23.950  12.540  1.00  0.00            
ATOM      8  C5  BCD     1      19.490  23.070  11.950  1.00  0.00            
ATOM      9  O4  BCD     1      20.310  22.800  13.120  1.00  0.00            
ATOM     10  C6  BCD     1      20.510  23.740  11.040  1.00  0.00            
ATOM     11  O5  BCD     1      20.960  24.950  11.480  1.00  0.00            
ATOM     12  H1  BCD     1      20.630  21.770  14.760  1.00  0.00            
ATOM     13  H2  BCD     1      19.180  23.570  15.430  1.00  0.00            
ATOM     14  H3  BCD     1      17.160  22.220  15.820  1.00  0.00            
ATOM     15  H4  BCD     1      17.180  22.500  13.350  1.00  0.00            
ATOM     16  H5  BCD     1      16.510  24.870  13.720  1.00  0.00            
ATOM     17  H6  BCD     1      18.860  24.880  12.940  1.00  0.00            
ATOM     18  H7  BCD     1      19.130  22.130  11.510  1.00  0.00            
ATOM     19  H8  BCD     1      21.320  23.040  10.810  1.00  0.00            
ATOM     20  H9  BCD     1      20.040  23.870  10.050  1.00  0.00            
ATOM     21  H10 BCD     1      21.400  24.840  12.330  1.00  0.00            
ATOM     22  C7  BCD     1      20.060  16.710  13.300  1.00  0.00            
ATOM     23  O6  BCD     1      18.790  16.540  12.670  1.00  0.00            
ATOM     24  C8  BCD     1      19.810  17.310  14.660  1.00  0.00            
ATOM     25  O7  BCD     1      19.110  16.340  15.450  1.00  0.00            
ATOM     26  C9  BCD     1      19.180  18.730  14.660  1.00  0.00            
ATOM     27  O8  BCD     1      19.140  19.250  16.030  1.00  0.00            
ATOM     28  C10 BCD     1      20.060  19.540  13.720  1.00  0.00            
ATOM     29  C11 BCD     1      20.290  18.890  12.390  1.00  0.00            
ATOM     30  O9  BCD     1      20.830  17.570  12.580  1.00  0.00            
ATOM     31  C12 BCD     1      21.300  19.680  11.510  1.00  0.00            
ATOM     32  O10 BCD     1      22.520  20.060  12.080  1.00  0.00            
ATOM     33  H11 BCD     1      20.590  15.750  13.200  1.00  0.00            
ATOM     34  H12 BCD     1      20.790  17.490  15.110  1.00  0.00            
ATOM     35  H13 BCD     1      18.190  16.350  15.190  1.00  0.00            
ATOM     36  H14 BCD     1      18.140  18.730  14.300  1.00  0.00            
ATOM     37  H15 BCD     1      18.760  20.130  16.010  1.00  0.00            
ATOM     38  H16 BCD     1      21.000  19.830  14.220  1.00  0.00            
ATOM     39  H17 BCD     1      19.360  18.720  11.830  1.00  0.00            
ATOM     40  H18 BCD     1      21.490  19.060  10.620  1.00  0.00            
ATOM     41  H19 BCD     1      20.850  20.630  11.200  1.00  0.00            
ATOM     42  H20 BCD     1      22.850  19.200  12.350  1.00  0.00            
ATOM     43  C13 BCD     1      16.810  13.370  10.830  1.00  0.00            
ATOM     44  O11 BCD     1      15.810  14.250  10.270  1.00  0.00            
ATOM     45  C14 BCD     1      16.680  13.440  12.360  1.00  0.00            
ATOM     46  O12 BCD     1      15.380  13.040  12.770  1.00  0.00            
ATOM     47  C15 BCD     1      17.050  14.890  12.830  1.00  0.00            
ATOM     48  O13 BCD     1      17.010  15.050  14.270  1.00  0.00            
ATOM     49  C16 BCD     1      18.460  15.230  12.250  1.00  0.00            
ATOM     50  C17 BCD     1      18.440  15.140  10.680  1.00  0.00            
ATOM     51  O14 BCD     1      18.020  13.780  10.360  1.00  0.00            
ATOM     52  C18 BCD     1      19.800  15.380  10.070  1.00  0.00            
ATOM     53  O15 BCD     1      20.770  14.480  10.690  1.00  0.00            
ATOM     54  H21 BCD     1      16.630  12.330  10.520  1.00  0.00            
ATOM     55  H22 BCD     1      17.450  12.780  12.780  1.00  0.00            
ATOM     56  H23 BCD     1      15.420  12.470  13.540  1.00  0.00            
ATOM     57  H24 BCD     1      16.360  15.590  12.340  1.00  0.00            
ATOM     58  H25 BCD     1      16.100  14.890  14.540  1.00  0.00            
ATOM     59  H26 BCD     1      19.160  14.470  12.610  1.00  0.00            
ATOM     60  H27 BCD     1      17.680  15.880  10.390  1.00  0.00            
ATOM     61  H28 BCD     1      19.710  15.230   8.980  1.00  0.00            
ATOM     62  H29 BCD     1      20.180  16.400  10.220  1.00  0.00            
ATOM     63  H30 BCD     1      20.330  13.630  10.620  1.00  0.00            
ATOM     64  C19 BCD     1      12.770  14.600   7.660  1.00  0.00            
ATOM     65  O16 BCD     1      13.050  16.020   7.680  1.00  0.00            
ATOM     66  C20 BCD     1      12.420  14.080   9.050  1.00  0.00            
ATOM     67  O17 BCD     1      11.260  14.790   9.380  1.00  0.00            
ATOM     68  C21 BCD     1      13.550  14.310  10.070  1.00  0.00            
ATOM     69  O18 BCD     1      13.170  13.680  11.320  1.00  0.00            
ATOM     70  C22 BCD     1      14.800  13.750   9.530  1.00  0.00            
ATOM     71  C23 BCD     1      15.110  14.130   8.050  1.00  0.00            
ATOM     72  O19 BCD     1      13.900  13.860   7.300  1.00  0.00            
ATOM     73  C24 BCD     1      16.290  13.390   7.390  1.00  0.00            
ATOM     74  O20 BCD     1      16.380  12.020   7.700  1.00  0.00            
ATOM     75  H31 BCD     1      12.050  14.340   6.870  1.00  0.00            
ATOM     76  H32 BCD     1      12.230  13.000   8.990  1.00  0.00            
ATOM     77  H33 BCD     1      11.120  15.410   8.660  1.00  0.00            
ATOM     78  H34 BCD     1      13.700  15.390  10.220  1.00  0.00            
ATOM     79  H35 BCD     1      14.000  13.570  11.800  1.00  0.00            
ATOM     80  H36 BCD     1      14.780  12.660   9.680  1.00  0.00            
ATOM     81  H37 BCD     1      15.370  15.180   7.850  1.00  0.00            
ATOM     82  H38 BCD     1      16.140  13.490   6.310  1.00  0.00            
ATOM     83  H39 BCD     1      17.210  13.980   7.450  1.00  0.00            
ATOM     84  H40 BCD     1      17.220  11.680   7.390  1.00  0.00            
ATOM     85  C25 BCD     1      12.130  19.430   5.610  1.00  0.00            
ATOM     86  O21 BCD     1      12.540  20.180   6.820  1.00  0.00            
ATOM     87  C26 BCD     1      10.950  18.580   6.050  1.00  0.00            
ATOM     88  O22 BCD     1       9.800  19.360   6.400  1.00  0.00            
ATOM     89  C27 BCD     1      11.450  17.620   7.040  1.00  0.00            
ATOM     90  O23 BCD     1      10.370  16.850   7.520  1.00  0.00            
ATOM     91  C28 BCD     1      12.640  16.800   6.600  1.00  0.00            
ATOM     92  C29 BCD     1      13.750  17.710   6.140  1.00  0.00            
ATOM     93  O24 BCD     1      13.300  18.720   5.260  1.00  0.00            
ATOM     94  C30 BCD     1      14.790  16.860   5.340  1.00  0.00            
ATOM     95  O25 BCD     1      15.990  17.640   5.130  1.00  0.00            
ATOM     96  H41 BCD     1      11.830  20.060   4.770  1.00  0.00            
ATOM     97  H42 BCD     1      10.570  18.010   5.190  1.00  0.00            
ATOM     98  H43 BCD     1       9.970  19.930   7.150  1.00  0.00            
ATOM     99  H44 BCD     1      11.860  18.180   7.890  1.00  0.00            
ATOM    100  H45 BCD     1       9.630  17.420   7.780  1.00  0.00            
ATOM    101  H46 BCD     1      12.370  16.140   5.770  1.00  0.00            
ATOM    102  H47 BCD     1      14.310  18.170   6.970  1.00  0.00            
ATOM    103  H48 BCD     1      15.120  15.990   5.920  1.00  0.00            
ATOM    104  H49 BCD     1      14.410  16.620   4.340  1.00  0.00            
ATOM    105  H50 BCD     1      16.620  17.230   5.720  1.00  0.00            
ATOM    106  C31 BCD     1      13.010  24.070   8.100  1.00  0.00            
ATOM    107  O26 BCD     1      14.100  23.810   9.030  1.00  0.00            
ATOM    108  C32 BCD     1      11.750  23.280   8.550  1.00  0.00            
ATOM    109  O27 BCD     1      11.460  23.530   9.940  1.00  0.00            
ATOM    110  C33 BCD     1      11.810  21.740   8.280  1.00  0.00            
ATOM    111  C34 BCD     1      12.160  21.530   6.820  1.00  0.00            
ATOM    112  C35 BCD     1      13.430  22.390   6.370  1.00  0.00            
ATOM    113  O28 BCD     1      13.230  23.770   6.690  1.00  0.00            
ATOM    114  C36 BCD     1      13.740  22.170   4.940  1.00  0.00            
ATOM    115  O29 BCD     1      12.620  22.480   4.100  1.00  0.00            
ATOM    116  O30 BCD     1      10.550  21.030   8.600  1.00  0.00            
ATOM    117  H51 BCD     1      12.790  25.140   8.230  1.00  0.00            
ATOM    118  H52 BCD     1      10.890  23.630   7.980  1.00  0.00            
ATOM    119  H53 BCD     1      12.290  23.410  10.410  1.00  0.00            
ATOM    120  H54 BCD     1      12.690  21.340   8.810  1.00  0.00            
ATOM    121  H55 BCD     1      10.020  21.440   9.290  1.00  0.00            
ATOM    122  H56 BCD     1      11.330  21.800   6.150  1.00  0.00            
ATOM    123  H57 BCD     1      14.240  22.150   7.060  1.00  0.00            
ATOM    124  H58 BCD     1      14.580  22.800   4.620  1.00  0.00            
ATOM    125  H59 BCD     1      14.110  21.140   4.850  1.00  0.00            
ATOM    126  H60 BCD     1      12.740  21.950   3.300  1.00  0.00            
ATOM    127  C37 BCD     1      17.510  25.320  10.860  1.00  0.00            
ATOM    128  O31 BCD     1      17.390  24.100  11.610  1.00  0.00            
ATOM    129  C38 BCD     1      16.330  26.190  11.140  1.00  0.00            
ATOM    130  O32 BCD     1      16.190  26.550  12.530  1.00  0.00            
ATOM    131  C39 BCD     1      15.030  25.540  10.580  1.00  0.00            
ATOM    132  O33 BCD     1      13.880  26.410  10.520  1.00  0.00            
ATOM    133  C40 BCD     1      15.140  24.840   9.250  1.00  0.00            
ATOM    134  C41 BCD     1      16.440  24.140   9.090  1.00  0.00            
ATOM    135  O34 BCD     1      17.540  24.980   9.520  1.00  0.00            
ATOM    136  C42 BCD     1      16.720  23.780   7.640  1.00  0.00            
ATOM    137  O35 BCD     1      17.800  22.840   7.470  1.00  0.00            
ATOM    138  H61 BCD     1      18.420  25.840  11.170  1.00  0.00            
ATOM    139  H62 BCD     1      16.570  27.060  10.520  1.00  0.00            
ATOM    140  H63 BCD     1      15.400  27.100  12.450  1.00  0.00            
ATOM    141  H64 BCD     1      14.850  24.740  11.310  1.00  0.00            
ATOM    142  H65 BCD     1      13.410  26.120  11.310  1.00  0.00            
ATOM    143  H66 BCD     1      15.120  25.570   8.430  1.00  0.00            
ATOM    144  H67 BCD     1      16.340  23.290   9.780  1.00  0.00            
ATOM    145  H68 BCD     1      15.850  23.410   7.090  1.00  0.00            
ATOM    146  H69 BCD     1      16.920  24.710   7.080  1.00  0.00            
ATOM    147  H70 BCD     1      17.840  22.670   6.520  1.00  0.00            
ATOM    148  C1  CZ3     2      17.080  19.030   8.340  1.00  0.00            
ATOM    149  C2  CZ3     2      17.260  19.980   9.600  1.00  0.00            
ATOM    150  O1  CZ3     2      16.130  19.730  10.490  1.00  0.00            
ATOM    151  C3  CZ3     2      15.510  20.900  11.150  1.00  0.00            
ATOM    152  N1  CZ3     2      14.300  20.600  11.890  1.00  0.00            
ATOM    153  C4  CZ3     2      13.410  21.600  12.290  1.00  0.00            
ATOM    154  O2  CZ3     2      13.370  22.760  11.900  1.00  0.00            
ATOM    155  C5  CZ3     2      12.400  21.220  13.380  1.00  0.00            
ATOM    156  Cl1 CZ3     2      11.000  22.400  13.460  1.00  0.00            
ATOM    157  C6  CZ3     2      14.220  19.350  12.490  1.00  0.00            
ATOM    158  C7  CZ3     2      14.800  19.160  13.780  1.00  0.00            
ATOM    159  C8  CZ3     2      15.630  20.240  14.410  1.00  0.00            
ATOM    160  C9  CZ3     2      14.720  17.910  14.440  1.00  0.00            
ATOM    161  C10 CZ3     2      13.900  16.910  13.850  1.00  0.00            
ATOM    162  C11 CZ3     2      13.190  17.110  12.720  1.00  0.00            
ATOM    163  C12 CZ3     2      13.460  18.300  11.940  1.00  0.00            
ATOM    164  C13 CZ3     2      12.790  18.510  10.600  1.00  0.00            
ATOM    165  C14 CZ3     2      11.340  18.940  10.690  1.00  0.00            
ATOM    166  H1  CZ3     2      16.470  19.620   7.650  1.00  0.00            
ATOM    167  H2  CZ3     2      18.030  18.730   7.870  1.00  0.00            
ATOM    168  H3  CZ3     2      16.600  18.110   8.690  1.00  0.00            
ATOM    169  H4  CZ3     2      17.400  21.000   9.230  1.00  0.00            
ATOM    170  H5  CZ3     2      18.160  19.680  10.150  1.00  0.00            
ATOM    171  H6  CZ3     2      15.220  21.670  10.430  1.00  0.00            
ATOM    172  H7  CZ3     2      16.240  21.440  11.770  1.00  0.00            
ATOM    173  H8  CZ3     2      12.870  21.150  14.370  1.00  0.00            
ATOM    174  H9  CZ3     2      11.960  20.240  13.180  1.00  0.00            
ATOM    175  H10 CZ3     2      16.440  20.530  13.730  1.00  0.00            
ATOM    176  H11 CZ3     2      15.060  21.110  14.760  1.00  0.00            
ATOM    177  H12 CZ3     2      16.230  19.910  15.270  1.00  0.00            
ATOM    178  H13 CZ3     2      15.310  17.770  15.350  1.00  0.00            
ATOM    179  H14 CZ3     2      13.890  15.940  14.340  1.00  0.00            
ATOM    180  H15 CZ3     2      12.580  16.310  12.290  1.00  0.00            
ATOM    181  H16 CZ3     2      12.790  17.530  10.100  1.00  0.00            
ATOM    182  H17 CZ3     2      13.310  19.250   9.990  1.00  0.00            
ATOM    183  H18 CZ3     2      11.280  20.000  10.960  1.00  0.00            
ATOM    184  H19 CZ3     2      10.850  18.730   9.740  1.00  0.00            
ATOM    185  H20 CZ3     2      10.800  18.400  11.480  1.00  0.00            
TER
ENDMDL
MODEL        1
ATOM      1  C1  BCD     1      20.500   3.900  18.620  1.00  0.00            
ATOM      2  O1  BCD     1      19.170   4.030  17.990  1.00  0.00            
ATOM      3  C2  BCD     1      20.700   5.030  19.610  1.00  0.00            
ATOM      4  O2  BCD     1      19.720   4.970  20.590  1.00  0.00            
ATOM      5  C3  BCD     1      20.740   6.360  18.920  1.00  0.00            
ATOM      6  O3  BCD     1      21.080   7.400  19.830  1.00  0.00            
ATOM      7  C4  BCD     1      21.840   6.300  17.840  1.00  0.00            
ATOM      8  C5  BCD     1      21.610   5.150  16.870  1.00  0.00            
ATOM      9  O4  BCD     1      21.500   3.940  17.590  1.00  0.00            
ATOM     10  C6  BCD     1      22.650   5.230  15.760  1.00  0.00            
ATOM     11  O5  BCD     1      23.930   4.810  16.130  1.00  0.00            
ATOM     12  H1  BCD     1      20.550   2.910  19.090  1.00  0.00            
ATOM     13  H2  BCD     1      21.660   4.900  20.140  1.00  0.00            
ATOM     14  H3  BCD     1      19.960   5.570  21.300  1.00  0.00            
ATOM     15  H4  BCD     1      19.770   6.500  18.410  1.00  0.00            
ATOM     16  H5  BCD     1      21.470   8.160  19.380  1.00  0.00            
ATOM     17  H6  BCD     1      22.790   6.180  18.390  1.00  0.00            
ATOM     18  H7  BCD     1      20.650   5.370  16.390  1.00  0.00            
ATOM     19  H8  BCD     1      22.270   4.490  15.040  1.00  0.00            
ATOM     20  H9  BCD     1      22.710   6.270  15.400  1.00  0.00            
ATOM     21  H10 BCD     1      24.580   5.200  15.530  1.00  0.00            
ATOM     22  C7  BCD     1      15.640   2.080  17.600  1.00  0.00            
ATOM     23  O6  BCD     1      15.410   2.870  16.340  1.00  0.00            
ATOM     24  C8  BCD     1      15.710   3.010  18.850  1.00  0.00            
ATOM     25  O7  BCD     1      14.490   3.640  18.870  1.00  0.00            
ATOM     26  C9  BCD     1      16.890   3.990  18.670  1.00  0.00            
ATOM     27  O8  BCD     1      17.040   4.950  19.660  1.00  0.00            
ATOM     28  C10 BCD     1      18.170   3.130  18.430  1.00  0.00            
ATOM     29  C11 BCD     1      18.050   2.140  17.270  1.00  0.00            
ATOM     30  O9  BCD     1      16.860   1.430  17.410  1.00  0.00            
ATOM     31  C12 BCD     1      19.290   1.260  17.080  1.00  0.00            
ATOM     32  O10 BCD     1      19.920   0.690  18.330  1.00  0.00            
ATOM     33  H11 BCD     1      14.850   1.340  17.770  1.00  0.00            
ATOM     34  H12 BCD     1      15.920   2.380  19.720  1.00  0.00            
ATOM     35  H13 BCD     1      14.260   3.870  17.970  1.00  0.00            
ATOM     36  H14 BCD     1      16.740   4.500  17.710  1.00  0.00            
ATOM     37  H15 BCD     1      17.980   5.120  19.800  1.00  0.00            
ATOM     38  H16 BCD     1      18.380   2.670  19.400  1.00  0.00            
ATOM     39  H17 BCD     1      17.880   2.720  16.350  1.00  0.00            
ATOM     40  H18 BCD     1      19.110   0.460  16.360  1.00  0.00            
ATOM     41  H19 BCD     1      19.910   1.900  16.430  1.00  0.00            
ATOM     42  H20 BCD     1      20.510  -0.020  18.070  1.00  0.00            
ATOM     43  C13 BCD     1      12.830   2.860  13.090  1.00  0.00            
ATOM     44  O11 BCD     1      13.370   4.180  12.980  1.00  0.00            
ATOM     45  C14 BCD     1      12.070   2.760  14.440  1.00  0.00            
ATOM     46  O12 BCD     1      10.960   3.670  14.400  1.00  0.00            
ATOM     47  C15 BCD     1      13.120   2.870  15.570  1.00  0.00            
ATOM     48  O13 BCD     1      12.500   2.290  16.770  1.00  0.00            
ATOM     49  C16 BCD     1      14.480   2.240  15.380  1.00  0.00            
ATOM     50  C17 BCD     1      14.990   2.270  13.880  1.00  0.00            
ATOM     51  O14 BCD     1      13.890   1.960  12.980  1.00  0.00            
ATOM     52  C18 BCD     1      16.040   1.200  13.640  1.00  0.00            
ATOM     53  O15 BCD     1      16.840   1.610  12.540  1.00  0.00            
ATOM     54  H21 BCD     1      12.140   2.580  12.280  1.00  0.00            
ATOM     55  H22 BCD     1      11.590   1.780  14.440  1.00  0.00            
ATOM     56  H23 BCD     1      10.200   3.290  14.850  1.00  0.00            
ATOM     57  H24 BCD     1      13.270   3.950  15.740  1.00  0.00            
ATOM     58  H25 BCD     1      11.950   3.040  17.050  1.00  0.00            
ATOM     59  H26 BCD     1      14.370   1.170  15.580  1.00  0.00            
ATOM     60  H27 BCD     1      15.360   3.260  13.610  1.00  0.00            
ATOM     61  H28 BCD     1      16.600   1.200  14.580  1.00  0.00            
ATOM     62  H29 BCD     1      15.570   0.220  13.470  1.00  0.00            
ATOM     63  H30 BCD     1      17.710   1.220  12.620  1.00  0.00            
ATOM     64  C19 BCD     1      13.340   7.380  10.240  1.00  0.00            
ATOM     65  O16 BCD     1      14.500   7.840  10.980  1.00  0.00            
ATOM     66  C20 BCD     1      12.230   7.290  11.260  1.00  0.00            
ATOM     67  O17 BCD     1      11.870   8.580  11.780  1.00  0.00            
ATOM     68  C21 BCD     1      12.470   6.350  12.420  1.00  0.00            
ATOM     69  O18 BCD     1      11.410   6.200  13.320  1.00  0.00            
ATOM     70  C22 BCD     1      12.980   4.970  11.890  1.00  0.00            
ATOM     71  C23 BCD     1      13.990   5.040  10.840  1.00  0.00            
ATOM     72  O19 BCD     1      13.640   6.030   9.820  1.00  0.00            
ATOM     73  C24 BCD     1      14.130   3.720  10.080  1.00  0.00            
ATOM     74  O20 BCD     1      15.020   3.870   8.960  1.00  0.00            
ATOM     75  H31 BCD     1      13.150   7.950   9.320  1.00  0.00            
ATOM     76  H32 BCD     1      11.340   7.010  10.670  1.00  0.00            
ATOM     77  H33 BCD     1      11.300   8.380  12.530  1.00  0.00            
ATOM     78  H34 BCD     1      13.370   6.810  12.860  1.00  0.00            
ATOM     79  H35 BCD     1      11.560   5.380  13.810  1.00  0.00            
ATOM     80  H36 BCD     1      12.070   4.520  11.480  1.00  0.00            
ATOM     81  H37 BCD     1      15.000   5.230  11.230  1.00  0.00            
ATOM     82  H38 BCD     1      14.430   2.950  10.790  1.00  0.00            
ATOM     83  H39 BCD     1      13.120   3.490   9.720  1.00  0.00            
ATOM     84  H40 BCD     1      14.940   4.730   8.550  1.00  0.00            
ATOM     85  C25 BCD     1      17.460  10.690  10.260  1.00  0.00            
ATOM     86  O21 BCD     1      17.960  10.580  11.590  1.00  0.00            
ATOM     87  C26 BCD     1      15.990  11.080  10.360  1.00  0.00            
ATOM     88  O22 BCD     1      15.790  12.280  11.010  1.00  0.00            
ATOM     89  C27 BCD     1      15.090  10.020  11.020  1.00  0.00            
ATOM     90  O23 BCD     1      13.690  10.450  11.100  1.00  0.00            
ATOM     91  C28 BCD     1      15.270   8.720  10.220  1.00  0.00            
ATOM     92  C29 BCD     1      16.710   8.310  10.160  1.00  0.00            
ATOM     93  O24 BCD     1      17.570   9.410   9.610  1.00  0.00            
ATOM     94  C30 BCD     1      16.890   7.020   9.380  1.00  0.00            
ATOM     95  O25 BCD     1      16.180   7.110   8.110  1.00  0.00            
ATOM     96  H41 BCD     1      17.900  11.440   9.600  1.00  0.00            
ATOM     97  H42 BCD     1      15.600  11.090   9.340  1.00  0.00            
ATOM     98  H43 BCD     1      16.240  12.190  11.850  1.00  0.00            
ATOM     99  H44 BCD     1      15.480   9.840  12.030  1.00  0.00            
ATOM    100  H45 BCD     1      13.120   9.680  11.020  1.00  0.00            
ATOM    101  H46 BCD     1      14.900   8.760   9.190  1.00  0.00            
ATOM    102  H47 BCD     1      17.040   8.170  11.200  1.00  0.00            
ATOM    103  H48 BCD     1      17.960   6.760   9.290  1.00  0.00            
ATOM    104  H49 BCD     1      16.360   6.270   9.980  1.00  0.00            
ATOM    105  H50 BCD     1      16.130   7.980   7.700  1.00  0.00            
ATOM    106  C31 BCD     1      20.890  11.990  13.750  1.00  0.00            
ATOM    107  O26 BCD     1      20.860  10.700  14.420  1.00  0.00            
ATOM    108  C32 BCD     1      19.620  12.780  13.930  1.00  0.00            
ATOM    109  O27 BCD     1      19.410  13.000  15.360  1.00  0.00            
ATOM    110  C33 BCD     1      18.470  11.960  13.310  1.00  0.00            
ATOM    111  C34 BCD     1      18.870  11.620  11.900  1.00  0.00            
ATOM    112  C35 BCD     1      20.270  11.010  11.710  1.00  0.00            
ATOM    113  O28 BCD     1      21.280  11.810  12.380  1.00  0.00            
ATOM    114  C36 BCD     1      20.790  10.820  10.300  1.00  0.00            
ATOM    115  O29 BCD     1      21.020  12.050   9.600  1.00  0.00            
ATOM    116  O30 BCD     1      17.220  12.590  13.400  1.00  0.00            
ATOM    117  H51 BCD     1      21.750  12.560  14.150  1.00  0.00            
ATOM    118  H52 BCD     1      19.610  13.770  13.470  1.00  0.00            
ATOM    119  H53 BCD     1      20.030  12.410  15.810  1.00  0.00            
ATOM    120  H54 BCD     1      18.440  11.010  13.850  1.00  0.00            
ATOM    121  H55 BCD     1      17.140  12.770  14.340  1.00  0.00            
ATOM    122  H56 BCD     1      18.860  12.550  11.330  1.00  0.00            
ATOM    123  H57 BCD     1      20.250  10.000  12.120  1.00  0.00            
ATOM    124  H58 BCD     1      21.750  10.290  10.400  1.00  0.00            
ATOM    125  H59 BCD     1      19.990  10.210   9.860  1.00  0.00            
ATOM    126  H60 BCD     1      21.940  11.970   9.340  1.00  0.00            
ATOM    127  C37 BCD     1      23.010   8.420  17.240  1.00  0.00            
ATOM    128  O31 BCD     1      21.810   7.560  17.200  1.00  0.00            
ATOM    129  C38 BCD     1      22.580   9.820  17.650  1.00  0.00            
ATOM    130  O32 BCD     1      22.030   9.780  18.950  1.00  0.00            
ATOM    131  C39 BCD     1      21.520  10.410  16.670  1.00  0.00            
ATOM    132  O33 BCD     1      21.290  11.800  17.040  1.00  0.00            
ATOM    133  C40 BCD     1      22.010  10.300  15.180  1.00  0.00            
ATOM    134  C41 BCD     1      22.570   8.940  14.900  1.00  0.00            
ATOM    135  O34 BCD     1      23.470   8.520  15.930  1.00  0.00            
ATOM    136  C42 BCD     1      23.230   8.820  13.530  1.00  0.00            
ATOM    137  O35 BCD     1      23.110   7.490  13.040  1.00  0.00            
ATOM    138  H61 BCD     1      23.790   8.020  17.890  1.00  0.00            
ATOM    139  H62 BCD     1      23.480  10.440  17.580  1.00  0.00            
ATOM    140  H63 BCD     1      22.580  10.230  19.590  1.00  0.00            
ATOM    141  H64 BCD     1      20.570   9.860  16.740  1.00  0.00            
ATOM    142  H65 BCD     1      21.410  11.970  17.980  1.00  0.00            
ATOM    143  H66 BCD     1      22.770  11.090  15.110  1.00  0.00            
ATOM    144  H67 BCD     1      21.670   8.310  14.870  1.00  0.00            
ATOM    145  H68 BCD     1      22.640   9.480  12.880  1.00  0.00            
ATOM    146  H69 BCD     1      24.250   9.230  13.560  1.00  0.00            
ATOM    147  H70 BCD     1      22.160   7.370  12.970  1.00  0.00            
ATOM    148  C1  CZ3     2      17.930   5.130  14.670  1.00  0.00            
ATOM    149  C2  CZ3     2      17.210   6.280  13.930  1.00  0.00            
ATOM    150  O1  CZ3     2      16.240   6.860  14.850  1.00  0.00            
ATOM    151  C3  CZ3     2      15.580   8.100  14.570  1.00  0.00            
ATOM    152  N1  CZ3     2      15.130   8.580  15.880  1.00  0.00            
ATOM    153  C4  CZ3     2      14.150   7.910  16.620  1.00  0.00            
ATOM    154  O2  CZ3     2      13.780   8.320  17.750  1.00  0.00            
ATOM    155  C5  CZ3     2      13.490   6.720  16.050  1.00  0.00            
ATOM    156  Cl1 CZ3     2      12.160   6.040  17.030  1.00  0.00            
ATOM    157  C6  CZ3     2      15.690   9.860  16.200  1.00  0.00            
ATOM    158  C7  CZ3     2      15.020  11.100  15.780  1.00  0.00            
ATOM    159  C8  CZ3     2      13.710  11.070  15.040  1.00  0.00            
ATOM    160  C9  CZ3     2      15.520  12.340  16.150  1.00  0.00            
ATOM    161  C10 CZ3     2      16.800  12.470  16.660  1.00  0.00            
ATOM    162  C11 CZ3     2      17.500  11.320  17.050  1.00  0.00            
ATOM    163  C12 CZ3     2      16.940  10.010  16.850  1.00  0.00            
ATOM    164  C13 CZ3     2      17.740   8.820  17.450  1.00  0.00            
ATOM    165  C14 CZ3     2      17.270   8.190  18.740  1.00  0.00            
ATOM    166  H1  CZ3     2      17.180   4.360  14.870  1.00  0.00            
ATOM    167  H2  CZ3     2      18.540   4.610  13.930  1.00  0.00            
ATOM    168  H3  CZ3     2      18.570   5.310  15.530  1.00  0.00            
ATOM    169  H4  CZ3     2      16.660   6.000  13.020  1.00  0.00            
ATOM    170  H5  CZ3     2      17.880   7.110  13.690  1.00  0.00            
ATOM    171  H6  CZ3     2      14.710   7.960  13.920  1.00  0.00            
ATOM    172  H7  CZ3     2      16.250   8.870  14.170  1.00  0.00            
ATOM    173  H8  CZ3     2      14.220   5.910  15.950  1.00  0.00            
ATOM    174  H9  CZ3     2      12.970   7.050  15.150  1.00  0.00            
ATOM    175  H10 CZ3     2      12.810  10.990  15.660  1.00  0.00            
ATOM    176  H11 CZ3     2      13.510  11.990  14.460  1.00  0.00            
ATOM    177  H12 CZ3     2      13.720  10.180  14.400  1.00  0.00            
ATOM    178  H13 CZ3     2      14.910  13.170  15.790  1.00  0.00            
ATOM    179  H14 CZ3     2      17.260  13.450  16.750  1.00  0.00            
ATOM    180  H15 CZ3     2      18.490  11.420  17.480  1.00  0.00            
ATOM    181  H16 CZ3     2      18.750   9.210  17.630  1.00  0.00            
ATOM    182  H17 CZ3     2      17.800   8.110  16.620  1.00  0.00            
ATOM    183  H18 CZ3     2      16.950   8.920  19.490  1.00  0.00            
ATOM    184  H19 CZ3     2      16.400   7.530  18.640  1.00  0.00            
ATOM    185  H20 CZ3     2      18.100   7.660  19.220  1.00  0.00            
TER
ENDMDL
MODEL        1
ATOM      1  C1  BCD     1      11.150  17.730  11.840  1.00  0.00            
ATOM      2  O1  BCD     1      10.710  16.850  12.900  1.00  0.00            
ATOM      3  C2  BCD     1      11.450  16.960  10.530  1.00  0.00            
ATOM      4  O2  BCD     1      10.390  16.240  10.010  1.00  0.00            
ATOM      5  C3  BCD     1      12.580  15.950  10.760  1.00  0.00            
ATOM      6  O3  BCD     1      12.990  15.380   9.440  1.00  0.00            
ATOM      7  C4  BCD     1      13.840  16.610  11.320  1.00  0.00            
ATOM      8  C5  BCD     1      13.500  17.420  12.520  1.00  0.00            
ATOM      9  O4  BCD     1      12.370  18.260  12.150  1.00  0.00            
ATOM     10  C6  BCD     1      14.580  18.350  13.060  1.00  0.00            
ATOM     11  O5  BCD     1      14.250  18.550  14.450  1.00  0.00            
ATOM     12  H1  BCD     1      10.450  18.540  11.610  1.00  0.00            
ATOM     13  H2  BCD     1      11.820  17.680   9.790  1.00  0.00            
ATOM     14  H3  BCD     1      10.620  15.920   9.140  1.00  0.00            
ATOM     15  H4  BCD     1      12.230  15.170  11.450  1.00  0.00            
ATOM     16  H5  BCD     1      13.090  14.420   9.530  1.00  0.00            
ATOM     17  H6  BCD     1      14.270  17.280  10.550  1.00  0.00            
ATOM     18  H7  BCD     1      13.160  16.740  13.310  1.00  0.00            
ATOM     19  H8  BCD     1      15.560  17.850  12.960  1.00  0.00            
ATOM     20  H9  BCD     1      14.650  19.310  12.530  1.00  0.00            
ATOM     21  H10 BCD     1      13.900  19.440  14.480  1.00  0.00            
ATOM     22  C7  BCD     1       7.370  16.640  15.550  1.00  0.00            
ATOM     23  O6  BCD     1       7.790  15.430  16.190  1.00  0.00            
ATOM     24  C8  BCD     1       7.140  16.320  14.080  1.00  0.00            
ATOM     25  O7  BCD     1       6.200  15.230  13.980  1.00  0.00            
ATOM     26  C9  BCD     1       8.400  16.070  13.260  1.00  0.00            
ATOM     27  O8  BCD     1       8.090  16.070  11.830  1.00  0.00            
ATOM     28  C10 BCD     1       9.500  17.150  13.580  1.00  0.00            
ATOM     29  C11 BCD     1       9.670  17.220  15.060  1.00  0.00            
ATOM     30  O9  BCD     1       8.430  17.630  15.690  1.00  0.00            
ATOM     31  C12 BCD     1      10.670  18.200  15.680  1.00  0.00            
ATOM     32  O10 BCD     1      10.540  19.470  15.080  1.00  0.00            
ATOM     33  H11 BCD     1       6.500  17.110  16.020  1.00  0.00            
ATOM     34  H12 BCD     1       6.710  17.210  13.610  1.00  0.00            
ATOM     35  H13 BCD     1       5.910  15.200  13.060  1.00  0.00            
ATOM     36  H14 BCD     1       8.800  15.100  13.560  1.00  0.00            
ATOM     37  H15 BCD     1       8.850  15.760  11.330  1.00  0.00            
ATOM     38  H16 BCD     1       9.150  18.130  13.240  1.00  0.00            
ATOM     39  H17 BCD     1       9.820  16.190  15.400  1.00  0.00            
ATOM     40  H18 BCD     1      10.460  18.290  16.750  1.00  0.00            
ATOM     41  H19 BCD     1      11.670  17.770  15.540  1.00  0.00            
ATOM     42  H20 BCD     1      11.430  19.800  14.930  1.00  0.00            
ATOM     43  C13 BCD     1       7.130  13.370  19.710  1.00  0.00            
ATOM     44  O11 BCD     1       8.010  12.320  19.300  1.00  0.00            
ATOM     45  C14 BCD     1       5.970  13.400  18.700  1.00  0.00            
ATOM     46  O12 BCD     1       5.350  12.160  18.750  1.00  0.00            
ATOM     47  C15 BCD     1       6.390  13.840  17.310  1.00  0.00            
ATOM     48  O13 BCD     1       5.320  13.970  16.270  1.00  0.00            
ATOM     49  C16 BCD     1       7.130  15.160  17.440  1.00  0.00            
ATOM     50  C17 BCD     1       8.180  15.190  18.550  1.00  0.00            
ATOM     51  O14 BCD     1       7.680  14.650  19.770  1.00  0.00            
ATOM     52  C18 BCD     1       8.670  16.550  18.940  1.00  0.00            
ATOM     53  O15 BCD     1       7.720  17.520  19.290  1.00  0.00            
ATOM     54  H21 BCD     1       6.680  13.100  20.670  1.00  0.00            
ATOM     55  H22 BCD     1       5.240  14.150  19.040  1.00  0.00            
ATOM     56  H23 BCD     1       5.970  11.640  18.230  1.00  0.00            
ATOM     57  H24 BCD     1       7.130  13.090  16.980  1.00  0.00            
ATOM     58  H25 BCD     1       5.740  14.260  15.450  1.00  0.00            
ATOM     59  H26 BCD     1       6.380  15.910  17.720  1.00  0.00            
ATOM     60  H27 BCD     1       9.030  14.590  18.180  1.00  0.00            
ATOM     61  H28 BCD     1       9.290  16.430  19.840  1.00  0.00            
ATOM     62  H29 BCD     1       9.380  16.810  18.150  1.00  0.00            
ATOM     63  H30 BCD     1       8.040  18.340  18.910  1.00  0.00            
ATOM     64  C19 BCD     1      10.600   9.640  20.700  1.00  0.00            
ATOM     65  O16 BCD     1      11.330   9.750  19.520  1.00  0.00            
ATOM     66  C20 BCD     1       9.220   9.030  20.450  1.00  0.00            
ATOM     67  O17 BCD     1       9.310   7.780  19.730  1.00  0.00            
ATOM     68  C21 BCD     1       8.370  10.010  19.700  1.00  0.00            
ATOM     69  O18 BCD     1       7.040   9.580  19.480  1.00  0.00            
ATOM     70  C22 BCD     1       8.430  11.400  20.330  1.00  0.00            
ATOM     71  C23 BCD     1       9.880  11.870  20.700  1.00  0.00            
ATOM     72  O19 BCD     1      10.490  10.830  21.400  1.00  0.00            
ATOM     73  C24 BCD     1       9.840  13.120  21.630  1.00  0.00            
ATOM     74  O20 BCD     1       9.060  12.820  22.840  1.00  0.00            
ATOM     75  H31 BCD     1      11.090   9.000  21.450  1.00  0.00            
ATOM     76  H32 BCD     1       8.730   8.900  21.420  1.00  0.00            
ATOM     77  H33 BCD     1       8.440   7.590  19.370  1.00  0.00            
ATOM     78  H34 BCD     1       8.890  10.130  18.740  1.00  0.00            
ATOM     79  H35 BCD     1       7.140   8.900  18.810  1.00  0.00            
ATOM     80  H36 BCD     1       7.700  11.360  21.150  1.00  0.00            
ATOM     81  H37 BCD     1      10.390  12.110  19.760  1.00  0.00            
ATOM     82  H38 BCD     1      10.840  13.440  21.920  1.00  0.00            
ATOM     83  H39 BCD     1       9.430  13.990  21.090  1.00  0.00            
ATOM     84  H40 BCD     1       9.230  11.930  23.150  1.00  0.00            
ATOM     85  C25 BCD     1      15.110   8.700  18.000  1.00  0.00            
ATOM     86  O21 BCD     1      14.800   9.670  16.960  1.00  0.00            
ATOM     87  C26 BCD     1      13.970   7.620  17.880  1.00  0.00            
ATOM     88  O22 BCD     1      14.010   6.980  16.610  1.00  0.00            
ATOM     89  C27 BCD     1      12.530   8.350  18.100  1.00  0.00            
ATOM     90  O23 BCD     1      11.480   7.350  18.070  1.00  0.00            
ATOM     91  C28 BCD     1      12.550   9.020  19.460  1.00  0.00            
ATOM     92  C29 BCD     1      13.790  10.050  19.460  1.00  0.00            
ATOM     93  O24 BCD     1      15.010   9.330  19.240  1.00  0.00            
ATOM     94  C30 BCD     1      13.900  10.900  20.700  1.00  0.00            
ATOM     95  O25 BCD     1      14.880  11.970  20.530  1.00  0.00            
ATOM     96  H41 BCD     1      16.110   8.280  17.860  1.00  0.00            
ATOM     97  H42 BCD     1      14.160   6.800  18.590  1.00  0.00            
ATOM     98  H43 BCD     1      13.470   6.200  16.730  1.00  0.00            
ATOM     99  H44 BCD     1      12.370   9.120  17.330  1.00  0.00            
ATOM    100  H45 BCD     1      10.820   7.700  18.680  1.00  0.00            
ATOM    101  H46 BCD     1      12.730   8.310  20.280  1.00  0.00            
ATOM    102  H47 BCD     1      13.580  10.760  18.650  1.00  0.00            
ATOM    103  H48 BCD     1      12.900  11.290  20.930  1.00  0.00            
ATOM    104  H49 BCD     1      14.190  10.280  21.560  1.00  0.00            
ATOM    105  H50 BCD     1      14.400  12.730  20.860  1.00  0.00            
ATOM    106  C31 BCD     1      16.880  11.060  13.740  1.00  0.00            
ATOM    107  O26 BCD     1      16.050  12.220  13.690  1.00  0.00            
ATOM    108  C32 BCD     1      16.050   9.810  13.470  1.00  0.00            
ATOM    109  O27 BCD     1      15.430   9.890  12.160  1.00  0.00            
ATOM    110  C33 BCD     1      14.970   9.650  14.590  1.00  0.00            
ATOM    111  C34 BCD     1      15.720   9.750  15.940  1.00  0.00            
ATOM    112  C35 BCD     1      16.580  11.000  16.160  1.00  0.00            
ATOM    113  O28 BCD     1      17.490  11.040  14.990  1.00  0.00            
ATOM    114  C36 BCD     1      17.320  11.040  17.470  1.00  0.00            
ATOM    115  O29 BCD     1      18.360  10.080  17.370  1.00  0.00            
ATOM    116  O30 BCD     1      14.300   8.340  14.320  1.00  0.00            
ATOM    117  H51 BCD     1      17.640  11.070  12.950  1.00  0.00            
ATOM    118  H52 BCD     1      16.690   8.920  13.500  1.00  0.00            
ATOM    119  H53 BCD     1      14.800  10.600  12.290  1.00  0.00            
ATOM    120  H54 BCD     1      14.250  10.470  14.500  1.00  0.00            
ATOM    121  H55 BCD     1      13.990   7.980  15.160  1.00  0.00            
ATOM    122  H56 BCD     1      16.410   8.900  16.020  1.00  0.00            
ATOM    123  H57 BCD     1      15.900  11.860  16.180  1.00  0.00            
ATOM    124  H58 BCD     1      17.620  12.080  17.700  1.00  0.00            
ATOM    125  H59 BCD     1      16.670  10.720  18.300  1.00  0.00            
ATOM    126  H60 BCD     1      18.670  10.160  16.470  1.00  0.00            
ATOM    127  C37 BCD     1      16.140  15.740  11.540  1.00  0.00            
ATOM    128  O31 BCD     1      14.780  15.510  11.640  1.00  0.00            
ATOM    129  C38 BCD     1      16.710  14.570  10.780  1.00  0.00            
ATOM    130  O32 BCD     1      15.990  14.500   9.490  1.00  0.00            
ATOM    131  C39 BCD     1      16.620  13.250  11.520  1.00  0.00            
ATOM    132  O33 BCD     1      17.580  12.250  11.020  1.00  0.00            
ATOM    133  C40 BCD     1      16.780  13.340  13.120  1.00  0.00            
ATOM    134  C41 BCD     1      16.420  14.690  13.760  1.00  0.00            
ATOM    135  O34 BCD     1      16.820  15.720  12.800  1.00  0.00            
ATOM    136  C42 BCD     1      17.080  14.880  15.150  1.00  0.00            
ATOM    137  O35 BCD     1      16.920  16.260  15.520  1.00  0.00            
ATOM    138  H61 BCD     1      16.370  16.660  10.990  1.00  0.00            
ATOM    139  H62 BCD     1      17.750  14.760  10.490  1.00  0.00            
ATOM    140  H63 BCD     1      15.230  15.090   9.560  1.00  0.00            
ATOM    141  H64 BCD     1      15.600  12.890  11.330  1.00  0.00            
ATOM    142  H65 BCD     1      18.490  12.550  11.170  1.00  0.00            
ATOM    143  H66 BCD     1      17.800  13.160  13.490  1.00  0.00            
ATOM    144  H67 BCD     1      15.340  14.630  13.910  1.00  0.00            
ATOM    145  H68 BCD     1      16.720  14.200  15.930  1.00  0.00            
ATOM    146  H69 BCD     1      18.150  14.680  15.040  1.00  0.00            
ATOM    147  H70 BCD     1      16.390  16.560  14.770  1.00  0.00            
ATOM    148  C1  CZ3     2      13.550  14.410  16.920  1.00  0.00            
ATOM    149  C2  CZ3     2      12.880  14.830  15.620  1.00  0.00            
ATOM    150  O1  CZ3     2      12.460  13.550  15.040  1.00  0.00            
ATOM    151  C3  CZ3     2      12.050  13.470  13.690  1.00  0.00            
ATOM    152  N1  CZ3     2      11.490  12.130  13.250  1.00  0.00            
ATOM    153  C4  CZ3     2      12.360  11.180  12.700  1.00  0.00            
ATOM    154  O2  CZ3     2      13.460  11.540  12.270  1.00  0.00            
ATOM    155  C5  CZ3     2      11.890   9.810  12.450  1.00  0.00            
ATOM    156  Cl1 CZ3     2      11.180   9.510  10.830  1.00  0.00            
ATOM    157  C6  CZ3     2      10.090  11.930  13.540  1.00  0.00            
ATOM    158  C7  CZ3     2       9.100  12.240  12.620  1.00  0.00            
ATOM    159  C8  CZ3     2       9.480  12.900  11.270  1.00  0.00            
ATOM    160  C9  CZ3     2       7.750  12.100  12.890  1.00  0.00            
ATOM    161  C10 CZ3     2       7.380  11.370  13.990  1.00  0.00            
ATOM    162  C11 CZ3     2       8.350  11.010  14.930  1.00  0.00            
ATOM    163  C12 CZ3     2       9.660  11.310  14.730  1.00  0.00            
ATOM    164  C13 CZ3     2      10.690  10.990  15.880  1.00  0.00            
ATOM    165  C14 CZ3     2      10.600  12.040  17.000  1.00  0.00            
ATOM    166  H1  CZ3     2      12.900  13.710  17.470  1.00  0.00            
ATOM    167  H2  CZ3     2      14.580  14.060  16.800  1.00  0.00            
ATOM    168  H3  CZ3     2      13.680  15.340  17.490  1.00  0.00            
ATOM    169  H4  CZ3     2      13.550  15.330  14.910  1.00  0.00            
ATOM    170  H5  CZ3     2      11.950  15.380  15.820  1.00  0.00            
ATOM    171  H6  CZ3     2      12.980  13.600  13.120  1.00  0.00            
ATOM    172  H7  CZ3     2      11.320  14.200  13.320  1.00  0.00            
ATOM    173  H8  CZ3     2      11.270   9.460  13.280  1.00  0.00            
ATOM    174  H9  CZ3     2      12.840   9.260  12.430  1.00  0.00            
ATOM    175  H10 CZ3     2       9.750  12.120  10.540  1.00  0.00            
ATOM    176  H11 CZ3     2       8.670  13.410  10.740  1.00  0.00            
ATOM    177  H12 CZ3     2      10.300  13.630  11.320  1.00  0.00            
ATOM    178  H13 CZ3     2       7.000  12.470  12.190  1.00  0.00            
ATOM    179  H14 CZ3     2       6.300  11.290  14.140  1.00  0.00            
ATOM    180  H15 CZ3     2       8.090  10.440  15.820  1.00  0.00            
ATOM    181  H16 CZ3     2      11.690  10.920  15.440  1.00  0.00            
ATOM    182  H17 CZ3     2      10.500   9.960  16.210  1.00  0.00            
ATOM    183  H18 CZ3     2      10.400  13.090  16.750  1.00  0.00            
ATOM    184  H19 CZ3     2       9.680  11.790  17.540  1.00  0.00            
ATOM    185  H20 CZ3     2      11.470  11.980  17.670  1.00  0.00            
TER
ENDMDL
MODEL        1
ATOM      1  C1  BCD     1      19.450  27.620  26.410  1.00  0.00            
ATOM      2  O1  BCD     1      19.230  28.110  27.700  1.00  0.00            
ATOM      3  C2  BCD     1      18.350  26.570  26.120  1.00  0.00            
ATOM      4  O2  BCD     1      17.030  27.170  26.360  1.00  0.00            
ATOM      5  C3  BCD     1      18.520  25.360  27.010  1.00  0.00            
ATOM      6  O3  BCD     1      17.680  24.290  26.560  1.00  0.00            
ATOM      7  C4  BCD     1      19.930  24.850  27.140  1.00  0.00            
ATOM      8  C5  BCD     1      20.990  25.920  27.270  1.00  0.00            
ATOM      9  O4  BCD     1      20.760  27.040  26.400  1.00  0.00            
ATOM     10  C6  BCD     1      22.400  25.380  26.910  1.00  0.00            
ATOM     11  O5  BCD     1      22.330  24.710  25.600  1.00  0.00            
ATOM     12  H1  BCD     1      19.300  28.450  25.710  1.00  0.00            
ATOM     13  H2  BCD     1      18.360  26.320  25.050  1.00  0.00            
ATOM     14  H3  BCD     1      16.500  26.400  26.140  1.00  0.00            
ATOM     15  H4  BCD     1      18.270  25.700  28.020  1.00  0.00            
ATOM     16  H5  BCD     1      17.560  23.670  27.290  1.00  0.00            
ATOM     17  H6  BCD     1      20.210  24.360  26.200  1.00  0.00            
ATOM     18  H7  BCD     1      20.890  26.390  28.260  1.00  0.00            
ATOM     19  H8  BCD     1      23.170  26.160  26.870  1.00  0.00            
ATOM     20  H9  BCD     1      22.720  24.630  27.650  1.00  0.00            
ATOM     21  H10 BCD     1      22.480  25.450  25.010  1.00  0.00            
ATOM     22  C7  BCD     1      18.340  31.740  29.490  1.00  0.00            
ATOM     23  O6  BCD     1      18.960  31.410  30.680  1.00  0.00            
ATOM     24  C8  BCD     1      17.150  30.790  29.140  1.00  0.00            
ATOM     25  O7  BCD     1      16.170  30.920  30.150  1.00  0.00            
ATOM     26  C9  BCD     1      17.660  29.360  29.060  1.00  0.00            
ATOM     27  O8  BCD     1      16.570  28.380  28.830  1.00  0.00            
ATOM     28  C10 BCD     1      18.690  29.390  27.900  1.00  0.00            
ATOM     29  C11 BCD     1      19.870  30.320  28.170  1.00  0.00            
ATOM     30  O9  BCD     1      19.310  31.600  28.470  1.00  0.00            
ATOM     31  C12 BCD     1      20.930  30.530  27.090  1.00  0.00            
ATOM     32  O10 BCD     1      20.310  30.980  25.890  1.00  0.00            
ATOM     33  H11 BCD     1      18.030  32.790  29.400  1.00  0.00            
ATOM     34  H12 BCD     1      16.760  31.010  28.140  1.00  0.00            
ATOM     35  H13 BCD     1      15.520  30.230  29.990  1.00  0.00            
ATOM     36  H14 BCD     1      18.180  29.200  30.010  1.00  0.00            
ATOM     37  H15 BCD     1      16.600  28.000  27.950  1.00  0.00            
ATOM     38  H16 BCD     1      18.080  29.670  27.040  1.00  0.00            
ATOM     39  H17 BCD     1      20.470  29.940  29.010  1.00  0.00            
ATOM     40  H18 BCD     1      21.510  31.400  27.430  1.00  0.00            
ATOM     41  H19 BCD     1      21.590  29.670  26.930  1.00  0.00            
ATOM     42  H20 BCD     1      20.940  30.960  25.160  1.00  0.00            
ATOM     43  C13 BCD     1      19.470  32.560  34.620  1.00  0.00            
ATOM     44  O11 BCD     1      19.530  31.220  35.010  1.00  0.00            
ATOM     45  C14 BCD     1      18.080  32.900  34.020  1.00  0.00            
ATOM     46  O12 BCD     1      17.070  32.770  35.020  1.00  0.00            
ATOM     47  C15 BCD     1      17.860  32.090  32.730  1.00  0.00            
ATOM     48  O13 BCD     1      16.650  32.420  32.100  1.00  0.00            
ATOM     49  C16 BCD     1      19.010  32.380  31.740  1.00  0.00            
ATOM     50  C17 BCD     1      20.360  32.130  32.420  1.00  0.00            
ATOM     51  O14 BCD     1      20.440  32.890  33.620  1.00  0.00            
ATOM     52  C18 BCD     1      21.480  32.410  31.480  1.00  0.00            
ATOM     53  O15 BCD     1      21.780  33.820  31.320  1.00  0.00            
ATOM     54  H21 BCD     1      19.720  33.210  35.470  1.00  0.00            
ATOM     55  H22 BCD     1      18.010  33.960  33.730  1.00  0.00            
ATOM     56  H23 BCD     1      17.430  33.280  35.760  1.00  0.00            
ATOM     57  H24 BCD     1      17.810  31.030  32.990  1.00  0.00            
ATOM     58  H25 BCD     1      16.480  31.810  31.380  1.00  0.00            
ATOM     59  H26 BCD     1      18.940  33.410  31.360  1.00  0.00            
ATOM     60  H27 BCD     1      20.490  31.060  32.650  1.00  0.00            
ATOM     61  H28 BCD     1      22.370  32.020  31.980  1.00  0.00            
ATOM     62  H29 BCD     1      21.430  31.890  30.520  1.00  0.00            
ATOM     63  H30 BCD     1      21.940  34.250  32.160  1.00  0.00            
ATOM     64  C19 BCD     1      20.690  28.520  38.040  1.00  0.00            
ATOM     65  O16 BCD     1      20.370  27.320  37.390  1.00  0.00            
ATOM     66  C20 BCD     1      19.520  29.470  38.260  1.00  0.00            
ATOM     67  O17 BCD     1      18.440  28.760  38.930  1.00  0.00            
ATOM     68  C21 BCD     1      19.000  30.130  36.990  1.00  0.00            
ATOM     69  O18 BCD     1      17.890  30.950  37.160  1.00  0.00            
ATOM     70  C22 BCD     1      20.130  30.820  36.240  1.00  0.00            
ATOM     71  C23 BCD     1      21.250  29.820  36.020  1.00  0.00            
ATOM     72  O19 BCD     1      21.670  29.240  37.220  1.00  0.00            
ATOM     73  C24 BCD     1      22.400  30.550  35.330  1.00  0.00            
ATOM     74  O20 BCD     1      23.360  29.670  35.010  1.00  0.00            
ATOM     75  H31 BCD     1      21.180  28.360  39.010  1.00  0.00            
ATOM     76  H32 BCD     1      19.920  30.290  38.870  1.00  0.00            
ATOM     77  H33 BCD     1      17.880  28.550  38.170  1.00  0.00            
ATOM     78  H34 BCD     1      18.640  29.280  36.390  1.00  0.00            
ATOM     79  H35 BCD     1      17.600  31.160  36.270  1.00  0.00            
ATOM     80  H36 BCD     1      20.530  31.690  36.790  1.00  0.00            
ATOM     81  H37 BCD     1      20.900  29.060  35.320  1.00  0.00            
ATOM     82  H38 BCD     1      21.990  31.130  34.490  1.00  0.00            
ATOM     83  H39 BCD     1      22.760  31.270  36.090  1.00  0.00            
ATOM     84  H40 BCD     1      23.540  29.120  35.780  1.00  0.00            
ATOM     85  C25 BCD     1      21.340  23.280  37.340  1.00  0.00            
ATOM     86  O21 BCD     1      21.140  23.320  35.970  1.00  0.00            
ATOM     87  C26 BCD     1      20.100  23.720  38.130  1.00  0.00            
ATOM     88  O22 BCD     1      19.070  22.790  37.850  1.00  0.00            
ATOM     89  C27 BCD     1      19.600  25.140  37.630  1.00  0.00            
ATOM     90  O23 BCD     1      18.440  25.640  38.340  1.00  0.00            
ATOM     91  C28 BCD     1      20.790  26.100  37.960  1.00  0.00            
ATOM     92  C29 BCD     1      22.090  25.670  37.390  1.00  0.00            
ATOM     93  O24 BCD     1      22.330  24.240  37.690  1.00  0.00            
ATOM     94  C30 BCD     1      23.320  26.540  37.870  1.00  0.00            
ATOM     95  O25 BCD     1      23.350  26.840  39.300  1.00  0.00            
ATOM     96  H41 BCD     1      21.600  22.290  37.720  1.00  0.00            
ATOM     97  H42 BCD     1      20.410  23.700  39.180  1.00  0.00            
ATOM     98  H43 BCD     1      19.400  22.250  37.130  1.00  0.00            
ATOM     99  H44 BCD     1      19.540  25.200  36.540  1.00  0.00            
ATOM    100  H45 BCD     1      18.120  26.390  37.830  1.00  0.00            
ATOM    101  H46 BCD     1      20.840  26.120  39.060  1.00  0.00            
ATOM    102  H47 BCD     1      22.030  25.690  36.300  1.00  0.00            
ATOM    103  H48 BCD     1      24.250  26.070  37.520  1.00  0.00            
ATOM    104  H49 BCD     1      23.300  27.460  37.270  1.00  0.00            
ATOM    105  H50 BCD     1      23.770  26.070  39.690  1.00  0.00            
ATOM    106  C31 BCD     1      21.850  21.110  32.520  1.00  0.00            
ATOM    107  O26 BCD     1      21.060  21.940  31.740  1.00  0.00            
ATOM    108  C32 BCD     1      21.070  20.410  33.570  1.00  0.00            
ATOM    109  O27 BCD     1      19.910  19.630  32.960  1.00  0.00            
ATOM    110  C33 BCD     1      20.670  21.310  34.730  1.00  0.00            
ATOM    111  C34 BCD     1      21.750  22.300  35.180  1.00  0.00            
ATOM    112  C35 BCD     1      22.490  22.940  34.000  1.00  0.00            
ATOM    113  O28 BCD     1      22.860  21.980  33.020  1.00  0.00            
ATOM    114  C36 BCD     1      23.730  23.730  34.560  1.00  0.00            
ATOM    115  O29 BCD     1      24.910  22.860  34.700  1.00  0.00            
ATOM    116  O30 BCD     1      20.070  20.600  35.860  1.00  0.00            
ATOM    117  H51 BCD     1      22.470  20.410  31.950  1.00  0.00            
ATOM    118  H52 BCD     1      21.810  19.690  33.940  1.00  0.00            
ATOM    119  H53 BCD     1      19.510  19.160  33.690  1.00  0.00            
ATOM    120  H54 BCD     1      19.970  21.900  34.120  1.00  0.00            
ATOM    121  H55 BCD     1      20.120  19.650  35.710  1.00  0.00            
ATOM    122  H56 BCD     1      22.480  21.820  35.860  1.00  0.00            
ATOM    123  H57 BCD     1      21.820  23.710  33.600  1.00  0.00            
ATOM    124  H58 BCD     1      24.110  24.480  33.860  1.00  0.00            
ATOM    125  H59 BCD     1      23.430  24.180  35.520  1.00  0.00            
ATOM    126  H60 BCD     1      25.670  23.420  34.860  1.00  0.00            
ATOM    127  C37 BCD     1      20.220  22.510  27.800  1.00  0.00            
ATOM    128  O31 BCD     1      19.980  23.870  28.180  1.00  0.00            
ATOM    129  C38 BCD     1      19.160  21.630  28.510  1.00  0.00            
ATOM    130  O32 BCD     1      17.770  21.880  28.310  1.00  0.00            
ATOM    131  C39 BCD     1      19.380  21.710  30.020  1.00  0.00            
ATOM    132  O33 BCD     1      18.590  20.750  30.730  1.00  0.00            
ATOM    133  C40 BCD     1      20.880  21.520  30.340  1.00  0.00            
ATOM    134  C41 BCD     1      21.840  22.320  29.520  1.00  0.00            
ATOM    135  O34 BCD     1      21.580  22.090  28.210  1.00  0.00            
ATOM    136  C42 BCD     1      23.270  22.000  29.740  1.00  0.00            
ATOM    137  O35 BCD     1      23.620  20.650  29.460  1.00  0.00            
ATOM    138  H61 BCD     1      20.190  22.410  26.710  1.00  0.00            
ATOM    139  H62 BCD     1      19.390  20.600  28.210  1.00  0.00            
ATOM    140  H63 BCD     1      17.380  21.620  29.150  1.00  0.00            
ATOM    141  H64 BCD     1      19.200  22.740  30.360  1.00  0.00            
ATOM    142  H65 BCD     1      19.110  20.310  31.400  1.00  0.00            
ATOM    143  H66 BCD     1      21.050  20.440  30.240  1.00  0.00            
ATOM    144  H67 BCD     1      21.780  23.370  29.840  1.00  0.00            
ATOM    145  H68 BCD     1      23.950  22.580  29.090  1.00  0.00            
ATOM    146  H69 BCD     1      23.530  22.300  30.760  1.00  0.00            
ATOM    147  H70 BCD     1      24.200  20.470  28.710  1.00  0.00            
ATOM    148  C1  CZ3     2      21.010  26.850  32.580  1.00  0.00            
ATOM    149  C2  CZ3     2      20.170  26.250  31.540  1.00  0.00            
ATOM    150  O1  CZ3     2      18.800  25.990  31.920  1.00  0.00            
ATOM    151  C3  CZ3     2      17.900  25.740  30.890  1.00  0.00            
ATOM    152  N1  CZ3     2      16.500  25.500  31.270  1.00  0.00            
ATOM    153  C4  CZ3     2      15.690  26.530  31.850  1.00  0.00            
ATOM    154  O2  CZ3     2      14.510  26.370  32.090  1.00  0.00            
ATOM    155  C5  CZ3     2      16.370  27.850  32.230  1.00  0.00            
ATOM    156  Cl1 CZ3     2      17.180  27.830  33.890  1.00  0.00            
ATOM    157  C6  CZ3     2      15.980  24.210  31.040  1.00  0.00            
ATOM    158  C7  CZ3     2      16.080  23.270  32.100  1.00  0.00            
ATOM    159  C8  CZ3     2      16.680  23.650  33.440  1.00  0.00            
ATOM    160  C9  CZ3     2      15.570  21.930  31.950  1.00  0.00            
ATOM    161  C10 CZ3     2      15.040  21.610  30.750  1.00  0.00            
ATOM    162  C11 CZ3     2      14.940  22.540  29.680  1.00  0.00            
ATOM    163  C12 CZ3     2      15.310  23.880  29.800  1.00  0.00            
ATOM    164  C13 CZ3     2      15.080  24.900  28.660  1.00  0.00            
ATOM    165  C14 CZ3     2      13.520  24.890  28.400  1.00  0.00            
ATOM    166  H1  CZ3     2      20.780  27.910  32.740  1.00  0.00            
ATOM    167  H2  CZ3     2      20.810  26.280  33.500  1.00  0.00            
ATOM    168  H3  CZ3     2      22.070  26.880  32.310  1.00  0.00            
ATOM    169  H4  CZ3     2      20.460  25.310  31.050  1.00  0.00            
ATOM    170  H5  CZ3     2      20.190  26.930  30.680  1.00  0.00            
ATOM    171  H6  CZ3     2      18.290  24.950  30.230  1.00  0.00            
ATOM    172  H7  CZ3     2      18.020  26.670  30.330  1.00  0.00            
ATOM    173  H8  CZ3     2      15.500  28.520  32.310  1.00  0.00            
ATOM    174  H9  CZ3     2      17.030  28.250  31.450  1.00  0.00            
ATOM    175  H10 CZ3     2      16.400  23.030  34.300  1.00  0.00            
ATOM    176  H11 CZ3     2      17.770  23.640  33.360  1.00  0.00            
ATOM    177  H12 CZ3     2      16.390  24.670  33.730  1.00  0.00            
ATOM    178  H13 CZ3     2      15.650  21.230  32.770  1.00  0.00            
ATOM    179  H14 CZ3     2      14.650  20.600  30.640  1.00  0.00            
ATOM    180  H15 CZ3     2      14.360  22.370  28.780  1.00  0.00            
ATOM    181  H16 CZ3     2      15.630  24.480  27.800  1.00  0.00            
ATOM    182  H17 CZ3     2      15.400  25.930  28.850  1.00  0.00            
ATOM    183  H18 CZ3     2      13.010  25.170  29.330  1.00  0.00            
ATOM    184  H19 CZ3     2      13.160  25.560  27.600  1.00  0.00            
ATOM    185  H20 CZ3     2      13.060  23.920  28.200  1.00  0.00            
TER
ENDMDL
MODEL        1
ATOM      1  C1  BCD     1      17.800  26.770  25.780  1.00  0.00            
ATOM      2  O1  BCD     1      17.780  27.430  24.480  1.00  0.00            
ATOM      3  C2  BCD     1      19.040  26.990  26.630  1.00  0.00            
ATOM      4  O2  BCD     1      19.210  28.380  26.810  1.00  0.00            
ATOM      5  C3  BCD     1      20.260  26.410  25.890  1.00  0.00            
ATOM      6  O3  BCD     1      21.450  26.440  26.660  1.00  0.00            
ATOM      7  C4  BCD     1      19.920  24.940  25.480  1.00  0.00            
ATOM      8  C5  BCD     1      18.540  24.770  24.830  1.00  0.00            
ATOM      9  O4  BCD     1      17.550  25.420  25.610  1.00  0.00            
ATOM     10  C6  BCD     1      18.050  23.320  24.930  1.00  0.00            
ATOM     11  O5  BCD     1      16.920  23.110  24.050  1.00  0.00            
ATOM     12  H1  BCD     1      16.940  27.120  26.360  1.00  0.00            
ATOM     13  H2  BCD     1      18.890  26.510  27.610  1.00  0.00            
ATOM     14  H3  BCD     1      18.710  28.620  27.590  1.00  0.00            
ATOM     15  H4  BCD     1      20.360  27.100  25.040  1.00  0.00            
ATOM     16  H5  BCD     1      22.200  26.150  26.140  1.00  0.00            
ATOM     17  H6  BCD     1      19.890  24.370  26.410  1.00  0.00            
ATOM     18  H7  BCD     1      18.430  25.160  23.810  1.00  0.00            
ATOM     19  H8  BCD     1      18.890  22.730  24.520  1.00  0.00            
ATOM     20  H9  BCD     1      17.770  22.950  25.920  1.00  0.00            
ATOM     21  H10 BCD     1      16.280  23.830  24.110  1.00  0.00            
ATOM     22  C7  BCD     1      15.600  29.820  22.140  1.00  0.00            
ATOM     23  O6  BCD     1      16.150  29.090  21.060  1.00  0.00            
ATOM     24  C8  BCD     1      16.700  30.540  22.880  1.00  0.00            
ATOM     25  O7  BCD     1      17.520  31.340  22.020  1.00  0.00            
ATOM     26  C9  BCD     1      17.590  29.530  23.590  1.00  0.00            
ATOM     27  O8  BCD     1      18.530  30.280  24.460  1.00  0.00            
ATOM     28  C10 BCD     1      16.840  28.530  24.400  1.00  0.00            
ATOM     29  C11 BCD     1      15.680  28.000  23.600  1.00  0.00            
ATOM     30  O9  BCD     1      14.870  28.960  23.010  1.00  0.00            
ATOM     31  C12 BCD     1      14.770  27.040  24.420  1.00  0.00            
ATOM     32  O10 BCD     1      14.520  27.610  25.690  1.00  0.00            
ATOM     33  H11 BCD     1      14.910  30.600  21.820  1.00  0.00            
ATOM     34  H12 BCD     1      16.350  31.210  23.680  1.00  0.00            
ATOM     35  H13 BCD     1      18.330  31.440  22.530  1.00  0.00            
ATOM     36  H14 BCD     1      18.080  28.900  22.840  1.00  0.00            
ATOM     37  H15 BCD     1      18.710  29.700  25.210  1.00  0.00            
ATOM     38  H16 BCD     1      16.550  28.910  25.380  1.00  0.00            
ATOM     39  H17 BCD     1      16.080  27.320  22.840  1.00  0.00            
ATOM     40  H18 BCD     1      13.840  26.810  23.880  1.00  0.00            
ATOM     41  H19 BCD     1      15.240  26.050  24.430  1.00  0.00            
ATOM     42  H20 BCD     1      14.190  28.510  25.600  1.00  0.00            
ATOM     43  C13 BCD     1      15.360  28.610  17.120  1.00  0.00            
ATOM     44  O11 BCD     1      16.210  27.490  17.000  1.00  0.00            
ATOM     45  C14 BCD     1      16.160  29.890  17.420  1.00  0.00            
ATOM     46  O12 BCD     1      17.130  30.140  16.490  1.00  0.00            
ATOM     47  C15 BCD     1      16.690  29.760  18.800  1.00  0.00            
ATOM     48  O13 BCD     1      17.370  30.930  19.250  1.00  0.00            
ATOM     49  C16 BCD     1      15.560  29.480  19.820  1.00  0.00            
ATOM     50  C17 BCD     1      14.790  28.200  19.350  1.00  0.00            
ATOM     51  O14 BCD     1      14.330  28.410  18.010  1.00  0.00            
ATOM     52  C18 BCD     1      13.640  27.860  20.270  1.00  0.00            
ATOM     53  O15 BCD     1      13.050  26.680  19.810  1.00  0.00            
ATOM     54  H21 BCD     1      14.880  28.730  16.140  1.00  0.00            
ATOM     55  H22 BCD     1      15.460  30.740  17.430  1.00  0.00            
ATOM     56  H23 BCD     1      17.880  30.590  16.890  1.00  0.00            
ATOM     57  H24 BCD     1      17.320  28.870  18.810  1.00  0.00            
ATOM     58  H25 BCD     1      17.360  31.060  20.200  1.00  0.00            
ATOM     59  H26 BCD     1      14.930  30.370  19.930  1.00  0.00            
ATOM     60  H27 BCD     1      15.450  27.330  19.350  1.00  0.00            
ATOM     61  H28 BCD     1      13.980  27.580  21.280  1.00  0.00            
ATOM     62  H29 BCD     1      13.030  28.770  20.380  1.00  0.00            
ATOM     63  H30 BCD     1      13.440  25.980  20.350  1.00  0.00            
ATOM     64  C19 BCD     1      17.590  24.430  14.530  1.00  0.00            
ATOM     65  O16 BCD     1      18.390  23.890  15.580  1.00  0.00            
ATOM     66  C20 BCD     1      17.960  25.850  14.220  1.00  0.00            
ATOM     67  O17 BCD     1      19.350  25.940  13.810  1.00  0.00            
ATOM     68  C21 BCD     1      17.710  26.790  15.360  1.00  0.00            
ATOM     69  O18 BCD     1      18.150  28.080  14.970  1.00  0.00            
ATOM     70  C22 BCD     1      16.340  26.780  15.800  1.00  0.00            
ATOM     71  C23 BCD     1      15.860  25.290  16.070  1.00  0.00            
ATOM     72  O19 BCD     1      16.170  24.560  14.890  1.00  0.00            
ATOM     73  C24 BCD     1      14.340  25.250  16.370  1.00  0.00            
ATOM     74  O20 BCD     1      13.590  25.830  15.260  1.00  0.00            
ATOM     75  H31 BCD     1      17.710  23.760  13.660  1.00  0.00            
ATOM     76  H32 BCD     1      17.390  26.240  13.360  1.00  0.00            
ATOM     77  H33 BCD     1      19.450  26.890  13.710  1.00  0.00            
ATOM     78  H34 BCD     1      18.280  26.510  16.260  1.00  0.00            
ATOM     79  H35 BCD     1      17.970  28.720  15.670  1.00  0.00            
ATOM     80  H36 BCD     1      15.770  27.260  15.000  1.00  0.00            
ATOM     81  H37 BCD     1      16.470  24.830  16.850  1.00  0.00            
ATOM     82  H38 BCD     1      13.980  24.260  16.690  1.00  0.00            
ATOM     83  H39 BCD     1      14.180  25.910  17.240  1.00  0.00            
ATOM     84  H40 BCD     1      12.680  25.630  15.510  1.00  0.00            
ATOM     85  C25 BCD     1      20.810  20.710  16.680  1.00  0.00            
ATOM     86  O21 BCD     1      21.360  21.460  17.780  1.00  0.00            
ATOM     87  C26 BCD     1      21.120  21.410  15.410  1.00  0.00            
ATOM     88  O22 BCD     1      22.540  21.510  15.220  1.00  0.00            
ATOM     89  C27 BCD     1      20.460  22.750  15.310  1.00  0.00            
ATOM     90  O23 BCD     1      20.690  23.530  14.090  1.00  0.00            
ATOM     91  C28 BCD     1      18.970  22.600  15.440  1.00  0.00            
ATOM     92  C29 BCD     1      18.630  21.820  16.670  1.00  0.00            
ATOM     93  O24 BCD     1      19.390  20.640  16.720  1.00  0.00            
ATOM     94  C30 BCD     1      17.200  21.460  16.940  1.00  0.00            
ATOM     95  O25 BCD     1      16.720  20.500  15.980  1.00  0.00            
ATOM     96  H41 BCD     1      21.130  19.680  16.520  1.00  0.00            
ATOM     97  H42 BCD     1      20.760  20.660  14.690  1.00  0.00            
ATOM     98  H43 BCD     1      22.890  20.820  14.660  1.00  0.00            
ATOM     99  H44 BCD     1      20.750  23.370  16.160  1.00  0.00            
ATOM    100  H45 BCD     1      20.300  24.390  14.270  1.00  0.00            
ATOM    101  H46 BCD     1      18.540  22.030  14.610  1.00  0.00            
ATOM    102  H47 BCD     1      18.960  22.440  17.510  1.00  0.00            
ATOM    103  H48 BCD     1      17.140  21.100  17.980  1.00  0.00            
ATOM    104  H49 BCD     1      16.610  22.360  16.750  1.00  0.00            
ATOM    105  H50 BCD     1      17.460  19.930  15.780  1.00  0.00            
ATOM    106  C31 BCD     1      23.810  21.550  20.870  1.00  0.00            
ATOM    107  O26 BCD     1      22.680  22.010  21.600  1.00  0.00            
ATOM    108  C32 BCD     1      24.250  22.490  19.740  1.00  0.00            
ATOM    109  O27 BCD     1      24.700  23.800  20.130  1.00  0.00            
ATOM    110  C33 BCD     1      23.250  22.500  18.680  1.00  0.00            
ATOM    111  C34 BCD     1      22.660  21.130  18.320  1.00  0.00            
ATOM    112  C35 BCD     1      22.430  20.190  19.460  1.00  0.00            
ATOM    113  O28 BCD     1      23.530  20.280  20.360  1.00  0.00            
ATOM    114  C36 BCD     1      22.130  18.770  19.020  1.00  0.00            
ATOM    115  O29 BCD     1      21.980  17.960  20.140  1.00  0.00            
ATOM    116  O30 BCD     1      23.620  22.930  17.400  1.00  0.00            
ATOM    117  H51 BCD     1      24.660  21.450  21.550  1.00  0.00            
ATOM    118  H52 BCD     1      25.130  21.980  19.310  1.00  0.00            
ATOM    119  H53 BCD     1      24.760  24.440  19.410  1.00  0.00            
ATOM    120  H54 BCD     1      22.400  23.140  18.950  1.00  0.00            
ATOM    121  H55 BCD     1      22.980  22.590  16.770  1.00  0.00            
ATOM    122  H56 BCD     1      23.240  20.610  17.550  1.00  0.00            
ATOM    123  H57 BCD     1      21.530  20.540  19.980  1.00  0.00            
ATOM    124  H58 BCD     1      21.330  18.750  18.270  1.00  0.00            
ATOM    125  H59 BCD     1      22.980  18.500  18.380  1.00  0.00            
ATOM    126  H60 BCD     1      21.100  17.570  20.180  1.00  0.00            
ATOM    127  C37 BCD     1      21.910  23.610  25.290  1.00  0.00            
ATOM    128  O31 BCD     1      20.950  24.410  24.680  1.00  0.00            
ATOM    129  C38 BCD     1      23.290  23.990  24.730  1.00  0.00            
ATOM    130  O32 BCD     1      23.530  25.380  25.000  1.00  0.00            
ATOM    131  C39 BCD     1      23.400  23.670  23.260  1.00  0.00            
ATOM    132  O33 BCD     1      24.780  23.900  22.850  1.00  0.00            
ATOM    133  C40 BCD     1      22.920  22.230  22.970  1.00  0.00            
ATOM    134  C41 BCD     1      21.570  21.950  23.650  1.00  0.00            
ATOM    135  O34 BCD     1      21.690  22.290  25.000  1.00  0.00            
ATOM    136  C42 BCD     1      21.360  20.410  23.610  1.00  0.00            
ATOM    137  O35 BCD     1      20.000  20.050  23.800  1.00  0.00            
ATOM    138  H61 BCD     1      21.800  23.690  26.370  1.00  0.00            
ATOM    139  H62 BCD     1      23.960  23.320  25.270  1.00  0.00            
ATOM    140  H63 BCD     1      24.240  25.660  24.420  1.00  0.00            
ATOM    141  H64 BCD     1      22.680  24.360  22.810  1.00  0.00            
ATOM    142  H65 BCD     1      24.870  23.860  21.890  1.00  0.00            
ATOM    143  H66 BCD     1      23.690  21.500  23.270  1.00  0.00            
ATOM    144  H67 BCD     1      20.760  22.480  23.130  1.00  0.00            
ATOM    145  H68 BCD     1      21.630  20.010  22.630  1.00  0.00            
ATOM    146  H69 BCD     1      22.050  19.950  24.330  1.00  0.00            
ATOM    147  H70 BCD     1      19.840  20.030  24.750  1.00  0.00            
ATOM    148  C1  CZ3     2      18.030  22.420  20.760  1.00  0.00            
ATOM    149  C2  CZ3     2      19.440  22.180  20.340  1.00  0.00            
ATOM    150  O1  CZ3     2      19.870  23.430  19.750  1.00  0.00            
ATOM    151  C3  CZ3     2      20.480  24.500  20.530  1.00  0.00            
ATOM    152  N1  CZ3     2      20.690  25.710  19.810  1.00  0.00            
ATOM    153  C4  CZ3     2      19.620  26.480  19.350  1.00  0.00            
ATOM    154  O2  CZ3     2      19.780  27.610  18.910  1.00  0.00            
ATOM    155  C5  CZ3     2      18.220  25.900  19.320  1.00  0.00            
ATOM    156  Cl1 CZ3     2      17.440  25.850  20.950  1.00  0.00            
ATOM    157  C6  CZ3     2      22.060  26.150  19.740  1.00  0.00            
ATOM    158  C7  CZ3     2      22.770  26.150  18.500  1.00  0.00            
ATOM    159  C8  CZ3     2      22.100  25.810  17.170  1.00  0.00            
ATOM    160  C9  CZ3     2      24.110  26.560  18.390  1.00  0.00            
ATOM    161  C10 CZ3     2      24.700  27.100  19.570  1.00  0.00            
ATOM    162  C11 CZ3     2      24.020  27.180  20.790  1.00  0.00            
ATOM    163  C12 CZ3     2      22.670  26.830  20.860  1.00  0.00            
ATOM    164  C13 CZ3     2      21.830  27.160  22.120  1.00  0.00            
ATOM    165  C14 CZ3     2      21.050  28.490  21.990  1.00  0.00            
ATOM    166  H1  CZ3     2      17.540  22.720  19.830  1.00  0.00            
ATOM    167  H2  CZ3     2      17.500  21.530  21.130  1.00  0.00            
ATOM    168  H3  CZ3     2      17.930  23.160  21.560  1.00  0.00            
ATOM    169  H4  CZ3     2      19.540  21.380  19.600  1.00  0.00            
ATOM    170  H5  CZ3     2      20.160  21.980  21.150  1.00  0.00            
ATOM    171  H6  CZ3     2      21.440  24.130  20.910  1.00  0.00            
ATOM    172  H7  CZ3     2      19.830  24.700  21.390  1.00  0.00            
ATOM    173  H8  CZ3     2      18.070  24.900  18.880  1.00  0.00            
ATOM    174  H9  CZ3     2      17.710  26.610  18.660  1.00  0.00            
ATOM    175  H10 CZ3     2      21.450  24.920  17.190  1.00  0.00            
ATOM    176  H11 CZ3     2      21.540  26.670  16.770  1.00  0.00            
ATOM    177  H12 CZ3     2      22.780  25.570  16.350  1.00  0.00            
ATOM    178  H13 CZ3     2      24.580  26.520  17.410  1.00  0.00            
ATOM    179  H14 CZ3     2      25.720  27.470  19.560  1.00  0.00            
ATOM    180  H15 CZ3     2      24.460  27.680  21.640  1.00  0.00            
ATOM    181  H16 CZ3     2      22.460  27.250  23.020  1.00  0.00            
ATOM    182  H17 CZ3     2      21.160  26.320  22.350  1.00  0.00            
ATOM    183  H18 CZ3     2      20.390  28.640  22.860  1.00  0.00            
ATOM    184  H19 CZ3     2      21.720  29.340  21.870  1.00  0.00            
ATOM    185  H20 CZ3     2      20.340  28.460  21.140  1.00  0.00            
TER
ENDMDL
MODEL        1
ATOM      1  C1  BCD     1      20.860   5.490  20.660  1.00  0.00            
ATOM      2  O1  BCD     1      21.310   6.580  19.840  1.00  0.00            
ATOM      3  C2  BCD     1      19.340   5.660  20.930  1.00  0.00            
ATOM      4  O2  BCD     1      18.610   5.620  19.720  1.00  0.00            
ATOM      5  C3  BCD     1      19.090   6.980  21.760  1.00  0.00            
ATOM      6  O3  BCD     1      17.730   7.120  22.150  1.00  0.00            
ATOM      7  C4  BCD     1      19.990   7.030  23.000  1.00  0.00            
ATOM      8  C5  BCD     1      21.380   6.670  22.600  1.00  0.00            
ATOM      9  O4  BCD     1      21.550   5.470  21.910  1.00  0.00            
ATOM     10  C6  BCD     1      22.390   6.660  23.800  1.00  0.00            
ATOM     11  O5  BCD     1      22.010   5.580  24.660  1.00  0.00            
ATOM     12  H1  BCD     1      21.100   4.580  20.090  1.00  0.00            
ATOM     13  H2  BCD     1      19.000   4.850  21.580  1.00  0.00            
ATOM     14  H3  BCD     1      17.690   5.830  19.900  1.00  0.00            
ATOM     15  H4  BCD     1      19.520   7.850  21.260  1.00  0.00            
ATOM     16  H5  BCD     1      17.640   7.830  22.780  1.00  0.00            
ATOM     17  H6  BCD     1      19.640   6.370  23.810  1.00  0.00            
ATOM     18  H7  BCD     1      21.720   7.470  21.920  1.00  0.00            
ATOM     19  H8  BCD     1      23.440   6.470  23.530  1.00  0.00            
ATOM     20  H9  BCD     1      22.380   7.570  24.420  1.00  0.00            
ATOM     21  H10 BCD     1      22.740   5.590  25.280  1.00  0.00            
ATOM     22  C7  BCD     1      24.070   6.820  16.710  1.00  0.00            
ATOM     23  O6  BCD     1      24.530   8.180  17.070  1.00  0.00            
ATOM     24  C8  BCD     1      22.630   6.830  16.370  1.00  0.00            
ATOM     25  O7  BCD     1      22.370   7.740  15.310  1.00  0.00            
ATOM     26  C9  BCD     1      21.740   7.040  17.600  1.00  0.00            
ATOM     27  O8  BCD     1      20.330   6.780  17.360  1.00  0.00            
ATOM     28  C10 BCD     1      22.170   6.170  18.760  1.00  0.00            
ATOM     29  C11 BCD     1      23.610   6.300  19.030  1.00  0.00            
ATOM     30  O9  BCD     1      24.350   5.980  17.770  1.00  0.00            
ATOM     31  C12 BCD     1      24.110   5.360  20.180  1.00  0.00            
ATOM     32  O10 BCD     1      25.530   5.490  20.360  1.00  0.00            
ATOM     33  H11 BCD     1      24.750   6.430  15.940  1.00  0.00            
ATOM     34  H12 BCD     1      22.430   5.830  15.950  1.00  0.00            
ATOM     35  H13 BCD     1      21.630   7.420  14.800  1.00  0.00            
ATOM     36  H14 BCD     1      21.880   8.110  17.840  1.00  0.00            
ATOM     37  H15 BCD     1      19.890   6.580  18.190  1.00  0.00            
ATOM     38  H16 BCD     1      22.060   5.120  18.470  1.00  0.00            
ATOM     39  H17 BCD     1      23.760   7.350  19.290  1.00  0.00            
ATOM     40  H18 BCD     1      23.650   5.760  21.100  1.00  0.00            
ATOM     41  H19 BCD     1      23.910   4.310  19.950  1.00  0.00            
ATOM     42  H20 BCD     1      26.040   5.210  19.590  1.00  0.00            
ATOM     43  C13 BCD     1      27.690  10.630  15.860  1.00  0.00            
ATOM     44  O11 BCD     1      27.270  11.810  16.540  1.00  0.00            
ATOM     45  C14 BCD     1      26.610  10.340  14.770  1.00  0.00            
ATOM     46  O12 BCD     1      26.130  11.570  14.110  1.00  0.00            
ATOM     47  C15 BCD     1      25.460   9.650  15.410  1.00  0.00            
ATOM     48  O13 BCD     1      24.420   9.250  14.430  1.00  0.00            
ATOM     49  C16 BCD     1      25.780   8.550  16.350  1.00  0.00            
ATOM     50  C17 BCD     1      26.730   9.100  17.410  1.00  0.00            
ATOM     51  O14 BCD     1      27.840   9.500  16.780  1.00  0.00            
ATOM     52  C18 BCD     1      27.100   7.960  18.380  1.00  0.00            
ATOM     53  O15 BCD     1      28.000   8.360  19.430  1.00  0.00            
ATOM     54  H21 BCD     1      28.680  10.840  15.440  1.00  0.00            
ATOM     55  H22 BCD     1      27.040   9.600  14.080  1.00  0.00            
ATOM     56  H23 BCD     1      26.780  12.280  14.050  1.00  0.00            
ATOM     57  H24 BCD     1      25.000  10.370  16.100  1.00  0.00            
ATOM     58  H25 BCD     1      23.780   8.620  14.770  1.00  0.00            
ATOM     59  H26 BCD     1      26.190   7.730  15.750  1.00  0.00            
ATOM     60  H27 BCD     1      26.180   9.920  17.900  1.00  0.00            
ATOM     61  H28 BCD     1      26.200   7.460  18.760  1.00  0.00            
ATOM     62  H29 BCD     1      27.590   7.200  17.770  1.00  0.00            
ATOM     63  H30 BCD     1      27.630   8.350  20.320  1.00  0.00            
ATOM     64  C19 BCD     1      28.320  15.090  18.480  1.00  0.00            
ATOM     65  O16 BCD     1      26.950  15.000  19.040  1.00  0.00            
ATOM     66  C20 BCD     1      28.280  15.280  16.980  1.00  0.00            
ATOM     67  O17 BCD     1      27.510  16.510  16.800  1.00  0.00            
ATOM     68  C21 BCD     1      27.630  14.070  16.330  1.00  0.00            
ATOM     69  O18 BCD     1      27.630  14.120  14.890  1.00  0.00            
ATOM     70  C22 BCD     1      28.260  12.730  16.760  1.00  0.00            
ATOM     71  C23 BCD     1      28.550  12.650  18.320  1.00  0.00            
ATOM     72  O19 BCD     1      29.080  13.880  18.760  1.00  0.00            
ATOM     73  C24 BCD     1      29.510  11.570  18.790  1.00  0.00            
ATOM     74  O20 BCD     1      30.860  11.930  18.390  1.00  0.00            
ATOM     75  H31 BCD     1      28.780  15.960  18.960  1.00  0.00            
ATOM     76  H32 BCD     1      29.270  15.330  16.510  1.00  0.00            
ATOM     77  H33 BCD     1      26.670  16.390  17.240  1.00  0.00            
ATOM     78  H34 BCD     1      26.570  14.110  16.600  1.00  0.00            
ATOM     79  H35 BCD     1      27.240  14.940  14.570  1.00  0.00            
ATOM     80  H36 BCD     1      29.130  12.480  16.150  1.00  0.00            
ATOM     81  H37 BCD     1      27.560  12.530  18.790  1.00  0.00            
ATOM     82  H38 BCD     1      29.440  11.370  19.870  1.00  0.00            
ATOM     83  H39 BCD     1      29.280  10.650  18.230  1.00  0.00            
ATOM     84  H40 BCD     1      31.300  12.270  19.170  1.00  0.00            
ATOM     85  C25 BCD     1      24.950  16.340  22.420  1.00  0.00            
ATOM     86  O21 BCD     1      24.070  15.220  22.430  1.00  0.00            
ATOM     87  C26 BCD     1      24.640  17.120  21.120  1.00  0.00            
ATOM     88  O22 BCD     1      23.310  17.500  20.950  1.00  0.00            
ATOM     89  C27 BCD     1      25.150  16.380  19.870  1.00  0.00            
ATOM     90  O23 BCD     1      25.220  17.230  18.690  1.00  0.00            
ATOM     91  C28 BCD     1      26.560  15.820  20.140  1.00  0.00            
ATOM     92  C29 BCD     1      26.780  15.090  21.470  1.00  0.00            
ATOM     93  O24 BCD     1      26.290  15.920  22.470  1.00  0.00            
ATOM     94  C30 BCD     1      28.260  14.810  21.780  1.00  0.00            
ATOM     95  O25 BCD     1      29.010  15.990  21.750  1.00  0.00            
ATOM     96  H41 BCD     1      24.830  17.040  23.250  1.00  0.00            
ATOM     97  H42 BCD     1      25.240  18.020  21.270  1.00  0.00            
ATOM     98  H43 BCD     1      23.240  18.090  20.200  1.00  0.00            
ATOM     99  H44 BCD     1      24.480  15.530  19.720  1.00  0.00            
ATOM    100  H45 BCD     1      24.590  16.910  18.030  1.00  0.00            
ATOM    101  H46 BCD     1      27.260  16.670  20.100  1.00  0.00            
ATOM    102  H47 BCD     1      26.280  14.120  21.510  1.00  0.00            
ATOM    103  H48 BCD     1      28.230  14.490  22.830  1.00  0.00            
ATOM    104  H49 BCD     1      28.680  14.070  21.080  1.00  0.00            
ATOM    105  H50 BCD     1      28.700  16.680  22.350  1.00  0.00            
ATOM    106  C31 BCD     1      21.430  13.620  25.220  1.00  0.00            
ATOM    107  O26 BCD     1      21.250  12.420  24.500  1.00  0.00            
ATOM    108  C32 BCD     1      20.950  14.790  24.370  1.00  0.00            
ATOM    109  O27 BCD     1      19.600  14.700  23.960  1.00  0.00            
ATOM    110  C33 BCD     1      21.820  15.130  23.160  1.00  0.00            
ATOM    111  C34 BCD     1      23.270  15.140  23.560  1.00  0.00            
ATOM    112  C35 BCD     1      23.610  13.840  24.290  1.00  0.00            
ATOM    113  O28 BCD     1      22.770  13.740  25.520  1.00  0.00            
ATOM    114  C36 BCD     1      25.090  14.000  24.790  1.00  0.00            
ATOM    115  O29 BCD     1      25.230  13.130  25.940  1.00  0.00            
ATOM    116  O30 BCD     1      21.510  16.450  22.730  1.00  0.00            
ATOM    117  H51 BCD     1      20.860  13.610  26.160  1.00  0.00            
ATOM    118  H52 BCD     1      21.080  15.650  25.040  1.00  0.00            
ATOM    119  H53 BCD     1      19.470  15.520  23.470  1.00  0.00            
ATOM    120  H54 BCD     1      21.600  14.380  22.380  1.00  0.00            
ATOM    121  H55 BCD     1      22.120  16.750  22.050  1.00  0.00            
ATOM    122  H56 BCD     1      23.460  16.010  24.200  1.00  0.00            
ATOM    123  H57 BCD     1      23.520  13.000  23.580  1.00  0.00            
ATOM    124  H58 BCD     1      25.810  13.800  23.980  1.00  0.00            
ATOM    125  H59 BCD     1      25.270  15.040  25.120  1.00  0.00            
ATOM    126  H60 BCD     1      24.440  13.370  26.420  1.00  0.00            
ATOM    127  C37 BCD     1      19.530   8.660  24.760  1.00  0.00            
ATOM    128  O31 BCD     1      20.050   8.390  23.430  1.00  0.00            
ATOM    129  C38 BCD     1      18.610   9.880  24.680  1.00  0.00            
ATOM    130  O32 BCD     1      17.560   9.680  23.750  1.00  0.00            
ATOM    131  C39 BCD     1      19.420  11.090  24.190  1.00  0.00            
ATOM    132  O33 BCD     1      18.590  12.290  24.250  1.00  0.00            
ATOM    133  C40 BCD     1      20.510  11.350  25.090  1.00  0.00            
ATOM    134  C41 BCD     1      21.380  10.080  25.310  1.00  0.00            
ATOM    135  O34 BCD     1      20.530   8.950  25.630  1.00  0.00            
ATOM    136  C42 BCD     1      22.440  10.350  26.430  1.00  0.00            
ATOM    137  O35 BCD     1      21.850  10.710  27.700  1.00  0.00            
ATOM    138  H61 BCD     1      19.020   7.760  25.110  1.00  0.00            
ATOM    139  H62 BCD     1      18.260  10.080  25.710  1.00  0.00            
ATOM    140  H63 BCD     1      17.020  10.480  23.840  1.00  0.00            
ATOM    141  H64 BCD     1      19.900  11.010  23.210  1.00  0.00            
ATOM    142  H65 BCD     1      19.240  12.990  24.140  1.00  0.00            
ATOM    143  H66 BCD     1      20.060  11.730  26.020  1.00  0.00            
ATOM    144  H67 BCD     1      21.980   9.910  24.410  1.00  0.00            
ATOM    145  H68 BCD     1      23.170   9.540  26.540  1.00  0.00            
ATOM    146  H69 BCD     1      23.040  11.180  26.050  1.00  0.00            
ATOM    147  H70 BCD     1      20.920  10.470  27.610  1.00  0.00            
ATOM    148  C1  CZ3     2      24.990  10.900  21.670  1.00  0.00            
ATOM    149  C2  CZ3     2      23.600  10.470  22.180  1.00  0.00            
ATOM    150  O1  CZ3     2      22.650  10.700  21.150  1.00  0.00            
ATOM    151  C3  CZ3     2      22.470  12.040  20.760  1.00  0.00            
ATOM    152  N1  CZ3     2      21.530  12.080  19.620  1.00  0.00            
ATOM    153  C4  CZ3     2      21.850  11.940  18.320  1.00  0.00            
ATOM    154  O2  CZ3     2      21.100  12.420  17.490  1.00  0.00            
ATOM    155  C5  CZ3     2      23.230  11.340  17.920  1.00  0.00            
ATOM    156  Cl1 CZ3     2      24.400  12.770  17.660  1.00  0.00            
ATOM    157  C6  CZ3     2      20.270  12.710  19.970  1.00  0.00            
ATOM    158  C7  CZ3     2      20.160  14.130  20.030  1.00  0.00            
ATOM    159  C8  CZ3     2      21.320  15.020  19.670  1.00  0.00            
ATOM    160  C9  CZ3     2      19.030  14.740  20.580  1.00  0.00            
ATOM    161  C10 CZ3     2      17.900  13.960  20.730  1.00  0.00            
ATOM    162  C11 CZ3     2      18.000  12.550  20.660  1.00  0.00            
ATOM    163  C12 CZ3     2      19.190  11.920  20.320  1.00  0.00            
ATOM    164  C13 CZ3     2      19.290  10.330  20.240  1.00  0.00            
ATOM    165  C14 CZ3     2      18.900   9.910  18.860  1.00  0.00            
ATOM    166  H1  CZ3     2      25.200  10.490  20.680  1.00  0.00            
ATOM    167  H2  CZ3     2      25.030  11.990  21.610  1.00  0.00            
ATOM    168  H3  CZ3     2      25.830  10.770  22.360  1.00  0.00            
ATOM    169  H4  CZ3     2      23.290  11.020  23.070  1.00  0.00            
ATOM    170  H5  CZ3     2      23.620   9.410  22.460  1.00  0.00            
ATOM    171  H6  CZ3     2      23.450  12.460  20.480  1.00  0.00            
ATOM    172  H7  CZ3     2      22.010  12.660  21.540  1.00  0.00            
ATOM    173  H8  CZ3     2      23.200  10.650  17.060  1.00  0.00            
ATOM    174  H9  CZ3     2      23.530  10.710  18.770  1.00  0.00            
ATOM    175  H10 CZ3     2      21.340  15.200  18.590  1.00  0.00            
ATOM    176  H11 CZ3     2      21.260  15.930  20.290  1.00  0.00            
ATOM    177  H12 CZ3     2      22.310  14.610  19.890  1.00  0.00            
ATOM    178  H13 CZ3     2      18.930  15.820  20.660  1.00  0.00            
ATOM    179  H14 CZ3     2      16.980  14.480  21.020  1.00  0.00            
ATOM    180  H15 CZ3     2      17.140  11.910  20.850  1.00  0.00            
ATOM    181  H16 CZ3     2      18.600   9.910  20.980  1.00  0.00            
ATOM    182  H17 CZ3     2      20.300   9.990  20.500  1.00  0.00            
ATOM    183  H18 CZ3     2      18.710   8.830  18.940  1.00  0.00            
ATOM    184  H19 CZ3     2      18.080  10.530  18.480  1.00  0.00            
ATOM    185  H20 CZ3     2      19.650  10.060  18.080  1.00  0.00            
TER
ENDMDL
MODEL        1
ATOM      1  C1  BCD     1      12.290  18.570  22.690  1.00  0.00            
ATOM      2  O1  BCD     1      13.640  18.160  22.380  1.00  0.00            
ATOM      3  C2  BCD     1      12.200  19.380  23.990  1.00  0.00            
ATOM      4  O2  BCD     1      13.060  20.480  24.000  1.00  0.00            
ATOM      5  C3  BCD     1      12.500  18.460  25.140  1.00  0.00            
ATOM      6  O3  BCD     1      12.400  19.050  26.460  1.00  0.00            
ATOM      7  C4  BCD     1      11.590  17.230  25.100  1.00  0.00            
ATOM      8  C5  BCD     1      11.720  16.520  23.740  1.00  0.00            
ATOM      9  O4  BCD     1      11.420  17.430  22.770  1.00  0.00            
ATOM     10  C6  BCD     1      10.850  15.290  23.530  1.00  0.00            
ATOM     11  O5  BCD     1       9.450  15.620  23.690  1.00  0.00            
ATOM     12  H1  BCD     1      11.930  19.110  21.810  1.00  0.00            
ATOM     13  H2  BCD     1      11.200  19.830  24.060  1.00  0.00            
ATOM     14  H3  BCD     1      12.900  21.010  24.790  1.00  0.00            
ATOM     15  H4  BCD     1      13.520  18.080  25.010  1.00  0.00            
ATOM     16  H5  BCD     1      12.350  18.370  27.140  1.00  0.00            
ATOM     17  H6  BCD     1      10.540  17.490  25.270  1.00  0.00            
ATOM     18  H7  BCD     1      12.760  16.200  23.590  1.00  0.00            
ATOM     19  H8  BCD     1      10.970  15.000  22.480  1.00  0.00            
ATOM     20  H9  BCD     1      10.940  14.430  24.190  1.00  0.00            
ATOM     21  H10 BCD     1       9.270  15.300  24.580  1.00  0.00            
ATOM     22  C7  BCD     1      16.600  18.330  19.460  1.00  0.00            
ATOM     23  O6  BCD     1      17.420  17.740  20.470  1.00  0.00            
ATOM     24  C8  BCD     1      16.040  19.650  20.080  1.00  0.00            
ATOM     25  O7  BCD     1      17.130  20.530  20.360  1.00  0.00            
ATOM     26  C9  BCD     1      15.280  19.450  21.410  1.00  0.00            
ATOM     27  O8  BCD     1      14.850  20.700  21.910  1.00  0.00            
ATOM     28  C10 BCD     1      14.140  18.500  21.110  1.00  0.00            
ATOM     29  C11 BCD     1      14.650  17.180  20.410  1.00  0.00            
ATOM     30  O9  BCD     1      15.460  17.520  19.280  1.00  0.00            
ATOM     31  C12 BCD     1      13.420  16.350  20.010  1.00  0.00            
ATOM     32  O10 BCD     1      13.810  14.970  19.710  1.00  0.00            
ATOM     33  H11 BCD     1      17.070  18.520  18.490  1.00  0.00            
ATOM     34  H12 BCD     1      15.410  20.120  19.310  1.00  0.00            
ATOM     35  H13 BCD     1      17.100  21.320  19.810  1.00  0.00            
ATOM     36  H14 BCD     1      15.980  18.960  22.090  1.00  0.00            
ATOM     37  H15 BCD     1      14.220  20.690  22.640  1.00  0.00            
ATOM     38  H16 BCD     1      13.370  19.090  20.590  1.00  0.00            
ATOM     39  H17 BCD     1      15.230  16.640  21.170  1.00  0.00            
ATOM     40  H18 BCD     1      12.690  16.370  20.840  1.00  0.00            
ATOM     41  H19 BCD     1      12.900  16.850  19.190  1.00  0.00            
ATOM     42  H20 BCD     1      13.180  14.420  20.180  1.00  0.00            
ATOM     43  C13 BCD     1      21.180  15.870  20.980  1.00  0.00            
ATOM     44  O11 BCD     1      20.710  15.160  22.150  1.00  0.00            
ATOM     45  C14 BCD     1      21.050  17.450  21.230  1.00  0.00            
ATOM     46  O12 BCD     1      21.780  17.830  22.390  1.00  0.00            
ATOM     47  C15 BCD     1      19.590  17.940  21.390  1.00  0.00            
ATOM     48  O13 BCD     1      19.510  19.340  21.340  1.00  0.00            
ATOM     49  C16 BCD     1      18.810  17.440  20.160  1.00  0.00            
ATOM     50  C17 BCD     1      19.000  15.890  20.010  1.00  0.00            
ATOM     51  O14 BCD     1      20.350  15.490  19.870  1.00  0.00            
ATOM     52  C18 BCD     1      18.050  15.180  19.010  1.00  0.00            
ATOM     53  O15 BCD     1      18.150  15.670  17.660  1.00  0.00            
ATOM     54  H21 BCD     1      22.230  15.610  20.810  1.00  0.00            
ATOM     55  H22 BCD     1      21.550  17.900  20.360  1.00  0.00            
ATOM     56  H23 BCD     1      21.870  18.780  22.400  1.00  0.00            
ATOM     57  H24 BCD     1      19.150  17.440  22.270  1.00  0.00            
ATOM     58  H25 BCD     1      18.630  19.630  21.100  1.00  0.00            
ATOM     59  H26 BCD     1      19.190  17.850  19.220  1.00  0.00            
ATOM     60  H27 BCD     1      18.640  15.440  20.940  1.00  0.00            
ATOM     61  H28 BCD     1      18.100  14.080  18.950  1.00  0.00            
ATOM     62  H29 BCD     1      17.080  15.440  19.440  1.00  0.00            
ATOM     63  H30 BCD     1      17.500  15.320  17.050  1.00  0.00            
ATOM     64  C19 BCD     1      22.120  12.230  24.740  1.00  0.00            
ATOM     65  O16 BCD     1      20.920  12.260  25.460  1.00  0.00            
ATOM     66  C20 BCD     1      22.780  13.670  24.830  1.00  0.00            
ATOM     67  O17 BCD     1      23.030  14.110  26.180  1.00  0.00            
ATOM     68  C21 BCD     1      21.960  14.730  24.090  1.00  0.00            
ATOM     69  O18 BCD     1      22.680  15.990  24.050  1.00  0.00            
ATOM     70  C22 BCD     1      21.650  14.240  22.680  1.00  0.00            
ATOM     71  C23 BCD     1      20.910  12.940  22.810  1.00  0.00            
ATOM     72  O19 BCD     1      21.840  11.960  23.410  1.00  0.00            
ATOM     73  C24 BCD     1      20.600  12.330  21.460  1.00  0.00            
ATOM     74  O20 BCD     1      21.740  11.980  20.670  1.00  0.00            
ATOM     75  H31 BCD     1      22.750  11.430  25.150  1.00  0.00            
ATOM     76  H32 BCD     1      23.690  13.530  24.230  1.00  0.00            
ATOM     77  H33 BCD     1      23.950  13.960  26.410  1.00  0.00            
ATOM     78  H34 BCD     1      21.060  14.900  24.700  1.00  0.00            
ATOM     79  H35 BCD     1      22.180  16.570  23.460  1.00  0.00            
ATOM     80  H36 BCD     1      22.570  14.070  22.110  1.00  0.00            
ATOM     81  H37 BCD     1      19.890  13.050  23.200  1.00  0.00            
ATOM     82  H38 BCD     1      19.990  11.440  21.680  1.00  0.00            
ATOM     83  H39 BCD     1      19.990  13.080  20.940  1.00  0.00            
ATOM     84  H40 BCD     1      21.390  11.740  19.810  1.00  0.00            
ATOM     85  C25 BCD     1      18.850  10.890  28.750  1.00  0.00            
ATOM     86  O21 BCD     1      17.790  11.800  28.480  1.00  0.00            
ATOM     87  C26 BCD     1      20.020  11.720  29.110  1.00  0.00            
ATOM     88  O22 BCD     1      19.760  12.530  30.280  1.00  0.00            
ATOM     89  C27 BCD     1      20.540  12.460  27.860  1.00  0.00            
ATOM     90  O23 BCD     1      21.730  13.120  28.180  1.00  0.00            
ATOM     91  C28 BCD     1      20.730  11.520  26.660  1.00  0.00            
ATOM     92  C29 BCD     1      19.500  10.650  26.430  1.00  0.00            
ATOM     93  O24 BCD     1      19.030  10.090  27.630  1.00  0.00            
ATOM     94  C30 BCD     1      19.910   9.560  25.490  1.00  0.00            
ATOM     95  O25 BCD     1      20.890   8.710  26.130  1.00  0.00            
ATOM     96  H41 BCD     1      18.590  10.270  29.610  1.00  0.00            
ATOM     97  H42 BCD     1      20.830  11.040  29.390  1.00  0.00            
ATOM     98  H43 BCD     1      20.100  12.040  31.030  1.00  0.00            
ATOM     99  H44 BCD     1      19.800  13.200  27.530  1.00  0.00            
ATOM    100  H45 BCD     1      22.050  13.650  27.440  1.00  0.00            
ATOM    101  H46 BCD     1      21.580  10.870  26.890  1.00  0.00            
ATOM    102  H47 BCD     1      18.650  11.190  25.990  1.00  0.00            
ATOM    103  H48 BCD     1      19.060   9.040  25.040  1.00  0.00            
ATOM    104  H49 BCD     1      20.430  10.030  24.650  1.00  0.00            
ATOM    105  H50 BCD     1      20.520   8.430  26.970  1.00  0.00            
ATOM    106  C31 BCD     1      13.810  11.960  29.340  1.00  0.00            
ATOM    107  O26 BCD     1      13.680  13.250  28.810  1.00  0.00            
ATOM    108  C32 BCD     1      14.730  12.050  30.520  1.00  0.00            
ATOM    109  O27 BCD     1      14.330  13.060  31.550  1.00  0.00            
ATOM    110  C33 BCD     1      16.190  12.240  30.120  1.00  0.00            
ATOM    111  C34 BCD     1      16.500  11.320  28.870  1.00  0.00            
ATOM    112  C35 BCD     1      15.440  11.460  27.770  1.00  0.00            
ATOM    113  O28 BCD     1      14.240  11.020  28.340  1.00  0.00            
ATOM    114  C36 BCD     1      15.670  10.450  26.600  1.00  0.00            
ATOM    115  O29 BCD     1      15.390   9.150  26.970  1.00  0.00            
ATOM    116  O30 BCD     1      17.110  12.050  31.220  1.00  0.00            
ATOM    117  H51 BCD     1      12.850  11.580  29.700  1.00  0.00            
ATOM    118  H52 BCD     1      14.700  11.060  30.980  1.00  0.00            
ATOM    119  H53 BCD     1      15.040  13.190  32.180  1.00  0.00            
ATOM    120  H54 BCD     1      16.380  13.280  29.830  1.00  0.00            
ATOM    121  H55 BCD     1      18.010  12.110  30.890  1.00  0.00            
ATOM    122  H56 BCD     1      16.480  10.250  29.120  1.00  0.00            
ATOM    123  H57 BCD     1      15.350  12.500  27.410  1.00  0.00            
ATOM    124  H58 BCD     1      15.080  10.670  25.710  1.00  0.00            
ATOM    125  H59 BCD     1      16.740  10.510  26.350  1.00  0.00            
ATOM    126  H60 BCD     1      15.820   8.550  26.360  1.00  0.00            
ATOM    127  C37 BCD     1      11.040  15.860  27.010  1.00  0.00            
ATOM    128  O31 BCD     1      12.010  16.310  26.060  1.00  0.00            
ATOM    129  C38 BCD     1      11.510  16.150  28.440  1.00  0.00            
ATOM    130  O32 BCD     1      12.060  17.500  28.500  1.00  0.00            
ATOM    131  C39 BCD     1      12.690  15.320  28.880  1.00  0.00            
ATOM    132  O33 BCD     1      12.970  15.370  30.310  1.00  0.00            
ATOM    133  C40 BCD     1      12.430  13.810  28.590  1.00  0.00            
ATOM    134  C41 BCD     1      11.980  13.560  27.120  1.00  0.00            
ATOM    135  O34 BCD     1      10.850  14.440  26.850  1.00  0.00            
ATOM    136  C42 BCD     1      11.540  12.080  26.870  1.00  0.00            
ATOM    137  O35 BCD     1      10.810  11.530  27.990  1.00  0.00            
ATOM    138  H61 BCD     1      10.040  16.270  26.850  1.00  0.00            
ATOM    139  H62 BCD     1      10.630  15.950  29.070  1.00  0.00            
ATOM    140  H63 BCD     1      12.230  17.740  29.410  1.00  0.00            
ATOM    141  H64 BCD     1      13.590  15.610  28.320  1.00  0.00            
ATOM    142  H65 BCD     1      13.600  14.670  30.500  1.00  0.00            
ATOM    143  H66 BCD     1      11.690  13.480  29.330  1.00  0.00            
ATOM    144  H67 BCD     1      12.830  13.830  26.490  1.00  0.00            
ATOM    145  H68 BCD     1      10.950  12.050  25.940  1.00  0.00            
ATOM    146  H69 BCD     1      12.380  11.400  26.660  1.00  0.00            
ATOM    147  H70 BCD     1      10.120  12.130  28.280  1.00  0.00            
ATOM    148  C1  CZ3     2      15.190  13.100  23.340  1.00  0.00            
ATOM    149  C2  CZ3     2      16.080  14.370  23.450  1.00  0.00            
ATOM    150  O1  CZ3     2      15.320  15.450  23.970  1.00  0.00            
ATOM    151  C3  CZ3     2      16.080  16.660  24.110  1.00  0.00            
ATOM    152  N1  CZ3     2      16.960  16.850  25.250  1.00  0.00            
ATOM    153  C4  CZ3     2      18.320  16.580  25.020  1.00  0.00            
ATOM    154  O2  CZ3     2      18.820  15.850  24.190  1.00  0.00            
ATOM    155  C5  CZ3     2      19.250  17.340  25.940  1.00  0.00            
ATOM    156  Cl1 CZ3     2      19.990  16.490  27.370  1.00  0.00            
ATOM    157  C6  CZ3     2      16.360  17.470  26.390  1.00  0.00            
ATOM    158  C7  CZ3     2      16.140  16.710  27.590  1.00  0.00            
ATOM    159  C8  CZ3     2      16.440  15.230  27.700  1.00  0.00            
ATOM    160  C9  CZ3     2      15.570  17.330  28.710  1.00  0.00            
ATOM    161  C10 CZ3     2      15.430  18.740  28.810  1.00  0.00            
ATOM    162  C11 CZ3     2      15.760  19.450  27.680  1.00  0.00            
ATOM    163  C12 CZ3     2      16.180  18.860  26.470  1.00  0.00            
ATOM    164  C13 CZ3     2      16.100  19.770  25.170  1.00  0.00            
ATOM    165  C14 CZ3     2      17.470  20.070  24.600  1.00  0.00            
ATOM    166  H1  CZ3     2      14.800  12.970  24.360  1.00  0.00            
ATOM    167  H2  CZ3     2      14.320  13.300  22.710  1.00  0.00            
ATOM    168  H3  CZ3     2      15.670  12.190  22.960  1.00  0.00            
ATOM    169  H4  CZ3     2      16.590  14.630  22.510  1.00  0.00            
ATOM    170  H5  CZ3     2      16.890  14.140  24.160  1.00  0.00            
ATOM    171  H6  CZ3     2      15.350  17.470  24.130  1.00  0.00            
ATOM    172  H7  CZ3     2      16.660  16.850  23.200  1.00  0.00            
ATOM    173  H8  CZ3     2      18.680  18.260  26.150  1.00  0.00            
ATOM    174  H9  CZ3     2      20.130  17.520  25.310  1.00  0.00            
ATOM    175  H10 CZ3     2      17.480  15.170  28.050  1.00  0.00            
ATOM    176  H11 CZ3     2      15.810  14.790  28.480  1.00  0.00            
ATOM    177  H12 CZ3     2      16.330  14.720  26.730  1.00  0.00            
ATOM    178  H13 CZ3     2      15.310  16.770  29.600  1.00  0.00            
ATOM    179  H14 CZ3     2      15.030  19.160  29.720  1.00  0.00            
ATOM    180  H15 CZ3     2      15.610  20.530  27.660  1.00  0.00            
ATOM    181  H16 CZ3     2      15.620  20.730  25.390  1.00  0.00            
ATOM    182  H17 CZ3     2      15.380  19.290  24.500  1.00  0.00            
ATOM    183  H18 CZ3     2      18.190  20.350  25.380  1.00  0.00            
ATOM    184  H19 CZ3     2      17.910  19.210  24.080  1.00  0.00            
ATOM    185  H20 CZ3     2      17.340  20.810  23.810  1.00  0.00            
TER
ENDMDL
MODEL        1
ATOM      1  C1  BCD     1      16.900   9.610  18.540  1.00  0.00            
ATOM      2  O1  BCD     1      18.300   9.490  18.500  1.00  0.00            
ATOM      3  C2  BCD     1      16.360  10.880  19.130  1.00  0.00            
ATOM      4  O2  BCD     1      16.830  12.030  18.440  1.00  0.00            
ATOM      5  C3  BCD     1      16.850  10.970  20.540  1.00  0.00            
ATOM      6  O3  BCD     1      16.390  12.090  21.270  1.00  0.00            
ATOM      7  C4  BCD     1      16.540   9.780  21.440  1.00  0.00            
ATOM      8  C5  BCD     1      16.740   8.470  20.670  1.00  0.00            
ATOM      9  O4  BCD     1      16.310   8.540  19.290  1.00  0.00            
ATOM     10  C6  BCD     1      16.010   7.330  21.360  1.00  0.00            
ATOM     11  O5  BCD     1      14.650   7.580  21.500  1.00  0.00            
ATOM     12  H1  BCD     1      16.510   9.550  17.520  1.00  0.00            
ATOM     13  H2  BCD     1      15.270  10.750  19.250  1.00  0.00            
ATOM     14  H3  BCD     1      16.050  12.320  17.940  1.00  0.00            
ATOM     15  H4  BCD     1      17.940  11.030  20.380  1.00  0.00            
ATOM     16  H5  BCD     1      16.110  12.800  20.690  1.00  0.00            
ATOM     17  H6  BCD     1      15.490   9.870  21.740  1.00  0.00            
ATOM     18  H7  BCD     1      17.820   8.310  20.650  1.00  0.00            
ATOM     19  H8  BCD     1      16.090   6.410  20.770  1.00  0.00            
ATOM     20  H9  BCD     1      16.480   7.110  22.330  1.00  0.00            
ATOM     21  H10 BCD     1      14.330   7.500  20.600  1.00  0.00            
ATOM     22  C7  BCD     1      21.410   8.660  15.960  1.00  0.00            
ATOM     23  O6  BCD     1      22.240   9.000  17.080  1.00  0.00            
ATOM     24  C8  BCD     1      20.520   9.800  15.470  1.00  0.00            
ATOM     25  O7  BCD     1      21.330  10.780  14.900  1.00  0.00            
ATOM     26  C9  BCD     1      19.710  10.240  16.690  1.00  0.00            
ATOM     27  O8  BCD     1      18.840  11.320  16.410  1.00  0.00            
ATOM     28  C10 BCD     1      18.850   9.040  17.230  1.00  0.00            
ATOM     29  C11 BCD     1      19.680   7.750  17.400  1.00  0.00            
ATOM     30  O9  BCD     1      20.570   7.580  16.360  1.00  0.00            
ATOM     31  C12 BCD     1      18.800   6.460  17.530  1.00  0.00            
ATOM     32  O10 BCD     1      19.620   5.370  17.970  1.00  0.00            
ATOM     33  H11 BCD     1      22.070   8.270  15.170  1.00  0.00            
ATOM     34  H12 BCD     1      19.880   9.420  14.660  1.00  0.00            
ATOM     35  H13 BCD     1      22.230  10.610  15.190  1.00  0.00            
ATOM     36  H14 BCD     1      20.460  10.540  17.420  1.00  0.00            
ATOM     37  H15 BCD     1      18.310  11.590  17.160  1.00  0.00            
ATOM     38  H16 BCD     1      18.020   8.870  16.530  1.00  0.00            
ATOM     39  H17 BCD     1      20.110   7.860  18.400  1.00  0.00            
ATOM     40  H18 BCD     1      18.080   6.640  18.340  1.00  0.00            
ATOM     41  H19 BCD     1      18.170   6.210  16.670  1.00  0.00            
ATOM     42  H20 BCD     1      19.880   5.600  18.870  1.00  0.00            
ATOM     43  C13 BCD     1      26.240   9.020  18.180  1.00  0.00            
ATOM     44  O11 BCD     1      25.870   9.900  19.250  1.00  0.00            
ATOM     45  C14 BCD     1      25.970   9.570  16.860  1.00  0.00            
ATOM     46  O12 BCD     1      26.790  10.660  16.500  1.00  0.00            
ATOM     47  C15 BCD     1      24.460   9.940  16.740  1.00  0.00            
ATOM     48  O13 BCD     1      24.120  10.450  15.400  1.00  0.00            
ATOM     49  C16 BCD     1      23.590   8.660  16.990  1.00  0.00            
ATOM     50  C17 BCD     1      24.020   7.940  18.290  1.00  0.00            
ATOM     51  O14 BCD     1      25.460   7.780  18.270  1.00  0.00            
ATOM     52  C18 BCD     1      23.290   6.600  18.530  1.00  0.00            
ATOM     53  O15 BCD     1      23.600   6.110  19.800  1.00  0.00            
ATOM     54  H21 BCD     1      27.300   8.760  18.180  1.00  0.00            
ATOM     55  H22 BCD     1      26.100   8.790  16.100  1.00  0.00            
ATOM     56  H23 BCD     1      26.520  11.430  17.010  1.00  0.00            
ATOM     57  H24 BCD     1      24.100  10.610  17.540  1.00  0.00            
ATOM     58  H25 BCD     1      24.650  11.230  15.260  1.00  0.00            
ATOM     59  H26 BCD     1      23.760   7.860  16.250  1.00  0.00            
ATOM     60  H27 BCD     1      23.690   8.590  19.120  1.00  0.00            
ATOM     61  H28 BCD     1      22.200   6.770  18.470  1.00  0.00            
ATOM     62  H29 BCD     1      23.490   5.910  17.700  1.00  0.00            
ATOM     63  H30 BCD     1      23.540   5.160  19.700  1.00  0.00            
ATOM     64  C19 BCD     1      27.260  12.940  21.610  1.00  0.00            
ATOM     65  O16 BCD     1      26.130  12.880  22.450  1.00  0.00            
ATOM     66  C20 BCD     1      26.960  13.330  20.140  1.00  0.00            
ATOM     67  O17 BCD     1      26.350  14.640  20.080  1.00  0.00            
ATOM     68  C21 BCD     1      26.050  12.270  19.450  1.00  0.00            
ATOM     69  O18 BCD     1      25.750  12.590  18.090  1.00  0.00            
ATOM     70  C22 BCD     1      26.770  10.920  19.460  1.00  0.00            
ATOM     71  C23 BCD     1      27.250  10.570  20.950  1.00  0.00            
ATOM     72  O19 BCD     1      27.930  11.700  21.480  1.00  0.00            
ATOM     73  C24 BCD     1      28.100   9.350  21.110  1.00  0.00            
ATOM     74  O20 BCD     1      29.320   9.510  20.350  1.00  0.00            
ATOM     75  H31 BCD     1      27.900  13.690  22.100  1.00  0.00            
ATOM     76  H32 BCD     1      27.910  13.240  19.610  1.00  0.00            
ATOM     77  H33 BCD     1      26.960  15.340  20.320  1.00  0.00            
ATOM     78  H34 BCD     1      25.100  12.190  20.000  1.00  0.00            
ATOM     79  H35 BCD     1      25.370  13.470  17.970  1.00  0.00            
ATOM     80  H36 BCD     1      27.600  10.930  18.750  1.00  0.00            
ATOM     81  H37 BCD     1      26.370  10.400  21.590  1.00  0.00            
ATOM     82  H38 BCD     1      28.340   9.200  22.170  1.00  0.00            
ATOM     83  H39 BCD     1      27.520   8.520  20.670  1.00  0.00            
ATOM     84  H40 BCD     1      29.700  10.300  20.750  1.00  0.00            
ATOM     85  C25 BCD     1      24.790  13.760  26.270  1.00  0.00            
ATOM     86  O21 BCD     1      23.520  13.570  25.660  1.00  0.00            
ATOM     87  C26 BCD     1      25.620  14.870  25.650  1.00  0.00            
ATOM     88  O22 BCD     1      24.860  16.150  25.780  1.00  0.00            
ATOM     89  C27 BCD     1      25.950  14.610  24.200  1.00  0.00            
ATOM     90  O23 BCD     1      26.970  15.540  23.820  1.00  0.00            
ATOM     91  C28 BCD     1      26.290  13.150  23.840  1.00  0.00            
ATOM     92  C29 BCD     1      25.560  12.080  24.670  1.00  0.00            
ATOM     93  O24 BCD     1      25.420  12.480  26.030  1.00  0.00            
ATOM     94  C30 BCD     1      26.280  10.770  24.610  1.00  0.00            
ATOM     95  O25 BCD     1      27.480  10.890  25.430  1.00  0.00            
ATOM     96  H41 BCD     1      24.730  13.980  27.350  1.00  0.00            
ATOM     97  H42 BCD     1      26.530  15.060  26.220  1.00  0.00            
ATOM     98  H43 BCD     1      23.970  15.780  25.730  1.00  0.00            
ATOM     99  H44 BCD     1      24.990  14.920  23.760  1.00  0.00            
ATOM    100  H45 BCD     1      26.510  16.370  23.650  1.00  0.00            
ATOM    101  H46 BCD     1      27.330  12.890  24.080  1.00  0.00            
ATOM    102  H47 BCD     1      24.550  11.890  24.290  1.00  0.00            
ATOM    103  H48 BCD     1      25.680   9.910  24.930  1.00  0.00            
ATOM    104  H49 BCD     1      26.530  10.550  23.570  1.00  0.00            
ATOM    105  H50 BCD     1      27.410  10.210  26.110  1.00  0.00            
ATOM    106  C31 BCD     1      19.610  13.250  26.750  1.00  0.00            
ATOM    107  O26 BCD     1      19.340  12.440  25.620  1.00  0.00            
ATOM    108  C32 BCD     1      20.090  14.610  26.320  1.00  0.00            
ATOM    109  O27 BCD     1      19.010  15.240  25.630  1.00  0.00            
ATOM    110  C33 BCD     1      21.400  14.650  25.620  1.00  0.00            
ATOM    111  C34 BCD     1      22.390  13.950  26.470  1.00  0.00            
ATOM    112  C35 BCD     1      21.930  12.610  27.120  1.00  0.00            
ATOM    113  O28 BCD     1      20.560  12.640  27.680  1.00  0.00            
ATOM    114  C36 BCD     1      22.800  12.220  28.320  1.00  0.00            
ATOM    115  O29 BCD     1      22.910  13.210  29.310  1.00  0.00            
ATOM    116  O30 BCD     1      21.950  15.950  25.440  1.00  0.00            
ATOM    117  H51 BCD     1      18.670  13.320  27.300  1.00  0.00            
ATOM    118  H52 BCD     1      20.130  15.160  27.270  1.00  0.00            
ATOM    119  H53 BCD     1      18.980  16.190  25.810  1.00  0.00            
ATOM    120  H54 BCD     1      21.340  14.100  24.660  1.00  0.00            
ATOM    121  H55 BCD     1      21.570  16.460  24.720  1.00  0.00            
ATOM    122  H56 BCD     1      22.710  14.700  27.220  1.00  0.00            
ATOM    123  H57 BCD     1      21.970  11.760  26.430  1.00  0.00            
ATOM    124  H58 BCD     1      22.370  11.290  28.720  1.00  0.00            
ATOM    125  H59 BCD     1      23.830  11.920  28.090  1.00  0.00            
ATOM    126  H60 BCD     1      22.260  13.860  29.030  1.00  0.00            
ATOM    127  C37 BCD     1      16.730   9.650  23.900  1.00  0.00            
ATOM    128  O31 BCD     1      17.320   9.840  22.650  1.00  0.00            
ATOM    129  C38 BCD     1      16.160  10.990  24.460  1.00  0.00            
ATOM    130  O32 BCD     1      15.130  11.520  23.570  1.00  0.00            
ATOM    131  C39 BCD     1      17.260  12.020  24.680  1.00  0.00            
ATOM    132  O33 BCD     1      16.790  13.280  25.220  1.00  0.00            
ATOM    133  C40 BCD     1      18.310  11.520  25.620  1.00  0.00            
ATOM    134  C41 BCD     1      18.820  10.120  25.150  1.00  0.00            
ATOM    135  O34 BCD     1      17.730   9.270  24.830  1.00  0.00            
ATOM    136  C42 BCD     1      19.720   9.440  26.200  1.00  0.00            
ATOM    137  O35 BCD     1      18.940   9.140  27.330  1.00  0.00            
ATOM    138  H61 BCD     1      15.960   8.860  23.930  1.00  0.00            
ATOM    139  H62 BCD     1      15.730  10.840  25.450  1.00  0.00            
ATOM    140  H63 BCD     1      15.430  11.910  22.740  1.00  0.00            
ATOM    141  H64 BCD     1      17.650  12.250  23.680  1.00  0.00            
ATOM    142  H65 BCD     1      17.550  13.810  25.450  1.00  0.00            
ATOM    143  H66 BCD     1      17.930  11.370  26.640  1.00  0.00            
ATOM    144  H67 BCD     1      19.380  10.300  24.220  1.00  0.00            
ATOM    145  H68 BCD     1      20.290   8.580  25.810  1.00  0.00            
ATOM    146  H69 BCD     1      20.520  10.090  26.590  1.00  0.00            
ATOM    147  H70 BCD     1      18.080   8.850  27.010  1.00  0.00            
ATOM    148  C1  CZ3     2      21.490  10.900  22.730  1.00  0.00            
ATOM    149  C2  CZ3     2      22.640  11.270  21.680  1.00  0.00            
ATOM    150  O1  CZ3     2      22.390  12.510  21.010  1.00  0.00            
ATOM    151  C3  CZ3     2      22.840  13.730  21.560  1.00  0.00            
ATOM    152  N1  CZ3     2      22.150  14.940  20.940  1.00  0.00            
ATOM    153  C4  CZ3     2      22.250  15.270  19.590  1.00  0.00            
ATOM    154  O2  CZ3     2      21.660  16.230  19.170  1.00  0.00            
ATOM    155  C5  CZ3     2      23.020  14.260  18.710  1.00  0.00            
ATOM    156  Cl1 CZ3     2      21.840  13.260  17.820  1.00  0.00            
ATOM    157  C6  CZ3     2      21.470  15.820  21.790  1.00  0.00            
ATOM    158  C7  CZ3     2      22.130  17.030  22.170  1.00  0.00            
ATOM    159  C8  CZ3     2      23.480  17.450  21.750  1.00  0.00            
ATOM    160  C9  CZ3     2      21.490  18.040  22.880  1.00  0.00            
ATOM    161  C10 CZ3     2      20.230  17.730  23.410  1.00  0.00            
ATOM    162  C11 CZ3     2      19.550  16.550  23.070  1.00  0.00            
ATOM    163  C12 CZ3     2      20.090  15.590  22.230  1.00  0.00            
ATOM    164  C13 CZ3     2      19.220  14.420  21.630  1.00  0.00            
ATOM    165  C14 CZ3     2      18.670  14.890  20.300  1.00  0.00            
ATOM    166  H1  CZ3     2      21.350  11.670  23.500  1.00  0.00            
ATOM    167  H2  CZ3     2      20.520  10.890  22.210  1.00  0.00            
ATOM    168  H3  CZ3     2      21.590   9.930  23.220  1.00  0.00            
ATOM    169  H4  CZ3     2      22.660  10.570  20.830  1.00  0.00            
ATOM    170  H5  CZ3     2      23.610  11.370  22.180  1.00  0.00            
ATOM    171  H6  CZ3     2      23.920  13.880  21.450  1.00  0.00            
ATOM    172  H7  CZ3     2      22.640  13.930  22.620  1.00  0.00            
ATOM    173  H8  CZ3     2      23.480  13.450  19.290  1.00  0.00            
ATOM    174  H9  CZ3     2      23.750  14.820  18.130  1.00  0.00            
ATOM    175  H10 CZ3     2      24.010  18.040  22.510  1.00  0.00            
ATOM    176  H11 CZ3     2      24.140  16.570  21.670  1.00  0.00            
ATOM    177  H12 CZ3     2      23.540  17.990  20.800  1.00  0.00            
ATOM    178  H13 CZ3     2      22.000  18.940  23.190  1.00  0.00            
ATOM    179  H14 CZ3     2      19.680  18.500  23.950  1.00  0.00            
ATOM    180  H15 CZ3     2      18.630  16.330  23.600  1.00  0.00            
ATOM    181  H16 CZ3     2      18.430  13.990  22.260  1.00  0.00            
ATOM    182  H17 CZ3     2      19.890  13.560  21.490  1.00  0.00            
ATOM    183  H18 CZ3     2      17.900  15.650  20.480  1.00  0.00            
ATOM    184  H19 CZ3     2      19.360  15.490  19.690  1.00  0.00            
ATOM    185  H20 CZ3     2      18.220  14.070  19.730  1.00  0.00            
TER
ENDMDL
MODEL        1
ATOM      1  C1  BCD     1      16.720  17.970   6.370  1.00  0.00            
ATOM      2  O1  BCD     1      16.850  17.640   4.960  1.00  0.00            
ATOM      3  C2  BCD     1      15.200  17.950   6.690  1.00  0.00            
ATOM      4  O2  BCD     1      14.770  16.640   6.650  1.00  0.00            
ATOM      5  C3  BCD     1      14.460  18.930   5.770  1.00  0.00            
ATOM      6  O3  BCD     1      13.070  18.870   5.990  1.00  0.00            
ATOM      7  C4  BCD     1      15.040  20.280   6.170  1.00  0.00            
ATOM      8  C5  BCD     1      16.560  20.350   5.870  1.00  0.00            
ATOM      9  O4  BCD     1      17.220  19.300   6.590  1.00  0.00            
ATOM     10  C6  BCD     1      17.180  21.650   6.330  1.00  0.00            
ATOM     11  O5  BCD     1      17.050  21.830   7.710  1.00  0.00            
ATOM     12  H1  BCD     1      17.360  17.300   6.950  1.00  0.00            
ATOM     13  H2  BCD     1      15.070  18.270   7.730  1.00  0.00            
ATOM     14  H3  BCD     1      15.060  16.270   5.800  1.00  0.00            
ATOM     15  H4  BCD     1      14.580  18.920   4.680  1.00  0.00            
ATOM     16  H5  BCD     1      12.780  17.950   6.000  1.00  0.00            
ATOM     17  H6  BCD     1      14.940  20.520   7.240  1.00  0.00            
ATOM     18  H7  BCD     1      16.650  20.290   4.780  1.00  0.00            
ATOM     19  H8  BCD     1      18.230  21.610   6.030  1.00  0.00            
ATOM     20  H9  BCD     1      16.680  22.460   5.800  1.00  0.00            
ATOM     21  H10 BCD     1      17.430  22.640   8.070  1.00  0.00            
ATOM     22  C7  BCD     1      18.810  15.160   2.510  1.00  0.00            
ATOM     23  O6  BCD     1      18.600  16.240   1.550  1.00  0.00            
ATOM     24  C8  BCD     1      17.430  14.610   2.960  1.00  0.00            
ATOM     25  O7  BCD     1      16.820  14.000   1.860  1.00  0.00            
ATOM     26  C9  BCD     1      16.630  15.820   3.500  1.00  0.00            
ATOM     27  O8  BCD     1      15.310  15.360   3.850  1.00  0.00            
ATOM     28  C10 BCD     1      17.440  16.330   4.650  1.00  0.00            
ATOM     29  C11 BCD     1      18.970  16.650   4.400  1.00  0.00            
ATOM     30  O9  BCD     1      19.480  15.550   3.680  1.00  0.00            
ATOM     31  C12 BCD     1      19.680  16.940   5.730  1.00  0.00            
ATOM     32  O10 BCD     1      19.460  15.950   6.760  1.00  0.00            
ATOM     33  H11 BCD     1      19.380  14.340   2.050  1.00  0.00            
ATOM     34  H12 BCD     1      17.570  13.910   3.800  1.00  0.00            
ATOM     35  H13 BCD     1      17.450  13.290   1.680  1.00  0.00            
ATOM     36  H14 BCD     1      16.600  16.710   2.860  1.00  0.00            
ATOM     37  H15 BCD     1      14.900  14.980   3.070  1.00  0.00            
ATOM     38  H16 BCD     1      17.330  15.570   5.440  1.00  0.00            
ATOM     39  H17 BCD     1      18.980  17.540   3.750  1.00  0.00            
ATOM     40  H18 BCD     1      20.760  17.050   5.530  1.00  0.00            
ATOM     41  H19 BCD     1      19.310  17.910   6.060  1.00  0.00            
ATOM     42  H20 BCD     1      20.300  15.630   7.100  1.00  0.00            
ATOM     43  C13 BCD     1      19.750  17.640  -2.030  1.00  0.00            
ATOM     44  O11 BCD     1      19.140  18.910  -1.930  1.00  0.00            
ATOM     45  C14 BCD     1      18.690  16.580  -2.000  1.00  0.00            
ATOM     46  O12 BCD     1      17.660  16.810  -2.970  1.00  0.00            
ATOM     47  C15 BCD     1      18.150  16.400  -0.600  1.00  0.00            
ATOM     48  O13 BCD     1      17.310  15.250  -0.610  1.00  0.00            
ATOM     49  C16 BCD     1      19.320  16.270   0.360  1.00  0.00            
ATOM     50  C17 BCD     1      20.320  17.440   0.300  1.00  0.00            
ATOM     51  O14 BCD     1      20.790  17.440  -1.040  1.00  0.00            
ATOM     52  C18 BCD     1      21.490  17.180   1.230  1.00  0.00            
ATOM     53  O15 BCD     1      22.650  17.870   0.810  1.00  0.00            
ATOM     54  H21 BCD     1      20.290  17.640  -2.980  1.00  0.00            
ATOM     55  H22 BCD     1      19.170  15.630  -2.260  1.00  0.00            
ATOM     56  H23 BCD     1      16.830  16.780  -2.480  1.00  0.00            
ATOM     57  H24 BCD     1      17.570  17.300  -0.380  1.00  0.00            
ATOM     58  H25 BCD     1      17.100  14.930   0.270  1.00  0.00            
ATOM     59  H26 BCD     1      19.770  15.310   0.100  1.00  0.00            
ATOM     60  H27 BCD     1      19.960  18.450   0.530  1.00  0.00            
ATOM     61  H28 BCD     1      21.100  17.550   2.190  1.00  0.00            
ATOM     62  H29 BCD     1      21.710  16.100   1.320  1.00  0.00            
ATOM     63  H30 BCD     1      22.580  17.740  -0.140  1.00  0.00            
ATOM     64  C19 BCD     1      19.290  22.650  -3.740  1.00  0.00            
ATOM     65  O16 BCD     1      18.310  23.190  -2.800  1.00  0.00            
ATOM     66  C20 BCD     1      18.840  21.510  -4.610  1.00  0.00            
ATOM     67  O17 BCD     1      17.740  22.020  -5.410  1.00  0.00            
ATOM     68  C21 BCD     1      18.440  20.330  -3.750  1.00  0.00            
ATOM     69  O18 BCD     1      18.010  19.180  -4.480  1.00  0.00            
ATOM     70  C22 BCD     1      19.600  19.990  -2.810  1.00  0.00            
ATOM     71  C23 BCD     1      20.070  21.200  -2.050  1.00  0.00            
ATOM     72  O19 BCD     1      20.420  22.220  -2.960  1.00  0.00            
ATOM     73  C24 BCD     1      21.330  20.880  -1.310  1.00  0.00            
ATOM     74  O20 BCD     1      22.450  20.510  -2.090  1.00  0.00            
ATOM     75  H31 BCD     1      19.660  23.530  -4.270  1.00  0.00            
ATOM     76  H32 BCD     1      19.690  21.160  -5.200  1.00  0.00            
ATOM     77  H33 BCD     1      18.080  22.660  -6.040  1.00  0.00            
ATOM     78  H34 BCD     1      17.650  20.680  -3.080  1.00  0.00            
ATOM     79  H35 BCD     1      17.720  18.450  -3.920  1.00  0.00            
ATOM     80  H36 BCD     1      20.440  19.630  -3.430  1.00  0.00            
ATOM     81  H37 BCD     1      19.230  21.450  -1.390  1.00  0.00            
ATOM     82  H38 BCD     1      21.720  21.770  -0.810  1.00  0.00            
ATOM     83  H39 BCD     1      21.060  20.190  -0.500  1.00  0.00            
ATOM     84  H40 BCD     1      22.630  21.120  -2.810  1.00  0.00            
ATOM     85  C25 BCD     1      16.350  26.570  -1.590  1.00  0.00            
ATOM     86  O21 BCD     1      15.760  25.750  -0.690  1.00  0.00            
ATOM     87  C26 BCD     1      16.070  26.140  -3.050  1.00  0.00            
ATOM     88  O22 BCD     1      14.710  26.150  -3.470  1.00  0.00            
ATOM     89  C27 BCD     1      16.570  24.720  -3.290  1.00  0.00            
ATOM     90  O23 BCD     1      16.330  24.260  -4.630  1.00  0.00            
ATOM     91  C28 BCD     1      18.120  24.610  -2.860  1.00  0.00            
ATOM     92  C29 BCD     1      18.350  25.190  -1.460  1.00  0.00            
ATOM     93  O24 BCD     1      17.800  26.540  -1.430  1.00  0.00            
ATOM     94  C30 BCD     1      19.800  25.260  -1.130  1.00  0.00            
ATOM     95  O25 BCD     1      20.090  25.680   0.190  1.00  0.00            
ATOM     96  H41 BCD     1      16.000  27.600  -1.530  1.00  0.00            
ATOM     97  H42 BCD     1      16.620  26.830  -3.710  1.00  0.00            
ATOM     98  H43 BCD     1      14.760  25.660  -4.290  1.00  0.00            
ATOM     99  H44 BCD     1      15.990  24.090  -2.610  1.00  0.00            
ATOM    100  H45 BCD     1      16.820  23.470  -4.870  1.00  0.00            
ATOM    101  H46 BCD     1      18.820  25.100  -3.550  1.00  0.00            
ATOM    102  H47 BCD     1      17.930  24.500  -0.720  1.00  0.00            
ATOM    103  H48 BCD     1      20.190  24.230  -1.170  1.00  0.00            
ATOM    104  H49 BCD     1      20.360  25.920  -1.810  1.00  0.00            
ATOM    105  H50 BCD     1      19.530  26.410   0.460  1.00  0.00            
ATOM    106  C31 BCD     1      12.700  25.910   2.140  1.00  0.00            
ATOM    107  O26 BCD     1      13.530  24.860   2.650  1.00  0.00            
ATOM    108  C32 BCD     1      12.210  25.590   0.700  1.00  0.00            
ATOM    109  O27 BCD     1      11.440  24.380   0.560  1.00  0.00            
ATOM    110  C33 BCD     1      13.460  25.290  -0.120  1.00  0.00            
ATOM    111  C34 BCD     1      14.600  26.320  -0.090  1.00  0.00            
ATOM    112  C35 BCD     1      14.880  26.790   1.360  1.00  0.00            
ATOM    113  O28 BCD     1      13.580  27.040   2.030  1.00  0.00            
ATOM    114  C36 BCD     1      15.720  28.030   1.630  1.00  0.00            
ATOM    115  O29 BCD     1      15.160  29.140   0.960  1.00  0.00            
ATOM    116  O30 BCD     1      12.970  25.140  -1.510  1.00  0.00            
ATOM    117  H51 BCD     1      11.910  26.130   2.870  1.00  0.00            
ATOM    118  H52 BCD     1      11.750  26.550   0.440  1.00  0.00            
ATOM    119  H53 BCD     1      11.840  24.030  -0.230  1.00  0.00            
ATOM    120  H54 BCD     1      13.880  24.330   0.230  1.00  0.00            
ATOM    121  H55 BCD     1      13.620  25.480  -2.140  1.00  0.00            
ATOM    122  H56 BCD     1      14.220  27.160  -0.690  1.00  0.00            
ATOM    123  H57 BCD     1      15.370  25.940   1.840  1.00  0.00            
ATOM    124  H58 BCD     1      15.710  28.280   2.700  1.00  0.00            
ATOM    125  H59 BCD     1      16.770  27.950   1.350  1.00  0.00            
ATOM    126  H60 BCD     1      15.430  29.160   0.030  1.00  0.00            
ATOM    127  C37 BCD     1      13.540  22.320   6.000  1.00  0.00            
ATOM    128  O31 BCD     1      14.350  21.290   5.370  1.00  0.00            
ATOM    129  C38 BCD     1      12.180  22.460   5.360  1.00  0.00            
ATOM    130  O32 BCD     1      11.500  21.200   5.310  1.00  0.00            
ATOM    131  C39 BCD     1      12.350  23.100   3.980  1.00  0.00            
ATOM    132  O33 BCD     1      11.030  23.450   3.430  1.00  0.00            
ATOM    133  C40 BCD     1      13.180  24.380   3.990  1.00  0.00            
ATOM    134  C41 BCD     1      14.510  24.040   4.680  1.00  0.00            
ATOM    135  O34 BCD     1      14.160  23.620   6.010  1.00  0.00            
ATOM    136  C42 BCD     1      15.380  25.200   4.920  1.00  0.00            
ATOM    137  O35 BCD     1      16.740  24.760   5.040  1.00  0.00            
ATOM    138  H61 BCD     1      13.470  22.090   7.070  1.00  0.00            
ATOM    139  H62 BCD     1      11.630  23.140   6.020  1.00  0.00            
ATOM    140  H63 BCD     1      12.100  20.480   5.080  1.00  0.00            
ATOM    141  H64 BCD     1      12.840  22.400   3.300  1.00  0.00            
ATOM    142  H65 BCD     1      11.270  23.790   2.560  1.00  0.00            
ATOM    143  H66 BCD     1      12.630  25.190   4.480  1.00  0.00            
ATOM    144  H67 BCD     1      14.990  23.170   4.200  1.00  0.00            
ATOM    145  H68 BCD     1      15.370  25.880   4.050  1.00  0.00            
ATOM    146  H69 BCD     1      15.060  25.640   5.870  1.00  0.00            
ATOM    147  H70 BCD     1      17.200  25.580   4.860  1.00  0.00            
ATOM    148  C1  CZ3     2      18.490  23.210   2.420  1.00  0.00            
ATOM    149  C2  CZ3     2      17.280  23.930   1.810  1.00  0.00            
ATOM    150  O1  CZ3     2      16.440  23.060   0.930  1.00  0.00            
ATOM    151  C3  CZ3     2      15.620  22.120   1.560  1.00  0.00            
ATOM    152  N1  CZ3     2      15.180  20.940   0.730  1.00  0.00            
ATOM    153  C4  CZ3     2      16.060  19.990   0.250  1.00  0.00            
ATOM    154  O2  CZ3     2      15.720  19.220  -0.670  1.00  0.00            
ATOM    155  C5  CZ3     2      17.460  19.990   0.740  1.00  0.00            
ATOM    156  Cl1 CZ3     2      17.740  19.600   2.440  1.00  0.00            
ATOM    157  C6  CZ3     2      13.820  20.940   0.310  1.00  0.00            
ATOM    158  C7  CZ3     2      13.500  21.590  -0.940  1.00  0.00            
ATOM    159  C8  CZ3     2      14.490  22.170  -1.830  1.00  0.00            
ATOM    160  C9  CZ3     2      12.160  21.600  -1.370  1.00  0.00            
ATOM    161  C10 CZ3     2      11.100  21.190  -0.520  1.00  0.00            
ATOM    162  C11 CZ3     2      11.510  20.540   0.680  1.00  0.00            
ATOM    163  C12 CZ3     2      12.820  20.320   1.050  1.00  0.00            
ATOM    164  C13 CZ3     2      13.160  19.520   2.320  1.00  0.00            
ATOM    165  C14 CZ3     2      13.550  18.090   1.910  1.00  0.00            
ATOM    166  H1  CZ3     2      19.210  23.910   2.870  1.00  0.00            
ATOM    167  H2  CZ3     2      18.170  22.480   3.170  1.00  0.00            
ATOM    168  H3  CZ3     2      18.900  22.510   1.690  1.00  0.00            
ATOM    169  H4  CZ3     2      17.520  24.850   1.270  1.00  0.00            
ATOM    170  H5  CZ3     2      16.690  24.250   2.670  1.00  0.00            
ATOM    171  H6  CZ3     2      14.730  22.700   1.850  1.00  0.00            
ATOM    172  H7  CZ3     2      16.060  21.610   2.430  1.00  0.00            
ATOM    173  H8  CZ3     2      18.020  20.870   0.400  1.00  0.00            
ATOM    174  H9  CZ3     2      17.910  19.170   0.170  1.00  0.00            
ATOM    175  H10 CZ3     2      15.100  21.370  -2.270  1.00  0.00            
ATOM    176  H11 CZ3     2      14.040  22.750  -2.650  1.00  0.00            
ATOM    177  H12 CZ3     2      15.210  22.820  -1.330  1.00  0.00            
ATOM    178  H13 CZ3     2      11.920  21.990  -2.360  1.00  0.00            
ATOM    179  H14 CZ3     2      10.080  21.340  -0.870  1.00  0.00            
ATOM    180  H15 CZ3     2      10.700  20.120   1.260  1.00  0.00            
ATOM    181  H16 CZ3     2      12.290  19.440   2.970  1.00  0.00            
ATOM    182  H17 CZ3     2      13.980  19.860   2.970  1.00  0.00            
ATOM    183  H18 CZ3     2      13.770  17.380   2.720  1.00  0.00            
ATOM    184  H19 CZ3     2      12.770  17.640   1.290  1.00  0.00            
ATOM    185  H20 CZ3     2      14.430  18.100   1.270  1.00  0.00            
TER
ENDMDL
MODEL        1
ATOM      1  C1  BCD     1      14.230  16.920  20.210  1.00  0.00            
ATOM      2  O1  BCD     1      14.640  15.570  20.330  1.00  0.00            
ATOM      3  C2  BCD     1      15.030  18.050  20.960  1.00  0.00            
ATOM      4  O2  BCD     1      16.340  18.260  20.390  1.00  0.00            
ATOM      5  C3  BCD     1      15.150  17.750  22.450  1.00  0.00            
ATOM      6  O3  BCD     1      15.850  18.870  23.070  1.00  0.00            
ATOM      7  C4  BCD     1      13.750  17.580  23.050  1.00  0.00            
ATOM      8  C5  BCD     1      12.720  16.860  22.090  1.00  0.00            
ATOM      9  O4  BCD     1      12.900  17.120  20.720  1.00  0.00            
ATOM     10  C6  BCD     1      11.240  17.190  22.460  1.00  0.00            
ATOM     11  O5  BCD     1      10.950  18.540  22.590  1.00  0.00            
ATOM     12  H1  BCD     1      14.230  17.120  19.130  1.00  0.00            
ATOM     13  H2  BCD     1      14.520  19.020  20.850  1.00  0.00            
ATOM     14  H3  BCD     1      16.610  19.150  20.620  1.00  0.00            
ATOM     15  H4  BCD     1      15.770  16.850  22.570  1.00  0.00            
ATOM     16  H5  BCD     1      15.910  18.660  24.010  1.00  0.00            
ATOM     17  H6  BCD     1      13.420  18.610  23.220  1.00  0.00            
ATOM     18  H7  BCD     1      12.800  15.770  22.040  1.00  0.00            
ATOM     19  H8  BCD     1      10.480  16.730  21.820  1.00  0.00            
ATOM     20  H9  BCD     1      10.920  16.760  23.420  1.00  0.00            
ATOM     21  H10 BCD     1      10.080  18.620  22.970  1.00  0.00            
ATOM     22  C7  BCD     1      16.390  12.610  17.910  1.00  0.00            
ATOM     23  O6  BCD     1      17.070  12.080  19.020  1.00  0.00            
ATOM     24  C8  BCD     1      16.850  14.030  17.630  1.00  0.00            
ATOM     25  O7  BCD     1      18.250  14.020  17.590  1.00  0.00            
ATOM     26  C9  BCD     1      16.470  14.950  18.770  1.00  0.00            
ATOM     27  O8  BCD     1      16.900  16.280  18.550  1.00  0.00            
ATOM     28  C10 BCD     1      14.950  14.870  19.090  1.00  0.00            
ATOM     29  C11 BCD     1      14.500  13.410  19.180  1.00  0.00            
ATOM     30  O9  BCD     1      15.000  12.580  18.120  1.00  0.00            
ATOM     31  C12 BCD     1      12.960  13.350  19.030  1.00  0.00            
ATOM     32  O10 BCD     1      12.490  12.070  19.370  1.00  0.00            
ATOM     33  H11 BCD     1      16.620  12.030  17.010  1.00  0.00            
ATOM     34  H12 BCD     1      16.400  14.350  16.690  1.00  0.00            
ATOM     35  H13 BCD     1      18.520  13.570  16.790  1.00  0.00            
ATOM     36  H14 BCD     1      16.950  14.520  19.670  1.00  0.00            
ATOM     37  H15 BCD     1      16.660  16.910  19.240  1.00  0.00            
ATOM     38  H16 BCD     1      14.440  15.400  18.270  1.00  0.00            
ATOM     39  H17 BCD     1      14.800  13.010  20.160  1.00  0.00            
ATOM     40  H18 BCD     1      12.470  14.020  19.740  1.00  0.00            
ATOM     41  H19 BCD     1      12.830  13.630  17.970  1.00  0.00            
ATOM     42  H20 BCD     1      13.240  11.670  19.830  1.00  0.00            
ATOM     43  C13 BCD     1      18.930   8.430  19.890  1.00  0.00            
ATOM     44  O11 BCD     1      18.920   8.700  21.310  1.00  0.00            
ATOM     45  C14 BCD     1      19.760   9.500  19.240  1.00  0.00            
ATOM     46  O12 BCD     1      21.130   9.370  19.710  1.00  0.00            
ATOM     47  C15 BCD     1      19.190  10.900  19.440  1.00  0.00            
ATOM     48  O13 BCD     1      19.980  11.950  18.810  1.00  0.00            
ATOM     49  C16 BCD     1      17.780  10.850  18.800  1.00  0.00            
ATOM     50  C17 BCD     1      16.950   9.710  19.420  1.00  0.00            
ATOM     51  O14 BCD     1      17.690   8.500  19.350  1.00  0.00            
ATOM     52  C18 BCD     1      15.650   9.430  18.700  1.00  0.00            
ATOM     53  O15 BCD     1      14.920   8.470  19.460  1.00  0.00            
ATOM     54  H21 BCD     1      19.310   7.420  19.670  1.00  0.00            
ATOM     55  H22 BCD     1      19.760   9.300  18.160  1.00  0.00            
ATOM     56  H23 BCD     1      21.680   9.910  19.130  1.00  0.00            
ATOM     57  H24 BCD     1      19.070  11.100  20.510  1.00  0.00            
ATOM     58  H25 BCD     1      19.470  12.700  18.490  1.00  0.00            
ATOM     59  H26 BCD     1      17.920  10.690  17.720  1.00  0.00
[truncated: 1,796,168 more chars]
