# Supplementary material for: Achieving Chemical Accuracy in Cyclodextrin Host–Guest Binding via Integrative Atomistic Modelling
Source: Adv Sci (Weinh). 2025 Dec 14;13(10):e19782. doi: 10.1002/advs.202519782 (PMC12915143; doi:10.1002/advs.202519782)
Supplement: Supplementary file 1 — Supporting Information [file ADVS-13-e19782-s003.zip › all_poses/BCD.DB4.pdb]

MODEL        1
ATOM      1  C1  BCD     1      19.480  25.200  18.490  1.00  0.00            
ATOM      2  O1  BCD     1      19.520  23.800  18.160  1.00  0.00            
ATOM      3  C2  BCD     1      20.570  25.360  19.600  1.00  0.00            
ATOM      4  O2  BCD     1      21.800  24.780  19.270  1.00  0.00            
ATOM      5  C3  BCD     1      20.020  24.850  20.870  1.00  0.00            
ATOM      6  O3  BCD     1      20.930  25.200  21.960  1.00  0.00            
ATOM      7  C4  BCD     1      18.620  25.310  21.220  1.00  0.00            
ATOM      8  C5  BCD     1      17.660  25.180  19.970  1.00  0.00            
ATOM      9  O4  BCD     1      18.260  25.790  18.890  1.00  0.00            
ATOM     10  C6  BCD     1      16.350  25.830  20.240  1.00  0.00            
ATOM     11  O5  BCD     1      16.410  27.230  20.510  1.00  0.00            
ATOM     12  H1  BCD     1      19.940  25.750  17.660  1.00  0.00            
ATOM     13  H2  BCD     1      20.660  26.450  19.630  1.00  0.00            
ATOM     14  H3  BCD     1      21.470  23.910  19.040  1.00  0.00            
ATOM     15  H4  BCD     1      20.190  23.780  20.730  1.00  0.00            
ATOM     16  H5  BCD     1      20.600  24.670  22.680  1.00  0.00            
ATOM     17  H6  BCD     1      18.560  26.320  21.660  1.00  0.00            
ATOM     18  H7  BCD     1      17.480  24.140  19.670  1.00  0.00            
ATOM     19  H8  BCD     1      15.700  25.620  19.380  1.00  0.00            
ATOM     20  H9  BCD     1      15.900  25.310  21.100  1.00  0.00            
ATOM     21  H10 BCD     1      16.580  27.590  19.630  1.00  0.00            
ATOM     22  C7  BCD     1      19.550  21.630  14.560  1.00  0.00            
ATOM     23  O6  BCD     1      18.640  20.790  15.230  1.00  0.00            
ATOM     24  C8  BCD     1      20.810  21.700  15.360  1.00  0.00            
ATOM     25  O7  BCD     1      21.520  20.450  15.380  1.00  0.00            
ATOM     26  C9  BCD     1      20.590  22.110  16.860  1.00  0.00            
ATOM     27  O8  BCD     1      21.850  22.170  17.610  1.00  0.00            
ATOM     28  C10 BCD     1      19.910  23.480  16.860  1.00  0.00            
ATOM     29  C11 BCD     1      18.710  23.560  15.930  1.00  0.00            
ATOM     30  O9  BCD     1      19.090  22.970  14.620  1.00  0.00            
ATOM     31  C12 BCD     1      18.160  24.940  15.610  1.00  0.00            
ATOM     32  O10 BCD     1      19.240  25.850  15.360  1.00  0.00            
ATOM     33  H11 BCD     1      19.790  21.390  13.520  1.00  0.00            
ATOM     34  H12 BCD     1      21.470  22.490  14.990  1.00  0.00            
ATOM     35  H13 BCD     1      20.880  19.750  15.530  1.00  0.00            
ATOM     36  H14 BCD     1      19.890  21.430  17.360  1.00  0.00            
ATOM     37  H15 BCD     1      22.470  21.470  17.390  1.00  0.00            
ATOM     38  H16 BCD     1      20.680  24.180  16.520  1.00  0.00            
ATOM     39  H17 BCD     1      17.870  22.900  16.210  1.00  0.00            
ATOM     40  H18 BCD     1      17.440  25.020  14.790  1.00  0.00            
ATOM     41  H19 BCD     1      17.650  25.180  16.550  1.00  0.00            
ATOM     42  H20 BCD     1      18.870  26.720  15.190  1.00  0.00            
ATOM     43  C13 BCD     1      16.230  17.610  14.530  1.00  0.00            
ATOM     44  O11 BCD     1      15.880  17.440  15.930  1.00  0.00            
ATOM     45  C14 BCD     1      17.690  17.390  14.410  1.00  0.00            
ATOM     46  O12 BCD     1      18.120  16.060  14.780  1.00  0.00            
ATOM     47  C15 BCD     1      18.420  18.500  15.190  1.00  0.00            
ATOM     48  O13 BCD     1      19.870  18.330  15.050  1.00  0.00            
ATOM     49  C16 BCD     1      17.950  19.840  14.590  1.00  0.00            
ATOM     50  C17 BCD     1      16.490  20.020  14.770  1.00  0.00            
ATOM     51  O14 BCD     1      15.860  18.940  14.080  1.00  0.00            
ATOM     52  C18 BCD     1      16.030  21.380  14.240  1.00  0.00            
ATOM     53  O15 BCD     1      16.230  21.560  12.840  1.00  0.00            
ATOM     54  H21 BCD     1      15.730  16.920  13.840  1.00  0.00            
ATOM     55  H22 BCD     1      17.870  17.540  13.330  1.00  0.00            
ATOM     56  H23 BCD     1      17.930  15.910  15.710  1.00  0.00            
ATOM     57  H24 BCD     1      18.110  18.470  16.240  1.00  0.00            
ATOM     58  H25 BCD     1      20.110  17.460  15.360  1.00  0.00            
ATOM     59  H26 BCD     1      18.280  19.850  13.550  1.00  0.00            
ATOM     60  H27 BCD     1      16.190  19.920  15.820  1.00  0.00            
ATOM     61  H28 BCD     1      15.000  21.520  14.620  1.00  0.00            
ATOM     62  H29 BCD     1      16.710  22.150  14.630  1.00  0.00            
ATOM     63  H30 BCD     1      16.240  22.510  12.690  1.00  0.00            
ATOM     64  C19 BCD     1      13.350  15.140  18.180  1.00  0.00            
ATOM     65  O16 BCD     1      13.490  16.040  19.280  1.00  0.00            
ATOM     66  C20 BCD     1      14.660  14.540  17.740  1.00  0.00            
ATOM     67  O17 BCD     1      15.170  13.590  18.680  1.00  0.00            
ATOM     68  C21 BCD     1      15.650  15.650  17.340  1.00  0.00            
ATOM     69  O18 BCD     1      16.950  14.960  17.130  1.00  0.00            
ATOM     70  C22 BCD     1      15.030  16.320  16.170  1.00  0.00            
ATOM     71  C23 BCD     1      13.590  16.780  16.470  1.00  0.00            
ATOM     72  O19 BCD     1      12.710  15.820  17.090  1.00  0.00            
ATOM     73  C24 BCD     1      12.870  17.300  15.190  1.00  0.00            
ATOM     74  O20 BCD     1      12.830  16.330  14.150  1.00  0.00            
ATOM     75  H31 BCD     1      12.670  14.350  18.520  1.00  0.00            
ATOM     76  H32 BCD     1      14.440  13.980  16.820  1.00  0.00            
ATOM     77  H33 BCD     1      15.040  13.860  19.590  1.00  0.00            
ATOM     78  H34 BCD     1      15.720  16.400  18.130  1.00  0.00            
ATOM     79  H35 BCD     1      17.120  14.420  17.900  1.00  0.00            
ATOM     80  H36 BCD     1      15.050  15.520  15.420  1.00  0.00            
ATOM     81  H37 BCD     1      13.670  17.560  17.230  1.00  0.00            
ATOM     82  H38 BCD     1      11.850  17.690  15.240  1.00  0.00            
ATOM     83  H39 BCD     1      13.390  18.220  14.870  1.00  0.00            
ATOM     84  H40 BCD     1      12.050  16.580  13.640  1.00  0.00            
ATOM     85  C25 BCD     1      12.030  17.390  22.970  1.00  0.00            
ATOM     86  O21 BCD     1      12.950  18.490  22.970  1.00  0.00            
ATOM     87  C26 BCD     1      12.660  16.020  22.900  1.00  0.00            
ATOM     88  O22 BCD     1      13.550  15.720  23.980  1.00  0.00            
ATOM     89  C27 BCD     1      13.390  15.810  21.570  1.00  0.00            
ATOM     90  O23 BCD     1      14.060  14.520  21.460  1.00  0.00            
ATOM     91  C28 BCD     1      12.530  16.040  20.340  1.00  0.00            
ATOM     92  C29 BCD     1      11.870  17.410  20.450  1.00  0.00            
ATOM     93  O24 BCD     1      11.200  17.500  21.760  1.00  0.00            
ATOM     94  C30 BCD     1      10.850  17.780  19.360  1.00  0.00            
ATOM     95  O25 BCD     1       9.660  17.040  19.550  1.00  0.00            
ATOM     96  H41 BCD     1      11.290  17.490  23.770  1.00  0.00            
ATOM     97  H42 BCD     1      11.860  15.260  22.870  1.00  0.00            
ATOM     98  H43 BCD     1      14.330  16.280  23.930  1.00  0.00            
ATOM     99  H44 BCD     1      14.200  16.540  21.490  1.00  0.00            
ATOM    100  H45 BCD     1      14.140  14.140  22.340  1.00  0.00            
ATOM    101  H46 BCD     1      11.760  15.260  20.270  1.00  0.00            
ATOM    102  H47 BCD     1      12.710  18.110  20.460  1.00  0.00            
ATOM    103  H48 BCD     1      10.590  18.840  19.490  1.00  0.00            
ATOM    104  H49 BCD     1      11.290  17.660  18.360  1.00  0.00            
ATOM    105  H50 BCD     1       9.770  16.710  20.450  1.00  0.00            
ATOM    106  C31 BCD     1      15.480  20.640  25.560  1.00  0.00            
ATOM    107  O26 BCD     1      15.800  21.470  24.440  1.00  0.00            
ATOM    108  C32 BCD     1      15.900  19.230  25.080  1.00  0.00            
ATOM    109  O27 BCD     1      17.350  19.240  24.870  1.00  0.00            
ATOM    110  C33 BCD     1      15.050  18.820  23.840  1.00  0.00            
ATOM    111  C34 BCD     1      13.630  18.840  24.210  1.00  0.00            
ATOM    112  C35 BCD     1      13.200  20.190  24.780  1.00  0.00            
ATOM    113  O28 BCD     1      14.050  20.700  25.770  1.00  0.00            
ATOM    114  C36 BCD     1      11.810  20.290  25.270  1.00  0.00            
ATOM    115  O29 BCD     1      11.540  19.360  26.350  1.00  0.00            
ATOM    116  O30 BCD     1      15.430  17.570  23.280  1.00  0.00            
ATOM    117  H51 BCD     1      16.010  20.960  26.470  1.00  0.00            
ATOM    118  H52 BCD     1      15.760  18.530  25.910  1.00  0.00            
ATOM    119  H53 BCD     1      17.600  18.370  24.530  1.00  0.00            
ATOM    120  H54 BCD     1      15.230  19.560  23.050  1.00  0.00            
ATOM    121  H55 BCD     1      16.260  17.570  22.780  1.00  0.00            
ATOM    122  H56 BCD     1      13.440  18.070  24.980  1.00  0.00            
ATOM    123  H57 BCD     1      13.200  20.940  23.980  1.00  0.00            
ATOM    124  H58 BCD     1      11.570  21.330  25.550  1.00  0.00            
ATOM    125  H59 BCD     1      11.200  20.050  24.380  1.00  0.00            
ATOM    126  H60 BCD     1      11.030  19.870  26.980  1.00  0.00            
ATOM    127  C37 BCD     1      17.960  24.820  23.460  1.00  0.00            
ATOM    128  O31 BCD     1      18.060  24.410  22.120  1.00  0.00            
ATOM    129  C38 BCD     1      18.630  23.920  24.430  1.00  0.00            
ATOM    130  O32 BCD     1      20.070  23.790  24.240  1.00  0.00            
ATOM    131  C39 BCD     1      17.930  22.580  24.500  1.00  0.00            
ATOM    132  O33 BCD     1      18.300  21.710  25.570  1.00  0.00            
ATOM    133  C40 BCD     1      16.380  22.750  24.700  1.00  0.00            
ATOM    134  C41 BCD     1      15.800  23.720  23.690  1.00  0.00            
ATOM    135  O34 BCD     1      16.580  24.900  23.780  1.00  0.00            
ATOM    136  C42 BCD     1      14.250  24.070  23.740  1.00  0.00            
ATOM    137  O35 BCD     1      13.750  24.440  25.050  1.00  0.00            
ATOM    138  H61 BCD     1      18.400  25.810  23.640  1.00  0.00            
ATOM    139  H62 BCD     1      18.490  24.380  25.420  1.00  0.00            
ATOM    140  H63 BCD     1      20.430  23.230  24.940  1.00  0.00            
ATOM    141  H64 BCD     1      18.140  22.100  23.530  1.00  0.00            
ATOM    142  H65 BCD     1      18.070  20.830  25.280  1.00  0.00            
ATOM    143  H66 BCD     1      16.280  23.010  25.770  1.00  0.00            
ATOM    144  H67 BCD     1      15.950  23.280  22.690  1.00  0.00            
ATOM    145  H68 BCD     1      14.090  24.890  23.030  1.00  0.00            
ATOM    146  H69 BCD     1      13.710  23.180  23.410  1.00  0.00            
ATOM    147  H70 BCD     1      14.270  25.150  25.430  1.00  0.00            
ATOM    148  C1  DB4     2      10.620  20.850  17.260  1.00  0.00            
ATOM    149  C2  DB4     2      11.870  21.660  17.020  1.00  0.00            
ATOM    150  O1  DB4     2      12.840  21.120  17.870  1.00  0.00            
ATOM    151  C3  DB4     2      14.090  21.700  17.800  1.00  0.00            
ATOM    152  O2  DB4     2      14.340  22.740  17.210  1.00  0.00            
ATOM    153  N1  DB4     2      15.020  21.040  18.610  1.00  0.00            
ATOM    154  C4  DB4     2      14.650  19.850  19.330  1.00  0.00            
ATOM    155  C5  DB4     2      15.820  18.890  19.570  1.00  0.00            
ATOM    156  C6  DB4     2      17.070  19.620  20.210  1.00  0.00            
ATOM    157  C7  DB4     2      18.160  18.900  20.600  1.00  0.00            
ATOM    158  C8  DB4     2      19.480  19.500  20.900  1.00  0.00            
ATOM    159  C9  DB4     2      19.820  20.030  22.150  1.00  0.00            
ATOM    160  C10 DB4     2      21.040  20.690  22.430  1.00  0.00            
ATOM    161  C11 DB4     2      22.020  20.690  21.390  1.00  0.00            
ATOM    162  Cl1 DB4     2      23.670  21.260  21.730  1.00  0.00            
ATOM    163  C12 DB4     2      21.770  20.070  20.120  1.00  0.00            
ATOM    164  C13 DB4     2      20.470  19.480  19.900  1.00  0.00            
ATOM    165  C14 DB4     2      20.150  18.760  18.560  1.00  0.00            
ATOM    166  C15 DB4     2      20.220  17.230  18.910  1.00  0.00            
ATOM    167  C16 DB4     2      19.150  16.630  19.810  1.00  0.00            
ATOM    168  C17 DB4     2      19.030  15.240  19.810  1.00  0.00            
ATOM    169  C18 DB4     2      18.010  14.680  20.530  1.00  0.00            
ATOM    170  C19 DB4     2      17.230  15.450  21.370  1.00  0.00            
ATOM    171  N2  DB4     2      17.270  16.770  21.340  1.00  0.00            
ATOM    172  C20 DB4     2      18.190  17.370  20.590  1.00  0.00            
ATOM    173  C21 DB4     2      17.110  21.130  19.890  1.00  0.00            
ATOM    174  C22 DB4     2      16.360  21.540  18.600  1.00  0.00            
ATOM    175  H1  DB4     2       9.890  21.050  16.470  1.00  0.00            
ATOM    176  H2  DB4     2      11.020  19.830  17.270  1.00  0.00            
ATOM    177  H3  DB4     2      10.190  21.090  18.240  1.00  0.00            
ATOM    178  H4  DB4     2      11.650  22.700  17.320  1.00  0.00            
ATOM    179  H5  DB4     2      12.130  21.750  15.960  1.00  0.00            
ATOM    180  H6  DB4     2      13.910  19.270  18.770  1.00  0.00            
ATOM    181  H7  DB4     2      14.310  20.070  20.360  1.00  0.00            
ATOM    182  H8  DB4     2      16.150  18.420  18.640  1.00  0.00            
ATOM    183  H9  DB4     2      15.470  18.090  20.240  1.00  0.00            
ATOM    184  H10 DB4     2      19.140  20.020  23.000  1.00  0.00            
ATOM    185  H11 DB4     2      21.310  21.120  23.390  1.00  0.00            
ATOM    186  H12 DB4     2      22.580  20.100  19.400  1.00  0.00            
ATOM    187  H13 DB4     2      21.000  18.860  17.870  1.00  0.00            
ATOM    188  H14 DB4     2      19.260  19.180  18.070  1.00  0.00            
ATOM    189  H15 DB4     2      21.210  17.150  19.380  1.00  0.00            
ATOM    190  H16 DB4     2      20.190  16.640  17.990  1.00  0.00            
ATOM    191  H17 DB4     2      19.670  14.610  19.200  1.00  0.00            
ATOM    192  H18 DB4     2      17.940  13.590  20.510  1.00  0.00            
ATOM    193  H19 DB4     2      16.480  15.000  22.020  1.00  0.00            
ATOM    194  H20 DB4     2      18.100  21.590  19.820  1.00  0.00            
ATOM    195  H21 DB4     2      16.540  21.590  20.710  1.00  0.00            
ATOM    196  H22 DB4     2      16.410  22.630  18.640  1.00  0.00            
ATOM    197  H23 DB4     2      16.960  21.180  17.750  1.00  0.00            
TER
ENDMDL
MODEL        1
ATOM      1  C1  BCD     1      18.530  23.530  16.780  1.00  0.00            
ATOM      2  O1  BCD     1      18.080  22.290  16.300  1.00  0.00            
ATOM      3  C2  BCD     1      19.730  23.330  17.750  1.00  0.00            
ATOM      4  O2  BCD     1      20.940  22.830  17.090  1.00  0.00            
ATOM      5  C3  BCD     1      19.260  22.510  18.880  1.00  0.00            
ATOM      6  O3  BCD     1      20.310  22.300  19.890  1.00  0.00            
ATOM      7  C4  BCD     1      18.030  23.010  19.640  1.00  0.00            
ATOM      8  C5  BCD     1      16.940  23.450  18.720  1.00  0.00            
ATOM      9  O4  BCD     1      17.480  24.150  17.600  1.00  0.00            
ATOM     10  C6  BCD     1      15.840  24.310  19.300  1.00  0.00            
ATOM     11  O5  BCD     1      16.340  25.490  19.890  1.00  0.00            
ATOM     12  H1  BCD     1      18.770  24.190  15.940  1.00  0.00            
ATOM     13  H2  BCD     1      20.040  24.300  18.170  1.00  0.00            
ATOM     14  H3  BCD     1      21.680  22.760  17.700  1.00  0.00            
ATOM     15  H4  BCD     1      19.100  21.490  18.490  1.00  0.00            
ATOM     16  H5  BCD     1      20.060  21.630  20.520  1.00  0.00            
ATOM     17  H6  BCD     1      18.260  23.830  20.330  1.00  0.00            
ATOM     18  H7  BCD     1      16.510  22.490  18.420  1.00  0.00            
ATOM     19  H8  BCD     1      15.100  24.460  18.510  1.00  0.00            
ATOM     20  H9  BCD     1      15.400  23.790  20.160  1.00  0.00            
ATOM     21  H10 BCD     1      16.930  25.300  20.630  1.00  0.00            
ATOM     22  C7  BCD     1      17.480  20.330  12.670  1.00  0.00            
ATOM     23  O6  BCD     1      16.830  19.250  13.280  1.00  0.00            
ATOM     24  C8  BCD     1      18.930  20.400  13.140  1.00  0.00            
ATOM     25  O7  BCD     1      19.480  19.180  12.970  1.00  0.00            
ATOM     26  C9  BCD     1      19.070  20.750  14.660  1.00  0.00            
ATOM     27  O8  BCD     1      20.400  20.930  15.080  1.00  0.00            
ATOM     28  C10 BCD     1      18.170  21.990  14.940  1.00  0.00            
ATOM     29  C11 BCD     1      16.800  21.860  14.370  1.00  0.00            
ATOM     30  O9  BCD     1      16.930  21.580  13.000  1.00  0.00            
ATOM     31  C12 BCD     1      15.930  23.110  14.540  1.00  0.00            
ATOM     32  O10 BCD     1      16.500  24.180  13.850  1.00  0.00            
ATOM     33  H11 BCD     1      17.550  20.190  11.580  1.00  0.00            
ATOM     34  H12 BCD     1      19.340  21.230  12.550  1.00  0.00            
ATOM     35  H13 BCD     1      20.380  19.310  13.290  1.00  0.00            
ATOM     36  H14 BCD     1      18.630  19.850  15.110  1.00  0.00            
ATOM     37  H15 BCD     1      20.420  21.240  16.000  1.00  0.00            
ATOM     38  H16 BCD     1      18.670  22.800  14.390  1.00  0.00            
ATOM     39  H17 BCD     1      16.350  21.020  14.930  1.00  0.00            
ATOM     40  H18 BCD     1      14.860  22.910  14.400  1.00  0.00            
ATOM     41  H19 BCD     1      15.910  23.230  15.630  1.00  0.00            
ATOM     42  H20 BCD     1      15.990  24.950  14.120  1.00  0.00            
ATOM     43  C13 BCD     1      14.230  16.200  12.410  1.00  0.00            
ATOM     44  O11 BCD     1      14.080  15.780  13.720  1.00  0.00            
ATOM     45  C14 BCD     1      15.660  15.990  12.030  1.00  0.00            
ATOM     46  O12 BCD     1      16.060  14.710  12.420  1.00  0.00            
ATOM     47  C15 BCD     1      16.560  17.010  12.660  1.00  0.00            
ATOM     48  O13 BCD     1      17.920  16.920  12.210  1.00  0.00            
ATOM     49  C16 BCD     1      16.000  18.440  12.490  1.00  0.00            
ATOM     50  C17 BCD     1      14.530  18.580  12.950  1.00  0.00            
ATOM     51  O14 BCD     1      13.740  17.570  12.250  1.00  0.00            
ATOM     52  C18 BCD     1      13.910  19.920  12.590  1.00  0.00            
ATOM     53  O15 BCD     1      13.620  20.120  11.270  1.00  0.00            
ATOM     54  H21 BCD     1      13.660  15.610  11.680  1.00  0.00            
ATOM     55  H22 BCD     1      15.680  16.120  10.940  1.00  0.00            
ATOM     56  H23 BCD     1      16.970  14.530  12.160  1.00  0.00            
ATOM     57  H24 BCD     1      16.480  16.840  13.740  1.00  0.00            
ATOM     58  H25 BCD     1      18.370  17.690  12.580  1.00  0.00            
ATOM     59  H26 BCD     1      16.130  18.500  11.400  1.00  0.00            
ATOM     60  H27 BCD     1      14.500  18.240  13.990  1.00  0.00            
ATOM     61  H28 BCD     1      13.040  20.140  13.240  1.00  0.00            
ATOM     62  H29 BCD     1      14.610  20.730  12.830  1.00  0.00            
ATOM     63  H30 BCD     1      13.430  19.280  10.850  1.00  0.00            
ATOM     64  C19 BCD     1      11.750  13.530  16.240  1.00  0.00            
ATOM     65  O16 BCD     1      12.250  14.360  17.280  1.00  0.00            
ATOM     66  C20 BCD     1      12.850  12.830  15.540  1.00  0.00            
ATOM     67  O17 BCD     1      13.480  11.930  16.450  1.00  0.00            
ATOM     68  C21 BCD     1      13.950  13.730  14.960  1.00  0.00            
ATOM     69  O18 BCD     1      14.980  12.980  14.230  1.00  0.00            
ATOM     70  C22 BCD     1      13.200  14.760  14.060  1.00  0.00            
ATOM     71  C23 BCD     1      11.990  15.410  14.760  1.00  0.00            
ATOM     72  O19 BCD     1      11.060  14.390  15.280  1.00  0.00            
ATOM     73  C24 BCD     1      11.140  16.290  13.870  1.00  0.00            
ATOM     74  O20 BCD     1      10.910  15.730  12.520  1.00  0.00            
ATOM     75  H31 BCD     1      11.010  12.860  16.690  1.00  0.00            
ATOM     76  H32 BCD     1      12.450  12.260  14.690  1.00  0.00            
ATOM     77  H33 BCD     1      14.150  11.420  15.990  1.00  0.00            
ATOM     78  H34 BCD     1      14.360  14.290  15.810  1.00  0.00            
ATOM     79  H35 BCD     1      15.350  13.600  13.600  1.00  0.00            
ATOM     80  H36 BCD     1      12.840  14.250  13.160  1.00  0.00            
ATOM     81  H37 BCD     1      12.340  16.050  15.570  1.00  0.00            
ATOM     82  H38 BCD     1      10.150  16.430  14.330  1.00  0.00            
ATOM     83  H39 BCD     1      11.600  17.280  13.740  1.00  0.00            
ATOM     84  H40 BCD     1      10.360  14.950  12.590  1.00  0.00            
ATOM     85  C25 BCD     1      11.630  15.070  21.210  1.00  0.00            
ATOM     86  O21 BCD     1      12.660  16.030  21.410  1.00  0.00            
ATOM     87  C26 BCD     1      12.130  13.690  20.900  1.00  0.00            
ATOM     88  O22 BCD     1      13.250  13.420  21.820  1.00  0.00            
ATOM     89  C27 BCD     1      12.640  13.580  19.480  1.00  0.00            
ATOM     90  O23 BCD     1      12.810  12.200  19.220  1.00  0.00            
ATOM     91  C28 BCD     1      11.610  14.240  18.530  1.00  0.00            
ATOM     92  C29 BCD     1      11.050  15.570  18.970  1.00  0.00            
ATOM     93  O24 BCD     1      10.620  15.500  20.270  1.00  0.00            
ATOM     94  C30 BCD     1       9.790  15.860  18.200  1.00  0.00            
ATOM     95  O25 BCD     1       9.360  17.200  18.220  1.00  0.00            
ATOM     96  H41 BCD     1      11.040  14.910  22.120  1.00  0.00            
ATOM     97  H42 BCD     1      11.360  12.910  20.980  1.00  0.00            
ATOM     98  H43 BCD     1      13.570  12.530  21.650  1.00  0.00            
ATOM     99  H44 BCD     1      13.660  13.980  19.370  1.00  0.00            
ATOM    100  H45 BCD     1      13.030  12.130  18.290  1.00  0.00            
ATOM    101  H46 BCD     1      10.720  13.620  18.410  1.00  0.00            
ATOM    102  H47 BCD     1      11.840  16.310  18.810  1.00  0.00            
ATOM    103  H48 BCD     1       9.930  15.640  17.130  1.00  0.00            
ATOM    104  H49 BCD     1       8.970  15.180  18.510  1.00  0.00            
ATOM    105  H50 BCD     1       8.770  17.410  18.950  1.00  0.00            
ATOM    106  C31 BCD     1      14.000  19.030  23.730  1.00  0.00            
ATOM    107  O26 BCD     1      14.930  19.180  22.690  1.00  0.00            
ATOM    108  C32 BCD     1      14.130  17.650  24.420  1.00  0.00            
ATOM    109  O27 BCD     1      15.460  17.320  24.900  1.00  0.00            
ATOM    110  C33 BCD     1      13.820  16.550  23.370  1.00  0.00            
ATOM    111  C34 BCD     1      12.520  16.810  22.580  1.00  0.00            
ATOM    112  C35 BCD     1      12.230  18.270  22.130  1.00  0.00            
ATOM    113  O28 BCD     1      12.670  19.070  23.150  1.00  0.00            
ATOM    114  C36 BCD     1      10.740  18.520  21.760  1.00  0.00            
ATOM    115  O29 BCD     1       9.900  18.210  22.770  1.00  0.00            
ATOM    116  O30 BCD     1      13.820  15.180  23.750  1.00  0.00            
ATOM    117  H51 BCD     1      14.100  19.870  24.420  1.00  0.00            
ATOM    118  H52 BCD     1      13.420  17.700  25.260  1.00  0.00            
ATOM    119  H53 BCD     1      15.630  18.010  25.560  1.00  0.00            
ATOM    120  H54 BCD     1      14.730  16.620  22.770  1.00  0.00            
ATOM    121  H55 BCD     1      13.600  14.580  23.040  1.00  0.00            
ATOM    122  H56 BCD     1      11.740  16.450  23.260  1.00  0.00            
ATOM    123  H57 BCD     1      12.770  18.610  21.240  1.00  0.00            
ATOM    124  H58 BCD     1      10.770  19.600  21.580  1.00  0.00            
ATOM    125  H59 BCD     1      10.470  17.880  20.910  1.00  0.00            
ATOM    126  H60 BCD     1       9.580  17.320  22.610  1.00  0.00            
ATOM    127  C37 BCD     1      17.780  22.090  21.880  1.00  0.00            
ATOM    128  O31 BCD     1      17.590  21.890  20.450  1.00  0.00            
ATOM    129  C38 BCD     1      18.290  20.800  22.440  1.00  0.00            
ATOM    130  O32 BCD     1      19.400  20.440  21.700  1.00  0.00            
ATOM    131  C39 BCD     1      17.200  19.680  22.290  1.00  0.00            
ATOM    132  O33 BCD     1      17.610  18.450  22.950  1.00  0.00            
ATOM    133  C40 BCD     1      15.890  20.230  22.880  1.00  0.00            
ATOM    134  C41 BCD     1      15.430  21.520  22.290  1.00  0.00            
ATOM    135  O34 BCD     1      16.500  22.440  22.460  1.00  0.00            
ATOM    136  C42 BCD     1      14.200  22.130  22.930  1.00  0.00            
ATOM    137  O35 BCD     1      14.400  22.180  24.350  1.00  0.00            
ATOM    138  H61 BCD     1      18.540  22.860  22.050  1.00  0.00            
ATOM    139  H62 BCD     1      18.630  20.880  23.480  1.00  0.00            
ATOM    140  H63 BCD     1      19.580  19.540  21.980  1.00  0.00            
ATOM    141  H64 BCD     1      17.040  19.500  21.220  1.00  0.00            
ATOM    142  H65 BCD     1      16.780  18.100  23.270  1.00  0.00            
ATOM    143  H66 BCD     1      16.000  20.300  23.970  1.00  0.00            
ATOM    144  H67 BCD     1      15.250  21.390  21.220  1.00  0.00            
ATOM    145  H68 BCD     1      14.010  23.140  22.560  1.00  0.00            
ATOM    146  H69 BCD     1      13.330  21.500  22.690  1.00  0.00            
ATOM    147  H70 BCD     1      15.040  22.880  24.510  1.00  0.00            
ATOM    148  C1  DB4     2       9.590  20.740  17.710  1.00  0.00            
ATOM    149  C2  DB4     2      10.170  20.500  16.360  1.00  0.00            
ATOM    150  O1  DB4     2      11.440  19.960  16.420  1.00  0.00            
ATOM    151  C3  DB4     2      12.530  20.590  16.890  1.00  0.00            
ATOM    152  O2  DB4     2      12.520  21.840  17.140  1.00  0.00            
ATOM    153  N1  DB4     2      13.610  19.740  17.170  1.00  0.00            
ATOM    154  C4  DB4     2      13.430  18.340  17.340  1.00  0.00            
ATOM    155  C5  DB4     2      14.470  17.630  18.220  1.00  0.00            
ATOM    156  C6  DB4     2      15.910  18.120  17.930  1.00  0.00            
ATOM    157  C7  DB4     2      17.000  17.290  18.190  1.00  0.00            
ATOM    158  C8  DB4     2      18.430  17.590  17.820  1.00  0.00            
ATOM    159  C9  DB4     2      19.030  18.750  18.410  1.00  0.00            
ATOM    160  C10 DB4     2      20.380  19.010  18.260  1.00  0.00            
ATOM    161  C11 DB4     2      21.160  18.250  17.400  1.00  0.00            
ATOM    162  Cl1 DB4     2      22.880  18.570  17.200  1.00  0.00            
ATOM    163  C12 DB4     2      20.580  17.140  16.770  1.00  0.00            
ATOM    164  C13 DB4     2      19.220  16.780  16.940  1.00  0.00            
ATOM    165  C14 DB4     2      18.720  15.650  16.120  1.00  0.00            
ATOM    166  C15 DB4     2      17.260  15.110  16.300  1.00  0.00            
ATOM    167  C16 DB4     2      16.880  14.830  17.770  1.00  0.00            
ATOM    168  C17 DB4     2      16.520  13.570  18.240  1.00  0.00            
ATOM    169  C18 DB4     2      16.130  13.440  19.590  1.00  0.00            
ATOM    170  C19 DB4     2      16.100  14.560  20.410  1.00  0.00            
ATOM    171  N2  DB4     2      16.380  15.770  19.940  1.00  0.00            
ATOM    172  C20 DB4     2      16.790  15.910  18.670  1.00  0.00            
ATOM    173  C21 DB4     2      16.020  19.480  17.320  1.00  0.00            
ATOM    174  C22 DB4     2      14.810  20.350  17.710  1.00  0.00            
ATOM    175  H1  DB4     2       9.890  19.930  18.370  1.00  0.00            
ATOM    176  H2  DB4     2      10.130  21.640  18.050  1.00  0.00            
ATOM    177  H3  DB4     2       8.500  20.770  17.640  1.00  0.00            
ATOM    178  H4  DB4     2      10.170  21.440  15.790  1.00  0.00            
ATOM    179  H5  DB4     2       9.460  19.780  15.920  1.00  0.00            
ATOM    180  H6  DB4     2      13.400  17.840  16.360  1.00  0.00            
ATOM    181  H7  DB4     2      12.440  18.160  17.780  1.00  0.00            
ATOM    182  H8  DB4     2      14.420  16.530  18.140  1.00  0.00            
ATOM    183  H9  DB4     2      14.310  17.750  19.300  1.00  0.00            
ATOM    184  H10 DB4     2      18.380  19.350  19.040  1.00  0.00            
ATOM    185  H11 DB4     2      20.760  19.860  18.810  1.00  0.00            
ATOM    186  H12 DB4     2      21.110  16.560  16.020  1.00  0.00            
ATOM    187  H13 DB4     2      19.490  14.870  16.190  1.00  0.00            
ATOM    188  H14 DB4     2      18.880  15.890  15.060  1.00  0.00            
ATOM    189  H15 DB4     2      17.090  14.240  15.660  1.00  0.00            
ATOM    190  H16 DB4     2      16.560  15.850  15.900  1.00  0.00            
ATOM    191  H17 DB4     2      16.760  12.770  17.540  1.00  0.00            
ATOM    192  H18 DB4     2      15.990  12.490  20.080  1.00  0.00            
ATOM    193  H19 DB4     2      15.830  14.450  21.460  1.00  0.00            
ATOM    194  H20 DB4     2      15.850  19.420  16.240  1.00  0.00            
ATOM    195  H21 DB4     2      16.970  19.960  17.580  1.00  0.00            
ATOM    196  H22 DB4     2      14.690  20.440  18.800  1.00  0.00            
ATOM    197  H23 DB4     2      15.060  21.360  17.380  1.00  0.00            
TER
ENDMDL
MODEL        1
ATOM      1  C1  BCD     1      18.970  24.570  14.060  1.00  0.00            
ATOM      2  O1  BCD     1      18.890  23.210  14.260  1.00  0.00            
ATOM      3  C2  BCD     1      19.430  25.330  15.300  1.00  0.00            
ATOM      4  O2  BCD     1      20.790  25.010  15.630  1.00  0.00            
ATOM      5  C3  BCD     1      18.500  25.150  16.490  1.00  0.00            
ATOM      6  O3  BCD     1      18.920  25.930  17.630  1.00  0.00            
ATOM      7  C4  BCD     1      17.100  25.370  16.040  1.00  0.00            
ATOM      8  C5  BCD     1      16.750  24.790  14.720  1.00  0.00            
ATOM      9  O4  BCD     1      17.700  25.080  13.760  1.00  0.00            
ATOM     10  C6  BCD     1      15.410  25.320  14.190  1.00  0.00            
ATOM     11  O5  BCD     1      15.460  26.750  14.000  1.00  0.00            
ATOM     12  H1  BCD     1      19.650  24.770  13.230  1.00  0.00            
ATOM     13  H2  BCD     1      19.350  26.380  14.970  1.00  0.00            
ATOM     14  H3  BCD     1      20.940  25.020  16.580  1.00  0.00            
ATOM     15  H4  BCD     1      18.720  24.090  16.660  1.00  0.00            
ATOM     16  H5  BCD     1      18.220  26.050  18.280  1.00  0.00            
ATOM     17  H6  BCD     1      16.940  26.460  16.080  1.00  0.00            
ATOM     18  H7  BCD     1      16.650  23.720  14.930  1.00  0.00            
ATOM     19  H8  BCD     1      15.110  24.830  13.260  1.00  0.00            
ATOM     20  H9  BCD     1      14.590  25.120  14.890  1.00  0.00            
ATOM     21  H10 BCD     1      16.360  27.000  13.780  1.00  0.00            
ATOM     22  C7  BCD     1      19.040  19.670  12.220  1.00  0.00            
ATOM     23  O6  BCD     1      18.280  18.900  13.100  1.00  0.00            
ATOM     24  C8  BCD     1      20.320  20.200  12.910  1.00  0.00            
ATOM     25  O7  BCD     1      21.070  19.130  13.510  1.00  0.00            
ATOM     26  C9  BCD     1      20.120  21.270  13.910  1.00  0.00            
ATOM     27  O8  BCD     1      21.310  21.760  14.610  1.00  0.00            
ATOM     28  C10 BCD     1      19.310  22.410  13.220  1.00  0.00            
ATOM     29  C11 BCD     1      18.060  21.840  12.530  1.00  0.00            
ATOM     30  O9  BCD     1      18.290  20.710  11.630  1.00  0.00            
ATOM     31  C12 BCD     1      17.310  22.860  11.650  1.00  0.00            
ATOM     32  O10 BCD     1      18.150  23.400  10.650  1.00  0.00            
ATOM     33  H11 BCD     1      19.290  18.960  11.430  1.00  0.00            
ATOM     34  H12 BCD     1      20.920  20.670  12.120  1.00  0.00            
ATOM     35  H13 BCD     1      20.590  18.340  13.250  1.00  0.00            
ATOM     36  H14 BCD     1      19.470  20.790  14.650  1.00  0.00            
ATOM     37  H15 BCD     1      20.960  22.430  15.200  1.00  0.00            
ATOM     38  H16 BCD     1      19.890  22.830  12.390  1.00  0.00            
ATOM     39  H17 BCD     1      17.350  21.420  13.250  1.00  0.00            
ATOM     40  H18 BCD     1      16.470  22.280  11.250  1.00  0.00            
ATOM     41  H19 BCD     1      16.850  23.710  12.180  1.00  0.00            
ATOM     42  H20 BCD     1      17.720  24.210  10.340  1.00  0.00            
ATOM     43  C13 BCD     1      16.520  15.200  13.430  1.00  0.00            
ATOM     44  O11 BCD     1      16.310  15.450  14.810  1.00  0.00            
ATOM     45  C14 BCD     1      17.990  15.130  13.200  1.00  0.00            
ATOM     46  O12 BCD     1      18.550  14.090  14.030  1.00  0.00            
ATOM     47  C15 BCD     1      18.580  16.560  13.380  1.00  0.00            
ATOM     48  O13 BCD     1      19.940  16.530  12.900  1.00  0.00            
ATOM     49  C16 BCD     1      17.780  17.640  12.670  1.00  0.00            
ATOM     50  C17 BCD     1      16.320  17.550  12.930  1.00  0.00            
ATOM     51  O14 BCD     1      15.970  16.180  12.600  1.00  0.00            
ATOM     52  C18 BCD     1      15.470  18.440  12.010  1.00  0.00            
ATOM     53  O15 BCD     1      15.610  18.080  10.640  1.00  0.00            
ATOM     54  H21 BCD     1      16.050  14.250  13.160  1.00  0.00            
ATOM     55  H22 BCD     1      18.070  14.990  12.110  1.00  0.00            
ATOM     56  H23 BCD     1      18.320  14.250  14.940  1.00  0.00            
ATOM     57  H24 BCD     1      18.560  16.740  14.460  1.00  0.00            
ATOM     58  H25 BCD     1      20.490  15.980  13.460  1.00  0.00            
ATOM     59  H26 BCD     1      17.930  17.590  11.580  1.00  0.00            
ATOM     60  H27 BCD     1      16.010  17.770  13.960  1.00  0.00            
ATOM     61  H28 BCD     1      14.410  18.380  12.280  1.00  0.00            
ATOM     62  H29 BCD     1      15.740  19.480  12.250  1.00  0.00            
ATOM     63  H30 BCD     1      14.880  18.500  10.170  1.00  0.00            
ATOM     64  C19 BCD     1      14.100  13.680  17.740  1.00  0.00            
ATOM     65  O16 BCD     1      14.180  14.890  18.500  1.00  0.00            
ATOM     66  C20 BCD     1      15.480  13.140  17.570  1.00  0.00            
ATOM     67  O17 BCD     1      16.180  12.940  18.790  1.00  0.00            
ATOM     68  C21 BCD     1      16.350  14.060  16.770  1.00  0.00            
ATOM     69  O18 BCD     1      17.580  13.440  16.430  1.00  0.00            
ATOM     70  C22 BCD     1      15.560  14.500  15.520  1.00  0.00            
ATOM     71  C23 BCD     1      14.160  15.010  15.800  1.00  0.00            
ATOM     72  O19 BCD     1      13.380  14.020  16.570  1.00  0.00            
ATOM     73  C24 BCD     1      13.370  15.400  14.560  1.00  0.00            
ATOM     74  O20 BCD     1      13.460  14.370  13.630  1.00  0.00            
ATOM     75  H31 BCD     1      13.490  12.940  18.280  1.00  0.00            
ATOM     76  H32 BCD     1      15.420  12.190  17.030  1.00  0.00            
ATOM     77  H33 BCD     1      16.160  13.790  19.240  1.00  0.00            
ATOM     78  H34 BCD     1      16.490  14.960  17.380  1.00  0.00            
ATOM     79  H35 BCD     1      17.850  12.800  17.090  1.00  0.00            
ATOM     80  H36 BCD     1      15.340  13.630  14.900  1.00  0.00            
ATOM     81  H37 BCD     1      14.310  15.920  16.400  1.00  0.00            
ATOM     82  H38 BCD     1      12.310  15.470  14.850  1.00  0.00            
ATOM     83  H39 BCD     1      13.550  16.390  14.120  1.00  0.00            
ATOM     84  H40 BCD     1      12.640  13.870  13.510  1.00  0.00            
ATOM     85  C25 BCD     1      13.080  17.140  21.770  1.00  0.00            
ATOM     86  O21 BCD     1      13.820  18.220  21.180  1.00  0.00            
ATOM     87  C26 BCD     1      13.900  15.960  22.100  1.00  0.00            
ATOM     88  O22 BCD     1      14.990  16.390  22.880  1.00  0.00            
ATOM     89  C27 BCD     1      14.480  15.400  20.820  1.00  0.00            
ATOM     90  O23 BCD     1      15.220  14.240  21.100  1.00  0.00            
ATOM     91  C28 BCD     1      13.450  15.050  19.750  1.00  0.00            
ATOM     92  C29 BCD     1      12.320  16.150  19.590  1.00  0.00            
ATOM     93  O24 BCD     1      12.010  16.680  20.890  1.00  0.00            
ATOM     94  C30 BCD     1      11.020  15.650  18.930  1.00  0.00            
ATOM     95  O25 BCD     1      10.640  14.430  19.530  1.00  0.00            
ATOM     96  H41 BCD     1      12.560  17.520  22.650  1.00  0.00            
ATOM     97  H42 BCD     1      13.330  15.250  22.710  1.00  0.00            
ATOM     98  H43 BCD     1      15.300  17.210  22.490  1.00  0.00            
ATOM     99  H44 BCD     1      15.210  16.130  20.460  1.00  0.00            
ATOM    100  H45 BCD     1      15.710  14.480  21.890  1.00  0.00            
ATOM    101  H46 BCD     1      12.960  14.120  20.090  1.00  0.00            
ATOM    102  H47 BCD     1      12.750  16.930  18.950  1.00  0.00            
ATOM    103  H48 BCD     1      10.230  16.390  19.090  1.00  0.00            
ATOM    104  H49 BCD     1      11.190  15.530  17.860  1.00  0.00            
ATOM    105  H50 BCD     1      10.590  14.550  20.480  1.00  0.00            
ATOM    106  C31 BCD     1      14.400  22.290  21.840  1.00  0.00            
ATOM    107  O26 BCD     1      14.770  22.560  20.510  1.00  0.00            
ATOM    108  C32 BCD     1      15.460  21.390  22.450  1.00  0.00            
ATOM    109  O27 BCD     1      16.770  21.920  22.310  1.00  0.00            
ATOM    110  C33 BCD     1      15.450  19.940  21.870  1.00  0.00            
ATOM    111  C34 BCD     1      13.930  19.480  21.900  1.00  0.00            
ATOM    112  C35 BCD     1      13.100  20.490  21.210  1.00  0.00            
ATOM    113  O28 BCD     1      13.120  21.760  21.830  1.00  0.00            
ATOM    114  C36 BCD     1      11.650  20.050  21.120  1.00  0.00            
ATOM    115  O29 BCD     1      11.150  19.690  22.400  1.00  0.00            
ATOM    116  O30 BCD     1      16.310  18.980  22.490  1.00  0.00            
ATOM    117  H51 BCD     1      14.350  23.210  22.440  1.00  0.00            
ATOM    118  H52 BCD     1      15.200  21.400  23.520  1.00  0.00            
ATOM    119  H53 BCD     1      16.760  22.840  22.590  1.00  0.00            
ATOM    120  H54 BCD     1      15.810  20.160  20.850  1.00  0.00            
ATOM    121  H55 BCD     1      17.180  19.120  22.110  1.00  0.00            
ATOM    122  H56 BCD     1      13.580  19.430  22.940  1.00  0.00            
ATOM    123  H57 BCD     1      13.410  20.560  20.150  1.00  0.00            
ATOM    124  H58 BCD     1      11.110  20.870  20.640  1.00  0.00            
ATOM    125  H59 BCD     1      11.630  19.140  20.490  1.00  0.00            
ATOM    126  H60 BCD     1      10.560  20.420  22.650  1.00  0.00            
ATOM    127  C37 BCD     1      15.290  25.560  17.770  1.00  0.00            
ATOM    128  O31 BCD     1      16.270  24.800  17.010  1.00  0.00            
ATOM    129  C38 BCD     1      15.650  25.880  19.250  1.00  0.00            
ATOM    130  O32 BCD     1      16.870  26.660  19.320  1.00  0.00            
ATOM    131  C39 BCD     1      15.840  24.570  19.960  1.00  0.00            
ATOM    132  O33 BCD     1      16.220  24.820  21.310  1.00  0.00            
ATOM    133  C40 BCD     1      14.480  23.860  19.960  1.00  0.00            
ATOM    134  C41 BCD     1      13.920  23.670  18.500  1.00  0.00            
ATOM    135  O34 BCD     1      14.040  24.910  17.770  1.00  0.00            
ATOM    136  C42 BCD     1      12.520  23.180  18.480  1.00  0.00            
ATOM    137  O35 BCD     1      11.660  24.190  18.960  1.00  0.00            
ATOM    138  H61 BCD     1      15.140  26.550  17.310  1.00  0.00            
ATOM    139  H62 BCD     1      14.850  26.450  19.750  1.00  0.00            
ATOM    140  H63 BCD     1      16.770  27.190  20.120  1.00  0.00            
ATOM    141  H64 BCD     1      16.590  24.060  19.340  1.00  0.00            
ATOM    142  H65 BCD     1      17.070  25.270  21.320  1.00  0.00            
ATOM    143  H66 BCD     1      13.730  24.450  20.510  1.00  0.00            
ATOM    144  H67 BCD     1      14.510  22.950  17.910  1.00  0.00            
ATOM    145  H68 BCD     1      12.370  22.940  17.420  1.00  0.00            
ATOM    146  H69 BCD     1      12.480  22.280  19.120  1.00  0.00            
ATOM    147  H70 BCD     1      10.770  23.830  18.940  1.00  0.00            
ATOM    148  C1  DB4     2       9.740  19.550  17.150  1.00  0.00            
ATOM    149  C2  DB4     2      10.660  20.240  16.140  1.00  0.00            
ATOM    150  O1  DB4     2      12.030  20.080  16.520  1.00  0.00            
ATOM    151  C3  DB4     2      12.960  20.590  15.750  1.00  0.00            
ATOM    152  O2  DB4     2      12.740  21.350  14.820  1.00  0.00            
ATOM    153  N1  DB4     2      14.220  20.120  16.210  1.00  0.00            
ATOM    154  C4  DB4     2      14.350  19.200  17.400  1.00  0.00            
ATOM    155  C5  DB4     2      15.720  18.500  17.670  1.00  0.00            
ATOM    156  C6  DB4     2      16.960  19.500  17.610  1.00  0.00            
ATOM    157  C7  DB4     2      18.150  19.330  18.250  1.00  0.00            
ATOM    158  C8  DB4     2      19.140  20.460  18.230  1.00  0.00            
ATOM    159  C9  DB4     2      18.780  21.690  18.860  1.00  0.00            
ATOM    160  C10 DB4     2      19.680  22.780  18.930  1.00  0.00            
ATOM    161  C11 DB4     2      20.930  22.660  18.300  1.00  0.00            
ATOM    162  Cl1 DB4     2      22.180  23.920  18.310  1.00  0.00            
ATOM    163  C12 DB4     2      21.230  21.410  17.660  1.00  0.00            
ATOM    164  C13 DB4     2      20.410  20.360  17.610  1.00  0.00            
ATOM    165  C14 DB4     2      20.990  19.000  17.070  1.00  0.00            
ATOM    166  C15 DB4     2      20.020  17.780  16.800  1.00  0.00            
ATOM    167  C16 DB4     2      19.410  17.230  18.080  1.00  0.00            
ATOM    168  C17 DB4     2      19.550  15.920  18.580  1.00  0.00            
ATOM    169  C18 DB4     2      18.850  15.530  19.790  1.00  0.00            
ATOM    170  C19 DB4     2      17.990  16.480  20.450  1.00  0.00            
ATOM    171  N2  DB4     2      17.990  17.750  20.050  1.00  0.00            
ATOM    172  C20 DB4     2      18.570  18.080  18.870  1.00  0.00            
ATOM    173  C21 DB4     2      16.620  20.710  16.840  1.00  0.00            
ATOM    174  C22 DB4     2      15.540  20.550  15.720  1.00  0.00            
ATOM    175  H1  DB4     2       9.960  18.490  17.300  1.00  0.00            
ATOM    176  H2  DB4     2       9.710  20.110  18.090  1.00  0.00            
ATOM    177  H3  DB4     2       8.730  19.540  16.710  1.00  0.00            
ATOM    178  H4  DB4     2      10.430  21.310  16.160  1.00  0.00            
ATOM    179  H5  DB4     2      10.460  19.740  15.180  1.00  0.00            
ATOM    180  H6  DB4     2      13.610  18.400  17.310  1.00  0.00            
ATOM    181  H7  DB4     2      14.030  19.810  18.260  1.00  0.00            
ATOM    182  H8  DB4     2      15.800  17.680  16.950  1.00  0.00            
ATOM    183  H9  DB4     2      15.760  18.050  18.670  1.00  0.00            
ATOM    184  H10 DB4     2      17.840  21.770  19.390  1.00  0.00            
ATOM    185  H11 DB4     2      19.540  23.690  19.510  1.00  0.00            
ATOM    186  H12 DB4     2      22.200  21.330  17.170  1.00  0.00            
ATOM    187  H13 DB4     2      21.820  18.640  17.690  1.00  0.00            
ATOM    188  H14 DB4     2      21.530  19.360  16.190  1.00  0.00            
ATOM    189  H15 DB4     2      20.500  17.080  16.100  1.00  0.00            
ATOM    190  H16 DB4     2      19.220  18.190  16.180  1.00  0.00            
ATOM    191  H17 DB4     2      20.240  15.220  18.110  1.00  0.00            
ATOM    192  H18 DB4     2      18.870  14.530  20.210  1.00  0.00            
ATOM    193  H19 DB4     2      17.510  16.320  21.420  1.00  0.00            
ATOM    194  H20 DB4     2      17.530  21.130  16.380  1.00  0.00            
ATOM    195  H21 DB4     2      16.300  21.450  17.580  1.00  0.00            
ATOM    196  H22 DB4     2      15.430  21.390  15.030  1.00  0.00            
ATOM    197  H23 DB4     2      15.890  19.760  15.050  1.00  0.00            
TER
ENDMDL
MODEL        1
ATOM      1  C1  BCD     1      18.700  23.740  21.720  1.00  0.00            
ATOM      2  O1  BCD     1      17.770  23.430  20.550  1.00  0.00            
ATOM      3  C2  BCD     1      20.050  23.010  21.710  1.00  0.00            
ATOM      4  O2  BCD     1      20.780  23.210  20.440  1.00  0.00            
ATOM      5  C3  BCD     1      19.730  21.530  21.790  1.00  0.00            
ATOM      6  O3  BCD     1      20.940  20.670  21.830  1.00  0.00            
ATOM      7  C4  BCD     1      18.780  21.210  23.000  1.00  0.00            
ATOM      8  C5  BCD     1      17.540  22.040  23.060  1.00  0.00            
ATOM      9  O4  BCD     1      17.880  23.440  22.900  1.00  0.00            
ATOM     10  C6  BCD     1      16.910  22.000  24.450  1.00  0.00            
ATOM     11  O5  BCD     1      17.840  22.300  25.540  1.00  0.00            
ATOM     12  H1  BCD     1      18.920  24.820  21.740  1.00  0.00            
ATOM     13  H2  BCD     1      20.630  23.300  22.600  1.00  0.00            
ATOM     14  H3  BCD     1      21.460  22.530  20.440  1.00  0.00            
ATOM     15  H4  BCD     1      19.200  21.280  20.860  1.00  0.00            
ATOM     16  H5  BCD     1      20.670  19.780  22.050  1.00  0.00            
ATOM     17  H6  BCD     1      19.340  21.290  23.940  1.00  0.00            
ATOM     18  H7  BCD     1      16.830  21.670  22.310  1.00  0.00            
ATOM     19  H8  BCD     1      16.050  22.680  24.400  1.00  0.00            
ATOM     20  H9  BCD     1      16.440  21.030  24.660  1.00  0.00            
ATOM     21  H10 BCD     1      17.310  22.490  26.310  1.00  0.00            
ATOM     22  C7  BCD     1      16.110  25.010  17.210  1.00  0.00            
ATOM     23  O6  BCD     1      16.100  23.760  16.570  1.00  0.00            
ATOM     24  C8  BCD     1      17.560  25.540  17.540  1.00  0.00            
ATOM     25  O7  BCD     1      18.380  25.430  16.350  1.00  0.00            
ATOM     26  C9  BCD     1      18.160  24.620  18.580  1.00  0.00            
ATOM     27  O8  BCD     1      19.430  25.090  19.010  1.00  0.00            
ATOM     28  C10 BCD     1      17.280  24.490  19.740  1.00  0.00            
ATOM     29  C11 BCD     1      15.910  24.120  19.380  1.00  0.00            
ATOM     30  O9  BCD     1      15.430  25.000  18.380  1.00  0.00            
ATOM     31  C12 BCD     1      14.870  24.040  20.510  1.00  0.00            
ATOM     32  O10 BCD     1      14.650  25.330  21.070  1.00  0.00            
ATOM     33  H11 BCD     1      15.560  25.710  16.590  1.00  0.00            
ATOM     34  H12 BCD     1      17.570  26.580  17.890  1.00  0.00            
ATOM     35  H13 BCD     1      19.270  25.710  16.590  1.00  0.00            
ATOM     36  H14 BCD     1      18.250  23.640  18.080  1.00  0.00            
ATOM     37  H15 BCD     1      19.860  24.490  19.630  1.00  0.00            
ATOM     38  H16 BCD     1      17.330  25.390  20.370  1.00  0.00            
ATOM     39  H17 BCD     1      15.990  23.120  18.950  1.00  0.00            
ATOM     40  H18 BCD     1      13.950  23.600  20.110  1.00  0.00            
ATOM     41  H19 BCD     1      15.250  23.390  21.310  1.00  0.00            
ATOM     42  H20 BCD     1      14.010  25.670  20.440  1.00  0.00            
ATOM     43  C13 BCD     1      14.140  22.010  13.350  1.00  0.00            
ATOM     44  O11 BCD     1      14.460  20.700  13.810  1.00  0.00            
ATOM     45  C14 BCD     1      15.380  22.800  13.030  1.00  0.00            
ATOM     46  O12 BCD     1      16.090  22.060  12.050  1.00  0.00            
ATOM     47  C15 BCD     1      16.180  23.100  14.270  1.00  0.00            
ATOM     48  O13 BCD     1      17.370  23.910  13.910  1.00  0.00            
ATOM     49  C16 BCD     1      15.330  23.740  15.360  1.00  0.00            
ATOM     50  C17 BCD     1      14.110  22.950  15.590  1.00  0.00            
ATOM     51  O14 BCD     1      13.430  22.810  14.260  1.00  0.00            
ATOM     52  C18 BCD     1      13.030  23.520  16.570  1.00  0.00            
ATOM     53  O15 BCD     1      12.940  24.930  16.470  1.00  0.00            
ATOM     54  H21 BCD     1      13.520  21.910  12.460  1.00  0.00            
ATOM     55  H22 BCD     1      15.090  23.740  12.540  1.00  0.00            
ATOM     56  H23 BCD     1      16.830  22.600  11.780  1.00  0.00            
ATOM     57  H24 BCD     1      16.440  22.110  14.660  1.00  0.00            
ATOM     58  H25 BCD     1      17.690  24.390  14.690  1.00  0.00            
ATOM     59  H26 BCD     1      15.160  24.790  15.080  1.00  0.00            
ATOM     60  H27 BCD     1      14.430  21.970  15.950  1.00  0.00            
ATOM     61  H28 BCD     1      12.080  23.050  16.300  1.00  0.00            
ATOM     62  H29 BCD     1      13.320  23.250  17.600  1.00  0.00            
ATOM     63  H30 BCD     1      12.810  25.310  17.350  1.00  0.00            
ATOM     64  C19 BCD     1      13.360  16.810  13.110  1.00  0.00            
ATOM     65  O16 BCD     1      13.830  16.340  14.360  1.00  0.00            
ATOM     66  C20 BCD     1      14.440  17.330  12.220  1.00  0.00            
ATOM     67  O17 BCD     1      15.390  16.280  12.110  1.00  0.00            
ATOM     68  C21 BCD     1      15.010  18.640  12.770  1.00  0.00            
ATOM     69  O18 BCD     1      15.990  19.170  11.880  1.00  0.00            
ATOM     70  C22 BCD     1      13.900  19.620  13.010  1.00  0.00            
ATOM     71  C23 BCD     1      12.700  18.990  13.820  1.00  0.00            
ATOM     72  O19 BCD     1      12.300  17.790  13.210  1.00  0.00            
ATOM     73  C24 BCD     1      11.570  19.950  13.850  1.00  0.00            
ATOM     74  O20 BCD     1      10.920  20.060  12.560  1.00  0.00            
ATOM     75  H31 BCD     1      12.810  15.980  12.650  1.00  0.00            
ATOM     76  H32 BCD     1      13.970  17.510  11.240  1.00  0.00            
ATOM     77  H33 BCD     1      16.140  16.660  11.640  1.00  0.00            
ATOM     78  H34 BCD     1      15.480  18.540  13.750  1.00  0.00            
ATOM     79  H35 BCD     1      16.130  20.080  12.160  1.00  0.00            
ATOM     80  H36 BCD     1      13.540  19.890  12.010  1.00  0.00            
ATOM     81  H37 BCD     1      12.910  18.710  14.860  1.00  0.00            
ATOM     82  H38 BCD     1      10.880  19.680  14.660  1.00  0.00            
ATOM     83  H39 BCD     1      11.900  20.960  14.120  1.00  0.00            
ATOM     84  H40 BCD     1      10.830  19.150  12.260  1.00  0.00            
ATOM     85  C25 BCD     1      13.890  13.250  16.980  1.00  0.00            
ATOM     86  O21 BCD     1      14.810  14.120  17.660  1.00  0.00            
ATOM     87  C26 BCD     1      14.650  12.900  15.680  1.00  0.00            
ATOM     88  O22 BCD     1      15.880  12.340  15.990  1.00  0.00            
ATOM     89  C27 BCD     1      14.810  14.190  14.720  1.00  0.00            
ATOM     90  O23 BCD     1      15.180  13.840  13.370  1.00  0.00            
ATOM     91  C28 BCD     1      13.430  15.010  14.670  1.00  0.00            
ATOM     92  C29 BCD     1      12.710  15.200  16.050  1.00  0.00            
ATOM     93  O24 BCD     1      12.660  13.870  16.630  1.00  0.00            
ATOM     94  C30 BCD     1      11.330  15.660  15.890  1.00  0.00            
ATOM     95  O25 BCD     1      10.720  15.500  17.060  1.00  0.00            
ATOM     96  H41 BCD     1      13.710  12.320  17.520  1.00  0.00            
ATOM     97  H42 BCD     1      14.050  12.080  15.280  1.00  0.00            
ATOM     98  H43 BCD     1      16.080  12.810  16.800  1.00  0.00            
ATOM     99  H44 BCD     1      15.500  14.930  15.130  1.00  0.00            
ATOM    100  H45 BCD     1      15.400  14.690  12.970  1.00  0.00            
ATOM    101  H46 BCD     1      12.760  14.430  14.020  1.00  0.00            
ATOM    102  H47 BCD     1      13.320  15.900  16.630  1.00  0.00            
ATOM    103  H48 BCD     1      11.180  16.710  15.600  1.00  0.00            
ATOM    104  H49 BCD     1      10.920  15.140  15.010  1.00  0.00            
ATOM    105  H50 BCD     1      10.600  14.560  17.180  1.00  0.00            
ATOM    106  C31 BCD     1      16.030  14.890  21.640  1.00  0.00            
ATOM    107  O26 BCD     1      16.620  16.200  21.590  1.00  0.00            
ATOM    108  C32 BCD     1      16.720  13.770  20.870  1.00  0.00            
ATOM    109  O27 BCD     1      18.060  13.610  21.130  1.00  0.00            
ATOM    110  C33 BCD     1      16.480  13.860  19.310  1.00  0.00            
ATOM    111  C34 BCD     1      14.960  13.950  19.080  1.00  0.00            
ATOM    112  C35 BCD     1      14.390  15.100  19.870  1.00  0.00            
ATOM    113  O28 BCD     1      14.700  15.000  21.250  1.00  0.00            
ATOM    114  C36 BCD     1      12.910  15.260  19.850  1.00  0.00            
ATOM    115  O29 BCD     1      12.170  14.060  19.980  1.00  0.00            
ATOM    116  O30 BCD     1      17.090  12.810  18.550  1.00  0.00            
ATOM    117  H51 BCD     1      15.930  14.610  22.700  1.00  0.00            
ATOM    118  H52 BCD     1      16.220  12.820  21.110  1.00  0.00            
ATOM    119  H53 BCD     1      18.500  14.460  21.150  1.00  0.00            
ATOM    120  H54 BCD     1      16.830  14.830  18.910  1.00  0.00            
ATOM    121  H55 BCD     1      17.910  13.200  18.240  1.00  0.00            
ATOM    122  H56 BCD     1      14.420  13.030  19.340  1.00  0.00            
ATOM    123  H57 BCD     1      14.880  16.020  19.520  1.00  0.00            
ATOM    124  H58 BCD     1      12.670  15.920  20.690  1.00  0.00            
ATOM    125  H59 BCD     1      12.740  15.800  18.910  1.00  0.00            
ATOM    126  H60 BCD     1      12.090  13.900  20.930  1.00  0.00            
ATOM    127  C37 BCD     1      18.520  19.000  23.830  1.00  0.00            
ATOM    128  O31 BCD     1      18.450  19.920  22.730  1.00  0.00            
ATOM    129  C38 BCD     1      19.420  17.760  23.370  1.00  0.00            
ATOM    130  O32 BCD     1      20.660  18.140  22.840  1.00  0.00            
ATOM    131  C39 BCD     1      18.710  16.980  22.270  1.00  0.00            
ATOM    132  O33 BCD     1      19.470  15.770  21.830  1.00  0.00            
ATOM    133  C40 BCD     1      17.330  16.610  22.750  1.00  0.00            
ATOM    134  C41 BCD     1      16.570  17.810  23.150  1.00  0.00            
ATOM    135  O34 BCD     1      17.230  18.580  24.160  1.00  0.00            
ATOM    136  C42 BCD     1      15.150  17.430  23.600  1.00  0.00            
ATOM    137  O35 BCD     1      15.250  16.440  24.520  1.00  0.00            
ATOM    138  H61 BCD     1      19.000  19.390  24.740  1.00  0.00            
ATOM    139  H62 BCD     1      19.590  17.090  24.230  1.00  0.00            
ATOM    140  H63 BCD     1      21.300  17.770  23.460  1.00  0.00            
ATOM    141  H64 BCD     1      18.680  17.620  21.380  1.00  0.00            
ATOM    142  H65 BCD     1      20.340  15.720  22.230  1.00  0.00            
ATOM    143  H66 BCD     1      17.440  15.800  23.480  1.00  0.00            
ATOM    144  H67 BCD     1      16.450  18.480  22.290  1.00  0.00            
ATOM    145  H68 BCD     1      14.750  18.270  24.180  1.00  0.00            
ATOM    146  H69 BCD     1      14.430  17.200  22.800  1.00  0.00            
ATOM    147  H70 BCD     1      15.790  16.700  25.280  1.00  0.00            
ATOM    148  C1  DB4     2      10.820  18.560  19.340  1.00  0.00            
ATOM    149  C2  DB4     2      10.940  19.730  18.310  1.00  0.00            
ATOM    150  O1  DB4     2      12.260  19.650  17.730  1.00  0.00            
ATOM    151  C3  DB4     2      13.310  20.100  18.510  1.00  0.00            
ATOM    152  O2  DB4     2      13.140  20.810  19.490  1.00  0.00            
ATOM    153  N1  DB4     2      14.550  19.530  18.140  1.00  0.00            
ATOM    154  C4  DB4     2      14.720  18.710  16.890  1.00  0.00            
ATOM    155  C5  DB4     2      15.580  17.450  17.050  1.00  0.00            
ATOM    156  C6  DB4     2      16.860  17.860  17.750  1.00  0.00            
ATOM    157  C7  DB4     2      18.030  18.040  17.090  1.00  0.00            
ATOM    158  C8  DB4     2      19.240  18.720  17.740  1.00  0.00            
ATOM    159  C9  DB4     2      19.870  18.100  18.840  1.00  0.00            
ATOM    160  C10 DB4     2      21.050  18.620  19.350  1.00  0.00            
ATOM    161  C11 DB4     2      21.580  19.780  18.760  1.00  0.00            
ATOM    162  Cl1 DB4     2      23.080  20.370  19.490  1.00  0.00            
ATOM    163  C12 DB4     2      20.960  20.370  17.630  1.00  0.00            
ATOM    164  C13 DB4     2      19.790  19.850  17.160  1.00  0.00            
ATOM    165  C14 DB4     2      19.070  20.670  16.070  1.00  0.00            
ATOM    166  C15 DB4     2      18.090  19.990  15.080  1.00  0.00            
ATOM    167  C16 DB4     2      18.410  18.560  14.690  1.00  0.00            
ATOM    168  C17 DB4     2      18.820  18.200  13.390  1.00  0.00            
ATOM    169  C18 DB4     2      18.930  16.800  13.100  1.00  0.00            
ATOM    170  C19 DB4     2      18.710  15.940  14.180  1.00  0.00            
ATOM    171  N2  DB4     2      18.370  16.340  15.390  1.00  0.00            
ATOM    172  C20 DB4     2      18.240  17.610  15.690  1.00  0.00            
ATOM    173  C21 DB4     2      16.540  18.530  19.070  1.00  0.00            
ATOM    174  C22 DB4     2      15.820  19.840  18.810  1.00  0.00            
ATOM    175  H1  DB4     2      11.630  18.690  20.080  1.00  0.00            
ATOM    176  H2  DB4     2       9.880  18.450  19.900  1.00  0.00            
ATOM    177  H3  DB4     2      10.900  17.600  18.810  1.00  0.00            
ATOM    178  H4  DB4     2      10.840  20.760  18.650  1.00  0.00            
ATOM    179  H5  DB4     2      10.240  19.590  17.480  1.00  0.00            
ATOM    180  H6  DB4     2      15.140  19.360  16.110  1.00  0.00            
ATOM    181  H7  DB4     2      13.760  18.280  16.600  1.00  0.00            
ATOM    182  H8  DB4     2      15.850  16.910  16.140  1.00  0.00            
ATOM    183  H9  DB4     2      15.010  16.740  17.670  1.00  0.00            
ATOM    184  H10 DB4     2      19.480  17.160  19.210  1.00  0.00            
ATOM    185  H11 DB4     2      21.430  18.140  20.240  1.00  0.00            
ATOM    186  H12 DB4     2      21.450  21.260  17.250  1.00  0.00            
ATOM    187  H13 DB4     2      19.850  20.980  15.360  1.00  0.00            
ATOM    188  H14 DB4     2      18.620  21.580  16.490  1.00  0.00            
ATOM    189  H15 DB4     2      18.020  20.640  14.200  1.00  0.00            
ATOM    190  H16 DB4     2      17.040  19.980  15.390  1.00  0.00            
ATOM    191  H17 DB4     2      18.930  18.960  12.620  1.00  0.00            
ATOM    192  H18 DB4     2      19.090  16.430  12.090  1.00  0.00            
ATOM    193  H19 DB4     2      18.720  14.870  13.980  1.00  0.00            
ATOM    194  H20 DB4     2      17.440  18.710  19.680  1.00  0.00            
ATOM    195  H21 DB4     2      15.880  17.880  19.660  1.00  0.00            
ATOM    196  H22 DB4     2      15.660  20.460  19.710  1.00  0.00            
ATOM    197  H23 DB4     2      16.400  20.460  18.110  1.00  0.00            
TER
ENDMDL
MODEL        1
ATOM      1  C1  BCD     1      20.270  24.390  12.740  1.00  0.00            
ATOM      2  O1  BCD     1      20.530  22.990  12.330  1.00  0.00            
ATOM      3  C2  BCD     1      20.480  24.520  14.200  1.00  0.00            
ATOM      4  O2  BCD     1      21.850  24.200  14.430  1.00  0.00            
ATOM      5  C3  BCD     1      19.550  23.610  15.050  1.00  0.00            
ATOM      6  O3  BCD     1      19.710  23.800  16.500  1.00  0.00            
ATOM      7  C4  BCD     1      18.090  23.880  14.660  1.00  0.00            
ATOM      8  C5  BCD     1      17.840  23.990  13.170  1.00  0.00            
ATOM      9  O4  BCD     1      18.900  24.710  12.460  1.00  0.00            
ATOM     10  C6  BCD     1      16.580  24.650  12.800  1.00  0.00            
ATOM     11  O5  BCD     1      16.220  25.780  13.540  1.00  0.00            
ATOM     12  H1  BCD     1      20.940  25.070  12.200  1.00  0.00            
ATOM     13  H2  BCD     1      20.260  25.550  14.500  1.00  0.00            
ATOM     14  H3  BCD     1      21.950  24.340  15.380  1.00  0.00            
ATOM     15  H4  BCD     1      19.760  22.560  14.830  1.00  0.00            
ATOM     16  H5  BCD     1      18.950  23.400  16.930  1.00  0.00            
ATOM     17  H6  BCD     1      17.920  24.880  15.100  1.00  0.00            
ATOM     18  H7  BCD     1      17.760  23.000  12.710  1.00  0.00            
ATOM     19  H8  BCD     1      16.720  24.950  11.760  1.00  0.00            
ATOM     20  H9  BCD     1      15.720  23.970  12.870  1.00  0.00            
ATOM     21  H10 BCD     1      15.470  26.240  13.160  1.00  0.00            
ATOM     22  C7  BCD     1      22.830  20.790   9.730  1.00  0.00            
ATOM     23  O6  BCD     1      22.560  19.640  10.540  1.00  0.00            
ATOM     24  C8  BCD     1      23.600  21.790  10.590  1.00  0.00            
ATOM     25  O7  BCD     1      24.830  21.230  11.060  1.00  0.00            
ATOM     26  C9  BCD     1      22.800  22.300  11.730  1.00  0.00            
ATOM     27  O8  BCD     1      23.520  23.310  12.520  1.00  0.00            
ATOM     28  C10 BCD     1      21.430  22.780  11.260  1.00  0.00            
ATOM     29  C11 BCD     1      20.710  21.700  10.360  1.00  0.00            
ATOM     30  O9  BCD     1      21.580  21.370   9.300  1.00  0.00            
ATOM     31  C12 BCD     1      19.460  22.150   9.680  1.00  0.00            
ATOM     32  O10 BCD     1      19.650  23.190   8.670  1.00  0.00            
ATOM     33  H11 BCD     1      23.330  20.470   8.810  1.00  0.00            
ATOM     34  H12 BCD     1      23.810  22.630   9.920  1.00  0.00            
ATOM     35  H13 BCD     1      25.190  21.930  11.610  1.00  0.00            
ATOM     36  H14 BCD     1      22.610  21.470  12.420  1.00  0.00            
ATOM     37  H15 BCD     1      23.090  23.490  13.360  1.00  0.00            
ATOM     38  H16 BCD     1      21.510  23.650  10.590  1.00  0.00            
ATOM     39  H17 BCD     1      20.380  20.800  10.890  1.00  0.00            
ATOM     40  H18 BCD     1      18.970  21.290   9.210  1.00  0.00            
ATOM     41  H19 BCD     1      18.800  22.370  10.530  1.00  0.00            
ATOM     42  H20 BCD     1      18.860  23.730   8.580  1.00  0.00            
ATOM     43  C13 BCD     1      23.320  15.500  10.610  1.00  0.00            
ATOM     44  O11 BCD     1      22.130  15.330  11.340  1.00  0.00            
ATOM     45  C14 BCD     1      24.410  16.350  11.230  1.00  0.00            
ATOM     46  O12 BCD     1      24.820  15.680  12.410  1.00  0.00            
ATOM     47  C15 BCD     1      23.810  17.800  11.470  1.00  0.00            
ATOM     48  O13 BCD     1      24.940  18.630  11.940  1.00  0.00            
ATOM     49  C16 BCD     1      23.260  18.410  10.180  1.00  0.00            
ATOM     50  C17 BCD     1      22.280  17.430   9.550  1.00  0.00            
ATOM     51  O14 BCD     1      22.920  16.160   9.400  1.00  0.00            
ATOM     52  C18 BCD     1      21.740  17.860   8.200  1.00  0.00            
ATOM     53  O15 BCD     1      22.680  17.990   7.130  1.00  0.00            
ATOM     54  H21 BCD     1      23.770  14.530  10.350  1.00  0.00            
ATOM     55  H22 BCD     1      25.340  16.440  10.660  1.00  0.00            
ATOM     56  H23 BCD     1      25.640  16.090  12.710  1.00  0.00            
ATOM     57  H24 BCD     1      23.010  17.730  12.210  1.00  0.00            
ATOM     58  H25 BCD     1      24.940  19.520  11.570  1.00  0.00            
ATOM     59  H26 BCD     1      24.090  18.570   9.480  1.00  0.00            
ATOM     60  H27 BCD     1      21.370  17.410  10.170  1.00  0.00            
ATOM     61  H28 BCD     1      20.990  17.090   7.940  1.00  0.00            
ATOM     62  H29 BCD     1      21.080  18.720   8.360  1.00  0.00            
ATOM     63  H30 BCD     1      22.980  17.170   6.740  1.00  0.00            
ATOM     64  C19 BCD     1      19.910  12.170  13.010  1.00  0.00            
ATOM     65  O16 BCD     1      19.020  13.100  13.730  1.00  0.00            
ATOM     66  C20 BCD     1      21.350  12.360  13.500  1.00  0.00            
ATOM     67  O17 BCD     1      21.390  12.010  14.840  1.00  0.00            
ATOM     68  C21 BCD     1      22.030  13.680  13.200  1.00  0.00            
ATOM     69  O18 BCD     1      23.410  13.750  13.610  1.00  0.00            
ATOM     70  C22 BCD     1      21.720  14.000  11.720  1.00  0.00            
ATOM     71  C23 BCD     1      20.330  13.710  11.230  1.00  0.00            
ATOM     72  O19 BCD     1      19.870  12.460  11.630  1.00  0.00            
ATOM     73  C24 BCD     1      20.280  13.860   9.690  1.00  0.00            
ATOM     74  O20 BCD     1      21.050  12.800   9.110  1.00  0.00            
ATOM     75  H31 BCD     1      19.490  11.160  12.980  1.00  0.00            
ATOM     76  H32 BCD     1      21.850  11.580  12.910  1.00  0.00            
ATOM     77  H33 BCD     1      20.640  12.430  15.280  1.00  0.00            
ATOM     78  H34 BCD     1      21.390  14.350  13.780  1.00  0.00            
ATOM     79  H35 BCD     1      23.990  14.490  13.410  1.00  0.00            
ATOM     80  H36 BCD     1      22.270  13.270  11.120  1.00  0.00            
ATOM     81  H37 BCD     1      19.720  14.520  11.670  1.00  0.00            
ATOM     82  H38 BCD     1      19.200  13.860   9.460  1.00  0.00            
ATOM     83  H39 BCD     1      20.570  14.870   9.380  1.00  0.00            
ATOM     84  H40 BCD     1      21.100  12.960   8.160  1.00  0.00            
ATOM     85  C25 BCD     1      15.380  13.700  15.380  1.00  0.00            
ATOM     86  O21 BCD     1      15.850  15.010  15.770  1.00  0.00            
ATOM     87  C26 BCD     1      16.240  12.590  16.050  1.00  0.00            
ATOM     88  O22 BCD     1      16.190  12.650  17.520  1.00  0.00            
ATOM     89  C27 BCD     1      17.670  12.680  15.550  1.00  0.00            
ATOM     90  O23 BCD     1      18.390  11.640  16.130  1.00  0.00            
ATOM     91  C28 BCD     1      17.710  12.680  14.020  1.00  0.00            
ATOM     92  C29 BCD     1      16.750  13.690  13.370  1.00  0.00            
ATOM     93  O24 BCD     1      15.470  13.500  14.010  1.00  0.00            
ATOM     94  C30 BCD     1      16.720  13.500  11.870  1.00  0.00            
ATOM     95  O25 BCD     1      15.830  14.460  11.300  1.00  0.00            
ATOM     96  H41 BCD     1      14.370  13.540  15.760  1.00  0.00            
ATOM     97  H42 BCD     1      15.930  11.580  15.740  1.00  0.00            
ATOM     98  H43 BCD     1      16.380  13.560  17.770  1.00  0.00            
ATOM     99  H44 BCD     1      18.180  13.580  15.900  1.00  0.00            
ATOM    100  H45 BCD     1      18.610  11.820  17.050  1.00  0.00            
ATOM    101  H46 BCD     1      17.590  11.640  13.680  1.00  0.00            
ATOM    102  H47 BCD     1      17.100  14.690  13.640  1.00  0.00            
ATOM    103  H48 BCD     1      17.750  13.660  11.510  1.00  0.00            
ATOM    104  H49 BCD     1      16.490  12.530  11.410  1.00  0.00            
ATOM    105  H50 BCD     1      15.420  14.190  10.480  1.00  0.00            
ATOM    106  C31 BCD     1      14.820  18.470  17.810  1.00  0.00            
ATOM    107  O26 BCD     1      15.530  19.210  16.890  1.00  0.00            
ATOM    108  C32 BCD     1      15.700  17.610  18.550  1.00  0.00            
ATOM    109  O27 BCD     1      16.650  18.400  19.340  1.00  0.00            
ATOM    110  C33 BCD     1      16.270  16.480  17.690  1.00  0.00            
ATOM    111  C34 BCD     1      15.220  15.750  16.810  1.00  0.00            
ATOM    112  C35 BCD     1      14.270  16.730  16.110  1.00  0.00            
ATOM    113  O28 BCD     1      13.820  17.710  17.090  1.00  0.00            
ATOM    114  C36 BCD     1      12.960  16.080  15.610  1.00  0.00            
ATOM    115  O29 BCD     1      12.410  15.370  16.710  1.00  0.00            
ATOM    116  O30 BCD     1      17.050  15.450  18.410  1.00  0.00            
ATOM    117  H51 BCD     1      14.270  19.150  18.480  1.00  0.00            
ATOM    118  H52 BCD     1      15.160  17.030  19.320  1.00  0.00            
ATOM    119  H53 BCD     1      16.800  17.920  20.160  1.00  0.00            
ATOM    120  H54 BCD     1      16.900  16.990  16.940  1.00  0.00            
ATOM    121  H55 BCD     1      17.810  15.910  18.780  1.00  0.00            
ATOM    122  H56 BCD     1      14.700  15.050  17.470  1.00  0.00            
ATOM    123  H57 BCD     1      14.700  17.260  15.250  1.00  0.00            
ATOM    124  H58 BCD     1      12.250  16.850  15.280  1.00  0.00            
ATOM    125  H59 BCD     1      13.160  15.450  14.730  1.00  0.00            
ATOM    126  H60 BCD     1      11.890  14.690  16.270  1.00  0.00            
ATOM    127  C37 BCD     1      16.060  23.270  15.770  1.00  0.00            
ATOM    128  O31 BCD     1      17.320  22.840  15.200  1.00  0.00            
ATOM    129  C38 BCD     1      16.190  22.920  17.270  1.00  0.00            
ATOM    130  O32 BCD     1      17.310  23.530  17.830  1.00  0.00            
ATOM    131  C39 BCD     1      16.310  21.460  17.480  1.00  0.00            
ATOM    132  O33 BCD     1      16.390  21.100  18.900  1.00  0.00            
ATOM    133  C40 BCD     1      15.260  20.630  16.750  1.00  0.00            
ATOM    134  C41 BCD     1      15.160  21.040  15.290  1.00  0.00            
ATOM    135  O34 BCD     1      15.090  22.490  15.190  1.00  0.00            
ATOM    136  C42 BCD     1      13.890  20.510  14.630  1.00  0.00            
ATOM    137  O35 BCD     1      12.780  21.140  15.260  1.00  0.00            
ATOM    138  H61 BCD     1      15.840  24.330  15.580  1.00  0.00            
ATOM    139  H62 BCD     1      15.320  23.370  17.770  1.00  0.00            
ATOM    140  H63 BCD     1      17.390  23.210  18.730  1.00  0.00            
ATOM    141  H64 BCD     1      17.250  21.110  17.040  1.00  0.00            
ATOM    142  H65 BCD     1      16.660  20.180  19.000  1.00  0.00            
ATOM    143  H66 BCD     1      14.330  20.850  17.270  1.00  0.00            
ATOM    144  H67 BCD     1      16.060  20.630  14.810  1.00  0.00            
ATOM    145  H68 BCD     1      13.970  20.790  13.570  1.00  0.00            
ATOM    146  H69 BCD     1      13.880  19.430  14.770  1.00  0.00            
ATOM    147  H70 BCD     1      12.940  22.020  14.910  1.00  0.00            
ATOM    148  C1  DB4     2      17.170  15.820   8.460  1.00  0.00            
ATOM    149  C2  DB4     2      16.670  16.890   9.360  1.00  0.00            
ATOM    150  O1  DB4     2      17.460  16.990  10.470  1.00  0.00            
ATOM    151  C3  DB4     2      17.380  18.180  11.250  1.00  0.00            
ATOM    152  O2  DB4     2      16.450  18.980  11.190  1.00  0.00            
ATOM    153  N1  DB4     2      18.450  18.390  12.120  1.00  0.00            
ATOM    154  C4  DB4     2      19.710  17.610  12.180  1.00  0.00            
ATOM    155  C5  DB4     2      20.080  17.070  13.560  1.00  0.00            
ATOM    156  C6  DB4     2      20.050  18.150  14.600  1.00  0.00            
ATOM    157  C7  DB4     2      21.060  18.310  15.510  1.00  0.00            
ATOM    158  C8  DB4     2      20.960  19.310  16.600  1.00  0.00            
ATOM    159  C9  DB4     2      19.840  19.090  17.520  1.00  0.00            
ATOM    160  C10 DB4     2      19.640  19.990  18.560  1.00  0.00            
ATOM    161  C11 DB4     2      20.490  21.130  18.700  1.00  0.00            
ATOM    162  Cl1 DB4     2      20.130  22.350  19.900  1.00  0.00            
ATOM    163  C12 DB4     2      21.610  21.210  17.920  1.00  0.00            
ATOM    164  C13 DB4     2      21.820  20.400  16.770  1.00  0.00            
ATOM    165  C14 DB4     2      23.130  20.670  16.050  1.00  0.00            
ATOM    166  C15 DB4     2      23.340  19.800  14.770  1.00  0.00            
ATOM    167  C16 DB4     2      23.450  18.310  15.180  1.00  0.00            
ATOM    168  C17 DB4     2      24.660  17.630  15.270  1.00  0.00            
ATOM    169  C18 DB4     2      24.660  16.260  15.750  1.00  0.00            
ATOM    170  C19 DB4     2      23.420  15.710  16.190  1.00  0.00            
ATOM    171  N2  DB4     2      22.240  16.340  16.090  1.00  0.00            
ATOM    172  C20 DB4     2      22.270  17.610  15.550  1.00  0.00            
ATOM    173  C21 DB4     2      18.850  19.010  14.490  1.00  0.00            
ATOM    174  C22 DB4     2      18.620  19.540  13.030  1.00  0.00            
ATOM    175  H1  DB4     2      16.570  15.750   7.550  1.00  0.00            
ATOM    176  H2  DB4     2      18.190  16.050   8.110  1.00  0.00            
ATOM    177  H3  DB4     2      17.240  14.900   9.050  1.00  0.00            
ATOM    178  H4  DB4     2      15.690  16.520   9.680  1.00  0.00            
ATOM    179  H5  DB4     2      16.530  17.830   8.820  1.00  0.00            
ATOM    180  H6  DB4     2      20.520  18.290  11.900  1.00  0.00            
ATOM    181  H7  DB4     2      19.610  16.740  11.530  1.00  0.00            
ATOM    182  H8  DB4     2      21.050  16.600  13.350  1.00  0.00            
ATOM    183  H9  DB4     2      19.400  16.230  13.750  1.00  0.00            
ATOM    184  H10 DB4     2      19.180  18.230  17.500  1.00  0.00            
ATOM    185  H11 DB4     2      18.950  19.820  19.380  1.00  0.00            
ATOM    186  H12 DB4     2      22.310  22.010  18.160  1.00  0.00            
ATOM    187  H13 DB4     2      24.010  20.480  16.680  1.00  0.00            
ATOM    188  H14 DB4     2      23.160  21.730  15.760  1.00  0.00            
ATOM    189  H15 DB4     2      24.190  20.250  14.250  1.00  0.00            
ATOM    190  H16 DB4     2      22.480  19.930  14.100  1.00  0.00            
ATOM    191  H17 DB4     2      25.530  18.050  14.780  1.00  0.00            
ATOM    192  H18 DB4     2      25.560  15.660  15.830  1.00  0.00            
ATOM    193  H19 DB4     2      23.390  14.670  16.520  1.00  0.00            
ATOM    194  H20 DB4     2      18.860  19.840  15.210  1.00  0.00            
ATOM    195  H21 DB4     2      18.020  18.460  14.960  1.00  0.00            
ATOM    196  H22 DB4     2      17.790  20.240  12.860  1.00  0.00            
ATOM    197  H23 DB4     2      19.510  20.130  12.780  1.00  0.00            
TER
ENDMDL
MODEL        1
ATOM      1  C1  BCD     1       8.960  20.700  16.400  1.00  0.00            
ATOM      2  O1  BCD     1       9.250  19.330  16.210  1.00  0.00            
ATOM      3  C2  BCD     1      10.150  21.570  16.780  1.00  0.00            
ATOM      4  O2  BCD     1      11.160  21.350  15.830  1.00  0.00            
ATOM      5  C3  BCD     1      10.580  21.260  18.220  1.00  0.00            
ATOM      6  O3  BCD     1      11.730  21.940  18.750  1.00  0.00            
ATOM      7  C4  BCD     1       9.420  21.370  19.180  1.00  0.00            
ATOM      8  C5  BCD     1       8.300  20.410  18.710  1.00  0.00            
ATOM      9  O4  BCD     1       7.870  20.810  17.380  1.00  0.00            
ATOM     10  C6  BCD     1       7.060  20.370  19.650  1.00  0.00            
ATOM     11  O5  BCD     1       6.070  19.430  19.080  1.00  0.00            
ATOM     12  H1  BCD     1       8.510  21.020  15.450  1.00  0.00            
ATOM     13  H2  BCD     1       9.780  22.600  16.650  1.00  0.00            
ATOM     14  H3  BCD     1      11.860  21.980  16.000  1.00  0.00            
ATOM     15  H4  BCD     1      10.880  20.210  18.260  1.00  0.00            
ATOM     16  H5  BCD     1      12.510  21.730  18.210  1.00  0.00            
ATOM     17  H6  BCD     1       9.040  22.400  19.230  1.00  0.00            
ATOM     18  H7  BCD     1       8.700  19.390  18.740  1.00  0.00            
ATOM     19  H8  BCD     1       7.330  20.010  20.650  1.00  0.00            
ATOM     20  H9  BCD     1       6.440  21.280  19.650  1.00  0.00            
ATOM     21  H10 BCD     1       5.480  19.840  18.440  1.00  0.00            
ATOM     22  C7  BCD     1       9.370  16.350  13.350  1.00  0.00            
ATOM     23  O6  BCD     1      10.110  15.570  14.270  1.00  0.00            
ATOM     24  C8  BCD     1      10.140  17.550  12.910  1.00  0.00            
ATOM     25  O7  BCD     1      11.400  17.090  12.380  1.00  0.00            
ATOM     26  C9  BCD     1      10.360  18.520  14.120  1.00  0.00            
ATOM     27  O8  BCD     1      10.980  19.790  13.760  1.00  0.00            
ATOM     28  C10 BCD     1       9.030  18.710  14.900  1.00  0.00            
ATOM     29  C11 BCD     1       8.220  17.450  15.150  1.00  0.00            
ATOM     30  O9  BCD     1       8.110  16.660  13.970  1.00  0.00            
ATOM     31  C12 BCD     1       6.860  17.720  15.840  1.00  0.00            
ATOM     32  O10 BCD     1       6.300  16.500  16.190  1.00  0.00            
ATOM     33  H11 BCD     1       9.060  15.730  12.510  1.00  0.00            
ATOM     34  H12 BCD     1       9.580  18.040  12.100  1.00  0.00            
ATOM     35  H13 BCD     1      11.710  17.740  11.740  1.00  0.00            
ATOM     36  H14 BCD     1      10.940  18.010  14.900  1.00  0.00            
ATOM     37  H15 BCD     1      11.200  20.310  14.540  1.00  0.00            
ATOM     38  H16 BCD     1       8.360  19.340  14.300  1.00  0.00            
ATOM     39  H17 BCD     1       8.760  16.790  15.830  1.00  0.00            
ATOM     40  H18 BCD     1       6.830  18.360  16.740  1.00  0.00            
ATOM     41  H19 BCD     1       6.200  18.260  15.160  1.00  0.00            
ATOM     42  H20 BCD     1       6.740  16.100  16.950  1.00  0.00            
ATOM     43  C13 BCD     1      11.500  11.820  15.350  1.00  0.00            
ATOM     44  O11 BCD     1      11.580  12.250  16.730  1.00  0.00            
ATOM     45  C14 BCD     1      12.470  12.620  14.520  1.00  0.00            
ATOM     46  O12 BCD     1      13.750  12.510  15.150  1.00  0.00            
ATOM     47  C15 BCD     1      12.010  14.090  14.420  1.00  0.00            
ATOM     48  O13 BCD     1      12.850  14.850  13.510  1.00  0.00            
ATOM     49  C16 BCD     1      10.490  14.180  14.020  1.00  0.00            
ATOM     50  C17 BCD     1       9.590  13.270  14.920  1.00  0.00            
ATOM     51  O14 BCD     1      10.170  11.950  14.970  1.00  0.00            
ATOM     52  C18 BCD     1       8.110  13.320  14.650  1.00  0.00            
ATOM     53  O15 BCD     1       7.930  13.050  13.300  1.00  0.00            
ATOM     54  H21 BCD     1      11.730  10.750  15.340  1.00  0.00            
ATOM     55  H22 BCD     1      12.440  12.250  13.490  1.00  0.00            
ATOM     56  H23 BCD     1      14.410  12.860  14.540  1.00  0.00            
ATOM     57  H24 BCD     1      12.050  14.470  15.450  1.00  0.00            
ATOM     58  H25 BCD     1      12.400  15.670  13.280  1.00  0.00            
ATOM     59  H26 BCD     1      10.260  13.830  13.000  1.00  0.00            
ATOM     60  H27 BCD     1       9.650  13.730  15.910  1.00  0.00            
ATOM     61  H28 BCD     1       7.610  12.580  15.280  1.00  0.00            
ATOM     62  H29 BCD     1       7.750  14.350  14.760  1.00  0.00            
ATOM     63  H30 BCD     1       7.090  13.430  13.020  1.00  0.00            
ATOM     64  C19 BCD     1      12.320  10.790  20.540  1.00  0.00            
ATOM     65  O16 BCD     1      12.530  12.040  21.160  1.00  0.00            
ATOM     66  C20 BCD     1      13.450  10.480  19.440  1.00  0.00            
ATOM     67  O17 BCD     1      14.680  10.640  20.150  1.00  0.00            
ATOM     68  C21 BCD     1      13.200  11.390  18.290  1.00  0.00            
ATOM     69  O18 BCD     1      14.090  11.130  17.190  1.00  0.00            
ATOM     70  C22 BCD     1      11.800  11.300  17.760  1.00  0.00            
ATOM     71  C23 BCD     1      10.790  11.550  18.820  1.00  0.00            
ATOM     72  O19 BCD     1      11.060  10.770  19.980  1.00  0.00            
ATOM     73  C24 BCD     1       9.260  11.300  18.380  1.00  0.00            
ATOM     74  O20 BCD     1       9.060   9.930  17.890  1.00  0.00            
ATOM     75  H31 BCD     1      12.330   9.910  21.190  1.00  0.00            
ATOM     76  H32 BCD     1      13.420   9.470  19.030  1.00  0.00            
ATOM     77  H33 BCD     1      15.290  10.460  19.430  1.00  0.00            
ATOM     78  H34 BCD     1      13.340  12.370  18.760  1.00  0.00            
ATOM     79  H35 BCD     1      14.060  11.820  16.530  1.00  0.00            
ATOM     80  H36 BCD     1      11.570  10.290  17.400  1.00  0.00            
ATOM     81  H37 BCD     1      10.860  12.640  18.960  1.00  0.00            
ATOM     82  H38 BCD     1       8.620  11.600  19.210  1.00  0.00            
ATOM     83  H39 BCD     1       9.200  12.070  17.600  1.00  0.00            
ATOM     84  H40 BCD     1       8.230  10.070  17.430  1.00  0.00            
ATOM     85  C25 BCD     1      12.960  13.620  24.800  1.00  0.00            
ATOM     86  O21 BCD     1      12.520  14.890  24.370  1.00  0.00            
ATOM     87  C26 BCD     1      14.280  13.200  24.140  1.00  0.00            
ATOM     88  O22 BCD     1      15.400  14.150  24.370  1.00  0.00            
ATOM     89  C27 BCD     1      14.010  12.980  22.660  1.00  0.00            
ATOM     90  O23 BCD     1      15.140  12.350  22.050  1.00  0.00            
ATOM     91  C28 BCD     1      12.840  12.040  22.470  1.00  0.00            
ATOM     92  C29 BCD     1      11.580  12.360  23.290  1.00  0.00            
ATOM     93  O24 BCD     1      11.920  12.630  24.620  1.00  0.00            
ATOM     94  C30 BCD     1      10.700  11.140  23.420  1.00  0.00            
ATOM     95  O25 BCD     1      11.250  10.060  24.110  1.00  0.00            
ATOM     96  H41 BCD     1      13.180  13.700  25.870  1.00  0.00            
ATOM     97  H42 BCD     1      14.630  12.230  24.520  1.00  0.00            
ATOM     98  H43 BCD     1      16.100  13.960  23.740  1.00  0.00            
ATOM     99  H44 BCD     1      13.650  13.900  22.180  1.00  0.00            
ATOM    100  H45 BCD     1      14.890  11.760  21.330  1.00  0.00            
ATOM    101  H46 BCD     1      13.130  11.020  22.760  1.00  0.00            
ATOM    102  H47 BCD     1      10.930  13.160  22.910  1.00  0.00            
ATOM    103  H48 BCD     1       9.720  11.370  23.850  1.00  0.00            
ATOM    104  H49 BCD     1      10.360  10.860  22.410  1.00  0.00            
ATOM    105  H50 BCD     1      11.180  10.350  25.030  1.00  0.00            
ATOM    106  C31 BCD     1      11.260  18.600  25.370  1.00  0.00            
ATOM    107  O26 BCD     1      10.970  18.870  23.960  1.00  0.00            
ATOM    108  C32 BCD     1      12.690  18.270  25.660  1.00  0.00            
ATOM    109  O27 BCD     1      13.530  19.390  25.250  1.00  0.00            
ATOM    110  C33 BCD     1      13.220  17.020  25.020  1.00  0.00            
ATOM    111  C34 BCD     1      12.190  15.890  25.350  1.00  0.00            
ATOM    112  C35 BCD     1      10.740  16.320  25.120  1.00  0.00            
ATOM    113  O28 BCD     1      10.500  17.510  25.790  1.00  0.00            
ATOM    114  C36 BCD     1       9.830  15.220  25.650  1.00  0.00            
ATOM    115  O29 BCD     1       9.930  15.210  27.030  1.00  0.00            
ATOM    116  O30 BCD     1      14.490  16.660  25.470  1.00  0.00            
ATOM    117  H51 BCD     1      10.940  19.420  26.030  1.00  0.00            
ATOM    118  H52 BCD     1      12.830  18.050  26.720  1.00  0.00            
ATOM    119  H53 BCD     1      14.470  19.280  25.370  1.00  0.00            
ATOM    120  H54 BCD     1      13.280  17.150  23.940  1.00  0.00            
ATOM    121  H55 BCD     1      14.700  15.740  25.280  1.00  0.00            
ATOM    122  H56 BCD     1      12.370  15.490  26.360  1.00  0.00            
ATOM    123  H57 BCD     1      10.540  16.490  24.060  1.00  0.00            
ATOM    124  H58 BCD     1       8.770  15.330  25.390  1.00  0.00            
ATOM    125  H59 BCD     1      10.180  14.300  25.160  1.00  0.00            
ATOM    126  H60 BCD     1      10.300  16.060  27.270  1.00  0.00            
ATOM    127  C37 BCD     1       9.430  21.860  21.610  1.00  0.00            
ATOM    128  O31 BCD     1       9.660  20.930  20.470  1.00  0.00            
ATOM    129  C38 BCD     1      10.700  22.220  22.300  1.00  0.00            
ATOM    130  O32 BCD     1      11.410  23.060  21.410  1.00  0.00            
ATOM    131  C39 BCD     1      11.420  20.920  22.770  1.00  0.00            
ATOM    132  O33 BCD     1      12.570  21.260  23.510  1.00  0.00            
ATOM    133  C40 BCD     1      10.430  20.130  23.680  1.00  0.00            
ATOM    134  C41 BCD     1       9.080  19.990  23.030  1.00  0.00            
ATOM    135  O34 BCD     1       8.590  21.210  22.550  1.00  0.00            
ATOM    136  C42 BCD     1       8.060  19.350  23.950  1.00  0.00            
ATOM    137  O35 BCD     1       7.840  20.150  25.080  1.00  0.00            
ATOM    138  H61 BCD     1       8.930  22.780  21.290  1.00  0.00            
ATOM    139  H62 BCD     1      10.470  22.790  23.210  1.00  0.00            
ATOM    140  H63 BCD     1      11.770  22.540  20.690  1.00  0.00            
ATOM    141  H64 BCD     1      11.750  20.410  21.850  1.00  0.00            
ATOM    142  H65 BCD     1      12.750  20.590  24.180  1.00  0.00            
ATOM    143  H66 BCD     1      10.310  20.710  24.600  1.00  0.00            
ATOM    144  H67 BCD     1       9.250  19.400  22.110  1.00  0.00            
ATOM    145  H68 BCD     1       7.140  19.310  23.350  1.00  0.00            
ATOM    146  H69 BCD     1       8.460  18.350  24.170  1.00  0.00            
ATOM    147  H70 BCD     1       7.040  19.920  25.580  1.00  0.00            
ATOM    148  C1  DB4     2       6.230  16.200  23.170  1.00  0.00            
ATOM    149  C2  DB4     2       6.380  16.430  21.620  1.00  0.00            
ATOM    150  O1  DB4     2       7.610  16.090  21.160  1.00  0.00            
ATOM    151  C3  DB4     2       7.870  15.920  19.850  1.00  0.00            
ATOM    152  O2  DB4     2       7.190  16.360  18.890  1.00  0.00            
ATOM    153  N1  DB4     2       9.180  15.430  19.670  1.00  0.00            
ATOM    154  C4  DB4     2      10.120  15.330  20.800  1.00  0.00            
ATOM    155  C5  DB4     2      11.010  16.630  20.640  1.00  0.00            
ATOM    156  C6  DB4     2      11.640  16.810  19.270  1.00  0.00            
ATOM    157  C7  DB4     2      12.960  17.090  19.030  1.00  0.00            
ATOM    158  C8  DB4     2      13.610  17.210  17.650  1.00  0.00            
ATOM    159  C9  DB4     2      13.070  18.190  16.740  1.00  0.00            
ATOM    160  C10 DB4     2      13.640  18.340  15.450  1.00  0.00            
ATOM    161  C11 DB4     2      14.640  17.430  15.040  1.00  0.00            
ATOM    162  Cl1 DB4     2      15.150  17.520  13.420  1.00  0.00            
ATOM    163  C12 DB4     2      15.130  16.410  15.910  1.00  0.00            
ATOM    164  C13 DB4     2      14.610  16.250  17.250  1.00  0.00            
ATOM    165  C14 DB4     2      15.220  15.110  18.140  1.00  0.00            
ATOM    166  C15 DB4     2      14.670  14.930  19.540  1.00  0.00            
ATOM    167  C16 DB4     2      14.790  16.220  20.370  1.00  0.00            
ATOM    168  C17 DB4     2      15.570  16.320  21.550  1.00  0.00            
ATOM    169  C18 DB4     2      15.540  17.480  22.410  1.00  0.00            
ATOM    170  C19 DB4     2      14.720  18.510  21.950  1.00  0.00            
ATOM    171  N2  DB4     2      13.970  18.430  20.860  1.00  0.00            
ATOM    172  C20 DB4     2      13.950  17.290  20.100  1.00  0.00            
ATOM    173  C21 DB4     2      10.630  16.670  18.110  1.00  0.00            
ATOM    174  C22 DB4     2       9.820  15.340  18.330  1.00  0.00            
ATOM    175  H1  DB4     2       6.990  16.760  23.740  1.00  0.00            
ATOM    176  H2  DB4     2       5.260  16.520  23.560  1.00  0.00            
ATOM    177  H3  DB4     2       6.440  15.170  23.490  1.00  0.00            
ATOM    178  H4  DB4     2       6.110  17.460  21.360  1.00  0.00            
ATOM    179  H5  DB4     2       5.720  15.720  21.120  1.00  0.00            
ATOM    180  H6  DB4     2      10.760  14.440  20.720  1.00  0.00            
ATOM    181  H7  DB4     2       9.740  15.280  21.830  1.00  0.00            
ATOM    182  H8  DB4     2      11.730  16.520  21.460  1.00  0.00            
ATOM    183  H9  DB4     2      10.470  17.570  20.850  1.00  0.00            
ATOM    184  H10 DB4     2      12.340  18.930  17.080  1.00  0.00            
ATOM    185  H11 DB4     2      13.300  19.210  14.900  1.00  0.00            
ATOM    186  H12 DB4     2      15.800  15.640  15.530  1.00  0.00            
ATOM    187  H13 DB4     2      16.310  15.220  18.210  1.00  0.00            
ATOM    188  H14 DB4     2      15.070  14.190  17.570  1.00  0.00            
ATOM    189  H15 DB4     2      15.210  14.090  20.000  1.00  0.00            
ATOM    190  H16 DB4     2      13.620  14.620  19.410  1.00  0.00            
ATOM    191  H17 DB4     2      16.240  15.510  21.830  1.00  0.00            
ATOM    192  H18 DB4     2      16.080  17.580  23.340  1.00  0.00            
ATOM    193  H19 DB4     2      14.670  19.420  22.540  1.00  0.00            
ATOM    194  H20 DB4     2      11.120  16.590  17.130  1.00  0.00            
ATOM    195  H21 DB4     2      10.020  17.580  18.030  1.00  0.00            
ATOM    196  H22 DB4     2       9.090  15.230  17.510  1.00  0.00            
ATOM    197  H23 DB4     2      10.490  14.480  18.340  1.00  0.00            
TER
ENDMDL
MODEL        1
ATOM      1  C1  BCD     1      17.420  25.020  16.110  1.00  0.00            
ATOM      2  O1  BCD     1      17.130  23.610  16.080  1.00  0.00            
ATOM      3  C2  BCD     1      18.580  25.310  17.030  1.00  0.00            
ATOM      4  O2  BCD     1      19.730  24.730  16.410  1.00  0.00            
ATOM      5  C3  BCD     1      18.220  24.770  18.440  1.00  0.00            
ATOM      6  O3  BCD     1      19.220  25.180  19.370  1.00  0.00            
ATOM      7  C4  BCD     1      16.930  25.470  18.870  1.00  0.00            
ATOM      8  C5  BCD     1      15.770  25.470  17.860  1.00  0.00            
ATOM      9  O4  BCD     1      16.270  25.700  16.590  1.00  0.00            
ATOM     10  C6  BCD     1      14.700  26.530  18.020  1.00  0.00            
ATOM     11  O5  BCD     1      15.210  27.780  18.140  1.00  0.00            
ATOM     12  H1  BCD     1      17.660  25.370  15.100  1.00  0.00            
ATOM     13  H2  BCD     1      18.770  26.380  17.160  1.00  0.00            
ATOM     14  H3  BCD     1      20.250  24.430  17.160  1.00  0.00            
ATOM     15  H4  BCD     1      18.010  23.690  18.360  1.00  0.00            
ATOM     16  H5  BCD     1      18.930  25.110  20.280  1.00  0.00            
ATOM     17  H6  BCD     1      17.180  26.520  19.100  1.00  0.00            
ATOM     18  H7  BCD     1      15.260  24.500  17.890  1.00  0.00            
ATOM     19  H8  BCD     1      14.110  26.480  17.100  1.00  0.00            
ATOM     20  H9  BCD     1      14.030  26.180  18.810  1.00  0.00            
ATOM     21  H10 BCD     1      15.820  27.930  17.420  1.00  0.00            
ATOM     22  C7  BCD     1      16.080  20.960  13.020  1.00  0.00            
ATOM     23  O6  BCD     1      15.680  19.980  13.860  1.00  0.00            
ATOM     24  C8  BCD     1      17.540  21.320  13.190  1.00  0.00            
ATOM     25  O7  BCD     1      18.430  20.150  13.070  1.00  0.00            
ATOM     26  C9  BCD     1      17.860  22.030  14.500  1.00  0.00            
ATOM     27  O8  BCD     1      19.230  22.590  14.540  1.00  0.00            
ATOM     28  C10 BCD     1      16.890  23.130  14.750  1.00  0.00            
ATOM     29  C11 BCD     1      15.420  22.700  14.620  1.00  0.00            
ATOM     30  O9  BCD     1      15.200  22.090  13.340  1.00  0.00            
ATOM     31  C12 BCD     1      14.500  23.910  14.740  1.00  0.00            
ATOM     32  O10 BCD     1      13.250  23.370  14.280  1.00  0.00            
ATOM     33  H11 BCD     1      15.810  20.700  11.990  1.00  0.00            
ATOM     34  H12 BCD     1      17.920  21.980  12.400  1.00  0.00            
ATOM     35  H13 BCD     1      19.350  20.420  13.130  1.00  0.00            
ATOM     36  H14 BCD     1      17.730  21.360  15.360  1.00  0.00            
ATOM     37  H15 BCD     1      19.260  23.170  15.310  1.00  0.00            
ATOM     38  H16 BCD     1      17.040  23.970  14.060  1.00  0.00            
ATOM     39  H17 BCD     1      15.150  21.870  15.280  1.00  0.00            
ATOM     40  H18 BCD     1      14.470  24.180  15.800  1.00  0.00            
ATOM     41  H19 BCD     1      14.900  24.830  14.280  1.00  0.00            
ATOM     42  H20 BCD     1      13.510  23.080  13.400  1.00  0.00            
ATOM     43  C13 BCD     1      13.930  16.210  14.150  1.00  0.00            
ATOM     44  O11 BCD     1      14.370  16.040  15.490  1.00  0.00            
ATOM     45  C14 BCD     1      15.250  16.390  13.310  1.00  0.00            
ATOM     46  O12 BCD     1      16.130  15.260  13.280  1.00  0.00            
ATOM     47  C15 BCD     1      16.000  17.700  13.660  1.00  0.00            
ATOM     48  O13 BCD     1      17.190  17.810  12.870  1.00  0.00            
ATOM     49  C16 BCD     1      14.980  18.800  13.490  1.00  0.00            
ATOM     50  C17 BCD     1      13.730  18.570  14.420  1.00  0.00            
ATOM     51  O14 BCD     1      13.090  17.370  14.050  1.00  0.00            
ATOM     52  C18 BCD     1      12.760  19.710  14.470  1.00  0.00            
ATOM     53  O15 BCD     1      12.030  19.890  13.290  1.00  0.00            
ATOM     54  H21 BCD     1      13.400  15.320  13.780  1.00  0.00            
ATOM     55  H22 BCD     1      14.880  16.480  12.280  1.00  0.00            
ATOM     56  H23 BCD     1      16.030  14.890  14.160  1.00  0.00            
ATOM     57  H24 BCD     1      16.280  17.750  14.720  1.00  0.00            
ATOM     58  H25 BCD     1      17.580  18.680  12.950  1.00  0.00            
ATOM     59  H26 BCD     1      14.600  18.740  12.460  1.00  0.00            
ATOM     60  H27 BCD     1      14.110  18.470  15.450  1.00  0.00            
ATOM     61  H28 BCD     1      12.030  19.490  15.270  1.00  0.00            
ATOM     62  H29 BCD     1      13.280  20.650  14.680  1.00  0.00            
ATOM     63  H30 BCD     1      12.670  19.760  12.580  1.00  0.00            
ATOM     64  C19 BCD     1      13.650  13.810  18.890  1.00  0.00            
ATOM     65  O16 BCD     1      14.120  14.830  19.640  1.00  0.00            
ATOM     66  C20 BCD     1      14.750  13.260  18.000  1.00  0.00            
ATOM     67  O17 BCD     1      15.740  12.690  18.860  1.00  0.00            
ATOM     68  C21 BCD     1      15.170  14.390  17.050  1.00  0.00            
ATOM     69  O18 BCD     1      16.270  14.110  16.180  1.00  0.00            
ATOM     70  C22 BCD     1      13.990  14.850  16.230  1.00  0.00            
ATOM     71  C23 BCD     1      12.840  15.220  17.150  1.00  0.00            
ATOM     72  O19 BCD     1      12.530  14.120  18.040  1.00  0.00            
ATOM     73  C24 BCD     1      11.630  15.480  16.400  1.00  0.00            
ATOM     74  O20 BCD     1      11.350  14.350  15.480  1.00  0.00            
ATOM     75  H31 BCD     1      13.260  13.040  19.570  1.00  0.00            
ATOM     76  H32 BCD     1      14.330  12.460  17.380  1.00  0.00            
ATOM     77  H33 BCD     1      16.510  12.490  18.320  1.00  0.00            
ATOM     78  H34 BCD     1      15.360  15.260  17.700  1.00  0.00            
ATOM     79  H35 BCD     1      17.110  14.150  16.650  1.00  0.00            
ATOM     80  H36 BCD     1      13.710  14.010  15.590  1.00  0.00            
ATOM     81  H37 BCD     1      13.060  16.160  17.670  1.00  0.00            
ATOM     82  H38 BCD     1      10.870  15.700  17.160  1.00  0.00            
ATOM     83  H39 BCD     1      11.780  16.410  15.830  1.00  0.00            
ATOM     84  H40 BCD     1      10.590  14.580  14.930  1.00  0.00            
ATOM     85  C25 BCD     1      14.150  16.210  23.460  1.00  0.00            
ATOM     86  O21 BCD     1      14.770  17.350  22.910  1.00  0.00            
ATOM     87  C26 BCD     1      15.040  14.990  23.200  1.00  0.00            
ATOM     88  O22 BCD     1      16.290  15.170  23.790  1.00  0.00            
ATOM     89  C27 BCD     1      15.170  14.750  21.690  1.00  0.00            
ATOM     90  O23 BCD     1      15.870  13.550  21.350  1.00  0.00            
ATOM     91  C28 BCD     1      13.800  14.700  21.000  1.00  0.00            
ATOM     92  C29 BCD     1      13.060  15.960  21.400  1.00  0.00            
ATOM     93  O24 BCD     1      12.920  16.060  22.800  1.00  0.00            
ATOM     94  C30 BCD     1      11.620  15.980  20.910  1.00  0.00            
ATOM     95  O25 BCD     1      10.740  14.990  21.420  1.00  0.00            
ATOM     96  H41 BCD     1      13.980  16.330  24.540  1.00  0.00            
ATOM     97  H42 BCD     1      14.480  14.200  23.720  1.00  0.00            
ATOM     98  H43 BCD     1      16.900  14.630  23.300  1.00  0.00            
ATOM     99  H44 BCD     1      15.640  15.650  21.250  1.00  0.00            
ATOM    100  H45 BCD     1      15.690  13.300  20.440  1.00  0.00            
ATOM    101  H46 BCD     1      13.240  13.810  21.290  1.00  0.00            
ATOM    102  H47 BCD     1      13.590  16.770  20.870  1.00  0.00            
ATOM    103  H48 BCD     1      11.230  16.950  21.210  1.00  0.00            
ATOM    104  H49 BCD     1      11.580  15.830  19.820  1.00  0.00            
ATOM    105  H50 BCD     1      10.380  15.370  22.230  1.00  0.00            
ATOM    106  C31 BCD     1      16.110  21.010  24.200  1.00  0.00            
ATOM    107  O26 BCD     1      15.860  21.620  22.950  1.00  0.00            
ATOM    108  C32 BCD     1      17.220  19.920  24.150  1.00  0.00            
ATOM    109  O27 BCD     1      18.340  20.470  23.580  1.00  0.00            
ATOM    110  C33 BCD     1      16.710  18.670  23.320  1.00  0.00            
ATOM    111  C34 BCD     1      15.340  18.220  23.850  1.00  0.00            
ATOM    112  C35 BCD     1      14.390  19.430  23.810  1.00  0.00            
ATOM    113  O28 BCD     1      14.920  20.530  24.580  1.00  0.00            
ATOM    114  C36 BCD     1      13.110  19.130  24.450  1.00  0.00            
ATOM    115  O29 BCD     1      12.280  20.220  24.470  1.00  0.00            
ATOM    116  O30 BCD     1      17.660  17.640  23.480  1.00  0.00            
ATOM    117  H51 BCD     1      16.370  21.800  24.920  1.00  0.00            
ATOM    118  H52 BCD     1      17.390  19.640  25.200  1.00  0.00            
ATOM    119  H53 BCD     1      18.870  19.670  23.440  1.00  0.00            
ATOM    120  H54 BCD     1      16.480  18.950  22.290  1.00  0.00            
ATOM    121  H55 BCD     1      17.320  16.800  23.170  1.00  0.00            
ATOM    122  H56 BCD     1      15.550  17.720  24.810  1.00  0.00            
ATOM    123  H57 BCD     1      14.200  19.800  22.790  1.00  0.00            
ATOM    124  H58 BCD     1      12.710  18.340  23.800  1.00  0.00            
ATOM    125  H59 BCD     1      13.290  18.670  25.430  1.00  0.00            
ATOM    126  H60 BCD     1      12.830  20.980  24.680  1.00  0.00            
ATOM    127  C37 BCD     1      16.140  25.410  21.250  1.00  0.00            
ATOM    128  O31 BCD     1      16.510  24.770  20.050  1.00  0.00            
ATOM    129  C38 BCD     1      17.210  25.050  22.320  1.00  0.00            
ATOM    130  O32 BCD     1      18.480  25.630  21.930  1.00  0.00            
ATOM    131  C39 BCD     1      17.260  23.540  22.610  1.00  0.00            
ATOM    132  O33 BCD     1      18.200  23.240  23.630  1.00  0.00            
ATOM    133  C40 BCD     1      15.800  23.030  22.900  1.00  0.00            
ATOM    134  C41 BCD     1      14.820  23.530  21.820  1.00  0.00            
ATOM    135  O34 BCD     1      14.880  24.960  21.700  1.00  0.00            
ATOM    136  C42 BCD     1      13.460  23.200  22.350  1.00  0.00            
ATOM    137  O35 BCD     1      13.300  23.660  23.690  1.00  0.00            
ATOM    138  H61 BCD     1      16.090  26.490  21.040  1.00  0.00            
ATOM    139  H62 BCD     1      16.890  25.610  23.200  1.00  0.00            
ATOM    140  H63 BCD     1      18.960  25.890  22.730  1.00  0.00            
ATOM    141  H64 BCD     1      17.600  22.980  21.720  1.00  0.00            
ATOM    142  H65 BCD     1      18.330  22.290  23.710  1.00  0.00            
ATOM    143  H66 BCD     1      15.540  23.400  23.900  1.00  0.00            
ATOM    144  H67 BCD     1      15.000  22.990  20.890  1.00  0.00            
ATOM    145  H68 BCD     1      12.690  23.430  21.600  1.00  0.00            
ATOM    146  H69 BCD     1      13.490  22.100  22.270  1.00  0.00            
ATOM    147  H70 BCD     1      12.440  23.360  23.990  1.00  0.00            
ATOM    148  C1  DB4     2       9.750  19.330  21.310  1.00  0.00            
ATOM    149  C2  DB4     2      10.500  20.470  20.540  1.00  0.00            
ATOM    150  O1  DB4     2      11.830  20.010  20.200  1.00  0.00            
ATOM    151  C3  DB4     2      12.610  20.870  19.470  1.00  0.00            
ATOM    152  O2  DB4     2      12.220  21.990  19.200  1.00  0.00            
ATOM    153  N1  DB4     2      13.640  20.140  18.810  1.00  0.00            
ATOM    154  C4  DB4     2      14.040  18.800  19.200  1.00  0.00            
ATOM    155  C5  DB4     2      15.370  18.290  18.660  1.00  0.00            
ATOM    156  C6  DB4     2      16.510  19.320  18.790  1.00  0.00            
ATOM    157  C7  DB4     2      17.810  18.920  18.590  1.00  0.00            
ATOM    158  C8  DB4     2      18.930  19.890  18.570  1.00  0.00            
ATOM    159  C9  DB4     2      19.000  20.780  19.660  1.00  0.00            
ATOM    160  C10 DB4     2      19.970  21.810  19.690  1.00  0.00            
ATOM    161  C11 DB4     2      20.880  21.970  18.600  1.00  0.00            
ATOM    162  Cl1 DB4     2      22.050  23.250  18.710  1.00  0.00            
ATOM    163  C12 DB4     2      20.840  21.100  17.470  1.00  0.00            
ATOM    164  C13 DB4     2      19.840  20.120  17.430  1.00  0.00            
ATOM    165  C14 DB4     2      19.950  19.150  16.270  1.00  0.00            
ATOM    166  C15 DB4     2      18.690  18.300  16.040  1.00  0.00            
ATOM    167  C16 DB4     2      18.540  17.200  17.080  1.00  0.00            
ATOM    168  C17 DB4     2      19.010  15.900  16.840  1.00  0.00            
ATOM    169  C18 DB4     2      18.810  14.970  17.860  1.00  0.00            
ATOM    170  C19 DB4     2      18.400  15.390  19.120  1.00  0.00            
ATOM    171  N2  DB4     2      18.130  16.630  19.400  1.00  0.00            
ATOM    172  C20 DB4     2      18.150  17.510  18.360  1.00  0.00            
ATOM    173  C21 DB4     2      16.080  20.770  18.800  1.00  0.00            
ATOM    174  C22 DB4     2      14.700  20.950  18.110  1.00  0.00            
ATOM    175  H1  DB4     2      10.230  18.900  22.190  1.00  0.00            
ATOM    176  H2  DB4     2       8.840  19.800  21.710  1.00  0.00            
ATOM    177  H3  DB4     2       9.430  18.590  20.560  1.00  0.00            
ATOM    178  H4  DB4     2      10.490  21.340  21.210  1.00  0.00            
ATOM    179  H5  DB4     2       9.930  20.730  19.640  1.00  0.00            
ATOM    180  H6  DB4     2      13.230  18.110  18.930  1.00  0.00            
ATOM    181  H7  DB4     2      14.180  18.800  20.290  1.00  0.00            
ATOM    182  H8  DB4     2      15.060  18.170  17.620  1.00  0.00            
ATOM    183  H9  DB4     2      15.630  17.320  19.110  1.00  0.00            
ATOM    184  H10 DB4     2      18.360  20.680  20.530  1.00  0.00            
ATOM    185  H11 DB4     2      20.070  22.420  20.580  1.00  0.00            
ATOM    186  H12 DB4     2      21.460  21.220  16.590  1.00  0.00            
ATOM    187  H13 DB4     2      20.750  18.470  16.560  1.00  0.00            
ATOM    188  H14 DB4     2      20.200  19.670  15.340  1.00  0.00            
ATOM    189  H15 DB4     2      18.720  17.910  15.020  1.00  0.00            
ATOM    190  H16 DB4     2      17.830  18.980  15.950  1.00  0.00            
ATOM    191  H17 DB4     2      19.560  15.640  15.940  1.00  0.00            
ATOM    192  H18 DB4     2      19.140  13.960  17.670  1.00  0.00            
ATOM    193  H19 DB4     2      18.470  14.730  19.980  1.00  0.00            
ATOM    194  H20 DB4     2      16.710  21.500  18.290  1.00  0.00            
ATOM    195  H21 DB4     2      16.100  21.230  19.800  1.00  0.00            
ATOM    196  H22 DB4     2      14.540  22.030  18.150  1.00  0.00            
ATOM    197  H23 DB4     2      14.740  20.680  17.050  1.00  0.00            
TER
ENDMDL
MODEL        1
ATOM      1  C1  BCD     1      30.480  18.370  18.630  1.00  0.00            
ATOM      2  O1  BCD     1      29.840  17.570  19.630  1.00  0.00            
ATOM      3  C2  BCD     1      31.230  19.550  19.270  1.00  0.00            
ATOM      4  O2  BCD     1      32.260  19.100  20.130  1.00  0.00            
ATOM      5  C3  BCD     1      30.210  20.390  19.930  1.00  0.00            
ATOM      6  O3  BCD     1      30.850  21.500  20.420  1.00  0.00            
ATOM      7  C4  BCD     1      29.200  20.860  18.800  1.00  0.00            
ATOM      8  C5  BCD     1      28.520  19.680  18.200  1.00  0.00            
ATOM      9  O4  BCD     1      29.550  18.830  17.650  1.00  0.00            
ATOM     10  C6  BCD     1      27.440  20.000  17.180  1.00  0.00            
ATOM     11  O5  BCD     1      27.860  20.930  16.230  1.00  0.00            
ATOM     12  H1  BCD     1      31.270  17.780  18.150  1.00  0.00            
ATOM     13  H2  BCD     1      31.660  20.120  18.440  1.00  0.00            
ATOM     14  H3  BCD     1      32.620  19.910  20.510  1.00  0.00            
ATOM     15  H4  BCD     1      29.630  19.860  20.690  1.00  0.00            
ATOM     16  H5  BCD     1      30.200  21.910  20.990  1.00  0.00            
ATOM     17  H6  BCD     1      29.680  21.490  18.040  1.00  0.00            
ATOM     18  H7  BCD     1      28.020  19.140  19.010  1.00  0.00            
ATOM     19  H8  BCD     1      27.090  19.040  16.780  1.00  0.00            
ATOM     20  H9  BCD     1      26.590  20.480  17.690  1.00  0.00            
ATOM     21  H10 BCD     1      27.060  21.140  15.730  1.00  0.00            
ATOM     22  C7  BCD     1      29.510  13.550  20.540  1.00  0.00            
ATOM     23  O6  BCD     1      28.250  13.890  21.090  1.00  0.00            
ATOM     24  C8  BCD     1      30.560  14.240  21.400  1.00  0.00            
ATOM     25  O7  BCD     1      30.380  13.910  22.760  1.00  0.00            
ATOM     26  C9  BCD     1      30.400  15.750  21.250  1.00  0.00            
ATOM     27  O8  BCD     1      31.430  16.540  21.940  1.00  0.00            
ATOM     28  C10 BCD     1      30.300  16.200  19.780  1.00  0.00            
ATOM     29  C11 BCD     1      29.310  15.320  18.970  1.00  0.00            
ATOM     30  O9  BCD     1      29.520  13.950  19.240  1.00  0.00            
ATOM     31  C12 BCD     1      29.340  15.530  17.470  1.00  0.00            
ATOM     32  O10 BCD     1      30.540  15.180  16.850  1.00  0.00            
ATOM     33  H11 BCD     1      29.560  12.450  20.520  1.00  0.00            
ATOM     34  H12 BCD     1      31.540  13.930  21.010  1.00  0.00            
ATOM     35  H13 BCD     1      30.900  14.510  23.300  1.00  0.00            
ATOM     36  H14 BCD     1      29.440  15.990  21.720  1.00  0.00            
ATOM     37  H15 BCD     1      31.310  17.480  21.820  1.00  0.00            
ATOM     38  H16 BCD     1      31.320  16.210  19.370  1.00  0.00            
ATOM     39  H17 BCD     1      28.320  15.590  19.370  1.00  0.00            
ATOM     40  H18 BCD     1      28.530  15.010  16.940  1.00  0.00            
ATOM     41  H19 BCD     1      29.110  16.580  17.210  1.00  0.00            
ATOM     42  H20 BCD     1      30.540  14.220  16.920  1.00  0.00            
ATOM     43  C13 BCD     1      24.530  12.710  22.250  1.00  0.00            
ATOM     44  O11 BCD     1      23.960  14.030  22.380  1.00  0.00            
ATOM     45  C14 BCD     1      25.700  12.480  23.230  1.00  0.00            
ATOM     46  O12 BCD     1      25.220  12.620  24.550  1.00  0.00            
ATOM     47  C15 BCD     1      26.940  13.350  22.890  1.00  0.00            
ATOM     48  O13 BCD     1      27.940  13.120  23.830  1.00  0.00            
ATOM     49  C16 BCD     1      27.310  12.890  21.460  1.00  0.00            
ATOM     50  C17 BCD     1      26.150  13.080  20.440  1.00  0.00            
ATOM     51  O14 BCD     1      24.950  12.370  20.960  1.00  0.00            
ATOM     52  C18 BCD     1      26.430  12.550  19.080  1.00  0.00            
ATOM     53  O15 BCD     1      26.720  11.130  19.180  1.00  0.00            
ATOM     54  H21 BCD     1      23.750  11.990  22.520  1.00  0.00            
ATOM     55  H22 BCD     1      26.020  11.420  23.260  1.00  0.00            
ATOM     56  H23 BCD     1      25.870  12.260  25.160  1.00  0.00            
ATOM     57  H24 BCD     1      26.770  14.430  22.810  1.00  0.00            
ATOM     58  H25 BCD     1      28.780  13.330  23.420  1.00  0.00            
ATOM     59  H26 BCD     1      27.600  11.840  21.570  1.00  0.00            
ATOM     60  H27 BCD     1      25.970  14.150  20.330  1.00  0.00            
ATOM     61  H28 BCD     1      25.560  12.730  18.440  1.00  0.00            
ATOM     62  H29 BCD     1      27.300  13.060  18.650  1.00  0.00            
ATOM     63  H30 BCD     1      26.000  10.770  19.710  1.00  0.00            
ATOM     64  C19 BCD     1      20.310  15.830  22.230  1.00  0.00            
ATOM     65  O16 BCD     1      20.880  17.070  22.580  1.00  0.00            
ATOM     66  C20 BCD     1      20.570  14.810  23.350  1.00  0.00            
ATOM     67  O17 BCD     1      20.170  15.250  24.670  1.00  0.00            
ATOM     68  C21 BCD     1      22.040  14.480  23.470  1.00  0.00            
ATOM     69  O18 BCD     1      22.460  13.480  24.490  1.00  0.00            
ATOM     70  C22 BCD     1      22.580  14.020  22.150  1.00  0.00            
ATOM     71  C23 BCD     1      22.270  14.890  20.960  1.00  0.00            
ATOM     72  O19 BCD     1      20.880  15.240  21.020  1.00  0.00            
ATOM     73  C24 BCD     1      22.680  14.350  19.650  1.00  0.00            
ATOM     74  O20 BCD     1      22.130  13.150  19.240  1.00  0.00            
ATOM     75  H31 BCD     1      19.230  15.910  22.090  1.00  0.00            
ATOM     76  H32 BCD     1      19.940  13.970  23.020  1.00  0.00            
ATOM     77  H33 BCD     1      20.230  16.210  24.590  1.00  0.00            
ATOM     78  H34 BCD     1      22.590  15.380  23.760  1.00  0.00            
ATOM     79  H35 BCD     1      23.410  13.320  24.400  1.00  0.00            
ATOM     80  H36 BCD     1      22.090  13.040  22.010  1.00  0.00            
ATOM     81  H37 BCD     1      22.850  15.810  21.090  1.00  0.00            
ATOM     82  H38 BCD     1      22.360  15.170  19.000  1.00  0.00            
ATOM     83  H39 BCD     1      23.770  14.260  19.560  1.00  0.00            
ATOM     84  H40 BCD     1      22.320  12.950  18.320  1.00  0.00            
ATOM     85  C25 BCD     1      19.740  20.910  22.540  1.00  0.00            
ATOM     86  O21 BCD     1      21.080  21.340  22.220  1.00  0.00            
ATOM     87  C26 BCD     1      19.690  20.310  23.960  1.00  0.00            
ATOM     88  O22 BCD     1      20.270  21.340  24.730  1.00  0.00            
ATOM     89  C27 BCD     1      20.450  18.990  23.930  1.00  0.00            
ATOM     90  O23 BCD     1      20.230  18.190  25.150  1.00  0.00            
ATOM     91  C28 BCD     1      20.000  18.140  22.780  1.00  0.00            
ATOM     92  C29 BCD     1      19.970  18.880  21.380  1.00  0.00            
ATOM     93  O24 BCD     1      19.180  20.040  21.600  1.00  0.00            
ATOM     94  C30 BCD     1      19.500  18.070  20.210  1.00  0.00            
ATOM     95  O25 BCD     1      18.210  17.540  20.320  1.00  0.00            
ATOM     96  H41 BCD     1      19.170  21.850  22.600  1.00  0.00            
ATOM     97  H42 BCD     1      18.640  20.130  24.240  1.00  0.00            
ATOM     98  H43 BCD     1      20.190  21.060  25.640  1.00  0.00            
ATOM     99  H44 BCD     1      21.530  19.180  23.830  1.00  0.00            
ATOM    100  H45 BCD     1      20.590  18.610  25.940  1.00  0.00            
ATOM    101  H46 BCD     1      19.000  17.710  22.880  1.00  0.00            
ATOM    102  H47 BCD     1      20.920  19.280  20.980  1.00  0.00            
ATOM    103  H48 BCD     1      19.530  18.710  19.320  1.00  0.00            
ATOM    104  H49 BCD     1      20.200  17.260  19.970  1.00  0.00            
ATOM    105  H50 BCD     1      17.570  18.260  20.330  1.00  0.00            
ATOM    106  C31 BCD     1      23.360  24.360  20.790  1.00  0.00            
ATOM    107  O26 BCD     1      24.400  23.410  20.620  1.00  0.00            
ATOM    108  C32 BCD     1      22.910  24.490  22.240  1.00  0.00            
ATOM    109  O27 BCD     1      24.030  24.860  23.100  1.00  0.00            
ATOM    110  C33 BCD     1      22.330  23.240  22.840  1.00  0.00            
ATOM    111  C34 BCD     1      21.270  22.660  21.850  1.00  0.00            
ATOM    112  C35 BCD     1      21.620  22.760  20.350  1.00  0.00            
ATOM    113  O28 BCD     1      22.170  24.060  20.020  1.00  0.00            
ATOM    114  C36 BCD     1      20.430  22.340  19.500  1.00  0.00            
ATOM    115  O29 BCD     1      19.260  23.280  19.590  1.00  0.00            
ATOM    116  O30 BCD     1      21.740  23.550  24.110  1.00  0.00            
ATOM    117  H51 BCD     1      23.730  25.300  20.360  1.00  0.00            
ATOM    118  H52 BCD     1      22.190  25.310  22.160  1.00  0.00            
ATOM    119  H53 BCD     1      23.700  24.800  24.000  1.00  0.00            
ATOM    120  H54 BCD     1      23.120  22.490  22.840  1.00  0.00            
ATOM    121  H55 BCD     1      21.280  22.750  24.390  1.00  0.00            
ATOM    122  H56 BCD     1      20.320  23.190  22.020  1.00  0.00            
ATOM    123  H57 BCD     1      22.390  22.020  20.110  1.00  0.00            
ATOM    124  H58 BCD     1      20.750  22.220  18.460  1.00  0.00            
ATOM    125  H59 BCD     1      20.000  21.340  19.670  1.00  0.00            
ATOM    126  H60 BCD     1      19.540  24.170  19.370  1.00  0.00            
ATOM    127  C37 BCD     1      28.440  23.000  19.600  1.00  0.00            
ATOM    128  O31 BCD     1      28.190  21.600  19.420  1.00  0.00            
ATOM    129  C38 BCD     1      28.160  23.420  21.030  1.00  0.00            
ATOM    130  O32 BCD     1      29.090  22.850  21.960  1.00  0.00            
ATOM    131  C39 BCD     1      26.720  23.280  21.410  1.00  0.00            
ATOM    132  O33 BCD     1      26.510  23.870  22.660  1.00  0.00            
ATOM    133  C40 BCD     1      25.700  23.830  20.380  1.00  0.00            
ATOM    134  C41 BCD     1      26.070  23.320  18.990  1.00  0.00            
ATOM    135  O34 BCD     1      27.470  23.720  18.820  1.00  0.00            
ATOM    136  C42 BCD     1      25.220  23.960  17.800  1.00  0.00            
ATOM    137  O35 BCD     1      25.410  25.330  17.820  1.00  0.00            
ATOM    138  H61 BCD     1      29.510  23.190  19.450  1.00  0.00            
ATOM    139  H62 BCD     1      28.300  24.510  21.070  1.00  0.00            
ATOM    140  H63 BCD     1      28.770  23.130  22.830  1.00  0.00            
ATOM    141  H64 BCD     1      26.580  22.210  21.600  1.00  0.00            
ATOM    142  H65 BCD     1      25.560  23.980  22.710  1.00  0.00            
ATOM    143  H66 BCD     1      25.760  24.920  20.330  1.00  0.00            
ATOM    144  H67 BCD     1      25.950  22.230  18.980  1.00  0.00            
ATOM    145  H68 BCD     1      25.620  23.580  16.850  1.00  0.00            
ATOM    146  H69 BCD     1      24.170  23.660  17.910  1.00  0.00            
ATOM    147  H70 BCD     1      24.640  25.800  17.510  1.00  0.00            
ATOM    148  C1  DB4     2      20.980  20.050  16.640  1.00  0.00            
ATOM    149  C2  DB4     2      21.850  18.850  16.830  1.00  0.00            
ATOM    150  O1  DB4     2      22.710  18.960  18.010  1.00  0.00            
ATOM    151  C3  DB4     2      23.810  18.120  18.110  1.00  0.00            
ATOM    152  O2  DB4     2      24.130  17.310  17.260  1.00  0.00            
ATOM    153  N1  DB4     2      24.410  18.320  19.320  1.00  0.00            
ATOM    154  C4  DB4     2      24.280  19.660  20.040  1.00  0.00            
ATOM    155  C5  DB4     2      24.290  19.450  21.550  1.00  0.00            
ATOM    156  C6  DB4     2      25.430  18.640  22.060  1.00  0.00            
ATOM    157  C7  DB4     2      25.750  18.630  23.390  1.00  0.00            
ATOM    158  C8  DB4     2      27.020  18.080  23.870  1.00  0.00            
ATOM    159  C9  DB4     2      28.210  18.680  23.440  1.00  0.00            
ATOM    160  C10 DB4     2      29.450  18.190  23.860  1.00  0.00            
ATOM    161  C11 DB4     2      29.440  17.040  24.720  1.00  0.00            
ATOM    162  Cl1 DB4     2      30.860  16.400  25.530  1.00  0.00            
ATOM    163  C12 DB4     2      28.250  16.400  24.990  1.00  0.00            
ATOM    164  C13 DB4     2      27.030  16.870  24.610  1.00  0.00            
ATOM    165  C14 DB4     2      25.770  16.160  24.990  1.00  0.00            
ATOM    166  C15 DB4     2      24.820  17.000  25.880  1.00  0.00            
ATOM    167  C16 DB4     2      24.590  18.500  25.660  1.00  0.00            
ATOM    168  C17 DB4     2      23.840  19.170  26.630  1.00  0.00            
ATOM    169  C18 DB4     2      23.550  20.530  26.430  1.00  0.00            
ATOM    170  C19 DB4     2      24.080  21.180  25.310  1.00  0.00            
ATOM    171  N2  DB4     2      24.770  20.520  24.340  1.00  0.00            
ATOM    172  C20 DB4     2      24.990  19.230  24.500  1.00  0.00            
ATOM    173  C21 DB4     2      26.260  17.940  21.000  1.00  0.00            
ATOM    174  C22 DB4     2      25.480  17.360  19.820  1.00  0.00            
ATOM    175  H1  DB4     2      20.490  20.100  15.670  1.00  0.00            
ATOM    176  H2  DB4     2      20.150  20.100  17.360  1.00  0.00            
ATOM    177  H3  DB4     2      21.630  20.910  16.840  1.00  0.00            
ATOM    178  H4  DB4     2      22.430  18.750  15.900  1.00  0.00            
ATOM    179  H5  DB4     2      21.250  17.930  16.830  1.00  0.00            
ATOM    180  H6  DB4     2      23.310  20.070  19.740  1.00  0.00            
ATOM    181  H7  DB4     2      25.140  20.270  19.750  1.00  0.00            
ATOM    182  H8  DB4     2      23.370  19.020  21.960  1.00  0.00            
ATOM    183  H9  DB4     2      24.390  20.490  21.870  1.00  0.00            
ATOM    184  H10 DB4     2      28.260  19.540  22.780  1.00  0.00            
ATOM    185  H11 DB4     2      30.330  18.810  23.750  1.00  0.00            
ATOM    186  H12 DB4     2      28.280  15.470  25.560  1.00  0.00            
ATOM    187  H13 DB4     2      25.870  15.180  25.470  1.00  0.00            
ATOM    188  H14 DB4     2      25.210  15.850  24.100  1.00  0.00            
ATOM    189  H15 DB4     2      25.260  16.900  26.880  1.00  0.00            
ATOM    190  H16 DB4     2      23.890  16.430  25.860  1.00  0.00            
ATOM    191  H17 DB4     2      23.320  18.660  27.440  1.00  0.00            
ATOM    192  H18 DB4     2      23.000  21.050  27.210  1.00  0.00            
ATOM    193  H19 DB4     2      23.770  22.220  25.150  1.00  0.00            
ATOM    194  H20 DB4     2      26.900  17.140  21.410  1.00  0.00            
ATOM    195  H21 DB4     2      26.940  18.690  20.580  1.00  0.00            
ATOM    196  H22 DB4     2      26.150  17.070  19.010  1.00  0.00            
ATOM    197  H23 DB4     2      24.930  16.470  20.160  1.00  0.00            
TER
ENDMDL
MODEL        1
ATOM      1  C1  BCD     1      27.880  23.390  16.520  1.00  0.00            
ATOM      2  O1  BCD     1      26.590  22.710  16.560  1.00  0.00            
ATOM      3  C2  BCD     1      28.990  22.690  17.420  1.00  0.00            
ATOM      4  O2  BCD     1      29.150  21.330  17.070  1.00  0.00            
ATOM      5  C3  BCD     1      28.520  22.770  18.830  1.00  0.00            
ATOM      6  O3  BCD     1      29.540  22.210  19.690  1.00  0.00            
ATOM      7  C4  BCD     1      28.200  24.140  19.290  1.00  0.00            
ATOM      8  C5  BCD     1      27.290  24.870  18.340  1.00  0.00            
ATOM      9  O4  BCD     1      27.720  24.740  17.010  1.00  0.00            
ATOM     10  C6  BCD     1      27.100  26.310  18.630  1.00  0.00            
ATOM     11  O5  BCD     1      26.290  27.060  17.710  1.00  0.00            
ATOM     12  H1  BCD     1      28.320  23.410  15.520  1.00  0.00            
ATOM     13  H2  BCD     1      29.940  23.190  17.190  1.00  0.00            
ATOM     14  H3  BCD     1      29.870  20.840  17.480  1.00  0.00            
ATOM     15  H4  BCD     1      27.610  22.150  18.930  1.00  0.00            
ATOM     16  H5  BCD     1      29.400  22.460  20.600  1.00  0.00            
ATOM     17  H6  BCD     1      29.100  24.770  19.240  1.00  0.00            
ATOM     18  H7  BCD     1      26.270  24.440  18.300  1.00  0.00            
ATOM     19  H8  BCD     1      26.450  26.440  19.510  1.00  0.00            
ATOM     20  H9  BCD     1      28.040  26.890  18.720  1.00  0.00            
ATOM     21  H10 BCD     1      26.630  27.960  17.700  1.00  0.00            
ATOM     22  C7  BCD     1      23.680  21.500  13.860  1.00  0.00            
ATOM     23  O6  BCD     1      22.990  21.010  14.900  1.00  0.00            
ATOM     24  C8  BCD     1      25.030  20.770  13.750  1.00  0.00            
ATOM     25  O7  BCD     1      24.830  19.340  13.560  1.00  0.00            
ATOM     26  C9  BCD     1      25.890  21.040  14.980  1.00  0.00            
ATOM     27  O8  BCD     1      27.210  20.550  14.720  1.00  0.00            
ATOM     28  C10 BCD     1      25.970  22.550  15.280  1.00  0.00            
ATOM     29  C11 BCD     1      24.630  23.250  15.220  1.00  0.00            
ATOM     30  O9  BCD     1      23.900  22.900  14.030  1.00  0.00            
ATOM     31  C12 BCD     1      24.750  24.740  15.170  1.00  0.00            
ATOM     32  O10 BCD     1      25.380  25.290  13.980  1.00  0.00            
ATOM     33  H11 BCD     1      23.050  21.520  12.970  1.00  0.00            
ATOM     34  H12 BCD     1      25.570  21.210  12.900  1.00  0.00            
ATOM     35  H13 BCD     1      25.610  18.820  13.760  1.00  0.00            
ATOM     36  H14 BCD     1      25.470  20.560  15.880  1.00  0.00            
ATOM     37  H15 BCD     1      27.730  20.580  15.530  1.00  0.00            
ATOM     38  H16 BCD     1      26.670  22.960  14.540  1.00  0.00            
ATOM     39  H17 BCD     1      24.010  23.030  16.100  1.00  0.00            
ATOM     40  H18 BCD     1      23.750  25.140  15.360  1.00  0.00            
ATOM     41  H19 BCD     1      25.320  24.950  16.090  1.00  0.00            
ATOM     42  H20 BCD     1      25.640  26.210  14.120  1.00  0.00            
ATOM     43  C13 BCD     1      19.680  18.990  15.990  1.00  0.00            
ATOM     44  O11 BCD     1      19.730  19.590  17.290  1.00  0.00            
ATOM     45  C14 BCD     1      21.000  18.240  15.740  1.00  0.00            
ATOM     46  O12 BCD     1      21.140  17.120  16.620  1.00  0.00            
ATOM     47  C15 BCD     1      22.180  19.100  15.680  1.00  0.00            
ATOM     48  O13 BCD     1      23.340  18.300  15.370  1.00  0.00            
ATOM     49  C16 BCD     1      21.950  20.200  14.660  1.00  0.00            
ATOM     50  C17 BCD     1      20.650  20.930  14.960  1.00  0.00            
ATOM     51  O14 BCD     1      19.570  19.990  14.980  1.00  0.00            
ATOM     52  C18 BCD     1      20.340  21.910  13.870  1.00  0.00            
ATOM     53  O15 BCD     1      19.060  22.470  14.100  1.00  0.00            
ATOM     54  H21 BCD     1      18.790  18.350  15.910  1.00  0.00            
ATOM     55  H22 BCD     1      20.820  17.870  14.720  1.00  0.00            
ATOM     56  H23 BCD     1      21.960  16.650  16.440  1.00  0.00            
ATOM     57  H24 BCD     1      22.340  19.590  16.650  1.00  0.00            
ATOM     58  H25 BCD     1      23.950  18.940  14.990  1.00  0.00            
ATOM     59  H26 BCD     1      22.030  19.770  13.650  1.00  0.00            
ATOM     60  H27 BCD     1      20.650  21.600  15.830  1.00  0.00            
ATOM     61  H28 BCD     1      21.110  22.700  13.880  1.00  0.00            
ATOM     62  H29 BCD     1      20.340  21.480  12.860  1.00  0.00            
ATOM     63  H30 BCD     1      18.440  21.750  14.210  1.00  0.00            
ATOM     64  C19 BCD     1      17.550  19.960  20.920  1.00  0.00            
ATOM     65  O16 BCD     1      18.540  20.520  21.710  1.00  0.00            
ATOM     66  C20 BCD     1      17.940  18.560  20.480  1.00  0.00            
ATOM     67  O17 BCD     1      18.270  17.680  21.560  1.00  0.00            
ATOM     68  C21 BCD     1      19.010  18.480  19.350  1.00  0.00            
ATOM     69  O18 BCD     1      19.070  17.180  18.640  1.00  0.00            
ATOM     70  C22 BCD     1      18.630  19.440  18.230  1.00  0.00            
ATOM     71  C23 BCD     1      18.150  20.820  18.730  1.00  0.00            
ATOM     72  O19 BCD     1      17.200  20.650  19.780  1.00  0.00            
ATOM     73  C24 BCD     1      17.570  21.770  17.690  1.00  0.00            
ATOM     74  O20 BCD     1      16.430  21.140  17.100  1.00  0.00            
ATOM     75  H31 BCD     1      16.640  19.860  21.520  1.00  0.00            
ATOM     76  H32 BCD     1      17.100  18.100  19.940  1.00  0.00            
ATOM     77  H33 BCD     1      18.330  16.810  21.160  1.00  0.00            
ATOM     78  H34 BCD     1      20.010  18.730  19.730  1.00  0.00            
ATOM     79  H35 BCD     1      19.510  17.280  17.790  1.00  0.00            
ATOM     80  H36 BCD     1      17.720  19.010  17.770  1.00  0.00            
ATOM     81  H37 BCD     1      19.100  21.240  19.080  1.00  0.00            
ATOM     82  H38 BCD     1      17.360  22.810  17.980  1.00  0.00            
ATOM     83  H39 BCD     1      18.410  21.860  16.980  1.00  0.00            
ATOM     84  H40 BCD     1      16.030  20.690  17.850  1.00  0.00            
ATOM     85  C25 BCD     1      19.540  22.360  25.140  1.00  0.00            
ATOM     86  O21 BCD     1      20.900  22.080  24.700  1.00  0.00            
ATOM     87  C26 BCD     1      18.750  21.090  25.360  1.00  0.00            
ATOM     88  O22 BCD     1      19.370  20.340  26.430  1.00  0.00            
ATOM     89  C27 BCD     1      18.720  20.270  24.040  1.00  0.00            
ATOM     90  O23 BCD     1      18.180  18.930  24.250  1.00  0.00            
ATOM     91  C28 BCD     1      18.170  21.150  22.930  1.00  0.00            
ATOM     92  C29 BCD     1      18.850  22.440  22.810  1.00  0.00            
ATOM     93  O24 BCD     1      18.910  23.100  24.090  1.00  0.00            
ATOM     94  C30 BCD     1      18.090  23.410  21.900  1.00  0.00            
ATOM     95  O25 BCD     1      16.800  23.750  22.370  1.00  0.00            
ATOM     96  H41 BCD     1      19.520  22.910  26.090  1.00  0.00            
ATOM     97  H42 BCD     1      17.690  21.290  25.580  1.00  0.00            
ATOM     98  H43 BCD     1      19.200  19.410  26.280  1.00  0.00            
ATOM     99  H44 BCD     1      19.780  20.140  23.780  1.00  0.00            
ATOM    100  H45 BCD     1      18.290  18.470  23.410  1.00  0.00            
ATOM    101  H46 BCD     1      17.080  21.240  23.050  1.00  0.00            
ATOM    102  H47 BCD     1      19.850  22.250  22.410  1.00  0.00            
ATOM    103  H48 BCD     1      18.640  24.360  21.860  1.00  0.00            
ATOM    104  H49 BCD     1      17.980  22.980  20.900  1.00  0.00            
ATOM    105  H50 BCD     1      16.740  24.640  22.000  1.00  0.00            
ATOM    106  C31 BCD     1      24.710  23.530  25.620  1.00  0.00            
ATOM    107  O26 BCD     1      25.150  23.680  24.250  1.00  0.00            
ATOM    108  C32 BCD     1      24.430  22.110  25.810  1.00  0.00            
ATOM    109  O27 BCD     1      25.570  21.350  25.450  1.00  0.00            
ATOM    110  C33 BCD     1      23.250  21.660  24.980  1.00  0.00            
ATOM    111  C34 BCD     1      22.010  22.510  25.400  1.00  0.00            
ATOM    112  C35 BCD     1      22.270  24.000  25.170  1.00  0.00            
ATOM    113  O28 BCD     1      23.500  24.340  25.830  1.00  0.00            
ATOM    114  C36 BCD     1      21.230  24.900  25.770  1.00  0.00            
ATOM    115  O29 BCD     1      21.060  24.570  27.140  1.00  0.00            
ATOM    116  O30 BCD     1      22.980  20.230  25.170  1.00  0.00            
ATOM    117  H51 BCD     1      25.420  23.880  26.380  1.00  0.00            
ATOM    118  H52 BCD     1      24.170  21.940  26.870  1.00  0.00            
ATOM    119  H53 BCD     1      25.410  20.410  25.510  1.00  0.00            
ATOM    120  H54 BCD     1      23.490  21.760  23.920  1.00  0.00            
ATOM    121  H55 BCD     1      22.570  20.070  26.020  1.00  0.00            
ATOM    122  H56 BCD     1      21.750  22.390  26.460  1.00  0.00            
ATOM    123  H57 BCD     1      22.400  24.220  24.110  1.00  0.00            
ATOM    124  H58 BCD     1      21.590  25.940  25.730  1.00  0.00            
ATOM    125  H59 BCD     1      20.330  24.890  25.150  1.00  0.00            
ATOM    126  H60 BCD     1      21.900  24.770  27.560  1.00  0.00            
ATOM    127  C37 BCD     1      28.110  24.790  21.610  1.00  0.00            
ATOM    128  O31 BCD     1      27.530  24.050  20.580  1.00  0.00            
ATOM    129  C38 BCD     1      28.500  23.810  22.770  1.00  0.00            
ATOM    130  O32 BCD     1      29.350  22.740  22.320  1.00  0.00            
ATOM    131  C39 BCD     1      27.290  23.210  23.500  1.00  0.00            
ATOM    132  O33 BCD     1      27.730  22.520  24.680  1.00  0.00            
ATOM    133  C40 BCD     1      26.340  24.330  23.940  1.00  0.00            
ATOM    134  C41 BCD     1      26.060  25.300  22.740  1.00  0.00            
ATOM    135  O34 BCD     1      27.230  25.870  22.140  1.00  0.00            
ATOM    136  C42 BCD     1      25.060  26.380  23.180  1.00  0.00            
ATOM    137  O35 BCD     1      25.580  27.050  24.330  1.00  0.00            
ATOM    138  H61 BCD     1      29.010  25.260  21.190  1.00  0.00            
ATOM    139  H62 BCD     1      29.070  24.410  23.490  1.00  0.00            
ATOM    140  H63 BCD     1      29.360  22.230  23.130  1.00  0.00            
ATOM    141  H64 BCD     1      26.820  22.480  22.840  1.00  0.00            
ATOM    142  H65 BCD     1      26.930  22.070  24.980  1.00  0.00            
ATOM    143  H66 BCD     1      26.750  24.830  24.820  1.00  0.00            
ATOM    144  H67 BCD     1      25.530  24.740  21.960  1.00  0.00            
ATOM    145  H68 BCD     1      24.890  27.100  22.360  1.00  0.00            
ATOM    146  H69 BCD     1      24.110  25.890  23.410  1.00  0.00            
ATOM    147  H70 BCD     1      24.870  27.240  24.950  1.00  0.00            
ATOM    148  C1  DB4     2      18.430  25.500  18.420  1.00  0.00            
ATOM    149  C2  DB4     2      19.540  26.050  19.380  1.00  0.00            
ATOM    150  O1  DB4     2      20.260  24.850  19.640  1.00  0.00            
ATOM    151  C3  DB4     2      21.320  24.880  20.470  1.00  0.00            
ATOM    152  O2  DB4     2      21.660  25.780  21.140  1.00  0.00            
ATOM    153  N1  DB4     2      21.970  23.620  20.440  1.00  0.00            
ATOM    154  C4  DB4     2      21.690  22.540  19.480  1.00  0.00            
ATOM    155  C5  DB4     2      21.850  21.070  19.950  1.00  0.00            
ATOM    156  C6  DB4     2      23.220  20.830  20.530  1.00  0.00            
ATOM    157  C7  DB4     2      23.870  19.590  20.670  1.00  0.00            
ATOM    158  C8  DB4     2      25.300  19.530  21.110  1.00  0.00            
ATOM    159  C9  DB4     2      25.660  19.540  22.450  1.00  0.00            
ATOM    160  C10 DB4     2      27.010  19.630  22.910  1.00  0.00            
ATOM    161  C11 DB4     2      28.030  19.660  21.890  1.00  0.00            
ATOM    162  Cl1 DB4     2      29.690  19.660  22.560  1.00  0.00            
ATOM    163  C12 DB4     2      27.690  19.640  20.520  1.00  0.00            
ATOM    164  C13 DB4     2      26.330  19.580  20.160  1.00  0.00            
ATOM    165  C14 DB4     2      25.990  19.720  18.700  1.00  0.00            
ATOM    166  C15 DB4     2      25.260  18.500  18.140  1.00  0.00            
ATOM    167  C16 DB4     2      24.100  17.830  18.900  1.00  0.00            
ATOM    168  C17 DB4     2      23.620  16.550  18.400  1.00  0.00            
ATOM    169  C18 DB4     2      22.600  15.900  19.110  1.00  0.00            
ATOM    170  C19 DB4     2      22.060  16.520  20.240  1.00  0.00            
ATOM    171  N2  DB4     2      22.410  17.720  20.730  1.00  0.00            
ATOM    172  C20 DB4     2      23.420  18.340  20.070  1.00  0.00            
ATOM    173  C21 DB4     2      23.950  22.080  20.970  1.00  0.00            
ATOM    174  C22 DB4     2      23.050  23.330  21.360  1.00  0.00            
ATOM    175  H1  DB4     2      17.750  24.850  18.970  1.00  0.00            
ATOM    176  H2  DB4     2      17.780  26.300  18.030  1.00  0.00            
ATOM    177  H3  DB4     2      18.970  24.930  17.650  1.00  0.00            
ATOM    178  H4  DB4     2      19.180  26.570  20.280  1.00  0.00            
ATOM    179  H5  DB4     2      20.100  26.740  18.740  1.00  0.00            
ATOM    180  H6  DB4     2      22.280  22.790  18.590  1.00  0.00            
ATOM    181  H7  DB4     2      20.690  22.500  19.030  1.00  0.00            
ATOM    182  H8  DB4     2      21.820  20.460  19.040  1.00  0.00            
ATOM    183  H9  DB4     2      21.130  20.770  20.710  1.00  0.00            
ATOM    184  H10 DB4     2      24.900  19.570  23.230  1.00  0.00            
ATOM    185  H11 DB4     2      27.230  19.590  23.970  1.00  0.00            
ATOM    186  H12 DB4     2      28.480  19.750  19.790  1.00  0.00            
ATOM    187  H13 DB4     2      26.910  19.850  18.110  1.00  0.00            
ATOM    188  H14 DB4     2      25.370  20.600  18.500  1.00  0.00            
ATOM    189  H15 DB4     2      26.050  17.760  17.970  1.00  0.00            
ATOM    190  H16 DB4     2      24.990  18.720  17.100  1.00  0.00            
ATOM    191  H17 DB4     2      24.000  16.130  17.480  1.00  0.00            
ATOM    192  H18 DB4     2      22.140  14.940  18.880  1.00  0.00            
ATOM    193  H19 DB4     2      21.210  16.110  20.780  1.00  0.00            
ATOM    194  H20 DB4     2      24.650  22.400  20.180  1.00  0.00            
ATOM    195  H21 DB4     2      24.700  21.850  21.730  1.00  0.00            
ATOM    196  H22 DB4     2      22.530  23.170  22.310  1.00  0.00            
ATOM    197  H23 DB4     2      23.660  24.230  21.500  1.00  0.00            
TER
ENDMDL
MODEL        1
ATOM      1  C1  BCD     1      16.380  25.310  18.670  1.00  0.00            
ATOM      2  O1  BCD     1      15.440  24.660  17.800  1.00  0.00            
ATOM      3  C2  BCD     1      17.830  24.890  18.320  1.00  0.00            
ATOM      4  O2  BCD     1      18.200  25.230  17.040  1.00  0.00            
ATOM      5  C3  BCD     1      18.070  23.410  18.520  1.00  0.00            
ATOM      6  O3  BCD     1      19.410  22.990  18.300  1.00  0.00            
ATOM      7  C4  BCD     1      17.660  23.080  19.970  1.00  0.00            
ATOM      8  C5  BCD     1      16.240  23.590  20.340  1.00  0.00            
ATOM      9  O4  BCD     1      16.030  24.980  20.020  1.00  0.00            
ATOM     10  C6  BCD     1      15.810  23.300  21.790  1.00  0.00            
ATOM     11  O5  BCD     1      16.500  24.170  22.710  1.00  0.00            
ATOM     12  H1  BCD     1      16.340  26.400  18.520  1.00  0.00            
ATOM     13  H2  BCD     1      18.600  25.400  18.920  1.00  0.00            
ATOM     14  H3  BCD     1      19.140  25.030  17.000  1.00  0.00            
ATOM     15  H4  BCD     1      17.430  22.840  17.840  1.00  0.00            
ATOM     16  H5  BCD     1      19.600  22.150  18.740  1.00  0.00            
ATOM     17  H6  BCD     1      18.360  23.520  20.700  1.00  0.00            
ATOM     18  H7  BCD     1      15.460  23.050  19.790  1.00  0.00            
ATOM     19  H8  BCD     1      14.720  23.380  21.910  1.00  0.00            
ATOM     20  H9  BCD     1      16.040  22.240  21.940  1.00  0.00            
ATOM     21  H10 BCD     1      16.410  25.010  22.250  1.00  0.00            
ATOM     22  C7  BCD     1      12.370  25.490  15.180  1.00  0.00            
ATOM     23  O6  BCD     1      12.300  24.110  14.760  1.00  0.00            
ATOM     24  C8  BCD     1      13.770  26.010  14.840  1.00  0.00            
ATOM     25  O7  BCD     1      14.050  25.830  13.440  1.00  0.00            
ATOM     26  C9  BCD     1      14.810  25.320  15.620  1.00  0.00            
ATOM     27  O8  BCD     1      16.120  25.760  15.360  1.00  0.00            
ATOM     28  C10 BCD     1      14.490  25.500  17.120  1.00  0.00            
ATOM     29  C11 BCD     1      13.100  25.020  17.460  1.00  0.00            
ATOM     30  O9  BCD     1      12.130  25.630  16.550  1.00  0.00            
ATOM     31  C12 BCD     1      12.690  25.390  18.870  1.00  0.00            
ATOM     32  O10 BCD     1      12.760  26.780  19.140  1.00  0.00            
ATOM     33  H11 BCD     1      11.640  26.120  14.660  1.00  0.00            
ATOM     34  H12 BCD     1      13.850  27.080  15.050  1.00  0.00            
ATOM     35  H13 BCD     1      14.680  26.470  13.110  1.00  0.00            
ATOM     36  H14 BCD     1      14.770  24.250  15.400  1.00  0.00            
ATOM     37  H15 BCD     1      16.770  25.250  15.860  1.00  0.00            
ATOM     38  H16 BCD     1      14.530  26.560  17.420  1.00  0.00            
ATOM     39  H17 BCD     1      13.130  23.920  17.470  1.00  0.00            
ATOM     40  H18 BCD     1      11.670  25.020  19.060  1.00  0.00            
ATOM     41  H19 BCD     1      13.380  24.850  19.530  1.00  0.00            
ATOM     42  H20 BCD     1      12.750  26.890  20.100  1.00  0.00            
ATOM     43  C13 BCD     1       9.610  21.640  12.930  1.00  0.00            
ATOM     44  O11 BCD     1      10.160  20.510  13.700  1.00  0.00            
ATOM     45  C14 BCD     1      10.650  22.270  11.970  1.00  0.00            
ATOM     46  O12 BCD     1      11.240  21.380  11.020  1.00  0.00            
ATOM     47  C15 BCD     1      11.760  22.850  12.820  1.00  0.00            
ATOM     48  O13 BCD     1      12.680  23.620  12.070  1.00  0.00            
ATOM     49  C16 BCD     1      11.200  23.820  13.900  1.00  0.00            
ATOM     50  C17 BCD     1      10.090  23.270  14.740  1.00  0.00            
ATOM     51  O14 BCD     1       9.130  22.640  13.880  1.00  0.00            
ATOM     52  C18 BCD     1       9.350  24.210  15.630  1.00  0.00            
ATOM     53  O15 BCD     1       8.640  25.150  14.880  1.00  0.00            
ATOM     54  H21 BCD     1       8.720  21.270  12.410  1.00  0.00            
ATOM     55  H22 BCD     1      10.220  23.170  11.510  1.00  0.00            
ATOM     56  H23 BCD     1      12.020  21.810  10.650  1.00  0.00            
ATOM     57  H24 BCD     1      12.370  22.040  13.230  1.00  0.00            
ATOM     58  H25 BCD     1      13.420  23.920  12.600  1.00  0.00            
ATOM     59  H26 BCD     1      10.820  24.750  13.470  1.00  0.00            
ATOM     60  H27 BCD     1      10.470  22.480  15.410  1.00  0.00            
ATOM     61  H28 BCD     1       8.560  23.650  16.160  1.00  0.00            
ATOM     62  H29 BCD     1      10.030  24.710  16.330  1.00  0.00            
ATOM     63  H30 BCD     1       8.060  24.640  14.320  1.00  0.00            
ATOM     64  C19 BCD     1       9.830  16.660  14.630  1.00  0.00            
ATOM     65  O16 BCD     1      10.750  16.850  15.750  1.00  0.00            
ATOM     66  C20 BCD     1      10.520  16.920  13.230  1.00  0.00            
ATOM     67  O17 BCD     1      11.680  16.090  13.020  1.00  0.00            
ATOM     68  C21 BCD     1      10.870  18.360  13.190  1.00  0.00            
ATOM     69  O18 BCD     1      11.490  18.830  11.970  1.00  0.00            
ATOM     70  C22 BCD     1       9.660  19.220  13.560  1.00  0.00            
ATOM     71  C23 BCD     1       9.040  18.840  14.900  1.00  0.00            
ATOM     72  O19 BCD     1       8.720  17.460  14.840  1.00  0.00            
ATOM     73  C24 BCD     1       7.730  19.580  15.190  1.00  0.00            
ATOM     74  O20 BCD     1       7.310  19.500  16.520  1.00  0.00            
ATOM     75  H31 BCD     1       9.480  15.620  14.640  1.00  0.00            
ATOM     76  H32 BCD     1       9.830  16.770  12.390  1.00  0.00            
ATOM     77  H33 BCD     1      12.210  16.590  12.400  1.00  0.00            
ATOM     78  H34 BCD     1      11.580  18.610  13.990  1.00  0.00            
ATOM     79  H35 BCD     1      11.540  19.780  11.840  1.00  0.00            
ATOM     80  H36 BCD     1       8.860  19.090  12.820  1.00  0.00            
ATOM     81  H37 BCD     1       9.750  19.070  15.720  1.00  0.00            
ATOM     82  H38 BCD     1       7.810  20.660  14.960  1.00  0.00            
ATOM     83  H39 BCD     1       7.000  19.180  14.480  1.00  0.00            
ATOM     84  H40 BCD     1       7.070  18.570  16.620  1.00  0.00            
ATOM     85  C25 BCD     1      12.350  14.690  18.950  1.00  0.00            
ATOM     86  O21 BCD     1      13.410  15.690  18.980  1.00  0.00            
ATOM     87  C26 BCD     1      12.250  13.950  17.590  1.00  0.00            
ATOM     88  O22 BCD     1      13.460  13.100  17.510  1.00  0.00            
ATOM     89  C27 BCD     1      12.020  14.920  16.450  1.00  0.00            
ATOM     90  O23 BCD     1      11.840  14.290  15.160  1.00  0.00            
ATOM     91  C28 BCD     1      10.820  15.760  16.680  1.00  0.00            
ATOM     92  C29 BCD     1      10.800  16.360  18.140  1.00  0.00            
ATOM     93  O24 BCD     1      11.110  15.400  19.130  1.00  0.00            
ATOM     94  C30 BCD     1       9.450  16.960  18.530  1.00  0.00            
ATOM     95  O25 BCD     1       9.290  17.310  19.920  1.00  0.00            
ATOM     96  H41 BCD     1      12.440  14.020  19.810  1.00  0.00            
ATOM     97  H42 BCD     1      11.360  13.310  17.620  1.00  0.00            
ATOM     98  H43 BCD     1      14.220  13.660  17.330  1.00  0.00            
ATOM     99  H44 BCD     1      12.860  15.630  16.400  1.00  0.00            
ATOM    100  H45 BCD     1      12.090  14.900  14.460  1.00  0.00            
ATOM    101  H46 BCD     1       9.890  15.190  16.640  1.00  0.00            
ATOM    102  H47 BCD     1      11.530  17.170  18.190  1.00  0.00            
ATOM    103  H48 BCD     1       9.200  17.800  17.850  1.00  0.00            
ATOM    104  H49 BCD     1       8.680  16.210  18.330  1.00  0.00            
ATOM    105  H50 BCD     1       9.870  16.700  20.400  1.00  0.00            
ATOM    106  C31 BCD     1      17.130  15.990  20.450  1.00  0.00            
ATOM    107  O26 BCD     1      17.050  17.410  20.210  1.00  0.00            
ATOM    108  C32 BCD     1      17.020  15.280  19.120  1.00  0.00            
ATOM    109  O27 BCD     1      18.060  15.570  18.180  1.00  0.00            
ATOM    110  C33 BCD     1      15.670  15.620  18.540  1.00  0.00            
ATOM    111  C34 BCD     1      14.610  15.250  19.560  1.00  0.00            
ATOM    112  C35 BCD     1      14.770  15.860  20.940  1.00  0.00            
ATOM    113  O28 BCD     1      16.090  15.550  21.310  1.00  0.00            
ATOM    114  C36 BCD     1      13.840  15.290  22.010  1.00  0.00            
ATOM    115  O29 BCD     1      13.630  13.880  21.890  1.00  0.00            
ATOM    116  O30 BCD     1      15.450  14.940  17.230  1.00  0.00            
ATOM    117  H51 BCD     1      18.060  15.680  20.930  1.00  0.00            
ATOM    118  H52 BCD     1      16.980  14.230  19.420  1.00  0.00            
ATOM    119  H53 BCD     1      18.120  14.900  17.500  1.00  0.00            
ATOM    120  H54 BCD     1      15.590  16.710  18.420  1.00  0.00            
ATOM    121  H55 BCD     1      15.890  15.390  16.510  1.00  0.00            
ATOM    122  H56 BCD     1      14.640  14.150  19.600  1.00  0.00            
ATOM    123  H57 BCD     1      14.740  16.960  20.960  1.00  0.00            
ATOM    124  H58 BCD     1      14.200  15.490  23.020  1.00  0.00            
ATOM    125  H59 BCD     1      12.880  15.790  21.840  1.00  0.00            
ATOM    126  H60 BCD     1      14.500  13.510  21.730  1.00  0.00            
ATOM    127  C37 BCD     1      18.460  21.050  21.050  1.00  0.00            
ATOM    128  O31 BCD     1      17.600  21.630  20.050  1.00  0.00            
ATOM    129  C38 BCD     1      19.500  20.040  20.450  1.00  0.00            
ATOM    130  O32 BCD     1      20.240  20.640  19.400  1.00  0.00            
ATOM    131  C39 BCD     1      18.800  18.830  19.850  1.00  0.00            
ATOM    132  O33 BCD     1      19.690  17.870  19.280  1.00  0.00            
ATOM    133  C40 BCD     1      17.870  18.240  20.940  1.00  0.00            
ATOM    134  C41 BCD     1      17.000  19.300  21.550  1.00  0.00            
ATOM    135  O34 BCD     1      17.730  20.420  22.030  1.00  0.00            
ATOM    136  C42 BCD     1      16.150  18.770  22.730  1.00  0.00            
ATOM    137  O35 BCD     1      15.160  19.630  23.140  1.00  0.00            
ATOM    138  H61 BCD     1      19.040  21.710  21.700  1.00  0.00            
ATOM    139  H62 BCD     1      20.120  19.620  21.250  1.00  0.00            
ATOM    140  H63 BCD     1      20.670  19.960  18.870  1.00  0.00            
ATOM    141  H64 BCD     1      18.200  19.270  19.040  1.00  0.00            
ATOM    142  H65 BCD     1      19.190  17.060  19.120  1.00  0.00            
ATOM    143  H66 BCD     1      18.360  17.640  21.720  1.00  0.00            
ATOM    144  H67 BCD     1      16.300  19.720  20.820  1.00  0.00            
ATOM    145  H68 BCD     1      15.620  17.860  22.430  1.00  0.00            
ATOM    146  H69 BCD     1      16.830  18.420  23.520  1.00  0.00            
ATOM    147  H70 BCD     1      15.660  20.270  23.660  1.00  0.00            
ATOM    148  C1  DB4     2       8.340  21.100  19.460  1.00  0.00            
ATOM    149  C2  DB4     2       9.590  20.760  20.300  1.00  0.00            
ATOM    150  O1  DB4     2      10.690  20.750  19.390  1.00  0.00            
ATOM    151  C3  DB4     2      11.880  20.440  19.910  1.00  0.00            
ATOM    152  O2  DB4     2      12.230  20.320  21.080  1.00  0.00            
ATOM    153  N1  DB4     2      12.770  20.190  18.840  1.00  0.00            
ATOM    154  C4  DB4     2      12.430  20.520  17.430  1.00  0.00            
ATOM    155  C5  DB4     2      13.250  19.810  16.340  1.00  0.00            
ATOM    156  C6  DB4     2      14.790  19.850  16.560  1.00  0.00            
ATOM    157  C7  DB4     2      15.740  19.800  15.610  1.00  0.00            
ATOM    158  C8  DB4     2      17.220  19.860  15.940  1.00  0.00            
ATOM    159  C9  DB4     2      17.900  18.720  16.290  1.00  0.00            
ATOM    160  C10 DB4     2      19.310  18.660  16.330  1.00  0.00            
ATOM    161  C11 DB4     2      20.080  19.820  16.140  1.00  0.00            
ATOM    162  Cl1 DB4     2      21.810  19.800  16.300  1.00  0.00            
ATOM    163  C12 DB4     2      19.400  21.020  15.710  1.00  0.00            
ATOM    164  C13 DB4     2      18.050  20.970  15.550  1.00  0.00            
ATOM    165  C14 DB4     2      17.270  22.230  15.040  1.00  0.00            
ATOM    166  C15 DB4     2      16.590  22.080  13.640  1.00  0.00            
ATOM    167  C16 DB4     2      15.840  20.770  13.250  1.00  0.00            
ATOM    168  C17 DB4     2      15.690  20.520  11.870  1.00  0.00            
ATOM    169  C18 DB4     2      15.000  19.400  11.450  1.00  0.00            
ATOM    170  C19 DB4     2      14.680  18.420  12.370  1.00  0.00            
ATOM    171  N2  DB4     2      14.880  18.550  13.710  1.00  0.00            
ATOM    172  C20 DB4     2      15.480  19.730  14.130  1.00  0.00            
ATOM    173  C21 DB4     2      15.120  19.830  18.060  1.00  0.00            
ATOM    174  C22 DB4     2      14.030  19.530  19.130  1.00  0.00            
ATOM    175  H1  DB4     2       7.410  20.850  19.990  1.00  0.00            
ATOM    176  H2  DB4     2       8.240  22.180  19.290  1.00  0.00            
ATOM    177  H3  DB4     2       8.340  20.640  18.460  1.00  0.00            
ATOM    178  H4  DB4     2       9.560  19.710  20.610  1.00  0.00            
ATOM    179  H5  DB4     2       9.720  21.470  21.120  1.00  0.00            
ATOM    180  H6  DB4     2      12.650  21.600  17.380  1.00  0.00            
ATOM    181  H7  DB4     2      11.370  20.290  17.290  1.00  0.00            
ATOM    182  H8  DB4     2      13.000  20.310  15.390  1.00  0.00            
ATOM    183  H9  DB4     2      12.990  18.760  16.170  1.00  0.00            
ATOM    184  H10 DB4     2      17.400  17.810  16.590  1.00  0.00            
ATOM    185  H11 DB4     2      19.770  17.720  16.630  1.00  0.00            
ATOM    186  H12 DB4     2      19.890  21.980  15.580  1.00  0.00            
ATOM    187  H13 DB4     2      17.960  23.090  15.020  1.00  0.00            
ATOM    188  H14 DB4     2      16.560  22.540  15.810  1.00  0.00            
ATOM    189  H15 DB4     2      17.300  22.270  12.820  1.00  0.00            
ATOM    190  H16 DB4     2      15.840  22.870  13.560  1.00  0.00            
ATOM    191  H17 DB4     2      16.100  21.200  11.130  1.00  0.00            
ATOM    192  H18 DB4     2      14.810  19.080  10.430  1.00  0.00            
ATOM    193  H19 DB4     2      14.270  17.490  12.000  1.00  0.00            
ATOM    194  H20 DB4     2      15.610  20.760  18.360  1.00  0.00            
ATOM    195  H21 DB4     2      15.800  19.000  18.300  1.00  0.00            
ATOM    196  H22 DB4     2      13.770  18.470  19.180  1.00  0.00            
ATOM    197  H23 DB4     2      14.330  19.800  20.150  1.00  0.00            
TER
ENDMDL
MODEL        1
ATOM      1  C1  BCD     1      18.740  28.730  24.090  1.00  0.00            
ATOM      2  O1  BCD     1      18.850  28.100  22.770  1.00  0.00            
ATOM      3  C2  BCD     1      19.770  28.130  24.990  1.00  0.00            
ATOM      4  O2  BCD     1      21.050  28.180  24.390  1.00  0.00            
ATOM      5  C3  BCD     1      19.400  26.690  25.490  1.00  0.00            
ATOM      6  O3  BCD     1      20.330  26.230  26.510  1.00  0.00            
ATOM      7  C4  BCD     1      17.950  26.700  26.020  1.00  0.00            
ATOM      8  C5  BCD     1      16.910  27.270  24.960  1.00  0.00            
ATOM      9  O4  BCD     1      17.420  28.560  24.570  1.00  0.00            
ATOM     10  C6  BCD     1      15.430  27.460  25.350  1.00  0.00            
ATOM     11  O5  BCD     1      14.580  27.940  24.240  1.00  0.00            
ATOM     12  H1  BCD     1      18.970  29.790  23.970  1.00  0.00            
ATOM     13  H2  BCD     1      19.720  28.730  25.910  1.00  0.00            
ATOM     14  H3  BCD     1      21.690  27.830  25.010  1.00  0.00            
ATOM     15  H4  BCD     1      19.340  26.080  24.580  1.00  0.00            
ATOM     16  H5  BCD     1      20.010  25.390  26.840  1.00  0.00            
ATOM     17  H6  BCD     1      17.950  27.260  26.970  1.00  0.00            
ATOM     18  H7  BCD     1      16.930  26.590  24.100  1.00  0.00            
ATOM     19  H8  BCD     1      15.080  26.480  25.690  1.00  0.00            
ATOM     20  H9  BCD     1      15.350  28.130  26.220  1.00  0.00            
ATOM     21  H10 BCD     1      14.960  28.790  24.030  1.00  0.00            
ATOM     22  C7  BCD     1      18.900  29.200  18.900  1.00  0.00            
ATOM     23  O6  BCD     1      18.840  27.840  18.440  1.00  0.00            
ATOM     24  C8  BCD     1      20.130  29.530  19.770  1.00  0.00            
ATOM     25  O7  BCD     1      21.280  29.160  18.960  1.00  0.00            
ATOM     26  C9  BCD     1      20.170  28.710  21.000  1.00  0.00            
ATOM     27  O8  BCD     1      21.290  29.140  21.790  1.00  0.00            
ATOM     28  C10 BCD     1      18.830  28.970  21.730  1.00  0.00            
ATOM     29  C11 BCD     1      17.630  28.570  20.810  1.00  0.00            
ATOM     30  O9  BCD     1      17.700  29.330  19.630  1.00  0.00            
ATOM     31  C12 BCD     1      16.280  28.790  21.490  1.00  0.00            
ATOM     32  O10 BCD     1      16.170  30.090  21.980  1.00  0.00            
ATOM     33  H11 BCD     1      18.870  29.900  18.060  1.00  0.00            
ATOM     34  H12 BCD     1      20.100  30.580  20.070  1.00  0.00            
ATOM     35  H13 BCD     1      21.190  28.240  18.700  1.00  0.00            
ATOM     36  H14 BCD     1      20.440  27.680  20.710  1.00  0.00            
ATOM     37  H15 BCD     1      21.130  28.770  22.670  1.00  0.00            
ATOM     38  H16 BCD     1      18.720  30.040  21.920  1.00  0.00            
ATOM     39  H17 BCD     1      17.570  27.530  20.450  1.00  0.00            
ATOM     40  H18 BCD     1      15.480  28.570  20.760  1.00  0.00            
ATOM     41  H19 BCD     1      16.130  28.040  22.280  1.00  0.00            
ATOM     42  H20 BCD     1      16.360  30.780  21.340  1.00  0.00            
ATOM     43  C13 BCD     1      18.320  25.510  15.210  1.00  0.00            
ATOM     44  O11 BCD     1      17.760  24.710  16.190  1.00  0.00            
ATOM     45  C14 BCD     1      19.790  25.710  15.580  1.00  0.00            
ATOM     46  O12 BCD     1      20.320  24.470  15.440  1.00  0.00            
ATOM     47  C15 BCD     1      19.840  26.350  16.990  1.00  0.00            
ATOM     48  O13 BCD     1      21.180  26.550  17.480  1.00  0.00            
ATOM     49  C16 BCD     1      19.050  27.610  17.150  1.00  0.00            
ATOM     50  C17 BCD     1      17.680  27.500  16.470  1.00  0.00            
ATOM     51  O14 BCD     1      17.710  26.740  15.220  1.00  0.00            
ATOM     52  C18 BCD     1      16.950  28.860  16.280  1.00  0.00            
ATOM     53  O15 BCD     1      17.670  29.740  15.360  1.00  0.00            
ATOM     54  H21 BCD     1      18.030  25.090  14.240  1.00  0.00            
ATOM     55  H22 BCD     1      20.320  26.400  14.920  1.00  0.00            
ATOM     56  H23 BCD     1      21.270  24.480  15.300  1.00  0.00            
ATOM     57  H24 BCD     1      19.320  25.610  17.610  1.00  0.00            
ATOM     58  H25 BCD     1      21.590  25.750  17.140  1.00  0.00            
ATOM     59  H26 BCD     1      19.630  28.420  16.690  1.00  0.00            
ATOM     60  H27 BCD     1      17.080  26.850  17.120  1.00  0.00            
ATOM     61  H28 BCD     1      15.910  28.710  15.970  1.00  0.00            
ATOM     62  H29 BCD     1      16.820  29.390  17.230  1.00  0.00            
ATOM     63  H30 BCD     1      17.080  30.440  15.070  1.00  0.00            
ATOM     64  C19 BCD     1      15.140  21.430  16.540  1.00  0.00            
ATOM     65  O16 BCD     1      15.210  21.420  18.000  1.00  0.00            
ATOM     66  C20 BCD     1      16.550  21.180  15.890  1.00  0.00            
ATOM     67  O17 BCD     1      17.030  19.850  16.290  1.00  0.00            
ATOM     68  C21 BCD     1      17.480  22.390  16.220  1.00  0.00            
ATOM     69  O18 BCD     1      18.760  22.280  15.580  1.00  0.00            
ATOM     70  C22 BCD     1      16.830  23.680  15.820  1.00  0.00            
ATOM     71  C23 BCD     1      15.490  23.840  16.520  1.00  0.00            
ATOM     72  O19 BCD     1      14.650  22.660  16.230  1.00  0.00            
ATOM     73  C24 BCD     1      14.790  25.200  16.070  1.00  0.00            
ATOM     74  O20 BCD     1      13.780  25.590  17.050  1.00  0.00            
ATOM     75  H31 BCD     1      14.390  20.740  16.140  1.00  0.00            
ATOM     76  H32 BCD     1      16.390  21.170  14.800  1.00  0.00            
ATOM     77  H33 BCD     1      17.350  20.000  17.180  1.00  0.00            
ATOM     78  H34 BCD     1      17.580  22.340  17.310  1.00  0.00            
ATOM     79  H35 BCD     1      19.230  23.110  15.700  1.00  0.00            
ATOM     80  H36 BCD     1      16.630  23.660  14.740  1.00  0.00            
ATOM     81  H37 BCD     1      15.610  24.010  17.600  1.00  0.00            
ATOM     82  H38 BCD     1      15.500  26.040  15.990  1.00  0.00            
ATOM     83  H39 BCD     1      14.210  25.090  15.150  1.00  0.00            
ATOM     84  H40 BCD     1      14.140  26.240  17.650  1.00  0.00            
ATOM     85  C25 BCD     1      14.920  18.840  21.170  1.00  0.00            
ATOM     86  O21 BCD     1      14.920  19.940  22.120  1.00  0.00            
ATOM     87  C26 BCD     1      16.300  18.760  20.370  1.00  0.00            
ATOM     88  O22 BCD     1      17.390  18.710  21.280  1.00  0.00            
ATOM     89  C27 BCD     1      16.350  20.090  19.660  1.00  0.00            
ATOM     90  O23 BCD     1      17.600  20.090  19.020  1.00  0.00            
ATOM     91  C28 BCD     1      15.150  20.140  18.650  1.00  0.00            
ATOM     92  C29 BCD     1      13.890  20.060  19.450  1.00  0.00            
ATOM     93  O24 BCD     1      13.840  18.860  20.230  1.00  0.00            
ATOM     94  C30 BCD     1      12.610  20.120  18.610  1.00  0.00            
ATOM     95  O25 BCD     1      12.540  18.910  17.760  1.00  0.00            
ATOM     96  H41 BCD     1      14.710  17.980  21.810  1.00  0.00            
ATOM     97  H42 BCD     1      16.270  17.940  19.640  1.00  0.00            
ATOM     98  H43 BCD     1      18.170  18.940  20.770  1.00  0.00            
ATOM     99  H44 BCD     1      16.210  20.910  20.380  1.00  0.00            
ATOM    100  H45 BCD     1      18.050  20.830  19.440  1.00  0.00            
ATOM    101  H46 BCD     1      15.240  19.280  17.980  1.00  0.00            
ATOM    102  H47 BCD     1      13.830  20.930  20.120  1.00  0.00            
ATOM    103  H48 BCD     1      11.710  20.220  19.230  1.00  0.00            
ATOM    104  H49 BCD     1      12.650  21.040  18.010  1.00  0.00            
ATOM    105  H50 BCD     1      11.940  19.030  17.030  1.00  0.00            
ATOM    106  C31 BCD     1      14.820  20.560  26.220  1.00  0.00            
ATOM    107  O26 BCD     1      15.720  21.630  25.920  1.00  0.00            
ATOM    108  C32 BCD     1      15.420  19.210  25.800  1.00  0.00            
ATOM    109  O27 BCD     1      16.570  18.950  26.670  1.00  0.00            
ATOM    110  C33 BCD     1      15.890  19.340  24.340  1.00  0.00            
ATOM    111  C34 BCD     1      14.620  19.640  23.530  1.00  0.00            
ATOM    112  C35 BCD     1      13.780  20.790  24.020  1.00  0.00            
ATOM    113  O28 BCD     1      13.620  20.770  25.460  1.00  0.00            
ATOM    114  C36 BCD     1      12.440  21.050  23.310  1.00  0.00            
ATOM    115  O29 BCD     1      11.780  19.810  23.070  1.00  0.00            
ATOM    116  O30 BCD     1      16.600  18.160  23.870  1.00  0.00            
ATOM    117  H51 BCD     1      14.560  20.440  27.280  1.00  0.00            
ATOM    118  H52 BCD     1      14.750  18.350  25.940  1.00  0.00            
ATOM    119  H53 BCD     1      17.230  18.390  26.250  1.00  0.00            
ATOM    120  H54 BCD     1      16.660  20.120  24.230  1.00  0.00            
ATOM    121  H55 BCD     1      16.890  18.300  22.970  1.00  0.00            
ATOM    122  H56 BCD     1      13.990  18.750  23.600  1.00  0.00            
ATOM    123  H57 BCD     1      14.240  21.770  23.830  1.00  0.00            
ATOM    124  H58 BCD     1      11.750  21.730  23.840  1.00  0.00            
ATOM    125  H59 BCD     1      12.710  21.520  22.360  1.00  0.00            
ATOM    126  H60 BCD     1      11.270  19.960  22.270  1.00  0.00            
ATOM    127  C37 BCD     1      17.520  24.950  27.560  1.00  0.00            
ATOM    128  O31 BCD     1      17.640  25.310  26.240  1.00  0.00            
ATOM    129  C38 BCD     1      18.230  23.570  27.840  1.00  0.00            
ATOM    130  O32 BCD     1      19.610  23.830  27.690  1.00  0.00            
ATOM    131  C39 BCD     1      17.750  22.430  26.950  1.00  0.00            
ATOM    132  O33 BCD     1      18.300  21.180  27.300  1.00  0.00            
ATOM    133  C40 BCD     1      16.200  22.360  27.050  1.00  0.00            
ATOM    134  C41 BCD     1      15.500  23.720  26.970  1.00  0.00            
ATOM    135  O34 BCD     1      16.110  24.770  27.750  1.00  0.00            
ATOM    136  C42 BCD     1      13.990  23.670  27.240  1.00  0.00            
ATOM    137  O35 BCD     1      13.800  23.530  28.730  1.00  0.00            
ATOM    138  H61 BCD     1      17.780  25.720  28.290  1.00  0.00            
ATOM    139  H62 BCD     1      18.020  23.330  28.890  1.00  0.00            
ATOM    140  H63 BCD     1      20.080  22.990  27.720  1.00  0.00            
ATOM    141  H64 BCD     1      18.010  22.710  25.920  1.00  0.00            
ATOM    142  H65 BCD     1      17.700  20.530  26.930  1.00  0.00            
ATOM    143  H66 BCD     1      15.960  21.780  27.950  1.00  0.00            
ATOM    144  H67 BCD     1      15.590  24.060  25.930  1.00  0.00            
ATOM    145  H68 BCD     1      13.550  24.570  26.800  1.00  0.00            
ATOM    146  H69 BCD     1      13.700  22.730  26.760  1.00  0.00            
ATOM    147  H70 BCD     1      14.480  24.110  29.100  1.00  0.00            
ATOM    148  C1  DB4     2      10.620  24.370  19.280  1.00  0.00            
ATOM    149  C2  DB4     2      11.110  24.400  20.710  1.00  0.00            
ATOM    150  O1  DB4     2      12.510  24.340  20.550  1.00  0.00            
ATOM    151  C3  DB4     2      13.190  24.210  21.740  1.00  0.00            
ATOM    152  O2  DB4     2      12.670  24.010  22.830  1.00  0.00            
ATOM    153  N1  DB4     2      14.540  24.430  21.570  1.00  0.00            
ATOM    154  C4  DB4     2      15.380  24.410  20.350  1.00  0.00            
ATOM    155  C5  DB4     2      16.950  24.470  20.500  1.00  0.00            
ATOM    156  C6  DB4     2      17.490  23.740  21.750  1.00  0.00            
ATOM    157  C7  DB4     2      18.760  23.290  21.760  1.00  0.00            
ATOM    158  C8  DB4     2      19.430  22.790  23.000  1.00  0.00            
ATOM    159  C9  DB4     2      19.010  21.610  23.590  1.00  0.00            
ATOM    160  C10 DB4     2      19.690  21.050  24.680  1.00  0.00            
ATOM    161  C11 DB4     2      20.930  21.560  25.150  1.00  0.00            
ATOM    162  Cl1 DB4     2      21.810  20.880  26.520  1.00  0.00            
ATOM    163  C12 DB4     2      21.420  22.650  24.450  1.00  0.00            
ATOM    164  C13 DB4     2      20.720  23.330  23.380  1.00  0.00            
ATOM    165  C14 DB4     2      21.390  24.590  22.850  1.00  0.00            
ATOM    166  C15 DB4     2      21.040  25.170  21.460  1.00  0.00            
ATOM    167  C16 DB4     2      20.780  24.100  20.410  1.00  0.00            
ATOM    168  C17 DB4     2      21.470  24.070  19.180  1.00  0.00            
ATOM    169  C18 DB4     2      21.130  23.080  18.260  1.00  0.00            
ATOM    170  C19 DB4     2      20.120  22.160  18.580  1.00  0.00            
ATOM    171  N2  DB4     2      19.380  22.260  19.720  1.00  0.00            
ATOM    172  C20 DB4     2      19.710  23.220  20.620  1.00  0.00            
ATOM    173  C21 DB4     2      16.600  23.910  22.950  1.00  0.00            
ATOM    174  C22 DB4     2      15.340  24.780  22.780  1.00  0.00            
ATOM    175  H1  DB4     2       9.530  24.430  19.330  1.00  0.00            
ATOM    176  H2  DB4     2      11.110  25.120  18.650  1.00  0.00            
ATOM    177  H3  DB4     2      10.910  23.400  18.840  1.00  0.00            
ATOM    178  H4  DB4     2      10.730  23.620  21.380  1.00  0.00            
ATOM    179  H5  DB4     2      10.780  25.330  21.180  1.00  0.00            
ATOM    180  H6  DB4     2      15.160  25.140  19.570  1.00  0.00            
ATOM    181  H7  DB4     2      15.080  23.440  19.940  1.00  0.00            
ATOM    182  H8  DB4     2      17.240  25.520  20.450  1.00  0.00            
ATOM    183  H9  DB4     2      17.260  24.000  19.550  1.00  0.00            
ATOM    184  H10 DB4     2      18.200  21.040  23.140  1.00  0.00            
ATOM    185  H11 DB4     2      19.380  20.040  24.950  1.00  0.00            
ATOM    186  H12 DB4     2      22.440  22.970  24.660  1.00  0.00            
ATOM    187  H13 DB4     2      22.470  24.430  22.810  1.00  0.00            
ATOM    188  H14 DB4     2      21.220  25.380  23.590  1.00  0.00            
ATOM    189  H15 DB4     2      21.830  25.820  21.060  1.00  0.00            
ATOM    190  H16 DB4     2      20.120  25.750  21.550  1.00  0.00            
ATOM    191  H17 DB4     2      22.300  24.750  19.010  1.00  0.00            
ATOM    192  H18 DB4     2      21.810  22.860  17.440  1.00  0.00            
ATOM    193  H19 DB4     2      19.900  21.360  17.870  1.00  0.00            
ATOM    194  H20 DB4     2      17.110  24.130  23.890  1.00  0.00            
ATOM    195  H21 DB4     2      16.280  22.870  23.120  1.00  0.00            
ATOM    196  H22 DB4     2      14.780  24.780  23.720  1.00  0.00            
ATOM    197  H23 DB4     2      15.670  25.820  22.690  1.00  0.00            
TER
ENDMDL
MODEL        1
ATOM      1  C1  BCD     1      18.330  20.900  23.620  1.00  0.00            
ATOM      2  O1  BCD     1      17.420  21.250  22.520  1.00  0.00            
ATOM      3  C2  BCD     1      19.570  20.140  23.120  1.00  0.00            
ATOM      4  O2  BCD     1      20.380  20.810  22.150  1.00  0.00            
ATOM      5  C3  BCD     1      19.180  18.740  22.570  1.00  0.00            
ATOM      6  O3  BCD     1      20.410  17.980  22.340  1.00  0.00            
ATOM      7  C4  BCD     1      18.360  17.970  23.670  1.00  0.00            
ATOM      8  C5  BCD     1      17.150  18.830  24.000  1.00  0.00            
ATOM      9  O4  BCD     1      17.540  20.130  24.480  1.00  0.00            
ATOM     10  C6  BCD     1      16.300  18.260  25.140  1.00  0.00            
ATOM     11  O5  BCD     1      17.000  18.050  26.380  1.00  0.00            
ATOM     12  H1  BCD     1      18.710  21.700  24.260  1.00  0.00            
ATOM     13  H2  BCD     1      20.120  20.040  24.060  1.00  0.00            
ATOM     14  H3  BCD     1      20.940  20.060  21.920  1.00  0.00            
ATOM     15  H4  BCD     1      18.570  18.920  21.680  1.00  0.00            
ATOM     16  H5  BCD     1      20.020  17.150  22.090  1.00  0.00            
ATOM     17  H6  BCD     1      18.970  17.790  24.570  1.00  0.00            
ATOM     18  H7  BCD     1      16.510  19.000  23.130  1.00  0.00            
ATOM     19  H8  BCD     1      15.380  18.860  25.230  1.00  0.00            
ATOM     20  H9  BCD     1      15.980  17.320  24.690  1.00  0.00            
ATOM     21  H10 BCD     1      17.560  18.830  26.390  1.00  0.00            
ATOM     22  C7  BCD     1      15.730  24.340  20.510  1.00  0.00            
ATOM     23  O6  BCD     1      15.360  23.300  19.630  1.00  0.00            
ATOM     24  C8  BCD     1      17.250  24.410  20.640  1.00  0.00            
ATOM     25  O7  BCD     1      17.830  24.860  19.420  1.00  0.00            
ATOM     26  C9  BCD     1      17.850  23.050  21.120  1.00  0.00            
ATOM     27  O8  BCD     1      19.320  23.150  21.240  1.00  0.00            
ATOM     28  C10 BCD     1      17.130  22.620  22.440  1.00  0.00            
ATOM     29  C11 BCD     1      15.590  22.790  22.380  1.00  0.00            
ATOM     30  O9  BCD     1      15.140  23.990  21.790  1.00  0.00            
ATOM     31  C12 BCD     1      14.980  22.450  23.710  1.00  0.00            
ATOM     32  O10 BCD     1      15.140  23.610  24.620  1.00  0.00            
ATOM     33  H11 BCD     1      15.300  25.310  20.260  1.00  0.00            
ATOM     34  H12 BCD     1      17.470  25.150  21.420  1.00  0.00            
ATOM     35  H13 BCD     1      18.780  24.810  19.390  1.00  0.00            
ATOM     36  H14 BCD     1      17.590  22.330  20.340  1.00  0.00            
ATOM     37  H15 BCD     1      19.700  22.300  21.470  1.00  0.00            
ATOM     38  H16 BCD     1      17.540  23.090  23.350  1.00  0.00            
ATOM     39  H17 BCD     1      15.220  21.980  21.740  1.00  0.00            
ATOM     40  H18 BCD     1      13.900  22.310  23.590  1.00  0.00            
ATOM     41  H19 BCD     1      15.470  21.550  24.100  1.00  0.00            
ATOM     42  H20 BCD     1      14.440  23.540  25.280  1.00  0.00            
ATOM     43  C13 BCD     1      13.400  22.800  16.200  1.00  0.00            
ATOM     44  O11 BCD     1      13.220  21.490  16.510  1.00  0.00            
ATOM     45  C14 BCD     1      14.940  23.090  16.030  1.00  0.00            
ATOM     46  O12 BCD     1      15.520  22.150  15.160  1.00  0.00            
ATOM     47  C15 BCD     1      15.650  23.100  17.300  1.00  0.00            
ATOM     48  O13 BCD     1      16.880  23.760  17.130  1.00  0.00            
ATOM     49  C16 BCD     1      14.840  23.810  18.420  1.00  0.00            
ATOM     50  C17 BCD     1      13.300  23.530  18.400  1.00  0.00            
ATOM     51  O14 BCD     1      12.780  23.730  17.100  1.00  0.00            
ATOM     52  C18 BCD     1      12.520  24.240  19.470  1.00  0.00            
ATOM     53  O15 BCD     1      12.730  25.670  19.440  1.00  0.00            
ATOM     54  H21 BCD     1      12.900  22.980  15.240  1.00  0.00            
ATOM     55  H22 BCD     1      14.930  24.070  15.540  1.00  0.00            
ATOM     56  H23 BCD     1      16.390  22.500  14.920  1.00  0.00            
ATOM     57  H24 BCD     1      15.700  22.020  17.500  1.00  0.00            
ATOM     58  H25 BCD     1      17.100  24.240  17.930  1.00  0.00            
ATOM     59  H26 BCD     1      15.030  24.890  18.340  1.00  0.00            
ATOM     60  H27 BCD     1      13.180  22.500  18.760  1.00  0.00            
ATOM     61  H28 BCD     1      11.430  24.100  19.470  1.00  0.00            
ATOM     62  H29 BCD     1      12.960  23.900  20.420  1.00  0.00            
ATOM     63  H30 BCD     1      11.890  26.140  19.560  1.00  0.00            
ATOM     64  C19 BCD     1      10.700  18.610  15.000  1.00  0.00            
ATOM     65  O16 BCD     1      11.460  17.480  15.560  1.00  0.00            
ATOM     66  C20 BCD     1      11.550  19.330  13.970  1.00  0.00            
ATOM     67  O17 BCD     1      12.020  18.370  13.020  1.00  0.00            
ATOM     68  C21 BCD     1      12.720  19.950  14.710  1.00  0.00            
ATOM     69  O18 BCD     1      13.580  20.730  13.820  1.00  0.00            
ATOM     70  C22 BCD     1      12.100  20.900  15.790  1.00  0.00            
ATOM     71  C23 BCD     1      11.260  20.100  16.780  1.00  0.00            
ATOM     72  O19 BCD     1      10.150  19.490  16.010  1.00  0.00            
ATOM     73  C24 BCD     1      10.650  20.950  17.880  1.00  0.00            
ATOM     74  O20 BCD     1       9.700  20.330  18.720  1.00  0.00            
ATOM     75  H31 BCD     1       9.870  18.150  14.450  1.00  0.00            
ATOM     76  H32 BCD     1      10.930  20.140  13.550  1.00  0.00            
ATOM     77  H33 BCD     1      12.660  18.850  12.490  1.00  0.00            
ATOM     78  H34 BCD     1      13.330  19.210  15.240  1.00  0.00            
ATOM     79  H35 BCD     1      14.080  21.270  14.440  1.00  0.00            
ATOM     80  H36 BCD     1      11.410  21.710  15.510  1.00  0.00            
ATOM     81  H37 BCD     1      12.010  19.460  17.260  1.00  0.00            
ATOM     82  H38 BCD     1      11.450  21.300  18.550  1.00  0.00            
ATOM     83  H39 BCD     1      10.210  21.810  17.360  1.00  0.00            
ATOM     84  H40 BCD     1       8.930  20.330  18.140  1.00  0.00            
ATOM     85  C25 BCD     1      11.560  13.630  16.990  1.00  0.00            
ATOM     86  O21 BCD     1      12.720  14.060  17.630  1.00  0.00            
ATOM     87  C26 BCD     1      11.830  13.810  15.490  1.00  0.00            
ATOM     88  O22 BCD     1      12.880  12.890  15.140  1.00  0.00            
ATOM     89  C27 BCD     1      12.130  15.330  15.060  1.00  0.00            
ATOM     90  O23 BCD     1      12.250  15.590  13.660  1.00  0.00            
ATOM     91  C28 BCD     1      11.000  16.120  15.680  1.00  0.00            
ATOM     92  C29 BCD     1      10.620  15.840  17.090  1.00  0.00            
ATOM     93  O24 BCD     1      10.430  14.440  17.230  1.00  0.00            
ATOM     94  C30 BCD     1       9.270  16.530  17.310  1.00  0.00            
ATOM     95  O25 BCD     1       8.740  16.230  18.610  1.00  0.00            
ATOM     96  H41 BCD     1      11.290  12.590  17.210  1.00  0.00            
ATOM     97  H42 BCD     1      10.870  13.630  14.990  1.00  0.00            
ATOM     98  H43 BCD     1      13.540  12.910  15.830  1.00  0.00            
ATOM     99  H44 BCD     1      13.010  15.660  15.630  1.00  0.00            
ATOM    100  H45 BCD     1      12.200  16.550  13.650  1.00  0.00            
ATOM    101  H46 BCD     1      10.070  15.990  15.120  1.00  0.00            
ATOM    102  H47 BCD     1      11.400  16.270  17.740  1.00  0.00            
ATOM    103  H48 BCD     1       9.420  17.610  17.170  1.00  0.00            
ATOM    104  H49 BCD     1       8.560  16.270  16.510  1.00  0.00            
ATOM    105  H50 BCD     1       8.120  16.950  18.770  1.00  0.00            
ATOM    106  C31 BCD     1      15.500  12.520  20.390  1.00  0.00            
ATOM    107  O26 BCD     1      16.100  13.710  20.830  1.00  0.00            
ATOM    108  C32 BCD     1      15.690  12.230  18.870  1.00  0.00            
ATOM    109  O27 BCD     1      17.140  12.370  18.630  1.00  0.00            
ATOM    110  C33 BCD     1      14.910  13.270  18.160  1.00  0.00            
ATOM    111  C34 BCD     1      13.440  13.050  18.400  1.00  0.00            
ATOM    112  C35 BCD     1      13.100  13.200  19.870  1.00  0.00            
ATOM    113  O28 BCD     1      14.040  12.490  20.770  1.00  0.00            
ATOM    114  C36 BCD     1      11.760  12.620  20.250  1.00  0.00            
ATOM    115  O29 BCD     1      11.630  11.290  19.930  1.00  0.00            
ATOM    116  O30 BCD     1      15.270  13.050  16.740  1.00  0.00            
ATOM    117  H51 BCD     1      15.810  11.610  20.920  1.00  0.00            
ATOM    118  H52 BCD     1      15.300  11.220  18.710  1.00  0.00            
ATOM    119  H53 BCD     1      17.420  12.140  17.740  1.00  0.00            
ATOM    120  H54 BCD     1      15.180  14.290  18.430  1.00  0.00            
ATOM    121  H55 BCD     1      16.080  13.530  16.520  1.00  0.00            
ATOM    122  H56 BCD     1      13.140  12.080  17.990  1.00  0.00            
ATOM    123  H57 BCD     1      13.090  14.260  20.140  1.00  0.00            
ATOM    124  H58 BCD     1      11.530  12.820  21.310  1.00  0.00            
ATOM    125  H59 BCD     1      11.000  13.180  19.680  1.00  0.00            
ATOM    126  H60 BCD     1      12.460  10.810  20.030  1.00  0.00            
ATOM    127  C37 BCD     1      18.270  15.510  23.770  1.00  0.00            
ATOM    128  O31 BCD     1      17.900  16.780  23.090  1.00  0.00            
ATOM    129  C38 BCD     1      19.050  14.660  22.790  1.00  0.00            
ATOM    130  O32 BCD     1      20.250  15.290  22.400  1.00  0.00            
ATOM    131  C39 BCD     1      18.240  14.220  21.680  1.00  0.00            
ATOM    132  O33 BCD     1      18.890  13.330  20.810  1.00  0.00            
ATOM    133  C40 BCD     1      16.870  13.680  22.030  1.00  0.00            
ATOM    134  C41 BCD     1      16.160  14.400  23.200  1.00  0.00            
ATOM    135  O34 BCD     1      17.100  14.860  24.200  1.00  0.00            
ATOM    136  C42 BCD     1      15.170  13.470  23.840  1.00  0.00            
ATOM    137  O35 BCD     1      14.250  14.240  24.600  1.00  0.00            
ATOM    138  H61 BCD     1      18.940  15.620  24.630  1.00  0.00            
ATOM    139  H62 BCD     1      19.280  13.770  23.390  1.00  0.00            
ATOM    140  H63 BCD     1      20.800  14.640  21.940  1.00  0.00            
ATOM    141  H64 BCD     1      17.910  15.090  21.100  1.00  0.00            
ATOM    142  H65 BCD     1      18.350  13.050  20.070  1.00  0.00            
ATOM    143  H66 BCD     1      16.990  12.640  22.360  1.00  0.00            
ATOM    144  H67 BCD     1      15.720  15.300  22.760  1.00  0.00            
ATOM    145  H68 BCD     1      14.470  13.040  23.100  1.00  0.00            
ATOM    146  H69 BCD     1      15.700  12.660  24.350  1.00  0.00            
ATOM    147  H70 BCD     1      13.560  14.410  23.950  1.00  0.00            
ATOM    148  C1  DB4     2      10.590  22.070  21.680  1.00  0.00            
ATOM    149  C2  DB4     2      11.430  20.990  22.420  1.00  0.00            
ATOM    150  O1  DB4     2      12.440  20.440  21.480  1.00  0.00            
ATOM    151  C3  DB4     2      13.260  19.530  21.940  1.00  0.00            
ATOM    152  O2  DB4     2      13.510  19.340  23.130  1.00  0.00            
ATOM    153  N1  DB4     2      13.910  18.880  20.890  1.00  0.00            
ATOM    154  C4  DB4     2      13.620  19.130  19.470  1.00  0.00            
ATOM    155  C5  DB4     2      14.350  18.200  18.400  1.00  0.00            
ATOM    156  C6  DB4     2      15.840  17.960  18.770  1.00  0.00            
ATOM    157  C7  DB4     2      16.880  18.010  17.870  1.00  0.00            
ATOM    158  C8  DB4     2      18.260  17.820  18.320  1.00  0.00            
ATOM    159  C9  DB4     2      18.730  16.600  18.710  1.00  0.00            
ATOM    160  C10 DB4     2      20.100  16.440  19.110  1.00  0.00            
ATOM    161  C11 DB4     2      20.980  17.520  19.130  1.00  0.00            
ATOM    162  Cl1 DB4     2      22.600  17.130  19.630  1.00  0.00            
ATOM    163  C12 DB4     2      20.470  18.780  18.710  1.00  0.00            
ATOM    164  C13 DB4     2      19.140  18.930  18.400  1.00  0.00            
ATOM    165  C14 DB4     2      18.620  20.340  17.940  1.00  0.00            
ATOM    166  C15 DB4     2      18.520  20.210  16.390  1.00  0.00            
ATOM    167  C16 DB4     2      17.480  19.250  15.790  1.00  0.00            
ATOM    168  C17 DB4     2      17.340  19.260  14.400  1.00  0.00            
ATOM    169  C18 DB4     2      16.450  18.400  13.680  1.00  0.00            
ATOM    170  C19 DB4     2      15.670  17.570  14.450  1.00  0.00            
ATOM    171  N2  DB4     2      15.690  17.510  15.830  1.00  0.00            
ATOM    172  C20 DB4     2      16.620  18.310  16.420  1.00  0.00            
ATOM    173  C21 DB4     2      16.110  17.760  20.290  1.00  0.00            
ATOM    174  C22 DB4     2      14.730  17.670  21.080  1.00  0.00            
ATOM    175  H1  DB4     2      11.140  23.010  21.570  1.00  0.00            
ATOM    176  H2  DB4     2      10.230  21.700  20.710  1.00  0.00            
ATOM    177  H3  DB4     2       9.760  22.310  22.360  1.00  0.00            
ATOM    178  H4  DB4     2      10.650  20.250  22.630  1.00  0.00            
ATOM    179  H5  DB4     2      11.860  21.500  23.290  1.00  0.00            
ATOM    180  H6  DB4     2      13.860  20.180  19.230  1.00  0.00            
ATOM    181  H7  DB4     2      12.540  18.990  19.420  1.00  0.00            
ATOM    182  H8  DB4     2      14.120  18.600  17.410  1.00  0.00            
ATOM    183  H9  DB4     2      13.860  17.220  18.480  1.00  0.00            
ATOM    184  H10 DB4     2      18.060  15.750  18.730  1.00  0.00            
ATOM    185  H11 DB4     2      20.500  15.430  19.210  1.00  0.00            
ATOM    186  H12 DB4     2      21.170  19.610  18.670  1.00  0.00            
ATOM    187  H13 DB4     2      19.440  21.060  18.000  1.00  0.00            
ATOM    188  H14 DB4     2      17.660  20.670  18.360  1.00  0.00            
ATOM    189  H15 DB4     2      19.470  19.760  16.080  1.00  0.00            
ATOM    190  H16 DB4     2      18.380  21.260  16.110  1.00  0.00            
ATOM    191  H17 DB4     2      17.940  19.930  13.790  1.00  0.00            
ATOM    192  H18 DB4     2      16.410  18.340  12.590  1.00  0.00            
ATOM    193  H19 DB4     2      15.040  16.880  13.880  1.00  0.00            
ATOM    194  H20 DB4     2      16.650  18.670  20.570  1.00  0.00            
ATOM    195  H21 DB4     2      16.780  16.910  20.470  1.00  0.00            
ATOM    196  H22 DB4     2      14.180  16.780  20.750  1.00  0.00            
ATOM    197  H23 DB4     2      14.920  17.570  22.150  1.00  0.00            
TER
ENDMDL
MODEL        1
ATOM      1  C1  BCD     1      21.050  25.020  20.970  1.00  0.00            
ATOM      2  O1  BCD     1      21.130  24.630  19.590  1.00  0.00            
ATOM      3  C2  BCD     1      19.950  24.200  21.660  1.00  0.00            
ATOM      4  O2  BCD     1      20.180  22.810  21.390  1.00  0.00            
ATOM      5  C3  BCD     1      18.540  24.540  21.120  1.00  0.00            
ATOM      6  O3  BCD     1      17.460  23.880  21.910  1.00  0.00            
ATOM      7  C4  BCD     1      18.300  26.070  20.970  1.00  0.00            
ATOM      8  C5  BCD     1      19.520  26.830  20.370  1.00  0.00            
ATOM      9  O4  BCD     1      20.730  26.390  21.060  1.00  0.00            
ATOM     10  C6  BCD     1      19.420  28.320  20.510  1.00  0.00            
ATOM     11  O5  BCD     1      19.370  28.700  21.900  1.00  0.00            
ATOM     12  H1  BCD     1      22.010  24.800  21.450  1.00  0.00            
ATOM     13  H2  BCD     1      19.980  24.540  22.710  1.00  0.00            
ATOM     14  H3  BCD     1      19.400  22.370  21.730  1.00  0.00            
ATOM     15  H4  BCD     1      18.560  24.150  20.090  1.00  0.00            
ATOM     16  H5  BCD     1      16.620  24.200  21.580  1.00  0.00            
ATOM     17  H6  BCD     1      18.190  26.400  22.010  1.00  0.00            
ATOM     18  H7  BCD     1      19.610  26.580  19.310  1.00  0.00            
ATOM     19  H8  BCD     1      20.190  28.860  19.930  1.00  0.00            
ATOM     20  H9  BCD     1      18.520  28.600  19.950  1.00  0.00            
ATOM     21  H10 BCD     1      20.190  28.830  22.380  1.00  0.00            
ATOM     22  C7  BCD     1      23.580  23.440  16.530  1.00  0.00            
ATOM     23  O6  BCD     1      22.540  23.560  15.500  1.00  0.00            
ATOM     24  C8  BCD     1      23.120  22.450  17.560  1.00  0.00            
ATOM     25  O7  BCD     1      22.850  21.250  16.880  1.00  0.00            
ATOM     26  C9  BCD     1      21.940  22.930  18.340  1.00  0.00            
ATOM     27  O8  BCD     1      21.540  21.960  19.300  1.00  0.00            
ATOM     28  C10 BCD     1      22.370  24.170  19.020  1.00  0.00            
ATOM     29  C11 BCD     1      22.830  25.220  18.000  1.00  0.00            
ATOM     30  O9  BCD     1      23.880  24.700  17.250  1.00  0.00            
ATOM     31  C12 BCD     1      23.260  26.570  18.760  1.00  0.00            
ATOM     32  O10 BCD     1      23.480  27.610  17.750  1.00  0.00            
ATOM     33  H11 BCD     1      24.480  23.060  16.030  1.00  0.00            
ATOM     34  H12 BCD     1      23.980  22.340  18.240  1.00  0.00            
ATOM     35  H13 BCD     1      22.400  20.700  17.530  1.00  0.00            
ATOM     36  H14 BCD     1      21.120  23.270  17.680  1.00  0.00            
ATOM     37  H15 BCD     1      20.900  22.180  19.980  1.00  0.00            
ATOM     38  H16 BCD     1      23.140  24.140  19.800  1.00  0.00            
ATOM     39  H17 BCD     1      21.990  25.410  17.310  1.00  0.00            
ATOM     40  H18 BCD     1      22.440  26.830  19.430  1.00  0.00            
ATOM     41  H19 BCD     1      24.140  26.440  19.400  1.00  0.00            
ATOM     42  H20 BCD     1      22.620  28.020  17.590  1.00  0.00            
ATOM     43  C13 BCD     1      22.170  23.370  11.390  1.00  0.00            
ATOM     44  O11 BCD     1      20.750  23.300  11.610  1.00  0.00            
ATOM     45  C14 BCD     1      22.830  22.150  12.060  1.00  0.00            
ATOM     46  O12 BCD     1      22.230  21.010  11.490  1.00  0.00            
ATOM     47  C15 BCD     1      22.490  22.170  13.510  1.00  0.00            
ATOM     48  O13 BCD     1      23.070  21.000  14.160  1.00  0.00            
ATOM     49  C16 BCD     1      23.060  23.470  14.150  1.00  0.00            
ATOM     50  C17 BCD     1      22.510  24.740  13.460  1.00  0.00            
ATOM     51  O14 BCD     1      22.750  24.520  12.060  1.00  0.00            
ATOM     52  C18 BCD     1      23.310  25.950  13.870  1.00  0.00            
ATOM     53  O15 BCD     1      22.780  27.170  13.280  1.00  0.00            
ATOM     54  H21 BCD     1      22.460  23.360  10.330  1.00  0.00            
ATOM     55  H22 BCD     1      23.920  22.110  11.930  1.00  0.00            
ATOM     56  H23 BCD     1      22.720  20.270  11.860  1.00  0.00            
ATOM     57  H24 BCD     1      21.400  22.170  13.610  1.00  0.00            
ATOM     58  H25 BCD     1      22.810  21.000  15.090  1.00  0.00            
ATOM     59  H26 BCD     1      24.150  23.440  14.200  1.00  0.00            
ATOM     60  H27 BCD     1      21.440  24.910  13.630  1.00  0.00            
ATOM     61  H28 BCD     1      23.320  26.010  14.970  1.00  0.00            
ATOM     62  H29 BCD     1      24.380  25.810  13.670  1.00  0.00            
ATOM     63  H30 BCD     1      23.150  27.910  13.760  1.00  0.00            
ATOM     64  C19 BCD     1      17.330  23.540   9.360  1.00  0.00            
ATOM     65  O16 BCD     1      16.640  24.130  10.520  1.00  0.00            
ATOM     66  C20 BCD     1      17.700  22.140   9.810  1.00  0.00            
ATOM     67  O17 BCD     1      16.620  21.370  10.270  1.00  0.00            
ATOM     68  C21 BCD     1      18.800  22.150  10.860  1.00  0.00            
ATOM     69  O18 BCD     1      19.280  20.850  10.930  1.00  0.00            
ATOM     70  C22 BCD     1      19.930  23.130  10.380  1.00  0.00            
ATOM     71  C23 BCD     1      19.410  24.550   9.990  1.00  0.00            
ATOM     72  O19 BCD     1      18.440  24.340   8.980  1.00  0.00            
ATOM     73  C24 BCD     1      20.570  25.380   9.470  1.00  0.00            
ATOM     74  O20 BCD     1      21.210  24.550   8.480  1.00  0.00            
ATOM     75  H31 BCD     1      16.610  23.560   8.540  1.00  0.00            
ATOM     76  H32 BCD     1      18.110  21.630   8.930  1.00  0.00            
ATOM     77  H33 BCD     1      17.020  20.520  10.470  1.00  0.00            
ATOM     78  H34 BCD     1      18.450  22.400  11.880  1.00  0.00            
ATOM     79  H35 BCD     1      20.190  20.750  11.220  1.00  0.00            
ATOM     80  H36 BCD     1      20.450  22.720   9.500  1.00  0.00            
ATOM     81  H37 BCD     1      18.910  25.050  10.820  1.00  0.00            
ATOM     82  H38 BCD     1      20.230  26.320   9.010  1.00  0.00            
ATOM     83  H39 BCD     1      21.270  25.560  10.290  1.00  0.00            
ATOM     84  H40 BCD     1      21.980  25.060   8.200  1.00  0.00            
ATOM     85  C25 BCD     1      13.390  26.260  11.440  1.00  0.00            
ATOM     86  O21 BCD     1      13.910  26.380  12.750  1.00  0.00            
ATOM     87  C26 BCD     1      13.080  24.820  11.020  1.00  0.00            
ATOM     88  O22 BCD     1      12.300  24.210  12.060  1.00  0.00            
ATOM     89  C27 BCD     1      14.360  24.020  10.780  1.00  0.00            
ATOM     90  O23 BCD     1      14.220  22.720  10.150  1.00  0.00            
ATOM     91  C28 BCD     1      15.460  24.800  10.120  1.00  0.00            
ATOM     92  C29 BCD     1      15.530  26.200  10.580  1.00  0.00            
ATOM     93  O24 BCD     1      14.220  26.800  10.470  1.00  0.00            
ATOM     94  C30 BCD     1      16.520  26.960   9.690  1.00  0.00            
ATOM     95  O25 BCD     1      15.970  27.140   8.410  1.00  0.00            
ATOM     96  H41 BCD     1      12.500  26.900  11.450  1.00  0.00            
ATOM     97  H42 BCD     1      12.630  24.850  10.010  1.00  0.00            
ATOM     98  H43 BCD     1      12.030  23.330  11.770  1.00  0.00            
ATOM     99  H44 BCD     1      14.760  23.810  11.780  1.00  0.00            
ATOM    100  H45 BCD     1      15.080  22.300  10.220  1.00  0.00            
ATOM    101  H46 BCD     1      15.270  24.920   9.040  1.00  0.00            
ATOM    102  H47 BCD     1      15.960  26.310  11.590  1.00  0.00            
ATOM    103  H48 BCD     1      16.900  27.890  10.110  1.00  0.00            
ATOM    104  H49 BCD     1      17.450  26.370   9.620  1.00  0.00            
ATOM    105  H50 BCD     1      15.050  27.380   8.530  1.00  0.00            
ATOM    106  C31 BCD     1      13.340  28.480  16.330  1.00  0.00            
ATOM    107  O26 BCD     1      14.370  27.710  16.970  1.00  0.00            
ATOM    108  C32 BCD     1      12.160  27.680  15.870  1.00  0.00            
ATOM    109  O27 BCD     1      11.620  27.140  17.040  1.00  0.00            
ATOM    110  C33 BCD     1      12.700  26.600  14.850  1.00  0.00            
ATOM    111  C34 BCD     1      13.340  27.310  13.740  1.00  0.00            
ATOM    112  C35 BCD     1      14.420  28.250  14.260  1.00  0.00            
ATOM    113  O28 BCD     1      13.890  29.160  15.230  1.00  0.00            
ATOM    114  C36 BCD     1      14.960  29.110  13.170  1.00  0.00            
ATOM    115  O29 BCD     1      15.870  30.070  13.650  1.00  0.00            
ATOM    116  O30 BCD     1      11.620  25.830  14.410  1.00  0.00            
ATOM    117  H51 BCD     1      13.000  29.180  17.100  1.00  0.00            
ATOM    118  H52 BCD     1      11.390  28.300  15.390  1.00  0.00            
ATOM    119  H53 BCD     1      12.190  26.430  17.360  1.00  0.00            
ATOM    120  H54 BCD     1      13.430  25.920  15.300  1.00  0.00            
ATOM    121  H55 BCD     1      11.980  25.080  13.920  1.00  0.00            
ATOM    122  H56 BCD     1      12.620  27.960  13.220  1.00  0.00            
ATOM    123  H57 BCD     1      15.230  27.680  14.750  1.00  0.00            
ATOM    124  H58 BCD     1      15.410  28.440  12.420  1.00  0.00            
ATOM    125  H59 BCD     1      14.190  29.590  12.540  1.00  0.00            
ATOM    126  H60 BCD     1      15.420  30.320  14.460  1.00  0.00            
ATOM    127  C37 BCD     1      15.990  26.910  20.730  1.00  0.00            
ATOM    128  O31 BCD     1      17.160  26.340  20.180  1.00  0.00            
ATOM    129  C38 BCD     1      14.800  26.010  20.310  1.00  0.00            
ATOM    130  O32 BCD     1      15.010  24.690  20.810  1.00  0.00            
ATOM    131  C39 BCD     1      14.480  26.070  18.820  1.00  0.00            
ATOM    132  O33 BCD     1      13.250  25.520  18.470  1.00  0.00            
ATOM    133  C40 BCD     1      14.470  27.570  18.360  1.00  0.00            
ATOM    134  C41 BCD     1      15.720  28.250  18.770  1.00  0.00            
ATOM    135  O34 BCD     1      15.820  28.230  20.190  1.00  0.00            
ATOM    136  C42 BCD     1      15.770  29.630  18.280  1.00  0.00            
ATOM    137  O35 BCD     1      14.680  30.360  18.760  1.00  0.00            
ATOM    138  H61 BCD     1      15.970  27.010  21.820  1.00  0.00            
ATOM    139  H62 BCD     1      13.950  26.360  20.900  1.00  0.00            
ATOM    140  H63 BCD     1      14.230  24.140  20.680  1.00  0.00            
ATOM    141  H64 BCD     1      15.330  25.600  18.320  1.00  0.00            
ATOM    142  H65 BCD     1      13.410  24.680  18.040  1.00  0.00            
ATOM    143  H66 BCD     1      13.680  28.160  18.850  1.00  0.00            
ATOM    144  H67 BCD     1      16.600  27.780  18.300  1.00  0.00            
ATOM    145  H68 BCD     1      16.650  30.110  18.740  1.00  0.00            
ATOM    146  H69 BCD     1      15.920  29.730  17.190  1.00  0.00            
ATOM    147  H70 BCD     1      14.830  30.430  19.710  1.00  0.00            
ATOM    148  C1  DB4     2      20.500  29.400  11.490  1.00  0.00            
ATOM    149  C2  DB4     2      20.340  29.450  13.070  1.00  0.00            
ATOM    150  O1  DB4     2      19.540  28.330  13.310  1.00  0.00            
ATOM    151  C3  DB4     2      19.000  28.170  14.580  1.00  0.00            
ATOM    152  O2  DB4     2      19.260  28.950  15.440  1.00  0.00            
ATOM    153  N1  DB4     2      18.320  26.980  14.810  1.00  0.00            
ATOM    154  C4  DB4     2      18.130  25.910  13.770  1.00  0.00            
ATOM    155  C5  DB4     2      16.940  24.980  14.050  1.00  0.00            
ATOM    156  C6  DB4     2      17.030  24.370  15.480  1.00  0.00            
ATOM    157  C7  DB4     2      16.730  23.020  15.720  1.00  0.00            
ATOM    158  C8  DB4     2      17.030  22.370  17.060  1.00  0.00            
ATOM    159  C9  DB4     2      16.150  22.460  18.170  1.00  0.00            
ATOM    160  C10 DB4     2      16.420  21.680  19.380  1.00  0.00            
ATOM    161  C11 DB4     2      17.520  20.870  19.430  1.00  0.00            
ATOM    162  Cl1 DB4     2      17.800  19.910  20.910  1.00  0.00            
ATOM    163  C12 DB4     2      18.420  20.850  18.350  1.00  0.00            
ATOM    164  C13 DB4     2      18.190  21.560  17.160  1.00  0.00            
ATOM    165  C14 DB4     2      19.080  21.420  16.030  1.00  0.00            
ATOM    166  C15 DB4     2      18.490  20.730  14.790  1.00  0.00            
ATOM    167  C16 DB4     2      17.060  21.000  14.270  1.00  0.00            
ATOM    168  C17 DB4     2      16.470  20.090  13.400  1.00  0.00            
ATOM    169  C18 DB4     2      15.140  20.330  12.920  1.00  0.00            
ATOM    170  C19 DB4     2      14.520  21.520  13.370  1.00  0.00            
ATOM    171  N2  DB4     2      15.020  22.290  14.330  1.00  0.00            
ATOM    172  C20 DB4     2      16.250  22.040  14.720  1.00  0.00            
ATOM    173  C21 DB4     2      17.750  25.200  16.530  1.00  0.00            
ATOM    174  C22 DB4     2      17.780  26.700  16.140  1.00  0.00            
ATOM    175  H1  DB4     2      21.180  30.180  11.130  1.00  0.00            
ATOM    176  H2  DB4     2      20.880  28.460  11.070  1.00  0.00            
ATOM    177  H3  DB4     2      19.490  29.600  11.120  1.00  0.00            
ATOM    178  H4  DB4     2      19.800  30.400  13.240  1.00  0.00            
ATOM    179  H5  DB4     2      21.360  29.530  13.470  1.00  0.00            
ATOM    180  H6  DB4     2      18.980  25.220  13.810  1.00  0.00            
ATOM    181  H7  DB4     2      18.090  26.330  12.760  1.00  0.00            
ATOM    182  H8  DB4     2      16.840  24.150  13.340  1.00  0.00            
ATOM    183  H9  DB4     2      16.030  25.600  13.990  1.00  0.00            
ATOM    184  H10 DB4     2      15.310  23.150  18.110  1.00  0.00            
ATOM    185  H11 DB4     2      15.770  21.740  20.240  1.00  0.00            
ATOM    186  H12 DB4     2      19.340  20.280  18.490  1.00  0.00            
ATOM    187  H13 DB4     2      19.990  20.890  16.360  1.00  0.00            
ATOM    188  H14 DB4     2      19.530  22.400  15.800  1.00  0.00            
ATOM    189  H15 DB4     2      18.520  19.630  14.880  1.00  0.00            
ATOM    190  H16 DB4     2      19.200  20.760  13.960  1.00  0.00            
ATOM    191  H17 DB4     2      17.080  19.250  13.100  1.00  0.00            
ATOM    192  H18 DB4     2      14.650  19.660  12.220  1.00  0.00            
ATOM    193  H19 DB4     2      13.590  21.880  12.940  1.00  0.00            
ATOM    194  H20 DB4     2      18.760  24.780  16.620  1.00  0.00            
ATOM    195  H21 DB4     2      17.300  25.100  17.520  1.00  0.00            
ATOM    196  H22 DB4     2      16.750  27.080  16.180  1.00  0.00            
ATOM    197  H23 DB4     2      18.430  27.150  16.900  1.00  0.00            
TER
ENDMDL
MODEL        1
ATOM      1  C1  BCD     1      15.740  18.310  25.840  1.00  0.00            
ATOM      2  O1  BCD     1      16.000  18.850  24.570  1.00  0.00            
ATOM      3  C2  BCD     1      16.890  17.470  26.320  1.00  0.00            
ATOM      4  O2  BCD     1      18.110  18.160  26.060  1.00  0.00            
ATOM      5  C3  BCD     1      16.940  16.120  25.670  1.00  0.00            
ATOM      6  O3  BCD     1      17.800  15.250  26.430  1.00  0.00            
ATOM      7  C4  BCD     1      15.550  15.520  25.600  1.00  0.00            
ATOM      8  C5  BCD     1      14.570  16.490  24.900  1.00  0.00            
ATOM      9  O4  BCD     1      14.490  17.640  25.750  1.00  0.00            
ATOM     10  C6  BCD     1      13.190  15.880  24.710  1.00  0.00            
ATOM     11  O5  BCD     1      12.600  15.550  26.030  1.00  0.00            
ATOM     12  H1  BCD     1      15.660  19.050  26.650  1.00  0.00            
ATOM     13  H2  BCD     1      16.780  17.310  27.400  1.00  0.00            
ATOM     14  H3  BCD     1      18.780  17.510  26.300  1.00  0.00            
ATOM     15  H4  BCD     1      17.500  16.200  24.720  1.00  0.00            
ATOM     16  H5  BCD     1      17.820  14.400  25.990  1.00  0.00            
ATOM     17  H6  BCD     1      15.180  15.190  26.580  1.00  0.00            
ATOM     18  H7  BCD     1      14.910  16.780  23.890  1.00  0.00            
ATOM     19  H8  BCD     1      12.640  16.660  24.170  1.00  0.00            
ATOM     20  H9  BCD     1      13.180  14.990  24.050  1.00  0.00            
ATOM     21  H10 BCD     1      12.020  14.790  25.930  1.00  0.00            
ATOM     22  C7  BCD     1      15.760  22.390  22.390  1.00  0.00            
ATOM     23  O6  BCD     1      16.290  21.650  21.330  1.00  0.00            
ATOM     24  C8  BCD     1      16.870  22.260  23.480  1.00  0.00            
ATOM     25  O7  BCD     1      18.070  22.850  22.940  1.00  0.00            
ATOM     26  C9  BCD     1      17.090  20.770  23.880  1.00  0.00            
ATOM     27  O8  BCD     1      18.150  20.640  24.840  1.00  0.00            
ATOM     28  C10 BCD     1      15.800  20.230  24.370  1.00  0.00            
ATOM     29  C11 BCD     1      14.620  20.440  23.320  1.00  0.00            
ATOM     30  O9  BCD     1      14.540  21.780  22.890  1.00  0.00            
ATOM     31  C12 BCD     1      13.250  20.030  23.840  1.00  0.00            
ATOM     32  O10 BCD     1      12.870  20.490  25.090  1.00  0.00            
ATOM     33  H11 BCD     1      15.670  23.450  22.150  1.00  0.00            
ATOM     34  H12 BCD     1      16.570  22.880  24.330  1.00  0.00            
ATOM     35  H13 BCD     1      18.750  22.380  23.440  1.00  0.00            
ATOM     36  H14 BCD     1      17.360  20.070  23.090  1.00  0.00            
ATOM     37  H15 BCD     1      18.280  19.720  25.100  1.00  0.00            
ATOM     38  H16 BCD     1      15.590  20.720  25.330  1.00  0.00            
ATOM     39  H17 BCD     1      14.810  19.920  22.370  1.00  0.00            
ATOM     40  H18 BCD     1      12.540  20.400  23.090  1.00  0.00            
ATOM     41  H19 BCD     1      13.210  18.940  23.950  1.00  0.00            
ATOM     42  H20 BCD     1      12.170  19.880  25.350  1.00  0.00            
ATOM     43  C13 BCD     1      16.200  21.820  17.210  1.00  0.00            
ATOM     44  O11 BCD     1      16.200  20.390  16.970  1.00  0.00            
ATOM     45  C14 BCD     1      17.550  22.110  17.930  1.00  0.00            
ATOM     46  O12 BCD     1      18.740  21.610  17.300  1.00  0.00            
ATOM     47  C15 BCD     1      17.500  21.680  19.400  1.00  0.00            
ATOM     48  O13 BCD     1      18.650  22.040  20.210  1.00  0.00            
ATOM     49  C16 BCD     1      16.280  22.260  20.090  1.00  0.00            
ATOM     50  C17 BCD     1      14.960  21.820  19.330  1.00  0.00            
ATOM     51  O14 BCD     1      15.020  22.260  17.930  1.00  0.00            
ATOM     52  C18 BCD     1      13.790  22.520  19.870  1.00  0.00            
ATOM     53  O15 BCD     1      13.970  23.920  20.060  1.00  0.00            
ATOM     54  H21 BCD     1      16.180  22.370  16.270  1.00  0.00            
ATOM     55  H22 BCD     1      17.660  23.200  17.940  1.00  0.00            
ATOM     56  H23 BCD     1      19.540  21.640  17.840  1.00  0.00            
ATOM     57  H24 BCD     1      17.430  20.590  19.460  1.00  0.00            
ATOM     58  H25 BCD     1      18.480  22.340  21.100  1.00  0.00            
ATOM     59  H26 BCD     1      16.480  23.340  20.120  1.00  0.00            
ATOM     60  H27 BCD     1      14.860  20.740  19.450  1.00  0.00            
ATOM     61  H28 BCD     1      12.970  22.350  19.160  1.00  0.00            
ATOM     62  H29 BCD     1      13.470  22.070  20.820  1.00  0.00            
ATOM     63  H30 BCD     1      13.760  24.390  19.250  1.00  0.00            
ATOM     64  C19 BCD     1      15.560  17.580  14.050  1.00  0.00            
ATOM     65  O16 BCD     1      15.500  16.620  15.170  1.00  0.00            
ATOM     66  C20 BCD     1      16.940  18.260  14.000  1.00  0.00            
ATOM     67  O17 BCD     1      17.900  17.240  13.860  1.00  0.00            
ATOM     68  C21 BCD     1      17.190  19.010  15.330  1.00  0.00            
ATOM     69  O18 BCD     1      18.480  19.700  15.410  1.00  0.00            
ATOM     70  C22 BCD     1      16.040  19.960  15.610  1.00  0.00            
ATOM     71  C23 BCD     1      14.650  19.260  15.520  1.00  0.00            
ATOM     72  O19 BCD     1      14.510  18.490  14.270  1.00  0.00            
ATOM     73  C24 BCD     1      13.560  20.450  15.640  1.00  0.00            
ATOM     74  O20 BCD     1      12.200  19.910  15.490  1.00  0.00            
ATOM     75  H31 BCD     1      15.350  17.050  13.110  1.00  0.00            
ATOM     76  H32 BCD     1      16.970  19.060  13.260  1.00  0.00            
ATOM     77  H33 BCD     1      18.600  17.520  14.460  1.00  0.00            
ATOM     78  H34 BCD     1      17.070  18.300  16.160  1.00  0.00            
ATOM     79  H35 BCD     1      18.490  20.400  16.070  1.00  0.00            
ATOM     80  H36 BCD     1      16.150  20.870  15.010  1.00  0.00            
ATOM     81  H37 BCD     1      14.430  18.540  16.310  1.00  0.00            
ATOM     82  H38 BCD     1      13.650  20.760  16.690  1.00  0.00            
ATOM     83  H39 BCD     1      13.810  21.290  14.990  1.00  0.00            
ATOM     84  H40 BCD     1      11.630  20.670  15.580  1.00  0.00            
ATOM     85  C25 BCD     1      13.970  12.940  16.050  1.00  0.00            
ATOM     86  O21 BCD     1      14.580  13.080  17.300  1.00  0.00            
ATOM     87  C26 BCD     1      15.060  13.000  14.960  1.00  0.00            
ATOM     88  O22 BCD     1      15.950  11.940  15.120  1.00  0.00            
ATOM     89  C27 BCD     1      15.760  14.390  15.000  1.00  0.00            
ATOM     90  O23 BCD     1      16.700  14.580  13.950  1.00  0.00            
ATOM     91  C28 BCD     1      14.760  15.470  14.940  1.00  0.00            
ATOM     92  C29 BCD     1      13.540  15.300  15.880  1.00  0.00            
ATOM     93  O24 BCD     1      13.030  13.940  15.800  1.00  0.00            
ATOM     94  C30 BCD     1      12.500  16.310  15.540  1.00  0.00            
ATOM     95  O25 BCD     1      11.350  16.220  16.330  1.00  0.00            
ATOM     96  H41 BCD     1      13.450  11.980  16.070  1.00  0.00            
ATOM     97  H42 BCD     1      14.560  12.880  13.990  1.00  0.00            
ATOM     98  H43 BCD     1      16.360  12.020  15.980  1.00  0.00            
ATOM     99  H44 BCD     1      16.260  14.410  15.980  1.00  0.00            
ATOM    100  H45 BCD     1      16.980  15.490  13.910  1.00  0.00            
ATOM    101  H46 BCD     1      14.410  15.490  13.900  1.00  0.00            
ATOM    102  H47 BCD     1      13.870  15.470  16.920  1.00  0.00            
ATOM    103  H48 BCD     1      12.970  17.290  15.640  1.00  0.00            
ATOM    104  H49 BCD     1      12.210  16.260  14.480  1.00  0.00            
ATOM    105  H50 BCD     1      10.820  16.950  16.010  1.00  0.00            
ATOM    106  C31 BCD     1      15.750  10.760  20.530  1.00  0.00            
ATOM    107  O26 BCD     1      15.630  11.940  21.280  1.00  0.00            
ATOM    108  C32 BCD     1      16.830  11.030  19.480  1.00  0.00            
ATOM    109  O27 BCD     1      18.090  11.290  20.110  1.00  0.00            
ATOM    110  C33 BCD     1      16.440  12.100  18.520  1.00  0.00            
ATOM    111  C34 BCD     1      15.040  11.840  18.000  1.00  0.00            
ATOM    112  C35 BCD     1      14.010  11.540  19.140  1.00  0.00            
ATOM    113  O28 BCD     1      14.470  10.410  19.920  1.00  0.00            
ATOM    114  C36 BCD     1      12.620  11.250  18.630  1.00  0.00            
ATOM    115  O29 BCD     1      12.560  10.210  17.670  1.00  0.00            
ATOM    116  O30 BCD     1      17.410  12.110  17.450  1.00  0.00            
ATOM    117  H51 BCD     1      16.070  10.010  21.260  1.00  0.00            
ATOM    118  H52 BCD     1      17.010  10.130  18.880  1.00  0.00            
ATOM    119  H53 BCD     1      18.840  11.450  19.530  1.00  0.00            
ATOM    120  H54 BCD     1      16.560  13.120  18.910  1.00  0.00            
ATOM    121  H55 BCD     1      18.070  12.790  17.590  1.00  0.00            
ATOM    122  H56 BCD     1      14.950  11.010  17.280  1.00  0.00            
ATOM    123  H57 BCD     1      13.920  12.420  19.780  1.00  0.00            
ATOM    124  H58 BCD     1      11.950  11.010  19.470  1.00  0.00            
ATOM    125  H59 BCD     1      12.320  12.190  18.160  1.00  0.00            
ATOM    126  H60 BCD     1      12.920   9.430  18.100  1.00  0.00            
ATOM    127  C37 BCD     1      15.330  13.130  25.160  1.00  0.00            
ATOM    128  O31 BCD     1      15.600  14.420  24.630  1.00  0.00            
ATOM    129  C38 BCD     1      16.540  12.260  24.870  1.00  0.00            
ATOM    130  O32 BCD     1      17.710  12.730  25.520  1.00  0.00            
ATOM    131  C39 BCD     1      16.750  12.200  23.350  1.00  0.00            
ATOM    132  O33 BCD     1      17.910  11.470  23.010  1.00  0.00            
ATOM    133  C40 BCD     1      15.460  11.770  22.670  1.00  0.00            
ATOM    134  C41 BCD     1      14.240  12.540  23.120  1.00  0.00            
ATOM    135  O34 BCD     1      14.200  12.460  24.600  1.00  0.00            
ATOM    136  C42 BCD     1      12.950  11.860  22.540  1.00  0.00            
ATOM    137  O35 BCD     1      11.750  12.470  23.170  1.00  0.00            
ATOM    138  H61 BCD     1      15.190  13.150  26.250  1.00  0.00            
ATOM    139  H62 BCD     1      16.370  11.260  25.290  1.00  0.00            
ATOM    140  H63 BCD     1      18.370  12.260  25.000  1.00  0.00            
ATOM    141  H64 BCD     1      16.840  13.280  23.140  1.00  0.00            
ATOM    142  H65 BCD     1      17.940  11.390  22.060  1.00  0.00            
ATOM    143  H66 BCD     1      15.310  10.700  22.890  1.00  0.00            
ATOM    144  H67 BCD     1      14.340  13.590  22.830  1.00  0.00            
ATOM    145  H68 BCD     1      12.960  11.960  21.440  1.00  0.00            
ATOM    146  H69 BCD     1      13.090  10.810  22.830  1.00  0.00            
ATOM    147  H70 BCD     1      11.490  13.210  22.610  1.00  0.00            
ATOM    148  C1  DB4     2      10.930  19.780  19.290  1.00  0.00            
ATOM    149  C2  DB4     2      11.710  19.410  20.520  1.00  0.00            
ATOM    150  O1  DB4     2      12.820  18.630  20.010  1.00  0.00            
ATOM    151  C3  DB4     2      13.310  17.690  20.800  1.00  0.00            
ATOM    152  O2  DB4     2      12.590  17.130  21.680  1.00  0.00            
ATOM    153  N1  DB4     2      14.450  17.020  20.320  1.00  0.00            
ATOM    154  C4  DB4     2      15.220  17.590  19.220  1.00  0.00            
ATOM    155  C5  DB4     2      16.490  16.770  18.880  1.00  0.00            
ATOM    156  C6  DB4     2      17.250  16.290  20.170  1.00  0.00            
ATOM    157  C7  DB4     2      18.630  16.380  20.340  1.00  0.00            
ATOM    158  C8  DB4     2      19.230  15.800  21.570  1.00  0.00            
ATOM    159  C9  DB4     2      19.510  14.440  21.660  1.00  0.00            
ATOM    160  C10 DB4     2      20.030  13.910  22.870  1.00  0.00            
ATOM    161  C11 DB4     2      20.270  14.800  23.950  1.00  0.00            
ATOM    162  Cl1 DB4     2      21.060  14.210  25.420  1.00  0.00            
ATOM    163  C12 DB4     2      19.960  16.160  23.900  1.00  0.00            
ATOM    164  C13 DB4     2      19.510  16.690  22.660  1.00  0.00            
ATOM    165  C14 DB4     2      19.110  18.200  22.540  1.00  0.00            
ATOM    166  C15 DB4     2      20.010  18.920  21.430  1.00  0.00            
ATOM    167  C16 DB4     2      20.040  18.430  19.970  1.00  0.00            
ATOM    168  C17 DB4     2      20.740  19.230  19.080  1.00  0.00            
ATOM    169  C18 DB4     2      20.820  18.740  17.770  1.00  0.00            
ATOM    170  C19 DB4     2      20.200  17.600  17.340  1.00  0.00            
ATOM    171  N2  DB4     2      19.500  16.880  18.190  1.00  0.00            
ATOM    172  C20 DB4     2      19.480  17.210  19.510  1.00  0.00            
ATOM    173  C21 DB4     2      16.400  15.480  21.080  1.00  0.00            
ATOM    174  C22 DB4     2      14.860  15.640  20.850  1.00  0.00            
ATOM    175  H1  DB4     2      10.280  18.950  19.000  1.00  0.00            
ATOM    176  H2  DB4     2      10.300  20.580  19.690  1.00  0.00            
ATOM    177  H3  DB4     2      11.590  20.030  18.450  1.00  0.00            
ATOM    178  H4  DB4     2      11.080  18.920  21.280  1.00  0.00            
ATOM    179  H5  DB4     2      12.090  20.340  20.960  1.00  0.00            
ATOM    180  H6  DB4     2      15.620  18.550  19.570  1.00  0.00            
ATOM    181  H7  DB4     2      14.650  17.860  18.330  1.00  0.00            
ATOM    182  H8  DB4     2      17.060  17.500  18.300  1.00  0.00            
ATOM    183  H9  DB4     2      16.190  15.930  18.240  1.00  0.00            
ATOM    184  H10 DB4     2      19.430  13.770  20.810  1.00  0.00            
ATOM    185  H11 DB4     2      20.390  12.890  22.990  1.00  0.00            
ATOM    186  H12 DB4     2      20.170  16.730  24.800  1.00  0.00            
ATOM    187  H13 DB4     2      19.240  18.760  23.470  1.00  0.00            
ATOM    188  H14 DB4     2      18.040  18.290  22.300  1.00  0.00            
ATOM    189  H15 DB4     2      21.000  18.870  21.900  1.00  0.00            
ATOM    190  H16 DB4     2      19.800  20.000  21.530  1.00  0.00            
ATOM    191  H17 DB4     2      21.190  20.160  19.400  1.00  0.00            
ATOM    192  H18 DB4     2      21.300  19.450  17.100  1.00  0.00            
ATOM    193  H19 DB4     2      20.170  17.260  16.310  1.00  0.00            
ATOM    194  H20 DB4     2      16.630  15.670  22.130  1.00  0.00            
ATOM    195  H21 DB4     2      16.610  14.410  20.980  1.00  0.00            
ATOM    196  H22 DB4     2      14.510  14.900  20.120  1.00  0.00            
ATOM    197  H23 DB4     2      14.320  15.400  21.780  1.00  0.00            
TER
ENDMDL
MODEL        1
ATOM      1  C1  BCD     1      10.280  15.450  29.680  1.00  0.00            
ATOM      2  O1  BCD     1      10.860  15.790  28.380  1.00  0.00            
ATOM      3  C2  BCD     1      10.140  16.690  30.510  1.00  0.00            
ATOM      4  O2  BCD     1       9.330  17.610  29.850  1.00  0.00            
ATOM      5  C3  BCD     1      11.490  17.290  30.820  1.00  0.00            
ATOM      6  O3  BCD     1      11.530  18.410  31.680  1.00  0.00            
ATOM      7  C4  BCD     1      12.420  16.170  31.410  1.00  0.00            
ATOM      8  C5  BCD     1      12.410  14.880  30.560  1.00  0.00            
ATOM      9  O4  BCD     1      11.010  14.450  30.380  1.00  0.00            
ATOM     10  C6  BCD     1      13.230  13.780  31.200  1.00  0.00            
ATOM     11  O5  BCD     1      13.410  12.850  30.180  1.00  0.00            
ATOM     12  H1  BCD     1       9.380  14.870  29.440  1.00  0.00            
ATOM     13  H2  BCD     1       9.600  16.390  31.420  1.00  0.00            
ATOM     14  H3  BCD     1       9.020  18.250  30.500  1.00  0.00            
ATOM     15  H4  BCD     1      11.950  17.600  29.870  1.00  0.00            
ATOM     16  H5  BCD     1      12.480  18.580  31.700  1.00  0.00            
ATOM     17  H6  BCD     1      11.970  15.890  32.370  1.00  0.00            
ATOM     18  H7  BCD     1      12.750  15.180  29.560  1.00  0.00            
ATOM     19  H8  BCD     1      14.180  14.120  31.620  1.00  0.00            
ATOM     20  H9  BCD     1      12.790  13.330  32.090  1.00  0.00            
ATOM     21  H10 BCD     1      12.920  12.090  30.500  1.00  0.00            
ATOM     22  C7  BCD     1       9.890  15.480  24.280  1.00  0.00            
ATOM     23  O6  BCD     1      11.260  15.710  23.910  1.00  0.00            
ATOM     24  C8  BCD     1       9.420  16.690  25.080  1.00  0.00            
ATOM     25  O7  BCD     1       9.400  17.960  24.450  1.00  0.00            
ATOM     26  C9  BCD     1      10.160  16.860  26.430  1.00  0.00            
ATOM     27  O8  BCD     1       9.550  17.910  27.140  1.00  0.00            
ATOM     28  C10 BCD     1      10.080  15.570  27.230  1.00  0.00            
ATOM     29  C11 BCD     1      10.640  14.430  26.390  1.00  0.00            
ATOM     30  O9  BCD     1       9.870  14.420  25.220  1.00  0.00            
ATOM     31  C12 BCD     1      10.380  13.160  27.110  1.00  0.00            
ATOM     32  O10 BCD     1       8.930  12.900  27.480  1.00  0.00            
ATOM     33  H11 BCD     1       9.350  15.220  23.360  1.00  0.00            
ATOM     34  H12 BCD     1       8.390  16.480  25.390  1.00  0.00            
ATOM     35  H13 BCD     1       9.400  18.500  25.240  1.00  0.00            
ATOM     36  H14 BCD     1      11.210  17.150  26.290  1.00  0.00            
ATOM     37  H15 BCD     1       9.770  17.780  28.060  1.00  0.00            
ATOM     38  H16 BCD     1       9.030  15.410  27.500  1.00  0.00            
ATOM     39  H17 BCD     1      11.720  14.620  26.290  1.00  0.00            
ATOM     40  H18 BCD     1      10.590  12.360  26.400  1.00  0.00            
ATOM     41  H19 BCD     1      11.040  13.130  27.980  1.00  0.00            
ATOM     42  H20 BCD     1       8.550  12.790  26.610  1.00  0.00            
ATOM     43  C13 BCD     1      13.660  15.820  20.500  1.00  0.00            
ATOM     44  O11 BCD     1      14.730  16.230  21.370  1.00  0.00            
ATOM     45  C14 BCD     1      12.450  16.820  20.500  1.00  0.00            
ATOM     46  O12 BCD     1      12.800  18.120  20.020  1.00  0.00            
ATOM     47  C15 BCD     1      11.990  16.970  21.940  1.00  0.00            
ATOM     48  O13 BCD     1      10.750  17.640  21.890  1.00  0.00            
ATOM     49  C16 BCD     1      11.650  15.570  22.550  1.00  0.00            
ATOM     50  C17 BCD     1      12.820  14.640  22.420  1.00  0.00            
ATOM     51  O14 BCD     1      13.170  14.580  20.970  1.00  0.00            
ATOM     52  C18 BCD     1      12.410  13.270  23.040  1.00  0.00            
ATOM     53  O15 BCD     1      13.520  12.420  23.020  1.00  0.00            
ATOM     54  H21 BCD     1      14.130  15.630  19.530  1.00  0.00            
ATOM     55  H22 BCD     1      11.650  16.380  19.880  1.00  0.00            
ATOM     56  H23 BCD     1      11.910  18.490  20.020  1.00  0.00            
ATOM     57  H24 BCD     1      12.680  17.510  22.600  1.00  0.00            
ATOM     58  H25 BCD     1      10.400  17.760  22.780  1.00  0.00            
ATOM     59  H26 BCD     1      10.770  15.150  22.050  1.00  0.00            
ATOM     60  H27 BCD     1      13.700  14.960  22.980  1.00  0.00            
ATOM     61  H28 BCD     1      12.120  13.490  24.070  1.00  0.00            
ATOM     62  H29 BCD     1      11.560  12.860  22.470  1.00  0.00            
ATOM     63  H30 BCD     1      13.130  11.610  23.380  1.00  0.00            
ATOM     64  C19 BCD     1      18.570  17.760  21.540  1.00  0.00            
ATOM     65  O16 BCD     1      18.690  17.670  22.940  1.00  0.00            
ATOM     66  C20 BCD     1      17.500  18.760  21.130  1.00  0.00            
ATOM     67  O17 BCD     1      17.670  19.990  21.830  1.00  0.00            
ATOM     68  C21 BCD     1      16.130  18.200  21.500  1.00  0.00            
ATOM     69  O18 BCD     1      15.090  19.200  21.170  1.00  0.00            
ATOM     70  C22 BCD     1      15.820  16.860  20.810  1.00  0.00            
ATOM     71  C23 BCD     1      16.940  15.960  21.200  1.00  0.00            
ATOM     72  O19 BCD     1      18.200  16.550  20.840  1.00  0.00            
ATOM     73  C24 BCD     1      16.980  14.580  20.640  1.00  0.00            
ATOM     74  O20 BCD     1      16.930  14.600  19.240  1.00  0.00            
ATOM     75  H31 BCD     1      19.510  18.060  21.070  1.00  0.00            
ATOM     76  H32 BCD     1      17.560  18.930  20.040  1.00  0.00            
ATOM     77  H33 BCD     1      16.790  20.380  21.780  1.00  0.00            
ATOM     78  H34 BCD     1      16.080  17.910  22.560  1.00  0.00            
ATOM     79  H35 BCD     1      14.310  18.690  20.930  1.00  0.00            
ATOM     80  H36 BCD     1      15.780  16.900  19.720  1.00  0.00            
ATOM     81  H37 BCD     1      16.880  15.950  22.290  1.00  0.00            
ATOM     82  H38 BCD     1      17.930  14.170  21.010  1.00  0.00            
ATOM     83  H39 BCD     1      16.220  13.930  21.100  1.00  0.00            
ATOM     84  H40 BCD     1      17.840  14.750  18.970  1.00  0.00            
ATOM     85  C25 BCD     1      21.190  17.490  26.200  1.00  0.00            
ATOM     86  O21 BCD     1      20.020  17.250  27.040  1.00  0.00            
ATOM     87  C26 BCD     1      21.030  18.850  25.510  1.00  0.00            
ATOM     88  O22 BCD     1      21.010  19.830  26.560  1.00  0.00            
ATOM     89  C27 BCD     1      19.760  18.820  24.600  1.00  0.00            
ATOM     90  O23 BCD     1      19.640  20.120  23.920  1.00  0.00            
ATOM     91  C28 BCD     1      19.910  17.670  23.550  1.00  0.00            
ATOM     92  C29 BCD     1      20.090  16.350  24.240  1.00  0.00            
ATOM     93  O24 BCD     1      21.140  16.470  25.200  1.00  0.00            
ATOM     94  C30 BCD     1      20.370  15.210  23.300  1.00  0.00            
ATOM     95  O25 BCD     1      20.640  14.060  24.080  1.00  0.00            
ATOM     96  H41 BCD     1      22.140  17.370  26.720  1.00  0.00            
ATOM     97  H42 BCD     1      21.920  18.940  24.870  1.00  0.00            
ATOM     98  H43 BCD     1      21.000  20.660  26.080  1.00  0.00            
ATOM     99  H44 BCD     1      18.870  18.580  25.180  1.00  0.00            
ATOM    100  H45 BCD     1      18.770  20.170  23.500  1.00  0.00            
ATOM    101  H46 BCD     1      20.690  17.840  22.800  1.00  0.00            
ATOM    102  H47 BCD     1      19.140  16.250  24.780  1.00  0.00            
ATOM    103  H48 BCD     1      19.450  15.060  22.710  1.00  0.00            
ATOM    104  H49 BCD     1      21.190  15.500  22.640  1.00  0.00            
ATOM    105  H50 BCD     1      20.680  14.290  25.010  1.00  0.00            
ATOM    106  C31 BCD     1      19.390  16.140  31.140  1.00  0.00            
ATOM    107  O26 BCD     1      17.990  16.380  30.840  1.00  0.00            
ATOM    108  C32 BCD     1      20.350  17.350  30.870  1.00  0.00            
ATOM    109  O27 BCD     1      20.080  18.370  31.860  1.00  0.00            
ATOM    110  C33 BCD     1      20.180  18.000  29.400  1.00  0.00            
ATOM    111  C34 BCD     1      20.330  16.890  28.350  1.00  0.00            
ATOM    112  C35 BCD     1      19.520  15.670  28.710  1.00  0.00            
ATOM    113  O28 BCD     1      19.750  15.260  30.030  1.00  0.00            
ATOM    114  C36 BCD     1      19.730  14.470  27.830  1.00  0.00            
ATOM    115  O29 BCD     1      21.040  13.970  27.670  1.00  0.00            
ATOM    116  O30 BCD     1      21.200  19.010  29.160  1.00  0.00            
ATOM    117  H51 BCD     1      19.530  15.720  32.140  1.00  0.00            
ATOM    118  H52 BCD     1      21.380  17.000  30.980  1.00  0.00            
ATOM    119  H53 BCD     1      19.200  18.610  31.540  1.00  0.00            
ATOM    120  H54 BCD     1      19.190  18.460  29.300  1.00  0.00            
ATOM    121  H55 BCD     1      21.200  19.190  28.220  1.00  0.00            
ATOM    122  H56 BCD     1      21.380  16.560  28.410  1.00  0.00            
ATOM    123  H57 BCD     1      18.460  15.970  28.660  1.00  0.00            
ATOM    124  H58 BCD     1      19.140  13.640  28.220  1.00  0.00            
ATOM    125  H59 BCD     1      19.410  14.790  26.830  1.00  0.00            
ATOM    126  H60 BCD     1      21.030  13.160  28.180  1.00  0.00            
ATOM    127  C37 BCD     1      14.450  17.070  32.670  1.00  0.00            
ATOM    128  O31 BCD     1      13.850  16.580  31.440  1.00  0.00            
ATOM    129  C38 BCD     1      15.250  18.320  32.430  1.00  0.00            
ATOM    130  O32 BCD     1      14.300  19.360  31.960  1.00  0.00            
ATOM    131  C39 BCD     1      16.340  17.910  31.400  1.00  0.00            
ATOM    132  O33 BCD     1      17.240  18.990  31.230  1.00  0.00            
ATOM    133  C40 BCD     1      17.200  16.750  31.950  1.00  0.00            
ATOM    134  C41 BCD     1      16.270  15.600  32.330  1.00  0.00            
ATOM    135  O34 BCD     1      15.220  16.010  33.230  1.00  0.00            
ATOM    136  C42 BCD     1      17.080  14.450  32.880  1.00  0.00            
ATOM    137  O35 BCD     1      17.890  14.830  34.020  1.00  0.00            
ATOM    138  H61 BCD     1      13.700  17.230  33.450  1.00  0.00            
ATOM    139  H62 BCD     1      15.700  18.560  33.410  1.00  0.00            
ATOM    140  H63 BCD     1      14.770  20.170  32.160  1.00  0.00            
ATOM    141  H64 BCD     1      15.830  17.650  30.460  1.00  0.00            
ATOM    142  H65 BCD     1      16.810  19.700  30.740  1.00  0.00            
ATOM    143  H66 BCD     1      17.860  17.020  32.790  1.00  0.00            
ATOM    144  H67 BCD     1      15.800  15.300  31.390  1.00  0.00            
ATOM    145  H68 BCD     1      16.410  13.620  33.130  1.00  0.00            
ATOM    146  H69 BCD     1      17.710  14.180  32.020  1.00  0.00            
ATOM    147  H70 BCD     1      17.390  15.550  34.420  1.00  0.00            
ATOM    148  C1  DB4     2      17.900  11.670  23.370  1.00  0.00            
ATOM    149  C2  DB4     2      17.350  11.680  24.770  1.00  0.00            
ATOM    150  O1  DB4     2      16.850  13.010  25.050  1.00  0.00            
ATOM    151  C3  DB4     2      16.170  13.360  26.180  1.00  0.00            
ATOM    152  O2  DB4     2      15.750  12.460  26.880  1.00  0.00            
ATOM    153  N1  DB4     2      15.700  14.680  26.050  1.00  0.00            
ATOM    154  C4  DB4     2      16.250  15.710  25.140  1.00  0.00            
ATOM    155  C5  DB4     2      16.400  16.990  25.970  1.00  0.00            
ATOM    156  C6  DB4     2      15.140  17.550  26.520  1.00  0.00            
ATOM    157  C7  DB4     2      14.890  18.840  26.590  1.00  0.00            
ATOM    158  C8  DB4     2      13.580  19.360  27.050  1.00  0.00            
ATOM    159  C9  DB4     2      13.350  19.600  28.420  1.00  0.00            
ATOM    160  C10 DB4     2      12.280  20.370  28.900  1.00  0.00            
ATOM    161  C11 DB4     2      11.280  20.710  28.000  1.00  0.00            
ATOM    162  Cl1 DB4     2       9.580  21.210  28.440  1.00  0.00            
ATOM    163  C12 DB4     2      11.470  20.450  26.630  1.00  0.00            
ATOM    164  C13 DB4     2      12.640  19.850  26.140  1.00  0.00            
ATOM    165  C14 DB4     2      12.920  19.620  24.720  1.00  0.00            
ATOM    166  C15 DB4     2      14.110  20.500  24.190  1.00  0.00            
ATOM    167  C16 DB4     2      15.250  20.760  25.080  1.00  0.00            
ATOM    168  C17 DB4     2      16.130  21.740  24.630  1.00  0.00            
ATOM    169  C18 DB4     2      17.310  21.940  25.330  1.00  0.00            
ATOM    170  C19 DB4     2      17.530  21.270  26.530  1.00  0.00            
ATOM    171  N2  DB4     2      16.750  20.260  26.960  1.00  0.00            
ATOM    172  C20 DB4     2      15.690  19.950  26.170  1.00  0.00            
ATOM    173  C21 DB4     2      14.120  16.520  26.840  1.00  0.00            
ATOM    174  C22 DB4     2      14.690  15.100  27.010  1.00  0.00            
ATOM    175  H1  DB4     2      18.740  12.370  23.360  1.00  0.00            
ATOM    176  H2  DB4     2      18.310  10.670  23.170  1.00  0.00            
ATOM    177  H3  DB4     2      17.250  11.990  22.550  1.00  0.00            
ATOM    178  H4  DB4     2      18.130  11.440  25.510  1.00  0.00            
ATOM    179  H5  DB4     2      16.480  11.010  24.740  1.00  0.00            
ATOM    180  H6  DB4     2      15.540  15.760  24.310  1.00  0.00            
ATOM    181  H7  DB4     2      17.180  15.380  24.660  1.00  0.00            
ATOM    182  H8  DB4     2      16.850  17.650  25.220  1.00  0.00            
ATOM    183  H9  DB4     2      17.100  16.870  26.810  1.00  0.00            
ATOM    184  H10 DB4     2      14.040  19.270  29.200  1.00  0.00            
ATOM    185  H11 DB4     2      12.100  20.470  29.970  1.00  0.00            
ATOM    186  H12 DB4     2      10.660  20.770  25.980  1.00  0.00            
ATOM    187  H13 DB4     2      12.070  19.800  24.050  1.00  0.00            
ATOM    188  H14 DB4     2      13.130  18.550  24.620  1.00  0.00            
ATOM    189  H15 DB4     2      13.730  21.520  24.000  1.00  0.00            
ATOM    190  H16 DB4     2      14.400  19.940  23.290  1.00  0.00            
ATOM    191  H17 DB4     2      15.910  22.330  23.750  1.00  0.00            
ATOM    192  H18 DB4     2      17.960  22.800  25.230  1.00  0.00            
ATOM    193  H19 DB4     2      18.460  21.520  27.040  1.00  0.00            
ATOM    194  H20 DB4     2      13.420  16.460  26.000  1.00  0.00            
ATOM    195  H21 DB4     2      13.560  16.760  27.760  1.00  0.00            
ATOM    196  H22 DB4     2      15.170  15.010  27.990  1.00  0.00            
ATOM    197  H23 DB4     2      13.830  14.410  26.990  1.00  0.00            
TER
ENDMDL
MODEL        1
ATOM      1  C1  BCD     1      12.450  11.550  24.340  1.00  0.00            
ATOM      2  O1  BCD     1      12.280  12.290  23.150  1.00  0.00            
ATOM      3  C2  BCD     1      13.890  11.870  24.930  1.00  0.00            
ATOM      4  O2  BCD     1      14.060  13.270  25.130  1.00  0.00            
ATOM      5  C3  BCD     1      15.000  11.160  24.020  1.00  0.00            
ATOM      6  O3  BCD     1      16.330  11.290  24.590  1.00  0.00            
ATOM      7  C4  BCD     1      14.530   9.690  23.810  1.00  0.00            
ATOM      8  C5  BCD     1      13.080   9.500  23.340  1.00  0.00            
ATOM      9  O4  BCD     1      12.230  10.140  24.200  1.00  0.00            
ATOM     10  C6  BCD     1      12.660   8.050  23.270  1.00  0.00            
ATOM     11  O5  BCD     1      13.060   7.400  24.500  1.00  0.00            
ATOM     12  H1  BCD     1      11.750  11.930  25.080  1.00  0.00            
ATOM     13  H2  BCD     1      13.950  11.390  25.920  1.00  0.00            
ATOM     14  H3  BCD     1      14.980  13.380  25.390  1.00  0.00            
ATOM     15  H4  BCD     1      14.980  11.660  23.050  1.00  0.00            
ATOM     16  H5  BCD     1      16.830  10.630  24.090  1.00  0.00            
ATOM     17  H6  BCD     1      14.620   9.230  24.810  1.00  0.00            
ATOM     18  H7  BCD     1      12.870   9.990  22.390  1.00  0.00            
ATOM     19  H8  BCD     1      11.590   8.160  23.050  1.00  0.00            
ATOM     20  H9  BCD     1      13.210   7.560  22.460  1.00  0.00            
ATOM     21  H10 BCD     1      12.780   7.930  25.250  1.00  0.00            
ATOM     22  C7  BCD     1       9.880  14.890  21.160  1.00  0.00            
ATOM     23  O6  BCD     1      10.930  15.050  20.220  1.00  0.00            
ATOM     24  C8  BCD     1      10.390  15.400  22.530  1.00  0.00            
ATOM     25  O7  BCD     1      10.820  16.760  22.460  1.00  0.00            
ATOM     26  C9  BCD     1      11.630  14.500  22.900  1.00  0.00            
ATOM     27  O8  BCD     1      12.280  15.000  24.090  1.00  0.00            
ATOM     28  C10 BCD     1      11.170  13.040  22.940  1.00  0.00            
ATOM     29  C11 BCD     1      10.480  12.610  21.590  1.00  0.00            
ATOM     30  O9  BCD     1       9.480  13.550  21.180  1.00  0.00            
ATOM     31  C12 BCD     1       9.790  11.220  21.600  1.00  0.00            
ATOM     32  O10 BCD     1       8.860  11.090  22.620  1.00  0.00            
ATOM     33  H11 BCD     1       8.980  15.450  20.860  1.00  0.00            
ATOM     34  H12 BCD     1       9.610  15.180  23.270  1.00  0.00            
ATOM     35  H13 BCD     1      10.030  17.250  22.210  1.00  0.00            
ATOM     36  H14 BCD     1      12.230  14.580  21.980  1.00  0.00            
ATOM     37  H15 BCD     1      12.880  14.300  24.380  1.00  0.00            
ATOM     38  H16 BCD     1      10.410  12.940  23.730  1.00  0.00            
ATOM     39  H17 BCD     1      11.240  12.550  20.790  1.00  0.00            
ATOM     40  H18 BCD     1       9.280  10.960  20.670  1.00  0.00            
ATOM     41  H19 BCD     1      10.500  10.400  21.730  1.00  0.00            
ATOM     42  H20 BCD     1       8.700  10.180  22.880  1.00  0.00            
ATOM     43  C13 BCD     1      11.610  16.890  16.600  1.00  0.00            
ATOM     44  O11 BCD     1      12.280  15.690  16.080  1.00  0.00            
ATOM     45  C14 BCD     1      12.280  17.510  17.810  1.00  0.00            
ATOM     46  O12 BCD     1      13.630  17.820  17.480  1.00  0.00            
ATOM     47  C15 BCD     1      12.230  16.610  19.070  1.00  0.00            
ATOM     48  O13 BCD     1      12.520  17.310  20.310  1.00  0.00            
ATOM     49  C16 BCD     1      10.820  16.090  19.290  1.00  0.00            
ATOM     50  C17 BCD     1      10.180  15.450  18.010  1.00  0.00            
ATOM     51  O14 BCD     1      10.320  16.370  16.880  1.00  0.00            
ATOM     52  C18 BCD     1       8.690  15.130  18.110  1.00  0.00            
ATOM     53  O15 BCD     1       8.000  16.180  18.670  1.00  0.00            
ATOM     54  H21 BCD     1      11.550  17.640  15.810  1.00  0.00            
ATOM     55  H22 BCD     1      11.750  18.410  18.160  1.00  0.00            
ATOM     56  H23 BCD     1      14.110  18.310  18.160  1.00  0.00            
ATOM     57  H24 BCD     1      12.880  15.740  18.880  1.00  0.00            
ATOM     58  H25 BCD     1      12.090  16.830  21.030  1.00  0.00            
ATOM     59  H26 BCD     1      10.260  16.910  19.780  1.00  0.00            
ATOM     60  H27 BCD     1      10.690  14.510  17.750  1.00  0.00            
ATOM     61  H28 BCD     1       8.210  14.980  17.140  1.00  0.00            
ATOM     62  H29 BCD     1       8.550  14.220  18.700  1.00  0.00            
ATOM     63  H30 BCD     1       8.000  16.890  18.020  1.00  0.00            
ATOM     64  C19 BCD     1      13.580  13.770  12.770  1.00  0.00            
ATOM     65  O16 BCD     1      14.160  12.820  13.670  1.00  0.00            
ATOM     66  C20 BCD     1      14.260  15.130  13.030  1.00  0.00            
ATOM     67  O17 BCD     1      15.670  15.050  12.670  1.00  0.00            
ATOM     68  C21 BCD     1      14.030  15.490  14.490  1.00  0.00            
ATOM     69  O18 BCD     1      14.540  16.750  14.920  1.00  0.00            
ATOM     70  C22 BCD     1      12.570  15.520  14.720  1.00  0.00            
ATOM     71  C23 BCD     1      11.810  14.200  14.370  1.00  0.00            
ATOM     72  O19 BCD     1      12.240  13.820  13.070  1.00  0.00            
ATOM     73  C24 BCD     1      10.290  14.460  14.210  1.00  0.00            
ATOM     74  O20 BCD     1       9.630  13.290  13.680  1.00  0.00            
ATOM     75  H31 BCD     1      13.690  13.380  11.750  1.00  0.00            
ATOM     76  H32 BCD     1      13.800  15.910  12.400  1.00  0.00            
ATOM     77  H33 BCD     1      15.990  15.950  12.780  1.00  0.00            
ATOM     78  H34 BCD     1      14.470  14.800  15.220  1.00  0.00            
ATOM     79  H35 BCD     1      14.390  16.960  15.840  1.00  0.00            
ATOM     80  H36 BCD     1      12.090  16.310  14.130  1.00  0.00            
ATOM     81  H37 BCD     1      11.990  13.460  15.150  1.00  0.00            
ATOM     82  H38 BCD     1       9.800  14.670  15.170  1.00  0.00            
ATOM     83  H39 BCD     1      10.290  15.300  13.510  1.00  0.00            
ATOM     84  H40 BCD     1       8.780  13.260  14.120  1.00  0.00            
ATOM     85  C25 BCD     1      15.820   9.050  13.630  1.00  0.00            
ATOM     86  O21 BCD     1      16.130   9.300  15.020  1.00  0.00            
ATOM     87  C26 BCD     1      16.530  10.120  12.750  1.00  0.00            
ATOM     88  O22 BCD     1      17.990  10.000  12.950  1.00  0.00            
ATOM     89  C27 BCD     1      16.110  11.540  13.160  1.00  0.00            
ATOM     90  O23 BCD     1      16.780  12.470  12.290  1.00  0.00            
ATOM     91  C28 BCD     1      14.570  11.650  13.110  1.00  0.00            
ATOM     92  C29 BCD     1      13.860  10.530  13.880  1.00  0.00            
ATOM     93  O24 BCD     1      14.470   9.240  13.430  1.00  0.00            
ATOM     94  C30 BCD     1      12.300  10.440  13.790  1.00  0.00            
ATOM     95  O25 BCD     1      11.870   9.460  14.710  1.00  0.00            
ATOM     96  H41 BCD     1      15.960   8.010  13.300  1.00  0.00            
ATOM     97  H42 BCD     1      16.210   9.850  11.740  1.00  0.00            
ATOM     98  H43 BCD     1      18.360  10.060  13.830  1.00  0.00            
ATOM     99  H44 BCD     1      16.400  11.600  14.220  1.00  0.00            
ATOM    100  H45 BCD     1      16.390  13.280  12.620  1.00  0.00            
ATOM    101  H46 BCD     1      14.220  11.470  12.090  1.00  0.00            
ATOM    102  H47 BCD     1      14.090  10.700  14.950  1.00  0.00            
ATOM    103  H48 BCD     1      11.920  11.460  13.940  1.00  0.00            
ATOM    104  H49 BCD     1      11.930  10.210  12.790  1.00  0.00            
ATOM    105  H50 BCD     1      12.220   8.660  14.310  1.00  0.00            
ATOM    106  C31 BCD     1      18.260   7.500  18.190  1.00  0.00            
ATOM    107  O26 BCD     1      17.230   8.070  19.040  1.00  0.00            
ATOM    108  C32 BCD     1      18.940   8.590  17.410  1.00  0.00            
ATOM    109  O27 BCD     1      19.640   9.460  18.360  1.00  0.00            
ATOM    110  C33 BCD     1      17.960   9.350  16.440  1.00  0.00            
ATOM    111  C34 BCD     1      17.170   8.430  15.510  1.00  0.00            
ATOM    112  C35 BCD     1      16.610   7.290  16.340  1.00  0.00            
ATOM    113  O28 BCD     1      17.690   6.730  17.190  1.00  0.00            
ATOM    114  C36 BCD     1      16.130   6.230  15.370  1.00  0.00            
ATOM    115  O29 BCD     1      17.210   5.750  14.550  1.00  0.00            
ATOM    116  O30 BCD     1      18.700  10.270  15.640  1.00  0.00            
ATOM    117  H51 BCD     1      18.970   6.850  18.710  1.00  0.00            
ATOM    118  H52 BCD     1      19.700   8.080  16.810  1.00  0.00            
ATOM    119  H53 BCD     1      20.430   9.750  17.890  1.00  0.00            
ATOM    120  H54 BCD     1      17.320   9.890  17.150  1.00  0.00            
ATOM    121  H55 BCD     1      18.850  11.100  16.120  1.00  0.00            
ATOM    122  H56 BCD     1      17.790   8.020  14.700  1.00  0.00            
ATOM    123  H57 BCD     1      15.800   7.750  16.920  1.00  0.00            
ATOM    124  H58 BCD     1      15.900   5.400  16.060  1.00  0.00            
ATOM    125  H59 BCD     1      15.280   6.640  14.810  1.00  0.00            
ATOM    126  H60 BCD     1      16.940   5.020  13.990  1.00  0.00            
ATOM    127  C37 BCD     1      16.030   8.010  22.930  1.00  0.00            
ATOM    128  O31 BCD     1      15.300   9.190  22.750  1.00  0.00            
ATOM    129  C38 BCD     1      17.510   8.230  22.750  1.00  0.00            
ATOM    130  O32 BCD     1      17.890   9.210  23.730  1.00  0.00            
ATOM    131  C39 BCD     1      17.710   8.680  21.320  1.00  0.00            
ATOM    132  O33 BCD     1      19.080   8.860  21.010  1.00  0.00            
ATOM    133  C40 BCD     1      17.190   7.600  20.350  1.00  0.00            
ATOM    134  C41 BCD     1      15.730   7.300  20.650  1.00  0.00            
ATOM    135  O34 BCD     1      15.610   7.010  22.040  1.00  0.00            
ATOM    136  C42 BCD     1      15.270   6.140  19.840  1.00  0.00            
ATOM    137  O35 BCD     1      13.980   5.810  20.350  1.00  0.00            
ATOM    138  H61 BCD     1      15.880   7.520  23.900  1.00  0.00            
ATOM    139  H62 BCD     1      18.100   7.310  22.900  1.00  0.00            
ATOM    140  H63 BCD     1      18.690   9.670  23.480  1.00  0.00            
ATOM    141  H64 BCD     1      17.150   9.620  21.190  1.00  0.00            
ATOM    142  H65 BCD     1      19.100   9.180  20.100  1.00  0.00            
ATOM    143  H66 BCD     1      17.670   6.620  20.500  1.00  0.00            
ATOM    144  H67 BCD     1      15.110   8.200  20.510  1.00  0.00            
ATOM    145  H68 BCD     1      15.100   6.400  18.780  1.00  0.00            
ATOM    146  H69 BCD     1      15.990   5.320  19.950  1.00  0.00            
ATOM    147  H70 BCD     1      14.040   5.620  21.290  1.00  0.00            
ATOM    148  C1  DB4     2       8.930  11.200  16.440  1.00  0.00            
ATOM    149  C2  DB4     2       9.680  10.360  17.440  1.00  0.00            
ATOM    150  O1  DB4     2      10.850  11.110  17.850  1.00  0.00            
ATOM    151  C3  DB4     2      11.790  10.530  18.510  1.00  0.00            
ATOM    152  O2  DB4     2      11.560   9.460  19.090  1.00  0.00            
ATOM    153  N1  DB4     2      12.850  11.400  18.830  1.00  0.00            
ATOM    154  C4  DB4     2      13.040  12.700  18.330  1.00  0.00            
ATOM    155  C5  DB4     2      14.480  12.900  17.860  1.00  0.00            
ATOM    156  C6  DB4     2      15.460  12.620  19.000  1.00  0.00            
ATOM    157  C7  DB4     2      16.520  13.420  19.430  1.00  0.00            
ATOM    158  C8  DB4     2      17.410  13.040  20.570  1.00  0.00            
ATOM    159  C9  DB4     2      18.450  12.070  20.410  1.00  0.00            
ATOM    160  C10 DB4     2      19.350  11.820  21.450  1.00  0.00            
ATOM    161  C11 DB4     2      19.190  12.540  22.660  1.00  0.00            
ATOM    162  Cl1 DB4     2      20.150  12.120  24.000  1.00  0.00            
ATOM    163  C12 DB4     2      18.180  13.480  22.860  1.00  0.00            
ATOM    164  C13 DB4     2      17.230  13.700  21.800  1.00  0.00            
ATOM    165  C14 DB4     2      16.180  14.830  21.930  1.00  0.00            
ATOM    166  C15 DB4     2      16.450  16.080  21.030  1.00  0.00            
ATOM    167  C16 DB4     2      16.730  15.930  19.530  1.00  0.00            
ATOM    168  C17 DB4     2      16.970  17.130  18.830  1.00  0.00            
ATOM    169  C18 DB4     2      17.240  17.070  17.480  1.00  0.00            
ATOM    170  C19 DB4     2      17.360  15.820  16.860  1.00  0.00            
ATOM    171  N2  DB4     2      17.210  14.650  17.560  1.00  0.00            
ATOM    172  C20 DB4     2      16.840  14.740  18.850  1.00  0.00            
ATOM    173  C21 DB4     2      15.150  11.270  19.620  1.00  0.00            
ATOM    174  C22 DB4     2      13.710  11.080  19.960  1.00  0.00            
ATOM    175  H1  DB4     2       9.540  11.280  15.540  1.00  0.00            
ATOM    176  H2  DB4     2       7.960  10.730  16.220  1.00  0.00            
ATOM    177  H3  DB4     2       8.790  12.250  16.750  1.00  0.00            
ATOM    178  H4  DB4     2       9.950   9.390  16.990  1.00  0.00            
ATOM    179  H5  DB4     2       8.980  10.160  18.260  1.00  0.00            
ATOM    180  H6  DB4     2      12.800  13.400  19.140  1.00  0.00            
ATOM    181  H7  DB4     2      12.410  12.970  17.480  1.00  0.00            
ATOM    182  H8  DB4     2      14.550  13.910  17.440  1.00  0.00            
ATOM    183  H9  DB4     2      14.680  12.240  17.010  1.00  0.00            
ATOM    184  H10 DB4     2      18.460  11.490  19.480  1.00  0.00            
ATOM    185  H11 DB4     2      20.120  11.050  21.410  1.00  0.00            
ATOM    186  H12 DB4     2      18.060  14.050  23.780  1.00  0.00            
ATOM    187  H13 DB4     2      16.410  15.170  22.950  1.00  0.00            
ATOM    188  H14 DB4     2      15.160  14.440  21.920  1.00  0.00            
ATOM    189  H15 DB4     2      17.350  16.550  21.470  1.00  0.00            
ATOM    190  H16 DB4     2      15.550  16.680  21.200  1.00  0.00            
ATOM    191  H17 DB4     2      16.840  18.050  19.400  1.00  0.00            
ATOM    192  H18 DB4     2      17.300  17.980  16.880  1.00  0.00            
ATOM    193  H19 DB4     2      17.750  15.780  15.840  1.00  0.00            
ATOM    194  H20 DB4     2      15.640  11.130  20.590  1.00  0.00            
ATOM    195  H21 DB4     2      15.560  10.430  19.040  1.00  0.00            
ATOM    196  H22 DB4     2      13.500  10.080  20.360  1.00  0.00            
ATOM    197  H23 DB4     2      13.530  11.800  20.770  1.00  0.00            
TER
ENDMDL
MODEL        1
ATOM      1  C1  BCD     1      11.350  22.200  18.520  1.00  0.00            
ATOM      2  O1  BCD     1      12.700  22.000  18.040  1.00  0.00            
ATOM      3  C2  BCD     1      11.130  23.400  19.530  1.00  0.00            
ATOM      4  O2  BCD     1      11.510  24.690  19.050  1.00  0.00            
ATOM      5  C3  BCD     1      11.860  23.100  20.840  1.00  0.00            
ATOM      6  O3  BCD     1      11.750  24.190  21.770  1.00  0.00            
ATOM      7  C4  BCD     1      11.340  21.770  21.440  1.00  0.00            
ATOM      8  C5  BCD     1      11.420  20.620  20.400  1.00  0.00            
ATOM      9  O4  BCD     1      10.810  21.030  19.150  1.00  0.00            
ATOM     10  C6  BCD     1      10.650  19.410  20.830  1.00  0.00            
ATOM     11  O5  BCD     1       9.400  19.710  21.220  1.00  0.00            
ATOM     12  H1  BCD     1      10.750  22.560  17.690  1.00  0.00            
ATOM     13  H2  BCD     1      10.040  23.440  19.610  1.00  0.00            
ATOM     14  H3  BCD     1      11.800  25.220  19.800  1.00  0.00            
ATOM     15  H4  BCD     1      12.930  23.060  20.610  1.00  0.00            
ATOM     16  H5  BCD     1      12.410  24.060  22.450  1.00  0.00            
ATOM     17  H6  BCD     1      10.380  21.770  21.960  1.00  0.00            
ATOM     18  H7  BCD     1      12.430  20.220  20.220  1.00  0.00            
ATOM     19  H8  BCD     1      10.610  18.600  20.090  1.00  0.00            
ATOM     20  H9  BCD     1      11.190  19.000  21.700  1.00  0.00            
ATOM     21  H10 BCD     1       9.100  20.330  20.540  1.00  0.00            
ATOM     22  C7  BCD     1      15.000  22.290  14.710  1.00  0.00            
ATOM     23  O6  BCD     1      16.230  22.070  15.400  1.00  0.00            
ATOM     24  C8  BCD     1      14.360  23.530  15.220  1.00  0.00            
ATOM     25  O7  BCD     1      15.230  24.690  15.060  1.00  0.00            
ATOM     26  C9  BCD     1      13.830  23.300  16.660  1.00  0.00            
ATOM     27  O8  BCD     1      13.070  24.390  16.960  1.00  0.00            
ATOM     28  C10 BCD     1      12.950  22.050  16.670  1.00  0.00            
ATOM     29  C11 BCD     1      13.770  20.910  16.210  1.00  0.00            
ATOM     30  O9  BCD     1      14.200  21.120  14.870  1.00  0.00            
ATOM     31  C12 BCD     1      12.980  19.550  16.210  1.00  0.00            
ATOM     32  O10 BCD     1      11.600  19.710  15.690  1.00  0.00            
ATOM     33  H11 BCD     1      15.090  22.400  13.630  1.00  0.00            
ATOM     34  H12 BCD     1      13.480  23.710  14.590  1.00  0.00            
ATOM     35  H13 BCD     1      14.750  25.490  15.300  1.00  0.00            
ATOM     36  H14 BCD     1      14.610  23.170  17.420  1.00  0.00            
ATOM     37  H15 BCD     1      12.720  24.410  17.850  1.00  0.00            
ATOM     38  H16 BCD     1      12.030  22.210  16.100  1.00  0.00            
ATOM     39  H17 BCD     1      14.640  20.710  16.850  1.00  0.00            
ATOM     40  H18 BCD     1      13.380  18.830  15.490  1.00  0.00            
ATOM     41  H19 BCD     1      12.840  19.310  17.280  1.00  0.00            
ATOM     42  H20 BCD     1      11.040  18.940  15.770  1.00  0.00            
ATOM     43  C13 BCD     1      20.100  21.140  14.880  1.00  0.00            
ATOM     44  O11 BCD     1      20.200  20.980  16.290  1.00  0.00            
ATOM     45  C14 BCD     1      19.730  22.580  14.550  1.00  0.00            
ATOM     46  O12 BCD     1      20.770  23.460  15.080  1.00  0.00            
ATOM     47  C15 BCD     1      18.330  22.990  14.960  1.00  0.00            
ATOM     48  O13 BCD     1      17.890  24.340  14.560  1.00  0.00            
ATOM     49  C16 BCD     1      17.360  21.930  14.580  1.00  0.00            
ATOM     50  C17 BCD     1      17.810  20.530  14.920  1.00  0.00            
ATOM     51  O14 BCD     1      19.080  20.330  14.310  1.00  0.00            
ATOM     52  C18 BCD     1      16.920  19.430  14.470  1.00  0.00            
ATOM     53  O15 BCD     1      16.460  19.510  13.060  1.00  0.00            
ATOM     54  H21 BCD     1      21.020  20.820  14.390  1.00  0.00            
ATOM     55  H22 BCD     1      19.660  22.660  13.450  1.00  0.00            
ATOM     56  H23 BCD     1      21.400  23.580  14.370  1.00  0.00            
ATOM     57  H24 BCD     1      18.430  22.980  16.050  1.00  0.00            
ATOM     58  H25 BCD     1      17.040  24.470  14.990  1.00  0.00            
ATOM     59  H26 BCD     1      17.110  21.970  13.510  1.00  0.00            
ATOM     60  H27 BCD     1      17.910  20.450  16.010  1.00  0.00            
ATOM     61  H28 BCD     1      17.580  18.580  14.670  1.00  0.00            
ATOM     62  H29 BCD     1      16.080  19.300  15.170  1.00  0.00            
ATOM     63  H30 BCD     1      15.740  18.880  12.970  1.00  0.00            
ATOM     64  C19 BCD     1      22.430  19.120  19.250  1.00  0.00            
ATOM     65  O16 BCD     1      21.390  19.210  20.210  1.00  0.00            
ATOM     66  C20 BCD     1      22.780  20.550  18.780  1.00  0.00            
ATOM     67  O17 BCD     1      23.220  21.290  19.870  1.00  0.00            
ATOM     68  C21 BCD     1      21.640  21.180  18.040  1.00  0.00            
ATOM     69  O18 BCD     1      21.940  22.570  17.710  1.00  0.00            
ATOM     70  C22 BCD     1      21.340  20.360  16.840  1.00  0.00            
ATOM     71  C23 BCD     1      20.980  18.960  17.290  1.00  0.00            
ATOM     72  O19 BCD     1      22.040  18.350  18.100  1.00  0.00            
ATOM     73  C24 BCD     1      20.750  18.110  16.030  1.00  0.00            
ATOM     74  O20 BCD     1      21.960  18.040  15.290  1.00  0.00            
ATOM     75  H31 BCD     1      23.380  18.710  19.620  1.00  0.00            
ATOM     76  H32 BCD     1      23.650  20.530  18.110  1.00  0.00            
ATOM     77  H33 BCD     1      23.240  22.230  19.670  1.00  0.00            
ATOM     78  H34 BCD     1      20.810  21.100  18.750  1.00  0.00            
ATOM     79  H35 BCD     1      21.350  22.780  16.980  1.00  0.00            
ATOM     80  H36 BCD     1      22.180  20.370  16.130  1.00  0.00            
ATOM     81  H37 BCD     1      20.060  19.090  17.860  1.00  0.00            
ATOM     82  H38 BCD     1      20.270  17.140  16.240  1.00  0.00            
ATOM     83  H39 BCD     1      19.940  18.530  15.430  1.00  0.00            
ATOM     84  H40 BCD     1      22.660  17.700  15.860  1.00  0.00            
ATOM     85  C25 BCD     1      20.580  17.620  23.890  1.00  0.00            
ATOM     86  O21 BCD     1      19.230  18.070  23.720  1.00  0.00            
ATOM     87  C26 BCD     1      21.560  18.750  23.900  1.00  0.00            
ATOM     88  O22 BCD     1      21.250  19.630  24.960  1.00  0.00            
ATOM     89  C27 BCD     1      21.530  19.370  22.500  1.00  0.00            
ATOM     90  O23 BCD     1      22.560  20.380  22.390  1.00  0.00            
ATOM     91  C28 BCD     1      21.660  18.430  21.370  1.00  0.00            
ATOM     92  C29 BCD     1      20.730  17.270  21.500  1.00  0.00            
ATOM     93  O24 BCD     1      20.910  16.710  22.800  1.00  0.00            
ATOM     94  C30 BCD     1      21.130  16.180  20.500  1.00  0.00            
ATOM     95  O25 BCD     1      20.200  15.190  20.640  1.00  0.00            
ATOM     96  H41 BCD     1      20.770  17.030  24.800  1.00  0.00            
ATOM     97  H42 BCD     1      22.500  18.200  24.010  1.00  0.00            
ATOM     98  H43 BCD     1      21.780  20.430  24.870  1.00  0.00            
ATOM     99  H44 BCD     1      20.550  19.860  22.420  1.00  0.00            
ATOM    100  H45 BCD     1      22.710  20.630  21.480  1.00  0.00            
ATOM    101  H46 BCD     1      22.710  18.100  21.370  1.00  0.00            
ATOM    102  H47 BCD     1      19.680  17.520  21.340  1.00  0.00            
ATOM    103  H48 BCD     1      21.130  16.600  19.490  1.00  0.00            
ATOM    104  H49 BCD     1      22.140  15.820  20.750  1.00  0.00            
ATOM    105  H50 BCD     1      20.180  15.030  21.590  1.00  0.00            
ATOM    106  C31 BCD     1      15.460  17.850  25.110  1.00  0.00            
ATOM    107  O26 BCD     1      15.180  18.870  24.250  1.00  0.00            
ATOM    108  C32 BCD     1      16.470  18.130  26.190  1.00  0.00            
ATOM    109  O27 BCD     1      16.040  19.260  27.020  1.00  0.00            
ATOM    110  C33 BCD     1      17.830  18.590  25.490  1.00  0.00            
ATOM    111  C34 BCD     1      18.280  17.450  24.520  1.00  0.00            
ATOM    112  C35 BCD     1      17.180  17.010  23.520  1.00  0.00            
ATOM    113  O28 BCD     1      15.980  16.790  24.300  1.00  0.00            
ATOM    114  C36 BCD     1      17.540  15.720  22.800  1.00  0.00            
ATOM    115  O29 BCD     1      18.100  14.610  23.570  1.00  0.00            
ATOM    116  O30 BCD     1      18.950  18.690  26.370  1.00  0.00            
ATOM    117  H51 BCD     1      14.510  17.490  25.530  1.00  0.00            
ATOM    118  H52 BCD     1      16.590  17.230  26.800  1.00  0.00            
ATOM    119  H53 BCD     1      16.680  19.430  27.710  1.00  0.00            
ATOM    120  H54 BCD     1      17.720  19.510  24.890  1.00  0.00            
ATOM    121  H55 BCD     1      19.640  19.200  25.930  1.00  0.00            
ATOM    122  H56 BCD     1      18.640  16.550  25.040  1.00  0.00            
ATOM    123  H57 BCD     1      16.920  17.830  22.840  1.00  0.00            
ATOM    124  H58 BCD     1      16.650  15.330  22.290  1.00  0.00            
ATOM    125  H59 BCD     1      18.300  16.090  22.100  1.00  0.00            
ATOM    126  H60 BCD     1      17.380  14.290  24.130  1.00  0.00            
ATOM    127  C37 BCD     1      12.030  21.320  23.710  1.00  0.00            
ATOM    128  O31 BCD     1      12.420  21.370  22.380  1.00  0.00            
ATOM    129  C38 BCD     1      13.090  21.770  24.600  1.00  0.00            
ATOM    130  O32 BCD     1      13.270  23.120  24.280  1.00  0.00            
ATOM    131  C39 BCD     1      14.390  21.060  24.300  1.00  0.00            
ATOM    132  O33 BCD     1      15.480  21.600  25.030  1.00  0.00            
ATOM    133  C40 BCD     1      14.120  19.660  24.700  1.00  0.00            
ATOM    134  C41 BCD     1      12.840  19.170  23.910  1.00  0.00            
ATOM    135  O34 BCD     1      11.710  20.020  23.960  1.00  0.00            
ATOM    136  C42 BCD     1      12.320  17.850  24.340  1.00  0.00            
ATOM    137  O35 BCD     1      12.200  17.910  25.780  1.00  0.00            
ATOM    138  H61 BCD     1      11.110  21.890  23.870  1.00  0.00            
ATOM    139  H62 BCD     1      12.800  21.700  25.660  1.00  0.00            
ATOM    140  H63 BCD     1      14.140  23.350  24.610  1.00  0.00            
ATOM    141  H64 BCD     1      14.760  20.960  23.270  1.00  0.00            
ATOM    142  H65 BCD     1      16.320  21.370  24.630  1.00  0.00            
ATOM    143  H66 BCD     1      13.970  19.620  25.790  1.00  0.00            
ATOM    144  H67 BCD     1      13.130  19.070  22.850  1.00  0.00            
ATOM    145  H68 BCD     1      11.350  17.650  23.860  1.00  0.00            
ATOM    146  H69 BCD     1      13.060  17.090  24.110  1.00  0.00            
ATOM    147  H70 BCD     1      11.810  17.090  26.120  1.00  0.00            
ATOM    148  C1  DB4     2      17.320  16.120  15.670  1.00  0.00            
ATOM    149  C2  DB4     2      16.120  16.350  16.610  1.00  0.00            
ATOM    150  O1  DB4     2      16.550  17.320  17.540  1.00  0.00            
ATOM    151  C3  DB4     2      15.610  17.940  18.230  1.00  0.00            
ATOM    152  O2  DB4     2      14.430  17.690  18.090  1.00  0.00            
ATOM    153  N1  DB4     2      16.140  18.780  19.160  1.00  0.00            
ATOM    154  C4  DB4     2      17.530  19.340  19.210  1.00  0.00            
ATOM    155  C5  DB4     2      17.850  20.310  20.320  1.00  0.00            
ATOM    156  C6  DB4     2      16.830  21.440  20.440  1.00  0.00            
ATOM    157  C7  DB4     2      17.110  22.740  20.720  1.00  0.00            
ATOM    158  C8  DB4     2      16.080  23.790  20.540  1.00  0.00            
ATOM    159  C9  DB4     2      15.200  24.050  21.570  1.00  0.00            
ATOM    160  C10 DB4     2      14.400  25.250  21.480  1.00  0.00            
ATOM    161  C11 DB4     2      14.380  25.970  20.260  1.00  0.00            
ATOM    162  Cl1 DB4     2      13.160  27.180  20.070  1.00  0.00            
ATOM    163  C12 DB4     2      15.250  25.690  19.240  1.00  0.00            
ATOM    164  C13 DB4     2      16.120  24.610  19.400  1.00  0.00            
ATOM    165  C14 DB4     2      17.210  24.490  18.320  1.00  0.00            
ATOM    166  C15 DB4     2      18.570  25.010  18.920  1.00  0.00            
ATOM    167  C16 DB4     2      19.140  24.240  20.110  1.00  0.00            
ATOM    168  C17 DB4     2      20.470  24.550  20.420  1.00  0.00            
ATOM    169  C18 DB4     2      21.000  23.920  21.590  1.00  0.00            
ATOM    170  C19 DB4     2      20.310  22.900  22.260  1.00  0.00            
ATOM    171  N2  DB4     2      19.070  22.570  21.920  1.00  0.00            
ATOM    172  C20 DB4     2      18.520  23.240  20.860  1.00  0.00            
ATOM    173  C21 DB4     2      15.370  20.960  20.170  1.00  0.00            
ATOM    174  C22 DB4     2      15.230  19.450  20.150  1.00  0.00            
ATOM    175  H1  DB4     2      18.190  16.750  15.900  1.00  0.00            
ATOM    176  H2  DB4     2      17.620  15.100  15.950  1.00  0.00            
ATOM    177  H3  DB4     2      17.110  16.150  14.590  1.00  0.00            
ATOM    178  H4  DB4     2      15.870  15.410  17.120  1.00  0.00            
ATOM    179  H5  DB4     2      15.290  16.640  15.950  1.00  0.00            
ATOM    180  H6  DB4     2      17.820  19.690  18.210  1.00  0.00            
ATOM    181  H7  DB4     2      18.180  18.470  19.350  1.00  0.00            
ATOM    182  H8  DB4     2      18.920  20.560  20.290  1.00  0.00            
ATOM    183  H9  DB4     2      17.730  19.750  21.250  1.00  0.00            
ATOM    184  H10 DB4     2      15.110  23.470  22.480  1.00  0.00            
ATOM    185  H11 DB4     2      13.860  25.640  22.330  1.00  0.00            
ATOM    186  H12 DB4     2      15.260  26.260  18.320  1.00  0.00            
ATOM    187  H13 DB4     2      16.850  25.100  17.480  1.00  0.00            
ATOM    188  H14 DB4     2      17.410  23.480  17.930  1.00  0.00            
ATOM    189  H15 DB4     2      18.400  26.030  19.300  1.00  0.00            
ATOM    190  H16 DB4     2      19.350  25.080  18.150  1.00  0.00            
ATOM    191  H17 DB4     2      20.930  25.310  19.800  1.00  0.00            
ATOM    192  H18 DB4     2      22.010  24.210  21.880  1.00  0.00            
ATOM    193  H19 DB4     2      20.770  22.360  23.090  1.00  0.00            
ATOM    194  H20 DB4     2      15.150  21.200  19.120  1.00  0.00            
ATOM    195  H21 DB4     2      14.570  21.350  20.810  1.00  0.00            
ATOM    196  H22 DB4     2      15.280  19.060  21.170  1.00  0.00            
ATOM    197  H23 DB4     2      14.190  19.340  19.840  1.00  0.00            
TER
ENDMDL
MODEL        1
ATOM      1  C1  BCD     1      -0.050  24.400  21.350  1.00  0.00            
ATOM      2  O1  BCD     1       0.820  23.360  20.860  1.00  0.00            
ATOM      3  C2  BCD     1       0.660  25.690  21.740  1.00  0.00            
ATOM      4  O2  BCD     1       1.380  26.130  20.570  1.00  0.00            
ATOM      5  C3  BCD     1       1.580  25.540  22.870  1.00  0.00            
ATOM      6  O3  BCD     1       2.060  26.870  23.300  1.00  0.00            
ATOM      7  C4  BCD     1       0.870  24.840  24.020  1.00  0.00            
ATOM      8  C5  BCD     1       0.090  23.590  23.590  1.00  0.00            
ATOM      9  O4  BCD     1      -0.720  23.890  22.460  1.00  0.00            
ATOM     10  C6  BCD     1      -0.840  23.130  24.670  1.00  0.00            
ATOM     11  O5  BCD     1      -1.470  21.910  24.370  1.00  0.00            
ATOM     12  H1  BCD     1      -0.760  24.690  20.570  1.00  0.00            
ATOM     13  H2  BCD     1      -0.040  26.470  22.090  1.00  0.00            
ATOM     14  H3  BCD     1       1.960  25.460  20.200  1.00  0.00            
ATOM     15  H4  BCD     1       2.450  24.930  22.590  1.00  0.00            
ATOM     16  H5  BCD     1       2.910  26.700  23.700  1.00  0.00            
ATOM     17  H6  BCD     1       0.140  25.540  24.430  1.00  0.00            
ATOM     18  H7  BCD     1       0.710  22.710  23.400  1.00  0.00            
ATOM     19  H8  BCD     1      -0.250  23.000  25.580  1.00  0.00            
ATOM     20  H9  BCD     1      -1.550  23.910  24.990  1.00  0.00            
ATOM     21  H10 BCD     1      -0.930  21.480  23.690  1.00  0.00            
ATOM     22  C7  BCD     1       2.030  21.280  17.420  1.00  0.00            
ATOM     23  O6  BCD     1       2.450  20.250  18.270  1.00  0.00            
ATOM     24  C8  BCD     1       2.800  22.620  17.800  1.00  0.00            
ATOM     25  O7  BCD     1       4.200  22.410  17.640  1.00  0.00            
ATOM     26  C9  BCD     1       2.480  23.060  19.210  1.00  0.00            
ATOM     27  O8  BCD     1       3.130  24.270  19.530  1.00  0.00            
ATOM     28  C10 BCD     1       0.980  23.210  19.430  1.00  0.00            
ATOM     29  C11 BCD     1       0.290  22.010  18.910  1.00  0.00            
ATOM     30  O9  BCD     1       0.670  21.620  17.580  1.00  0.00            
ATOM     31  C12 BCD     1      -1.250  22.150  18.940  1.00  0.00            
ATOM     32  O10 BCD     1      -1.630  23.290  18.130  1.00  0.00            
ATOM     33  H11 BCD     1       2.180  21.120  16.350  1.00  0.00            
ATOM     34  H12 BCD     1       2.520  23.440  17.120  1.00  0.00            
ATOM     35  H13 BCD     1       4.810  23.050  18.020  1.00  0.00            
ATOM     36  H14 BCD     1       2.930  22.290  19.860  1.00  0.00            
ATOM     37  H15 BCD     1       3.980  24.010  19.920  1.00  0.00            
ATOM     38  H16 BCD     1       0.670  24.050  18.790  1.00  0.00            
ATOM     39  H17 BCD     1       0.530  21.180  19.590  1.00  0.00            
ATOM     40  H18 BCD     1      -1.600  21.170  18.590  1.00  0.00            
ATOM     41  H19 BCD     1      -1.590  22.270  19.980  1.00  0.00            
ATOM     42  H20 BCD     1      -2.570  23.430  18.290  1.00  0.00            
ATOM     43  C13 BCD     1       3.870  16.360  17.970  1.00  0.00            
ATOM     44  O11 BCD     1       4.480  16.490  19.220  1.00  0.00            
ATOM     45  C14 BCD     1       4.340  17.310  16.940  1.00  0.00            
ATOM     46  O12 BCD     1       5.750  16.970  16.820  1.00  0.00            
ATOM     47  C15 BCD     1       4.130  18.750  17.470  1.00  0.00            
ATOM     48  O13 BCD     1       4.780  19.810  16.660  1.00  0.00            
ATOM     49  C16 BCD     1       2.610  18.950  17.710  1.00  0.00            
ATOM     50  C17 BCD     1       2.090  17.870  18.630  1.00  0.00            
ATOM     51  O14 BCD     1       2.470  16.580  18.120  1.00  0.00            
ATOM     52  C18 BCD     1       0.650  17.960  19.000  1.00  0.00            
ATOM     53  O15 BCD     1      -0.250  17.730  17.960  1.00  0.00            
ATOM     54  H21 BCD     1       4.010  15.310  17.660  1.00  0.00            
ATOM     55  H22 BCD     1       3.780  17.170  16.010  1.00  0.00            
ATOM     56  H23 BCD     1       6.110  17.730  16.350  1.00  0.00            
ATOM     57  H24 BCD     1       4.660  18.790  18.420  1.00  0.00            
ATOM     58  H25 BCD     1       4.620  20.690  17.010  1.00  0.00            
ATOM     59  H26 BCD     1       2.040  18.870  16.780  1.00  0.00            
ATOM     60  H27 BCD     1       2.620  17.980  19.590  1.00  0.00            
ATOM     61  H28 BCD     1       0.540  17.250  19.830  1.00  0.00            
ATOM     62  H29 BCD     1       0.510  18.940  19.450  1.00  0.00            
ATOM     63  H30 BCD     1      -0.360  18.510  17.420  1.00  0.00            
ATOM     64  C19 BCD     1       6.150  14.220  22.180  1.00  0.00            
ATOM     65  O16 BCD     1       6.080  15.450  22.980  1.00  0.00            
ATOM     66  C20 BCD     1       7.030  14.560  21.020  1.00  0.00            
ATOM     67  O17 BCD     1       8.360  14.790  21.430  1.00  0.00            
ATOM     68  C21 BCD     1       6.410  15.650  20.210  1.00  0.00            
ATOM     69  O18 BCD     1       7.210  15.950  19.020  1.00  0.00            
ATOM     70  C22 BCD     1       4.990  15.250  19.750  1.00  0.00            
ATOM     71  C23 BCD     1       4.140  14.730  20.910  1.00  0.00            
ATOM     72  O19 BCD     1       4.890  13.850  21.760  1.00  0.00            
ATOM     73  C24 BCD     1       2.970  13.960  20.450  1.00  0.00            
ATOM     74  O20 BCD     1       3.270  12.780  19.650  1.00  0.00            
ATOM     75  H31 BCD     1       6.430  13.350  22.790  1.00  0.00            
ATOM     76  H32 BCD     1       7.170  13.680  20.380  1.00  0.00            
ATOM     77  H33 BCD     1       8.920  14.670  20.660  1.00  0.00            
ATOM     78  H34 BCD     1       6.300  16.500  20.890  1.00  0.00            
ATOM     79  H35 BCD     1       6.720  16.460  18.370  1.00  0.00            
ATOM     80  H36 BCD     1       5.180  14.490  18.990  1.00  0.00            
ATOM     81  H37 BCD     1       3.830  15.580  21.530  1.00  0.00            
ATOM     82  H38 BCD     1       2.430  13.690  21.370  1.00  0.00            
ATOM     83  H39 BCD     1       2.260  14.520  19.830  1.00  0.00            
ATOM     84  H40 BCD     1       3.700  12.200  20.290  1.00  0.00            
ATOM     85  C25 BCD     1       7.050  16.870  26.800  1.00  0.00            
ATOM     86  O21 BCD     1       6.420  18.130  26.450  1.00  0.00            
ATOM     87  C26 BCD     1       8.200  16.780  25.870  1.00  0.00            
ATOM     88  O22 BCD     1       9.130  17.840  26.070  1.00  0.00            
ATOM     89  C27 BCD     1       7.720  16.640  24.420  1.00  0.00            
ATOM     90  O23 BCD     1       8.910  16.290  23.690  1.00  0.00            
ATOM     91  C28 BCD     1       6.730  15.430  24.250  1.00  0.00            
ATOM     92  C29 BCD     1       5.550  15.620  25.300  1.00  0.00            
ATOM     93  O24 BCD     1       6.170  15.760  26.600  1.00  0.00            
ATOM     94  C30 BCD     1       4.690  14.390  25.390  1.00  0.00            
ATOM     95  O25 BCD     1       5.300  13.190  25.820  1.00  0.00            
ATOM     96  H41 BCD     1       7.440  16.840  27.820  1.00  0.00            
ATOM     97  H42 BCD     1       8.790  15.880  26.130  1.00  0.00            
ATOM     98  H43 BCD     1       9.910  17.630  25.550  1.00  0.00            
ATOM     99  H44 BCD     1       7.290  17.590  24.070  1.00  0.00            
ATOM    100  H45 BCD     1       8.620  15.980  22.830  1.00  0.00            
ATOM    101  H46 BCD     1       7.220  14.470  24.440  1.00  0.00            
ATOM    102  H47 BCD     1       4.940  16.490  25.000  1.00  0.00            
ATOM    103  H48 BCD     1       3.730  14.660  25.850  1.00  0.00            
ATOM    104  H49 BCD     1       4.270  14.290  24.380  1.00  0.00            
ATOM    105  H50 BCD     1       4.770  12.640  26.400  1.00  0.00            
ATOM    106  C31 BCD     1       4.940  21.410  28.550  1.00  0.00            
ATOM    107  O26 BCD     1       4.570  22.090  27.340  1.00  0.00            
ATOM    108  C32 BCD     1       6.450  21.250  28.540  1.00  0.00            
ATOM    109  O27 BCD     1       7.070  22.530  28.170  1.00  0.00            
ATOM    110  C33 BCD     1       6.940  20.180  27.560  1.00  0.00            
ATOM    111  C34 BCD     1       6.060  18.950  27.630  1.00  0.00            
ATOM    112  C35 BCD     1       4.610  19.310  27.580  1.00  0.00            
ATOM    113  O28 BCD     1       4.320  20.190  28.630  1.00  0.00            
ATOM    114  C36 BCD     1       3.770  18.040  27.720  1.00  0.00            
ATOM    115  O29 BCD     1       3.970  17.210  28.820  1.00  0.00            
ATOM    116  O30 BCD     1       8.360  19.850  27.810  1.00  0.00            
ATOM    117  H51 BCD     1       4.590  21.960  29.430  1.00  0.00            
ATOM    118  H52 BCD     1       6.770  20.930  29.540  1.00  0.00            
ATOM    119  H53 BCD     1       7.940  22.560  28.570  1.00  0.00            
ATOM    120  H54 BCD     1       6.900  20.520  26.520  1.00  0.00            
ATOM    121  H55 BCD     1       8.670  19.190  27.180  1.00  0.00            
ATOM    122  H56 BCD     1       6.330  18.480  28.580  1.00  0.00            
ATOM    123  H57 BCD     1       4.310  19.750  26.620  1.00  0.00            
ATOM    124  H58 BCD     1       2.770  18.500  27.680  1.00  0.00            
ATOM    125  H59 BCD     1       4.010  17.490  26.800  1.00  0.00            
ATOM    126  H60 BCD     1       4.000  17.750  29.610  1.00  0.00            
ATOM    127  C37 BCD     1       2.270  25.190  25.850  1.00  0.00            
ATOM    128  O31 BCD     1       1.820  24.260  24.940  1.00  0.00            
ATOM    129  C38 BCD     1       3.840  25.350  25.770  1.00  0.00            
ATOM    130  O32 BCD     1       4.320  26.010  24.630  1.00  0.00            
ATOM    131  C39 BCD     1       4.650  24.070  26.080  1.00  0.00            
ATOM    132  O33 BCD     1       6.100  24.280  26.180  1.00  0.00            
ATOM    133  C40 BCD     1       4.090  23.400  27.420  1.00  0.00            
ATOM    134  C41 BCD     1       2.500  23.410  27.520  1.00  0.00            
ATOM    135  O34 BCD     1       1.830  24.610  26.980  1.00  0.00            
ATOM    136  C42 BCD     1       1.920  23.020  28.890  1.00  0.00            
ATOM    137  O35 BCD     1       2.480  23.900  29.890  1.00  0.00            
ATOM    138  H61 BCD     1       1.750  26.150  25.780  1.00  0.00            
ATOM    139  H62 BCD     1       4.040  26.030  26.610  1.00  0.00            
ATOM    140  H63 BCD     1       5.280  26.100  24.680  1.00  0.00            
ATOM    141  H64 BCD     1       4.370  23.400  25.250  1.00  0.00            
ATOM    142  H65 BCD     1       6.560  23.690  26.780  1.00  0.00            
ATOM    143  H66 BCD     1       4.350  24.010  28.290  1.00  0.00            
ATOM    144  H67 BCD     1       2.230  22.570  26.870  1.00  0.00            
ATOM    145  H68 BCD     1       0.830  22.910  28.960  1.00  0.00            
ATOM    146  H69 BCD     1       2.300  22.000  29.010  1.00  0.00            
ATOM    147  H70 BCD     1       2.600  24.800  29.560  1.00  0.00            
ATOM    148  C1  DB4     2      -0.420  19.990  27.600  1.00  0.00            
ATOM    149  C2  DB4     2       0.090  18.960  26.560  1.00  0.00            
ATOM    150  O1  DB4     2       1.230  19.400  25.860  1.00  0.00            
ATOM    151  C3  DB4     2       1.890  18.600  24.960  1.00  0.00            
ATOM    152  O2  DB4     2       1.570  17.460  24.850  1.00  0.00            
ATOM    153  N1  DB4     2       2.760  19.320  24.100  1.00  0.00            
ATOM    154  C4  DB4     2       3.140  20.720  24.260  1.00  0.00            
ATOM    155  C5  DB4     2       3.480  21.440  22.890  1.00  0.00            
ATOM    156  C6  DB4     2       4.620  20.740  22.210  1.00  0.00            
ATOM    157  C7  DB4     2       5.700  21.380  21.740  1.00  0.00            
ATOM    158  C8  DB4     2       6.830  20.580  21.180  1.00  0.00            
ATOM    159  C9  DB4     2       6.810  20.210  19.840  1.00  0.00            
ATOM    160  C10 DB4     2       7.810  19.390  19.300  1.00  0.00            
ATOM    161  C11 DB4     2       8.680  18.770  20.160  1.00  0.00            
ATOM    162  Cl1 DB4     2       9.880  17.820  19.450  1.00  0.00            
ATOM    163  C12 DB4     2       8.770  19.130  21.490  1.00  0.00            
ATOM    164  C13 DB4     2       7.810  20.060  21.990  1.00  0.00            
ATOM    165  C14 DB4     2       7.950  20.640  23.340  1.00  0.00            
ATOM    166  C15 DB4     2       8.260  22.160  23.270  1.00  0.00            
ATOM    167  C16 DB4     2       7.240  23.140  22.690  1.00  0.00            
ATOM    168  C17 DB4     2       7.540  24.500  22.870  1.00  0.00            
ATOM    169  C18 DB4     2       6.760  25.430  22.280  1.00  0.00            
ATOM    170  C19 DB4     2       5.560  25.030  21.690  1.00  0.00            
ATOM    171  N2  DB4     2       5.240  23.700  21.430  1.00  0.00            
ATOM    172  C20 DB4     2       6.030  22.800  22.000  1.00  0.00            
ATOM    173  C21 DB4     2       4.400  19.230  22.090  1.00  0.00            
ATOM    174  C22 DB4     2       3.120  18.690  22.820  1.00  0.00            
ATOM    175  H1  DB4     2      -0.610  20.910  27.050  1.00  0.00            
ATOM    176  H2  DB4     2      -1.370  19.740  28.080  1.00  0.00            
ATOM    177  H3  DB4     2       0.360  20.330  28.300  1.00  0.00            
ATOM    178  H4  DB4     2      -0.700  18.710  25.840  1.00  0.00            
ATOM    179  H5  DB4     2       0.350  18.030  27.070  1.00  0.00            
ATOM    180  H6  DB4     2       4.030  20.770  24.910  1.00  0.00            
ATOM    181  H7  DB4     2       2.500  21.370  24.880  1.00  0.00            
ATOM    182  H8  DB4     2       3.740  22.490  23.080  1.00  0.00            
ATOM    183  H9  DB4     2       2.590  21.370  22.250  1.00  0.00            
ATOM    184  H10 DB4     2       6.000  20.620  19.250  1.00  0.00            
ATOM    185  H11 DB4     2       7.770  19.140  18.240  1.00  0.00            
ATOM    186  H12 DB4     2       9.560  18.780  22.140  1.00  0.00            
ATOM    187  H13 DB4     2       8.810  20.130  23.800  1.00  0.00            
ATOM    188  H14 DB4     2       7.040  20.520  23.950  1.00  0.00            
ATOM    189  H15 DB4     2       9.210  22.310  22.730  1.00  0.00            
ATOM    190  H16 DB4     2       8.440  22.500  24.300  1.00  0.00            
ATOM    191  H17 DB4     2       8.500  24.790  23.270  1.00  0.00            
ATOM    192  H18 DB4     2       6.940  26.500  22.380  1.00  0.00            
ATOM    193  H19 DB4     2       4.840  25.780  21.390  1.00  0.00            
ATOM    194  H20 DB4     2       5.310  18.810  22.530  1.00  0.00            
ATOM    195  H21 DB4     2       4.350  18.980  21.020  1.00  0.00            
ATOM    196  H22 DB4     2       2.290  18.680  22.100  1.00  0.00            
ATOM    197  H23 DB4     2       3.340  17.650  23.090  1.00  0.00            
TER
ENDMDL
MODEL        1
ATOM      1  C1  BCD     1      14.860  21.750  12.770  1.00  0.00            
ATOM      2  O1  BCD     1      16.150  22.340  12.980  1.00  0.00            
ATOM      3  C2  BCD     1      13.830  22.500  13.530  1.00  0.00            
ATOM      4  O2  BCD     1      13.760  23.840  12.960  1.00  0.00            
ATOM      5  C3  BCD     1      14.100  22.420  15.050  1.00  0.00            
ATOM      6  O3  BCD     1      13.060  23.210  15.700  1.00  0.00            
ATOM      7  C4  BCD     1      14.170  20.970  15.540  1.00  0.00            
ATOM      8  C5  BCD     1      15.140  20.250  14.670  1.00  0.00            
ATOM      9  O4  BCD     1      14.800  20.430  13.250  1.00  0.00            
ATOM     10  C6  BCD     1      15.180  18.780  14.940  1.00  0.00            
ATOM     11  O5  BCD     1      13.970  18.210  14.570  1.00  0.00            
ATOM     12  H1  BCD     1      14.600  21.720  11.700  1.00  0.00            
ATOM     13  H2  BCD     1      12.840  22.040  13.460  1.00  0.00            
ATOM     14  H3  BCD     1      13.240  24.340  13.600  1.00  0.00            
ATOM     15  H4  BCD     1      15.080  22.860  15.270  1.00  0.00            
ATOM     16  H5  BCD     1      13.330  23.210  16.620  1.00  0.00            
ATOM     17  H6  BCD     1      13.180  20.500  15.550  1.00  0.00            
ATOM     18  H7  BCD     1      16.170  20.600  14.870  1.00  0.00            
ATOM     19  H8  BCD     1      15.990  18.290  14.370  1.00  0.00            
ATOM     20  H9  BCD     1      15.450  18.600  15.990  1.00  0.00            
ATOM     21  H10 BCD     1      14.120  17.800  13.720  1.00  0.00            
ATOM     22  C7  BCD     1      19.470  23.720  11.160  1.00  0.00            
ATOM     23  O6  BCD     1      20.100  23.730  12.370  1.00  0.00            
ATOM     24  C8  BCD     1      18.330  24.630  11.030  1.00  0.00            
ATOM     25  O7  BCD     1      18.710  26.040  11.250  1.00  0.00            
ATOM     26  C9  BCD     1      17.250  24.120  12.050  1.00  0.00            
ATOM     27  O8  BCD     1      16.060  24.930  11.970  1.00  0.00            
ATOM     28  C10 BCD     1      16.930  22.700  11.820  1.00  0.00            
ATOM     29  C11 BCD     1      18.170  21.810  11.850  1.00  0.00            
ATOM     30  O9  BCD     1      19.120  22.350  10.900  1.00  0.00            
ATOM     31  C12 BCD     1      17.870  20.360  11.540  1.00  0.00            
ATOM     32  O10 BCD     1      17.370  20.230  10.230  1.00  0.00            
ATOM     33  H11 BCD     1      20.220  24.080  10.450  1.00  0.00            
ATOM     34  H12 BCD     1      17.890  24.510  10.030  1.00  0.00            
ATOM     35  H13 BCD     1      17.880  26.510  11.120  1.00  0.00            
ATOM     36  H14 BCD     1      17.600  24.230  13.090  1.00  0.00            
ATOM     37  H15 BCD     1      15.410  24.510  12.550  1.00  0.00            
ATOM     38  H16 BCD     1      16.470  22.570  10.830  1.00  0.00            
ATOM     39  H17 BCD     1      18.710  21.950  12.800  1.00  0.00            
ATOM     40  H18 BCD     1      18.760  19.730  11.670  1.00  0.00            
ATOM     41  H19 BCD     1      17.210  19.940  12.310  1.00  0.00            
ATOM     42  H20 BCD     1      16.550  20.710  10.110  1.00  0.00            
ATOM     43  C13 BCD     1      23.830  24.010  14.050  1.00  0.00            
ATOM     44  O11 BCD     1      23.250  24.160  15.320  1.00  0.00            
ATOM     45  C14 BCD     1      23.400  25.170  13.140  1.00  0.00            
ATOM     46  O12 BCD     1      23.590  26.420  13.810  1.00  0.00            
ATOM     47  C15 BCD     1      21.920  25.130  12.810  1.00  0.00            
ATOM     48  O13 BCD     1      21.520  26.110  11.910  1.00  0.00            
ATOM     49  C16 BCD     1      21.490  23.710  12.350  1.00  0.00            
ATOM     50  C17 BCD     1      22.070  22.550  13.130  1.00  0.00            
ATOM     51  O14 BCD     1      23.370  22.790  13.450  1.00  0.00            
ATOM     52  C18 BCD     1      21.990  21.260  12.480  1.00  0.00            
ATOM     53  O15 BCD     1      22.430  21.400  11.150  1.00  0.00            
ATOM     54  H21 BCD     1      24.920  23.890  14.080  1.00  0.00            
ATOM     55  H22 BCD     1      24.040  25.140  12.250  1.00  0.00            
ATOM     56  H23 BCD     1      23.210  27.170  13.350  1.00  0.00            
ATOM     57  H24 BCD     1      21.370  25.450  13.710  1.00  0.00            
ATOM     58  H25 BCD     1      20.650  25.810  11.660  1.00  0.00            
ATOM     59  H26 BCD     1      21.740  23.500  11.300  1.00  0.00            
ATOM     60  H27 BCD     1      21.490  22.360  14.050  1.00  0.00            
ATOM     61  H28 BCD     1      22.630  20.540  13.000  1.00  0.00            
ATOM     62  H29 BCD     1      20.940  20.950  12.470  1.00  0.00            
ATOM     63  H30 BCD     1      22.080  20.570  10.810  1.00  0.00            
ATOM     64  C19 BCD     1      24.660  24.260  19.110  1.00  0.00            
ATOM     65  O16 BCD     1      23.510  23.670  19.750  1.00  0.00            
ATOM     66  C20 BCD     1      24.360  25.640  18.510  1.00  0.00            
ATOM     67  O17 BCD     1      23.840  26.450  19.590  1.00  0.00            
ATOM     68  C21 BCD     1      23.520  25.410  17.270  1.00  0.00            
ATOM     69  O18 BCD     1      23.370  26.660  16.620  1.00  0.00            
ATOM     70  C22 BCD     1      24.200  24.490  16.360  1.00  0.00            
ATOM     71  C23 BCD     1      24.510  23.170  17.000  1.00  0.00            
ATOM     72  O19 BCD     1      25.300  23.450  18.120  1.00  0.00            
ATOM     73  C24 BCD     1      25.330  22.080  16.210  1.00  0.00            
ATOM     74  O20 BCD     1      26.570  22.610  15.750  1.00  0.00            
ATOM     75  H31 BCD     1      25.470  24.340  19.860  1.00  0.00            
ATOM     76  H32 BCD     1      25.330  26.080  18.220  1.00  0.00            
ATOM     77  H33 BCD     1      23.940  27.400  19.480  1.00  0.00            
ATOM     78  H34 BCD     1      22.560  24.950  17.540  1.00  0.00            
ATOM     79  H35 BCD     1      23.320  26.520  15.670  1.00  0.00            
ATOM     80  H36 BCD     1      25.130  24.910  15.950  1.00  0.00            
ATOM     81  H37 BCD     1      23.570  22.680  17.300  1.00  0.00            
ATOM     82  H38 BCD     1      25.620  21.300  16.930  1.00  0.00            
ATOM     83  H39 BCD     1      24.810  21.760  15.300  1.00  0.00            
ATOM     84  H40 BCD     1      27.180  21.950  15.410  1.00  0.00            
ATOM     85  C25 BCD     1      21.750  21.460  22.660  1.00  0.00            
ATOM     86  O21 BCD     1      20.730  21.080  21.750  1.00  0.00            
ATOM     87  C26 BCD     1      21.710  23.000  22.820  1.00  0.00            
ATOM     88  O22 BCD     1      20.480  23.430  23.340  1.00  0.00            
ATOM     89  C27 BCD     1      22.150  23.730  21.580  1.00  0.00            
ATOM     90  O23 BCD     1      22.280  25.160  21.710  1.00  0.00            
ATOM     91  C28 BCD     1      23.500  23.140  21.020  1.00  0.00            
ATOM     92  C29 BCD     1      23.470  21.650  20.930  1.00  0.00            
ATOM     93  O24 BCD     1      23.010  21.070  22.160  1.00  0.00            
ATOM     94  C30 BCD     1      24.830  21.100  20.560  1.00  0.00            
ATOM     95  O25 BCD     1      24.710  19.890  19.890  1.00  0.00            
ATOM     96  H41 BCD     1      21.610  21.000  23.650  1.00  0.00            
ATOM     97  H42 BCD     1      22.470  23.280  23.560  1.00  0.00            
ATOM     98  H43 BCD     1      20.460  24.310  23.720  1.00  0.00            
ATOM     99  H44 BCD     1      21.360  23.490  20.850  1.00  0.00            
ATOM    100  H45 BCD     1      22.820  25.390  20.950  1.00  0.00            
ATOM    101  H46 BCD     1      24.340  23.610  21.550  1.00  0.00            
ATOM    102  H47 BCD     1      22.790  21.380  20.110  1.00  0.00            
ATOM    103  H48 BCD     1      25.360  21.870  19.990  1.00  0.00            
ATOM    104  H49 BCD     1      25.400  20.990  21.490  1.00  0.00            
ATOM    105  H50 BCD     1      24.460  19.310  20.620  1.00  0.00            
ATOM    106  C31 BCD     1      17.250  19.020  21.350  1.00  0.00            
ATOM    107  O26 BCD     1      16.870  19.940  20.360  1.00  0.00            
ATOM    108  C32 BCD     1      17.420  19.780  22.720  1.00  0.00            
ATOM    109  O27 BCD     1      16.180  20.460  23.060  1.00  0.00            
ATOM    110  C33 BCD     1      18.550  20.750  22.760  1.00  0.00            
ATOM    111  C34 BCD     1      19.850  20.120  22.200  1.00  0.00            
ATOM    112  C35 BCD     1      19.570  19.260  21.000  1.00  0.00            
ATOM    113  O28 BCD     1      18.510  18.450  21.120  1.00  0.00            
ATOM    114  C36 BCD     1      20.790  18.490  20.660  1.00  0.00            
ATOM    115  O29 BCD     1      21.060  17.510  21.630  1.00  0.00            
ATOM    116  O30 BCD     1      18.810  21.200  24.030  1.00  0.00            
ATOM    117  H51 BCD     1      16.570  18.170  21.460  1.00  0.00            
ATOM    118  H52 BCD     1      17.580  19.060  23.540  1.00  0.00            
ATOM    119  H53 BCD     1      15.840  20.810  22.230  1.00  0.00            
ATOM    120  H54 BCD     1      18.280  21.630  22.170  1.00  0.00            
ATOM    121  H55 BCD     1      19.280  22.030  23.890  1.00  0.00            
ATOM    122  H56 BCD     1      20.260  19.500  23.010  1.00  0.00            
ATOM    123  H57 BCD     1      19.390  19.990  20.200  1.00  0.00            
ATOM    124  H58 BCD     1      20.650  18.150  19.630  1.00  0.00            
ATOM    125  H59 BCD     1      21.670  19.150  20.690  1.00  0.00            
ATOM    126  H60 BCD     1      20.250  17.000  21.730  1.00  0.00            
ATOM    127  C37 BCD     1      13.750  20.770  17.820  1.00  0.00            
ATOM    128  O31 BCD     1      14.610  21.110  16.870  1.00  0.00            
ATOM    129  C38 BCD     1      13.900  21.720  18.990  1.00  0.00            
ATOM    130  O32 BCD     1      13.460  22.970  18.540  1.00  0.00            
ATOM    131  C39 BCD     1      15.280  21.550  19.670  1.00  0.00            
ATOM    132  O33 BCD     1      15.390  22.370  20.890  1.00  0.00            
ATOM    133  C40 BCD     1      15.470  20.040  19.940  1.00  0.00            
ATOM    134  C41 BCD     1      15.240  19.080  18.760  1.00  0.00            
ATOM    135  O34 BCD     1      13.930  19.410  18.170  1.00  0.00            
ATOM    136  C42 BCD     1      15.280  17.580  19.150  1.00  0.00            
ATOM    137  O35 BCD     1      14.470  17.230  20.320  1.00  0.00            
ATOM    138  H61 BCD     1      12.760  20.850  17.370  1.00  0.00            
ATOM    139  H62 BCD     1      13.160  21.420  19.740  1.00  0.00            
ATOM    140  H63 BCD     1      13.520  23.580  19.270  1.00  0.00            
ATOM    141  H64 BCD     1      16.040  21.800  18.910  1.00  0.00            
ATOM    142  H65 BCD     1      16.220  22.850  20.960  1.00  0.00            
ATOM    143  H66 BCD     1      14.770  19.610  20.670  1.00  0.00            
ATOM    144  H67 BCD     1      16.040  19.270  18.040  1.00  0.00            
ATOM    145  H68 BCD     1      15.100  16.960  18.260  1.00  0.00            
ATOM    146  H69 BCD     1      16.340  17.320  19.240  1.00  0.00            
ATOM    147  H70 BCD     1      14.540  16.270  20.370  1.00  0.00            
ATOM    148  C1  DB4     2      23.760  17.980  17.100  1.00  0.00            
ATOM    149  C2  DB4     2      22.460  18.110  16.230  1.00  0.00            
ATOM    150  O1  DB4     2      21.650  19.150  16.920  1.00  0.00            
ATOM    151  C3  DB4     2      20.330  19.300  16.450  1.00  0.00            
ATOM    152  O2  DB4     2      19.780  18.480  15.760  1.00  0.00            
ATOM    153  N1  DB4     2      19.770  20.370  17.160  1.00  0.00            
ATOM    154  C4  DB4     2      20.680  21.400  17.750  1.00  0.00            
ATOM    155  C5  DB4     2      19.910  22.530  18.410  1.00  0.00            
ATOM    156  C6  DB4     2      18.890  23.110  17.480  1.00  0.00            
ATOM    157  C7  DB4     2      18.590  24.420  17.350  1.00  0.00            
ATOM    158  C8  DB4     2      17.410  24.970  16.600  1.00  0.00            
ATOM    159  C9  DB4     2      16.130  24.970  17.140  1.00  0.00            
ATOM    160  C10 DB4     2      15.040  25.560  16.470  1.00  0.00            
ATOM    161  C11 DB4     2      15.300  26.350  15.340  1.00  0.00            
ATOM    162  Cl1 DB4     2      14.050  27.370  14.630  1.00  0.00            
ATOM    163  C12 DB4     2      16.620  26.530  14.890  1.00  0.00            
ATOM    164  C13 DB4     2      17.670  25.800  15.470  1.00  0.00            
ATOM    165  C14 DB4     2      19.140  25.950  14.960  1.00  0.00            
ATOM    166  C15 DB4     2      20.020  26.810  15.860  1.00  0.00            
ATOM    167  C16 DB4     2      19.960  26.570  17.400  1.00  0.00            
ATOM    168  C17 DB4     2      20.450  27.590  18.220  1.00  0.00            
ATOM    169  C18 DB4     2      20.400  27.510  19.580  1.00  0.00            
ATOM    170  C19 DB4     2      19.770  26.440  20.150  1.00  0.00            
ATOM    171  N2  DB4     2      19.280  25.410  19.470  1.00  0.00            
ATOM    172  C20 DB4     2      19.340  25.470  18.090  1.00  0.00            
ATOM    173  C21 DB4     2      18.080  22.100  16.620  1.00  0.00            
ATOM    174  C22 DB4     2      18.330  20.690  17.090  1.00  0.00            
ATOM    175  H1  DB4     2      24.380  17.110  16.870  1.00  0.00            
ATOM    176  H2  DB4     2      24.380  18.880  16.930  1.00  0.00            
ATOM    177  H3  DB4     2      23.450  17.990  18.150  1.00  0.00            
ATOM    178  H4  DB4     2      21.990  17.130  16.160  1.00  0.00            
ATOM    179  H5  DB4     2      22.740  18.390  15.210  1.00  0.00            
ATOM    180  H6  DB4     2      21.400  21.710  16.990  1.00  0.00            
ATOM    181  H7  DB4     2      21.240  20.900  18.550  1.00  0.00            
ATOM    182  H8  DB4     2      20.600  23.370  18.560  1.00  0.00            
ATOM    183  H9  DB4     2      19.540  22.270  19.400  1.00  0.00            
ATOM    184  H10 DB4     2      15.950  24.360  18.020  1.00  0.00            
ATOM    185  H11 DB4     2      14.020  25.420  16.820  1.00  0.00            
ATOM    186  H12 DB4     2      16.810  27.230  14.080  1.00  0.00            
ATOM    187  H13 DB4     2      19.160  26.460  13.990  1.00  0.00            
ATOM    188  H14 DB4     2      19.610  24.990  14.720  1.00  0.00            
ATOM    189  H15 DB4     2      19.820  27.850  15.590  1.00  0.00            
ATOM    190  H16 DB4     2      21.060  26.620  15.570  1.00  0.00            
ATOM    191  H17 DB4     2      21.080  28.280  17.670  1.00  0.00            
ATOM    192  H18 DB4     2      20.820  28.310  20.190  1.00  0.00            
ATOM    193  H19 DB4     2      19.570  26.410  21.220  1.00  0.00            
ATOM    194  H20 DB4     2      18.490  22.060  15.610  1.00  0.00            
ATOM    195  H21 DB4     2      17.010  22.350  16.590  1.00  0.00            
ATOM    196  H22 DB4     2      17.960  20.590  18.120  1.00  0.00            
ATOM    197  H23 DB4     2      17.850  19.940  16.450  1.00  0.00            
TER
ENDMDL
MODEL        1
ATOM      1  C1  BCD     1      20.240  13.510  16.100  1.00  0.00            
ATOM      2  O1  BCD     1      19.590  12.300  15.980  1.00  0.00            
ATOM      3  C2  BCD     1      20.500  13.800  17.530  1.00  0.00            
ATOM      4  O2  BCD     1      21.260  12.720  18.150  1.00  0.00            
ATOM      5  C3  BCD     1      19.250  14.150  18.330  1.00  0.00            
ATOM      6  O3  BCD     1      19.470  14.520  19.720  1.00  0.00            
ATOM      7  C4  BCD     1      18.460  15.190  17.690  1.00  0.00            
ATOM      8  C5  BCD     1      18.250  14.800  16.200  1.00  0.00            
ATOM      9  O4  BCD     1      19.530  14.660  15.580  1.00  0.00            
ATOM     10  C6  BCD     1      17.480  15.790  15.350  1.00  0.00            
ATOM     11  O5  BCD     1      18.170  17.060  15.530  1.00  0.00            
ATOM     12  H1  BCD     1      21.170  13.580  15.520  1.00  0.00            
ATOM     13  H2  BCD     1      21.110  14.710  17.600  1.00  0.00            
ATOM     14  H3  BCD     1      21.240  12.930  19.080  1.00  0.00            
ATOM     15  H4  BCD     1      18.690  13.200  18.360  1.00  0.00            
ATOM     16  H5  BCD     1      18.700  14.790  20.230  1.00  0.00            
ATOM     17  H6  BCD     1      19.000  16.150  17.770  1.00  0.00            
ATOM     18  H7  BCD     1      17.710  13.850  16.120  1.00  0.00            
ATOM     19  H8  BCD     1      17.600  15.430  14.320  1.00  0.00            
ATOM     20  H9  BCD     1      16.400  15.830  15.580  1.00  0.00            
ATOM     21  H10 BCD     1      19.100  16.820  15.610  1.00  0.00            
ATOM     22  C7  BCD     1      19.380   8.620  14.290  1.00  0.00            
ATOM     23  O6  BCD     1      18.200   8.490  14.970  1.00  0.00            
ATOM     24  C8  BCD     1      20.620   8.890  15.150  1.00  0.00            
ATOM     25  O7  BCD     1      20.820   7.760  15.970  1.00  0.00            
ATOM     26  C9  BCD     1      20.330  10.030  16.120  1.00  0.00            
ATOM     27  O8  BCD     1      21.400  10.330  17.010  1.00  0.00            
ATOM     28  C10 BCD     1      20.150  11.330  15.190  1.00  0.00            
ATOM     29  C11 BCD     1      19.150  11.050  14.020  1.00  0.00            
ATOM     30  O9  BCD     1      19.290   9.720  13.410  1.00  0.00            
ATOM     31  C12 BCD     1      19.240  12.080  12.980  1.00  0.00            
ATOM     32  O10 BCD     1      18.110  12.000  12.110  1.00  0.00            
ATOM     33  H11 BCD     1      19.530   7.750  13.630  1.00  0.00            
ATOM     34  H12 BCD     1      21.470   9.190  14.540  1.00  0.00            
ATOM     35  H13 BCD     1      21.460   8.110  16.580  1.00  0.00            
ATOM     36  H14 BCD     1      19.400   9.810  16.660  1.00  0.00            
ATOM     37  H15 BCD     1      21.310  11.240  17.300  1.00  0.00            
ATOM     38  H16 BCD     1      21.150  11.640  14.860  1.00  0.00            
ATOM     39  H17 BCD     1      18.130  11.090  14.420  1.00  0.00            
ATOM     40  H18 BCD     1      19.260  13.060  13.480  1.00  0.00            
ATOM     41  H19 BCD     1      20.200  11.980  12.460  1.00  0.00            
ATOM     42  H20 BCD     1      18.440  11.820  11.230  1.00  0.00            
ATOM     43  C13 BCD     1      15.350   5.490  15.480  1.00  0.00            
ATOM     44  O11 BCD     1      14.520   6.090  16.510  1.00  0.00            
ATOM     45  C14 BCD     1      16.730   5.180  16.070  1.00  0.00            
ATOM     46  O12 BCD     1      16.500   4.470  17.300  1.00  0.00            
ATOM     47  C15 BCD     1      17.560   6.410  16.150  1.00  0.00            
ATOM     48  O13 BCD     1      18.900   5.890  16.340  1.00  0.00            
ATOM     49  C16 BCD     1      17.530   7.290  14.860  1.00  0.00            
ATOM     50  C17 BCD     1      16.110   7.620  14.580  1.00  0.00            
ATOM     51  O14 BCD     1      15.420   6.410  14.360  1.00  0.00            
ATOM     52  C18 BCD     1      15.890   8.460  13.360  1.00  0.00            
ATOM     53  O15 BCD     1      16.590   8.000  12.240  1.00  0.00            
ATOM     54  H21 BCD     1      14.920   4.530  15.170  1.00  0.00            
ATOM     55  H22 BCD     1      17.250   4.560  15.320  1.00  0.00            
ATOM     56  H23 BCD     1      17.370   4.480  17.700  1.00  0.00            
ATOM     57  H24 BCD     1      17.250   6.950  17.060  1.00  0.00            
ATOM     58  H25 BCD     1      19.560   6.480  15.950  1.00  0.00            
ATOM     59  H26 BCD     1      17.830   6.660  14.020  1.00  0.00            
ATOM     60  H27 BCD     1      15.690   8.100  15.480  1.00  0.00            
ATOM     61  H28 BCD     1      14.840   8.420  13.020  1.00  0.00            
ATOM     62  H29 BCD     1      16.050   9.510  13.610  1.00  0.00            
ATOM     63  H30 BCD     1      17.280   8.660  12.100  1.00  0.00            
ATOM     64  C19 BCD     1      10.770   6.530  18.220  1.00  0.00            
ATOM     65  O16 BCD     1      11.120   7.870  18.550  1.00  0.00            
ATOM     66  C20 BCD     1      11.690   5.550  18.910  1.00  0.00            
ATOM     67  O17 BCD     1      11.640   5.710  20.350  1.00  0.00            
ATOM     68  C21 BCD     1      13.070   5.770  18.290  1.00  0.00            
ATOM     69  O18 BCD     1      13.960   4.800  18.940  1.00  0.00            
ATOM     70  C22 BCD     1      13.140   5.690  16.800  1.00  0.00            
ATOM     71  C23 BCD     1      12.130   6.630  16.130  1.00  0.00            
ATOM     72  O19 BCD     1      10.840   6.350  16.780  1.00  0.00            
ATOM     73  C24 BCD     1      12.000   6.310  14.640  1.00  0.00            
ATOM     74  O20 BCD     1      11.040   7.160  14.010  1.00  0.00            
ATOM     75  H31 BCD     1       9.780   6.260  18.620  1.00  0.00            
ATOM     76  H32 BCD     1      11.320   4.550  18.670  1.00  0.00            
ATOM     77  H33 BCD     1      12.430   5.230  20.620  1.00  0.00            
ATOM     78  H34 BCD     1      13.350   6.810  18.500  1.00  0.00            
ATOM     79  H35 BCD     1      14.800   4.910  18.490  1.00  0.00            
ATOM     80  H36 BCD     1      12.880   4.660  16.530  1.00  0.00            
ATOM     81  H37 BCD     1      12.400   7.670  16.370  1.00  0.00            
ATOM     82  H38 BCD     1      12.960   6.530  14.160  1.00  0.00            
ATOM     83  H39 BCD     1      11.810   5.250  14.450  1.00  0.00            
ATOM     84  H40 BCD     1      10.130   7.070  14.320  1.00  0.00            
ATOM     85  C25 BCD     1       9.270  11.190  20.010  1.00  0.00            
ATOM     86  O21 BCD     1      10.370  11.980  19.820  1.00  0.00            
ATOM     87  C26 BCD     1       9.510  10.040  21.040  1.00  0.00            
ATOM     88  O22 BCD     1       9.780  10.660  22.260  1.00  0.00            
ATOM     89  C27 BCD     1      10.570   9.160  20.470  1.00  0.00            
ATOM     90  O23 BCD     1      10.670   8.030  21.420  1.00  0.00            
ATOM     91  C28 BCD     1      10.070   8.660  19.070  1.00  0.00            
ATOM     92  C29 BCD     1       9.810   9.770  18.080  1.00  0.00            
ATOM     93  O24 BCD     1       8.850  10.590  18.730  1.00  0.00            
ATOM     94  C30 BCD     1       9.180   9.280  16.740  1.00  0.00            
ATOM     95  O25 BCD     1       9.040  10.460  15.880  1.00  0.00            
ATOM     96  H41 BCD     1       8.410  11.770  20.360  1.00  0.00            
ATOM     97  H42 BCD     1       8.590   9.450  21.110  1.00  0.00            
ATOM     98  H43 BCD     1       9.930   9.970  22.920  1.00  0.00            
ATOM     99  H44 BCD     1      11.500   9.720  20.320  1.00  0.00            
ATOM    100  H45 BCD     1      11.070   7.220  21.090  1.00  0.00            
ATOM    101  H46 BCD     1       9.170   8.050  19.270  1.00  0.00            
ATOM    102  H47 BCD     1      10.810  10.220  17.990  1.00  0.00            
ATOM    103  H48 BCD     1       9.900   8.530  16.400  1.00  0.00            
ATOM    104  H49 BCD     1       8.230   8.730  16.830  1.00  0.00            
ATOM    105  H50 BCD     1       9.840  10.610  15.380  1.00  0.00            
ATOM    106  C31 BCD     1      11.700  15.910  19.700  1.00  0.00            
ATOM    107  O26 BCD     1      13.000  15.330  19.440  1.00  0.00            
ATOM    108  C32 BCD     1      11.300  15.410  21.030  1.00  0.00            
ATOM    109  O27 BCD     1      12.070  15.950  22.120  1.00  0.00            
ATOM    110  C33 BCD     1      11.200  13.900  21.040  1.00  0.00            
ATOM    111  C34 BCD     1      10.210  13.420  19.960  1.00  0.00            
ATOM    112  C35 BCD     1      10.640  14.000  18.620  1.00  0.00            
ATOM    113  O28 BCD     1      10.780  15.440  18.750  1.00  0.00            
ATOM    114  C36 BCD     1       9.480  13.930  17.620  1.00  0.00            
ATOM    115  O29 BCD     1       8.220  14.280  18.100  1.00  0.00            
ATOM    116  O30 BCD     1      10.690  13.380  22.260  1.00  0.00            
ATOM    117  H51 BCD     1      11.760  16.990  19.540  1.00  0.00            
ATOM    118  H52 BCD     1      10.250  15.700  21.140  1.00  0.00            
ATOM    119  H53 BCD     1      11.910  16.900  22.120  1.00  0.00            
ATOM    120  H54 BCD     1      12.200  13.520  20.820  1.00  0.00            
ATOM    121  H55 BCD     1      10.760  12.430  22.200  1.00  0.00            
ATOM    122  H56 BCD     1       9.200  13.690  20.290  1.00  0.00            
ATOM    123  H57 BCD     1      11.610  13.620  18.260  1.00  0.00            
ATOM    124  H58 BCD     1       9.700  14.550  16.740  1.00  0.00            
ATOM    125  H59 BCD     1       9.560  12.920  17.180  1.00  0.00            
ATOM    126  H60 BCD     1       7.600  13.600  17.830  1.00  0.00            
ATOM    127  C37 BCD     1      16.920  16.420  19.140  1.00  0.00            
ATOM    128  O31 BCD     1      17.210  15.280  18.290  1.00  0.00            
ATOM    129  C38 BCD     1      16.470  16.040  20.550  1.00  0.00            
ATOM    130  O32 BCD     1      17.390  15.280  21.260  1.00  0.00            
ATOM    131  C39 BCD     1      15.060  15.310  20.460  1.00  0.00            
ATOM    132  O33 BCD     1      14.650  14.900  21.810  1.00  0.00            
ATOM    133  C40 BCD     1      14.070  16.160  19.690  1.00  0.00            
ATOM    134  C41 BCD     1      14.670  16.670  18.410  1.00  0.00            
ATOM    135  O34 BCD     1      15.980  17.280  18.620  1.00  0.00            
ATOM    136  C42 BCD     1      13.780  17.620  17.660  1.00  0.00            
ATOM    137  O35 BCD     1      14.440  17.820  16.410  1.00  0.00            
ATOM    138  H61 BCD     1      17.850  16.990  19.220  1.00  0.00            
ATOM    139  H62 BCD     1      16.460  16.980  21.110  1.00  0.00            
ATOM    140  H63 BCD     1      16.900  15.000  22.040  1.00  0.00            
ATOM    141  H64 BCD     1      15.160  14.370  19.910  1.00  0.00            
ATOM    142  H65 BCD     1      13.710  15.120  21.850  1.00  0.00            
ATOM    143  H66 BCD     1      13.760  17.020  20.300  1.00  0.00            
ATOM    144  H67 BCD     1      14.760  15.870  17.650  1.00  0.00            
ATOM    145  H68 BCD     1      12.780  17.220  17.470  1.00  0.00            
ATOM    146  H69 BCD     1      13.700  18.540  18.250  1.00  0.00            
ATOM    147  H70 BCD     1      13.830  18.160  15.750  1.00  0.00            
ATOM    148  C1  DB4     2      12.150  15.320  13.690  1.00  0.00            
ATOM    149  C2  DB4     2      12.960  15.610  14.950  1.00  0.00            
ATOM    150  O1  DB4     2      13.360  14.450  15.650  1.00  0.00            
ATOM    151  C3  DB4     2      14.290  13.580  15.240  1.00  0.00            
ATOM    152  O2  DB4     2      15.140  13.770  14.360  1.00  0.00            
ATOM    153  N1  DB4     2      14.310  12.410  15.940  1.00  0.00            
ATOM    154  C4  DB4     2      13.400  12.140  17.060  1.00  0.00            
ATOM    155  C5  DB4     2      13.560  10.720  17.740  1.00  0.00            
ATOM    156  C6  DB4     2      15.040  10.550  18.100  1.00  0.00            
ATOM    157  C7  DB4     2      15.490  10.310  19.400  1.00  0.00            
ATOM    158  C8  DB4     2      16.930  10.190  19.740  1.00  0.00            
ATOM    159  C9  DB4     2      17.720  11.370  19.830  1.00  0.00            
ATOM    160  C10 DB4     2      19.040  11.260  20.200  1.00  0.00            
ATOM    161  C11 DB4     2      19.600   9.970  20.390  1.00  0.00            
ATOM    162  Cl1 DB4     2      21.350   9.900  20.590  1.00  0.00            
ATOM    163  C12 DB4     2      18.840   8.800  20.200  1.00  0.00            
ATOM    164  C13 DB4     2      17.490   8.900  19.990  1.00  0.00            
ATOM    165  C14 DB4     2      16.550   7.670  19.900  1.00  0.00            
ATOM    166  C15 DB4     2      15.450   7.670  20.980  1.00  0.00            
ATOM    167  C16 DB4     2      14.570   8.820  21.190  1.00  0.00            
ATOM    168  C17 DB4     2      13.620   8.640  22.240  1.00  0.00            
ATOM    169  C18 DB4     2      12.900   9.720  22.680  1.00  0.00            
ATOM    170  C19 DB4     2      13.040  10.910  22.130  1.00  0.00            
ATOM    171  N2  DB4     2      13.920  11.070  21.100  1.00  0.00            
ATOM    172  C20 DB4     2      14.640  10.060  20.600  1.00  0.00            
ATOM    173  C21 DB4     2      16.020  10.760  16.930  1.00  0.00            
ATOM    174  C22 DB4     2      15.290  11.330  15.660  1.00  0.00            
ATOM    175  H1  DB4     2      11.930  16.270  13.190  1.00  0.00            
ATOM    176  H2  DB4     2      12.640  14.580  13.040  1.00  0.00            
ATOM    177  H3  DB4     2      11.170  14.900  13.970  1.00  0.00            
ATOM    178  H4  DB4     2      12.440  16.270  15.660  1.00  0.00            
ATOM    179  H5  DB4     2      13.850  16.160  14.600  1.00  0.00            
ATOM    180  H6  DB4     2      12.370  12.250  16.700  1.00  0.00            
ATOM    181  H7  DB4     2      13.690  12.930  17.770  1.00  0.00            
ATOM    182  H8  DB4     2      13.290   9.940  17.020  1.00  0.00            
ATOM    183  H9  DB4     2      12.930  10.550  18.620  1.00  0.00            
ATOM    184  H10 DB4     2      17.190  12.300  19.710  1.00  0.00            
ATOM    185  H11 DB4     2      19.700  12.090  20.450  1.00  0.00            
ATOM    186  H12 DB4     2      19.440   7.890  20.170  1.00  0.00            
ATOM    187  H13 DB4     2      17.080   6.720  19.850  1.00  0.00            
ATOM    188  H14 DB4     2      16.100   7.770  18.900  1.00  0.00            
ATOM    189  H15 DB4     2      15.820   7.310  21.950  1.00  0.00            
ATOM    190  H16 DB4     2      14.780   6.810  20.860  1.00  0.00            
ATOM    191  H17 DB4     2      13.490   7.700  22.770  1.00  0.00            
ATOM    192  H18 DB4     2      12.280   9.650  23.570  1.00  0.00            
ATOM    193  H19 DB4     2      12.630  11.810  22.600  1.00  0.00            
ATOM    194  H20 DB4     2      16.640   9.910  16.630  1.00  0.00            
ATOM    195  H21 DB4     2      16.670  11.580  17.270  1.00  0.00            
ATOM    196  H22 DB4     2      16.060  11.770  15.020  1.00  0.00            
ATOM    197  H23 DB4     2      14.850  10.450  15.190  1.00  0.00            
TER
ENDMDL
MODEL        1
ATOM      1  C1  BCD     1      21.550  17.360   8.620  1.00  0.00            
ATOM      2  O1  BCD     1      20.780  18.460   9.200  1.00  0.00            
ATOM      3  C2  BCD     1      22.610  18.070   7.760  1.00  0.00            
ATOM      4  O2  BCD     1      23.460  18.770   8.680  1.00  0.00            
ATOM      5  C3  BCD     1      21.880  18.830   6.640  1.00  0.00            
ATOM      6  O3  BCD     1      22.780  19.410   5.700  1.00  0.00            
ATOM      7  C4  BCD     1      20.920  17.890   5.870  1.00  0.00            
ATOM      8  C5  BCD     1      19.960  17.170   6.770  1.00  0.00            
ATOM      9  O4  BCD     1      20.670  16.580   7.770  1.00  0.00            
ATOM     10  C6  BCD     1      19.310  15.980   6.050  1.00  0.00            
ATOM     11  O5  BCD     1      18.430  15.130   6.810  1.00  0.00            
ATOM     12  H1  BCD     1      22.120  16.770   9.340  1.00  0.00            
ATOM     13  H2  BCD     1      23.220  17.360   7.190  1.00  0.00            
ATOM     14  H3  BCD     1      24.190  19.220   8.250  1.00  0.00            
ATOM     15  H4  BCD     1      21.280  19.620   7.110  1.00  0.00            
ATOM     16  H5  BCD     1      22.230  19.950   5.130  1.00  0.00            
ATOM     17  H6  BCD     1      21.550  17.200   5.300  1.00  0.00            
ATOM     18  H7  BCD     1      19.160  17.840   7.090  1.00  0.00            
ATOM     19  H8  BCD     1      18.770  16.480   5.240  1.00  0.00            
ATOM     20  H9  BCD     1      20.160  15.370   5.720  1.00  0.00            
ATOM     21  H10 BCD     1      18.890  14.810   7.590  1.00  0.00            
ATOM     22  C7  BCD     1      19.070  19.130  12.840  1.00  0.00            
ATOM     23  O6  BCD     1      18.430  20.270  12.340  1.00  0.00            
ATOM     24  C8  BCD     1      20.580  19.290  12.800  1.00  0.00            
ATOM     25  O7  BCD     1      20.940  20.430  13.510  1.00  0.00            
ATOM     26  C9  BCD     1      21.100  19.280  11.370  1.00  0.00            
ATOM     27  O8  BCD     1      22.560  19.130  11.200  1.00  0.00            
ATOM     28  C10 BCD     1      20.420  18.140  10.500  1.00  0.00            
ATOM     29  C11 BCD     1      18.920  18.180  10.680  1.00  0.00            
ATOM     30  O9  BCD     1      18.600  18.060  12.070  1.00  0.00            
ATOM     31  C12 BCD     1      18.170  16.960  10.190  1.00  0.00            
ATOM     32  O10 BCD     1      18.730  15.770  10.690  1.00  0.00            
ATOM     33  H11 BCD     1      18.740  19.000  13.870  1.00  0.00            
ATOM     34  H12 BCD     1      21.050  18.400  13.240  1.00  0.00            
ATOM     35  H13 BCD     1      21.890  20.390  13.630  1.00  0.00            
ATOM     36  H14 BCD     1      20.970  20.300  10.970  1.00  0.00            
ATOM     37  H15 BCD     1      22.840  19.130  10.280  1.00  0.00            
ATOM     38  H16 BCD     1      20.860  17.180  10.780  1.00  0.00            
ATOM     39  H17 BCD     1      18.510  19.110  10.280  1.00  0.00            
ATOM     40  H18 BCD     1      17.150  17.080  10.590  1.00  0.00            
ATOM     41  H19 BCD     1      18.260  16.930   9.100  1.00  0.00            
ATOM     42  H20 BCD     1      18.410  15.650  11.580  1.00  0.00            
ATOM     43  C13 BCD     1      15.390  22.960  13.220  1.00  0.00            
ATOM     44  O11 BCD     1      15.160  23.050  11.850  1.00  0.00            
ATOM     45  C14 BCD     1      16.770  23.450  13.570  1.00  0.00            
ATOM     46  O12 BCD     1      16.960  24.820  13.280  1.00  0.00            
ATOM     47  C15 BCD     1      17.860  22.560  12.940  1.00  0.00            
ATOM     48  O13 BCD     1      19.140  22.820  13.450  1.00  0.00            
ATOM     49  C16 BCD     1      17.610  21.050  13.260  1.00  0.00            
ATOM     50  C17 BCD     1      16.110  20.660  13.070  1.00  0.00            
ATOM     51  O14 BCD     1      15.280  21.620  13.670  1.00  0.00            
ATOM     52  C18 BCD     1      15.750  19.270  13.500  1.00  0.00            
ATOM     53  O15 BCD     1      16.030  19.070  14.870  1.00  0.00            
ATOM     54  H21 BCD     1      14.580  23.450  13.780  1.00  0.00            
ATOM     55  H22 BCD     1      16.900  23.280  14.640  1.00  0.00            
ATOM     56  H23 BCD     1      16.490  25.060  12.470  1.00  0.00            
ATOM     57  H24 BCD     1      17.850  22.790  11.870  1.00  0.00            
ATOM     58  H25 BCD     1      19.630  22.040  13.190  1.00  0.00            
ATOM     59  H26 BCD     1      17.860  20.920  14.320  1.00  0.00            
ATOM     60  H27 BCD     1      15.910  20.650  11.990  1.00  0.00            
ATOM     61  H28 BCD     1      14.690  19.070  13.340  1.00  0.00            
ATOM     62  H29 BCD     1      16.280  18.570  12.840  1.00  0.00            
ATOM     63  H30 BCD     1      15.800  18.160  15.070  1.00  0.00            
ATOM     64  C19 BCD     1      12.480  24.850   9.320  1.00  0.00            
ATOM     65  O16 BCD     1      13.140  24.340   8.160  1.00  0.00            
ATOM     66  C20 BCD     1      13.390  25.860  10.010  1.00  0.00            
ATOM     67  O17 BCD     1      13.910  26.810   9.110  1.00  0.00            
ATOM     68  C21 BCD     1      14.580  25.060  10.600  1.00  0.00            
ATOM     69  O18 BCD     1      15.470  25.830  11.410  1.00  0.00            
ATOM     70  C22 BCD     1      14.050  23.840  11.440  1.00  0.00            
ATOM     71  C23 BCD     1      13.130  22.970  10.630  1.00  0.00            
ATOM     72  O19 BCD     1      12.110  23.770  10.180  1.00  0.00            
ATOM     73  C24 BCD     1      12.500  21.810  11.430  1.00  0.00            
ATOM     74  O20 BCD     1      11.960  22.280  12.680  1.00  0.00            
ATOM     75  H31 BCD     1      11.520  25.240   8.980  1.00  0.00            
ATOM     76  H32 BCD     1      12.810  26.310  10.820  1.00  0.00            
ATOM     77  H33 BCD     1      13.550  27.670   9.340  1.00  0.00            
ATOM     78  H34 BCD     1      15.150  24.670   9.750  1.00  0.00            
ATOM     79  H35 BCD     1      15.610  26.610  10.860  1.00  0.00            
ATOM     80  H36 BCD     1      13.460  24.190  12.300  1.00  0.00            
ATOM     81  H37 BCD     1      13.600  22.510   9.750  1.00  0.00            
ATOM     82  H38 BCD     1      11.700  21.330  10.850  1.00  0.00            
ATOM     83  H39 BCD     1      13.280  21.050  11.580  1.00  0.00            
ATOM     84  H40 BCD     1      11.790  21.480  13.190  1.00  0.00            
ATOM     85  C25 BCD     1      12.720  23.930   4.120  1.00  0.00            
ATOM     86  O21 BCD     1      13.680  22.860   4.140  1.00  0.00            
ATOM     87  C26 BCD     1      13.330  25.240   4.640  1.00  0.00            
ATOM     88  O22 BCD     1      14.360  25.580   3.650  1.00  0.00            
ATOM     89  C27 BCD     1      13.780  25.040   6.050  1.00  0.00            
ATOM     90  O23 BCD     1      14.370  26.230   6.570  1.00  0.00            
ATOM     91  C28 BCD     1      12.590  24.630   6.920  1.00  0.00            
ATOM     92  C29 BCD     1      11.830  23.380   6.330  1.00  0.00            
ATOM     93  O24 BCD     1      11.580  23.570   4.980  1.00  0.00            
ATOM     94  C30 BCD     1      10.450  23.170   6.930  1.00  0.00            
ATOM     95  O25 BCD     1       9.520  24.280   6.830  1.00  0.00            
ATOM     96  H41 BCD     1      12.380  24.280   3.140  1.00  0.00            
ATOM     97  H42 BCD     1      12.570  26.020   4.530  1.00  0.00            
ATOM     98  H43 BCD     1      14.780  26.390   3.950  1.00  0.00            
ATOM     99  H44 BCD     1      14.510  24.210   6.050  1.00  0.00            
ATOM    100  H45 BCD     1      14.190  26.280   7.510  1.00  0.00            
ATOM    101  H46 BCD     1      12.010  25.550   7.000  1.00  0.00            
ATOM    102  H47 BCD     1      12.500  22.500   6.340  1.00  0.00            
ATOM    103  H48 BCD     1      10.060  22.230   6.510  1.00  0.00            
ATOM    104  H49 BCD     1      10.580  22.960   8.000  1.00  0.00            
ATOM    105  H50 BCD     1       9.360  24.490   5.910  1.00  0.00            
ATOM    106  C31 BCD     1      15.610  20.150   1.750  1.00  0.00            
ATOM    107  O26 BCD     1      16.570  20.190   2.790  1.00  0.00            
ATOM    108  C32 BCD     1      15.480  21.540   1.100  1.00  0.00            
ATOM    109  O27 BCD     1      16.670  22.010   0.350  1.00  0.00            
ATOM    110  C33 BCD     1      15.030  22.540   2.150  1.00  0.00            
ATOM    111  C34 BCD     1      13.820  22.090   3.020  1.00  0.00            
ATOM    112  C35 BCD     1      13.800  20.620   3.300  1.00  0.00            
ATOM    113  O28 BCD     1      14.360  19.810   2.310  1.00  0.00            
ATOM    114  C36 BCD     1      12.300  20.180   3.590  1.00  0.00            
ATOM    115  O29 BCD     1      11.390  20.550   2.550  1.00  0.00            
ATOM    116  O30 BCD     1      14.750  23.840   1.600  1.00  0.00            
ATOM    117  H51 BCD     1      15.830  19.330   1.060  1.00  0.00            
ATOM    118  H52 BCD     1      14.680  21.450   0.350  1.00  0.00            
ATOM    119  H53 BCD     1      16.610  22.920   0.040  1.00  0.00            
ATOM    120  H54 BCD     1      15.890  22.480   2.820  1.00  0.00            
ATOM    121  H55 BCD     1      14.680  24.410   2.370  1.00  0.00            
ATOM    122  H56 BCD     1      12.990  22.290   2.340  1.00  0.00            
ATOM    123  H57 BCD     1      14.410  20.630   4.210  1.00  0.00            
ATOM    124  H58 BCD     1      12.310  19.120   3.860  1.00  0.00            
ATOM    125  H59 BCD     1      11.940  20.720   4.480  1.00  0.00            
ATOM    126  H60 BCD     1      11.890  20.340   1.750  1.00  0.00            
ATOM    127  C37 BCD     1      20.270  18.550   3.590  1.00  0.00            
ATOM    128  O31 BCD     1      20.100  18.710   5.030  1.00  0.00            
ATOM    129  C38 BCD     1      20.340  19.950   2.900  1.00  0.00            
ATOM    130  O32 BCD     1      21.370  20.750   3.460  1.00  0.00            
ATOM    131  C39 BCD     1      18.960  20.610   2.900  1.00  0.00            
ATOM    132  O33 BCD     1      19.010  21.770   2.070  1.00  0.00            
ATOM    133  C40 BCD     1      17.840  19.630   2.420  1.00  0.00            
ATOM    134  C41 BCD     1      17.930  18.270   3.170  1.00  0.00            
ATOM    135  O34 BCD     1      19.200  17.800   3.030  1.00  0.00            
ATOM    136  C42 BCD     1      16.810  17.220   2.970  1.00  0.00            
ATOM    137  O35 BCD     1      16.750  16.760   1.670  1.00  0.00            
ATOM    138  H61 BCD     1      21.170  17.950   3.420  1.00  0.00            
ATOM    139  H62 BCD     1      20.570  19.680   1.860  1.00  0.00            
ATOM    140  H63 BCD     1      21.090  21.630   3.210  1.00  0.00            
ATOM    141  H64 BCD     1      18.830  20.880   3.960  1.00  0.00            
ATOM    142  H65 BCD     1      18.090  21.970   1.870  1.00  0.00            
ATOM    143  H66 BCD     1      17.880  19.460   1.330  1.00  0.00            
ATOM    144  H67 BCD     1      17.810  18.480   4.250  1.00  0.00            
ATOM    145  H68 BCD     1      16.850  16.360   3.650  1.00  0.00            
ATOM    146  H69 BCD     1      15.870  17.650   3.360  1.00  0.00            
ATOM    147  H70 BCD     1      17.680  16.540   1.520  1.00  0.00            
ATOM    148  C1  DB4     2      12.850  16.960   9.790  1.00  0.00            
ATOM    149  C2  DB4     2      13.500  18.070  10.670  1.00  0.00            
ATOM    150  O1  DB4     2      14.430  18.760   9.770  1.00  0.00            
ATOM    151  C3  DB4     2      13.990  19.510   8.800  1.00  0.00            
ATOM    152  O2  DB4     2      12.840  19.880   8.660  1.00  0.00            
ATOM    153  N1  DB4     2      15.060  20.000   8.110  1.00  0.00            
ATOM    154  C4  DB4     2      14.820  21.110   7.220  1.00  0.00            
ATOM    155  C5  DB4     2      16.030  21.470   6.350  1.00  0.00            
ATOM    156  C6  DB4     2      17.310  21.620   7.130  1.00  0.00            
ATOM    157  C7  DB4     2      18.080  22.790   7.120  1.00  0.00            
ATOM    158  C8  DB4     2      19.260  22.800   8.030  1.00  0.00            
ATOM    159  C9  DB4     2      20.320  21.940   7.730  1.00  0.00            
ATOM    160  C10 DB4     2      21.420  21.850   8.650  1.00  0.00            
ATOM    161  C11 DB4     2      21.460  22.720   9.790  1.00  0.00            
ATOM    162  Cl1 DB4     2      22.950  22.690  10.820  1.00  0.00            
ATOM    163  C12 DB4     2      20.450  23.600  10.050  1.00  0.00            
ATOM    164  C13 DB4     2      19.310  23.580   9.210  1.00  0.00            
ATOM    165  C14 DB4     2      18.090  24.400   9.400  1.00  0.00            
ATOM    166  C15 DB4     2      17.960  25.510   8.350  1.00  0.00            
ATOM    167  C16 DB4     2      17.810  25.160   6.810  1.00  0.00            
ATOM    168  C17 DB4     2      17.570  26.200   5.890  1.00  0.00            
ATOM    169  C18 DB4     2      17.290  25.830   4.570  1.00  0.00            
ATOM    170  C19 DB4     2      17.360  24.480   4.170  1.00  0.00            
ATOM    171  N2  DB4     2      17.790  23.560   4.970  1.00  0.00            
ATOM    172  C20 DB4     2      17.920  23.870   6.260  1.00  0.00            
ATOM    173  C21 DB4     2      17.560  20.510   8.180  1.00  0.00            
ATOM    174  C22 DB4     2      16.460  19.520   8.360  1.00  0.00            
ATOM    175  H1  DB4     2      12.130  17.270   9.030  1.00  0.00            
ATOM    176  H2  DB4     2      13.710  16.450   9.340  1.00  0.00            
ATOM    177  H3  DB4     2      12.290  16.210  10.370  1.00  0.00            
ATOM    178  H4  DB4     2      14.110  17.760  11.520  1.00  0.00            
ATOM    179  H5  DB4     2      12.780  18.770  11.110  1.00  0.00            
ATOM    180  H6  DB4     2      14.440  21.970   7.790  1.00  0.00            
ATOM    181  H7  DB4     2      13.900  20.950   6.630  1.00  0.00            
ATOM    182  H8  DB4     2      15.880  22.400   5.790  1.00  0.00            
ATOM    183  H9  DB4     2      16.220  20.740   5.560  1.00  0.00            
ATOM    184  H10 DB4     2      20.190  21.290   6.860  1.00  0.00            
ATOM    185  H11 DB4     2      22.300  21.310   8.320  1.00  0.00            
ATOM    186  H12 DB4     2      20.410  24.390  10.790  1.00  0.00            
ATOM    187  H13 DB4     2      18.060  24.850  10.400  1.00  0.00            
ATOM    188  H14 DB4     2      17.180  23.800   9.370  1.00  0.00            
ATOM    189  H15 DB4     2      18.680  26.320   8.530  1.00  0.00            
ATOM    190  H16 DB4     2      17.010  25.970   8.660  1.00  0.00            
ATOM    191  H17 DB4     2      17.610  27.250   6.180  1.00  0.00            
ATOM    192  H18 DB4     2      16.990  26.620   3.890  1.00  0.00            
ATOM    193  H19 DB4     2      17.140  24.240   3.130  1.00  0.00            
ATOM    194  H20 DB4     2      17.560  21.050   9.130  1.00  0.00            
ATOM    195  H21 DB4     2      18.500  19.940   8.100  1.00  0.00            
ATOM    196  H22 DB4     2      16.610  18.790   7.550  1.00  0.00            
ATOM    197  H23 DB4     2      16.560  18.960   9.300  1.00  0.00            
TER
ENDMDL
MODEL        1
ATOM      1  C1  BCD     1      14.060  19.460  11.340  1.00  0.00            
ATOM      2  O1  BCD     1      14.830  20.590  11.570  1.00  0.00            
ATOM      3  C2  BCD     1      12.530  19.720  11.560  1.00  0.00            
ATOM      4  O2  BCD     1      12.240  20.850  10.720  1.00  0.00            
ATOM      5  C3  BCD     1      12.370  19.940  13.090  1.00  0.00            
ATOM      6  O3  BCD     1      11.000  20.090  13.470  1.00  0.00            
ATOM      7  C4  BCD     1      12.970  18.920  14.000  1.00  0.00            
ATOM      8  C5  BCD     1      14.360  18.620  13.540  1.00  0.00            
ATOM      9  O4  BCD     1      14.490  18.410  12.130  1.00  0.00            
ATOM     10  C6  BCD     1      14.870  17.420  14.230  1.00  0.00            
ATOM     11  O5  BCD     1      14.100  16.270  13.710  1.00  0.00            
ATOM     12  H1  BCD     1      14.250  19.250  10.280  1.00  0.00            
ATOM     13  H2  BCD     1      11.990  18.800  11.310  1.00  0.00            
ATOM     14  H3  BCD     1      11.310  21.060  10.800  1.00  0.00            
ATOM     15  H4  BCD     1      12.850  20.900  13.330  1.00  0.00            
ATOM     16  H5  BCD     1      11.070  20.170  14.430  1.00  0.00            
ATOM     17  H6  BCD     1      12.380  18.030  13.740  1.00  0.00            
ATOM     18  H7  BCD     1      14.990  19.410  13.960  1.00  0.00            
ATOM     19  H8  BCD     1      15.870  17.270  13.800  1.00  0.00            
ATOM     20  H9  BCD     1      14.910  17.350  15.330  1.00  0.00            
ATOM     21  H10 BCD     1      14.600  15.450  13.820  1.00  0.00            
ATOM     22  C7  BCD     1      17.710  23.070  10.110  1.00  0.00            
ATOM     23  O6  BCD     1      17.810  23.850  11.270  1.00  0.00            
ATOM     24  C8  BCD     1      16.340  23.250   9.470  1.00  0.00            
ATOM     25  O7  BCD     1      16.040  24.650   9.240  1.00  0.00            
ATOM     26  C9  BCD     1      15.280  22.490  10.230  1.00  0.00            
ATOM     27  O8  BCD     1      14.030  22.500   9.480  1.00  0.00            
ATOM     28  C10 BCD     1      15.710  21.030  10.590  1.00  0.00            
ATOM     29  C11 BCD     1      17.060  21.110  11.280  1.00  0.00            
ATOM     30  O9  BCD     1      18.000  21.700  10.390  1.00  0.00            
ATOM     31  C12 BCD     1      17.610  19.780  11.700  1.00  0.00            
ATOM     32  O10 BCD     1      17.740  18.980  10.500  1.00  0.00            
ATOM     33  H11 BCD     1      18.420  23.490   9.390  1.00  0.00            
ATOM     34  H12 BCD     1      16.470  22.710   8.520  1.00  0.00            
ATOM     35  H13 BCD     1      15.090  24.670   9.360  1.00  0.00            
ATOM     36  H14 BCD     1      15.140  23.040  11.170  1.00  0.00            
ATOM     37  H15 BCD     1      13.380  21.990   9.970  1.00  0.00            
ATOM     38  H16 BCD     1      15.830  20.370   9.720  1.00  0.00            
ATOM     39  H17 BCD     1      16.890  21.710  12.180  1.00  0.00            
ATOM     40  H18 BCD     1      18.640  19.880  12.040  1.00  0.00            
ATOM     41  H19 BCD     1      17.060  19.420  12.580  1.00  0.00            
ATOM     42  H20 BCD     1      17.240  18.160  10.570  1.00  0.00            
ATOM     43  C13 BCD     1      20.400  26.340  13.300  1.00  0.00            
ATOM     44  O11 BCD     1      19.790  26.220  14.540  1.00  0.00            
ATOM     45  C14 BCD     1      19.550  26.960  12.170  1.00  0.00            
ATOM     46  O12 BCD     1      18.940  28.180  12.610  1.00  0.00            
ATOM     47  C15 BCD     1      18.490  26.060  11.660  1.00  0.00            
ATOM     48  O13 BCD     1      17.860  26.560  10.510  1.00  0.00            
ATOM     49  C16 BCD     1      18.960  24.620  11.460  1.00  0.00            
ATOM     50  C17 BCD     1      19.760  24.120  12.600  1.00  0.00            
ATOM     51  O14 BCD     1      20.800  25.010  12.900  1.00  0.00            
ATOM     52  C18 BCD     1      20.270  22.780  12.340  1.00  0.00            
ATOM     53  O15 BCD     1      21.060  22.720  11.160  1.00  0.00            
ATOM     54  H21 BCD     1      21.360  26.870  13.320  1.00  0.00            
ATOM     55  H22 BCD     1      20.260  27.270  11.380  1.00  0.00            
ATOM     56  H23 BCD     1      18.830  28.730  11.840  1.00  0.00            
ATOM     57  H24 BCD     1      17.740  26.070  12.460  1.00  0.00            
ATOM     58  H25 BCD     1      17.090  26.020  10.310  1.00  0.00            
ATOM     59  H26 BCD     1      19.670  24.590  10.620  1.00  0.00            
ATOM     60  H27 BCD     1      19.120  24.030  13.500  1.00  0.00            
ATOM     61  H28 BCD     1      20.700  22.270  13.220  1.00  0.00            
ATOM     62  H29 BCD     1      19.390  22.170  12.110  1.00  0.00            
ATOM     63  H30 BCD     1      20.820  21.880  10.770  1.00  0.00            
ATOM     64  C19 BCD     1      20.140  27.420  18.480  1.00  0.00            
ATOM     65  O16 BCD     1      19.200  26.450  18.810  1.00  0.00            
ATOM     66  C20 BCD     1      19.580  28.420  17.540  1.00  0.00            
ATOM     67  O17 BCD     1      18.450  29.050  18.250  1.00  0.00            
ATOM     68  C21 BCD     1      19.120  27.780  16.260  1.00  0.00            
ATOM     69  O18 BCD     1      18.500  28.610  15.320  1.00  0.00            
ATOM     70  C22 BCD     1      20.320  26.980  15.660  1.00  0.00            
ATOM     71  C23 BCD     1      21.030  26.090  16.640  1.00  0.00            
ATOM     72  O19 BCD     1      21.360  26.860  17.840  1.00  0.00            
ATOM     73  C24 BCD     1      22.290  25.390  16.190  1.00  0.00            
ATOM     74  O20 BCD     1      23.360  26.290  15.850  1.00  0.00            
ATOM     75  H31 BCD     1      20.420  28.070  19.320  1.00  0.00            
ATOM     76  H32 BCD     1      20.340  29.160  17.240  1.00  0.00            
ATOM     77  H33 BCD     1      17.860  29.340  17.540  1.00  0.00            
ATOM     78  H34 BCD     1      18.370  27.000  16.460  1.00  0.00            
ATOM     79  H35 BCD     1      18.700  28.310  14.420  1.00  0.00            
ATOM     80  H36 BCD     1      21.070  27.660  15.230  1.00  0.00            
ATOM     81  H37 BCD     1      20.350  25.280  16.930  1.00  0.00            
ATOM     82  H38 BCD     1      22.570  24.650  16.960  1.00  0.00            
ATOM     83  H39 BCD     1      22.050  24.760  15.320  1.00  0.00            
ATOM     84  H40 BCD     1      23.540  26.950  16.530  1.00  0.00            
ATOM     85  C25 BCD     1      17.440  24.470  21.840  1.00  0.00            
ATOM     86  O21 BCD     1      16.690  23.900  20.820  1.00  0.00            
ATOM     87  C26 BCD     1      17.170  25.960  21.950  1.00  0.00            
ATOM     88  O22 BCD     1      15.780  26.180  22.180  1.00  0.00            
ATOM     89  C27 BCD     1      17.610  26.560  20.560  1.00  0.00            
ATOM     90  O23 BCD     1      17.580  27.950  20.510  1.00  0.00            
ATOM     91  C28 BCD     1      19.040  26.140  20.190  1.00  0.00            
ATOM     92  C29 BCD     1      19.300  24.610  20.260  1.00  0.00            
ATOM     93  O24 BCD     1      18.780  24.270  21.480  1.00  0.00            
ATOM     94  C30 BCD     1      20.790  24.490  20.120  1.00  0.00            
ATOM     95  O25 BCD     1      21.180  23.200  20.170  1.00  0.00            
ATOM     96  H41 BCD     1      17.220  23.930  22.770  1.00  0.00            
ATOM     97  H42 BCD     1      17.810  26.410  22.720  1.00  0.00            
ATOM     98  H43 BCD     1      15.560  27.110  22.100  1.00  0.00            
ATOM     99  H44 BCD     1      16.940  26.250  19.750  1.00  0.00            
ATOM    100  H45 BCD     1      17.760  28.220  19.600  1.00  0.00            
ATOM    101  H46 BCD     1      19.770  26.680  20.810  1.00  0.00            
ATOM    102  H47 BCD     1      18.760  24.050  19.490  1.00  0.00            
ATOM    103  H48 BCD     1      20.920  24.800  19.070  1.00  0.00            
ATOM    104  H49 BCD     1      21.300  25.140  20.850  1.00  0.00            
ATOM    105  H50 BCD     1      22.130  23.110  20.200  1.00  0.00            
ATOM    106  C31 BCD     1      13.700  20.960  20.710  1.00  0.00            
ATOM    107  O26 BCD     1      13.680  20.830  19.350  1.00  0.00            
ATOM    108  C32 BCD     1      13.260  22.400  21.040  1.00  0.00            
ATOM    109  O27 BCD     1      12.050  22.720  20.410  1.00  0.00            
ATOM    110  C33 BCD     1      14.340  23.350  20.600  1.00  0.00            
ATOM    111  C34 BCD     1      15.670  23.040  21.210  1.00  0.00            
ATOM    112  C35 BCD     1      16.020  21.580  20.920  1.00  0.00            
ATOM    113  O28 BCD     1      15.010  20.740  21.290  1.00  0.00            
ATOM    114  C36 BCD     1      17.300  21.210  21.710  1.00  0.00            
ATOM    115  O29 BCD     1      17.790  19.930  21.290  1.00  0.00            
ATOM    116  O30 BCD     1      14.090  24.770  20.780  1.00  0.00            
ATOM    117  H51 BCD     1      13.010  20.200  21.070  1.00  0.00            
ATOM    118  H52 BCD     1      13.180  22.480  22.130  1.00  0.00            
ATOM    119  H53 BCD     1      11.970  23.630  20.110  1.00  0.00            
ATOM    120  H54 BCD     1      14.430  23.240  19.510  1.00  0.00            
ATOM    121  H55 BCD     1      14.920  25.180  21.030  1.00  0.00            
ATOM    122  H56 BCD     1      15.460  23.100  22.290  1.00  0.00            
ATOM    123  H57 BCD     1      16.400  21.500  19.890  1.00  0.00            
ATOM    124  H58 BCD     1      18.060  21.960  21.470  1.00  0.00            
ATOM    125  H59 BCD     1      17.070  21.190  22.790  1.00  0.00            
ATOM    126  H60 BCD     1      17.150  19.250  21.530  1.00  0.00            
ATOM    127  C37 BCD     1      12.320  18.490  16.190  1.00  0.00            
ATOM    128  O31 BCD     1      13.010  19.390  15.280  1.00  0.00            
ATOM    129  C38 BCD     1      11.250  19.260  16.990  1.00  0.00            
ATOM    130  O32 BCD     1      10.300  19.880  16.050  1.00  0.00            
ATOM    131  C39 BCD     1      11.870  20.210  18.000  1.00  0.00            
ATOM    132  O33 BCD     1      11.020  20.780  18.970  1.00  0.00            
ATOM    133  C40 BCD     1      13.030  19.640  18.830  1.00  0.00            
ATOM    134  C41 BCD     1      13.990  18.780  17.950  1.00  0.00            
ATOM    135  O34 BCD     1      13.280  17.890  17.120  1.00  0.00            
ATOM    136  C42 BCD     1      15.120  18.060  18.740  1.00  0.00            
ATOM    137  O35 BCD     1      14.660  17.410  19.970  1.00  0.00            
ATOM    138  H61 BCD     1      11.750  17.710  15.660  1.00  0.00            
ATOM    139  H62 BCD     1      10.810  18.380  17.470  1.00  0.00            
ATOM    140  H63 BCD     1       9.490  19.970  16.560  1.00  0.00            
ATOM    141  H64 BCD     1      12.220  21.030  17.360  1.00  0.00            
ATOM    142  H65 BCD     1      11.390  21.540  19.430  1.00  0.00            
ATOM    143  H66 BCD     1      12.600  18.980  19.590  1.00  0.00            
ATOM    144  H67 BCD     1      14.590  19.400  17.280  1.00  0.00            
ATOM    145  H68 BCD     1      15.390  17.220  18.090  1.00  0.00            
ATOM    146  H69 BCD     1      16.010  18.670  18.930  1.00  0.00            
ATOM    147  H70 BCD     1      15.420  17.040  20.430  1.00  0.00            
ATOM    148  C1  DB4     2      22.840  21.270  16.440  1.00  0.00            
ATOM    149  C2  DB4     2      21.650  20.710  15.650  1.00  0.00            
ATOM    150  O1  DB4     2      20.410  21.220  16.160  1.00  0.00            
ATOM    151  C3  DB4     2      19.200  20.720  15.800  1.00  0.00            
ATOM    152  O2  DB4     2      19.070  19.660  15.170  1.00  0.00            
ATOM    153  N1  DB4     2      18.190  21.580  16.150  1.00  0.00            
ATOM    154  C4  DB4     2      18.360  22.990  16.680  1.00  0.00            
ATOM    155  C5  DB4     2      17.070  23.700  17.090  1.00  0.00            
ATOM    156  C6  DB4     2      15.860  23.540  16.120  1.00  0.00            
ATOM    157  C7  DB4     2      14.960  24.480  15.850  1.00  0.00            
ATOM    158  C8  DB4     2      13.890  24.300  14.810  1.00  0.00            
ATOM    159  C9  DB4     2      12.750  23.490  15.060  1.00  0.00            
ATOM    160  C10 DB4     2      11.780  23.320  14.060  1.00  0.00            
ATOM    161  C11 DB4     2      12.070  23.830  12.830  1.00  0.00            
ATOM    162  Cl1 DB4     2      10.860  23.680  11.530  1.00  0.00            
ATOM    163  C12 DB4     2      13.140  24.700  12.530  1.00  0.00            
ATOM    164  C13 DB4     2      14.070  24.980  13.590  1.00  0.00            
ATOM    165  C14 DB4     2      15.350  25.770  13.420  1.00  0.00            
ATOM    166  C15 DB4     2      15.390  27.100  14.220  1.00  0.00            
ATOM    167  C16 DB4     2      15.320  27.010  15.680  1.00  0.00            
ATOM    168  C17 DB4     2      15.500  28.230  16.350  1.00  0.00            
ATOM    169  C18 DB4     2      15.210  28.330  17.700  1.00  0.00            
ATOM    170  C19 DB4     2      14.680  27.180  18.360  1.00  0.00            
ATOM    171  N2  DB4     2      14.800  25.940  17.780  1.00  0.00            
ATOM    172  C20 DB4     2      15.020  25.890  16.490  1.00  0.00            
ATOM    173  C21 DB4     2      15.750  22.200  15.460  1.00  0.00            
ATOM    174  C22 DB4     2      16.770  21.190  16.020  1.00  0.00            
ATOM    175  H1  DB4     2      22.600  21.080  17.490  1.00  0.00            
ATOM    176  H2  DB4     2      23.760  20.790  16.070  1.00  0.00            
ATOM    177  H3  DB4     2      22.990  22.340  16.250  1.00  0.00            
ATOM    178  H4  DB4     2      21.710  19.630  15.840  1.00  0.00            
ATOM    179  H5  DB4     2      21.740  20.890  14.570  1.00  0.00            
ATOM    180  H6  DB4     2      18.890  23.500  15.870  1.00  0.00            
ATOM    181  H7  DB4     2      19.030  22.940  17.560  1.00  0.00            
ATOM    182  H8  DB4     2      17.430  24.720  17.220  1.00  0.00            
ATOM    183  H9  DB4     2      16.670  23.290  18.030  1.00  0.00            
ATOM    184  H10 DB4     2      12.550  22.990  16.010  1.00  0.00            
ATOM    185  H11 DB4     2      10.860  22.770  14.190  1.00  0.00            
ATOM    186  H12 DB4     2      13.270  25.200  11.580  1.00  0.00            
ATOM    187  H13 DB4     2      15.500  25.930  12.350  1.00  0.00            
ATOM    188  H14 DB4     2      16.210  25.210  13.800  1.00  0.00            
ATOM    189  H15 DB4     2      14.610  27.710  13.750  1.00  0.00            
ATOM    190  H16 DB4     2      16.240  27.680  13.840  1.00  0.00            
ATOM    191  H17 DB4     2      15.880  29.100  15.810  1.00  0.00            
ATOM    192  H18 DB4     2      15.320  29.240  18.280  1.00  0.00            
ATOM    193  H19 DB4     2      14.530  27.180  19.440  1.00  0.00            
ATOM    194  H20 DB4     2      16.100  22.360  14.430  1.00  0.00            
ATOM    195  H21 DB4     2      14.760  21.740  15.470  1.00  0.00            
ATOM    196  H22 DB4     2      16.450  20.910  17.030  1.00  0.00            
ATOM    197  H23 DB4     2      16.750  20.370  15.290  1.00  0.00            
TER
ENDMDL
MODEL        1
ATOM      1  C1  BCD     1      21.920  18.600  11.900  1.00  0.00            
ATOM      2  O1  BCD     1      21.790  17.880  10.710  1.00  0.00            
ATOM      3  C2  BCD     1      23.070  18.020  12.780  1.00  0.00            
ATOM      4  O2  BCD     1      24.330  18.220  12.160  1.00  0.00            
ATOM      5  C3  BCD     1      22.780  16.570  13.150  1.00  0.00            
ATOM      6  O3  BCD     1      23.810  15.950  13.970  1.00  0.00            
ATOM      7  C4  BCD     1      21.410  16.550  13.790  1.00  0.00            
ATOM      8  C5  BCD     1      20.220  17.280  13.020  1.00  0.00            
ATOM      9  O4  BCD     1      20.660  18.570  12.670  1.00  0.00            
ATOM     10  C6  BCD     1      18.990  17.440  13.880  1.00  0.00            
ATOM     11  O5  BCD     1      18.030  18.130  13.090  1.00  0.00            
ATOM     12  H1  BCD     1      22.060  19.680  11.780  1.00  0.00            
ATOM     13  H2  BCD     1      23.050  18.640  13.680  1.00  0.00            
ATOM     14  H3  BCD     1      24.190  18.820  11.420  1.00  0.00            
ATOM     15  H4  BCD     1      22.700  16.140  12.150  1.00  0.00            
ATOM     16  H5  BCD     1      23.430  15.150  14.370  1.00  0.00            
ATOM     17  H6  BCD     1      21.470  16.950  14.810  1.00  0.00            
ATOM     18  H7  BCD     1      20.030  16.740  12.080  1.00  0.00            
ATOM     19  H8  BCD     1      18.630  16.480  14.260  1.00  0.00            
ATOM     20  H9  BCD     1      19.260  18.100  14.710  1.00  0.00            
ATOM     21  H10 BCD     1      18.440  18.950  12.830  1.00  0.00            
ATOM     22  C7  BCD     1      21.590  18.330   6.720  1.00  0.00            
ATOM     23  O6  BCD     1      21.980  16.970   6.410  1.00  0.00            
ATOM     24  C8  BCD     1      22.840  19.050   7.370  1.00  0.00            
ATOM     25  O7  BCD     1      24.040  18.840   6.700  1.00  0.00            
ATOM     26  C9  BCD     1      22.980  18.580   8.830  1.00  0.00            
ATOM     27  O8  BCD     1      23.900  19.440   9.560  1.00  0.00            
ATOM     28  C10 BCD     1      21.630  18.560   9.560  1.00  0.00            
ATOM     29  C11 BCD     1      20.530  17.830   8.830  1.00  0.00            
ATOM     30  O9  BCD     1      20.370  18.310   7.520  1.00  0.00            
ATOM     31  C12 BCD     1      19.160  18.010   9.440  1.00  0.00            
ATOM     32  O10 BCD     1      18.840  19.320   9.660  1.00  0.00            
ATOM     33  H11 BCD     1      21.440  18.870   5.780  1.00  0.00            
ATOM     34  H12 BCD     1      22.580  20.120   7.380  1.00  0.00            
ATOM     35  H13 BCD     1      24.140  17.940   6.390  1.00  0.00            
ATOM     36  H14 BCD     1      23.450  17.590   8.780  1.00  0.00            
ATOM     37  H15 BCD     1      23.620  20.350   9.500  1.00  0.00            
ATOM     38  H16 BCD     1      21.260  19.580   9.720  1.00  0.00            
ATOM     39  H17 BCD     1      20.740  16.760   8.780  1.00  0.00            
ATOM     40  H18 BCD     1      18.450  17.590   8.710  1.00  0.00            
ATOM     41  H19 BCD     1      19.040  17.430  10.360  1.00  0.00            
ATOM     42  H20 BCD     1      17.970  19.440   9.280  1.00  0.00            
ATOM     43  C13 BCD     1      21.840  14.490   3.260  1.00  0.00            
ATOM     44  O11 BCD     1      21.140  13.590   4.160  1.00  0.00            
ATOM     45  C14 BCD     1      23.260  14.840   3.730  1.00  0.00            
ATOM     46  O12 BCD     1      24.110  13.640   3.890  1.00  0.00            
ATOM     47  C15 BCD     1      23.180  15.620   5.060  1.00  0.00            
ATOM     48  O13 BCD     1      24.420  16.190   5.340  1.00  0.00            
ATOM     49  C16 BCD     1      22.120  16.680   5.040  1.00  0.00            
ATOM     50  C17 BCD     1      20.820  16.260   4.420  1.00  0.00            
ATOM     51  O14 BCD     1      21.100  15.710   3.150  1.00  0.00            
ATOM     52  C18 BCD     1      19.810  17.340   4.260  1.00  0.00            
ATOM     53  O15 BCD     1      20.180  18.490   3.390  1.00  0.00            
ATOM     54  H21 BCD     1      21.940  14.120   2.230  1.00  0.00            
ATOM     55  H22 BCD     1      23.740  15.620   3.120  1.00  0.00            
ATOM     56  H23 BCD     1      25.030  13.830   3.660  1.00  0.00            
ATOM     57  H24 BCD     1      22.930  14.860   5.820  1.00  0.00            
ATOM     58  H25 BCD     1      24.680  15.880   6.220  1.00  0.00            
ATOM     59  H26 BCD     1      22.500  17.540   4.470  1.00  0.00            
ATOM     60  H27 BCD     1      20.240  15.580   5.060  1.00  0.00            
ATOM     61  H28 BCD     1      18.880  16.970   3.820  1.00  0.00            
ATOM     62  H29 BCD     1      19.540  17.690   5.270  1.00  0.00            
ATOM     63  H30 BCD     1      19.590  19.210   3.650  1.00  0.00            
ATOM     64  C19 BCD     1      19.760   9.750   3.910  1.00  0.00            
ATOM     65  O16 BCD     1      19.890   9.590   5.290  1.00  0.00            
ATOM     66  C20 BCD     1      21.090  10.020   3.140  1.00  0.00            
ATOM     67  O17 BCD     1      21.990   8.910   3.360  1.00  0.00            
ATOM     68  C21 BCD     1      21.690  11.290   3.680  1.00  0.00            
ATOM     69  O18 BCD     1      22.900  11.630   2.990  1.00  0.00            
ATOM     70  C22 BCD     1      20.680  12.420   3.550  1.00  0.00            
ATOM     71  C23 BCD     1      19.370  12.100   4.190  1.00  0.00            
ATOM     72  O19 BCD     1      18.930  10.880   3.650  1.00  0.00            
ATOM     73  C24 BCD     1      18.230  13.090   3.970  1.00  0.00            
ATOM     74  O20 BCD     1      17.010  12.700   4.500  1.00  0.00            
ATOM     75  H31 BCD     1      19.240   8.880   3.490  1.00  0.00            
ATOM     76  H32 BCD     1      20.870  10.190   2.080  1.00  0.00            
ATOM     77  H33 BCD     1      22.730   9.080   2.770  1.00  0.00            
ATOM     78  H34 BCD     1      21.860  11.100   4.750  1.00  0.00            
ATOM     79  H35 BCD     1      23.320  12.240   3.600  1.00  0.00            
ATOM     80  H36 BCD     1      20.560  12.490   2.460  1.00  0.00            
ATOM     81  H37 BCD     1      19.440  11.990   5.270  1.00  0.00            
ATOM     82  H38 BCD     1      18.420  14.100   4.340  1.00  0.00            
ATOM     83  H39 BCD     1      18.060  13.140   2.890  1.00  0.00            
ATOM     84  H40 BCD     1      16.830  11.780   4.270  1.00  0.00            
ATOM     85  C25 BCD     1      19.190   7.250   8.500  1.00  0.00            
ATOM     86  O21 BCD     1      19.280   8.410   9.310  1.00  0.00            
ATOM     87  C26 BCD     1      20.500   7.030   7.800  1.00  0.00            
ATOM     88  O22 BCD     1      21.500   6.930   8.830  1.00  0.00            
ATOM     89  C27 BCD     1      20.810   8.200   6.860  1.00  0.00            
ATOM     90  O23 BCD     1      22.030   7.960   6.250  1.00  0.00            
ATOM     91  C28 BCD     1      19.640   8.330   5.840  1.00  0.00            
ATOM     92  C29 BCD     1      18.230   8.410   6.450  1.00  0.00            
ATOM     93  O24 BCD     1      18.190   7.430   7.530  1.00  0.00            
ATOM     94  C30 BCD     1      17.150   8.280   5.490  1.00  0.00            
ATOM     95  O25 BCD     1      17.180   6.970   4.950  1.00  0.00            
ATOM     96  H41 BCD     1      19.050   6.300   9.030  1.00  0.00            
ATOM     97  H42 BCD     1      20.510   6.120   7.190  1.00  0.00            
ATOM     98  H43 BCD     1      22.380   6.810   8.480  1.00  0.00            
ATOM     99  H44 BCD     1      20.770   9.160   7.400  1.00  0.00            
ATOM    100  H45 BCD     1      22.210   8.500   5.470  1.00  0.00            
ATOM    101  H46 BCD     1      19.860   7.600   5.040  1.00  0.00            
ATOM    102  H47 BCD     1      18.010   9.410   6.850  1.00  0.00            
ATOM    103  H48 BCD     1      16.180   8.480   5.950  1.00  0.00            
ATOM    104  H49 BCD     1      17.210   9.040   4.700  1.00  0.00            
ATOM    105  H50 BCD     1      16.370   6.500   5.150  1.00  0.00            
ATOM    106  C31 BCD     1      18.820   9.860  13.170  1.00  0.00            
ATOM    107  O26 BCD     1      19.680  11.020  13.030  1.00  0.00            
ATOM    108  C32 BCD     1      19.630   8.560  13.020  1.00  0.00            
ATOM    109  O27 BCD     1      20.840   8.630  13.800  1.00  0.00            
ATOM    110  C33 BCD     1      20.090   8.300  11.580  1.00  0.00            
ATOM    111  C34 BCD     1      18.860   8.420  10.690  1.00  0.00            
ATOM    112  C35 BCD     1      18.120   9.760  10.900  1.00  0.00            
ATOM    113  O28 BCD     1      17.700   9.890  12.240  1.00  0.00            
ATOM    114  C36 BCD     1      17.040  10.000   9.920  1.00  0.00            
ATOM    115  O29 BCD     1      16.490  11.310   9.880  1.00  0.00            
ATOM    116  O30 BCD     1      20.690   7.030  11.420  1.00  0.00            
ATOM    117  H51 BCD     1      18.330   9.880  14.160  1.00  0.00            
ATOM    118  H52 BCD     1      19.070   7.680  13.360  1.00  0.00            
ATOM    119  H53 BCD     1      21.350   7.810  13.740  1.00  0.00            
ATOM    120  H54 BCD     1      20.810   9.090  11.310  1.00  0.00            
ATOM    121  H55 BCD     1      21.070   6.940  10.540  1.00  0.00            
ATOM    122  H56 BCD     1      18.150   7.610  10.900  1.00  0.00            
ATOM    123  H57 BCD     1      18.850  10.570  10.760  1.00  0.00            
ATOM    124  H58 BCD     1      17.440   9.910   8.900  1.00  0.00            
ATOM    125  H59 BCD     1      16.260   9.260  10.150  1.00  0.00            
ATOM    126  H60 BCD     1      16.770  11.660   9.030  1.00  0.00            
ATOM    127  C37 BCD     1      20.770  14.440  14.970  1.00  0.00            
ATOM    128  O31 BCD     1      21.030  15.150  13.760  1.00  0.00            
ATOM    129  C38 BCD     1      21.720  13.240  15.090  1.00  0.00            
ATOM    130  O32 BCD     1      23.130  13.650  14.910  1.00  0.00            
ATOM    131  C39 BCD     1      21.390  12.180  14.070  1.00  0.00            
ATOM    132  O33 BCD     1      22.150  11.020  14.330  1.00  0.00            
ATOM    133  C40 BCD     1      19.940  11.820  14.140  1.00  0.00            
ATOM    134  C41 BCD     1      19.060  13.130  14.030  1.00  0.00            
ATOM    135  O34 BCD     1      19.440  13.950  15.100  1.00  0.00            
ATOM    136  C42 BCD     1      17.560  12.930  14.070  1.00  0.00            
ATOM    137  O35 BCD     1      17.190  12.630  15.420  1.00  0.00            
ATOM    138  H61 BCD     1      20.960  15.100  15.830  1.00  0.00            
ATOM    139  H62 BCD     1      21.680  12.740  16.060  1.00  0.00            
ATOM    140  H63 BCD     1      23.720  12.890  14.920  1.00  0.00            
ATOM    141  H64 BCD     1      21.650  12.600  13.080  1.00  0.00            
ATOM    142  H65 BCD     1      21.660  10.270  13.980  1.00  0.00            
ATOM    143  H66 BCD     1      19.890  11.270  15.090  1.00  0.00            
ATOM    144  H67 BCD     1      19.290  13.610  13.070  1.00  0.00            
ATOM    145  H68 BCD     1      17.240  13.920  13.710  1.00  0.00            
ATOM    146  H69 BCD     1      17.300  12.100  13.400  1.00  0.00            
ATOM    147  H70 BCD     1      16.400  12.120  15.260  1.00  0.00            
ATOM    148  C1  DB4     2      15.930  16.410  11.310  1.00  0.00            
ATOM    149  C2  DB4     2      15.970  15.480  10.090  1.00  0.00            
ATOM    150  O1  DB4     2      17.310  15.010  10.130  1.00  0.00            
ATOM    151  C3  DB4     2      17.900  14.750   8.910  1.00  0.00            
ATOM    152  O2  DB4     2      17.330  14.810   7.860  1.00  0.00            
ATOM    153  N1  DB4     2      19.230  14.450   9.110  1.00  0.00            
ATOM    154  C4  DB4     2      19.840  14.180  10.410  1.00  0.00            
ATOM    155  C5  DB4     2      21.380  14.070  10.380  1.00  0.00            
ATOM    156  C6  DB4     2      21.800  13.020   9.340  1.00  0.00            
ATOM    157  C7  DB4     2      22.960  12.290   9.480  1.00  0.00            
ATOM    158  C8  DB4     2      23.500  11.260   8.550  1.00  0.00            
ATOM    159  C9  DB4     2      23.900  11.700   7.270  1.00  0.00            
ATOM    160  C10 DB4     2      24.450  10.800   6.360  1.00  0.00            
ATOM    161  C11 DB4     2      24.680   9.470   6.670  1.00  0.00            
ATOM    162  Cl1 DB4     2      25.390   8.320   5.520  1.00  0.00            
ATOM    163  C12 DB4     2      24.470   9.040   8.000  1.00  0.00            
ATOM    164  C13 DB4     2      23.950   9.960   8.990  1.00  0.00            
ATOM    165  C14 DB4     2      23.870   9.400  10.450  1.00  0.00            
ATOM    166  C15 DB4     2      23.320  10.330  11.540  1.00  0.00            
ATOM    167  C16 DB4     2      24.140  11.600  11.580  1.00  0.00            
ATOM    168  C17 DB4     2      25.050  11.890  12.600  1.00  0.00            
ATOM    169  C18 DB4     2      25.700  13.130  12.590  1.00  0.00            
ATOM    170  C19 DB4     2      25.580  13.990  11.460  1.00  0.00            
ATOM    171  N2  DB4     2      24.670  13.700  10.550  1.00  0.00            
ATOM    172  C20 DB4     2      23.940  12.570  10.630  1.00  0.00            
ATOM    173  C21 DB4     2      20.780  12.730   8.200  1.00  0.00            
ATOM    174  C22 DB4     2      19.990  14.030   7.930  1.00  0.00            
ATOM    175  H1  DB4     2      16.570  16.040  12.120  1.00  0.00            
ATOM    176  H2  DB4     2      16.350  17.390  11.050  1.00  0.00            
ATOM    177  H3  DB4     2      14.880  16.630  11.550  1.00  0.00            
ATOM    178  H4  DB4     2      15.620  15.910   9.150  1.00  0.00            
ATOM    179  H5  DB4     2      15.260  14.680  10.360  1.00  0.00            
ATOM    180  H6  DB4     2      19.400  13.230  10.740  1.00  0.00            
ATOM    181  H7  DB4     2      19.460  14.910  11.140  1.00  0.00            
ATOM    182  H8  DB4     2      21.550  13.910  11.450  1.00  0.00            
ATOM    183  H9  DB4     2      21.840  15.040  10.140  1.00  0.00            
ATOM    184  H10 DB4     2      23.630  12.660   6.850  1.00  0.00            
ATOM    185  H11 DB4     2      24.580  11.200   5.360  1.00  0.00            
ATOM    186  H12 DB4     2      24.940   8.120   8.350  1.00  0.00            
ATOM    187  H13 DB4     2      24.830   9.050  10.850  1.00  0.00            
ATOM    188  H14 DB4     2      23.270   8.480  10.360  1.00  0.00            
ATOM    189  H15 DB4     2      23.370   9.700  12.430  1.00  0.00            
ATOM    190  H16 DB4     2      22.250  10.560  11.520  1.00  0.00            
ATOM    191  H17 DB4     2      25.110  11.190  13.440  1.00  0.00            
ATOM    192  H18 DB4     2      26.430  13.360  13.370  1.00  0.00            
ATOM    193  H19 DB4     2      26.150  14.900  11.350  1.00  0.00            
ATOM    194  H20 DB4     2      19.990  12.040   8.530  1.00  0.00            
ATOM    195  H21 DB4     2      21.320  12.320   7.340  1.00  0.00            
ATOM    196  H22 DB4     2      20.720  14.820   7.710  1.00  0.00            
ATOM    197  H23 DB4     2      19.300  13.910   7.080  1.00  0.00            
TER
ENDMDL
MODEL        1
ATOM      1  C1  BCD     1      21.260  20.110   5.800  1.00  0.00            
ATOM      2  O1  BCD     1      20.890  19.690   7.150  1.00  0.00            
ATOM      3  C2  BCD     1      20.300  21.230   5.390  1.00  0.00            
ATOM      4  O2  BCD     1      20.500  22.290   6.340  1.00  0.00            
ATOM      5  C3  BCD     1      18.930  20.720   5.230  1.00  0.00            
ATOM      6  O3  BCD     1      17.980  21.810   4.770  1.00  0.00            
ATOM      7  C4  BCD     1      18.980  19.470   4.370  1.00  0.00            
ATOM      8  C5  BCD     1      19.940  18.400   4.810  1.00  0.00            
ATOM      9  O4  BCD     1      21.200  19.030   4.880  1.00  0.00            
ATOM     10  C6  BCD     1      20.060  17.010   4.110  1.00  0.00            
ATOM     11  O5  BCD     1      20.460  17.110   2.770  1.00  0.00            
ATOM     12  H1  BCD     1      22.290  20.470   5.780  1.00  0.00            
ATOM     13  H2  BCD     1      20.630  21.480   4.370  1.00  0.00            
ATOM     14  H3  BCD     1      19.810  22.960   6.330  1.00  0.00            
ATOM     15  H4  BCD     1      18.550  20.400   6.220  1.00  0.00            
ATOM     16  H5  BCD     1      17.100  21.490   4.560  1.00  0.00            
ATOM     17  H6  BCD     1      19.110  19.740   3.320  1.00  0.00            
ATOM     18  H7  BCD     1      19.720  18.100   5.840  1.00  0.00            
ATOM     19  H8  BCD     1      20.780  16.410   4.680  1.00  0.00            
ATOM     20  H9  BCD     1      19.130  16.450   4.270  1.00  0.00            
ATOM     21  H10 BCD     1      20.950  17.910   2.550  1.00  0.00            
ATOM     22  C7  BCD     1      22.460  18.490  10.780  1.00  0.00            
ATOM     23  O6  BCD     1      21.230  18.060  11.370  1.00  0.00            
ATOM     24  C8  BCD     1      22.370  20.040  10.410  1.00  0.00            
ATOM     25  O7  BCD     1      21.800  20.810  11.510  1.00  0.00            
ATOM     26  C9  BCD     1      21.490  20.360   9.250  1.00  0.00            
ATOM     27  O8  BCD     1      21.680  21.740   8.810  1.00  0.00            
ATOM     28  C10 BCD     1      21.940  19.490   8.120  1.00  0.00            
ATOM     29  C11 BCD     1      21.980  17.980   8.490  1.00  0.00            
ATOM     30  O9  BCD     1      22.790  17.710   9.630  1.00  0.00            
ATOM     31  C12 BCD     1      22.420  17.060   7.280  1.00  0.00            
ATOM     32  O10 BCD     1      22.770  15.760   7.680  1.00  0.00            
ATOM     33  H11 BCD     1      23.230  18.190  11.500  1.00  0.00            
ATOM     34  H12 BCD     1      23.420  20.330  10.230  1.00  0.00            
ATOM     35  H13 BCD     1      22.140  21.710  11.430  1.00  0.00            
ATOM     36  H14 BCD     1      20.440  20.100   9.440  1.00  0.00            
ATOM     37  H15 BCD     1      21.220  21.970   8.000  1.00  0.00            
ATOM     38  H16 BCD     1      22.970  19.840   7.940  1.00  0.00            
ATOM     39  H17 BCD     1      20.950  17.700   8.740  1.00  0.00            
ATOM     40  H18 BCD     1      21.580  17.060   6.580  1.00  0.00            
ATOM     41  H19 BCD     1      23.350  17.460   6.860  1.00  0.00            
ATOM     42  H20 BCD     1      21.920  15.350   7.890  1.00  0.00            
ATOM     43  C13 BCD     1      19.400  17.020  14.980  1.00  0.00            
ATOM     44  O11 BCD     1      18.350  16.260  14.320  1.00  0.00            
ATOM     45  C14 BCD     1      19.370  18.520  14.580  1.00  0.00            
ATOM     46  O12 BCD     1      18.200  19.150  14.930  1.00  0.00            
ATOM     47  C15 BCD     1      19.720  18.750  13.110  1.00  0.00            
ATOM     48  O13 BCD     1      19.530  20.140  12.850  1.00  0.00            
ATOM     49  C16 BCD     1      21.050  18.150  12.730  1.00  0.00            
ATOM     50  C17 BCD     1      21.120  16.680  13.270  1.00  0.00            
ATOM     51  O14 BCD     1      20.730  16.580  14.670  1.00  0.00            
ATOM     52  C18 BCD     1      22.490  16.040  13.100  1.00  0.00            
ATOM     53  O15 BCD     1      23.520  16.770  13.730  1.00  0.00            
ATOM     54  H21 BCD     1      19.230  17.020  16.070  1.00  0.00            
ATOM     55  H22 BCD     1      20.140  18.980  15.220  1.00  0.00            
ATOM     56  H23 BCD     1      18.020  19.770  14.220  1.00  0.00            
ATOM     57  H24 BCD     1      18.910  18.260  12.550  1.00  0.00            
ATOM     58  H25 BCD     1      20.170  20.410  12.180  1.00  0.00            
ATOM     59  H26 BCD     1      21.860  18.660  13.270  1.00  0.00            
ATOM     60  H27 BCD     1      20.510  16.020  12.640  1.00  0.00            
ATOM     61  H28 BCD     1      22.280  15.000  13.380  1.00  0.00            
ATOM     62  H29 BCD     1      22.710  16.050  12.020  1.00  0.00            
ATOM     63  H30 BCD     1      23.890  16.260  14.450  1.00  0.00            
ATOM     64  C19 BCD     1      14.720  14.440  14.490  1.00  0.00            
ATOM     65  O16 BCD     1      14.500  14.710  13.160  1.00  0.00            
ATOM     66  C20 BCD     1      14.810  15.660  15.360  1.00  0.00            
ATOM     67  O17 BCD     1      13.610  16.460  15.190  1.00  0.00            
ATOM     68  C21 BCD     1      16.030  16.460  14.910  1.00  0.00            
ATOM     69  O18 BCD     1      16.230  17.620  15.700  1.00  0.00            
ATOM     70  C22 BCD     1      17.310  15.620  15.050  1.00  0.00            
ATOM     71  C23 BCD     1      17.130  14.280  14.330  1.00  0.00            
ATOM     72  O19 BCD     1      15.960  13.640  14.690  1.00  0.00            
ATOM     73  C24 BCD     1      18.250  13.270  14.700  1.00  0.00            
ATOM     74  O20 BCD     1      18.370  13.050  16.090  1.00  0.00            
ATOM     75  H31 BCD     1      13.890  13.840  14.880  1.00  0.00            
ATOM     76  H32 BCD     1      14.930  15.540  16.440  1.00  0.00            
ATOM     77  H33 BCD     1      13.830  17.230  15.720  1.00  0.00            
ATOM     78  H34 BCD     1      15.930  16.750  13.860  1.00  0.00            
ATOM     79  H35 BCD     1      17.020  18.110  15.450  1.00  0.00            
ATOM     80  H36 BCD     1      17.560  15.380  16.090  1.00  0.00            
ATOM     81  H37 BCD     1      17.200  14.430  13.240  1.00  0.00            
ATOM     82  H38 BCD     1      18.160  12.300  14.200  1.00  0.00            
ATOM     83  H39 BCD     1      19.150  13.790  14.330  1.00  0.00            
ATOM     84  H40 BCD     1      17.520  13.130  16.530  1.00  0.00            
ATOM     85  C25 BCD     1      11.890  14.580  10.090  1.00  0.00            
ATOM     86  O21 BCD     1      12.840  14.990   9.130  1.00  0.00            
ATOM     87  C26 BCD     1      11.500  15.620  11.150  1.00  0.00            
ATOM     88  O22 BCD     1      11.060  16.800  10.580  1.00  0.00            
ATOM     89  C27 BCD     1      12.650  15.880  12.120  1.00  0.00            
ATOM     90  O23 BCD     1      12.150  16.680  13.180  1.00  0.00            
ATOM     91  C28 BCD     1      13.240  14.510  12.540  1.00  0.00            
ATOM     92  C29 BCD     1      13.500  13.470  11.480  1.00  0.00            
ATOM     93  O24 BCD     1      12.350  13.350  10.690  1.00  0.00            
ATOM     94  C30 BCD     1      13.680  12.070  12.080  1.00  0.00            
ATOM     95  O25 BCD     1      14.150  11.180  11.050  1.00  0.00            
ATOM     96  H41 BCD     1      10.920  14.290   9.660  1.00  0.00            
ATOM     97  H42 BCD     1      10.670  15.140  11.670  1.00  0.00            
ATOM     98  H43 BCD     1      11.060  17.420  11.310  1.00  0.00            
ATOM     99  H44 BCD     1      13.570  16.320  11.710  1.00  0.00            
ATOM    100  H45 BCD     1      12.690  16.550  13.960  1.00  0.00            
ATOM    101  H46 BCD     1      12.490  14.000  13.170  1.00  0.00            
ATOM    102  H47 BCD     1      14.280  13.690  10.740  1.00  0.00            
ATOM    103  H48 BCD     1      14.400  12.100  12.910  1.00  0.00            
ATOM    104  H49 BCD     1      12.750  11.630  12.440  1.00  0.00            
ATOM    105  H50 BCD     1      13.510  10.470  10.890  1.00  0.00            
ATOM    106  C31 BCD     1      13.060  15.300   5.130  1.00  0.00            
ATOM    107  O26 BCD     1      14.150  16.170   5.370  1.00  0.00            
ATOM    108  C32 BCD     1      11.770  15.850   5.770  1.00  0.00            
ATOM    109  O27 BCD     1      11.340  17.070   5.180  1.00  0.00            
ATOM    110  C33 BCD     1      12.040  16.070   7.290  1.00  0.00            
ATOM    111  C34 BCD     1      12.420  14.720   7.850  1.00  0.00            
ATOM    112  C35 BCD     1      13.660  14.040   7.130  1.00  0.00            
ATOM    113  O28 BCD     1      13.330  13.970   5.750  1.00  0.00            
ATOM    114  C36 BCD     1      14.050  12.690   7.750  1.00  0.00            
ATOM    115  O29 BCD     1      13.060  11.750   7.380  1.00  0.00            
ATOM    116  O30 BCD     1      10.820  16.490   7.900  1.00  0.00            
ATOM    117  H51 BCD     1      12.940  15.200   4.050  1.00  0.00            
ATOM    118  H52 BCD     1      10.970  15.110   5.740  1.00  0.00            
ATOM    119  H53 BCD     1      10.730  17.520   5.770  1.00  0.00            
ATOM    120  H54 BCD     1      12.830  16.820   7.440  1.00  0.00            
ATOM    121  H55 BCD     1      10.890  16.610   8.850  1.00  0.00            
ATOM    122  H56 BCD     1      11.660  13.930   7.930  1.00  0.00            
ATOM    123  H57 BCD     1      14.550  14.690   7.200  1.00  0.00            
ATOM    124  H58 BCD     1      15.070  12.460   7.410  1.00  0.00            
ATOM    125  H59 BCD     1      14.070  12.810   8.840  1.00  0.00            
ATOM    126  H60 BCD     1      12.730  12.060   6.540  1.00  0.00            
ATOM    127  C37 BCD     1      16.890  18.570   3.320  1.00  0.00            
ATOM    128  O31 BCD     1      17.620  18.890   4.520  1.00  0.00            
ATOM    129  C38 BCD     1      15.490  19.170   3.490  1.00  0.00            
ATOM    130  O32 BCD     1      15.500  20.580   3.810  1.00  0.00            
ATOM    131  C39 BCD     1      14.580  18.370   4.460  1.00  0.00            
ATOM    132  O33 BCD     1      13.230  18.890   4.270  1.00  0.00            
ATOM    133  C40 BCD     1      14.620  16.920   4.190  1.00  0.00            
ATOM    134  C41 BCD     1      16.070  16.410   4.040  1.00  0.00            
ATOM    135  O34 BCD     1      16.870  17.180   3.070  1.00  0.00            
ATOM    136  C42 BCD     1      16.150  14.970   3.660  1.00  0.00            
ATOM    137  O35 BCD     1      15.410  14.610   2.470  1.00  0.00            
ATOM    138  H61 BCD     1      17.320  18.870   2.360  1.00  0.00            
ATOM    139  H62 BCD     1      14.950  19.080   2.540  1.00  0.00            
ATOM    140  H63 BCD     1      14.630  21.000   3.740  1.00  0.00            
ATOM    141  H64 BCD     1      15.040  18.500   5.450  1.00  0.00            
ATOM    142  H65 BCD     1      12.590  18.220   4.530  1.00  0.00            
ATOM    143  H66 BCD     1      14.180  16.510   3.270  1.00  0.00            
ATOM    144  H67 BCD     1      16.510  16.500   5.050  1.00  0.00            
ATOM    145  H68 BCD     1      17.200  14.660   3.530  1.00  0.00            
ATOM    146  H69 BCD     1      15.830  14.370   4.520  1.00  0.00            
ATOM    147  H70 BCD     1      15.280  13.660   2.400  1.00  0.00            
ATOM    148  C1  DB4     2      20.460  13.380   5.860  1.00  0.00            
ATOM    149  C2  DB4     2      19.450  12.950   6.910  1.00  0.00            
ATOM    150  O1  DB4     2      18.680  14.070   7.240  1.00  0.00            
ATOM    151  C3  DB4     2      17.830  14.030   8.320  1.00  0.00            
ATOM    152  O2  DB4     2      17.610  13.040   9.050  1.00  0.00            
ATOM    153  N1  DB4     2      17.170  15.220   8.530  1.00  0.00            
ATOM    154  C4  DB4     2      17.470  16.470   7.760  1.00  0.00            
ATOM    155  C5  DB4     2      17.920  17.620   8.700  1.00  0.00            
ATOM    156  C6  DB4     2      16.890  17.860   9.820  1.00  0.00            
ATOM    157  C7  DB4     2      16.210  19.010   9.950  1.00  0.00            
ATOM    158  C8  DB4     2      15.160  19.320  10.920  1.00  0.00            
ATOM    159  C9  DB4     2      15.510  19.170  12.280  1.00  0.00            
ATOM    160  C10 DB4     2      14.580  19.380  13.270  1.00  0.00            
ATOM    161  C11 DB4     2      13.270  19.730  12.960  1.00  0.00            
ATOM    162  Cl1 DB4     2      12.020  19.930  14.260  1.00  0.00            
ATOM    163  C12 DB4     2      12.860  19.800  11.630  1.00  0.00            
ATOM    164  C13 DB4     2      13.810  19.630  10.580  1.00  0.00            
ATOM    165  C14 DB4     2      13.180  19.620   9.150  1.00  0.00            
ATOM    166  C15 DB4     2      14.090  19.340   7.910  1.00  0.00            
ATOM    167  C16 DB4     2      15.260  20.310   7.970  1.00  0.00            
ATOM    168  C17 DB4     2      15.400  21.410   7.120  1.00  0.00            
ATOM    169  C18 DB4     2      16.530  22.200   7.240  1.00  0.00            
ATOM    170  C19 DB4     2      17.470  22.000   8.250  1.00  0.00            
ATOM    171  N2  DB4     2      17.360  20.960   9.130  1.00  0.00            
ATOM    172  C20 DB4     2      16.260  20.150   8.980  1.00  0.00            
ATOM    173  C21 DB4     2      16.730  16.670  10.620  1.00  0.00            
ATOM    174  C22 DB4     2      16.380  15.430   9.740  1.00  0.00            
ATOM    175  H1  DB4     2      20.670  14.450   5.990  1.00  0.00            
ATOM    176  H2  DB4     2      21.430  12.870   6.010  1.00  0.00            
ATOM    177  H3  DB4     2      20.010  13.300   4.870  1.00  0.00            
ATOM    178  H4  DB4     2      20.020  12.610   7.780  1.00  0.00            
ATOM    179  H5  DB4     2      18.790  12.140   6.600  1.00  0.00            
ATOM    180  H6  DB4     2      16.580  16.820   7.230  1.00  0.00            
ATOM    181  H7  DB4     2      18.250  16.400   6.990  1.00  0.00            
ATOM    182  H8  DB4     2      18.220  18.520   8.150  1.00  0.00            
ATOM    183  H9  DB4     2      18.860  17.280   9.170  1.00  0.00            
ATOM    184  H10 DB4     2      16.520  18.960  12.590  1.00  0.00            
ATOM    185  H11 DB4     2      14.840  19.160  14.300  1.00  0.00            
ATOM    186  H12 DB4     2      11.800  19.950  11.410  1.00  0.00            
ATOM    187  H13 DB4     2      12.710  20.610   9.070  1.00  0.00            
ATOM    188  H14 DB4     2      12.290  18.980   9.150  1.00  0.00            
ATOM    189  H15 DB4     2      13.490  19.440   7.010  1.00  0.00            
ATOM    190  H16 DB4     2      14.440  18.300   7.850  1.00  0.00            
ATOM    191  H17 DB4     2      14.710  21.690   6.330  1.00  0.00            
ATOM    192  H18 DB4     2      16.690  22.960   6.480  1.00  0.00            
ATOM    193  H19 DB4     2      18.310  22.680   8.230  1.00  0.00            
ATOM    194  H20 DB4     2      15.930  16.820  11.360  1.00  0.00            
ATOM    195  H21 DB4     2      17.670  16.420  11.120  1.00  0.00            
ATOM    196  H22 DB4     2      16.400  14.530  10.370  1.00  0.00            
ATOM    197  H23 DB4     2      15.340  15.620   9.450  1.00  0.00            
TER
ENDMDL
MODEL        1
ATOM      1  C1  BCD     1      24.240  31.380  19.330  1.00  0.00            
ATOM      2  O1  BCD     1      25.180  31.870  18.360  1.00  0.00            
ATOM      3  C2  BCD     1      24.470  29.880  19.570  1.00  0.00            
ATOM      4  O2  BCD     1      25.680  29.600  20.240  1.00  0.00            
ATOM      5  C3  BCD     1      24.300  29.110  18.240  1.00  0.00            
ATOM      6  O3  BCD     1      24.380  27.700  18.330  1.00  0.00            
ATOM      7  C4  BCD     1      22.940  29.530  17.590  1.00  0.00            
ATOM      8  C5  BCD     1      22.720  31.090  17.530  1.00  0.00            
ATOM      9  O4  BCD     1      22.950  31.640  18.830  1.00  0.00            
ATOM     10  C6  BCD     1      21.310  31.590  17.130  1.00  0.00            
ATOM     11  O5  BCD     1      20.180  30.760  17.570  1.00  0.00            
ATOM     12  H1  BCD     1      24.270  31.940  20.270  1.00  0.00            
ATOM     13  H2  BCD     1      23.640  29.610  20.240  1.00  0.00            
ATOM     14  H3  BCD     1      26.420  29.800  19.660  1.00  0.00            
ATOM     15  H4  BCD     1      25.060  29.310  17.470  1.00  0.00            
ATOM     16  H5  BCD     1      24.210  27.260  17.500  1.00  0.00            
ATOM     17  H6  BCD     1      22.120  29.210  18.250  1.00  0.00            
ATOM     18  H7  BCD     1      23.390  31.560  16.800  1.00  0.00            
ATOM     19  H8  BCD     1      21.190  32.620  17.500  1.00  0.00            
ATOM     20  H9  BCD     1      21.150  31.740  16.060  1.00  0.00            
ATOM     21  H10 BCD     1      19.410  30.860  17.000  1.00  0.00            
ATOM     22  C7  BCD     1      28.480  34.340  18.210  1.00  0.00            
ATOM     23  O6  BCD     1      28.330  34.470  16.760  1.00  0.00            
ATOM     24  C8  BCD     1      28.770  32.920  18.640  1.00  0.00            
ATOM     25  O7  BCD     1      30.030  32.570  18.040  1.00  0.00            
ATOM     26  C9  BCD     1      27.570  31.980  18.330  1.00  0.00            
ATOM     27  O8  BCD     1      27.750  30.730  18.870  1.00  0.00            
ATOM     28  C10 BCD     1      26.300  32.640  18.850  1.00  0.00            
ATOM     29  C11 BCD     1      26.160  34.160  18.530  1.00  0.00            
ATOM     30  O9  BCD     1      27.380  34.800  18.890  1.00  0.00            
ATOM     31  C12 BCD     1      25.040  34.820  19.180  1.00  0.00            
ATOM     32  O10 BCD     1      25.130  34.740  20.620  1.00  0.00            
ATOM     33  H11 BCD     1      29.260  35.040  18.550  1.00  0.00            
ATOM     34  H12 BCD     1      28.870  32.950  19.740  1.00  0.00            
ATOM     35  H13 BCD     1      30.540  32.020  18.640  1.00  0.00            
ATOM     36  H14 BCD     1      27.350  31.930  17.260  1.00  0.00            
ATOM     37  H15 BCD     1      28.640  30.400  18.710  1.00  0.00            
ATOM     38  H16 BCD     1      26.350  32.480  19.940  1.00  0.00            
ATOM     39  H17 BCD     1      26.010  34.260  17.440  1.00  0.00            
ATOM     40  H18 BCD     1      24.970  35.890  18.940  1.00  0.00            
ATOM     41  H19 BCD     1      24.050  34.430  18.920  1.00  0.00            
ATOM     42  H20 BCD     1      24.230  34.700  20.970  1.00  0.00            
ATOM     43  C13 BCD     1      29.580  36.470  13.450  1.00  0.00            
ATOM     44  O11 BCD     1      28.850  35.600  12.680  1.00  0.00            
ATOM     45  C14 BCD     1      30.660  35.850  14.280  1.00  0.00            
ATOM     46  O12 BCD     1      31.560  35.190  13.350  1.00  0.00            
ATOM     47  C15 BCD     1      30.020  34.860  15.190  1.00  0.00            
ATOM     48  O13 BCD     1      30.960  34.170  16.070  1.00  0.00            
ATOM     49  C16 BCD     1      29.020  35.550  16.080  1.00  0.00            
ATOM     50  C17 BCD     1      28.030  36.400  15.210  1.00  0.00            
ATOM     51  O14 BCD     1      28.750  37.250  14.340  1.00  0.00            
ATOM     52  C18 BCD     1      26.930  37.140  16.090  1.00  0.00            
ATOM     53  O15 BCD     1      27.380  37.730  17.310  1.00  0.00            
ATOM     54  H21 BCD     1      30.030  37.190  12.750  1.00  0.00            
ATOM     55  H22 BCD     1      31.120  36.680  14.840  1.00  0.00            
ATOM     56  H23 BCD     1      32.050  34.550  13.870  1.00  0.00            
ATOM     57  H24 BCD     1      29.450  34.080  14.680  1.00  0.00            
ATOM     58  H25 BCD     1      30.500  33.420  16.450  1.00  0.00            
ATOM     59  H26 BCD     1      29.510  36.240  16.790  1.00  0.00            
ATOM     60  H27 BCD     1      27.400  35.710  14.640  1.00  0.00            
ATOM     61  H28 BCD     1      26.400  37.910  15.520  1.00  0.00            
ATOM     62  H29 BCD     1      26.140  36.440  16.390  1.00  0.00            
ATOM     63  H30 BCD     1      27.830  37.040  17.820  1.00  0.00            
ATOM     64  C19 BCD     1      27.530  35.060   8.860  1.00  0.00            
ATOM     65  O16 BCD     1      26.620  34.040   9.240  1.00  0.00            
ATOM     66  C20 BCD     1      28.950  34.600   9.190  1.00  0.00            
ATOM     67  O17 BCD     1      29.300  33.330   8.500  1.00  0.00            
ATOM     68  C21 BCD     1      29.320  34.540  10.690  1.00  0.00            
ATOM     69  O18 BCD     1      30.700  34.340  10.880  1.00  0.00            
ATOM     70  C22 BCD     1      28.890  35.930  11.320  1.00  0.00            
ATOM     71  C23 BCD     1      27.410  36.320  10.910  1.00  0.00            
ATOM     72  O19 BCD     1      27.280  36.310   9.520  1.00  0.00            
ATOM     73  C24 BCD     1      26.920  37.680  11.490  1.00  0.00            
ATOM     74  O20 BCD     1      27.840  38.760  11.160  1.00  0.00            
ATOM     75  H31 BCD     1      27.410  35.270   7.790  1.00  0.00            
ATOM     76  H32 BCD     1      29.620  35.320   8.700  1.00  0.00            
ATOM     77  H33 BCD     1      28.450  33.030   8.180  1.00  0.00            
ATOM     78  H34 BCD     1      28.770  33.730  11.170  1.00  0.00            
ATOM     79  H35 BCD     1      30.890  34.420  11.820  1.00  0.00            
ATOM     80  H36 BCD     1      29.590  36.710  10.990  1.00  0.00            
ATOM     81  H37 BCD     1      26.820  35.500  11.320  1.00  0.00            
ATOM     82  H38 BCD     1      25.880  37.930  11.260  1.00  0.00            
ATOM     83  H39 BCD     1      26.740  37.560  12.570  1.00  0.00            
ATOM     84  H40 BCD     1      27.750  38.940  10.220  1.00  0.00            
ATOM     85  C25 BCD     1      23.350  31.760   7.970  1.00  0.00            
ATOM     86  O21 BCD     1      23.350  30.830   9.090  1.00  0.00            
ATOM     87  C26 BCD     1      24.660  31.600   7.140  1.00  0.00            
ATOM     88  O22 BCD     1      25.050  30.170   6.880  1.00  0.00            
ATOM     89  C27 BCD     1      25.850  32.310   7.850  1.00  0.00            
ATOM     90  O23 BCD     1      26.950  32.380   6.960  1.00  0.00            
ATOM     91  C28 BCD     1      25.530  33.670   8.380  1.00  0.00            
ATOM     92  C29 BCD     1      24.280  33.620   9.240  1.00  0.00            
ATOM     93  O24 BCD     1      23.210  33.130   8.390  1.00  0.00            
ATOM     94  C30 BCD     1      23.830  34.980   9.760  1.00  0.00            
ATOM     95  O25 BCD     1      22.690  34.790  10.550  1.00  0.00            
ATOM     96  H41 BCD     1      22.430  31.610   7.410  1.00  0.00            
ATOM     97  H42 BCD     1      24.550  32.040   6.140  1.00  0.00            
ATOM     98  H43 BCD     1      25.750  30.130   6.230  1.00  0.00            
ATOM     99  H44 BCD     1      26.110  31.650   8.690  1.00  0.00            
ATOM    100  H45 BCD     1      26.660  32.680   6.090  1.00  0.00            
ATOM    101  H46 BCD     1      25.420  34.350   7.520  1.00  0.00            
ATOM    102  H47 BCD     1      24.480  32.940  10.070  1.00  0.00            
ATOM    103  H48 BCD     1      24.640  35.340  10.400  1.00  0.00            
ATOM    104  H49 BCD     1      23.560  35.650   8.930  1.00  0.00            
ATOM    105  H50 BCD     1      22.120  34.200  10.050  1.00  0.00            
ATOM    106  C31 BCD     1      21.270  27.960  10.920  1.00  0.00            
ATOM    107  O26 BCD     1      22.010  28.360  12.090  1.00  0.00            
ATOM    108  C32 BCD     1      22.240  27.470   9.920  1.00  0.00            
ATOM    109  O27 BCD     1      22.930  26.380  10.490  1.00  0.00            
ATOM    110  C33 BCD     1      23.190  28.570   9.480  1.00  0.00            
ATOM    111  C34 BCD     1      22.360  29.760   9.010  1.00  0.00            
ATOM    112  C35 BCD     1      21.310  30.160  10.040  1.00  0.00            
ATOM    113  O28 BCD     1      20.490  28.990  10.380  1.00  0.00            
ATOM    114  C36 BCD     1      20.430  31.360   9.590  1.00  0.00            
ATOM    115  O29 BCD     1      19.790  31.030   8.310  1.00  0.00            
ATOM    116  O30 BCD     1      24.010  28.060   8.420  1.00  0.00            
ATOM    117  H51 BCD     1      20.540  27.170  11.170  1.00  0.00            
ATOM    118  H52 BCD     1      21.660  27.100   9.060  1.00  0.00            
ATOM    119  H53 BCD     1      23.540  26.110   9.790  1.00  0.00            
ATOM    120  H54 BCD     1      23.820  28.770  10.350  1.00  0.00            
ATOM    121  H55 BCD     1      24.260  28.800   7.850  1.00  0.00            
ATOM    122  H56 BCD     1      21.890  29.610   8.030  1.00  0.00            
ATOM    123  H57 BCD     1      21.830  30.540  10.930  1.00  0.00            
ATOM    124  H58 BCD     1      19.700  31.520  10.400  1.00  0.00            
ATOM    125  H59 BCD     1      21.100  32.230   9.590  1.00  0.00            
ATOM    126  H60 BCD     1      19.170  30.340   8.560  1.00  0.00            
ATOM    127  C37 BCD     1      21.950  27.940  16.130  1.00  0.00            
ATOM    128  O31 BCD     1      22.960  28.910  16.260  1.00  0.00            
ATOM    129  C38 BCD     1      22.560  26.770  15.350  1.00  0.00            
ATOM    130  O32 BCD     1      23.670  26.330  16.090  1.00  0.00            
ATOM    131  C39 BCD     1      22.850  27.090  13.930  1.00  0.00            
ATOM    132  O33 BCD     1      23.100  25.920  13.140  1.00  0.00            
ATOM    133  C40 BCD     1      21.580  27.740  13.290  1.00  0.00            
ATOM    134  C41 BCD     1      21.020  28.870  14.130  1.00  0.00            
ATOM    135  O34 BCD     1      20.760  28.360  15.440  1.00  0.00            
ATOM    136  C42 BCD     1      19.640  29.400  13.630  1.00  0.00            
ATOM    137  O35 BCD     1      18.700  28.330  13.440  1.00  0.00            
ATOM    138  H61 BCD     1      21.720  27.630  17.160  1.00  0.00            
ATOM    139  H62 BCD     1      21.740  26.040  15.340  1.00  0.00            
ATOM    140  H63 BCD     1      24.230  25.750  15.580  1.00  0.00            
ATOM    141  H64 BCD     1      23.730  27.740  13.910  1.00  0.00            
ATOM    142  H65 BCD     1      23.030  26.140  12.210  1.00  0.00            
ATOM    143  H66 BCD     1      20.800  26.980  13.160  1.00  0.00            
ATOM    144  H67 BCD     1      21.620  29.780  14.080  1.00  0.00            
ATOM    145  H68 BCD     1      19.270  30.120  14.370  1.00  0.00            
ATOM    146  H69 BCD     1      19.770  29.890  12.660  1.00  0.00            
ATOM    147  H70 BCD     1      18.270  28.060  14.260  1.00  0.00            
ATOM    148  C1  DB4     2      21.940  35.970  17.730  1.00  0.00            
ATOM    149  C2  DB4     2      21.660  35.500  16.330  1.00  0.00            
ATOM    150  O1  DB4     2      22.830  34.810  15.840  1.00  0.00            
ATOM    151  C3  DB4     2      22.780  34.310  14.600  1.00  0.00            
ATOM    152  O2  DB4     2      21.860  34.440  13.810  1.00  0.00            
ATOM    153  N1  DB4     2      23.880  33.470  14.290  1.00  0.00            
ATOM    154  C4  DB4     2      25.050  33.260  15.230  1.00  0.00            
ATOM    155  C5  DB4     2      26.320  32.810  14.440  1.00  0.00            
ATOM    156  C6  DB4     2      26.150  31.500  13.690  1.00  0.00            
ATOM    157  C7  DB4     2      27.070  30.530  13.590  1.00  0.00            
ATOM    158  C8  DB4     2      26.750  29.170  13.060  1.00  0.00            
ATOM    159  C9  DB4     2      26.440  28.950  11.720  1.00  0.00            
ATOM    160  C10 DB4     2      26.390  27.680  11.150  1.00  0.00            
ATOM    161  C11 DB4     2      26.640  26.530  11.990  1.00  0.00            
ATOM    162  Cl1 DB4     2      26.350  24.990  11.270  1.00  0.00            
ATOM    163  C12 DB4     2      27.070  26.670  13.300  1.00  0.00            
ATOM    164  C13 DB4     2      27.140  28.010  13.830  1.00  0.00            
ATOM    165  C14 DB4     2      27.560  27.980  15.280  1.00  0.00            
ATOM    166  C15 DB4     2      27.990  29.330  15.960  1.00  0.00            
ATOM    167  C16 DB4     2      28.900  30.160  15.180  1.00  0.00            
ATOM    168  C17 DB4     2      30.190  30.410  15.660  1.00  0.00            
ATOM    169  C18 DB4     2      31.040  31.050  14.820  1.00  0.00            
ATOM    170  C19 DB4     2      30.440  31.810  13.720  1.00  0.00            
ATOM    171  N2  DB4     2      29.160  31.620  13.320  1.00  0.00            
ATOM    172  C20 DB4     2      28.410  30.710  13.980  1.00  0.00            
ATOM    173  C21 DB4     2      24.660  31.300  13.270  1.00  0.00            
ATOM    174  C22 DB4     2      23.860  32.580  13.110  1.00  0.00            
ATOM    175  H1  DB4     2      21.880  35.120  18.420  1.00  0.00            
ATOM    176  H2  DB4     2      22.920  36.450  17.830  1.00  0.00            
ATOM    177  H3  DB4     2      21.160  36.660  18.090  1.00  0.00            
ATOM    178  H4  DB4     2      21.490  36.350  15.650  1.00  0.00            
ATOM    179  H5  DB4     2      20.800  34.820  16.310  1.00  0.00            
ATOM    180  H6  DB4     2      24.920  32.350  15.830  1.00  0.00            
ATOM    181  H7  DB4     2      25.100  34.230  15.730  1.00  0.00            
ATOM    182  H8  DB4     2      27.150  32.610  15.140  1.00  0.00            
ATOM    183  H9  DB4     2      26.690  33.630  13.810  1.00  0.00            
ATOM    184  H10 DB4     2      26.250  29.770  11.040  1.00  0.00            
ATOM    185  H11 DB4     2      26.130  27.490  10.110  1.00  0.00            
ATOM    186  H12 DB4     2      27.190  25.790  13.910  1.00  0.00            
ATOM    187  H13 DB4     2      28.500  27.410  15.260  1.00  0.00            
ATOM    188  H14 DB4     2      26.790  27.530  15.920  1.00  0.00            
ATOM    189  H15 DB4     2      28.520  29.030  16.870  1.00  0.00            
ATOM    190  H16 DB4     2      27.130  29.910  16.300  1.00  0.00            
ATOM    191  H17 DB4     2      30.590  30.020  16.600  1.00  0.00            
ATOM    192  H18 DB4     2      32.060  31.280  15.100  1.00  0.00            
ATOM    193  H19 DB4     2      30.930  32.550  13.100  1.00  0.00            
ATOM    194  H20 DB4     2      24.210  30.660  14.040  1.00  0.00            
ATOM    195  H21 DB4     2      24.630  30.620  12.410  1.00  0.00            
ATOM    196  H22 DB4     2      24.340  33.130  12.290  1.00  0.00            
ATOM    197  H23 DB4     2      22.850  32.280  12.800  1.00  0.00            
TER
ENDMDL
MODEL        1
ATOM      1  C1  BCD     1      16.840  19.600  21.350  1.00  0.00            
ATOM      2  O1  BCD     1      15.580  19.380  20.760  1.00  0.00            
ATOM      3  C2  BCD     1      17.100  18.720  22.550  1.00  0.00            
ATOM      4  O2  BCD     1      17.150  17.340  22.040  1.00  0.00            
ATOM      5  C3  BCD     1      15.990  18.880  23.570  1.00  0.00            
ATOM      6  O3  BCD     1      16.240  18.080  24.750  1.00  0.00            
ATOM      7  C4  BCD     1      15.970  20.360  23.940  1.00  0.00            
ATOM      8  C5  BCD     1      15.880  21.330  22.790  1.00  0.00            
ATOM      9  O4  BCD     1      16.860  20.930  21.810  1.00  0.00            
ATOM     10  C6  BCD     1      16.130  22.730  23.070  1.00  0.00            
ATOM     11  O5  BCD     1      17.340  22.970  23.770  1.00  0.00            
ATOM     12  H1  BCD     1      17.670  19.470  20.650  1.00  0.00            
ATOM     13  H2  BCD     1      18.050  19.080  22.970  1.00  0.00            
ATOM     14  H3  BCD     1      17.350  16.840  22.850  1.00  0.00            
ATOM     15  H4  BCD     1      15.040  18.640  23.070  1.00  0.00            
ATOM     16  H5  BCD     1      15.470  18.090  25.320  1.00  0.00            
ATOM     17  H6  BCD     1      16.910  20.480  24.500  1.00  0.00            
ATOM     18  H7  BCD     1      14.900  21.240  22.300  1.00  0.00            
ATOM     19  H8  BCD     1      16.140  23.310  22.140  1.00  0.00            
ATOM     20  H9  BCD     1      15.250  23.100  23.600  1.00  0.00            
ATOM     21  H10 BCD     1      17.990  22.600  23.170  1.00  0.00            
ATOM     22  C7  BCD     1      14.250  18.120  17.140  1.00  0.00            
ATOM     23  O6  BCD     1      13.080  17.690  17.760  1.00  0.00            
ATOM     24  C8  BCD     1      15.410  17.360  17.710  1.00  0.00            
ATOM     25  O7  BCD     1      15.340  15.980  17.400  1.00  0.00            
ATOM     26  C9  BCD     1      15.580  17.640  19.160  1.00  0.00            
ATOM     27  O8  BCD     1      16.910  17.020  19.480  1.00  0.00            
ATOM     28  C10 BCD     1      15.700  19.170  19.340  1.00  0.00            
ATOM     29  C11 BCD     1      14.590  20.000  18.570  1.00  0.00            
ATOM     30  O9  BCD     1      14.480  19.520  17.240  1.00  0.00            
ATOM     31  C12 BCD     1      14.990  21.460  18.560  1.00  0.00            
ATOM     32  O10 BCD     1      14.020  22.290  17.920  1.00  0.00            
ATOM     33  H11 BCD     1      14.270  18.030  16.050  1.00  0.00            
ATOM     34  H12 BCD     1      16.310  17.770  17.250  1.00  0.00            
ATOM     35  H13 BCD     1      14.500  15.640  17.700  1.00  0.00            
ATOM     36  H14 BCD     1      14.750  17.220  19.740  1.00  0.00            
ATOM     37  H15 BCD     1      17.100  17.110  20.420  1.00  0.00            
ATOM     38  H16 BCD     1      16.620  19.540  18.860  1.00  0.00            
ATOM     39  H17 BCD     1      13.630  19.970  19.110  1.00  0.00            
ATOM     40  H18 BCD     1      15.000  21.720  19.620  1.00  0.00            
ATOM     41  H19 BCD     1      16.000  21.600  18.170  1.00  0.00            
ATOM     42  H20 BCD     1      13.900  22.080  17.000  1.00  0.00            
ATOM     43  C13 BCD     1       9.430  16.200  16.930  1.00  0.00            
ATOM     44  O11 BCD     1       9.090  16.810  18.140  1.00  0.00            
ATOM     45  C14 BCD     1      10.600  15.230  17.210  1.00  0.00            
ATOM     46  O12 BCD     1      10.140  14.080  17.940  1.00  0.00            
ATOM     47  C15 BCD     1      11.720  15.940  17.920  1.00  0.00            
ATOM     48  O13 BCD     1      12.790  15.050  18.230  1.00  0.00            
ATOM     49  C16 BCD     1      12.120  17.090  16.990  1.00  0.00            
ATOM     50  C17 BCD     1      10.990  18.070  16.670  1.00  0.00            
ATOM     51  O14 BCD     1       9.960  17.290  16.120  1.00  0.00            
ATOM     52  C18 BCD     1      11.320  19.250  15.850  1.00  0.00            
ATOM     53  O15 BCD     1      11.790  18.880  14.540  1.00  0.00            
ATOM     54  H21 BCD     1       8.620  15.600  16.520  1.00  0.00            
ATOM     55  H22 BCD     1      10.880  14.990  16.170  1.00  0.00            
ATOM     56  H23 BCD     1      10.820  13.420  17.800  1.00  0.00            
ATOM     57  H24 BCD     1      11.230  16.340  18.820  1.00  0.00            
ATOM     58  H25 BCD     1      12.460  14.480  18.930  1.00  0.00            
ATOM     59  H26 BCD     1      12.480  16.700  16.030  1.00  0.00            
ATOM     60  H27 BCD     1      10.670  18.490  17.640  1.00  0.00            
ATOM     61  H28 BCD     1      10.400  19.820  15.650  1.00  0.00            
ATOM     62  H29 BCD     1      12.100  19.880  16.300  1.00  0.00            
ATOM     63  H30 BCD     1      11.050  18.730  13.960  1.00  0.00            
ATOM     64  C19 BCD     1       5.640  17.370  20.390  1.00  0.00            
ATOM     65  O16 BCD     1       6.470  17.700  21.510  1.00  0.00            
ATOM     66  C20 BCD     1       5.920  15.960  20.000  1.00  0.00            
ATOM     67  O17 BCD     1       5.670  15.020  21.060  1.00  0.00            
ATOM     68  C21 BCD     1       7.390  15.780  19.560  1.00  0.00            
ATOM     69  O18 BCD     1       7.470  14.430  19.040  1.00  0.00            
ATOM     70  C22 BCD     1       7.670  16.880  18.440  1.00  0.00            
ATOM     71  C23 BCD     1       7.340  18.220  18.890  1.00  0.00            
ATOM     72  O19 BCD     1       5.940  18.240  19.340  1.00  0.00            
ATOM     73  C24 BCD     1       7.620  19.240  17.760  1.00  0.00            
ATOM     74  O20 BCD     1       6.810  19.000  16.620  1.00  0.00            
ATOM     75  H31 BCD     1       4.610  17.660  20.630  1.00  0.00            
ATOM     76  H32 BCD     1       5.320  15.840  19.080  1.00  0.00            
ATOM     77  H33 BCD     1       5.780  14.120  20.750  1.00  0.00            
ATOM     78  H34 BCD     1       8.100  15.920  20.390  1.00  0.00            
ATOM     79  H35 BCD     1       8.360  14.310  18.680  1.00  0.00            
ATOM     80  H36 BCD     1       7.150  16.620  17.510  1.00  0.00            
ATOM     81  H37 BCD     1       8.050  18.480  19.690  1.00  0.00            
ATOM     82  H38 BCD     1       7.550  20.280  18.120  1.00  0.00            
ATOM     83  H39 BCD     1       8.650  19.110  17.400  1.00  0.00            
ATOM     84  H40 BCD     1       7.130  19.660  16.000  1.00  0.00            
ATOM     85  C25 BCD     1       6.150  19.190  25.430  1.00  0.00            
ATOM     86  O21 BCD     1       7.540  19.320  25.590  1.00  0.00            
ATOM     87  C26 BCD     1       5.710  17.760  25.220  1.00  0.00            
ATOM     88  O22 BCD     1       6.070  16.890  26.280  1.00  0.00            
ATOM     89  C27 BCD     1       6.330  17.230  23.940  1.00  0.00            
ATOM     90  O23 BCD     1       5.990  15.780  23.710  1.00  0.00            
ATOM     91  C28 BCD     1       5.820  18.130  22.770  1.00  0.00            
ATOM     92  C29 BCD     1       6.230  19.490  23.020  1.00  0.00            
ATOM     93  O24 BCD     1       5.630  19.870  24.300  1.00  0.00            
ATOM     94  C30 BCD     1       5.680  20.550  22.040  1.00  0.00            
ATOM     95  O25 BCD     1       4.410  20.270  21.620  1.00  0.00            
ATOM     96  H41 BCD     1       5.700  19.570  26.350  1.00  0.00            
ATOM     97  H42 BCD     1       4.620  17.800  25.130  1.00  0.00            
ATOM     98  H43 BCD     1       5.840  16.020  25.970  1.00  0.00            
ATOM     99  H44 BCD     1       7.420  17.410  23.980  1.00  0.00            
ATOM    100  H45 BCD     1       5.860  15.630  22.770  1.00  0.00            
ATOM    101  H46 BCD     1       4.740  17.940  22.740  1.00  0.00            
ATOM    102  H47 BCD     1       7.320  19.530  23.140  1.00  0.00            
ATOM    103  H48 BCD     1       5.650  21.550  22.480  1.00  0.00            
ATOM    104  H49 BCD     1       6.370  20.610  21.180  1.00  0.00            
ATOM    105  H50 BCD     1       3.950  21.100  21.440  1.00  0.00            
ATOM    106  C31 BCD     1      10.290  21.270  27.980  1.00  0.00            
ATOM    107  O26 BCD     1      11.350  20.870  27.090  1.00  0.00            
ATOM    108  C32 BCD     1       9.630  20.060  28.600  1.00  0.00            
ATOM    109  O27 BCD     1      10.690  19.300  29.250  1.00  0.00            
ATOM    110  C33 BCD     1       8.940  19.220  27.480  1.00  0.00            
ATOM    111  C34 BCD     1       7.990  20.110  26.650  1.00  0.00            
ATOM    112  C35 BCD     1       8.650  21.360  26.200  1.00  0.00            
ATOM    113  O28 BCD     1       9.310  22.020  27.290  1.00  0.00            
ATOM    114  C36 BCD     1       7.780  22.430  25.490  1.00  0.00            
ATOM    115  O29 BCD     1       6.700  22.670  26.300  1.00  0.00            
ATOM    116  O30 BCD     1       8.270  18.120  28.030  1.00  0.00            
ATOM    117  H51 BCD     1      10.720  21.910  28.760  1.00  0.00            
ATOM    118  H52 BCD     1       8.880  20.430  29.310  1.00  0.00            
ATOM    119  H53 BCD     1      10.310  18.490  29.610  1.00  0.00            
ATOM    120  H54 BCD     1       9.700  18.870  26.770  1.00  0.00            
ATOM    121  H55 BCD     1       7.860  17.570  27.350  1.00  0.00            
ATOM    122  H56 BCD     1       7.190  20.430  27.330  1.00  0.00            
ATOM    123  H57 BCD     1       9.450  21.070  25.500  1.00  0.00            
ATOM    124  H58 BCD     1       8.340  23.340  25.280  1.00  0.00            
ATOM    125  H59 BCD     1       7.300  22.070  24.570  1.00  0.00            
ATOM    126  H60 BCD     1       5.890  22.680  25.780  1.00  0.00            
ATOM    127  C37 BCD     1      15.210  21.580  25.910  1.00  0.00            
ATOM    128  O31 BCD     1      14.920  20.640  24.780  1.00  0.00            
ATOM    129  C38 BCD     1      14.940  20.790  27.180  1.00  0.00
[truncated: 1,938,420 more chars]
