# Supplementary material for: Achieving Chemical Accuracy in Cyclodextrin Host–Guest Binding via Integrative Atomistic Modelling
Source: Adv Sci (Weinh). 2025 Dec 14;13(10):e19782. doi: 10.1002/advs.202519782 (PMC12915143; doi:10.1002/advs.202519782)
Supplement: Supplementary file 1 — Supporting Information [file ADVS-13-e19782-s003.zip › all_poses/BCD.DF0.pdb]

MODEL        1
ATOM      1  C1  BCD     1      14.380  21.350  19.970  1.00  0.00            
ATOM      2  O1  BCD     1      15.130  20.290  19.300  1.00  0.00            
ATOM      3  C2  BCD     1      15.080  22.800  19.800  1.00  0.00            
ATOM      4  O2  BCD     1      15.240  22.940  18.440  1.00  0.00            
ATOM      5  C3  BCD     1      16.460  22.830  20.470  1.00  0.00            
ATOM      6  O3  BCD     1      17.090  24.080  20.330  1.00  0.00            
ATOM      7  C4  BCD     1      16.290  22.370  21.900  1.00  0.00            
ATOM      8  C5  BCD     1      15.520  21.050  22.040  1.00  0.00            
ATOM      9  O4  BCD     1      14.360  21.020  21.300  1.00  0.00            
ATOM     10  C6  BCD     1      15.210  20.720  23.460  1.00  0.00            
ATOM     11  O5  BCD     1      14.400  21.770  24.070  1.00  0.00            
ATOM     12  H1  BCD     1      13.320  21.410  19.700  1.00  0.00            
ATOM     13  H2  BCD     1      14.410  23.530  20.260  1.00  0.00            
ATOM     14  H3  BCD     1      15.920  23.600  18.270  1.00  0.00            
ATOM     15  H4  BCD     1      17.030  22.050  19.940  1.00  0.00            
ATOM     16  H5  BCD     1      17.950  24.080  20.760  1.00  0.00            
ATOM     17  H6  BCD     1      15.820  23.050  22.620  1.00  0.00            
ATOM     18  H7  BCD     1      16.190  20.250  21.690  1.00  0.00            
ATOM     19  H8  BCD     1      14.700  19.750  23.520  1.00  0.00            
ATOM     20  H9  BCD     1      16.110  20.580  24.080  1.00  0.00            
ATOM     21  H10 BCD     1      13.480  21.510  24.020  1.00  0.00            
ATOM     22  C7  BCD     1      14.810  17.580  16.110  1.00  0.00            
ATOM     23  O6  BCD     1      15.750  16.680  16.750  1.00  0.00            
ATOM     24  C8  BCD     1      15.340  18.940  15.840  1.00  0.00            
ATOM     25  O7  BCD     1      16.550  18.800  14.970  1.00  0.00            
ATOM     26  C9  BCD     1      15.770  19.640  17.130  1.00  0.00            
ATOM     27  O8  BCD     1      16.080  21.030  16.650  1.00  0.00            
ATOM     28  C10 BCD     1      14.540  19.770  18.060  1.00  0.00            
ATOM     29  C11 BCD     1      13.890  18.350  18.210  1.00  0.00            
ATOM     30  O9  BCD     1      13.630  17.880  16.880  1.00  0.00            
ATOM     31  C12 BCD     1      12.650  18.140  19.030  1.00  0.00            
ATOM     32  O10 BCD     1      11.770  19.260  18.920  1.00  0.00            
ATOM     33  H11 BCD     1      14.450  17.120  15.180  1.00  0.00            
ATOM     34  H12 BCD     1      14.600  19.550  15.310  1.00  0.00            
ATOM     35  H13 BCD     1      16.770  19.710  14.720  1.00  0.00            
ATOM     36  H14 BCD     1      16.680  19.160  17.500  1.00  0.00            
ATOM     37  H15 BCD     1      15.950  21.640  17.380  1.00  0.00            
ATOM     38  H16 BCD     1      13.900  20.530  17.610  1.00  0.00            
ATOM     39  H17 BCD     1      14.540  17.620  18.710  1.00  0.00            
ATOM     40  H18 BCD     1      12.190  17.210  18.680  1.00  0.00            
ATOM     41  H19 BCD     1      12.920  17.910  20.070  1.00  0.00            
ATOM     42  H20 BCD     1      11.660  19.470  17.980  1.00  0.00            
ATOM     43  C13 BCD     1      17.740  13.240  16.090  1.00  0.00            
ATOM     44  O11 BCD     1      18.490  13.610  17.220  1.00  0.00            
ATOM     45  C14 BCD     1      18.060  14.280  15.060  1.00  0.00            
ATOM     46  O12 BCD     1      19.480  14.240  14.840  1.00  0.00            
ATOM     47  C15 BCD     1      17.640  15.720  15.590  1.00  0.00            
ATOM     48  O13 BCD     1      17.830  16.750  14.590  1.00  0.00            
ATOM     49  C16 BCD     1      16.130  15.580  16.060  1.00  0.00            
ATOM     50  C17 BCD     1      15.780  14.340  16.940  1.00  0.00            
ATOM     51  O14 BCD     1      16.350  13.120  16.360  1.00  0.00            
ATOM     52  C18 BCD     1      14.260  14.130  17.110  1.00  0.00            
ATOM     53  O15 BCD     1      13.720  13.810  15.810  1.00  0.00            
ATOM     54  H21 BCD     1      17.960  12.200  15.790  1.00  0.00            
ATOM     55  H22 BCD     1      17.480  14.070  14.160  1.00  0.00            
ATOM     56  H23 BCD     1      19.690  14.850  14.130  1.00  0.00            
ATOM     57  H24 BCD     1      18.250  15.940  16.480  1.00  0.00            
ATOM     58  H25 BCD     1      17.220  17.420  14.920  1.00  0.00            
ATOM     59  H26 BCD     1      15.610  15.530  15.090  1.00  0.00            
ATOM     60  H27 BCD     1      16.220  14.460  17.940  1.00  0.00            
ATOM     61  H28 BCD     1      14.110  13.260  17.760  1.00  0.00            
ATOM     62  H29 BCD     1      13.880  15.050  17.570  1.00  0.00            
ATOM     63  H30 BCD     1      13.740  12.850  15.750  1.00  0.00            
ATOM     64  C19 BCD     1      21.210  12.030  20.010  1.00  0.00            
ATOM     65  O16 BCD     1      21.130  13.330  20.600  1.00  0.00            
ATOM     66  C20 BCD     1      21.820  12.130  18.630  1.00  0.00            
ATOM     67  O17 BCD     1      23.050  12.790  18.650  1.00  0.00            
ATOM     68  C21 BCD     1      20.920  13.010  17.640  1.00  0.00            
ATOM     69  O18 BCD     1      21.390  12.900  16.200  1.00  0.00            
ATOM     70  C22 BCD     1      19.400  12.620  17.690  1.00  0.00            
ATOM     71  C23 BCD     1      18.980  12.380  19.110  1.00  0.00            
ATOM     72  O19 BCD     1      19.950  11.540  19.760  1.00  0.00            
ATOM     73  C24 BCD     1      17.650  11.710  19.210  1.00  0.00            
ATOM     74  O20 BCD     1      17.620  10.420  18.550  1.00  0.00            
ATOM     75  H31 BCD     1      21.700  11.300  20.660  1.00  0.00            
ATOM     76  H32 BCD     1      21.930  11.160  18.130  1.00  0.00            
ATOM     77  H33 BCD     1      23.610  12.380  17.980  1.00  0.00            
ATOM     78  H34 BCD     1      21.130  14.020  18.010  1.00  0.00            
ATOM     79  H35 BCD     1      20.910  13.560  15.700  1.00  0.00            
ATOM     80  H36 BCD     1      19.420  11.680  17.120  1.00  0.00            
ATOM     81  H37 BCD     1      18.900  13.290  19.710  1.00  0.00            
ATOM     82  H38 BCD     1      17.300  11.540  20.240  1.00  0.00            
ATOM     83  H39 BCD     1      16.860  12.370  18.820  1.00  0.00            
ATOM     84  H40 BCD     1      16.710  10.110  18.560  1.00  0.00            
ATOM     85  C25 BCD     1      22.560  15.060  24.070  1.00  0.00            
ATOM     86  O21 BCD     1      22.270  16.400  23.750  1.00  0.00            
ATOM     87  C26 BCD     1      23.660  14.460  23.190  1.00  0.00            
ATOM     88  O22 BCD     1      24.720  15.340  23.110  1.00  0.00            
ATOM     89  C27 BCD     1      23.060  14.150  21.830  1.00  0.00            
ATOM     90  O23 BCD     1      23.950  13.380  21.070  1.00  0.00            
ATOM     91  C28 BCD     1      21.690  13.400  21.940  1.00  0.00            
ATOM     92  C29 BCD     1      20.730  14.320  22.860  1.00  0.00            
ATOM     93  O24 BCD     1      21.330  14.340  24.120  1.00  0.00            
ATOM     94  C30 BCD     1      19.290  13.730  22.910  1.00  0.00            
ATOM     95  O25 BCD     1      19.330  12.410  23.530  1.00  0.00            
ATOM     96  H41 BCD     1      22.900  15.070  25.110  1.00  0.00            
ATOM     97  H42 BCD     1      24.090  13.490  23.490  1.00  0.00            
ATOM     98  H43 BCD     1      25.270  14.900  22.460  1.00  0.00            
ATOM     99  H44 BCD     1      22.900  15.130  21.360  1.00  0.00            
ATOM    100  H45 BCD     1      23.650  13.120  20.190  1.00  0.00            
ATOM    101  H46 BCD     1      21.720  12.450  22.490  1.00  0.00            
ATOM    102  H47 BCD     1      20.690  15.290  22.340  1.00  0.00            
ATOM    103  H48 BCD     1      18.580  14.380  23.440  1.00  0.00            
ATOM    104  H49 BCD     1      18.800  13.520  21.950  1.00  0.00            
ATOM    105  H50 BCD     1      19.100  12.540  24.450  1.00  0.00            
ATOM    106  C31 BCD     1      22.280  20.250  25.310  1.00  0.00            
ATOM    107  O26 BCD     1      21.220  20.470  24.340  1.00  0.00            
ATOM    108  C32 BCD     1      23.550  19.840  24.550  1.00  0.00            
ATOM    109  O27 BCD     1      23.750  20.980  23.640  1.00  0.00            
ATOM    110  C33 BCD     1      23.360  18.540  23.760  1.00  0.00            
ATOM    111  C34 BCD     1      22.720  17.430  24.640  1.00  0.00            
ATOM    112  C35 BCD     1      21.590  17.920  25.450  1.00  0.00            
ATOM    113  O28 BCD     1      21.970  19.120  26.150  1.00  0.00            
ATOM    114  C36 BCD     1      21.220  17.000  26.670  1.00  0.00            
ATOM    115  O29 BCD     1      22.370  16.570  27.370  1.00  0.00            
ATOM    116  O30 BCD     1      24.620  18.100  23.180  1.00  0.00            
ATOM    117  H51 BCD     1      22.540  21.150  25.870  1.00  0.00            
ATOM    118  H52 BCD     1      24.360  19.840  25.290  1.00  0.00            
ATOM    119  H53 BCD     1      24.630  20.990  23.240  1.00  0.00            
ATOM    120  H54 BCD     1      22.660  18.760  22.940  1.00  0.00            
ATOM    121  H55 BCD     1      24.660  17.140  23.140  1.00  0.00            
ATOM    122  H56 BCD     1      23.490  17.130  25.360  1.00  0.00            
ATOM    123  H57 BCD     1      20.690  18.180  24.870  1.00  0.00            
ATOM    124  H58 BCD     1      20.460  17.380  27.370  1.00  0.00            
ATOM    125  H59 BCD     1      20.750  16.080  26.310  1.00  0.00            
ATOM    126  H60 BCD     1      21.960  15.920  27.940  1.00  0.00            
ATOM    127  C37 BCD     1      18.290  23.120  23.260  1.00  0.00            
ATOM    128  O31 BCD     1      17.590  22.080  22.580  1.00  0.00            
ATOM    129  C38 BCD     1      19.630  23.360  22.610  1.00  0.00            
ATOM    130  O32 BCD     1      19.550  23.670  21.210  1.00  0.00            
ATOM    131  C39 BCD     1      20.550  22.240  22.850  1.00  0.00            
ATOM    132  O33 BCD     1      21.920  22.370  22.450  1.00  0.00            
ATOM    133  C40 BCD     1      20.600  21.790  24.320  1.00  0.00            
ATOM    134  C41 BCD     1      19.230  21.700  24.920  1.00  0.00            
ATOM    135  O34 BCD     1      18.480  22.940  24.670  1.00  0.00            
ATOM    136  C42 BCD     1      19.070  21.410  26.410  1.00  0.00            
ATOM    137  O35 BCD     1      19.650  22.390  27.190  1.00  0.00            
ATOM    138  H61 BCD     1      17.750  24.050  23.090  1.00  0.00            
ATOM    139  H62 BCD     1      20.130  24.200  23.110  1.00  0.00            
ATOM    140  H63 BCD     1      20.430  23.850  20.860  1.00  0.00            
ATOM    141  H64 BCD     1      20.130  21.460  22.200  1.00  0.00            
ATOM    142  H65 BCD     1      22.410  21.650  22.850  1.00  0.00            
ATOM    143  H66 BCD     1      21.060  22.560  24.950  1.00  0.00            
ATOM    144  H67 BCD     1      18.660  20.890  24.440  1.00  0.00            
ATOM    145  H68 BCD     1      17.990  21.300  26.560  1.00  0.00            
ATOM    146  H69 BCD     1      19.680  20.510  26.560  1.00  0.00            
ATOM    147  H70 BCD     1      19.050  23.130  27.330  1.00  0.00            
ATOM    148  C1  DF0     2      26.080  14.410  18.500  1.00  0.00            
ATOM    149  C2  DF0     2      25.970  15.240  19.740  1.00  0.00            
ATOM    150  O1  DF0     2      26.470  14.990  20.790  1.00  0.00            
ATOM    151  O2  DF0     2      25.510  16.520  19.540  1.00  0.00            
ATOM    152  C3  DF0     2      24.680  16.850  18.330  1.00  0.00            
ATOM    153  C4  DF0     2      23.220  16.430  18.600  1.00  0.00            
ATOM    154  C5  DF0     2      22.310  17.620  17.980  1.00  0.00            
ATOM    155  C6  DF0     2      22.330  17.400  16.440  1.00  0.00            
ATOM    156  C7  DF0     2      23.270  18.800  18.370  1.00  0.00            
ATOM    157  C8  DF0     2      23.150  19.270  19.890  1.00  0.00            
ATOM    158  C9  DF0     2      21.660  19.660  20.130  1.00  0.00            
ATOM    159  O3  DF0     2      21.330  20.870  19.400  1.00  0.00            
ATOM    160  C10 DF0     2      20.790  18.370  19.970  1.00  0.00            
ATOM    161  C11 DF0     2      19.380  18.380  20.780  1.00  0.00            
ATOM    162  C12 DF0     2      18.490  19.560  20.320  1.00  0.00            
ATOM    163  C13 DF0     2      19.620  18.390  22.300  1.00  0.00            
ATOM    164  C14 DF0     2      18.360  18.330  23.240  1.00  0.00            
ATOM    165  C15 DF0     2      17.380  17.270  22.880  1.00  0.00            
ATOM    166  O4  DF0     2      16.120  17.570  23.470  1.00  0.00            
ATOM    167  C16 DF0     2      17.210  17.080  21.380  1.00  0.00            
ATOM    168  C17 DF0     2      16.420  15.810  21.060  1.00  0.00            
ATOM    169  C18 DF0     2      18.600  17.010  20.610  1.00  0.00            
ATOM    170  C19 DF0     2      18.680  16.330  19.220  1.00  0.00            
ATOM    171  C20 DF0     2      20.130  16.320  18.650  1.00  0.00            
ATOM    172  C21 DF0     2      20.840  17.720  18.510  1.00  0.00            
ATOM    173  C22 DF0     2      20.000  18.610  17.510  1.00  0.00            
ATOM    174  C23 DF0     2      24.700  18.290  18.180  1.00  0.00            
ATOM    175  C24 DF0     2      25.700  19.100  17.780  1.00  0.00            
ATOM    176  C25 DF0     2      25.490  20.590  17.550  1.00  0.00            
ATOM    177  C26 DF0     2      25.210  20.810  16.020  1.00  0.00            
ATOM    178  C27 DF0     2      26.570  21.000  15.270  1.00  0.00            
ATOM    179  C28 DF0     2      27.480  21.980  15.470  1.00  0.00            
ATOM    180  C29 DF0     2      28.790  21.890  14.790  1.00  0.00            
ATOM    181  C30 DF0     2      27.350  23.030  16.540  1.00  0.00            
ATOM    182  C31 DF0     2      27.080  18.530  17.670  1.00  0.00            
ATOM    183  O5  DF0     2      27.450  17.430  17.690  1.00  0.00            
ATOM    184  O6  DF0     2      27.990  19.340  17.180  1.00  0.00            
ATOM    185  H1  DF0     2      25.100  14.210  18.040  1.00  0.00            
ATOM    186  H2  DF0     2      26.750  14.920  17.800  1.00  0.00            
ATOM    187  H3  DF0     2      26.560  13.450  18.720  1.00  0.00            
ATOM    188  H4  DF0     2      25.040  16.420  17.380  1.00  0.00            
ATOM    189  H5  DF0     2      23.190  16.390  19.690  1.00  0.00            
ATOM    190  H6  DF0     2      23.010  15.400  18.270  1.00  0.00            
ATOM    191  H7  DF0     2      22.120  18.280  15.830  1.00  0.00            
ATOM    192  H8  DF0     2      23.340  17.100  16.120  1.00  0.00            
ATOM    193  H9  DF0     2      21.640  16.610  16.110  1.00  0.00            
ATOM    194  H10 DF0     2      23.040  19.710  17.800  1.00  0.00            
ATOM    195  H11 DF0     2      23.810  20.150  19.980  1.00  0.00            
ATOM    196  H12 DF0     2      23.580  18.420  20.440  1.00  0.00            
ATOM    197  H13 DF0     2      21.760  19.870  21.200  1.00  0.00            
ATOM    198  H14 DF0     2      20.920  21.370  20.130  1.00  0.00            
ATOM    199  H15 DF0     2      21.350  17.640  20.570  1.00  0.00            
ATOM    200  H16 DF0     2      18.170  20.210  21.140  1.00  0.00            
ATOM    201  H17 DF0     2      18.840  20.300  19.580  1.00  0.00            
ATOM    202  H18 DF0     2      17.560  19.130  19.920  1.00  0.00            
ATOM    203  H19 DF0     2      20.180  19.300  22.550  1.00  0.00            
ATOM    204  H20 DF0     2      20.270  17.580  22.660  1.00  0.00            
ATOM    205  H21 DF0     2      17.770  19.250  23.170  1.00  0.00            
ATOM    206  H22 DF0     2      18.640  18.240  24.300  1.00  0.00            
ATOM    207  H23 DF0     2      17.780  16.320  23.280  1.00  0.00            
ATOM    208  H24 DF0     2      16.260  17.610  24.430  1.00  0.00            
ATOM    209  H25 DF0     2      16.580  17.900  21.010  1.00  0.00            
ATOM    210  H26 DF0     2      15.570  15.770  21.750  1.00  0.00            
ATOM    211  H27 DF0     2      16.020  15.870  20.040  1.00  0.00            
ATOM    212  H28 DF0     2      17.040  14.900  21.080  1.00  0.00            
ATOM    213  H29 DF0     2      19.250  16.320  21.160  1.00  0.00            
ATOM    214  H30 DF0     2      18.010  16.860  18.530  1.00  0.00            
ATOM    215  H31 DF0     2      18.390  15.270  19.190  1.00  0.00            
ATOM    216  H32 DF0     2      20.150  15.860  17.650  1.00  0.00            
ATOM    217  H33 DF0     2      20.770  15.700  19.290  1.00  0.00            
ATOM    218  H34 DF0     2      19.910  18.180  16.500  1.00  0.00            
ATOM    219  H35 DF0     2      18.980  18.650  17.890  1.00  0.00            
ATOM    220  H36 DF0     2      20.340  19.650  17.400  1.00  0.00            
ATOM    221  H37 DF0     2      26.260  21.280  17.920  1.00  0.00            
ATOM    222  H38 DF0     2      24.640  20.920  18.160  1.00  0.00            
ATOM    223  H39 DF0     2      24.690  21.770  15.910  1.00  0.00            
ATOM    224  H40 DF0     2      24.610  20.020  15.560  1.00  0.00            
ATOM    225  H41 DF0     2      26.710  20.180  14.570  1.00  0.00            
ATOM    226  H42 DF0     2      28.860  21.090  14.040  1.00  0.00            
ATOM    227  H43 DF0     2      29.030  22.840  14.290  1.00  0.00            
ATOM    228  H44 DF0     2      29.590  21.840  15.540  1.00  0.00            
ATOM    229  H45 DF0     2      28.040  22.830  17.370  1.00  0.00            
ATOM    230  H46 DF0     2      27.560  24.040  16.180  1.00  0.00            
ATOM    231  H47 DF0     2      26.320  23.130  16.920  1.00  0.00            
ATOM    232  H48 DF0     2      27.420  20.080  16.900  1.00  0.00            
TER
ENDMDL
MODEL        1
ATOM      1  C1  BCD     1      12.880  20.950  16.810  1.00  0.00            
ATOM      2  O1  BCD     1      13.880  19.930  16.910  1.00  0.00            
ATOM      3  C2  BCD     1      13.540  22.290  16.930  1.00  0.00            
ATOM      4  O2  BCD     1      14.500  22.550  15.860  1.00  0.00            
ATOM      5  C3  BCD     1      14.240  22.450  18.280  1.00  0.00            
ATOM      6  O3  BCD     1      14.870  23.790  18.400  1.00  0.00            
ATOM      7  C4  BCD     1      13.100  22.210  19.370  1.00  0.00            
ATOM      8  C5  BCD     1      12.450  20.840  19.160  1.00  0.00            
ATOM      9  O4  BCD     1      11.850  20.810  17.850  1.00  0.00            
ATOM     10  C6  BCD     1      11.360  20.660  20.230  1.00  0.00            
ATOM     11  O5  BCD     1      11.020  19.280  20.290  1.00  0.00            
ATOM     12  H1  BCD     1      12.320  20.870  15.870  1.00  0.00            
ATOM     13  H2  BCD     1      12.820  23.120  16.850  1.00  0.00            
ATOM     14  H3  BCD     1      14.680  23.480  16.010  1.00  0.00            
ATOM     15  H4  BCD     1      15.030  21.720  18.500  1.00  0.00            
ATOM     16  H5  BCD     1      14.780  24.090  19.320  1.00  0.00            
ATOM     17  H6  BCD     1      12.300  22.950  19.230  1.00  0.00            
ATOM     18  H7  BCD     1      13.240  20.070  19.190  1.00  0.00            
ATOM     19  H8  BCD     1      11.600  20.890  21.280  1.00  0.00            
ATOM     20  H9  BCD     1      10.490  21.280  19.990  1.00  0.00            
ATOM     21  H10 BCD     1      10.940  18.990  19.380  1.00  0.00            
ATOM     22  C7  BCD     1      15.460  16.640  14.760  1.00  0.00            
ATOM     23  O6  BCD     1      16.540  16.300  15.590  1.00  0.00            
ATOM     24  C8  BCD     1      15.670  18.030  14.110  1.00  0.00            
ATOM     25  O7  BCD     1      16.940  18.100  13.530  1.00  0.00            
ATOM     26  C9  BCD     1      15.410  19.180  15.150  1.00  0.00            
ATOM     27  O8  BCD     1      15.260  20.420  14.490  1.00  0.00            
ATOM     28  C10 BCD     1      14.040  18.990  15.860  1.00  0.00            
ATOM     29  C11 BCD     1      14.050  17.620  16.500  1.00  0.00            
ATOM     30  O9  BCD     1      14.200  16.650  15.460  1.00  0.00            
ATOM     31  C12 BCD     1      12.770  17.220  17.180  1.00  0.00            
ATOM     32  O10 BCD     1      11.610  17.440  16.370  1.00  0.00            
ATOM     33  H11 BCD     1      15.330  15.890  13.970  1.00  0.00            
ATOM     34  H12 BCD     1      14.920  18.110  13.310  1.00  0.00            
ATOM     35  H13 BCD     1      16.870  18.950  13.090  1.00  0.00            
ATOM     36  H14 BCD     1      16.280  19.220  15.820  1.00  0.00            
ATOM     37  H15 BCD     1      15.020  21.130  15.090  1.00  0.00            
ATOM     38  H16 BCD     1      13.220  19.110  15.150  1.00  0.00            
ATOM     39  H17 BCD     1      14.820  17.450  17.270  1.00  0.00            
ATOM     40  H18 BCD     1      12.790  16.160  17.460  1.00  0.00            
ATOM     41  H19 BCD     1      12.520  17.660  18.150  1.00  0.00            
ATOM     42  H20 BCD     1      10.870  16.980  16.790  1.00  0.00            
ATOM     43  C13 BCD     1      19.460  13.490  16.090  1.00  0.00            
ATOM     44  O11 BCD     1      19.530  13.980  17.430  1.00  0.00            
ATOM     45  C14 BCD     1      19.790  14.590  15.110  1.00  0.00            
ATOM     46  O12 BCD     1      21.180  15.000  15.350  1.00  0.00            
ATOM     47  C15 BCD     1      18.860  15.730  15.200  1.00  0.00            
ATOM     48  O13 BCD     1      19.230  16.770  14.190  1.00  0.00            
ATOM     49  C16 BCD     1      17.380  15.260  15.060  1.00  0.00            
ATOM     50  C17 BCD     1      17.080  14.060  15.900  1.00  0.00            
ATOM     51  O14 BCD     1      18.150  13.050  15.770  1.00  0.00            
ATOM     52  C18 BCD     1      15.700  13.420  15.580  1.00  0.00            
ATOM     53  O15 BCD     1      15.370  12.220  16.210  1.00  0.00            
ATOM     54  H21 BCD     1      20.130  12.650  15.920  1.00  0.00            
ATOM     55  H22 BCD     1      19.760  14.070  14.140  1.00  0.00            
ATOM     56  H23 BCD     1      21.210  15.910  15.050  1.00  0.00            
ATOM     57  H24 BCD     1      18.960  16.160  16.200  1.00  0.00            
ATOM     58  H25 BCD     1      18.490  17.380  14.050  1.00  0.00            
ATOM     59  H26 BCD     1      17.210  15.100  13.980  1.00  0.00            
ATOM     60  H27 BCD     1      16.970  14.310  16.970  1.00  0.00            
ATOM     61  H28 BCD     1      14.930  14.150  15.870  1.00  0.00            
ATOM     62  H29 BCD     1      15.820  13.290  14.500  1.00  0.00            
ATOM     63  H30 BCD     1      16.150  11.670  16.190  1.00  0.00            
ATOM     64  C19 BCD     1      20.470  13.100  21.290  1.00  0.00            
ATOM     65  O16 BCD     1      19.590  14.230  21.660  1.00  0.00            
ATOM     66  C20 BCD     1      21.630  13.530  20.430  1.00  0.00            
ATOM     67  O17 BCD     1      22.320  14.570  21.080  1.00  0.00            
ATOM     68  C21 BCD     1      21.210  14.040  19.050  1.00  0.00            
ATOM     69  O18 BCD     1      22.320  14.360  18.150  1.00  0.00            
ATOM     70  C22 BCD     1      20.140  13.120  18.400  1.00  0.00            
ATOM     71  C23 BCD     1      19.100  12.550  19.350  1.00  0.00            
ATOM     72  O19 BCD     1      19.760  12.100  20.560  1.00  0.00            
ATOM     73  C24 BCD     1      18.100  11.500  18.870  1.00  0.00            
ATOM     74  O20 BCD     1      16.950  11.610  19.630  1.00  0.00            
ATOM     75  H31 BCD     1      20.880  12.710  22.230  1.00  0.00            
ATOM     76  H32 BCD     1      22.320  12.680  20.360  1.00  0.00            
ATOM     77  H33 BCD     1      23.090  14.670  20.520  1.00  0.00            
ATOM     78  H34 BCD     1      20.550  14.890  19.260  1.00  0.00            
ATOM     79  H35 BCD     1      22.010  14.650  17.290  1.00  0.00            
ATOM     80  H36 BCD     1      20.630  12.290  17.880  1.00  0.00            
ATOM     81  H37 BCD     1      18.630  13.520  19.560  1.00  0.00            
ATOM     82  H38 BCD     1      17.950  11.800  17.830  1.00  0.00            
ATOM     83  H39 BCD     1      18.570  10.510  18.780  1.00  0.00            
ATOM     84  H40 BCD     1      16.950  11.000  20.370  1.00  0.00            
ATOM     85  C25 BCD     1      17.950  16.000  25.150  1.00  0.00            
ATOM     86  O21 BCD     1      17.610  17.280  24.530  1.00  0.00            
ATOM     87  C26 BCD     1      19.430  15.760  25.170  1.00  0.00            
ATOM     88  O22 BCD     1      20.200  16.840  25.750  1.00  0.00            
ATOM     89  C27 BCD     1      19.890  15.600  23.700  1.00  0.00            
ATOM     90  O23 BCD     1      21.400  15.470  23.650  1.00  0.00            
ATOM     91  C28 BCD     1      19.250  14.360  23.070  1.00  0.00            
ATOM     92  C29 BCD     1      17.740  14.470  23.290  1.00  0.00            
ATOM     93  O24 BCD     1      17.290  14.930  24.560  1.00  0.00            
ATOM     94  C30 BCD     1      17.030  13.200  22.890  1.00  0.00            
ATOM     95  O25 BCD     1      17.350  12.140  23.780  1.00  0.00            
ATOM     96  H41 BCD     1      17.580  16.100  26.180  1.00  0.00            
ATOM     97  H42 BCD     1      19.630  14.790  25.650  1.00  0.00            
ATOM     98  H43 BCD     1      19.870  17.700  25.460  1.00  0.00            
ATOM     99  H44 BCD     1      19.700  16.480  23.070  1.00  0.00            
ATOM    100  H45 BCD     1      21.600  15.520  22.710  1.00  0.00            
ATOM    101  H46 BCD     1      19.520  13.460  23.630  1.00  0.00            
ATOM    102  H47 BCD     1      17.380  15.300  22.670  1.00  0.00            
ATOM    103  H48 BCD     1      15.930  13.260  22.900  1.00  0.00            
ATOM    104  H49 BCD     1      17.400  12.930  21.890  1.00  0.00            
ATOM    105  H50 BCD     1      16.510  12.110  24.250  1.00  0.00            
ATOM    106  C31 BCD     1      16.200  21.040  25.500  1.00  0.00            
ATOM    107  O26 BCD     1      15.690  21.230  24.170  1.00  0.00            
ATOM    108  C32 BCD     1      17.680  20.930  25.530  1.00  0.00            
ATOM    109  O27 BCD     1      18.330  22.060  24.900  1.00  0.00            
ATOM    110  C33 BCD     1      18.150  19.580  24.960  1.00  0.00            
ATOM    111  C34 BCD     1      17.320  18.360  25.460  1.00  0.00            
ATOM    112  C35 BCD     1      15.830  18.600  25.400  1.00  0.00            
ATOM    113  O28 BCD     1      15.570  19.860  26.080  1.00  0.00            
ATOM    114  C36 BCD     1      15.080  17.410  25.790  1.00  0.00            
ATOM    115  O29 BCD     1      15.250  17.050  27.200  1.00  0.00            
ATOM    116  O30 BCD     1      19.600  19.360  25.150  1.00  0.00            
ATOM    117  H51 BCD     1      15.870  21.830  26.180  1.00  0.00            
ATOM    118  H52 BCD     1      18.040  21.040  26.560  1.00  0.00            
ATOM    119  H53 BCD     1      19.160  22.100  25.380  1.00  0.00            
ATOM    120  H54 BCD     1      18.060  19.580  23.870  1.00  0.00            
ATOM    121  H55 BCD     1      20.090  20.190  25.210  1.00  0.00            
ATOM    122  H56 BCD     1      17.540  18.130  26.510  1.00  0.00            
ATOM    123  H57 BCD     1      15.590  18.750  24.340  1.00  0.00            
ATOM    124  H58 BCD     1      14.020  17.600  25.570  1.00  0.00            
ATOM    125  H59 BCD     1      15.290  16.580  25.100  1.00  0.00            
ATOM    126  H60 BCD     1      14.840  16.200  27.380  1.00  0.00            
ATOM    127  C37 BCD     1      13.340  23.290  21.490  1.00  0.00            
ATOM    128  O31 BCD     1      13.720  22.270  20.600  1.00  0.00            
ATOM    129  C38 BCD     1      14.590  24.070  22.030  1.00  0.00            
ATOM    130  O32 BCD     1      15.370  24.640  20.950  1.00  0.00            
ATOM    131  C39 BCD     1      15.550  23.180  22.900  1.00  0.00            
ATOM    132  O33 BCD     1      16.580  23.990  23.570  1.00  0.00            
ATOM    133  C40 BCD     1      14.780  22.310  23.850  1.00  0.00            
ATOM    134  C41 BCD     1      13.510  21.690  23.300  1.00  0.00            
ATOM    135  O34 BCD     1      12.710  22.710  22.650  1.00  0.00            
ATOM    136  C42 BCD     1      12.670  21.170  24.440  1.00  0.00            
ATOM    137  O35 BCD     1      11.480  20.600  23.860  1.00  0.00            
ATOM    138  H61 BCD     1      12.650  23.970  20.990  1.00  0.00            
ATOM    139  H62 BCD     1      14.350  24.850  22.770  1.00  0.00            
ATOM    140  H63 BCD     1      16.280  24.330  21.030  1.00  0.00            
ATOM    141  H64 BCD     1      16.010  22.560  22.120  1.00  0.00            
ATOM    142  H65 BCD     1      17.230  23.390  23.940  1.00  0.00            
ATOM    143  H66 BCD     1      14.680  22.860  24.790  1.00  0.00            
ATOM    144  H67 BCD     1      13.820  20.870  22.640  1.00  0.00            
ATOM    145  H68 BCD     1      13.190  20.440  25.080  1.00  0.00            
ATOM    146  H69 BCD     1      12.350  21.980  25.110  1.00  0.00            
ATOM    147  H70 BCD     1      10.920  21.320  23.560  1.00  0.00            
ATOM    148  C1  DF0     2      23.150  19.190  25.290  1.00  0.00            
ATOM    149  C2  DF0     2      23.220  18.690  23.850  1.00  0.00            
ATOM    150  O1  DF0     2      23.760  17.680  23.450  1.00  0.00            
ATOM    151  O2  DF0     2      22.550  19.540  23.020  1.00  0.00            
ATOM    152  C3  DF0     2      22.680  19.420  21.600  1.00  0.00            
ATOM    153  C4  DF0     2      21.630  18.370  21.050  1.00  0.00            
ATOM    154  C5  DF0     2      20.970  19.040  19.840  1.00  0.00            
ATOM    155  C6  DF0     2      22.120  18.840  18.750  1.00  0.00            
ATOM    156  C7  DF0     2      21.000  20.550  20.330  1.00  0.00            
ATOM    157  C8  DF0     2      19.920  20.960  21.310  1.00  0.00            
ATOM    158  C9  DF0     2      18.460  20.670  20.750  1.00  0.00            
ATOM    159  O3  DF0     2      18.310  21.460  19.590  1.00  0.00            
ATOM    160  C10 DF0     2      18.370  19.110  20.460  1.00  0.00            
ATOM    161  C11 DF0     2      16.920  18.490  20.320  1.00  0.00            
ATOM    162  C12 DF0     2      16.110  19.160  19.210  1.00  0.00            
ATOM    163  C13 DF0     2      16.100  18.720  21.660  1.00  0.00            
ATOM    164  C14 DF0     2      14.750  18.000  21.700  1.00  0.00            
ATOM    165  C15 DF0     2      14.750  16.500  21.280  1.00  0.00            
ATOM    166  O4  DF0     2      13.430  15.990  21.190  1.00  0.00            
ATOM    167  C16 DF0     2      15.590  16.230  20.000  1.00  0.00            
ATOM    168  C17 DF0     2      15.650  14.740  19.670  1.00  0.00            
ATOM    169  C18 DF0     2      16.980  16.950  20.030  1.00  0.00            
ATOM    170  C19 DF0     2      18.010  16.570  18.960  1.00  0.00            
ATOM    171  C20 DF0     2      19.440  17.120  19.340  1.00  0.00            
ATOM    172  C21 DF0     2      19.480  18.610  19.400  1.00  0.00            
ATOM    173  C22 DF0     2      19.450  19.170  17.930  1.00  0.00            
ATOM    174  C23 DF0     2      22.350  20.710  21.010  1.00  0.00            
ATOM    175  C24 DF0     2      23.160  21.760  20.990  1.00  0.00            
ATOM    176  C25 DF0     2      22.650  23.140  20.370  1.00  0.00            
ATOM    177  C26 DF0     2      23.250  23.470  19.020  1.00  0.00            
ATOM    178  C27 DF0     2      22.720  22.630  17.890  1.00  0.00            
ATOM    179  C28 DF0     2      23.390  21.760  17.080  1.00  0.00            
ATOM    180  C29 DF0     2      22.690  21.070  15.940  1.00  0.00            
ATOM    181  C30 DF0     2      24.870  21.640  16.830  1.00  0.00            
ATOM    182  C31 DF0     2      24.480  21.790  21.630  1.00  0.00            
ATOM    183  O5  DF0     2      25.160  20.820  21.920  1.00  0.00            
ATOM    184  O6  DF0     2      25.070  22.960  21.650  1.00  0.00            
ATOM    185  H1  DF0     2      23.710  18.500  25.940  1.00  0.00            
ATOM    186  H2  DF0     2      23.500  20.230  25.380  1.00  0.00            
ATOM    187  H3  DF0     2      22.170  19.320  25.760  1.00  0.00            
ATOM    188  H4  DF0     2      23.730  19.160  21.390  1.00  0.00            
ATOM    189  H5  DF0     2      20.940  18.180  21.880  1.00  0.00            
ATOM    190  H6  DF0     2      22.130  17.430  20.800  1.00  0.00            
ATOM    191  H7  DF0     2      22.240  17.810  18.390  1.00  0.00            
ATOM    192  H8  DF0     2      21.920  19.500  17.890  1.00  0.00            
ATOM    193  H9  DF0     2      23.080  19.230  19.090  1.00  0.00            
ATOM    194  H10 DF0     2      20.950  21.160  19.420  1.00  0.00            
ATOM    195  H11 DF0     2      19.820  22.010  21.620  1.00  0.00            
ATOM    196  H12 DF0     2      20.140  20.340  22.180  1.00  0.00            
ATOM    197  H13 DF0     2      17.710  21.010  21.480  1.00  0.00            
ATOM    198  H14 DF0     2      18.110  22.350  19.930  1.00  0.00            
ATOM    199  H15 DF0     2      18.750  18.610  21.360  1.00  0.00            
ATOM    200  H16 DF0     2      16.130  20.240  19.380  1.00  0.00            
ATOM    201  H17 DF0     2      16.600  18.960  18.240  1.00  0.00            
ATOM    202  H18 DF0     2      15.060  18.860  19.160  1.00  0.00            
ATOM    203  H19 DF0     2      16.040  19.800  21.870  1.00  0.00            
ATOM    204  H20 DF0     2      16.640  18.260  22.490  1.00  0.00            
ATOM    205  H21 DF0     2      14.050  18.580  21.080  1.00  0.00            
ATOM    206  H22 DF0     2      14.350  18.140  22.710  1.00  0.00            
ATOM    207  H23 DF0     2      15.190  15.930  22.110  1.00  0.00            
ATOM    208  H24 DF0     2      12.910  16.600  21.750  1.00  0.00            
ATOM    209  H25 DF0     2      14.930  16.590  19.200  1.00  0.00            
ATOM    210  H26 DF0     2      14.720  14.210  19.900  1.00  0.00            
ATOM    211  H27 DF0     2      15.670  14.710  18.570  1.00  0.00            
ATOM    212  H28 DF0     2      16.520  14.190  20.040  1.00  0.00            
ATOM    213  H29 DF0     2      17.490  16.520  20.900  1.00  0.00            
ATOM    214  H30 DF0     2      17.620  16.910  17.990  1.00  0.00            
ATOM    215  H31 DF0     2      18.060  15.480  18.900  1.00  0.00            
ATOM    216  H32 DF0     2      20.190  16.750  18.630  1.00  0.00            
ATOM    217  H33 DF0     2      19.820  16.710  20.280  1.00  0.00            
ATOM    218  H34 DF0     2      19.720  20.230  17.870  1.00  0.00            
ATOM    219  H35 DF0     2      20.120  18.630  17.250  1.00  0.00            
ATOM    220  H36 DF0     2      18.500  19.010  17.400  1.00  0.00            
ATOM    221  H37 DF0     2      22.750  23.990  21.050  1.00  0.00            
ATOM    222  H38 DF0     2      21.570  23.180  20.220  1.00  0.00            
ATOM    223  H39 DF0     2      24.350  23.530  19.080  1.00  0.00            
ATOM    224  H40 DF0     2      22.970  24.510  18.820  1.00  0.00            
ATOM    225  H41 DF0     2      21.630  22.670  17.830  1.00  0.00            
ATOM    226  H42 DF0     2      22.940  21.470  14.960  1.00  0.00            
ATOM    227  H43 DF0     2      23.110  20.060  15.830  1.00  0.00            
ATOM    228  H44 DF0     2      21.600  20.950  16.070  1.00  0.00            
ATOM    229  H45 DF0     2      25.470  22.270  17.500  1.00  0.00            
ATOM    230  H46 DF0     2      25.230  20.630  17.050  1.00  0.00            
ATOM    231  H47 DF0     2      25.130  21.880  15.790  1.00  0.00            
ATOM    232  H48 DF0     2      25.900  22.690  22.090  1.00  0.00            
TER
ENDMDL
MODEL        1
ATOM      1  C1  BCD     1      20.640  19.430  18.450  1.00  0.00            
ATOM      2  O1  BCD     1      21.100  18.430  19.380  1.00  0.00            
ATOM      3  C2  BCD     1      21.780  20.150  17.940  1.00  0.00            
ATOM      4  O2  BCD     1      22.690  19.270  17.290  1.00  0.00            
ATOM      5  C3  BCD     1      22.450  21.030  18.980  1.00  0.00            
ATOM      6  O3  BCD     1      23.430  21.900  18.460  1.00  0.00            
ATOM      7  C4  BCD     1      21.480  21.910  19.870  1.00  0.00            
ATOM      8  C5  BCD     1      20.290  21.060  20.250  1.00  0.00            
ATOM      9  O4  BCD     1      19.750  20.330  19.120  1.00  0.00            
ATOM     10  C6  BCD     1      19.160  21.910  20.820  1.00  0.00            
ATOM     11  O5  BCD     1      18.800  23.030  19.970  1.00  0.00            
ATOM     12  H1  BCD     1      20.130  18.950  17.610  1.00  0.00            
ATOM     13  H2  BCD     1      21.440  20.810  17.130  1.00  0.00            
ATOM     14  H3  BCD     1      23.160  19.760  16.600  1.00  0.00            
ATOM     15  H4  BCD     1      22.930  20.330  19.680  1.00  0.00            
ATOM     16  H5  BCD     1      23.800  22.470  19.130  1.00  0.00            
ATOM     17  H6  BCD     1      21.240  22.770  19.240  1.00  0.00            
ATOM     18  H7  BCD     1      20.510  20.330  21.030  1.00  0.00            
ATOM     19  H8  BCD     1      18.280  21.260  20.940  1.00  0.00            
ATOM     20  H9  BCD     1      19.400  22.290  21.830  1.00  0.00            
ATOM     21  H10 BCD     1      18.820  22.740  19.050  1.00  0.00            
ATOM     22  C7  BCD     1      20.780  14.310  20.030  1.00  0.00            
ATOM     23  O6  BCD     1      21.630  14.280  21.150  1.00  0.00            
ATOM     24  C8  BCD     1      21.590  14.740  18.820  1.00  0.00            
ATOM     25  O7  BCD     1      22.750  13.860  18.640  1.00  0.00            
ATOM     26  C9  BCD     1      21.910  16.250  18.820  1.00  0.00            
ATOM     27  O8  BCD     1      22.480  16.610  17.580  1.00  0.00            
ATOM     28  C10 BCD     1      20.640  17.080  19.080  1.00  0.00            
ATOM     29  C11 BCD     1      19.880  16.530  20.300  1.00  0.00            
ATOM     30  O9  BCD     1      19.640  15.120  20.280  1.00  0.00            
ATOM     31  C12 BCD     1      18.680  17.340  20.500  1.00  0.00            
ATOM     32  O10 BCD     1      17.810  17.210  19.350  1.00  0.00            
ATOM     33  H11 BCD     1      20.380  13.300  19.920  1.00  0.00            
ATOM     34  H12 BCD     1      20.920  14.590  17.960  1.00  0.00            
ATOM     35  H13 BCD     1      22.970  13.960  17.710  1.00  0.00            
ATOM     36  H14 BCD     1      22.570  16.380  19.690  1.00  0.00            
ATOM     37  H15 BCD     1      22.630  17.560  17.640  1.00  0.00            
ATOM     38  H16 BCD     1      20.010  17.180  18.190  1.00  0.00            
ATOM     39  H17 BCD     1      20.460  16.640  21.230  1.00  0.00            
ATOM     40  H18 BCD     1      18.180  17.060  21.430  1.00  0.00            
ATOM     41  H19 BCD     1      18.820  18.430  20.510  1.00  0.00            
ATOM     42  H20 BCD     1      17.120  17.870  19.470  1.00  0.00            
ATOM     43  C13 BCD     1      22.530  11.630  24.300  1.00  0.00            
ATOM     44  O11 BCD     1      23.000  12.780  25.020  1.00  0.00            
ATOM     45  C14 BCD     1      23.320  11.470  22.990  1.00  0.00            
ATOM     46  O12 BCD     1      24.660  11.230  23.340  1.00  0.00            
ATOM     47  C15 BCD     1      23.220  12.650  22.050  1.00  0.00            
ATOM     48  O13 BCD     1      23.950  12.520  20.850  1.00  0.00            
ATOM     49  C16 BCD     1      21.740  13.000  21.760  1.00  0.00            
ATOM     50  C17 BCD     1      20.970  13.030  23.120  1.00  0.00            
ATOM     51  O14 BCD     1      21.160  11.810  23.910  1.00  0.00            
ATOM     52  C18 BCD     1      19.460  13.210  23.010  1.00  0.00            
ATOM     53  O15 BCD     1      18.970  12.270  22.020  1.00  0.00            
ATOM     54  H21 BCD     1      22.570  10.740  24.940  1.00  0.00            
ATOM     55  H22 BCD     1      22.880  10.570  22.520  1.00  0.00            
ATOM     56  H23 BCD     1      24.960  10.900  22.490  1.00  0.00            
ATOM     57  H24 BCD     1      23.540  13.560  22.580  1.00  0.00            
ATOM     58  H25 BCD     1      23.560  13.000  20.110  1.00  0.00            
ATOM     59  H26 BCD     1      21.330  12.160  21.180  1.00  0.00            
ATOM     60  H27 BCD     1      21.340  13.890  23.700  1.00  0.00            
ATOM     61  H28 BCD     1      18.920  13.110  23.960  1.00  0.00            
ATOM     62  H29 BCD     1      19.320  14.220  22.600  1.00  0.00            
ATOM     63  H30 BCD     1      18.070  11.990  22.200  1.00  0.00            
ATOM     64  C19 BCD     1      24.870  14.420  28.330  1.00  0.00            
ATOM     65  O16 BCD     1      24.710  15.750  27.910  1.00  0.00            
ATOM     66  C20 BCD     1      25.770  13.560  27.420  1.00  0.00            
ATOM     67  O17 BCD     1      27.000  14.210  27.350  1.00  0.00            
ATOM     68  C21 BCD     1      25.100  13.200  26.080  1.00  0.00            
ATOM     69  O18 BCD     1      25.900  12.220  25.320  1.00  0.00            
ATOM     70  C22 BCD     1      23.620  12.700  26.290  1.00  0.00            
ATOM     71  C23 BCD     1      22.850  13.610  27.240  1.00  0.00            
ATOM     72  O19 BCD     1      23.520  13.860  28.450  1.00  0.00            
ATOM     73  C24 BCD     1      21.400  13.030  27.420  1.00  0.00            
ATOM     74  O20 BCD     1      21.450  11.680  27.970  1.00  0.00            
ATOM     75  H31 BCD     1      25.360  14.500  29.310  1.00  0.00            
ATOM     76  H32 BCD     1      25.850  12.660  28.030  1.00  0.00            
ATOM     77  H33 BCD     1      27.540  13.630  26.810  1.00  0.00            
ATOM     78  H34 BCD     1      24.990  14.080  25.430  1.00  0.00            
ATOM     79  H35 BCD     1      25.450  11.980  24.510  1.00  0.00            
ATOM     80  H36 BCD     1      23.790  11.680  26.640  1.00  0.00            
ATOM     81  H37 BCD     1      22.830  14.610  26.810  1.00  0.00            
ATOM     82  H38 BCD     1      20.870  13.750  28.050  1.00  0.00            
ATOM     83  H39 BCD     1      20.860  13.050  26.460  1.00  0.00            
ATOM     84  H40 BCD     1      21.190  11.070  27.270  1.00  0.00            
ATOM     85  C25 BCD     1      25.210  19.640  29.300  1.00  0.00            
ATOM     86  O21 BCD     1      25.170  20.060  27.950  1.00  0.00            
ATOM     87  C26 BCD     1      26.390  18.700  29.470  1.00  0.00            
ATOM     88  O22 BCD     1      27.620  19.400  29.270  1.00  0.00            
ATOM     89  C27 BCD     1      26.230  17.480  28.600  1.00  0.00            
ATOM     90  O23 BCD     1      27.440  16.620  28.690  1.00  0.00            
ATOM     91  C28 BCD     1      24.940  16.690  28.990  1.00  0.00            
ATOM     92  C29 BCD     1      23.770  17.690  28.800  1.00  0.00            
ATOM     93  O24 BCD     1      23.970  18.930  29.480  1.00  0.00            
ATOM     94  C30 BCD     1      22.420  17.100  29.340  1.00  0.00            
ATOM     95  O25 BCD     1      21.310  17.940  29.190  1.00  0.00            
ATOM     96  H41 BCD     1      25.270  20.540  29.930  1.00  0.00            
ATOM     97  H42 BCD     1      26.320  18.330  30.500  1.00  0.00            
ATOM     98  H43 BCD     1      28.120  19.240  30.070  1.00  0.00            
ATOM     99  H44 BCD     1      26.190  17.780  27.550  1.00  0.00            
ATOM    100  H45 BCD     1      27.250  15.770  28.300  1.00  0.00            
ATOM    101  H46 BCD     1      24.890  16.280  30.010  1.00  0.00            
ATOM    102  H47 BCD     1      23.610  17.880  27.730  1.00  0.00            
ATOM    103  H48 BCD     1      22.210  16.140  28.860  1.00  0.00            
ATOM    104  H49 BCD     1      22.610  16.940  30.400  1.00  0.00            
ATOM    105  H50 BCD     1      21.200  17.870  28.230  1.00  0.00            
ATOM    106  C31 BCD     1      25.250  23.480  25.800  1.00  0.00            
ATOM    107  O26 BCD     1      24.460  22.820  24.820  1.00  0.00            
ATOM    108  C32 BCD     1      26.580  22.760  25.930  1.00  0.00            
ATOM    109  O27 BCD     1      27.390  22.720  24.690  1.00  0.00            
ATOM    110  C33 BCD     1      26.450  21.430  26.590  1.00  0.00            
ATOM    111  C34 BCD     1      25.560  21.390  27.840  1.00  0.00            
ATOM    112  C35 BCD     1      24.310  22.260  27.640  1.00  0.00            
ATOM    113  O28 BCD     1      24.600  23.560  27.090  1.00  0.00            
ATOM    114  C36 BCD     1      23.540  22.580  28.930  1.00  0.00            
ATOM    115  O29 BCD     1      24.390  23.150  29.910  1.00  0.00            
ATOM    116  O30 BCD     1      27.730  20.840  26.910  1.00  0.00            
ATOM    117  H51 BCD     1      25.480  24.420  25.290  1.00  0.00            
ATOM    118  H52 BCD     1      27.110  23.400  26.650  1.00  0.00            
ATOM    119  H53 BCD     1      28.200  22.220  24.840  1.00  0.00            
ATOM    120  H54 BCD     1      25.900  20.740  25.930  1.00  0.00            
ATOM    121  H55 BCD     1      27.630  20.270  27.680  1.00  0.00            
ATOM    122  H56 BCD     1      26.200  21.730  28.670  1.00  0.00            
ATOM    123  H57 BCD     1      23.650  21.700  26.970  1.00  0.00            
ATOM    124  H58 BCD     1      22.650  23.170  28.700  1.00  0.00            
ATOM    125  H59 BCD     1      23.120  21.630  29.300  1.00  0.00            
ATOM    126  H60 BCD     1      23.950  23.020  30.750  1.00  0.00            
ATOM    127  C37 BCD     1      22.400  23.750  21.330  1.00  0.00            
ATOM    128  O31 BCD     1      22.170  22.260  21.080  1.00  0.00            
ATOM    129  C38 BCD     1      23.910  24.100  21.310  1.00  0.00            
ATOM    130  O32 BCD     1      24.450  23.920  20.020  1.00  0.00            
ATOM    131  C39 BCD     1      24.620  23.360  22.460  1.00  0.00            
ATOM    132  O33 BCD     1      26.060  23.630  22.460  1.00  0.00            
ATOM    133  C40 BCD     1      23.880  23.690  23.750  1.00  0.00            
ATOM    134  C41 BCD     1      22.410  23.400  23.630  1.00  0.00            
ATOM    135  O34 BCD     1      21.780  24.090  22.550  1.00  0.00            
ATOM    136  C42 BCD     1      21.720  23.830  24.900  1.00  0.00            
ATOM    137  O35 BCD     1      22.020  25.210  25.240  1.00  0.00            
ATOM    138  H61 BCD     1      21.860  24.380  20.620  1.00  0.00            
ATOM    139  H62 BCD     1      24.030  25.130  21.650  1.00  0.00            
ATOM    140  H63 BCD     1      25.360  24.220  20.010  1.00  0.00            
ATOM    141  H64 BCD     1      24.500  22.290  22.220  1.00  0.00            
ATOM    142  H65 BCD     1      26.470  23.210  23.220  1.00  0.00            
ATOM    143  H66 BCD     1      24.010  24.770  23.880  1.00  0.00            
ATOM    144  H67 BCD     1      22.310  22.300  23.600  1.00  0.00            
ATOM    145  H68 BCD     1      20.650  23.760  24.680  1.00  0.00            
ATOM    146  H69 BCD     1      21.920  23.210  25.780  1.00  0.00            
ATOM    147  H70 BCD     1      21.780  25.310  26.160  1.00  0.00            
ATOM    148  C1  DF0     2      30.510  18.920  27.710  1.00  0.00            
ATOM    149  C2  DF0     2      30.060  17.760  26.870  1.00  0.00            
ATOM    150  O1  DF0     2      30.370  16.610  27.080  1.00  0.00            
ATOM    151  O2  DF0     2      29.530  18.200  25.680  1.00  0.00            
ATOM    152  C3  DF0     2      29.290  17.290  24.600  1.00  0.00            
ATOM    153  C4  DF0     2      27.820  16.830  24.650  1.00  0.00            
ATOM    154  C5  DF0     2      27.350  16.970  23.130  1.00  0.00            
ATOM    155  C6  DF0     2      27.950  15.640  22.450  1.00  0.00            
ATOM    156  C7  DF0     2      28.140  18.260  22.680  1.00  0.00            
ATOM    157  C8  DF0     2      27.500  19.540  23.230  1.00  0.00            
ATOM    158  C9  DF0     2      25.970  19.650  22.960  1.00  0.00            
ATOM    159  O3  DF0     2      25.860  19.960  21.500  1.00  0.00            
ATOM    160  C10 DF0     2      25.170  18.390  23.460  1.00  0.00            
ATOM    161  C11 DF0     2      23.600  18.590  23.550  1.00  0.00            
ATOM    162  C12 DF0     2      22.960  18.780  22.090  1.00  0.00            
ATOM    163  C13 DF0     2      23.310  19.830  24.380  1.00  0.00            
ATOM    164  C14 DF0     2      21.860  20.000  24.720  1.00  0.00            
ATOM    165  C15 DF0     2      21.180  18.830  25.400  1.00  0.00            
ATOM    166  O4  DF0     2      19.810  19.060  25.530  1.00  0.00            
ATOM    167  C16 DF0     2      21.480  17.520  24.680  1.00  0.00            
ATOM    168  C17 DF0     2      20.890  16.270  25.500  1.00  0.00            
ATOM    169  C18 DF0     2      23.020  17.390  24.360  1.00  0.00            
ATOM    170  C19 DF0     2      23.490  16.000  23.860  1.00  0.00            
ATOM    171  C20 DF0     2      25.040  15.890  23.810  1.00  0.00            
ATOM    172  C21 DF0     2      25.730  17.020  22.910  1.00  0.00            
ATOM    173  C22 DF0     2      25.340  16.760  21.410  1.00  0.00            
ATOM    174  C23 DF0     2      29.520  18.000  23.320  1.00  0.00            
ATOM    175  C24 DF0     2      30.720  18.390  22.760  1.00  0.00            
ATOM    176  C25 DF0     2      30.760  19.050  21.350  1.00  0.00            
ATOM    177  C26 DF0     2      30.590  18.070  20.160  1.00  0.00            
ATOM    178  C27 DF0     2      31.760  17.230  20.110  1.00  0.00            
ATOM    179  C28 DF0     2      32.800  17.300  19.250  1.00  0.00            
ATOM    180  C29 DF0     2      33.840  16.250  19.280  1.00  0.00            
ATOM    181  C30 DF0     2      33.020  18.290  18.190  1.00  0.00            
ATOM    182  C31 DF0     2      32.040  18.120  23.430  1.00  0.00            
ATOM    183  O5  DF0     2      32.250  17.830  24.610  1.00  0.00            
ATOM    184  O6  DF0     2      33.060  18.520  22.680  1.00  0.00            
ATOM    185  H1  DF0     2      31.580  18.700  27.670  1.00  0.00            
ATOM    186  H2  DF0     2      30.310  19.890  27.220  1.00  0.00            
ATOM    187  H3  DF0     2      30.150  18.850  28.740  1.00  0.00            
ATOM    188  H4  DF0     2      30.050  16.510  24.730  1.00  0.00            
ATOM    189  H5  DF0     2      27.320  17.510  25.350  1.00  0.00            
ATOM    190  H6  DF0     2      27.660  15.780  24.920  1.00  0.00            
ATOM    191  H7  DF0     2      27.260  14.800  22.530  1.00  0.00            
ATOM    192  H8  DF0     2      28.040  15.900  21.390  1.00  0.00            
ATOM    193  H9  DF0     2      28.980  15.360  22.710  1.00  0.00            
ATOM    194  H10 DF0     2      28.140  18.280  21.590  1.00  0.00            
ATOM    195  H11 DF0     2      27.930  20.440  22.790  1.00  0.00            
ATOM    196  H12 DF0     2      27.760  19.540  24.300  1.00  0.00            
ATOM    197  H13 DF0     2      25.680  20.610  23.390  1.00  0.00            
ATOM    198  H14 DF0     2      26.280  20.780  21.210  1.00  0.00            
ATOM    199  H15 DF0     2      25.440  18.380  24.530  1.00  0.00            
ATOM    200  H16 DF0     2      22.060  18.180  21.920  1.00  0.00            
ATOM    201  H17 DF0     2      22.630  19.820  21.970  1.00  0.00            
ATOM    202  H18 DF0     2      23.600  18.640  21.210  1.00  0.00            
ATOM    203  H19 DF0     2      23.650  20.690  23.780  1.00  0.00            
ATOM    204  H20 DF0     2      23.860  19.890  25.330  1.00  0.00            
ATOM    205  H21 DF0     2      21.290  20.260  23.830  1.00  0.00            
ATOM    206  H22 DF0     2      21.780  20.840  25.420  1.00  0.00            
ATOM    207  H23 DF0     2      21.640  18.710  26.390  1.00  0.00            
ATOM    208  H24 DF0     2      19.560  19.760  26.160  1.00  0.00            
ATOM    209  H25 DF0     2      21.030  17.560  23.680  1.00  0.00            
ATOM    210  H26 DF0     2      21.440  16.130  26.440  1.00  0.00            
ATOM    211  H27 DF0     2      19.820  16.320  25.730  1.00  0.00            
ATOM    212  H28 DF0     2      21.070  15.320  24.980  1.00  0.00            
ATOM    213  H29 DF0     2      23.430  17.520  25.370  1.00  0.00            
ATOM    214  H30 DF0     2      23.040  15.910  22.870  1.00  0.00            
ATOM    215  H31 DF0     2      23.060  15.160  24.420  1.00  0.00            
ATOM    216  H32 DF0     2      25.270  14.860  23.480  1.00  0.00            
ATOM    217  H33 DF0     2      25.440  15.960  24.820  1.00  0.00            
ATOM    218  H34 DF0     2      25.880  15.910  20.970  1.00  0.00            
ATOM    219  H35 DF0     2      24.290  16.510  21.230  1.00  0.00            
ATOM    220  H36 DF0     2      25.490  17.650  20.780  1.00  0.00            
ATOM    221  H37 DF0     2      31.620  19.700  21.190  1.00  0.00            
ATOM    222  H38 DF0     2      29.870  19.690  21.300  1.00  0.00            
ATOM    223  H39 DF0     2      30.550  18.650  19.230  1.00  0.00            
ATOM    224  H40 DF0     2      29.670  17.480  20.160  1.00  0.00            
ATOM    225  H41 DF0     2      31.700  16.380  20.790  1.00  0.00            
ATOM    226  H42 DF0     2      34.760  16.590  19.770  1.00  0.00            
ATOM    227  H43 DF0     2      33.490  15.410  19.890  1.00  0.00            
ATOM    228  H44 DF0     2      34.080  15.950  18.250  1.00  0.00            
ATOM    229  H45 DF0     2      32.420  19.200  18.180  1.00  0.00            
ATOM    230  H46 DF0     2      34.030  18.700  18.260  1.00  0.00            
ATOM    231  H47 DF0     2      32.920  17.850  17.190  1.00  0.00            
ATOM    232  H48 DF0     2      32.590  18.650  21.840  1.00  0.00            
TER
ENDMDL
MODEL        1
ATOM      1  C1  BCD     1      17.170  17.540  20.350  1.00  0.00            
ATOM      2  O1  BCD     1      18.300  17.680  21.170  1.00  0.00            
ATOM      3  C2  BCD     1      17.080  18.740  19.390  1.00  0.00            
ATOM      4  O2  BCD     1      18.230  18.810  18.590  1.00  0.00            
ATOM      5  C3  BCD     1      16.770  20.010  20.180  1.00  0.00            
ATOM      6  O3  BCD     1      16.580  21.130  19.340  1.00  0.00            
ATOM      7  C4  BCD     1      15.570  19.890  21.060  1.00  0.00            
ATOM      8  C5  BCD     1      15.650  18.610  21.840  1.00  0.00            
ATOM      9  O4  BCD     1      15.990  17.430  21.110  1.00  0.00            
ATOM     10  C6  BCD     1      14.420  18.330  22.730  1.00  0.00            
ATOM     11  O5  BCD     1      13.190  18.320  22.020  1.00  0.00            
ATOM     12  H1  BCD     1      17.280  16.650  19.720  1.00  0.00            
ATOM     13  H2  BCD     1      16.260  18.480  18.710  1.00  0.00            
ATOM     14  H3  BCD     1      18.110  19.540  17.990  1.00  0.00            
ATOM     15  H4  BCD     1      17.690  20.120  20.760  1.00  0.00            
ATOM     16  H5  BCD     1      16.160  21.840  19.830  1.00  0.00            
ATOM     17  H6  BCD     1      14.630  19.860  20.500  1.00  0.00            
ATOM     18  H7  BCD     1      16.460  18.700  22.560  1.00  0.00            
ATOM     19  H8  BCD     1      14.590  17.460  23.380  1.00  0.00            
ATOM     20  H9  BCD     1      14.430  19.190  23.400  1.00  0.00            
ATOM     21  H10 BCD     1      12.620  18.890  22.550  1.00  0.00            
ATOM     22  C7  BCD     1      21.590  15.580  22.190  1.00  0.00            
ATOM     23  O6  BCD     1      22.420  16.630  22.690  1.00  0.00            
ATOM     24  C8  BCD     1      21.310  15.650  20.710  1.00  0.00            
ATOM     25  O7  BCD     1      22.490  15.920  19.900  1.00  0.00            
ATOM     26  C9  BCD     1      20.290  16.720  20.410  1.00  0.00            
ATOM     27  O8  BCD     1      19.870  16.720  19.010  1.00  0.00            
ATOM     28  C10 BCD     1      19.090  16.520  21.370  1.00  0.00            
ATOM     29  C11 BCD     1      19.390  16.330  22.850  1.00  0.00            
ATOM     30  O9  BCD     1      20.460  15.450  22.990  1.00  0.00            
ATOM     31  C12 BCD     1      18.210  15.820  23.580  1.00  0.00            
ATOM     32  O10 BCD     1      17.880  14.460  23.090  1.00  0.00            
ATOM     33  H11 BCD     1      22.210  14.690  22.300  1.00  0.00            
ATOM     34  H12 BCD     1      20.800  14.750  20.340  1.00  0.00            
ATOM     35  H13 BCD     1      22.830  16.750  20.250  1.00  0.00            
ATOM     36  H14 BCD     1      20.780  17.660  20.710  1.00  0.00            
ATOM     37  H15 BCD     1      19.270  17.470  18.890  1.00  0.00            
ATOM     38  H16 BCD     1      18.530  15.640  21.060  1.00  0.00            
ATOM     39  H17 BCD     1      19.690  17.260  23.330  1.00  0.00            
ATOM     40  H18 BCD     1      18.460  15.870  24.640  1.00  0.00            
ATOM     41  H19 BCD     1      17.380  16.500  23.370  1.00  0.00            
ATOM     42  H20 BCD     1      18.590  13.850  23.310  1.00  0.00            
ATOM     43  C13 BCD     1      25.670  17.590  24.650  1.00  0.00            
ATOM     44  O11 BCD     1      24.810  18.520  25.330  1.00  0.00            
ATOM     45  C14 BCD     1      25.840  17.800  23.170  1.00  0.00            
ATOM     46  O12 BCD     1      26.280  19.200  22.970  1.00  0.00            
ATOM     47  C15 BCD     1      24.530  17.610  22.440  1.00  0.00            
ATOM     48  O13 BCD     1      24.740  17.590  21.050  1.00  0.00            
ATOM     49  C16 BCD     1      23.780  16.350  22.960  1.00  0.00            
ATOM     50  C17 BCD     1      23.830  16.050  24.430  1.00  0.00            
ATOM     51  O14 BCD     1      25.160  16.310  24.930  1.00  0.00            
ATOM     52  C18 BCD     1      23.400  14.580  24.730  1.00  0.00            
ATOM     53  O15 BCD     1      24.100  13.580  23.950  1.00  0.00            
ATOM     54  H21 BCD     1      26.680  17.730  25.050  1.00  0.00            
ATOM     55  H22 BCD     1      26.470  17.040  22.700  1.00  0.00            
ATOM     56  H23 BCD     1      26.380  19.490  22.060  1.00  0.00            
ATOM     57  H24 BCD     1      23.920  18.490  22.690  1.00  0.00            
ATOM     58  H25 BCD     1      25.360  18.310  20.910  1.00  0.00            
ATOM     59  H26 BCD     1      24.070  15.480  22.350  1.00  0.00            
ATOM     60  H27 BCD     1      23.080  16.680  24.920  1.00  0.00            
ATOM     61  H28 BCD     1      23.540  14.430  25.810  1.00  0.00            
ATOM     62  H29 BCD     1      22.340  14.490  24.490  1.00  0.00            
ATOM     63  H30 BCD     1      23.540  12.790  23.970  1.00  0.00            
ATOM     64  C19 BCD     1      24.670  21.170  28.580  1.00  0.00            
ATOM     65  O16 BCD     1      23.360  21.590  28.060  1.00  0.00            
ATOM     66  C20 BCD     1      25.880  21.270  27.650  1.00  0.00            
ATOM     67  O17 BCD     1      26.160  22.610  27.420  1.00  0.00            
ATOM     68  C21 BCD     1      25.630  20.570  26.310  1.00  0.00            
ATOM     69  O18 BCD     1      26.790  20.670  25.490  1.00  0.00            
ATOM     70  C22 BCD     1      25.280  19.110  26.580  1.00  0.00            
ATOM     71  C23 BCD     1      24.150  19.010  27.670  1.00  0.00            
ATOM     72  O19 BCD     1      24.550  19.820  28.820  1.00  0.00            
ATOM     73  C24 BCD     1      23.890  17.560  28.080  1.00  0.00            
ATOM     74  O20 BCD     1      24.940  17.100  28.820  1.00  0.00            
ATOM     75  H31 BCD     1      24.940  21.550  29.570  1.00  0.00            
ATOM     76  H32 BCD     1      26.720  20.750  28.130  1.00  0.00            
ATOM     77  H33 BCD     1      26.670  22.700  26.610  1.00  0.00            
ATOM     78  H34 BCD     1      24.800  21.050  25.780  1.00  0.00            
ATOM     79  H35 BCD     1      26.570  20.270  24.640  1.00  0.00            
ATOM     80  H36 BCD     1      26.140  18.560  26.970  1.00  0.00            
ATOM     81  H37 BCD     1      23.270  19.390  27.150  1.00  0.00            
ATOM     82  H38 BCD     1      22.970  17.570  28.680  1.00  0.00            
ATOM     83  H39 BCD     1      23.740  17.000  27.150  1.00  0.00            
ATOM     84  H40 BCD     1      25.090  16.200  28.520  1.00  0.00            
ATOM     85  C25 BCD     1      20.140  24.180  29.000  1.00  0.00            
ATOM     86  O21 BCD     1      19.380  24.100  27.790  1.00  0.00            
ATOM     87  C26 BCD     1      21.510  24.830  28.900  1.00  0.00            
ATOM     88  O22 BCD     1      21.310  26.050  28.230  1.00  0.00            
ATOM     89  C27 BCD     1      22.520  23.850  28.250  1.00  0.00            
ATOM     90  O23 BCD     1      23.920  24.300  28.340  1.00  0.00            
ATOM     91  C28 BCD     1      22.580  22.470  28.860  1.00  0.00            
ATOM     92  C29 BCD     1      21.180  21.950  29.050  1.00  0.00            
ATOM     93  O24 BCD     1      20.250  22.870  29.630  1.00  0.00            
ATOM     94  C30 BCD     1      21.140  20.610  29.750  1.00  0.00            
ATOM     95  O25 BCD     1      21.580  20.840  31.060  1.00  0.00            
ATOM     96  H41 BCD     1      19.600  24.740  29.770  1.00  0.00            
ATOM     97  H42 BCD     1      21.860  25.020  29.920  1.00  0.00            
ATOM     98  H43 BCD     1      21.340  26.780  28.860  1.00  0.00            
ATOM     99  H44 BCD     1      22.350  23.760  27.170  1.00  0.00            
ATOM    100  H45 BCD     1      24.510  23.690  27.900  1.00  0.00            
ATOM    101  H46 BCD     1      22.920  22.560  29.900  1.00  0.00            
ATOM    102  H47 BCD     1      20.850  21.760  28.020  1.00  0.00            
ATOM    103  H48 BCD     1      20.080  20.300  29.720  1.00  0.00            
ATOM    104  H49 BCD     1      21.790  19.840  29.330  1.00  0.00            
ATOM    105  H50 BCD     1      20.840  21.020  31.650  1.00  0.00            
ATOM    106  C31 BCD     1      16.140  25.320  25.760  1.00  0.00            
ATOM    107  O26 BCD     1      16.210  24.010  25.160  1.00  0.00            
ATOM    108  C32 BCD     1      17.380  26.100  25.510  1.00  0.00            
ATOM    109  O27 BCD     1      17.540  26.400  24.110  1.00  0.00            
ATOM    110  C33 BCD     1      18.590  25.350  26.060  1.00  0.00            
ATOM    111  C34 BCD     1      18.380  25.030  27.530  1.00  0.00            
ATOM    112  C35 BCD     1      17.010  24.410  27.780  1.00  0.00            
ATOM    113  O28 BCD     1      15.950  25.180  27.180  1.00  0.00            
ATOM    114  C36 BCD     1      16.760  24.350  29.270  1.00  0.00            
ATOM    115  O29 BCD     1      16.650  25.650  29.810  1.00  0.00            
ATOM    116  O30 BCD     1      19.750  26.190  25.850  1.00  0.00            
ATOM    117  H51 BCD     1      15.290  25.900  25.410  1.00  0.00            
ATOM    118  H52 BCD     1      17.430  27.000  26.130  1.00  0.00            
ATOM    119  H53 BCD     1      18.430  26.750  24.000  1.00  0.00            
ATOM    120  H54 BCD     1      18.660  24.440  25.450  1.00  0.00            
ATOM    121  H55 BCD     1      20.290  26.040  26.620  1.00  0.00            
ATOM    122  H56 BCD     1      18.550  25.910  28.150  1.00  0.00            
ATOM    123  H57 BCD     1      16.980  23.360  27.440  1.00  0.00            
ATOM    124  H58 BCD     1      15.810  23.840  29.470  1.00  0.00            
ATOM    125  H59 BCD     1      17.590  23.860  29.790  1.00  0.00            
ATOM    126  H60 BCD     1      15.910  26.110  29.400  1.00  0.00            
ATOM    127  C37 BCD     1      14.350  21.740  22.150  1.00  0.00            
ATOM    128  O31 BCD     1      15.580  21.040  21.920  1.00  0.00            
ATOM    129  C38 BCD     1      14.580  23.150  21.850  1.00  0.00            
ATOM    130  O32 BCD     1      14.870  23.260  20.470  1.00  0.00            
ATOM    131  C39 BCD     1      15.610  23.800  22.820  1.00  0.00            
ATOM    132  O33 BCD     1      15.720  25.220  22.580  1.00  0.00            
ATOM    133  C40 BCD     1      15.180  23.560  24.260  1.00  0.00            
ATOM    134  C41 BCD     1      14.790  22.120  24.500  1.00  0.00            
ATOM    135  O34 BCD     1      13.880  21.640  23.500  1.00  0.00            
ATOM    136  C42 BCD     1      14.160  21.770  25.910  1.00  0.00            
ATOM    137  O35 BCD     1      12.820  22.070  25.780  1.00  0.00            
ATOM    138  H61 BCD     1      13.560  21.380  21.480  1.00  0.00            
ATOM    139  H62 BCD     1      13.630  23.660  22.090  1.00  0.00            
ATOM    140  H63 BCD     1      14.180  23.850  20.150  1.00  0.00            
ATOM    141  H64 BCD     1      16.490  23.170  22.620  1.00  0.00            
ATOM    142  H65 BCD     1      16.410  25.580  23.140  1.00  0.00            
ATOM    143  H66 BCD     1      14.270  24.170  24.410  1.00  0.00            
ATOM    144  H67 BCD     1      15.690  21.500  24.370  1.00  0.00            
ATOM    145  H68 BCD     1      14.290  20.730  26.250  1.00  0.00            
ATOM    146  H69 BCD     1      14.580  22.460  26.660  1.00  0.00            
ATOM    147  H70 BCD     1      12.520  22.570  25.020  1.00  0.00            
ATOM    148  C1  DF0     2      23.410  28.050  25.770  1.00  0.00            
ATOM    149  C2  DF0     2      24.070  26.830  25.210  1.00  0.00            
ATOM    150  O1  DF0     2      25.240  26.620  25.340  1.00  0.00            
ATOM    151  O2  DF0     2      23.240  26.160  24.450  1.00  0.00            
ATOM    152  C3  DF0     2      23.770  25.140  23.540  1.00  0.00            
ATOM    153  C4  DF0     2      23.360  23.800  24.090  1.00  0.00            
ATOM    154  C5  DF0     2      22.940  22.930  22.880  1.00  0.00            
ATOM    155  C6  DF0     2      24.300  22.660  22.200  1.00  0.00            
ATOM    156  C7  DF0     2      22.160  24.030  22.100  1.00  0.00            
ATOM    157  C8  DF0     2      20.840  24.310  22.750  1.00  0.00            
ATOM    158  C9  DF0     2      19.900  23.130  22.830  1.00  0.00            
ATOM    159  O3  DF0     2      19.520  22.760  21.480  1.00  0.00            
ATOM    160  C10 DF0     2      20.650  22.010  23.630  1.00  0.00            
ATOM    161  C11 DF0     2      19.700  20.910  24.350  1.00  0.00            
ATOM    162  C12 DF0     2      18.880  20.190  23.290  1.00  0.00            
ATOM    163  C13 DF0     2      18.730  21.620  25.300  1.00  0.00            
ATOM    164  C14 DF0     2      17.910  20.630  26.120  1.00  0.00            
ATOM    165  C15 DF0     2      18.650  19.540  26.940  1.00  0.00            
ATOM    166  O4  DF0     2      17.710  18.530  27.270  1.00  0.00            
ATOM    167  C16 DF0     2      19.680  18.890  26.000  1.00  0.00            
ATOM    168  C17 DF0     2      20.530  17.710  26.650  1.00  0.00            
ATOM    169  C18 DF0     2      20.570  19.970  25.260  1.00  0.00            
ATOM    170  C19 DF0     2      21.880  19.510  24.600  1.00  0.00            
ATOM    171  C20 DF0     2      22.750  20.680  24.120  1.00  0.00            
ATOM    172  C21 DF0     2      22.050  21.580  23.060  1.00  0.00            
ATOM    173  C22 DF0     2      21.960  20.730  21.740  1.00  0.00            
ATOM    174  C23 DF0     2      22.960  25.300  22.250  1.00  0.00            
ATOM    175  C24 DF0     2      23.010  26.390  21.390  1.00  0.00            
ATOM    176  C25 DF0     2      22.160  26.440  20.080  1.00  0.00            
ATOM    177  C26 DF0     2      23.000  25.920  18.880  1.00  0.00            
ATOM    178  C27 DF0     2      24.080  26.870  18.450  1.00  0.00            
ATOM    179  C28 DF0     2      25.390  26.860  18.710  1.00  0.00            
ATOM    180  C29 DF0     2      26.330  27.900  18.160  1.00  0.00            
ATOM    181  C30 DF0     2      26.020  25.740  19.570  1.00  0.00            
ATOM    182  C31 DF0     2      23.940  27.560  21.700  1.00  0.00            
ATOM    183  O5  DF0     2      25.100  27.470  22.110  1.00  0.00            
ATOM    184  O6  DF0     2      23.630  28.670  21.010  1.00  0.00            
ATOM    185  H1  DF0     2      22.330  27.890  25.830  1.00  0.00            
ATOM    186  H2  DF0     2      23.710  28.110  26.820  1.00  0.00            
ATOM    187  H3  DF0     2      23.700  28.900  25.130  1.00  0.00            
ATOM    188  H4  DF0     2      24.850  25.160  23.370  1.00  0.00            
ATOM    189  H5  DF0     2      22.530  24.010  24.770  1.00  0.00            
ATOM    190  H6  DF0     2      24.160  23.340  24.690  1.00  0.00            
ATOM    191  H7  DF0     2      24.770  21.850  22.780  1.00  0.00            
ATOM    192  H8  DF0     2      24.150  22.350  21.160  1.00  0.00            
ATOM    193  H9  DF0     2      24.900  23.560  22.010  1.00  0.00            
ATOM    194  H10 DF0     2      22.080  23.740  21.040  1.00  0.00            
ATOM    195  H11 DF0     2      20.270  25.100  22.230  1.00  0.00            
ATOM    196  H12 DF0     2      20.880  24.710  23.770  1.00  0.00            
ATOM    197  H13 DF0     2      19.050  23.420  23.460  1.00  0.00            
ATOM    198  H14 DF0     2      19.010  23.530  21.190  1.00  0.00            
ATOM    199  H15 DF0     2      20.870  22.610  24.520  1.00  0.00            
ATOM    200  H16 DF0     2      18.260  19.360  23.650  1.00  0.00            
ATOM    201  H17 DF0     2      18.230  20.870  22.720  1.00  0.00            
ATOM    202  H18 DF0     2      19.420  19.750  22.440  1.00  0.00            
ATOM    203  H19 DF0     2      18.090  22.320  24.750  1.00  0.00            
ATOM    204  H20 DF0     2      19.360  22.260  25.920  1.00  0.00            
ATOM    205  H21 DF0     2      17.120  20.090  25.590  1.00  0.00            
ATOM    206  H22 DF0     2      17.270  21.200  26.810  1.00  0.00            
ATOM    207  H23 DF0     2      19.090  19.900  27.880  1.00  0.00            
ATOM    208  H24 DF0     2      18.120  17.980  27.960  1.00  0.00            
ATOM    209  H25 DF0     2      19.090  18.330  25.270  1.00  0.00            
ATOM    210  H26 DF0     2      21.080  18.120  27.510  1.00  0.00            
ATOM    211  H27 DF0     2      19.880  16.930  27.060  1.00  0.00            
ATOM    212  H28 DF0     2      21.220  17.280  25.920  1.00  0.00            
ATOM    213  H29 DF0     2      20.830  20.660  26.070  1.00  0.00            
ATOM    214  H30 DF0     2      21.650  18.720  23.880  1.00  0.00            
ATOM    215  H31 DF0     2      22.460  18.900  25.300  1.00  0.00            
ATOM    216  H32 DF0     2      23.670  20.300  23.640  1.00  0.00            
ATOM    217  H33 DF0     2      22.990  21.330  24.970  1.00  0.00            
ATOM    218  H34 DF0     2      22.980  20.560  21.360  1.00  0.00            
ATOM    219  H35 DF0     2      21.740  19.690  21.990  1.00  0.00            
ATOM    220  H36 DF0     2      21.240  21.130  21.020  1.00  0.00            
ATOM    221  H37 DF0     2      21.870  27.490  19.940  1.00  0.00            
ATOM    222  H38 DF0     2      21.240  25.870  20.250  1.00  0.00            
ATOM    223  H39 DF0     2      22.340  25.690  18.040  1.00  0.00            
ATOM    224  H40 DF0     2      23.430  24.940  19.160  1.00  0.00            
ATOM    225  H41 DF0     2      23.730  27.720  17.860  1.00  0.00            
ATOM    226  H42 DF0     2      26.880  28.380  18.980  1.00  0.00            
ATOM    227  H43 DF0     2      27.050  27.370  17.520  1.00  0.00            
ATOM    228  H44 DF0     2      25.690  28.610  17.620  1.00  0.00            
ATOM    229  H45 DF0     2      26.720  25.190  18.930  1.00  0.00            
ATOM    230  H46 DF0     2      26.550  26.200  20.420  1.00  0.00            
ATOM    231  H47 DF0     2      25.320  25.050  20.050  1.00  0.00            
ATOM    232  H48 DF0     2      23.090  28.360  20.270  1.00  0.00            
TER
ENDMDL
MODEL        1
ATOM      1  C1  BCD     1      15.470  22.340  17.770  1.00  0.00            
ATOM      2  O1  BCD     1      16.760  22.140  17.170  1.00  0.00            
ATOM      3  C2  BCD     1      15.520  23.790  18.430  1.00  0.00            
ATOM      4  O2  BCD     1      16.010  24.670  17.410  1.00  0.00            
ATOM      5  C3  BCD     1      16.440  23.860  19.640  1.00  0.00            
ATOM      6  O3  BCD     1      16.400  25.230  20.090  1.00  0.00            
ATOM      7  C4  BCD     1      16.070  22.820  20.590  1.00  0.00            
ATOM      8  C5  BCD     1      16.050  21.500  19.930  1.00  0.00            
ATOM      9  O4  BCD     1      15.100  21.480  18.860  1.00  0.00            
ATOM     10  C6  BCD     1      15.690  20.440  20.970  1.00  0.00            
ATOM     11  O5  BCD     1      15.940  19.210  20.320  1.00  0.00            
ATOM     12  H1  BCD     1      14.710  22.380  16.990  1.00  0.00            
ATOM     13  H2  BCD     1      14.510  24.090  18.700  1.00  0.00            
ATOM     14  H3  BCD     1      15.870  25.570  17.720  1.00  0.00            
ATOM     15  H4  BCD     1      17.430  23.620  19.240  1.00  0.00            
ATOM     16  H5  BCD     1      16.910  25.250  20.900  1.00  0.00            
ATOM     17  H6  BCD     1      15.020  22.930  20.900  1.00  0.00            
ATOM     18  H7  BCD     1      17.070  21.300  19.570  1.00  0.00            
ATOM     19  H8  BCD     1      16.250  20.470  21.910  1.00  0.00            
ATOM     20  H9  BCD     1      14.640  20.460  21.290  1.00  0.00            
ATOM     21  H10 BCD     1      15.460  19.250  19.490  1.00  0.00            
ATOM     22  C7  BCD     1      18.700  20.680  13.760  1.00  0.00            
ATOM     23  O6  BCD     1      19.950  20.520  14.360  1.00  0.00            
ATOM     24  C8  BCD     1      18.180  22.110  13.730  1.00  0.00            
ATOM     25  O7  BCD     1      19.090  22.980  13.110  1.00  0.00            
ATOM     26  C9  BCD     1      17.840  22.580  15.150  1.00  0.00            
ATOM     27  O8  BCD     1      17.270  23.870  15.020  1.00  0.00            
ATOM     28  C10 BCD     1      16.810  21.660  15.780  1.00  0.00            
ATOM     29  C11 BCD     1      17.320  20.220  15.740  1.00  0.00            
ATOM     30  O9  BCD     1      17.730  19.820  14.420  1.00  0.00            
ATOM     31  C12 BCD     1      16.280  19.190  16.240  1.00  0.00            
ATOM     32  O10 BCD     1      14.940  19.240  15.720  1.00  0.00            
ATOM     33  H11 BCD     1      18.750  20.260  12.750  1.00  0.00            
ATOM     34  H12 BCD     1      17.180  22.060  13.280  1.00  0.00            
ATOM     35  H13 BCD     1      19.370  22.510  12.320  1.00  0.00            
ATOM     36  H14 BCD     1      18.680  22.530  15.850  1.00  0.00            
ATOM     37  H15 BCD     1      16.870  24.140  15.840  1.00  0.00            
ATOM     38  H16 BCD     1      15.830  21.790  15.310  1.00  0.00            
ATOM     39  H17 BCD     1      18.250  20.040  16.300  1.00  0.00            
ATOM     40  H18 BCD     1      16.720  18.200  16.040  1.00  0.00            
ATOM     41  H19 BCD     1      16.340  19.150  17.330  1.00  0.00            
ATOM     42  H20 BCD     1      15.020  18.980  14.800  1.00  0.00            
ATOM     43  C13 BCD     1      23.490  18.430  13.840  1.00  0.00            
ATOM     44  O11 BCD     1      24.040  18.370  15.190  1.00  0.00            
ATOM     45  C14 BCD     1      23.440  19.910  13.310  1.00  0.00            
ATOM     46  O12 BCD     1      24.610  20.590  13.600  1.00  0.00            
ATOM     47  C15 BCD     1      22.300  20.690  13.910  1.00  0.00            
ATOM     48  O13 BCD     1      22.130  21.920  13.180  1.00  0.00            
ATOM     49  C16 BCD     1      21.030  19.770  13.800  1.00  0.00            
ATOM     50  C17 BCD     1      21.200  18.460  14.570  1.00  0.00            
ATOM     51  O14 BCD     1      22.230  17.800  13.840  1.00  0.00            
ATOM     52  C18 BCD     1      19.980  17.590  14.640  1.00  0.00            
ATOM     53  O15 BCD     1      20.180  16.550  15.590  1.00  0.00            
ATOM     54  H21 BCD     1      24.130  17.880  13.140  1.00  0.00            
ATOM     55  H22 BCD     1      23.260  19.810  12.230  1.00  0.00            
ATOM     56  H23 BCD     1      24.600  21.490  13.260  1.00  0.00            
ATOM     57  H24 BCD     1      22.430  20.980  14.970  1.00  0.00            
ATOM     58  H25 BCD     1      21.330  22.320  13.510  1.00  0.00            
ATOM     59  H26 BCD     1      20.770  19.540  12.750  1.00  0.00            
ATOM     60  H27 BCD     1      21.540  18.470  15.610  1.00  0.00            
ATOM     61  H28 BCD     1      19.210  18.220  15.100  1.00  0.00            
ATOM     62  H29 BCD     1      19.460  17.360  13.710  1.00  0.00            
ATOM     63  H30 BCD     1      19.340  16.090  15.690  1.00  0.00            
ATOM     64  C19 BCD     1      26.870  17.200  17.910  1.00  0.00            
ATOM     65  O16 BCD     1      26.260  18.040  18.820  1.00  0.00            
ATOM     66  C20 BCD     1      27.440  18.000  16.750  1.00  0.00            
ATOM     67  O17 BCD     1      28.360  19.020  17.200  1.00  0.00            
ATOM     68  C21 BCD     1      26.170  18.680  16.090  1.00  0.00            
ATOM     69  O18 BCD     1      26.620  19.640  15.130  1.00  0.00            
ATOM     70  C22 BCD     1      25.230  17.630  15.510  1.00  0.00            
ATOM     71  C23 BCD     1      24.820  16.750  16.680  1.00  0.00            
ATOM     72  O19 BCD     1      25.970  16.240  17.240  1.00  0.00            
ATOM     73  C24 BCD     1      23.840  15.640  16.100  1.00  0.00            
ATOM     74  O20 BCD     1      24.400  14.990  14.850  1.00  0.00            
ATOM     75  H31 BCD     1      27.720  16.720  18.410  1.00  0.00            
ATOM     76  H32 BCD     1      27.760  17.260  16.010  1.00  0.00            
ATOM     77  H33 BCD     1      28.200  19.740  16.590  1.00  0.00            
ATOM     78  H34 BCD     1      25.690  19.290  16.860  1.00  0.00            
ATOM     79  H35 BCD     1      25.840  19.940  14.650  1.00  0.00            
ATOM     80  H36 BCD     1      25.780  17.150  14.690  1.00  0.00            
ATOM     81  H37 BCD     1      24.270  17.310  17.450  1.00  0.00            
ATOM     82  H38 BCD     1      23.740  14.920  16.910  1.00  0.00            
ATOM     83  H39 BCD     1      22.890  16.070  15.750  1.00  0.00            
ATOM     84  H40 BCD     1      23.910  15.410  14.140  1.00  0.00            
ATOM     85  C25 BCD     1      25.550  18.550  22.940  1.00  0.00            
ATOM     86  O21 BCD     1      24.400  19.300  22.690  1.00  0.00            
ATOM     87  C26 BCD     1      26.780  19.330  22.290  1.00  0.00            
ATOM     88  O22 BCD     1      26.900  20.650  22.830  1.00  0.00            
ATOM     89  C27 BCD     1      26.620  19.380  20.720  1.00  0.00            
ATOM     90  O23 BCD     1      27.850  20.010  20.110  1.00  0.00            
ATOM     91  C28 BCD     1      26.510  17.890  20.220  1.00  0.00            
ATOM     92  C29 BCD     1      25.340  17.230  20.910  1.00  0.00            
ATOM     93  O24 BCD     1      25.500  17.230  22.300  1.00  0.00            
ATOM     94  C30 BCD     1      25.240  15.770  20.530  1.00  0.00            
ATOM     95  O25 BCD     1      26.550  15.080  20.560  1.00  0.00            
ATOM     96  H41 BCD     1      25.790  18.410  24.000  1.00  0.00            
ATOM     97  H42 BCD     1      27.710  18.800  22.510  1.00  0.00            
ATOM     98  H43 BCD     1      27.690  20.920  22.360  1.00  0.00            
ATOM     99  H44 BCD     1      25.750  19.990  20.440  1.00  0.00            
ATOM    100  H45 BCD     1      27.970  19.600  19.250  1.00  0.00            
ATOM    101  H46 BCD     1      27.390  17.250  20.410  1.00  0.00            
ATOM    102  H47 BCD     1      24.350  17.640  20.690  1.00  0.00            
ATOM    103  H48 BCD     1      24.480  15.290  21.170  1.00  0.00            
ATOM    104  H49 BCD     1      24.870  15.710  19.500  1.00  0.00            
ATOM    105  H50 BCD     1      27.080  15.360  21.310  1.00  0.00            
ATOM    106  C31 BCD     1      21.200  21.100  24.780  1.00  0.00            
ATOM    107  O26 BCD     1      20.290  21.540  23.740  1.00  0.00            
ATOM    108  C32 BCD     1      22.530  21.750  24.700  1.00  0.00            
ATOM    109  O27 BCD     1      22.470  23.120  24.410  1.00  0.00            
ATOM    110  C33 BCD     1      23.560  21.170  23.710  1.00  0.00            
ATOM    111  C34 BCD     1      23.590  19.670  23.780  1.00  0.00            
ATOM    112  C35 BCD     1      22.160  19.140  23.770  1.00  0.00            
ATOM    113  O28 BCD     1      21.410  19.670  24.870  1.00  0.00            
ATOM    114  C36 BCD     1      22.200  17.620  24.010  1.00  0.00            
ATOM    115  O29 BCD     1      23.000  17.280  25.130  1.00  0.00            
ATOM    116  O30 BCD     1      24.810  21.770  24.000  1.00  0.00            
ATOM    117  H51 BCD     1      20.820  21.450  25.740  1.00  0.00            
ATOM    118  H52 BCD     1      22.960  21.530  25.690  1.00  0.00            
ATOM    119  H53 BCD     1      23.390  23.320  24.180  1.00  0.00            
ATOM    120  H54 BCD     1      23.160  21.510  22.750  1.00  0.00            
ATOM    121  H55 BCD     1      25.540  21.340  23.560  1.00  0.00            
ATOM    122  H56 BCD     1      24.090  19.470  24.740  1.00  0.00            
ATOM    123  H57 BCD     1      21.700  19.320  22.790  1.00  0.00            
ATOM    124  H58 BCD     1      21.160  17.270  24.080  1.00  0.00            
ATOM    125  H59 BCD     1      22.630  17.170  23.110  1.00  0.00            
ATOM    126  H60 BCD     1      22.720  17.840  25.860  1.00  0.00            
ATOM    127  C37 BCD     1      16.690  23.350  22.900  1.00  0.00            
ATOM    128  O31 BCD     1      17.000  22.850  21.660  1.00  0.00            
ATOM    129  C38 BCD     1      17.800  24.280  23.370  1.00  0.00            
ATOM    130  O32 BCD     1      17.820  25.350  22.420  1.00  0.00            
ATOM    131  C39 BCD     1      19.180  23.600  23.420  1.00  0.00            
ATOM    132  O33 BCD     1      20.210  24.480  23.860  1.00  0.00            
ATOM    133  C40 BCD     1      19.130  22.320  24.250  1.00  0.00            
ATOM    134  C41 BCD     1      17.860  21.490  23.970  1.00  0.00            
ATOM    135  O34 BCD     1      16.640  22.260  23.880  1.00  0.00            
ATOM    136  C42 BCD     1      17.620  20.600  25.110  1.00  0.00            
ATOM    137  O35 BCD     1      17.200  21.520  26.240  1.00  0.00            
ATOM    138  H61 BCD     1      15.720  23.860  22.960  1.00  0.00            
ATOM    139  H62 BCD     1      17.530  24.640  24.370  1.00  0.00            
ATOM    140  H63 BCD     1      18.000  26.070  23.030  1.00  0.00            
ATOM    141  H64 BCD     1      19.330  23.380  22.350  1.00  0.00            
ATOM    142  H65 BCD     1      20.930  23.860  24.020  1.00  0.00            
ATOM    143  H66 BCD     1      19.240  22.550  25.320  1.00  0.00            
ATOM    144  H67 BCD     1      18.010  20.810  23.120  1.00  0.00            
ATOM    145  H68 BCD     1      16.810  19.880  24.940  1.00  0.00            
ATOM    146  H69 BCD     1      18.520  20.040  25.400  1.00  0.00            
ATOM    147  H70 BCD     1      16.680  22.240  25.860  1.00  0.00            
ATOM    148  C1  DF0     2      26.230  24.560  24.180  1.00  0.00            
ATOM    149  C2  DF0     2      26.520  24.410  22.710  1.00  0.00            
ATOM    150  O1  DF0     2      27.690  24.120  22.410  1.00  0.00            
ATOM    151  O2  DF0     2      25.480  24.730  21.890  1.00  0.00            
ATOM    152  C3  DF0     2      25.690  24.580  20.460  1.00  0.00            
ATOM    153  C4  DF0     2      25.150  23.190  19.920  1.00  0.00            
ATOM    154  C5  DF0     2      24.270  23.560  18.730  1.00  0.00            
ATOM    155  C6  DF0     2      25.210  24.010  17.520  1.00  0.00            
ATOM    156  C7  DF0     2      23.630  24.870  19.170  1.00  0.00            
ATOM    157  C8  DF0     2      22.450  24.800  20.160  1.00  0.00            
ATOM    158  C9  DF0     2      21.350  23.840  19.660  1.00  0.00            
ATOM    159  O3  DF0     2      20.530  24.510  18.660  1.00  0.00            
ATOM    160  C10 DF0     2      21.980  22.490  19.320  1.00  0.00            
ATOM    161  C11 DF0     2      20.990  21.220  19.270  1.00  0.00            
ATOM    162  C12 DF0     2      19.770  21.340  18.250  1.00  0.00            
ATOM    163  C13 DF0     2      20.350  21.040  20.660  1.00  0.00            
ATOM    164  C14 DF0     2      19.490  19.780  20.920  1.00  0.00            
ATOM    165  C15 DF0     2      20.170  18.500  20.490  1.00  0.00            
ATOM    166  O4  DF0     2      19.320  17.400  20.620  1.00  0.00            
ATOM    167  C16 DF0     2      20.920  18.630  19.100  1.00  0.00            
ATOM    168  C17 DF0     2      21.760  17.300  18.890  1.00  0.00            
ATOM    169  C18 DF0     2      21.750  19.940  19.090  1.00  0.00            
ATOM    170  C19 DF0     2      22.770  20.020  17.870  1.00  0.00            
ATOM    171  C20 DF0     2      23.800  21.200  18.060  1.00  0.00            
ATOM    172  C21 DF0     2      23.140  22.580  18.210  1.00  0.00            
ATOM    173  C22 DF0     2      22.500  22.980  16.860  1.00  0.00            
ATOM    174  C23 DF0     2      24.770  25.630  19.850  1.00  0.00            
ATOM    175  C24 DF0     2      25.070  26.970  19.790  1.00  0.00            
ATOM    176  C25 DF0     2      24.090  27.910  19.140  1.00  0.00            
ATOM    177  C26 DF0     2      24.450  28.040  17.640  1.00  0.00            
ATOM    178  C27 DF0     2      23.250  28.590  16.930  1.00  0.00            
ATOM    179  C28 DF0     2      22.690  28.030  15.860  1.00  0.00            
ATOM    180  C29 DF0     2      21.390  28.510  15.240  1.00  0.00            
ATOM    181  C30 DF0     2      23.180  26.730  15.240  1.00  0.00            
ATOM    182  C31 DF0     2      26.400  27.490  20.330  1.00  0.00            
ATOM    183  O5  DF0     2      27.390  26.800  20.590  1.00  0.00            
ATOM    184  O6  DF0     2      26.610  28.800  20.180  1.00  0.00            
ATOM    185  H1  DF0     2      25.140  24.650  24.280  1.00  0.00            
ATOM    186  H2  DF0     2      26.580  23.630  24.630  1.00  0.00            
ATOM    187  H3  DF0     2      26.790  25.370  24.660  1.00  0.00            
ATOM    188  H4  DF0     2      26.740  24.730  20.180  1.00  0.00            
ATOM    189  H5  DF0     2      24.650  22.700  20.770  1.00  0.00            
ATOM    190  H6  DF0     2      26.010  22.580  19.630  1.00  0.00            
ATOM    191  H7  DF0     2      24.770  24.340  16.580  1.00  0.00            
ATOM    192  H8  DF0     2      25.940  24.790  17.770  1.00  0.00            
ATOM    193  H9  DF0     2      25.770  23.130  17.150  1.00  0.00            
ATOM    194  H10 DF0     2      23.250  25.490  18.340  1.00  0.00            
ATOM    195  H11 DF0     2      21.950  25.740  20.400  1.00  0.00            
ATOM    196  H12 DF0     2      22.740  24.460  21.160  1.00  0.00            
ATOM    197  H13 DF0     2      20.740  23.680  20.550  1.00  0.00            
ATOM    198  H14 DF0     2      20.000  25.150  19.160  1.00  0.00            
ATOM    199  H15 DF0     2      22.510  22.270  20.250  1.00  0.00            
ATOM    200  H16 DF0     2      19.400  22.370  18.190  1.00  0.00            
ATOM    201  H17 DF0     2      20.110  20.960  17.280  1.00  0.00            
ATOM    202  H18 DF0     2      18.960  20.630  18.440  1.00  0.00            
ATOM    203  H19 DF0     2      19.720  21.930  20.820  1.00  0.00            
ATOM    204  H20 DF0     2      21.120  21.140  21.440  1.00  0.00            
ATOM    205  H21 DF0     2      18.520  19.850  20.430  1.00  0.00            
ATOM    206  H22 DF0     2      19.190  19.670  21.970  1.00  0.00            
ATOM    207  H23 DF0     2      20.980  18.270  21.190  1.00  0.00            
ATOM    208  H24 DF0     2      18.970  17.260  19.720  1.00  0.00            
ATOM    209  H25 DF0     2      20.290  18.680  18.210  1.00  0.00            
ATOM    210  H26 DF0     2      21.190  16.370  19.010  1.00  0.00            
ATOM    211  H27 DF0     2      22.040  17.120  17.840  1.00  0.00            
ATOM    212  H28 DF0     2      22.630  17.260  19.550  1.00  0.00            
ATOM    213  H29 DF0     2      22.400  19.900  19.980  1.00  0.00            
ATOM    214  H30 DF0     2      22.130  20.240  17.010  1.00  0.00            
ATOM    215  H31 DF0     2      23.310  19.080  17.750  1.00  0.00            
ATOM    216  H32 DF0     2      24.470  21.240  17.200  1.00  0.00            
ATOM    217  H33 DF0     2      24.330  20.970  19.000  1.00  0.00            
ATOM    218  H34 DF0     2      23.250  22.690  16.110  1.00  0.00            
ATOM    219  H35 DF0     2      21.610  22.380  16.600  1.00  0.00            
ATOM    220  H36 DF0     2      22.330  24.060  16.880  1.00  0.00            
ATOM    221  H37 DF0     2      24.170  28.900  19.620  1.00  0.00            
ATOM    222  H38 DF0     2      23.040  27.620  19.190  1.00  0.00            
ATOM    223  H39 DF0     2      24.890  27.100  17.300  1.00  0.00            
ATOM    224  H40 DF0     2      25.320  28.720  17.610  1.00  0.00            
ATOM    225  H41 DF0     2      22.790  29.440  17.420  1.00  0.00            
ATOM    226  H42 DF0     2      21.010  29.500  15.540  1.00  0.00            
ATOM    227  H43 DF0     2      21.410  28.480  14.150  1.00  0.00            
ATOM    228  H44 DF0     2      20.560  27.830  15.470  1.00  0.00            
ATOM    229  H45 DF0     2      24.270  26.660  15.200  1.00  0.00            
ATOM    230  H46 DF0     2      22.750  25.860  15.750  1.00  0.00            
ATOM    231  H47 DF0     2      22.700  26.670  14.250  1.00  0.00            
ATOM    232  H48 DF0     2      25.790  29.190  19.820  1.00  0.00            
TER
ENDMDL
MODEL        1
ATOM      1  C1  BCD     1      17.500  20.050  16.750  1.00  0.00            
ATOM      2  O1  BCD     1      18.780  20.280  17.340  1.00  0.00            
ATOM      3  C2  BCD     1      16.700  21.370  16.660  1.00  0.00            
ATOM      4  O2  BCD     1      17.340  22.350  15.850  1.00  0.00            
ATOM      5  C3  BCD     1      16.380  21.990  18.050  1.00  0.00            
ATOM      6  O3  BCD     1      15.370  23.020  17.890  1.00  0.00            
ATOM      7  C4  BCD     1      15.790  20.880  18.870  1.00  0.00            
ATOM      8  C5  BCD     1      16.530  19.550  18.880  1.00  0.00            
ATOM      9  O4  BCD     1      16.860  19.100  17.490  1.00  0.00            
ATOM     10  C6  BCD     1      15.770  18.330  19.450  1.00  0.00            
ATOM     11  O5  BCD     1      14.430  18.220  18.900  1.00  0.00            
ATOM     12  H1  BCD     1      17.530  19.590  15.750  1.00  0.00            
ATOM     13  H2  BCD     1      15.740  21.110  16.180  1.00  0.00            
ATOM     14  H3  BCD     1      18.250  22.560  16.100  1.00  0.00            
ATOM     15  H4  BCD     1      17.280  22.430  18.490  1.00  0.00            
ATOM     16  H5  BCD     1      15.340  23.500  18.730  1.00  0.00            
ATOM     17  H6  BCD     1      14.820  20.660  18.390  1.00  0.00            
ATOM     18  H7  BCD     1      17.500  19.550  19.400  1.00  0.00            
ATOM     19  H8  BCD     1      16.280  17.410  19.170  1.00  0.00            
ATOM     20  H9  BCD     1      15.820  18.340  20.540  1.00  0.00            
ATOM     21  H10 BCD     1      13.820  18.380  19.620  1.00  0.00            
ATOM     22  C7  BCD     1      22.820  19.550  16.330  1.00  0.00            
ATOM     23  O6  BCD     1      23.310  19.860  17.600  1.00  0.00            
ATOM     24  C8  BCD     1      22.080  20.880  15.850  1.00  0.00            
ATOM     25  O7  BCD     1      22.990  22.010  15.920  1.00  0.00            
ATOM     26  C9  BCD     1      20.840  21.140  16.650  1.00  0.00            
ATOM     27  O8  BCD     1      20.120  22.310  16.180  1.00  0.00            
ATOM     28  C10 BCD     1      19.900  19.890  16.540  1.00  0.00            
ATOM     29  C11 BCD     1      20.630  18.630  17.120  1.00  0.00            
ATOM     30  O9  BCD     1      21.930  18.430  16.430  1.00  0.00            
ATOM     31  C12 BCD     1      19.910  17.350  17.080  1.00  0.00            
ATOM     32  O10 BCD     1      19.470  16.870  15.820  1.00  0.00            
ATOM     33  H11 BCD     1      23.650  19.290  15.660  1.00  0.00            
ATOM     34  H12 BCD     1      21.600  20.720  14.870  1.00  0.00            
ATOM     35  H13 BCD     1      22.920  22.520  15.110  1.00  0.00            
ATOM     36  H14 BCD     1      21.090  21.370  17.700  1.00  0.00            
ATOM     37  H15 BCD     1      20.640  23.110  16.300  1.00  0.00            
ATOM     38  H16 BCD     1      19.670  19.730  15.480  1.00  0.00            
ATOM     39  H17 BCD     1      20.790  18.860  18.180  1.00  0.00            
ATOM     40  H18 BCD     1      20.500  16.550  17.550  1.00  0.00            
ATOM     41  H19 BCD     1      19.060  17.540  17.730  1.00  0.00            
ATOM     42  H20 BCD     1      19.200  15.950  15.930  1.00  0.00            
ATOM     43  C13 BCD     1      26.560  19.810  20.010  1.00  0.00            
ATOM     44  O11 BCD     1      25.570  19.960  21.050  1.00  0.00            
ATOM     45  C14 BCD     1      26.550  21.030  19.050  1.00  0.00            
ATOM     46  O12 BCD     1      26.820  22.260  19.640  1.00  0.00            
ATOM     47  C15 BCD     1      25.230  21.160  18.290  1.00  0.00            
ATOM     48  O13 BCD     1      25.300  22.170  17.200  1.00  0.00            
ATOM     49  C16 BCD     1      24.750  19.770  17.790  1.00  0.00            
ATOM     50  C17 BCD     1      25.110  18.540  18.630  1.00  0.00            
ATOM     51  O14 BCD     1      26.420  18.630  19.210  1.00  0.00            
ATOM     52  C18 BCD     1      25.030  17.280  17.830  1.00  0.00            
ATOM     53  O15 BCD     1      26.210  17.200  16.970  1.00  0.00            
ATOM     54  H21 BCD     1      27.560  19.660  20.430  1.00  0.00            
ATOM     55  H22 BCD     1      27.250  20.890  18.210  1.00  0.00            
ATOM     56  H23 BCD     1      26.960  22.890  18.920  1.00  0.00            
ATOM     57  H24 BCD     1      24.560  21.520  19.070  1.00  0.00            
ATOM     58  H25 BCD     1      24.470  22.130  16.730  1.00  0.00            
ATOM     59  H26 BCD     1      25.290  19.730  16.830  1.00  0.00            
ATOM     60  H27 BCD     1      24.430  18.460  19.480  1.00  0.00            
ATOM     61  H28 BCD     1      25.070  16.500  18.610  1.00  0.00            
ATOM     62  H29 BCD     1      24.100  17.210  17.250  1.00  0.00            
ATOM     63  H30 BCD     1      25.980  16.590  16.270  1.00  0.00            
ATOM     64  C19 BCD     1      25.170  20.190  25.080  1.00  0.00            
ATOM     65  O16 BCD     1      23.740  20.360  24.950  1.00  0.00            
ATOM     66  C20 BCD     1      25.930  21.460  24.510  1.00  0.00            
ATOM     67  O17 BCD     1      25.490  22.630  25.160  1.00  0.00            
ATOM     68  C21 BCD     1      25.710  21.440  22.970  1.00  0.00            
ATOM     69  O18 BCD     1      26.470  22.400  22.370  1.00  0.00            
ATOM     70  C22 BCD     1      26.070  20.040  22.420  1.00  0.00            
ATOM     71  C23 BCD     1      25.310  18.900  23.120  1.00  0.00            
ATOM     72  O19 BCD     1      25.610  19.030  24.440  1.00  0.00            
ATOM     73  C24 BCD     1      25.850  17.530  22.790  1.00  0.00            
ATOM     74  O20 BCD     1      27.300  17.530  22.740  1.00  0.00            
ATOM     75  H31 BCD     1      25.380  20.080  26.150  1.00  0.00            
ATOM     76  H32 BCD     1      27.010  21.260  24.640  1.00  0.00            
ATOM     77  H33 BCD     1      26.260  23.170  24.980  1.00  0.00            
ATOM     78  H34 BCD     1      24.650  21.550  22.730  1.00  0.00            
ATOM     79  H35 BCD     1      26.440  22.260  21.420  1.00  0.00            
ATOM     80  H36 BCD     1      27.170  19.970  22.440  1.00  0.00            
ATOM     81  H37 BCD     1      24.250  19.030  22.880  1.00  0.00            
ATOM     82  H38 BCD     1      25.440  16.810  23.500  1.00  0.00            
ATOM     83  H39 BCD     1      25.550  17.290  21.770  1.00  0.00            
ATOM     84  H40 BCD     1      27.590  16.890  22.080  1.00  0.00            
ATOM     85  C25 BCD     1      20.290  20.450  27.350  1.00  0.00            
ATOM     86  O21 BCD     1      19.260  20.900  26.450  1.00  0.00            
ATOM     87  C26 BCD     1      21.420  21.460  27.610  1.00  0.00            
ATOM     88  O22 BCD     1      20.910  22.710  27.940  1.00  0.00            
ATOM     89  C27 BCD     1      22.450  21.630  26.560  1.00  0.00            
ATOM     90  O23 BCD     1      23.550  22.450  26.990  1.00  0.00            
ATOM     91  C28 BCD     1      22.940  20.260  26.100  1.00  0.00            
ATOM     92  C29 BCD     1      21.730  19.460  25.720  1.00  0.00            
ATOM     93  O24 BCD     1      20.930  19.290  26.830  1.00  0.00            
ATOM     94  C30 BCD     1      22.050  18.060  25.190  1.00  0.00            
ATOM     95  O25 BCD     1      22.590  17.230  26.190  1.00  0.00            
ATOM     96  H41 BCD     1      19.930  20.050  28.300  1.00  0.00            
ATOM     97  H42 BCD     1      21.980  21.150  28.500  1.00  0.00            
ATOM     98  H43 BCD     1      21.400  23.240  28.570  1.00  0.00            
ATOM     99  H44 BCD     1      22.030  22.150  25.690  1.00  0.00            
ATOM    100  H45 BCD     1      24.060  22.560  26.180  1.00  0.00            
ATOM    101  H46 BCD     1      23.400  19.750  26.950  1.00  0.00            
ATOM    102  H47 BCD     1      21.100  19.980  24.980  1.00  0.00            
ATOM    103  H48 BCD     1      21.160  17.640  24.710  1.00  0.00            
ATOM    104  H49 BCD     1      22.830  18.090  24.410  1.00  0.00            
ATOM    105  H50 BCD     1      21.900  17.110  26.840  1.00  0.00            
ATOM    106  C31 BCD     1      15.440  22.050  25.700  1.00  0.00            
ATOM    107  O26 BCD     1      15.850  21.770  24.360  1.00  0.00            
ATOM    108  C32 BCD     1      16.330  23.220  26.220  1.00  0.00            
ATOM    109  O27 BCD     1      16.130  24.390  25.450  1.00  0.00            
ATOM    110  C33 BCD     1      17.800  22.890  26.180  1.00  0.00            
ATOM    111  C34 BCD     1      18.090  21.550  26.930  1.00  0.00            
ATOM    112  C35 BCD     1      17.010  20.460  26.760  1.00  0.00            
ATOM    113  O28 BCD     1      15.670  20.990  26.610  1.00  0.00            
ATOM    114  C36 BCD     1      17.010  19.430  27.850  1.00  0.00            
ATOM    115  O29 BCD     1      16.620  19.940  29.150  1.00  0.00            
ATOM    116  O30 BCD     1      18.660  23.920  26.600  1.00  0.00            
ATOM    117  H51 BCD     1      14.390  22.380  25.760  1.00  0.00            
ATOM    118  H52 BCD     1      16.000  23.450  27.240  1.00  0.00            
ATOM    119  H53 BCD     1      16.700  25.120  25.730  1.00  0.00            
ATOM    120  H54 BCD     1      17.920  22.740  25.100  1.00  0.00            
ATOM    121  H55 BCD     1      19.550  23.570  26.670  1.00  0.00            
ATOM    122  H56 BCD     1      18.230  21.860  27.970  1.00  0.00            
ATOM    123  H57 BCD     1      17.220  19.860  25.860  1.00  0.00            
ATOM    124  H58 BCD     1      16.380  18.580  27.570  1.00  0.00            
ATOM    125  H59 BCD     1      18.020  19.040  28.000  1.00  0.00            
ATOM    126  H60 BCD     1      17.180  19.530  29.810  1.00  0.00            
ATOM    127  C37 BCD     1      14.310  21.510  20.620  1.00  0.00            
ATOM    128  O31 BCD     1      15.630  21.270  20.210  1.00  0.00            
ATOM    129  C38 BCD     1      14.140  22.870  21.270  1.00  0.00            
ATOM    130  O32 BCD     1      14.460  24.020  20.440  1.00  0.00            
ATOM    131  C39 BCD     1      14.980  22.940  22.540  1.00  0.00            
ATOM    132  O33 BCD     1      14.640  24.200  23.140  1.00  0.00            
ATOM    133  C40 BCD     1      14.700  21.720  23.410  1.00  0.00            
ATOM    134  C41 BCD     1      14.720  20.360  22.690  1.00  0.00            
ATOM    135  O34 BCD     1      13.940  20.460  21.540  1.00  0.00            
ATOM    136  C42 BCD     1      14.100  19.200  23.530  1.00  0.00            
ATOM    137  O35 BCD     1      12.840  19.520  24.040  1.00  0.00            
ATOM    138  H61 BCD     1      13.590  21.490  19.790  1.00  0.00            
ATOM    139  H62 BCD     1      13.070  22.980  21.490  1.00  0.00            
ATOM    140  H63 BCD     1      14.370  24.840  20.940  1.00  0.00            
ATOM    141  H64 BCD     1      16.040  22.890  22.250  1.00  0.00            
ATOM    142  H65 BCD     1      15.100  24.180  23.980  1.00  0.00            
ATOM    143  H66 BCD     1      13.740  21.830  23.920  1.00  0.00            
ATOM    144  H67 BCD     1      15.750  20.140  22.390  1.00  0.00            
ATOM    145  H68 BCD     1      14.130  18.310  22.900  1.00  0.00            
ATOM    146  H69 BCD     1      14.820  18.960  24.320  1.00  0.00            
ATOM    147  H70 BCD     1      12.690  18.940  24.790  1.00  0.00            
ATOM    148  C1  DF0     2      23.370  25.530  27.750  1.00  0.00            
ATOM    149  C2  DF0     2      24.140  25.890  26.550  1.00  0.00            
ATOM    150  O1  DF0     2      25.320  26.070  26.640  1.00  0.00            
ATOM    151  O2  DF0     2      23.390  25.950  25.400  1.00  0.00            
ATOM    152  C3  DF0     2      24.040  26.350  24.190  1.00  0.00            
ATOM    153  C4  DF0     2      23.910  25.090  23.290  1.00  0.00            
ATOM    154  C5  DF0     2      23.120  25.600  22.030  1.00  0.00            
ATOM    155  C6  DF0     2      24.210  26.290  21.170  1.00  0.00            
ATOM    156  C7  DF0     2      22.210  26.710  22.570  1.00  0.00            
ATOM    157  C8  DF0     2      20.980  26.280  23.420  1.00  0.00            
ATOM    158  C9  DF0     2      20.110  25.280  22.610  1.00  0.00            
ATOM    159  O3  DF0     2      19.490  25.920  21.490  1.00  0.00            
ATOM    160  C10 DF0     2      20.980  24.030  22.160  1.00  0.00            
ATOM    161  C11 DF0     2      20.230  22.750  21.690  1.00  0.00            
ATOM    162  C12 DF0     2      19.290  22.900  20.420  1.00  0.00            
ATOM    163  C13 DF0     2      19.210  22.370  22.840  1.00  0.00            
ATOM    164  C14 DF0     2      18.590  21.030  22.740  1.00  0.00            
ATOM    165  C15 DF0     2      19.590  19.900  22.430  1.00  0.00            
ATOM    166  O4  DF0     2      18.730  18.890  21.900  1.00  0.00            
ATOM    167  C16 DF0     2      20.680  20.110  21.350  1.00  0.00            
ATOM    168  C17 DF0     2      21.720  18.900  21.410  1.00  0.00            
ATOM    169  C18 DF0     2      21.240  21.550  21.620  1.00  0.00            
ATOM    170  C19 DF0     2      22.410  21.930  20.650  1.00  0.00            
ATOM    171  C20 DF0     2      23.160  23.250  20.980  1.00  0.00            
ATOM    172  C21 DF0     2      22.230  24.510  21.250  1.00  0.00            
ATOM    173  C22 DF0     2      21.820  24.920  19.840  1.00  0.00            
ATOM    174  C23 DF0     2      23.110  27.410  23.620  1.00  0.00            
ATOM    175  C24 DF0     2      23.120  28.760  23.910  1.00  0.00            
ATOM    176  C25 DF0     2      22.180  29.680  23.100  1.00  0.00            
ATOM    177  C26 DF0     2      22.930  30.300  21.950  1.00  0.00            
ATOM    178  C27 DF0     2      21.870  31.000  21.090  1.00  0.00            
ATOM    179  C28 DF0     2      21.290  30.460  20.030  1.00  0.00            
ATOM    180  C29 DF0     2      20.420  31.310  19.180  1.00  0.00            
ATOM    181  C30 DF0     2      21.560  29.060  19.470  1.00  0.00            
ATOM    182  C31 DF0     2      24.100  29.450  24.800  1.00  0.00            
ATOM    183  O5  DF0     2      25.070  28.880  25.240  1.00  0.00            
ATOM    184  O6  DF0     2      23.840  30.600  25.280  1.00  0.00            
ATOM    185  H1  DF0     2      23.910  24.930  28.490  1.00  0.00            
ATOM    186  H2  DF0     2      23.060  26.440  28.280  1.00  0.00            
ATOM    187  H3  DF0     2      22.460  24.980  27.490  1.00  0.00            
ATOM    188  H4  DF0     2      25.050  26.720  24.400  1.00  0.00            
ATOM    189  H5  DF0     2      23.350  24.370  23.900  1.00  0.00            
ATOM    190  H6  DF0     2      24.900  24.690  23.020  1.00  0.00            
ATOM    191  H7  DF0     2      23.770  26.720  20.260  1.00  0.00            
ATOM    192  H8  DF0     2      24.700  27.150  21.640  1.00  0.00            
ATOM    193  H9  DF0     2      24.980  25.640  20.740  1.00  0.00            
ATOM    194  H10 DF0     2      21.990  27.370  21.720  1.00  0.00            
ATOM    195  H11 DF0     2      20.360  27.120  23.750  1.00  0.00            
ATOM    196  H12 DF0     2      21.310  25.730  24.310  1.00  0.00            
ATOM    197  H13 DF0     2      19.360  24.940  23.330  1.00  0.00            
ATOM    198  H14 DF0     2      18.550  25.710  21.590  1.00  0.00            
ATOM    199  H15 DF0     2      21.490  23.720  23.080  1.00  0.00            
ATOM    200  H16 DF0     2      19.780  22.920  19.440  1.00  0.00            
ATOM    201  H17 DF0     2      18.600  22.070  20.240  1.00  0.00            
ATOM    202  H18 DF0     2      18.640  23.790  20.500  1.00  0.00            
ATOM    203  H19 DF0     2      18.400  23.110  22.850  1.00  0.00            
ATOM    204  H20 DF0     2      19.710  22.420  23.820  1.00  0.00            
ATOM    205  H21 DF0     2      17.750  21.070  22.050  1.00  0.00            
ATOM    206  H22 DF0     2      18.010  20.840  23.660  1.00  0.00            
ATOM    207  H23 DF0     2      19.960  19.560  23.400  1.00  0.00            
ATOM    208  H24 DF0     2      18.550  18.330  22.670  1.00  0.00            
ATOM    209  H25 DF0     2      20.230  20.120  20.350  1.00  0.00            
ATOM    210  H26 DF0     2      22.140  18.950  22.420  1.00  0.00            
ATOM    211  H27 DF0     2      21.100  18.000  21.370  1.00  0.00            
ATOM    212  H28 DF0     2      22.600  18.910  20.750  1.00  0.00            
ATOM    213  H29 DF0     2      21.660  21.400  22.620  1.00  0.00            
ATOM    214  H30 DF0     2      22.040  21.890  19.620  1.00  0.00            
ATOM    215  H31 DF0     2      23.250  21.220  20.740  1.00  0.00            
ATOM    216  H32 DF0     2      23.880  23.460  20.180  1.00  0.00            
ATOM    217  H33 DF0     2      23.780  23.080  21.860  1.00  0.00            
ATOM    218  H34 DF0     2      21.310  25.890  19.810  1.00  0.00            
ATOM    219  H35 DF0     2      22.710  25.060  19.210  1.00  0.00            
ATOM    220  H36 DF0     2      21.130  24.350  19.210  1.00  0.00            
ATOM    221  H37 DF0     2      21.830  30.460  23.790  1.00  0.00            
ATOM    222  H38 DF0     2      21.280  29.140  22.780  1.00  0.00            
ATOM    223  H39 DF0     2      23.430  29.460  21.450  1.00  0.00            
ATOM    224  H40 DF0     2      23.710  30.960  22.360  1.00  0.00            
ATOM    225  H41 DF0     2      21.630  31.980  21.480  1.00  0.00            
ATOM    226  H42 DF0     2      20.450  32.390  19.370  1.00  0.00            
ATOM    227  H43 DF0     2      20.830  31.290  18.160  1.00  0.00            
ATOM    228  H44 DF0     2      19.380  30.970  19.080  1.00  0.00            
ATOM    229  H45 DF0     2      20.760  28.380  19.790  1.00  0.00            
ATOM    230  H46 DF0     2      21.610  29.010  18.370  1.00  0.00            
ATOM    231  H47 DF0     2      22.460  28.610  19.890  1.00  0.00            
ATOM    232  H48 DF0     2      24.690  30.680  25.750  1.00  0.00            
TER
ENDMDL
MODEL        1
ATOM      1  C1  BCD     1      14.050  23.120  11.140  1.00  0.00            
ATOM      2  O1  BCD     1      13.420  21.900  11.690  1.00  0.00            
ATOM      3  C2  BCD     1      15.480  23.320  11.590  1.00  0.00            
ATOM      4  O2  BCD     1      16.270  22.200  11.210  1.00  0.00            
ATOM      5  C3  BCD     1      15.570  23.460  13.130  1.00  0.00            
ATOM      6  O3  BCD     1      16.950  23.690  13.530  1.00  0.00            
ATOM      7  C4  BCD     1      14.810  24.730  13.390  1.00  0.00            
ATOM      8  C5  BCD     1      13.290  24.570  12.870  1.00  0.00            
ATOM      9  O4  BCD     1      13.320  24.270  11.510  1.00  0.00            
ATOM     10  C6  BCD     1      12.420  25.810  13.040  1.00  0.00            
ATOM     11  O5  BCD     1      11.150  25.580  12.670  1.00  0.00            
ATOM     12  H1  BCD     1      14.130  22.940  10.060  1.00  0.00            
ATOM     13  H2  BCD     1      15.800  24.210  11.040  1.00  0.00            
ATOM     14  H3  BCD     1      15.890  21.420  11.630  1.00  0.00            
ATOM     15  H4  BCD     1      15.120  22.570  13.580  1.00  0.00            
ATOM     16  H5  BCD     1      16.840  23.880  14.470  1.00  0.00            
ATOM     17  H6  BCD     1      15.310  25.560  12.860  1.00  0.00            
ATOM     18  H7  BCD     1      12.780  23.800  13.460  1.00  0.00            
ATOM     19  H8  BCD     1      12.490  26.070  14.100  1.00  0.00            
ATOM     20  H9  BCD     1      12.810  26.630  12.420  1.00  0.00            
ATOM     21  H10 BCD     1      11.070  25.150  11.810  1.00  0.00            
ATOM     22  C7  BCD     1      12.200  18.170  11.150  1.00  0.00            
ATOM     23  O6  BCD     1      11.480  18.390  12.320  1.00  0.00            
ATOM     24  C8  BCD     1      13.730  18.350  11.310  1.00  0.00            
ATOM     25  O7  BCD     1      14.240  17.350  12.100  1.00  0.00            
ATOM     26  C9  BCD     1      13.990  19.670  11.900  1.00  0.00            
ATOM     27  O8  BCD     1      15.360  19.840  12.220  1.00  0.00            
ATOM     28  C10 BCD     1      13.480  20.760  10.910  1.00  0.00            
ATOM     29  C11 BCD     1      11.990  20.500  10.490  1.00  0.00            
ATOM     30  O9  BCD     1      11.900  19.050  10.110  1.00  0.00            
ATOM     31  C12 BCD     1      11.620  21.400   9.290  1.00  0.00            
ATOM     32  O10 BCD     1      10.240  21.290   9.000  1.00  0.00            
ATOM     33  H11 BCD     1      12.040  17.140  10.790  1.00  0.00            
ATOM     34  H12 BCD     1      14.120  18.320  10.280  1.00  0.00            
ATOM     35  H13 BCD     1      14.430  16.620  11.510  1.00  0.00            
ATOM     36  H14 BCD     1      13.360  19.680  12.800  1.00  0.00            
ATOM     37  H15 BCD     1      15.680  19.040  12.650  1.00  0.00            
ATOM     38  H16 BCD     1      14.050  20.780   9.970  1.00  0.00            
ATOM     39  H17 BCD     1      11.320  20.780  11.320  1.00  0.00            
ATOM     40  H18 BCD     1      11.940  22.420   9.540  1.00  0.00            
ATOM     41  H19 BCD     1      12.150  21.080   8.390  1.00  0.00            
ATOM     42  H20 BCD     1       9.730  22.050   9.300  1.00  0.00            
ATOM     43  C13 BCD     1       8.310  16.980  14.590  1.00  0.00            
ATOM     44  O11 BCD     1       8.620  18.000  15.540  1.00  0.00            
ATOM     45  C14 BCD     1       9.510  16.050  14.520  1.00  0.00            
ATOM     46  O12 BCD     1       9.690  15.470  15.730  1.00  0.00            
ATOM     47  C15 BCD     1      10.730  16.880  14.010  1.00  0.00            
ATOM     48  O13 BCD     1      11.900  16.120  13.900  1.00  0.00            
ATOM     49  C16 BCD     1      10.390  17.470  12.650  1.00  0.00            
ATOM     50  C17 BCD     1       9.150  18.310  12.760  1.00  0.00            
ATOM     51  O14 BCD     1       8.110  17.570  13.340  1.00  0.00            
ATOM     52  C18 BCD     1       8.610  18.660  11.370  1.00  0.00            
ATOM     53  O15 BCD     1       8.490  17.570  10.400  1.00  0.00            
ATOM     54  H21 BCD     1       7.350  16.480  14.780  1.00  0.00            
ATOM     55  H22 BCD     1       9.290  15.240  13.810  1.00  0.00            
ATOM     56  H23 BCD     1      10.410  14.860  15.580  1.00  0.00            
ATOM     57  H24 BCD     1      10.880  17.660  14.760  1.00  0.00            
ATOM     58  H25 BCD     1      12.430  16.600  13.260  1.00  0.00            
ATOM     59  H26 BCD     1      10.160  16.680  11.920  1.00  0.00            
ATOM     60  H27 BCD     1       9.370  19.180  13.400  1.00  0.00            
ATOM     61  H28 BCD     1       7.630  19.160  11.430  1.00  0.00            
ATOM     62  H29 BCD     1       9.280  19.410  10.930  1.00  0.00            
ATOM     63  H30 BCD     1       9.350  17.190  10.200  1.00  0.00            
ATOM     64  C19 BCD     1       6.810  19.970  18.800  1.00  0.00            
ATOM     65  O16 BCD     1       8.030  20.630  19.190  1.00  0.00            
ATOM     66  C20 BCD     1       7.090  18.470  19.030  1.00  0.00            
ATOM     67  O17 BCD     1       7.450  18.180  20.400  1.00  0.00            
ATOM     68  C21 BCD     1       8.050  17.930  17.930  1.00  0.00            
ATOM     69  O18 BCD     1       8.220  16.540  17.980  1.00  0.00            
ATOM     70  C22 BCD     1       7.600  18.340  16.480  1.00  0.00            
ATOM     71  C23 BCD     1       7.260  19.800  16.400  1.00  0.00            
ATOM     72  O19 BCD     1       6.390  20.110  17.460  1.00  0.00            
ATOM     73  C24 BCD     1       6.650  20.160  15.050  1.00  0.00            
ATOM     74  O20 BCD     1       5.340  19.640  14.880  1.00  0.00            
ATOM     75  H31 BCD     1       5.980  20.400  19.380  1.00  0.00            
ATOM     76  H32 BCD     1       6.120  17.970  18.930  1.00  0.00            
ATOM     77  H33 BCD     1       7.340  17.220  20.360  1.00  0.00            
ATOM     78  H34 BCD     1       9.010  18.450  18.040  1.00  0.00            
ATOM     79  H35 BCD     1       8.880  16.280  17.330  1.00  0.00            
ATOM     80  H36 BCD     1       6.690  17.800  16.190  1.00  0.00            
ATOM     81  H37 BCD     1       8.200  20.330  16.630  1.00  0.00            
ATOM     82  H38 BCD     1       6.500  21.240  14.890  1.00  0.00            
ATOM     83  H39 BCD     1       7.400  19.860  14.310  1.00  0.00            
ATOM     84  H40 BCD     1       4.830  20.070  15.570  1.00  0.00            
ATOM     85  C25 BCD     1       9.260  23.600  21.780  1.00  0.00            
ATOM     86  O21 BCD     1      10.210  24.080  20.800  1.00  0.00            
ATOM     87  C26 BCD     1       9.600  22.170  22.230  1.00  0.00            
ATOM     88  O22 BCD     1      11.000  22.090  22.620  1.00  0.00            
ATOM     89  C27 BCD     1       9.470  21.280  20.990  1.00  0.00            
ATOM     90  O23 BCD     1       9.840  19.910  21.300  1.00  0.00            
ATOM     91  C28 BCD     1       8.050  21.380  20.360  1.00  0.00            
ATOM     92  C29 BCD     1       7.630  22.890  20.170  1.00  0.00            
ATOM     93  O24 BCD     1       7.900  23.640  21.390  1.00  0.00            
ATOM     94  C30 BCD     1       6.210  23.110  19.770  1.00  0.00            
ATOM     95  O25 BCD     1       6.110  24.460  19.400  1.00  0.00            
ATOM     96  H41 BCD     1       9.330  24.280  22.640  1.00  0.00            
ATOM     97  H42 BCD     1       8.850  21.840  22.960  1.00  0.00            
ATOM     98  H43 BCD     1      11.080  21.480  23.360  1.00  0.00            
ATOM     99  H44 BCD     1      10.210  21.670  20.280  1.00  0.00            
ATOM    100  H45 BCD     1       9.330  19.460  20.630  1.00  0.00            
ATOM    101  H46 BCD     1       7.350  20.870  21.040  1.00  0.00            
ATOM    102  H47 BCD     1       8.270  23.420  19.450  1.00  0.00            
ATOM    103  H48 BCD     1       5.990  22.550  18.850  1.00  0.00            
ATOM    104  H49 BCD     1       5.430  22.960  20.520  1.00  0.00            
ATOM    105  H50 BCD     1       6.330  24.970  20.180  1.00  0.00            
ATOM    106  C31 BCD     1      13.060  26.910  19.860  1.00  0.00            
ATOM    107  O26 BCD     1      13.510  26.030  18.850  1.00  0.00            
ATOM    108  C32 BCD     1      13.210  26.270  21.240  1.00  0.00            
ATOM    109  O27 BCD     1      14.620  26.000  21.530  1.00  0.00            
ATOM    110  C33 BCD     1      12.390  25.040  21.370  1.00  0.00            
ATOM    111  C34 BCD     1      10.940  25.310  21.110  1.00  0.00            
ATOM    112  C35 BCD     1      10.770  26.160  19.870  1.00  0.00            
ATOM    113  O28 BCD     1      11.680  27.250  19.820  1.00  0.00            
ATOM    114  C36 BCD     1       9.390  26.750  19.860  1.00  0.00            
ATOM    115  O29 BCD     1       9.070  27.710  18.800  1.00  0.00            
ATOM    116  O30 BCD     1      12.420  24.420  22.660  1.00  0.00            
ATOM    117  H51 BCD     1      13.680  27.820  19.820  1.00  0.00            
ATOM    118  H52 BCD     1      12.800  27.020  21.940  1.00  0.00            
ATOM    119  H53 BCD     1      14.630  25.890  22.480  1.00  0.00            
ATOM    120  H54 BCD     1      12.750  24.380  20.580  1.00  0.00            
ATOM    121  H55 BCD     1      11.960  23.580  22.550  1.00  0.00            
ATOM    122  H56 BCD     1      10.520  25.850  21.970  1.00  0.00            
ATOM    123  H57 BCD     1      10.930  25.480  19.030  1.00  0.00            
ATOM    124  H58 BCD     1       8.660  25.960  20.070  1.00  0.00            
ATOM    125  H59 BCD     1       9.410  27.410  20.740  1.00  0.00            
ATOM    126  H60 BCD     1       9.840  28.290  18.720  1.00  0.00            
ATOM    127  C37 BCD     1      15.570  25.870  15.300  1.00  0.00            
ATOM    128  O31 BCD     1      14.770  24.830  14.790  1.00  0.00            
ATOM    129  C38 BCD     1      16.330  25.410  16.520  1.00  0.00            
ATOM    130  O32 BCD     1      17.080  24.230  16.200  1.00  0.00            
ATOM    131  C39 BCD     1      15.420  25.210  17.670  1.00  0.00            
ATOM    132  O33 BCD     1      16.240  24.950  18.840  1.00  0.00            
ATOM    133  C40 BCD     1      14.510  26.430  17.870  1.00  0.00            
ATOM    134  C41 BCD     1      13.850  26.990  16.640  1.00  0.00            
ATOM    135  O34 BCD     1      14.860  27.090  15.630  1.00  0.00            
ATOM    136  C42 BCD     1      13.320  28.420  16.940  1.00  0.00            
ATOM    137  O35 BCD     1      12.480  28.860  15.780  1.00  0.00            
ATOM    138  H61 BCD     1      16.310  26.110  14.530  1.00  0.00            
ATOM    139  H62 BCD     1      17.050  26.180  16.820  1.00  0.00            
ATOM    140  H63 BCD     1      17.370  23.860  17.040  1.00  0.00            
ATOM    141  H64 BCD     1      14.730  24.380  17.490  1.00  0.00            
ATOM    142  H65 BCD     1      15.720  24.540  19.530  1.00  0.00            
ATOM    143  H66 BCD     1      15.090  27.280  18.270  1.00  0.00            
ATOM    144  H67 BCD     1      13.020  26.320  16.380  1.00  0.00            
ATOM    145  H68 BCD     1      12.690  28.410  17.850  1.00  0.00            
ATOM    146  H69 BCD     1      14.110  29.150  17.160  1.00  0.00            
ATOM    147  H70 BCD     1      11.590  28.540  15.940  1.00  0.00            
ATOM    148  C1  DF0     2      10.020  15.850  20.750  1.00  0.00            
ATOM    149  C2  DF0     2      11.100  15.800  19.800  1.00  0.00            
ATOM    150  O1  DF0     2      10.980  15.050  18.870  1.00  0.00            
ATOM    151  O2  DF0     2      11.950  16.860  19.870  1.00  0.00            
ATOM    152  C3  DF0     2      13.050  17.060  18.970  1.00  0.00            
ATOM    153  C4  DF0     2      12.530  17.860  17.730  1.00  0.00            
ATOM    154  C5  DF0     2      13.640  18.920  17.470  1.00  0.00            
ATOM    155  C6  DF0     2      14.820  18.050  16.730  1.00  0.00            
ATOM    156  C7  DF0     2      14.080  19.270  18.950  1.00  0.00            
ATOM    157  C8  DF0     2      13.140  20.160  19.720  1.00  0.00            
ATOM    158  C9  DF0     2      12.850  21.490  18.960  1.00  0.00            
ATOM    159  O3  DF0     2      14.080  22.240  19.000  1.00  0.00            
ATOM    160  C10 DF0     2      12.230  21.160  17.520  1.00  0.00            
ATOM    161  C11 DF0     2      11.470  22.360  16.820  1.00  0.00            
ATOM    162  C12 DF0     2      12.360  23.540  16.470  1.00  0.00            
ATOM    163  C13 DF0     2      10.310  22.880  17.670  1.00  0.00            
ATOM    164  C14 DF0     2       9.310  23.900  16.980  1.00  0.00            
ATOM    165  C15 DF0     2       8.840  23.470  15.570  1.00  0.00            
ATOM    166  O4  DF0     2       8.090  24.570  15.010  1.00  0.00            
ATOM    167  C16 DF0     2      10.070  23.070  14.700  1.00  0.00            
ATOM    168  C17 DF0     2       9.650  22.700  13.300  1.00  0.00            
ATOM    169  C18 DF0     2      10.820  21.900  15.470  1.00  0.00            
ATOM    170  C19 DF0     2      11.840  21.090  14.570  1.00  0.00            
ATOM    171  C20 DF0     2      12.480  19.910  15.430  1.00  0.00            
ATOM    172  C21 DF0     2      13.210  20.260  16.710  1.00  0.00            
ATOM    173  C22 DF0     2      14.540  20.980  16.240  1.00  0.00            
ATOM    174  C23 DF0     2      14.020  17.970  19.760  1.00  0.00            
ATOM    175  C24 DF0     2      14.620  17.640  20.940  1.00  0.00            
ATOM    176  C25 DF0     2      15.630  18.550  21.680  1.00  0.00            
ATOM    177  C26 DF0     2      17.120  18.100  21.630  1.00  0.00            
ATOM    178  C27 DF0     2      17.520  18.250  20.170  1.00  0.00            
ATOM    179  C28 DF0     2      18.120  19.290  19.610  1.00  0.00            
ATOM    180  C29 DF0     2      18.330  19.390  18.180  1.00  0.00            
ATOM    181  C30 DF0     2      18.530  20.550  20.330  1.00  0.00            
ATOM    182  C31 DF0     2      14.410  16.280  21.600  1.00  0.00            
ATOM    183  O5  DF0     2      13.740  15.370  21.150  1.00  0.00            
ATOM    184  O6  DF0     2      15.230  15.840  22.550  1.00  0.00            
ATOM    185  H1  DF0     2       9.690  16.890  20.690  1.00  0.00            
ATOM    186  H2  DF0     2       9.170  15.210  20.510  1.00  0.00            
ATOM    187  H3  DF0     2      10.400  15.820  21.780  1.00  0.00            
ATOM    188  H4  DF0     2      13.590  16.120  18.760  1.00  0.00            
ATOM    189  H5  DF0     2      11.540  18.250  17.970  1.00  0.00            
ATOM    190  H6  DF0     2      12.390  17.210  16.850  1.00  0.00            
ATOM    191  H7  DF0     2      15.790  18.560  16.700  1.00  0.00            
ATOM    192  H8  DF0     2      15.100  17.150  17.290  1.00  0.00            
ATOM    193  H9  DF0     2      14.630  17.710  15.700  1.00  0.00            
ATOM    194  H10 DF0     2      15.040  19.790  18.880  1.00  0.00            
ATOM    195  H11 DF0     2      13.590  20.400  20.690  1.00  0.00            
ATOM    196  H12 DF0     2      12.170  19.660  19.860  1.00  0.00            
ATOM    197  H13 DF0     2      12.150  22.090  19.550  1.00  0.00            
ATOM    198  H14 DF0     2      14.320  22.420  19.920  1.00  0.00            
ATOM    199  H15 DF0     2      11.370  20.490  17.640  1.00  0.00            
ATOM    200  H16 DF0     2      11.830  24.470  16.270  1.00  0.00            
ATOM    201  H17 DF0     2      12.850  23.880  17.390  1.00  0.00            
ATOM    202  H18 DF0     2      13.080  23.360  15.660  1.00  0.00            
ATOM    203  H19 DF0     2      10.740  23.410  18.530  1.00  0.00            
ATOM    204  H20 DF0     2       9.740  21.990  17.950  1.00  0.00            
ATOM    205  H21 DF0     2       9.760  24.890  16.840  1.00  0.00            
ATOM    206  H22 DF0     2       8.380  24.120  17.520  1.00  0.00            
ATOM    207  H23 DF0     2       8.200  22.610  15.810  1.00  0.00            
ATOM    208  H24 DF0     2       7.200  24.180  14.960  1.00  0.00            
ATOM    209  H25 DF0     2      10.830  23.860  14.600  1.00  0.00            
ATOM    210  H26 DF0     2       9.070  21.770  13.430  1.00  0.00            
ATOM    211  H27 DF0     2       9.040  23.480  12.820  1.00  0.00            
ATOM    212  H28 DF0     2      10.460  22.350  12.650  1.00  0.00            
ATOM    213  H29 DF0     2      10.050  21.150  15.670  1.00  0.00            
ATOM    214  H30 DF0     2      12.580  21.780  14.140  1.00  0.00            
ATOM    215  H31 DF0     2      11.350  20.660  13.690  1.00  0.00            
ATOM    216  H32 DF0     2      13.070  19.310  14.730  1.00  0.00            
ATOM    217  H33 DF0     2      11.700  19.190  15.710  1.00  0.00            
ATOM    218  H34 DF0     2      15.300  20.990  17.030  1.00  0.00            
ATOM    219  H35 DF0     2      15.000  20.480  15.380  1.00  0.00            
ATOM    220  H36 DF0     2      14.450  22.010  15.870  1.00  0.00            
ATOM    221  H37 DF0     2      15.260  18.540  22.720  1.00  0.00            
ATOM    222  H38 DF0     2      15.570  19.630  21.480  1.00  0.00            
ATOM    223  H39 DF0     2      17.210  17.030  21.850  1.00  0.00            
ATOM    224  H40 DF0     2      17.730  18.730  22.290  1.00  0.00            
ATOM    225  H41 DF0     2      17.200  17.380  19.580  1.00  0.00            
ATOM    226  H42 DF0     2      17.720  20.230  17.820  1.00  0.00            
ATOM    227  H43 DF0     2      19.340  19.650  17.850  1.00  0.00            
ATOM    228  H44 DF0     2      18.010  18.550  17.560  1.00  0.00            
ATOM    229  H45 DF0     2      18.610  20.460  21.420  1.00  0.00            
ATOM    230  H46 DF0     2      19.480  20.940  19.940  1.00  0.00            
ATOM    231  H47 DF0     2      17.890  21.400  20.100  1.00  0.00            
ATOM    232  H48 DF0     2      14.990  14.900  22.550  1.00  0.00            
TER
ENDMDL
MODEL        1
ATOM      1  C1  BCD     1      17.400  22.820  21.130  1.00  0.00            
ATOM      2  O1  BCD     1      18.510  22.070  20.670  1.00  0.00            
ATOM      3  C2  BCD     1      17.770  24.210  21.740  1.00  0.00            
ATOM      4  O2  BCD     1      18.670  24.780  20.790  1.00  0.00            
ATOM      5  C3  BCD     1      18.520  24.010  23.110  1.00  0.00            
ATOM      6  O3  BCD     1      18.820  25.240  23.750  1.00  0.00            
ATOM      7  C4  BCD     1      17.720  23.100  24.020  1.00  0.00            
ATOM      8  C5  BCD     1      17.310  21.760  23.260  1.00  0.00            
ATOM      9  O4  BCD     1      16.630  22.050  22.030  1.00  0.00            
ATOM     10  C6  BCD     1      16.350  20.980  24.110  1.00  0.00            
ATOM     11  O5  BCD     1      16.160  19.640  23.580  1.00  0.00            
ATOM     12  H1  BCD     1      16.750  23.000  20.270  1.00  0.00            
ATOM     13  H2  BCD     1      16.860  24.800  21.920  1.00  0.00            
ATOM     14  H3  BCD     1      18.130  24.980  20.020  1.00  0.00            
ATOM     15  H4  BCD     1      19.420  23.410  22.940  1.00  0.00            
ATOM     16  H5  BCD     1      19.630  25.530  23.330  1.00  0.00            
ATOM     17  H6  BCD     1      16.800  23.610  24.330  1.00  0.00            
ATOM     18  H7  BCD     1      18.210  21.170  23.020  1.00  0.00            
ATOM     19  H8  BCD     1      16.780  20.900  25.120  1.00  0.00            
ATOM     20  H9  BCD     1      15.400  21.520  24.180  1.00  0.00            
ATOM     21  H10 BCD     1      16.990  19.170  23.470  1.00  0.00            
ATOM     22  C7  BCD     1      20.180  20.730  17.240  1.00  0.00            
ATOM     23  O6  BCD     1      21.050  19.670  17.730  1.00  0.00            
ATOM     24  C8  BCD     1      20.560  22.160  17.630  1.00  0.00            
ATOM     25  O7  BCD     1      21.950  22.460  17.360  1.00  0.00            
ATOM     26  C9  BCD     1      20.240  22.230  19.150  1.00  0.00            
ATOM     27  O8  BCD     1      20.790  23.480  19.640  1.00  0.00            
ATOM     28  C10 BCD     1      18.720  22.130  19.280  1.00  0.00            
ATOM     29  C11 BCD     1      18.390  20.740  18.780  1.00  0.00            
ATOM     30  O9  BCD     1      18.860  20.530  17.530  1.00  0.00            
ATOM     31  C12 BCD     1      16.870  20.720  18.680  1.00  0.00            
ATOM     32  O10 BCD     1      16.370  21.610  17.810  1.00  0.00            
ATOM     33  H11 BCD     1      20.200  20.560  16.160  1.00  0.00            
ATOM     34  H12 BCD     1      19.850  22.780  17.060  1.00  0.00            
ATOM     35  H13 BCD     1      21.950  23.420  17.490  1.00  0.00            
ATOM     36  H14 BCD     1      20.720  21.440  19.740  1.00  0.00            
ATOM     37  H15 BCD     1      20.230  23.880  20.310  1.00  0.00            
ATOM     38  H16 BCD     1      18.210  22.960  18.770  1.00  0.00            
ATOM     39  H17 BCD     1      18.720  19.940  19.450  1.00  0.00            
ATOM     40  H18 BCD     1      16.550  19.750  18.290  1.00  0.00            
ATOM     41  H19 BCD     1      16.460  20.900  19.680  1.00  0.00            
ATOM     42  H20 BCD     1      17.010  21.710  17.090  1.00  0.00            
ATOM     43  C13 BCD     1      23.980  16.880  16.820  1.00  0.00            
ATOM     44  O11 BCD     1      23.860  16.560  18.190  1.00  0.00            
ATOM     45  C14 BCD     1      24.350  18.350  16.650  1.00  0.00            
ATOM     46  O12 BCD     1      25.620  18.550  17.240  1.00  0.00            
ATOM     47  C15 BCD     1      23.390  19.380  17.210  1.00  0.00            
ATOM     48  O13 BCD     1      23.750  20.670  16.760  1.00  0.00            
ATOM     49  C16 BCD     1      21.900  19.040  16.790  1.00  0.00            
ATOM     50  C17 BCD     1      21.580  17.590  16.860  1.00  0.00            
ATOM     51  O14 BCD     1      22.630  16.740  16.300  1.00  0.00            
ATOM     52  C18 BCD     1      20.270  17.240  16.190  1.00  0.00            
ATOM     53  O15 BCD     1      20.120  17.780  14.850  1.00  0.00            
ATOM     54  H21 BCD     1      24.730  16.220  16.360  1.00  0.00            
ATOM     55  H22 BCD     1      24.380  18.510  15.570  1.00  0.00            
ATOM     56  H23 BCD     1      25.920  19.460  17.130  1.00  0.00            
ATOM     57  H24 BCD     1      23.450  19.380  18.300  1.00  0.00            
ATOM     58  H25 BCD     1      23.110  21.230  17.200  1.00  0.00            
ATOM     59  H26 BCD     1      21.720  19.410  15.780  1.00  0.00            
ATOM     60  H27 BCD     1      21.550  17.270  17.910  1.00  0.00            
ATOM     61  H28 BCD     1      20.130  16.160  16.110  1.00  0.00            
ATOM     62  H29 BCD     1      19.440  17.690  16.750  1.00  0.00            
ATOM     63  H30 BCD     1      20.460  17.210  14.160  1.00  0.00            
ATOM     64  C19 BCD     1      25.130  14.210  21.320  1.00  0.00            
ATOM     65  O16 BCD     1      24.730  15.190  22.290  1.00  0.00            
ATOM     66  C20 BCD     1      26.210  14.690  20.370  1.00  0.00            
ATOM     67  O17 BCD     1      27.490  15.040  21.000  1.00  0.00            
ATOM     68  C21 BCD     1      25.730  15.840  19.460  1.00  0.00            
ATOM     69  O18 BCD     1      26.680  16.260  18.470  1.00  0.00            
ATOM     70  C22 BCD     1      24.420  15.390  18.730  1.00  0.00            
ATOM     71  C23 BCD     1      23.480  14.810  19.760  1.00  0.00            
ATOM     72  O19 BCD     1      24.050  13.670  20.540  1.00  0.00            
ATOM     73  C24 BCD     1      22.260  14.260  19.010  1.00  0.00            
ATOM     74  O20 BCD     1      22.460  13.120  18.170  1.00  0.00            
ATOM     75  H31 BCD     1      25.540  13.360  21.860  1.00  0.00            
ATOM     76  H32 BCD     1      26.400  13.870  19.670  1.00  0.00            
ATOM     77  H33 BCD     1      27.790  14.270  21.500  1.00  0.00            
ATOM     78  H34 BCD     1      25.590  16.730  20.090  1.00  0.00            
ATOM     79  H35 BCD     1      26.270  17.050  18.100  1.00  0.00            
ATOM     80  H36 BCD     1      24.650  14.670  17.940  1.00  0.00            
ATOM     81  H37 BCD     1      23.130  15.670  20.340  1.00  0.00            
ATOM     82  H38 BCD     1      21.470  14.030  19.730  1.00  0.00            
ATOM     83  H39 BCD     1      21.880  15.010  18.300  1.00  0.00            
ATOM     84  H40 BCD     1      21.990  13.250  17.350  1.00  0.00            
ATOM     85  C25 BCD     1      23.440  15.370  26.220  1.00  0.00            
ATOM     86  O21 BCD     1      23.200  16.750  26.210  1.00  0.00            
ATOM     87  C26 BCD     1      24.960  15.110  26.040  1.00  0.00            
ATOM     88  O22 BCD     1      25.820  15.730  27.000  1.00  0.00            
ATOM     89  C27 BCD     1      25.360  15.360  24.600  1.00  0.00            
ATOM     90  O23 BCD     1      26.750  14.890  24.490  1.00  0.00            
ATOM     91  C28 BCD     1      24.400  14.750  23.580  1.00  0.00            
ATOM     92  C29 BCD     1      22.970  15.190  23.870  1.00  0.00            
ATOM     93  O24 BCD     1      22.680  14.690  25.200  1.00  0.00            
ATOM     94  C30 BCD     1      21.810  14.730  22.920  1.00  0.00            
ATOM     95  O25 BCD     1      21.780  13.270  22.810  1.00  0.00            
ATOM     96  H41 BCD     1      23.020  14.950  27.140  1.00  0.00            
ATOM     97  H42 BCD     1      25.180  14.060  26.270  1.00  0.00            
ATOM     98  H43 BCD     1      25.790  16.690  26.950  1.00  0.00            
ATOM     99  H44 BCD     1      25.340  16.440  24.430  1.00  0.00            
ATOM    100  H45 BCD     1      27.110  15.250  23.670  1.00  0.00            
ATOM    101  H46 BCD     1      24.530  13.660  23.640  1.00  0.00            
ATOM    102  H47 BCD     1      22.910  16.280  23.850  1.00  0.00            
ATOM    103  H48 BCD     1      20.840  14.990  23.360  1.00  0.00            
ATOM    104  H49 BCD     1      21.920  15.340  22.020  1.00  0.00            
ATOM    105  H50 BCD     1      21.970  12.810  23.630  1.00  0.00            
ATOM    106  C31 BCD     1      22.060  19.870  28.520  1.00  0.00            
ATOM    107  O26 BCD     1      21.210  20.290  27.470  1.00  0.00            
ATOM    108  C32 BCD     1      23.510  19.930  28.240  1.00  0.00            
ATOM    109  O27 BCD     1      23.920  21.220  27.750  1.00  0.00            
ATOM    110  C33 BCD     1      23.990  18.800  27.230  1.00  0.00            
ATOM    111  C34 BCD     1      23.240  17.510  27.490  1.00  0.00            
ATOM    112  C35 BCD     1      21.770  17.650  27.880  1.00  0.00            
ATOM    113  O28 BCD     1      21.690  18.550  29.020  1.00  0.00            
ATOM    114  C36 BCD     1      21.190  16.360  28.470  1.00  0.00            
ATOM    115  O29 BCD     1      21.940  15.740  29.540  1.00  0.00            
ATOM    116  O30 BCD     1      25.410  18.530  27.140  1.00  0.00            
ATOM    117  H51 BCD     1      21.920  20.510  29.400  1.00  0.00            
ATOM    118  H52 BCD     1      24.010  19.730  29.200  1.00  0.00            
ATOM    119  H53 BCD     1      24.860  21.210  27.940  1.00  0.00            
ATOM    120  H54 BCD     1      23.730  19.220  26.250  1.00  0.00            
ATOM    121  H55 BCD     1      25.950  19.320  27.070  1.00  0.00            
ATOM    122  H56 BCD     1      23.850  16.930  28.190  1.00  0.00            
ATOM    123  H57 BCD     1      21.150  17.940  27.020  1.00  0.00            
ATOM    124  H58 BCD     1      20.160  16.490  28.820  1.00  0.00            
ATOM    125  H59 BCD     1      21.150  15.570  27.710  1.00  0.00            
ATOM    126  H60 BCD     1      22.020  16.400  30.230  1.00  0.00            
ATOM    127  C37 BCD     1      18.280  23.010  26.400  1.00  0.00            
ATOM    128  O31 BCD     1      18.630  22.720  25.070  1.00  0.00            
ATOM    129  C38 BCD     1      19.490  23.580  27.130  1.00  0.00            
ATOM    130  O32 BCD     1      19.830  24.840  26.600  1.00  0.00            
ATOM    131  C39 BCD     1      20.700  22.600  27.170  1.00  0.00            
ATOM    132  O33 BCD     1      21.840  23.040  27.870  1.00  0.00            
ATOM    133  C40 BCD     1      20.230  21.290  27.740  1.00  0.00            
ATOM    134  C41 BCD     1      18.930  20.790  27.170  1.00  0.00            
ATOM    135  O34 BCD     1      17.850  21.850  27.050  1.00  0.00            
ATOM    136  C42 BCD     1      18.360  19.600  27.910  1.00  0.00            
ATOM    137  O35 BCD     1      17.350  19.060  27.140  1.00  0.00            
ATOM    138  H61 BCD     1      17.530  23.810  26.320  1.00  0.00            
ATOM    139  H62 BCD     1      19.200  23.810  28.160  1.00  0.00            
ATOM    140  H63 BCD     1      20.040  24.610  25.690  1.00  0.00            
ATOM    141  H64 BCD     1      20.960  22.340  26.130  1.00  0.00            
ATOM    142  H65 BCD     1      22.440  22.290  27.780  1.00  0.00            
ATOM    143  H66 BCD     1      20.070  21.440  28.820  1.00  0.00            
ATOM    144  H67 BCD     1      19.100  20.490  26.130  1.00  0.00            
ATOM    145  H68 BCD     1      19.130  18.850  28.120  1.00  0.00            
ATOM    146  H69 BCD     1      17.850  19.870  28.850  1.00  0.00            
ATOM    147  H70 BCD     1      17.440  18.110  27.040  1.00  0.00            
ATOM    148  C1  DF0     2      28.800  16.870  26.190  1.00  0.00            
ATOM    149  C2  DF0     2      28.690  17.350  24.750  1.00  0.00            
ATOM    150  O1  DF0     2      28.990  16.680  23.810  1.00  0.00            
ATOM    151  O2  DF0     2      28.060  18.560  24.590  1.00  0.00            
ATOM    152  C3  DF0     2      28.180  19.180  23.280  1.00  0.00            
ATOM    153  C4  DF0     2      26.840  18.880  22.590  1.00  0.00            
ATOM    154  C5  DF0     2      26.320  20.170  21.870  1.00  0.00            
ATOM    155  C6  DF0     2      27.230  20.190  20.540  1.00  0.00            
ATOM    156  C7  DF0     2      26.770  21.240  22.940  1.00  0.00            
ATOM    157  C8  DF0     2      25.880  21.460  24.100  1.00  0.00            
ATOM    158  C9  DF0     2      24.370  21.560  23.840  1.00  0.00            
ATOM    159  O3  DF0     2      24.090  22.870  23.350  1.00  0.00            
ATOM    160  C10 DF0     2      23.940  20.390  22.940  1.00  0.00            
ATOM    161  C11 DF0     2      22.400  20.060  22.810  1.00  0.00            
ATOM    162  C12 DF0     2      21.490  21.270  22.440  1.00  0.00            
ATOM    163  C13 DF0     2      21.900  19.540  24.210  1.00  0.00            
ATOM    164  C14 DF0     2      20.450  19.060  24.290  1.00  0.00            
ATOM    165  C15 DF0     2      20.030  18.030  23.230  1.00  0.00            
ATOM    166  O4  DF0     2      18.630  17.840  23.300  1.00  0.00            
ATOM    167  C16 DF0     2      20.540  18.430  21.780  1.00  0.00            
ATOM    168  C17 DF0     2      20.260  17.330  20.720  1.00  0.00            
ATOM    169  C18 DF0     2      22.090  18.750  21.920  1.00  0.00            
ATOM    170  C19 DF0     2      22.750  18.930  20.520  1.00  0.00            
ATOM    171  C20 DF0     2      24.280  19.070  20.750  1.00  0.00            
ATOM    172  C21 DF0     2      24.770  20.310  21.590  1.00  0.00            
ATOM    173  C22 DF0     2      24.560  21.480  20.590  1.00  0.00            
ATOM    174  C23 DF0     2      28.140  20.700  23.470  1.00  0.00            
ATOM    175  C24 DF0     2      29.170  21.400  24.080  1.00  0.00            
ATOM    176  C25 DF0     2      29.130  22.940  24.150  1.00  0.00            
ATOM    177  C26 DF0     2      30.120  23.620  23.160  1.00  0.00            
ATOM    178  C27 DF0     2      29.630  23.550  21.760  1.00  0.00            
ATOM    179  C28 DF0     2      30.070  22.850  20.690  1.00  0.00            
ATOM    180  C29 DF0     2      29.560  23.050  19.300  1.00  0.00            
ATOM    181  C30 DF0     2      31.150  21.830  20.890  1.00  0.00            
ATOM    182  C31 DF0     2      30.370  20.700  24.650  1.00  0.00            
ATOM    183  O5  DF0     2      30.710  19.600  24.330  1.00  0.00            
ATOM    184  O6  DF0     2      31.220  21.450  25.290  1.00  0.00            
ATOM    185  H1  DF0     2      28.610  15.790  26.180  1.00  0.00            
ATOM    186  H2  DF0     2      29.810  17.090  26.570  1.00  0.00            
ATOM    187  H3  DF0     2      28.060  17.460  26.740  1.00  0.00            
ATOM    188  H4  DF0     2      29.000  18.770  22.670  1.00  0.00            
ATOM    189  H5  DF0     2      26.150  18.610  23.400  1.00  0.00            
ATOM    190  H6  DF0     2      26.890  18.000  21.930  1.00  0.00            
ATOM    191  H7  DF0     2      27.280  21.250  20.240  1.00  0.00            
ATOM    192  H8  DF0     2      28.240  19.800  20.690  1.00  0.00            
ATOM    193  H9  DF0     2      26.890  19.610  19.680  1.00  0.00            
ATOM    194  H10 DF0     2      26.940  22.230  22.490  1.00  0.00            
ATOM    195  H11 DF0     2      26.230  22.330  24.670  1.00  0.00            
ATOM    196  H12 DF0     2      26.030  20.690  24.860  1.00  0.00            
ATOM    197  H13 DF0     2      23.820  21.550  24.790  1.00  0.00            
ATOM    198  H14 DF0     2      24.580  23.460  23.950  1.00  0.00            
ATOM    199  H15 DF0     2      24.300  19.520  23.500  1.00  0.00            
ATOM    200  H16 DF0     2      21.760  21.900  21.590  1.00  0.00            
ATOM    201  H17 DF0     2      20.410  21.090  22.540  1.00  0.00            
ATOM    202  H18 DF0     2      21.650  22.030  23.210  1.00  0.00            
ATOM    203  H19 DF0     2      21.890  20.410  24.880  1.00  0.00            
ATOM    204  H20 DF0     2      22.540  18.770  24.650  1.00  0.00            
ATOM    205  H21 DF0     2      19.740  19.900  24.300  1.00  0.00            
ATOM    206  H22 DF0     2      20.320  18.510  25.230  1.00  0.00            
ATOM    207  H23 DF0     2      20.590  17.120  23.480  1.00  0.00            
ATOM    208  H24 DF0     2      18.370  17.120  22.690  1.00  0.00            
ATOM    209  H25 DF0     2      19.930  19.260  21.390  1.00  0.00            
ATOM    210  H26 DF0     2      20.420  17.750  19.720  1.00  0.00            
ATOM    211  H27 DF0     2      20.950  16.480  20.810  1.00  0.00            
ATOM    212  H28 DF0     2      19.260  16.900  20.770  1.00  0.00            
ATOM    213  H29 DF0     2      22.590  17.870  22.330  1.00  0.00            
ATOM    214  H30 DF0     2      22.300  19.770  19.980  1.00  0.00            
ATOM    215  H31 DF0     2      22.570  18.000  19.980  1.00  0.00            
ATOM    216  H32 DF0     2      24.770  18.960  19.780  1.00  0.00            
ATOM    217  H33 DF0     2      24.460  18.120  21.270  1.00  0.00            
ATOM    218  H34 DF0     2      25.050  22.370  21.000  1.00  0.00            
ATOM    219  H35 DF0     2      25.120  21.320  19.660  1.00  0.00            
ATOM    220  H36 DF0     2      23.540  21.660  20.230  1.00  0.00            
ATOM    221  H37 DF0     2      29.420  23.200  25.180  1.00  0.00            
ATOM    222  H38 DF0     2      28.130  23.270  23.850  1.00  0.00            
ATOM    223  H39 DF0     2      31.170  23.410  23.390  1.00  0.00            
ATOM    224  H40 DF0     2      29.980  24.690  23.370  1.00  0.00            
ATOM    225  H41 DF0     2      29.080  24.450  21.520  1.00  0.00            
ATOM    226  H42 DF0     2      29.010  22.220  18.840  1.00  0.00            
ATOM    227  H43 DF0     2      28.870  23.910  19.310  1.00  0.00            
ATOM    228  H44 DF0     2      30.370  23.220  18.580  1.00  0.00            
ATOM    229  H45 DF0     2      30.790  20.910  20.410  1.00  0.00            
ATOM    230  H46 DF0     2      32.010  22.130  20.280  1.00  0.00            
ATOM    231  H47 DF0     2      31.520  21.540  21.890  1.00  0.00            
ATOM    232  H48 DF0     2      31.870  20.820  25.650  1.00  0.00            
TER
ENDMDL
MODEL        1
ATOM      1  C1  BCD     1      16.410  31.650  13.460  1.00  0.00            
ATOM      2  O1  BCD     1      16.970  30.440  12.980  1.00  0.00            
ATOM      3  C2  BCD     1      17.210  32.310  14.590  1.00  0.00            
ATOM      4  O2  BCD     1      18.400  32.790  14.000  1.00  0.00            
ATOM      5  C3  BCD     1      17.240  31.450  15.860  1.00  0.00            
ATOM      6  O3  BCD     1      18.080  32.130  16.810  1.00  0.00            
ATOM      7  C4  BCD     1      15.760  31.000  16.290  1.00  0.00            
ATOM      8  C5  BCD     1      14.980  30.480  15.060  1.00  0.00            
ATOM      9  O4  BCD     1      15.110  31.320  13.930  1.00  0.00            
ATOM     10  C6  BCD     1      13.490  30.390  15.330  1.00  0.00            
ATOM     11  O5  BCD     1      13.030  31.670  15.610  1.00  0.00            
ATOM     12  H1  BCD     1      16.260  32.380  12.660  1.00  0.00            
ATOM     13  H2  BCD     1      16.690  33.210  14.920  1.00  0.00            
ATOM     14  H3  BCD     1      18.810  33.350  14.670  1.00  0.00            
ATOM     15  H4  BCD     1      17.750  30.510  15.600  1.00  0.00            
ATOM     16  H5  BCD     1      17.620  32.120  17.650  1.00  0.00            
ATOM     17  H6  BCD     1      15.290  31.890  16.710  1.00  0.00            
ATOM     18  H7  BCD     1      15.340  29.480  14.790  1.00  0.00            
ATOM     19  H8  BCD     1      12.940  30.020  14.460  1.00  0.00            
ATOM     20  H9  BCD     1      13.290  29.660  16.130  1.00  0.00            
ATOM     21  H10 BCD     1      13.030  32.040  14.730  1.00  0.00            
ATOM     22  C7  BCD     1      18.930  28.750   9.710  1.00  0.00            
ATOM     23  O6  BCD     1      19.730  27.960  10.610  1.00  0.00            
ATOM     24  C8  BCD     1      19.040  30.250   9.880  1.00  0.00            
ATOM     25  O7  BCD     1      20.370  30.550   9.480  1.00  0.00            
ATOM     26  C9  BCD     1      18.640  30.740  11.250  1.00  0.00            
ATOM     27  O8  BCD     1      18.770  32.140  11.370  1.00  0.00            
ATOM     28  C10 BCD     1      17.170  30.230  11.580  1.00  0.00            
ATOM     29  C11 BCD     1      17.040  28.740  11.240  1.00  0.00            
ATOM     30  O9  BCD     1      17.580  28.480   9.910  1.00  0.00            
ATOM     31  C12 BCD     1      15.600  28.200  11.310  1.00  0.00            
ATOM     32  O10 BCD     1      15.560  26.750  11.270  1.00  0.00            
ATOM     33  H11 BCD     1      19.240  28.530   8.680  1.00  0.00            
ATOM     34  H12 BCD     1      18.460  30.800   9.130  1.00  0.00            
ATOM     35  H13 BCD     1      20.930  29.970  10.000  1.00  0.00            
ATOM     36  H14 BCD     1      19.300  30.270  11.980  1.00  0.00            
ATOM     37  H15 BCD     1      18.530  32.410  12.260  1.00  0.00            
ATOM     38  H16 BCD     1      16.490  30.860  10.990  1.00  0.00            
ATOM     39  H17 BCD     1      17.580  28.110  11.950  1.00  0.00            
ATOM     40  H18 BCD     1      15.180  28.440  12.300  1.00  0.00            
ATOM     41  H19 BCD     1      14.990  28.640  10.510  1.00  0.00            
ATOM     42  H20 BCD     1      15.940  26.430  12.090  1.00  0.00            
ATOM     43  C13 BCD     1      22.790  25.190  10.000  1.00  0.00            
ATOM     44  O11 BCD     1      22.860  24.920  11.440  1.00  0.00            
ATOM     45  C14 BCD     1      23.120  26.670   9.800  1.00  0.00            
ATOM     46  O12 BCD     1      24.430  26.930  10.250  1.00  0.00            
ATOM     47  C15 BCD     1      22.110  27.530  10.510  1.00  0.00            
ATOM     48  O13 BCD     1      22.310  28.900  10.430  1.00  0.00            
ATOM     49  C16 BCD     1      20.690  27.190   9.980  1.00  0.00            
ATOM     50  C17 BCD     1      20.400  25.710  10.050  1.00  0.00            
ATOM     51  O14 BCD     1      21.460  24.970   9.500  1.00  0.00            
ATOM     52  C18 BCD     1      19.100  25.310   9.450  1.00  0.00            
ATOM     53  O15 BCD     1      19.130  25.540   8.090  1.00  0.00            
ATOM     54  H21 BCD     1      23.540  24.670   9.400  1.00  0.00            
ATOM     55  H22 BCD     1      22.930  26.890   8.750  1.00  0.00            
ATOM     56  H23 BCD     1      24.480  27.890  10.170  1.00  0.00            
ATOM     57  H24 BCD     1      22.070  27.370  11.600  1.00  0.00            
ATOM     58  H25 BCD     1      23.190  29.010  10.790  1.00  0.00            
ATOM     59  H26 BCD     1      20.750  27.290   8.890  1.00  0.00            
ATOM     60  H27 BCD     1      20.430  25.370  11.090  1.00  0.00            
ATOM     61  H28 BCD     1      18.800  24.270   9.660  1.00  0.00            
ATOM     62  H29 BCD     1      18.400  26.040   9.870  1.00  0.00            
ATOM     63  H30 BCD     1      18.410  26.170   7.950  1.00  0.00            
ATOM     64  C19 BCD     1      24.590  22.540  14.310  1.00  0.00            
ATOM     65  O16 BCD     1      23.570  23.120  15.190  1.00  0.00            
ATOM     66  C20 BCD     1      25.520  23.580  13.750  1.00  0.00            
ATOM     67  O17 BCD     1      26.140  24.230  14.930  1.00  0.00            
ATOM     68  C21 BCD     1      24.750  24.570  12.810  1.00  0.00            
ATOM     69  O18 BCD     1      25.710  25.320  12.000  1.00  0.00            
ATOM     70  C22 BCD     1      23.770  23.910  11.830  1.00  0.00            
ATOM     71  C23 BCD     1      23.070  22.700  12.440  1.00  0.00            
ATOM     72  O19 BCD     1      24.010  21.890  13.170  1.00  0.00            
ATOM     73  C24 BCD     1      22.130  21.860  11.470  1.00  0.00            
ATOM     74  O20 BCD     1      22.930  21.160  10.600  1.00  0.00            
ATOM     75  H31 BCD     1      25.060  21.690  14.830  1.00  0.00            
ATOM     76  H32 BCD     1      26.230  23.110  13.050  1.00  0.00            
ATOM     77  H33 BCD     1      27.070  24.010  15.040  1.00  0.00            
ATOM     78  H34 BCD     1      24.110  25.160  13.490  1.00  0.00            
ATOM     79  H35 BCD     1      25.150  25.880  11.450  1.00  0.00            
ATOM     80  H36 BCD     1      24.380  23.560  10.990  1.00  0.00            
ATOM     81  H37 BCD     1      22.350  23.190  13.100  1.00  0.00            
ATOM     82  H38 BCD     1      21.460  21.150  11.970  1.00  0.00            
ATOM     83  H39 BCD     1      21.420  22.410  10.840  1.00  0.00            
ATOM     84  H40 BCD     1      23.320  20.480  11.150  1.00  0.00            
ATOM     85  C25 BCD     1      21.790  22.840  18.880  1.00  0.00            
ATOM     86  O21 BCD     1      20.760  23.730  18.570  1.00  0.00            
ATOM     87  C26 BCD     1      23.130  23.570  18.810  1.00  0.00            
ATOM     88  O22 BCD     1      23.140  24.740  19.650  1.00  0.00            
ATOM     89  C27 BCD     1      23.490  23.980  17.390  1.00  0.00            
ATOM     90  O23 BCD     1      24.840  24.670  17.400  1.00  0.00            
ATOM     91  C28 BCD     1      23.550  22.680  16.580  1.00  0.00            
ATOM     92  C29 BCD     1      22.250  21.870  16.700  1.00  0.00            
ATOM     93  O24 BCD     1      21.800  21.640  18.060  1.00  0.00            
ATOM     94  C30 BCD     1      22.300  20.560  15.880  1.00  0.00            
ATOM     95  O25 BCD     1      23.230  19.590  16.390  1.00  0.00            
ATOM     96  H41 BCD     1      21.610  22.500  19.910  1.00  0.00            
ATOM     97  H42 BCD     1      23.870  22.880  19.250  1.00  0.00            
ATOM     98  H43 BCD     1      23.990  25.160  19.500  1.00  0.00            
ATOM     99  H44 BCD     1      22.710  24.620  16.960  1.00  0.00            
ATOM    100  H45 BCD     1      25.130  24.730  16.480  1.00  0.00            
ATOM    101  H46 BCD     1      24.470  22.210  16.960  1.00  0.00            
ATOM    102  H47 BCD     1      21.520  22.420  16.100  1.00  0.00            
ATOM    103  H48 BCD     1      21.300  20.110  15.790  1.00  0.00            
ATOM    104  H49 BCD     1      22.660  20.840  14.880  1.00  0.00            
ATOM    105  H50 BCD     1      23.350  18.900  15.740  1.00  0.00            
ATOM    106  C31 BCD     1      17.300  25.540  20.140  1.00  0.00            
ATOM    107  O26 BCD     1      17.300  26.680  19.330  1.00  0.00            
ATOM    108  C32 BCD     1      18.580  25.470  21.070  1.00  0.00            
ATOM    109  O27 BCD     1      18.580  26.650  21.840  1.00  0.00            
ATOM    110  C33 BCD     1      19.870  25.170  20.280  1.00  0.00            
ATOM    111  C34 BCD     1      19.670  23.980  19.430  1.00  0.00            
ATOM    112  C35 BCD     1      18.400  24.180  18.530  1.00  0.00            
ATOM    113  O28 BCD     1      17.270  24.390  19.350  1.00  0.00            
ATOM    114  C36 BCD     1      18.160  22.860  17.690  1.00  0.00            
ATOM    115  O29 BCD     1      17.960  21.760  18.560  1.00  0.00            
ATOM    116  O30 BCD     1      20.910  24.860  21.150  1.00  0.00            
ATOM    117  H51 BCD     1      16.430  25.500  20.810  1.00  0.00            
ATOM    118  H52 BCD     1      18.360  24.560  21.650  1.00  0.00            
ATOM    119  H53 BCD     1      18.900  26.490  22.740  1.00  0.00            
ATOM    120  H54 BCD     1      20.080  26.070  19.690  1.00  0.00            
ATOM    121  H55 BCD     1      21.670  24.680  20.590  1.00  0.00            
ATOM    122  H56 BCD     1      19.470  23.120  20.070  1.00  0.00            
ATOM    123  H57 BCD     1      18.550  24.980  17.800  1.00  0.00            
ATOM    124  H58 BCD     1      17.210  23.010  17.160  1.00  0.00            
ATOM    125  H59 BCD     1      18.950  22.510  17.010  1.00  0.00            
ATOM    126  H60 BCD     1      18.500  21.040  18.230  1.00  0.00            
ATOM    127  C37 BCD     1      15.210  30.010  18.460  1.00  0.00            
ATOM    128  O31 BCD     1      15.910  29.910  17.250  1.00  0.00            
ATOM    129  C38 BCD     1      16.210  30.190  19.680  1.00  0.00            
ATOM    130  O32 BCD     1      16.890  31.480  19.520  1.00  0.00            
ATOM    131  C39 BCD     1      17.160  29.040  19.690  1.00  0.00            
ATOM    132  O33 BCD     1      18.060  29.070  20.850  1.00  0.00            
ATOM    133  C40 BCD     1      16.390  27.730  19.720  1.00  0.00            
ATOM    134  C41 BCD     1      15.150  27.630  18.750  1.00  0.00            
ATOM    135  O34 BCD     1      14.440  28.820  18.670  1.00  0.00            
ATOM    136  C42 BCD     1      14.300  26.390  19.050  1.00  0.00            
ATOM    137  O35 BCD     1      13.930  26.360  20.420  1.00  0.00            
ATOM    138  H61 BCD     1      14.450  30.800  18.490  1.00  0.00            
ATOM    139  H62 BCD     1      15.660  30.250  20.620  1.00  0.00            
ATOM    140  H63 BCD     1      17.120  31.780  20.410  1.00  0.00            
ATOM    141  H64 BCD     1      17.810  29.000  18.800  1.00  0.00            
ATOM    142  H65 BCD     1      18.440  28.190  20.980  1.00  0.00            
ATOM    143  H66 BCD     1      16.000  27.640  20.740  1.00  0.00            
ATOM    144  H67 BCD     1      15.570  27.450  17.750  1.00  0.00            
ATOM    145  H68 BCD     1      13.420  26.290  18.410  1.00  0.00            
ATOM    146  H69 BCD     1      14.850  25.480  18.790  1.00  0.00            
ATOM    147  H70 BCD     1      13.350  27.060  20.750  1.00  0.00            
ATOM    148  C1  DF0     2      22.250  27.880  22.260  1.00  0.00            
ATOM    149  C2  DF0     2      23.450  28.050  21.350  1.00  0.00            
ATOM    150  O1  DF0     2      24.530  27.680  21.690  1.00  0.00            
ATOM    151  O2  DF0     2      23.090  28.840  20.340  1.00  0.00            
ATOM    152  C3  DF0     2      23.970  28.950  19.230  1.00  0.00            
ATOM    153  C4  DF0     2      23.610  27.950  18.020  1.00  0.00            
ATOM    154  C5  DF0     2      23.400  28.870  16.770  1.00  0.00            
ATOM    155  C6  DF0     2      24.830  29.030  16.250  1.00  0.00            
ATOM    156  C7  DF0     2      22.920  30.190  17.460  1.00  0.00            
ATOM    157  C8  DF0     2      21.450  30.210  17.960  1.00  0.00            
ATOM    158  C9  DF0     2      20.490  29.890  16.790  1.00  0.00            
ATOM    159  O3  DF0     2      20.390  31.080  15.980  1.00  0.00            
ATOM    160  C10 DF0     2      20.800  28.530  16.110  1.00  0.00            
ATOM    161  C11 DF0     2      19.680  27.860  15.230  1.00  0.00            
ATOM    162  C12 DF0     2      19.400  28.720  14.050  1.00  0.00            
ATOM    163  C13 DF0     2      18.370  27.700  16.090  1.00  0.00            
ATOM    164  C14 DF0     2      17.230  27.070  15.320  1.00  0.00            
ATOM    165  C15 DF0     2      17.590  25.770  14.580  1.00  0.00            
ATOM    166  O4  DF0     2      16.570  25.720  13.630  1.00  0.00            
ATOM    167  C16 DF0     2      18.980  25.720  13.890  1.00  0.00            
ATOM    168  C17 DF0     2      19.320  24.290  13.390  1.00  0.00            
ATOM    169  C18 DF0     2      20.080  26.370  14.830  1.00  0.00            
ATOM    170  C19 DF0     2      21.570  26.170  14.370  1.00  0.00            
ATOM    171  C20 DF0     2      22.690  26.900  15.320  1.00  0.00            
ATOM    172  C21 DF0     2      22.380  28.360  15.680  1.00  0.00            
ATOM    173  C22 DF0     2      22.650  29.090  14.320  1.00  0.00            
ATOM    174  C23 DF0     2      23.740  30.370  18.680  1.00  0.00            
ATOM    175  C24 DF0     2      24.280  31.530  19.090  1.00  0.00            
ATOM    176  C25 DF0     2      23.970  32.830  18.350  1.00  0.00            
ATOM    177  C26 DF0     2      25.040  33.030  17.300  1.00  0.00            
ATOM    178  C27 DF0     2      26.310  33.520  17.850  1.00  0.00            
ATOM    179  C28 DF0     2      26.600  34.750  18.150  1.00  0.00            
ATOM    180  C29 DF0     2      27.940  35.090  18.770  1.00  0.00            
ATOM    181  C30 DF0     2      25.570  35.870  18.040  1.00  0.00            
ATOM    182  C31 DF0     2      25.290  31.620  20.230  1.00  0.00            
ATOM    183  O5  DF0     2      25.580  30.720  21.010  1.00  0.00            
ATOM    184  O6  DF0     2      25.770  32.800  20.410  1.00  0.00            
ATOM    185  H1  DF0     2      21.280  27.710  21.790  1.00  0.00            
ATOM    186  H2  DF0     2      22.460  26.970  22.840  1.00  0.00            
ATOM    187  H3  DF0     2      22.320  28.700  22.980  1.00  0.00            
ATOM    188  H4  DF0     2      25.020  28.820  19.500  1.00  0.00            
ATOM    189  H5  DF0     2      22.750  27.280  18.180  1.00  0.00            
ATOM    190  H6  DF0     2      24.490  27.310  17.910  1.00  0.00            
ATOM    191  H7  DF0     2      24.960  29.800  15.470  1.00  0.00            
ATOM    192  H8  DF0     2      25.610  29.160  17.010  1.00  0.00            
ATOM    193  H9  DF0     2      25.270  28.130  15.800  1.00  0.00            
ATOM    194  H10 DF0     2      23.000  31.020  16.750  1.00  0.00            
ATOM    195  H11 DF0     2      21.180  31.210  18.310  1.00  0.00            
ATOM    196  H12 DF0     2      21.330  29.570  18.840  1.00  0.00            
ATOM    197  H13 DF0     2      19.480  29.810  17.210  1.00  0.00            
ATOM    198  H14 DF0     2      19.460  31.360  16.020  1.00  0.00            
ATOM    199  H15 DF0     2      20.890  27.840  16.960  1.00  0.00            
ATOM    200  H16 DF0     2      19.240  29.760  14.340  1.00  0.00            
ATOM    201  H17 DF0     2      20.120  28.540  13.240  1.00  0.00            
ATOM    202  H18 DF0     2      18.440  28.400  13.620  1.00  0.00            
ATOM    203  H19 DF0     2      17.980  28.690  16.360  1.00  0.00            
ATOM    204  H20 DF0     2      18.540  27.160  17.030  1.00  0.00            
ATOM    205  H21 DF0     2      16.790  27.840  14.660  1.00  0.00            
ATOM    206  H22 DF0     2      16.380  26.900  15.990  1.00  0.00            
ATOM    207  H23 DF0     2      17.660  25.020  15.380  1.00  0.00            
ATOM    208  H24 DF0     2      15.690  25.760  14.040  1.00  0.00            
ATOM    209  H25 DF0     2      18.960  26.320  12.970  1.00  0.00            
ATOM    210  H26 DF0     2      18.640  23.980  12.580  1.00  0.00            
ATOM    211  H27 DF0     2      20.370  24.190  13.090  1.00  0.00            
ATOM    212  H28 DF0     2      19.070  23.590  14.200  1.00  0.00            
ATOM    213  H29 DF0     2      19.970  25.650  15.650  1.00  0.00            
ATOM    214  H30 DF0     2      21.700  26.400  13.300  1.00  0.00            
ATOM    215  H31 DF0     2      21.820  25.110  14.560  1.00  0.00            
ATOM    216  H32 DF0     2      23.690  26.770  14.900  1.00  0.00            
ATOM    217  H33 DF0     2      22.770  26.340  16.260  1.00  0.00            
ATOM    218  H34 DF0     2      22.640  30.180  14.390  1.00  0.00            
ATOM    219  H35 DF0     2      23.660  28.830  13.980  1.00  0.00            
ATOM    220  H36 DF0     2      22.010  28.720  13.510  1.00  0.00            
ATOM    221  H37 DF0     2      23.880  33.660  19.060  1.00  0.00            
ATOM    222  H38 DF0     2      22.980  32.820  17.880  1.00  0.00            
ATOM    223  H39 DF0     2      24.700  33.710  16.510  1.00  0.00            
ATOM    224  H40 DF0     2      25.190  32.160  16.650  1.00  0.00            
ATOM    225  H41 DF0     2      27.000  32.690  17.950  1.00  0.00            
ATOM    226  H42 DF0     2      28.540  34.240  19.110  1.00  0.00            
ATOM    227  H43 DF0     2      28.460  35.790  18.100  1.00  0.00            
ATOM    228  H44 DF0     2      27.730  35.580  19.730  1.00  0.00            
ATOM    229  H45 DF0     2      26.070  36.740  17.610  1.00  0.00            
ATOM    230  H46 DF0     2      24.690  35.620  17.440  1.00  0.00            
ATOM    231  H47 DF0     2      25.330  36.260  19.040  1.00  0.00            
ATOM    232  H48 DF0     2      25.670  33.350  19.610  1.00  0.00            
TER
ENDMDL
MODEL        1
ATOM      1  C1  BCD     1      14.610  31.880  10.780  1.00  0.00            
ATOM      2  O1  BCD     1      15.740  30.930  10.690  1.00  0.00            
ATOM      3  C2  BCD     1      15.010  32.970  11.730  1.00  0.00            
ATOM      4  O2  BCD     1      16.140  33.680  11.250  1.00  0.00            
ATOM      5  C3  BCD     1      15.250  32.530  13.140  1.00  0.00            
ATOM      6  O3  BCD     1      15.420  33.560  14.150  1.00  0.00            
ATOM      7  C4  BCD     1      14.040  31.680  13.580  1.00  0.00            
ATOM      8  C5  BCD     1      13.530  30.610  12.510  1.00  0.00            
ATOM      9  O4  BCD     1      13.410  31.160  11.220  1.00  0.00            
ATOM     10  C6  BCD     1      12.220  29.960  12.840  1.00  0.00            
ATOM     11  O5  BCD     1      11.170  30.930  13.050  1.00  0.00            
ATOM     12  H1  BCD     1      14.310  32.320   9.820  1.00  0.00            
ATOM     13  H2  BCD     1      14.270  33.780  11.800  1.00  0.00            
ATOM     14  H3  BCD     1      16.420  34.310  11.920  1.00  0.00            
ATOM     15  H4  BCD     1      16.130  31.870  13.090  1.00  0.00            
ATOM     16  H5  BCD     1      15.600  33.180  15.010  1.00  0.00            
ATOM     17  H6  BCD     1      13.230  32.400  13.760  1.00  0.00            
ATOM     18  H7  BCD     1      14.290  29.820  12.470  1.00  0.00            
ATOM     19  H8  BCD     1      11.910  29.200  12.110  1.00  0.00            
ATOM     20  H9  BCD     1      12.360  29.400  13.780  1.00  0.00            
ATOM     21  H10 BCD     1      10.540  30.320  13.460  1.00  0.00            
ATOM     22  C7  BCD     1      18.310  28.840   8.350  1.00  0.00            
ATOM     23  O6  BCD     1      19.060  28.280   9.540  1.00  0.00            
ATOM     24  C8  BCD     1      18.470  30.390   8.330  1.00  0.00            
ATOM     25  O7  BCD     1      19.820  30.840   8.370  1.00  0.00            
ATOM     26  C9  BCD     1      17.630  31.060   9.370  1.00  0.00            
ATOM     27  O8  BCD     1      17.540  32.550   9.290  1.00  0.00            
ATOM     28  C10 BCD     1      16.180  30.510   9.410  1.00  0.00            
ATOM     29  C11 BCD     1      16.120  28.930   9.350  1.00  0.00            
ATOM     30  O9  BCD     1      16.950  28.400   8.310  1.00  0.00            
ATOM     31  C12 BCD     1      14.670  28.560   9.090  1.00  0.00            
ATOM     32  O10 BCD     1      14.520  27.190   9.280  1.00  0.00            
ATOM     33  H11 BCD     1      18.820  28.390   7.490  1.00  0.00            
ATOM     34  H12 BCD     1      18.120  30.790   7.370  1.00  0.00            
ATOM     35  H13 BCD     1      20.320  30.350   9.020  1.00  0.00            
ATOM     36  H14 BCD     1      18.180  30.860  10.300  1.00  0.00            
ATOM     37  H15 BCD     1      17.000  32.910  10.000  1.00  0.00            
ATOM     38  H16 BCD     1      15.650  31.060   8.620  1.00  0.00            
ATOM     39  H17 BCD     1      16.410  28.480  10.310  1.00  0.00            
ATOM     40  H18 BCD     1      14.050  29.100   9.810  1.00  0.00            
ATOM     41  H19 BCD     1      14.340  28.820   8.070  1.00  0.00            
ATOM     42  H20 BCD     1      14.940  26.720   8.550  1.00  0.00            
ATOM     43  C13 BCD     1      22.290  25.530  10.230  1.00  0.00            
ATOM     44  O11 BCD     1      22.020  25.430  11.590  1.00  0.00            
ATOM     45  C14 BCD     1      22.750  26.950   9.940  1.00  0.00            
ATOM     46  O12 BCD     1      23.780  27.480  10.850  1.00  0.00            
ATOM     47  C15 BCD     1      21.480  27.920  10.020  1.00  0.00            
ATOM     48  O13 BCD     1      21.920  29.290   9.670  1.00  0.00            
ATOM     49  C16 BCD     1      20.250  27.440   9.270  1.00  0.00            
ATOM     50  C17 BCD     1      20.020  26.020   9.710  1.00  0.00            
ATOM     51  O14 BCD     1      21.130  25.230   9.470  1.00  0.00            
ATOM     52  C18 BCD     1      18.770  25.400   8.990  1.00  0.00            
ATOM     53  O15 BCD     1      18.800  25.490   7.520  1.00  0.00            
ATOM     54  H21 BCD     1      23.020  24.770   9.940  1.00  0.00            
ATOM     55  H22 BCD     1      23.100  27.000   8.900  1.00  0.00            
ATOM     56  H23 BCD     1      24.250  28.250  10.510  1.00  0.00            
ATOM     57  H24 BCD     1      21.190  27.860  11.080  1.00  0.00            
ATOM     58  H25 BCD     1      21.850  29.860  10.450  1.00  0.00            
ATOM     59  H26 BCD     1      20.380  27.260   8.190  1.00  0.00            
ATOM     60  H27 BCD     1      19.840  25.950  10.790  1.00  0.00            
ATOM     61  H28 BCD     1      18.650  24.350   9.280  1.00  0.00            
ATOM     62  H29 BCD     1      17.860  25.900   9.340  1.00  0.00            
ATOM     63  H30 BCD     1      17.940  25.170   7.220  1.00  0.00            
ATOM     64  C19 BCD     1      22.570  23.010  14.860  1.00  0.00            
ATOM     65  O16 BCD     1      21.660  23.820  15.610  1.00  0.00            
ATOM     66  C20 BCD     1      23.730  23.900  14.470  1.00  0.00            
ATOM     67  O17 BCD     1      24.340  24.410  15.700  1.00  0.00            
ATOM     68  C21 BCD     1      23.310  24.980  13.420  1.00  0.00            
ATOM     69  O18 BCD     1      24.410  25.660  12.820  1.00  0.00            
ATOM     70  C22 BCD     1      22.550  24.290  12.280  1.00  0.00            
ATOM     71  C23 BCD     1      21.390  23.360  12.750  1.00  0.00            
ATOM     72  O19 BCD     1      21.950  22.460  13.710  1.00  0.00            
ATOM     73  C24 BCD     1      20.900  22.550  11.570  1.00  0.00            
ATOM     74  O20 BCD     1      21.890  21.790  10.900  1.00  0.00            
ATOM     75  H31 BCD     1      22.870  22.180  15.510  1.00  0.00            
ATOM     76  H32 BCD     1      24.380  23.210  13.900  1.00  0.00            
ATOM     77  H33 BCD     1      25.110  24.880  15.360  1.00  0.00            
ATOM     78  H34 BCD     1      22.560  25.630  13.890  1.00  0.00            
ATOM     79  H35 BCD     1      24.060  26.090  12.030  1.00  0.00            
ATOM     80  H36 BCD     1      23.270  23.730  11.670  1.00  0.00            
ATOM     81  H37 BCD     1      20.630  24.060  13.140  1.00  0.00            
ATOM     82  H38 BCD     1      20.040  21.960  11.920  1.00  0.00            
ATOM     83  H39 BCD     1      20.410  23.270  10.900  1.00  0.00            
ATOM     84  H40 BCD     1      21.980  20.960  11.380  1.00  0.00            
ATOM     85  C25 BCD     1      19.070  23.740  18.850  1.00  0.00            
ATOM     86  O21 BCD     1      18.430  24.950  18.360  1.00  0.00            
ATOM     87  C26 BCD     1      20.500  24.030  19.090  1.00  0.00            
ATOM     88  O22 BCD     1      20.590  25.090  20.020  1.00  0.00            
ATOM     89  C27 BCD     1      21.340  24.360  17.840  1.00  0.00            
ATOM     90  O23 BCD     1      22.690  24.640  17.990  1.00  0.00            
ATOM     91  C28 BCD     1      21.100  23.280  16.780  1.00  0.00            
ATOM     92  C29 BCD     1      19.620  22.970  16.650  1.00  0.00            
ATOM     93  O24 BCD     1      18.920  22.660  17.880  1.00  0.00            
ATOM     94  C30 BCD     1      19.410  21.780  15.770  1.00  0.00            
ATOM     95  O25 BCD     1      20.190  20.700  16.310  1.00  0.00            
ATOM     96  H41 BCD     1      18.530  23.510  19.780  1.00  0.00            
ATOM     97  H42 BCD     1      20.940  23.170  19.600  1.00  0.00            
ATOM     98  H43 BCD     1      21.520  25.190  20.220  1.00  0.00            
ATOM     99  H44 BCD     1      20.860  25.300  17.530  1.00  0.00            
ATOM    100  H45 BCD     1      23.130  24.750  17.150  1.00  0.00            
ATOM    101  H46 BCD     1      21.750  22.440  17.050  1.00  0.00            
ATOM    102  H47 BCD     1      19.070  23.800  16.200  1.00  0.00            
ATOM    103  H48 BCD     1      18.340  21.520  15.840  1.00  0.00            
ATOM    104  H49 BCD     1      19.700  22.040  14.740  1.00  0.00            
ATOM    105  H50 BCD     1      20.170  20.150  15.520  1.00  0.00            
ATOM    106  C31 BCD     1      14.960  27.160  18.650  1.00  0.00            
ATOM    107  O26 BCD     1      15.270  28.260  17.930  1.00  0.00            
ATOM    108  C32 BCD     1      15.850  27.110  19.830  1.00  0.00            
ATOM    109  O27 BCD     1      15.900  28.330  20.650  1.00  0.00            
ATOM    110  C33 BCD     1      17.230  26.620  19.510  1.00  0.00            
ATOM    111  C34 BCD     1      17.120  25.290  18.750  1.00  0.00            
ATOM    112  C35 BCD     1      16.230  25.410  17.550  1.00  0.00            
ATOM    113  O28 BCD     1      14.990  25.970  17.850  1.00  0.00            
ATOM    114  C36 BCD     1      15.880  24.130  16.840  1.00  0.00            
ATOM    115  O29 BCD     1      15.280  23.150  17.700  1.00  0.00            
ATOM    116  O30 BCD     1      18.090  26.410  20.650  1.00  0.00            
ATOM    117  H51 BCD     1      13.930  27.290  19.010  1.00  0.00            
ATOM    118  H52 BCD     1      15.400  26.310  20.430  1.00  0.00            
ATOM    119  H53 BCD     1      15.080  28.620  21.060  1.00  0.00            
ATOM    120  H54 BCD     1      17.600  27.410  18.850  1.00  0.00            
ATOM    121  H55 BCD     1      18.980  26.250  20.310  1.00  0.00            
ATOM    122  H56 BCD     1      16.720  24.560  19.470  1.00  0.00            
ATOM    123  H57 BCD     1      16.720  26.160  16.910  1.00  0.00            
ATOM    124  H58 BCD     1      15.210  24.370  16.000  1.00  0.00            
ATOM    125  H59 BCD     1      16.830  23.780  16.410  1.00  0.00            
ATOM    126  H60 BCD     1      15.280  22.330  17.200  1.00  0.00            
ATOM    127  C37 BCD     1      13.490  31.290  15.900  1.00  0.00            
ATOM    128  O31 BCD     1      14.380  31.000  14.810  1.00  0.00            
ATOM    129  C38 BCD     1      14.370  31.730  17.140  1.00  0.00            
ATOM    130  O32 BCD     1      15.390  32.680  16.770  1.00  0.00            
ATOM    131  C39 BCD     1      15.080  30.510  17.660  1.00  0.00            
ATOM    132  O33 BCD     1      15.730  30.800  18.970  1.00  0.00            
ATOM    133  C40 BCD     1      14.280  29.250  17.870  1.00  0.00            
ATOM    134  C41 BCD     1      13.480  29.000  16.600  1.00  0.00            
ATOM    135  O34 BCD     1      12.700  30.130  16.150  1.00  0.00            
ATOM    136  C42 BCD     1      12.530  27.860  16.810  1.00  0.00            
ATOM    137  O35 BCD     1      11.690  27.980  17.930  1.00  0.00            
ATOM    138  H61 BCD     1      12.790  32.060  15.550  1.00  0.00            
ATOM    139  H62 BCD     1      13.780  32.130  17.980  1.00  0.00            
ATOM    140  H63 BCD     1      15.930  32.890  17.530  1.00  0.00            
ATOM    141  H64 BCD     1      15.900  30.240  16.990  1.00  0.00            
ATOM    142  H65 BCD     1      16.360  30.080  19.080  1.00  0.00            
ATOM    143  H66 BCD     1      13.700  29.410  18.780  1.00  0.00            
ATOM    144  H67 BCD     1      14.150  28.680  15.790  1.00  0.00            
ATOM    145  H68 BCD     1      11.910  27.880  15.900  1.00  0.00            
ATOM    146  H69 BCD     1      13.040  26.890  16.740  1.00  0.00            
ATOM    147  H70 BCD     1      10.940  28.520  17.640  1.00  0.00            
ATOM    148  C1  DF0     2      18.820  29.470  22.330  1.00  0.00            
ATOM    149  C2  DF0     2      19.890  28.940  21.380  1.00  0.00            
ATOM    150  O1  DF0     2      20.690  28.050  21.630  1.00  0.00            
ATOM    151  O2  DF0     2      19.810  29.730  20.250  1.00  0.00            
ATOM    152  C3  DF0     2      20.880  29.700  19.270  1.00  0.00            
ATOM    153  C4  DF0     2      20.550  28.670  18.130  1.00  0.00            
ATOM    154  C5  DF0     2      21.110  29.220  16.800  1.00  0.00            
ATOM    155  C6  DF0     2      22.670  29.130  16.920  1.00  0.00            
ATOM    156  C7  DF0     2      20.760  30.650  17.030  1.00  0.00            
ATOM    157  C8  DF0     2      19.230  30.980  16.870  1.00  0.00            
ATOM    158  C9  DF0     2      18.690  30.600  15.420  1.00  0.00            
ATOM    159  O3  DF0     2      19.330  31.480  14.450  1.00  0.00            
ATOM    160  C10 DF0     2      19.000  29.090  15.190  1.00  0.00            
ATOM    161  C11 DF0     2      18.160  28.370  14.070  1.00  0.00            
ATOM    162  C12 DF0     2      18.510  28.910  12.630  1.00  0.00            
ATOM    163  C13 DF0     2      16.690  28.650  14.250  1.00  0.00            
ATOM    164  C14 DF0     2      15.750  27.780  13.430  1.00  0.00            
ATOM    165  C15 DF0     2      16.000  26.330  13.590  1.00  0.00            
ATOM    166  O4  DF0     2      15.180  25.610  12.630  1.00  0.00            
ATOM    167  C16 DF0     2      17.440  25.970  13.260  1.00  0.00            
ATOM    168  C17 DF0     2      17.650  24.440  13.390  1.00  0.00            
ATOM    169  C18 DF0     2      18.380  26.850  14.190  1.00  0.00            
ATOM    170  C19 DF0     2      19.850  26.410  14.230  1.00  0.00            
ATOM    171  C20 DF0     2      20.610  27.100  15.420  1.00  0.00            
ATOM    172  C21 DF0     2      20.560  28.670  15.370  1.00  0.00            
ATOM    173  C22 DF0     2      21.490  29.190  14.260  1.00  0.00            
ATOM    174  C23 DF0     2      21.090  30.980  18.520  1.00  0.00            
ATOM    175  C24 DF0     2      21.660  32.120  19.000  1.00  0.00            
ATOM    176  C25 DF0     2      21.830  33.340  18.100  1.00  0.00            
ATOM    177  C26 DF0     2      23.230  33.530  17.460  1.00  0.00            
ATOM    178  C27 DF0     2      24.500  33.490  18.340  1.00  0.00            
ATOM    179  C28 DF0     2      25.020  34.470  19.090  1.00  0.00            
ATOM    180  C29 DF0     2      26.310  34.340  19.810  1.00  0.00            
ATOM    181  C30 DF0     2      24.560  35.840  19.330  1.00  0.00            
ATOM    182  C31 DF0     2      22.020  32.290  20.480  1.00  0.00            
ATOM    183  O5  DF0     2      21.860  31.460  21.360  1.00  0.00            
ATOM    184  O6  DF0     2      22.450  33.450  20.790  1.00  0.00            
ATOM    185  H1  DF0     2      18.910  30.560  22.190  1.00  0.00            
ATOM    186  H2  DF0     2      17.830  29.260  21.920  1.00  0.00            
ATOM    187  H3  DF0     2      18.880  29.110  23.370  1.00  0.00            
ATOM    188  H4  DF0     2      21.860  29.460  19.710  1.00  0.00            
ATOM    189  H5  DF0     2      19.470  28.500  18.110  1.00  0.00            
ATOM    190  H6  DF0     2      20.990  27.670  18.260  1.00  0.00            
ATOM    191  H7  DF0     2      23.150  29.860  16.260  1.00  0.00            
ATOM    192  H8  DF0     2      22.940  29.180  17.980  1.00  0.00            
ATOM    193  H9  DF0     2      23.040  28.140  16.620  1.00  0.00            
ATOM    194  H10 DF0     2      21.330  31.350  16.400  1.00  0.00            
ATOM    195  H11 DF0     2      19.100  32.030  17.160  1.00  0.00            
ATOM    196  H12 DF0     2      18.610  30.420  17.580  1.00  0.00            
ATOM    197  H13 DF0     2      17.630  30.870  15.450  1.00  0.00            
ATOM    198  H14 DF0     2      19.080  32.410  14.600  1.00  0.00            
ATOM    199  H15 DF0     2      18.490  28.650  16.060  1.00  0.00            
ATOM    200  H16 DF0     2      17.820  28.320  12.010  1.00  0.00            
ATOM    201  H17 DF0     2      18.320  29.970  12.410  1.00  0.00            
ATOM    202  H18 DF0     2      19.500  28.610  12.270  1.00  0.00            
ATOM    203  H19 DF0     2      16.460  29.700  14.010  1.00  0.00            
ATOM    204  H20 DF0     2      16.320  28.420  15.250  1.00  0.00            
ATOM    205  H21 DF0     2      15.780  28.180  12.410  1.00  0.00            
ATOM    206  H22 DF0     2      14.720  28.020  13.730  1.00  0.00            
ATOM    207  H23 DF0     2      15.790  25.960  14.610  1.00  0.00            
ATOM    208  H24 DF0     2      14.310  25.550  13.060  1.00  0.00            
ATOM    209  H25 DF0     2      17.720  26.280  12.250  1.00  0.00            
ATOM    210  H26 DF0     2      17.310  24.120  12.400  1.00  0.00            
ATOM    211  H27 DF0     2      18.670  24.040  13.430  1.00  0.00            
ATOM    212  H28 DF0     2      17.060  24.080  14.240  1.00  0.00            
ATOM    213  H29 DF0     2      17.990  26.640  15.190  1.00  0.00            
ATOM    214  H30 DF0     2      20.380  26.520  13.280  1.00  0.00            
ATOM    215  H31 DF0     2      19.840  25.340  14.450  1.00  0.00            
ATOM    216  H32 DF0     2      21.670  26.830  15.330  1.00  0.00            
ATOM    217  H33 DF0     2      20.110  26.810  16.360  1.00  0.00            
ATOM    218  H34 DF0     2      21.470  30.260  14.050  1.00  0.00            
ATOM    219  H35 DF0     2      22.520  28.870  14.460  1.00  0.00            
ATOM    220  H36 DF0     2      21.230  28.700  13.310  1.00  0.00            
ATOM    221  H37 DF0     2      21.630  34.210  18.740  1.00  0.00            
ATOM    222  H38 DF0     2      21.110  33.320  17.270  1.00  0.00            
ATOM    223  H39 DF0     2      23.180  34.380  16.780  1.00  0.00            
ATOM    224  H40 DF0     2      23.330  32.740  16.700  1.00  0.00            
ATOM    225  H41 DF0     2      25.080  32.560  18.330  1.00  0.00            
ATOM    226  H42 DF0     2      26.990  35.140  19.470  1.00  0.00            
ATOM    227  H43 DF0     2      26.120  34.470  20.880  1.00  0.00            
ATOM    228  H44 DF0     2      26.800  33.380  19.630  1.00  0.00            
ATOM    229  H45 DF0     2      24.310  36.060  20.380  1.00  0.00            
ATOM    230  H46 DF0     2      25.290  36.600  19.030  1.00  0.00            
ATOM    231  H47 DF0     2      23.660  36.000  18.730  1.00  0.00            
ATOM    232  H48 DF0     2      22.450  33.920  19.940  1.00  0.00            
TER
ENDMDL
MODEL        1
ATOM      1  C1  BCD     1      25.060  22.300  19.070  1.00  0.00            
ATOM      2  O1  BCD     1      25.610  20.980  19.190  1.00  0.00            
ATOM      3  C2  BCD     1      25.870  23.340  19.670  1.00  0.00            
ATOM      4  O2  BCD     1      27.050  23.390  18.870  1.00  0.00            
ATOM      5  C3  BCD     1      26.060  23.180  21.160  1.00  0.00            
ATOM      6  O3  BCD     1      26.990  24.090  21.790  1.00  0.00            
ATOM      7  C4  BCD     1      24.710  23.110  21.840  1.00  0.00            
ATOM      8  C5  BCD     1      23.780  22.110  21.110  1.00  0.00            
ATOM      9  O4  BCD     1      23.780  22.400  19.720  1.00  0.00            
ATOM     10  C6  BCD     1      22.300  22.160  21.560  1.00  0.00            
ATOM     11  O5  BCD     1      21.330  21.510  20.680  1.00  0.00            
ATOM     12  H1  BCD     1      24.820  22.590  18.040  1.00  0.00            
ATOM     13  H2  BCD     1      25.250  24.220  19.430  1.00  0.00            
ATOM     14  H3  BCD     1      27.550  24.100  19.280  1.00  0.00            
ATOM     15  H4  BCD     1      26.510  22.180  21.200  1.00  0.00            
ATOM     16  H5  BCD     1      26.760  24.040  22.720  1.00  0.00            
ATOM     17  H6  BCD     1      24.230  24.100  21.910  1.00  0.00            
ATOM     18  H7  BCD     1      24.130  21.080  21.270  1.00  0.00            
ATOM     19  H8  BCD     1      22.270  21.730  22.570  1.00  0.00            
ATOM     20  H9  BCD     1      21.890  23.180  21.540  1.00  0.00            
ATOM     21  H10 BCD     1      21.450  20.560  20.790  1.00  0.00            
ATOM     22  C7  BCD     1      26.770  17.840  16.530  1.00  0.00            
ATOM     23  O6  BCD     1      27.570  17.200  17.500  1.00  0.00            
ATOM     24  C8  BCD     1      27.320  19.300  16.200  1.00  0.00            
ATOM     25  O7  BCD     1      28.630  19.120  15.690  1.00  0.00            
ATOM     26  C9  BCD     1      27.150  20.210  17.410  1.00  0.00            
ATOM     27  O8  BCD     1      27.640  21.540  17.060  1.00  0.00            
ATOM     28  C10 BCD     1      25.670  20.270  17.930  1.00  0.00            
ATOM     29  C11 BCD     1      25.160  18.820  18.110  1.00  0.00            
ATOM     30  O9  BCD     1      25.420  18.010  16.930  1.00  0.00            
ATOM     31  C12 BCD     1      23.700  18.780  18.380  1.00  0.00            
ATOM     32  O10 BCD     1      22.870  19.300  17.340  1.00  0.00            
ATOM     33  H11 BCD     1      26.740  17.270  15.590  1.00  0.00            
ATOM     34  H12 BCD     1      26.660  19.680  15.410  1.00  0.00            
ATOM     35  H13 BCD     1      28.510  18.480  14.980  1.00  0.00            
ATOM     36  H14 BCD     1      27.770  19.680  18.150  1.00  0.00            
ATOM     37  H15 BCD     1      27.510  22.090  17.830  1.00  0.00            
ATOM     38  H16 BCD     1      25.110  20.820  17.160  1.00  0.00            
ATOM     39  H17 BCD     1      25.660  18.410  19.000  1.00  0.00            
ATOM     40  H18 BCD     1      23.420  17.760  18.650  1.00  0.00            
ATOM     41  H19 BCD     1      23.610  19.420  19.270  1.00  0.00            
ATOM     42  H20 BCD     1      22.490  18.470  17.050  1.00  0.00            
ATOM     43  C13 BCD     1      29.000  13.310  18.170  1.00  0.00            
ATOM     44  O11 BCD     1      28.880  13.700  19.580  1.00  0.00            
ATOM     45  C14 BCD     1      29.970  14.290  17.460  1.00  0.00            
ATOM     46  O12 BCD     1      31.320  14.100  18.030  1.00  0.00            
ATOM     47  C15 BCD     1      29.450  15.690  17.680  1.00  0.00            
ATOM     48  O13 BCD     1      30.210  16.760  17.110  1.00  0.00            
ATOM     49  C16 BCD     1      28.030  15.880  17.100  1.00  0.00            
ATOM     50  C17 BCD     1      27.090  14.780  17.620  1.00  0.00            
ATOM     51  O14 BCD     1      27.720  13.510  17.550  1.00  0.00            
ATOM     52  C18 BCD     1      25.810  14.720  16.810  1.00  0.00            
ATOM     53  O15 BCD     1      26.040  14.460  15.430  1.00  0.00            
ATOM     54  H21 BCD     1      29.240  12.250  18.050  1.00  0.00            
ATOM     55  H22 BCD     1      29.940  14.030  16.390  1.00  0.00            
ATOM     56  H23 BCD     1      31.900  14.310  17.290  1.00  0.00            
ATOM     57  H24 BCD     1      29.340  15.730  18.770  1.00  0.00            
ATOM     58  H25 BCD     1      29.650  17.530  17.210  1.00  0.00            
ATOM     59  H26 BCD     1      28.100  15.780  16.010  1.00  0.00            
ATOM     60  H27 BCD     1      26.670  14.930  18.630  1.00  0.00            
ATOM     61  H28 BCD     1      25.290  13.820  17.170  1.00  0.00            
ATOM     62  H29 BCD     1      25.120  15.570  16.900  1.00  0.00            
ATOM     63  H30 BCD     1      26.170  13.510  15.410  1.00  0.00            
ATOM     64  C19 BCD     1      29.660  12.460  23.430  1.00  0.00            
ATOM     65  O16 BCD     1      28.930  13.560  23.890  1.00  0.00            
ATOM     66  C20 BCD     1      30.880  12.870  22.620  1.00  0.00            
ATOM     67  O17 BCD     1      31.770  13.710  23.360  1.00  0.00            
ATOM     68  C21 BCD     1      30.490  13.550  21.370  1.00  0.00            
ATOM     69  O18 BCD     1      31.630  13.920  20.570  1.00  0.00            
ATOM     70  C22 BCD     1      29.490  12.720  20.460  1.00  0.00            
ATOM     71  C23 BCD     1      28.350  12.160  21.300  1.00  0.00            
ATOM     72  O19 BCD     1      28.880  11.640  22.540  1.00  0.00            
ATOM     73  C24 BCD     1      27.490  11.160  20.590  1.00  0.00            
ATOM     74  O20 BCD     1      28.200  10.090  20.060  1.00  0.00            
ATOM     75  H31 BCD     1      30.050  11.850  24.250  1.00  0.00            
ATOM     76  H32 BCD     1      31.430  12.020  22.200  1.00  0.00            
ATOM     77  H33 BCD     1      32.310  14.140  22.690  1.00  0.00            
ATOM     78  H34 BCD     1      29.920  14.470  21.580  1.00  0.00            
ATOM     79  H35 BCD     1      31.300  14.030  19.670  1.00  0.00            
ATOM     80  H36 BCD     1      30.010  11.900  19.950  1.00  0.00            
ATOM     81  H37 BCD     1      27.700  12.970  21.670  1.00  0.00            
ATOM     82  H38 BCD     1      26.690  10.760  21.230  1.00  0.00            
ATOM     83  H39 BCD     1      26.890  11.780  19.900  1.00  0.00            
ATOM     84  H40 BCD     1      28.740   9.910  20.830  1.00  0.00            
ATOM     85  C25 BCD     1      27.820  14.950  27.610  1.00  0.00            
ATOM     86  O21 BCD     1      27.540  16.280  27.030  1.00  0.00            
ATOM     87  C26 BCD     1      29.280  14.650  27.450  1.00  0.00            
ATOM     88  O22 BCD     1      30.050  15.690  28.100  1.00  0.00            
ATOM     89  C27 BCD     1      29.580  14.520  25.920  1.00  0.00            
ATOM     90  O23 BCD     1      30.940  14.320  25.740  1.00  0.00            
ATOM     91  C28 BCD     1      28.640  13.500  25.250  1.00  0.00            
ATOM     92  C29 BCD     1      27.210  13.820  25.570  1.00  0.00            
ATOM     93  O24 BCD     1      26.940  14.050  26.980  1.00  0.00            
ATOM     94  C30 BCD     1      26.320  12.690  25.030  1.00  0.00            
ATOM     95  O25 BCD     1      26.510  11.390  25.660  1.00  0.00            
ATOM     96  H41 BCD     1      27.610  14.890  28.690  1.00  0.00            
ATOM     97  H42 BCD     1      29.440  13.700  27.980  1.00  0.00            
ATOM     98  H43 BCD     1      29.840  16.550  27.710  1.00  0.00            
ATOM     99  H44 BCD     1      29.290  15.510  25.550  1.00  0.00            
ATOM    100  H45 BCD     1      31.090  14.010  24.850  1.00  0.00            
ATOM    101  H46 BCD     1      28.860  12.500  25.650  1.00  0.00            
ATOM    102  H47 BCD     1      27.010  14.750  25.030  1.00  0.00            
ATOM    103  H48 BCD     1      25.290  12.970  25.270  1.00  0.00            
ATOM    104  H49 BCD     1      26.460  12.640  23.940  1.00  0.00            
ATOM    105  H50 BCD     1      26.440  10.740  24.950  1.00  0.00            
ATOM    106  C31 BCD     1      26.080  20.070  28.030  1.00  0.00            
ATOM    107  O26 BCD     1      25.710  20.290  26.720  1.00  0.00            
ATOM    108  C32 BCD     1      27.570  19.750  28.230  1.00  0.00            
ATOM    109  O27 BCD     1      28.400  20.870  27.950  1.00  0.00            
ATOM    110  C33 BCD     1      28.030  18.540  27.370  1.00  0.00            
ATOM    111  C34 BCD     1      27.140  17.390  27.880  1.00  0.00            
ATOM    112  C35 BCD     1      25.630  17.720  27.770  1.00  0.00            
ATOM    113  O28 BCD     1      25.320  18.950  28.500  1.00  0.00            
ATOM    114  C36 BCD     1      24.720  16.600  28.390  1.00  0.00            
ATOM    115  O29 BCD     1      25.020  16.510  29.800  1.00  0.00            
ATOM    116  O30 BCD     1      29.410  18.250  27.570  1.00  0.00            
ATOM    117  H51 BCD     1      25.750  20.820  28.750  1.00  0.00            
ATOM    118  H52 BCD     1      27.800  19.540  29.290  1.00  0.00            
ATOM    119  H53 BCD     1      29.270  20.720  28.340  1.00  0.00            
ATOM    120  H54 BCD     1      27.840  18.880  26.350  1.00  0.00            
ATOM    121  H55 BCD     1      29.970  19.020  27.420  1.00  0.00            
ATOM    122  H56 BCD     1      27.490  17.110  28.880  1.00  0.00            
ATOM    123  H57 BCD     1      25.300  17.780  26.730  1.00  0.00            
ATOM    124  H58 BCD     1      23.670  16.870  28.240  1.00  0.00            
ATOM    125  H59 BCD     1      24.840  15.670  27.820  1.00  0.00            
ATOM    126  H60 BCD     1      24.210  16.130  30.160  1.00  0.00            
ATOM    127  C37 BCD     1      24.440  23.200  24.220  1.00  0.00            
ATOM    128  O31 BCD     1      24.940  22.470  23.080  1.00  0.00            
ATOM    129  C38 BCD     1      25.540  23.620  25.200  1.00  0.00            
ATOM    130  O32 BCD     1      26.530  24.440  24.500  1.00  0.00            
ATOM    131  C39 BCD     1      26.220  22.420  25.840  1.00  0.00            
ATOM    132  O33 BCD     1      27.130  22.840  26.860  1.00  0.00            
ATOM    133  C40 BCD     1      25.120  21.530  26.410  1.00  0.00            
ATOM    134  C41 BCD     1      24.100  21.110  25.280  1.00  0.00            
ATOM    135  O34 BCD     1      23.500  22.330  24.870  1.00  0.00            
ATOM    136  C42 BCD     1      23.080  20.110  25.800  1.00  0.00            
ATOM    137  O35 BCD     1      22.210  19.590  24.730  1.00  0.00            
ATOM    138  H61 BCD     1      23.910  24.090  23.870  1.00  0.00            
ATOM    139  H62 BCD     1      25.060  24.160  26.030  1.00  0.00            
ATOM    140  H63 BCD     1      26.210  25.330  24.660  1.00  0.00            
ATOM    141  H64 BCD     1      26.810  21.830  25.130  1.00  0.00            
ATOM    142  H65 BCD     1      27.640  22.090  27.190  1.00  0.00            
ATOM    143  H66 BCD     1      24.550  21.880  27.270  1.00  0.00            
ATOM    144  H67 BCD     1      24.730  20.710  24.470  1.00  0.00            
ATOM    145  H68 BCD     1      23.580  19.240  26.250  1.00  0.00            
ATOM    146  H69 BCD     1      22.480  20.480  26.640  1.00  0.00            
ATOM    147  H70 BCD     1      21.330  19.960  24.850  1.00  0.00            
ATOM    148  C1  DF0     2      32.950  17.110  27.790  1.00  0.00            
ATOM    149  C2  DF0     2      32.810  16.880  26.320  1.00  0.00            
ATOM    150  O1  DF0     2      33.400  16.030  25.710  1.00  0.00            
ATOM    151  O2  DF0     2      32.310  18.020  25.840  1.00  0.00            
ATOM    152  C3  DF0     2      32.510  18.310  24.430  1.00  0.00            
ATOM    153  C4  DF0     2      31.350  17.630  23.650  1.00  0.00            
ATOM    154  C5  DF0     2      30.860  18.640  22.550  1.00  0.00            
ATOM    155  C6  DF0     2      31.950  18.460  21.410  1.00  0.00            
ATOM    156  C7  DF0     2      30.990  19.930  23.310  1.00  0.00            
ATOM    157  C8  DF0     2      29.780  20.220  24.310  1.00  0.00            
ATOM    158  C9  DF0     2      28.370  20.060  23.770  1.00  0.00            
ATOM    159  O3  DF0     2      28.050  21.160  22.910  1.00  0.00            
ATOM    160  C10 DF0     2      28.270  18.630  23.130  1.00  0.00            
ATOM    161  C11 DF0     2      26.780  18.150  22.880  1.00  0.00            
ATOM    162  C12 DF0     2      25.950  19.220  22.080  1.00  0.00            
ATOM    163  C13 DF0     2      26.020  18.010  24.240  1.00  0.00            
ATOM    164  C14 DF0     2      24.560  17.530  24.030  1.00  0.00            
ATOM    165  C15 DF0     2      24.360  16.300  23.100  1.00  0.00            
ATOM    166  O4  DF0     2      22.990  16.340  22.670  1.00  0.00            
ATOM    167  C16 DF0     2      25.320  16.210  21.900  1.00  0.00            
ATOM    168  C17 DF0     2      25.260  14.740  21.420  1.00  0.00            
ATOM    169  C18 DF0     2      26.760  16.710  22.230  1.00  0.00            
ATOM    170  C19 DF0     2      27.780  16.530  21.080  1.00  0.00            
ATOM    171  C20 DF0     2      29.210  16.930  21.530  1.00  0.00            
ATOM    172  C21 DF0     2      29.390  18.430  22.000  1.00  0.00            
ATOM    173  C22 DF0     2      29.140  19.230  20.750  1.00  0.00            
ATOM    174  C23 DF0     2      32.270  19.840  24.130  1.00  0.00            
ATOM    175  C24 DF0     2      33.070  20.860  24.530  1.00  0.00            
ATOM    176  C25 DF0     2      32.580  22.270  24.330  1.00  0.00            
ATOM    177  C26 DF0     2      33.540  22.840  23.320  1.00  0.00            
ATOM    178  C27 DF0     2      33.270  22.260  21.900  1.00  0.00            
ATOM    179  C28 DF0     2      34.040  21.510  21.140  1.00  0.00            
ATOM    180  C29 DF0     2      33.550  21.040  19.770  1.00  0.00            
ATOM    181  C30 DF0     2      35.430  21.070  21.430  1.00  0.00            
ATOM    182  C31 DF0     2      34.250  20.640  25.460  1.00  0.00            
ATOM    183  O5  DF0     2      34.830  19.580  25.740  1.00  0.00            
ATOM    184  O6  DF0     2      34.780  21.750  26.020  1.00  0.00            
ATOM    185  H1  DF0     2      33.620  17.980  27.790  1.00  0.00            
ATOM    186  H2  DF0     2      31.990  17.330  28.260  1.00  0.00            
ATOM    187  H3  DF0     2      33.440  16.240  28.260  1.00  0.00            
ATOM    188  H4  DF0     2      33.460  17.900  24.080  1.00  0.00            
ATOM    189  H5  DF0     2      30.570  17.330  24.350  1.00  0.00            
ATOM    190  H6  DF0     2      31.660  16.720  23.110  1.00  0.00            
ATOM    191  H7  DF0     2      31.740  19.160  20.590  1.00  0.00            
ATOM    192  H8  DF0     2      32.960  18.840  21.610  1.00  0.00            
ATOM    193  H9  DF0     2      31.990  17.450  21.000  1.00  0.00            
ATOM    194  H10 DF0     2      30.990  20.690  22.520  1.00  0.00            
ATOM    195  H11 DF0     2      29.970  21.160  24.850  1.00  0.00            
ATOM    196  H12 DF0     2      29.860  19.450  25.090  1.00  0.00            
ATOM    197  H13 DF0     2      27.770  19.980  24.680  1.00  0.00            
ATOM    198  H14 DF0     2      27.090  21.050  22.890  1.00  0.00            
ATOM    199  H15 DF0     2      28.490  17.840  23.850  1.00  0.00            
ATOM    200  H16 DF0     2      26.370  19.740  21.220  1.00  0.00            
ATOM    201  H17 DF0     2      24.960  18.850  21.780  1.00  0.00            
ATOM    202  H18 DF0     2      25.710  20.100  22.700  1.00  0.00            
ATOM    203  H19 DF0     2      25.970  19.020  24.660  1.00  0.00            
ATOM    204  H20 DF0     2      26.460  17.380  25.020  1.00  0.00            
ATOM    205  H21 DF0     2      23.950  18.320  23.570  1.00  0.00            
ATOM    206  H22 DF0     2      24.090  17.230  24.970  1.00  0.00            
ATOM    207  H23 DF0     2      24.410  15.410  23.740  1.00  0.00            
ATOM    208  H24 DF0     2      22.490  15.800  23.300  1.00  0.00            
ATOM    209  H25 DF0     2      24.920  16.730  21.020  1.00  0.00            
ATOM    210  H26 DF0     2      24.240  14.340  21.420  1.00  0.00            
ATOM    211  H27 DF0     2      25.680  14.560  20.430  1.00  0.00            
ATOM    212  H28 DF0     2      25.820  14.100  22.110  1.00  0.00            
ATOM    213  H29 DF0     2      27.100  15.970  22.970  1.00  0.00            
ATOM    214  H30 DF0     2      27.420  17.070  20.190  1.00  0.00            
ATOM    215  H31 DF0     2      27.800  15.460  20.820  1.00  0.00            
ATOM    216  H32 DF0     2      29.850  16.610  20.700  1.00  0.00            
ATOM    217  H33 DF0     2      29.380  16.250  22.380  1.00  0.00            
ATOM    218  H34 DF0     2      29.390  20.280  20.950  1.00  0.00            
ATOM    219  H35 DF0     2      29.790  18.980  19.900  1.00  0.00            
ATOM    220  H36 DF0     2      28.120  19.050  20.400  1.00  0.00            
ATOM    221  H37 DF0     2      32.680  22.920  25.210  1.00  0.00            
ATOM    222  H38 DF0     2      31.550  22.400  23.970  1.00  0.00            
ATOM    223  H39 DF0     2      34.580  22.850  23.650  1.00  0.00            
ATOM    224  H40 DF0     2      33.220  23.890  23.200  1.00  0.00            
ATOM    225  H41 DF0     2      32.260  22.480  21.540  1.00  0.00            
ATOM    226  H42 DF0     2      33.710  19.960  19.640  1.00  0.00            
ATOM    227  H43 DF0     2      32.510  21.330  19.630  1.00  0.00            
ATOM    228  H44 DF0     2      34.120  21.510  18.960  1.00  0.00            
ATOM    229  H45 DF0     2      36.060  21.320  20.570  1.00  0.00            
ATOM    230  H46 DF0     2      35.850  21.640  22.270  1.00  0.00            
ATOM    231  H47 DF0     2      35.520  19.990  21.610  1.00  0.00            
ATOM    232  H48 DF0     2      35.610  21.390  26.360  1.00  0.00            
TER
ENDMDL
MODEL        1
ATOM      1  C1  BCD     1      17.060  11.800  30.150  1.00  0.00            
ATOM      2  O1  BCD     1      18.360  11.610  29.830  1.00  0.00            
ATOM      3  C2  BCD     1      16.270  12.180  28.910  1.00  0.00            
ATOM      4  O2  BCD     1      16.350  11.020  28.010  1.00  0.00            
ATOM      5  C3  BCD     1      16.870  13.470  28.330  1.00  0.00            
ATOM      6  O3  BCD     1      16.200  13.890  27.140  1.00  0.00            
ATOM      7  C4  BCD     1      16.780  14.560  29.420  1.00  0.00            
ATOM      8  C5  BCD     1      17.380  14.160  30.690  1.00  0.00            
ATOM      9  O4  BCD     1      16.920  12.860  31.120  1.00  0.00            
ATOM     10  C6  BCD     1      17.110  15.230  31.770  1.00  0.00            
ATOM     11  O5  BCD     1      17.850  14.930  32.960  1.00  0.00            
ATOM     12  H1  BCD     1      16.620  10.850  30.470  1.00  0.00            
ATOM     13  H2  BCD     1      15.230  12.240  29.250  1.00  0.00            
ATOM     14  H3  BCD     1      17.270  10.770  27.850  1.00  0.00            
ATOM     15  H4  BCD     1      17.930  13.300  28.090  1.00  0.00            
ATOM     16  H5  BCD     1      16.430  14.790  26.890  1.00  0.00            
ATOM     17  H6  BCD     1      15.710  14.790  29.510  1.00  0.00            
ATOM     18  H7  BCD     1      18.470  14.050  30.600  1.00  0.00            
ATOM     19  H8  BCD     1      17.420  16.140  31.230  1.00  0.00            
ATOM     20  H9  BCD     1      16.040  15.370  31.970  1.00  0.00            
ATOM     21  H10 BCD     1      18.180  15.770  33.290  1.00  0.00            
ATOM     22  C7  BCD     1      21.300   8.840  29.920  1.00  0.00            
ATOM     23  O6  BCD     1      22.150  10.010  30.140  1.00  0.00            
ATOM     24  C8  BCD     1      20.610   8.910  28.530  1.00  0.00            
ATOM     25  O7  BCD     1      21.670   9.060  27.560  1.00  0.00            
ATOM     26  C9  BCD     1      19.730  10.180  28.490  1.00  0.00            
ATOM     27  O8  BCD     1      18.950  10.110  27.290  1.00  0.00            
ATOM     28  C10 BCD     1      18.820  10.240  29.750  1.00  0.00            
ATOM     29  C11 BCD     1      19.540   9.920  30.980  1.00  0.00            
ATOM     30  O9  BCD     1      20.290   8.750  30.940  1.00  0.00            
ATOM     31  C12 BCD     1      18.640   9.720  32.160  1.00  0.00            
ATOM     32  O10 BCD     1      17.850   8.580  32.000  1.00  0.00            
ATOM     33  H11 BCD     1      21.940   7.960  29.990  1.00  0.00            
ATOM     34  H12 BCD     1      20.040   7.990  28.370  1.00  0.00            
ATOM     35  H13 BCD     1      21.160   8.990  26.750  1.00  0.00            
ATOM     36  H14 BCD     1      20.420  11.030  28.530  1.00  0.00            
ATOM     37  H15 BCD     1      19.480  10.030  26.490  1.00  0.00            
ATOM     38  H16 BCD     1      18.060   9.490  29.510  1.00  0.00            
ATOM     39  H17 BCD     1      20.280  10.700  31.180  1.00  0.00            
ATOM     40  H18 BCD     1      19.380   9.560  32.950  1.00  0.00            
ATOM     41  H19 BCD     1      18.110  10.680  32.230  1.00  0.00            
ATOM     42  H20 BCD     1      18.410   7.800  31.940  1.00  0.00            
ATOM     43  C13 BCD     1      25.860  11.120  31.320  1.00  0.00            
ATOM     44  O11 BCD     1      25.580  12.480  30.920  1.00  0.00            
ATOM     45  C14 BCD     1      25.850  10.080  30.120  1.00  0.00            
ATOM     46  O12 BCD     1      26.660  10.650  29.070  1.00  0.00            
ATOM     47  C15 BCD     1      24.480  10.010  29.610  1.00  0.00            
ATOM     48  O13 BCD     1      24.250   9.160  28.440  1.00  0.00            
ATOM     49  C16 BCD     1      23.460   9.720  30.720  1.00  0.00            
ATOM     50  C17 BCD     1      23.520  10.640  31.920  1.00  0.00            
ATOM     51  O14 BCD     1      24.880  10.710  32.320  1.00  0.00            
ATOM     52  C18 BCD     1      22.740  10.180  33.160  1.00  0.00            
ATOM     53  O15 BCD     1      22.960   8.750  33.420  1.00  0.00            
ATOM     54  H21 BCD     1      26.840  11.160  31.810  1.00  0.00            
ATOM     55  H22 BCD     1      26.230   9.210  30.660  1.00  0.00            
ATOM     56  H23 BCD     1      26.490  10.080  28.310  1.00  0.00            
ATOM     57  H24 BCD     1      24.240  11.040  29.290  1.00  0.00            
ATOM     58  H25 BCD     1      23.310   9.060  28.260  1.00  0.00            
ATOM     59  H26 BCD     1      23.520   8.650  30.980  1.00  0.00            
ATOM     60  H27 BCD     1      23.130  11.630  31.650  1.00  0.00            
ATOM     61  H28 BCD     1      23.010  10.800  34.020  1.00  0.00            
ATOM     62  H29 BCD     1      21.670  10.320  32.950  1.00  0.00            
ATOM     63  H30 BCD     1      23.810   8.760  33.860  1.00  0.00            
ATOM     64  C19 BCD     1      27.360  16.350  31.490  1.00  0.00            
ATOM     65  O16 BCD     1      26.330  16.920  30.660  1.00  0.00            
ATOM     66  C20 BCD     1      28.160  15.390  30.660  1.00  0.00            
ATOM     67  O17 BCD     1      28.790  16.100  29.610  1.00  0.00            
ATOM     68  C21 BCD     1      27.240  14.250  30.190  1.00  0.00            
ATOM     69  O18 BCD     1      27.910  13.280  29.440  1.00  0.00            
ATOM     70  C22 BCD     1      26.470  13.570  31.330  1.00  0.00            
ATOM     71  C23 BCD     1      25.780  14.510  32.260  1.00  0.00            
ATOM     72  O19 BCD     1      26.700  15.620  32.600  1.00  0.00            
ATOM     73  C24 BCD     1      25.380  13.830  33.510  1.00  0.00            
ATOM     74  O20 BCD     1      26.470  13.190  34.260  1.00  0.00            
ATOM     75  H31 BCD     1      28.040  17.140  31.840  1.00  0.00            
ATOM     76  H32 BCD     1      28.990  14.960  31.230  1.00  0.00            
ATOM     77  H33 BCD     1      29.460  15.560  29.190  1.00  0.00            
ATOM     78  H34 BCD     1      26.370  14.630  29.620  1.00  0.00            
ATOM     79  H35 BCD     1      27.300  12.560  29.230  1.00  0.00            
ATOM     80  H36 BCD     1      27.260  13.160  31.980  1.00  0.00            
ATOM     81  H37 BCD     1      24.980  15.050  31.740  1.00  0.00            
ATOM     82  H38 BCD     1      24.960  14.630  34.140  1.00  0.00            
ATOM     83  H39 BCD     1      24.580  13.130  33.230  1.00  0.00            
ATOM     84  H40 BCD     1      26.020  12.470  34.710  1.00  0.00            
ATOM     85  C25 BCD     1      25.100  20.550  29.520  1.00  0.00            
ATOM     86  O21 BCD     1      23.790  20.080  29.440  1.00  0.00            
ATOM     87  C26 BCD     1      26.040  19.930  28.540  1.00  0.00            
ATOM     88  O22 BCD     1      25.570  20.100  27.240  1.00  0.00            
ATOM     89  C27 BCD     1      26.120  18.440  28.910  1.00  0.00            
ATOM     90  O23 BCD     1      26.980  17.670  28.090  1.00  0.00            
ATOM     91  C28 BCD     1      26.540  18.270  30.390  1.00  0.00            
ATOM     92  C29 BCD     1      25.690  19.060  31.320  1.00  0.00            
ATOM     93  O24 BCD     1      25.680  20.470  30.780  1.00  0.00            
ATOM     94  C30 BCD     1      26.120  19.120  32.780  1.00  0.00            
ATOM     95  O25 BCD     1      27.560  19.240  33.090  1.00  0.00            
ATOM     96  H41 BCD     1      25.110  21.630  29.390  1.00  0.00            
ATOM     97  H42 BCD     1      26.980  20.430  28.790  1.00  0.00            
ATOM     98  H43 BCD     1      26.090  19.470  26.730  1.00  0.00            
ATOM     99  H44 BCD     1      25.130  18.000  28.720  1.00  0.00            
ATOM    100  H45 BCD     1      27.340  16.930  28.580  1.00  0.00            
ATOM    101  H46 BCD     1      27.570  18.670  30.450  1.00  0.00            
ATOM    102  H47 BCD     1      24.650  18.710  31.340  1.00  0.00            
ATOM    103  H48 BCD     1      25.600  20.000  33.200  1.00  0.00            
ATOM    104  H49 BCD     1      25.740  18.230  33.290  1.00  0.00            
ATOM    105  H50 BCD     1      27.660  19.460  34.020  1.00  0.00            
ATOM    106  C31 BCD     1      19.870  21.150  28.950  1.00  0.00            
ATOM    107  O26 BCD     1      19.590  19.740  28.780  1.00  0.00            
ATOM    108  C32 BCD     1      20.870  21.610  27.880  1.00  0.00            
ATOM    109  O27 BCD     1      20.330  21.550  26.560  1.00  0.00            
ATOM    110  C33 BCD     1      22.230  20.980  28.020  1.00  0.00            
ATOM    111  C34 BCD     1      22.760  21.030  29.420  1.00  0.00            
ATOM    112  C35 BCD     1      21.740  20.490  30.390  1.00  0.00            
ATOM    113  O28 BCD     1      20.500  21.210  30.240  1.00  0.00            
ATOM    114  C36 BCD     1      22.290  20.660  31.800  1.00  0.00            
ATOM    115  O29 BCD     1      21.350  20.090  32.820  1.00  0.00            
ATOM    116  O30 BCD     1      23.140  21.540  27.070  1.00  0.00            
ATOM    117  H51 BCD     1      18.930  21.720  28.940  1.00  0.00            
ATOM    118  H52 BCD     1      21.020  22.690  28.030  1.00  0.00            
ATOM    119  H53 BCD     1      20.900  21.970  25.920  1.00  0.00            
ATOM    120  H54 BCD     1      22.030  19.920  27.770  1.00  0.00            
ATOM    121  H55 BCD     1      23.780  20.830  26.940  1.00  0.00            
ATOM    122  H56 BCD     1      22.960  22.040  29.800  1.00  0.00            
ATOM    123  H57 BCD     1      21.640  19.400  30.290  1.00  0.00            
ATOM    124  H58 BCD     1      23.320  20.290  31.890  1.00  0.00            
ATOM    125  H59 BCD     1      22.490  21.720  32.010  1.00  0.00            
ATOM    126  H60 BCD     1      21.830  19.780  33.600  1.00  0.00            
ATOM    127  C37 BCD     1      16.610  16.870  28.480  1.00  0.00            
ATOM    128  O31 BCD     1      17.450  15.720  28.880  1.00  0.00            
ATOM    129  C38 BCD     1      17.110  17.420  27.110  1.00  0.00            
ATOM    130  O32 BCD     1      17.300  16.270  26.270  1.00  0.00            
ATOM    131  C39 BCD     1      18.400  18.180  27.280  1.00  0.00            
ATOM    132  O33 BCD     1      18.660  18.960  26.070  1.00  0.00            
ATOM    133  C40 BCD     1      18.290  19.260  28.410  1.00  0.00            
ATOM    134  C41 BCD     1      17.670  18.730  29.730  1.00  0.00            
ATOM    135  O34 BCD     1      16.540  17.930  29.440  1.00  0.00            
ATOM    136  C42 BCD     1      17.200  19.880  30.570  1.00  0.00            
ATOM    137  O35 BCD     1      16.440  20.890  29.900  1.00  0.00            
ATOM    138  H61 BCD     1      15.580  16.550  28.270  1.00  0.00            
ATOM    139  H62 BCD     1      16.290  18.010  26.680  1.00  0.00            
ATOM    140  H63 BCD     1      18.150  16.370  25.830  1.00  0.00            
ATOM    141  H64 BCD     1      19.270  17.540  27.490  1.00  0.00            
ATOM    142  H65 BCD     1      19.480  19.450  26.070  1.00  0.00            
ATOM    143  H66 BCD     1      17.570  19.980  28.000  1.00  0.00            
ATOM    144  H67 BCD     1      18.480  18.270  30.310  1.00  0.00            
ATOM    145  H68 BCD     1      16.560  19.400  31.320  1.00  0.00            
ATOM    146  H69 BCD     1      18.020  20.260  31.190  1.00  0.00            
ATOM    147  H70 BCD     1      16.190  21.460  30.630  1.00  0.00            
ATOM    148  C1  DF0     2      29.260  15.770  26.320  1.00  0.00            
ATOM    149  C2  DF0     2      28.270  14.670  26.570  1.00  0.00            
ATOM    150  O1  DF0     2      28.560  13.460  26.620  1.00  0.00            
ATOM    151  O2  DF0     2      27.030  15.150  26.130  1.00  0.00            
ATOM    152  C3  DF0     2      26.020  14.200  25.590  1.00  0.00            
ATOM    153  C4  DF0     2      25.170  13.740  26.860  1.00  0.00            
ATOM    154  C5  DF0     2      23.640  13.910  26.420  1.00  0.00            
ATOM    155  C6  DF0     2      23.350  12.620  25.620  1.00  0.00            
ATOM    156  C7  DF0     2      23.790  15.170  25.520  1.00  0.00            
ATOM    157  C8  DF0     2      24.000  16.480  26.320  1.00  0.00            
ATOM    158  C9  DF0     2      22.830  16.750  27.360  1.00  0.00            
ATOM    159  O3  DF0     2      21.630  16.980  26.640  1.00  0.00            
ATOM    160  C10 DF0     2      22.790  15.490  28.350  1.00  0.00            
ATOM    161  C11 DF0     2      22.040  15.760  29.760  1.00  0.00            
ATOM    162  C12 DF0     2      20.670  16.440  29.600  1.00  0.00            
ATOM    163  C13 DF0     2      22.920  16.800  30.570  1.00  0.00            
ATOM    164  C14 DF0     2      22.370  17.050  31.980  1.00  0.00            
ATOM    165  C15 DF0     2      22.050  15.750  32.760  1.00  0.00            
ATOM    166  O4  DF0     2      21.380  16.170  33.990  1.00  0.00            
ATOM    167  C16 DF0     2      21.300  14.610  32.050  1.00  0.00            
ATOM    168  C17 DF0     2      21.240  13.350  32.920  1.00  0.00            
ATOM    169  C18 DF0     2      22.010  14.470  30.660  1.00  0.00            
ATOM    170  C19 DF0     2      21.540  13.260  29.800  1.00  0.00            
ATOM    171  C20 DF0     2      22.480  12.970  28.590  1.00  0.00            
ATOM    172  C21 DF0     2      22.530  14.170  27.530  1.00  0.00            
ATOM    173  C22 DF0     2      21.130  14.070  26.840  1.00  0.00            
ATOM    174  C23 DF0     2      25.070  14.960  24.730  1.00  0.00            
ATOM    175  C24 DF0     2      25.390  15.580  23.530  1.00  0.00            
ATOM    176  C25 DF0     2      24.450  16.500  22.830  1.00  0.00            
ATOM    177  C26 DF0     2      23.470  15.780  21.920  1.00  0.00            
ATOM    178  C27 DF0     2      22.790  16.730  20.920  1.00  0.00            
ATOM    179  C28 DF0     2      22.550  16.540  19.650  1.00  0.00            
ATOM    180  C29 DF0     2      21.900  17.620  18.820  1.00  0.00            
ATOM    181  C30 DF0     2      22.910  15.280  18.860  1.00  0.00            
ATOM    182  C31 DF0     2      26.730  15.140  22.790  1.00  0.00            
ATOM    183  O5  DF0     2      27.620  14.430  23.210  1.00  0.00            
ATOM    184  O6  DF0     2      26.990  15.690  21.590  1.00  0.00            
ATOM    185  H1  DF0     2      29.230  16.200  25.310  1.00  0.00            
ATOM    186  H2  DF0     2      28.970  16.600  26.970  1.00  0.00            
ATOM    187  H3  DF0     2      30.200  15.280  26.610  1.00  0.00            
ATOM    188  H4  DF0     2      26.510  13.390  25.020  1.00  0.00            
ATOM    189  H5  DF0     2      25.430  14.330  27.750  1.00  0.00            
ATOM    190  H6  DF0     2      25.450  12.710  27.090  1.00  0.00            
ATOM    191  H7  DF0     2      22.700  12.810  24.760  1.00  0.00            
ATOM    192  H8  DF0     2      24.280  12.260  25.170  1.00  0.00            
ATOM    193  H9  DF0     2      23.140  11.770  26.290  1.00  0.00            
ATOM    194  H10 DF0     2      22.890  15.240  24.900  1.00  0.00            
ATOM    195  H11 DF0     2      24.160  17.330  25.640  1.00  0.00            
ATOM    196  H12 DF0     2      24.910  16.510  26.930  1.00  0.00            
ATOM    197  H13 DF0     2      23.040  17.660  27.930  1.00  0.00            
ATOM    198  H14 DF0     2      21.780  17.820  26.160  1.00  0.00            
ATOM    199  H15 DF0     2      23.850  15.430  28.630  1.00  0.00            
ATOM    200  H16 DF0     2      20.130  16.600  30.540  1.00  0.00            
ATOM    201  H17 DF0     2      20.740  17.390  29.050  1.00  0.00            
ATOM    202  H18 DF0     2      19.930  15.710  29.230  1.00  0.00            
ATOM    203  H19 DF0     2      23.010  17.790  30.110  1.00  0.00            
ATOM    204  H20 DF0     2      23.960  16.440  30.580  1.00  0.00            
ATOM    205  H21 DF0     2      21.390  17.520  31.900  1.00  0.00            
ATOM    206  H22 DF0     2      22.980  17.780  32.520  1.00  0.00            
ATOM    207  H23 DF0     2      23.030  15.340  33.050  1.00  0.00            
ATOM    208  H24 DF0     2      21.400  15.360  34.530  1.00  0.00            
ATOM    209  H25 DF0     2      20.290  14.980  31.860  1.00  0.00            
ATOM    210  H26 DF0     2      22.260  12.940  32.960  1.00  0.00            
ATOM    211  H27 DF0     2      20.960  13.570  33.960  1.00  0.00            
ATOM    212  H28 DF0     2      20.580  12.550  32.560  1.00  0.00            
ATOM    213  H29 DF0     2      23.020  14.190  30.980  1.00  0.00            
ATOM    214  H30 DF0     2      20.500  13.420  29.510  1.00  0.00            
ATOM    215  H31 DF0     2      21.620  12.410  30.480  1.00  0.00            
ATOM    216  H32 DF0     2      22.180  12.020  28.130  1.00  0.00            
ATOM    217  H33 DF0     2      23.500  12.950  28.990  1.00  0.00            
ATOM    218  H34 DF0     2      20.450  14.780  27.330  1.00  0.00            
ATOM    219  H35 DF0     2      21.160  14.370  25.790  1.00  0.00            
ATOM    220  H36 DF0     2      20.690  13.070  26.880  1.00  0.00            
ATOM    221  H37 DF0     2      25.020  17.190  22.190  1.00  0.00            
ATOM    222  H38 DF0     2      23.800  17.200  23.380  1.00  0.00            
ATOM    223  H39 DF0     2      22.670  15.200  22.400  1.00  0.00            
ATOM    224  H40 DF0     2      23.960  15.000  21.320  1.00  0.00            
ATOM    225  H41 DF0     2      22.350  17.590  21.420  1.00  0.00            
ATOM    226  H42 DF0     2      22.480  17.790  17.910  1.00  0.00            
ATOM    227  H43 DF0     2      20.960  17.140  18.530  1.00  0.00            
ATOM    228  H44 DF0     2      21.640  18.570  19.300  1.00  0.00            
ATOM    229  H45 DF0     2      22.330  15.310  17.930  1.00  0.00            
ATOM    230  H46 DF0     2      23.950  15.230  18.530  1.00  0.00            
ATOM    231  H47 DF0     2      22.640  14.370  19.400  1.00  0.00            
ATOM    232  H48 DF0     2      27.810  15.190  21.420  1.00  0.00            
TER
ENDMDL
MODEL        1
ATOM      1  C1  BCD     1      15.830  13.490  29.390  1.00  0.00            
ATOM      2  O1  BCD     1      17.230  13.280  29.360  1.00  0.00            
ATOM      3  C2  BCD     1      15.330  13.930  28.010  1.00  0.00            
ATOM      4  O2  BCD     1      15.690  12.960  26.970  1.00  0.00            
ATOM      5  C3  BCD     1      16.020  15.230  27.710  1.00  0.00            
ATOM      6  O3  BCD     1      15.560  15.720  26.490  1.00  0.00            
ATOM      7  C4  BCD     1      15.760  16.280  28.800  1.00  0.00            
ATOM      8  C5  BCD     1      16.090  15.830  30.200  1.00  0.00            
ATOM      9  O4  BCD     1      15.410  14.550  30.320  1.00  0.00            
ATOM     10  C6  BCD     1      15.870  16.860  31.290  1.00  0.00            
ATOM     11  O5  BCD     1      16.280  16.260  32.570  1.00  0.00            
ATOM     12  H1  BCD     1      15.380  12.600  29.860  1.00  0.00            
ATOM     13  H2  BCD     1      14.270  14.190  28.110  1.00  0.00            
ATOM     14  H3  BCD     1      16.640  12.810  26.980  1.00  0.00            
ATOM     15  H4  BCD     1      17.090  15.000  27.690  1.00  0.00            
ATOM     16  H5  BCD     1      15.990  16.560  26.350  1.00  0.00            
ATOM     17  H6  BCD     1      14.700  16.570  28.800  1.00  0.00            
ATOM     18  H7  BCD     1      17.180  15.700  30.230  1.00  0.00            
ATOM     19  H8  BCD     1      16.580  17.680  31.150  1.00  0.00            
ATOM     20  H9  BCD     1      14.840  17.240  31.330  1.00  0.00            
ATOM     21  H10 BCD     1      15.820  15.440  32.760  1.00  0.00            
ATOM     22  C7  BCD     1      20.090  10.210  29.840  1.00  0.00            
ATOM     23  O6  BCD     1      21.050  11.150  30.340  1.00  0.00            
ATOM     24  C8  BCD     1      19.740  10.630  28.400  1.00  0.00            
ATOM     25  O7  BCD     1      21.030  10.770  27.720  1.00  0.00            
ATOM     26  C9  BCD     1      18.830  11.900  28.280  1.00  0.00            
ATOM     27  O8  BCD     1      18.250  12.010  26.950  1.00  0.00            
ATOM     28  C10 BCD     1      17.710  11.920  29.330  1.00  0.00            
ATOM     29  C11 BCD     1      18.080  11.430  30.770  1.00  0.00            
ATOM     30  O9  BCD     1      18.880  10.240  30.700  1.00  0.00            
ATOM     31  C12 BCD     1      16.960  11.270  31.770  1.00  0.00            
ATOM     32  O10 BCD     1      15.760  10.580  31.330  1.00  0.00            
ATOM     33  H11 BCD     1      20.550   9.220  29.930  1.00  0.00            
ATOM     34  H12 BCD     1      19.180   9.770  28.010  1.00  0.00            
ATOM     35  H13 BCD     1      20.800  10.560  26.810  1.00  0.00            
ATOM     36  H14 BCD     1      19.440  12.790  28.480  1.00  0.00            
ATOM     37  H15 BCD     1      19.010  12.270  26.410  1.00  0.00            
ATOM     38  H16 BCD     1      16.890  11.280  28.970  1.00  0.00            
ATOM     39  H17 BCD     1      18.750  12.200  31.200  1.00  0.00            
ATOM     40  H18 BCD     1      17.290  10.810  32.710  1.00  0.00            
ATOM     41  H19 BCD     1      16.500  12.240  31.970  1.00  0.00            
ATOM     42  H20 BCD     1      15.060  11.220  31.440  1.00  0.00            
ATOM     43  C13 BCD     1      24.720  11.790  32.280  1.00  0.00            
ATOM     44  O11 BCD     1      24.510  13.250  32.070  1.00  0.00            
ATOM     45  C14 BCD     1      24.770  11.070  30.900  1.00  0.00            
ATOM     46  O12 BCD     1      25.870  11.640  30.110  1.00  0.00            
ATOM     47  C15 BCD     1      23.410  11.230  30.140  1.00  0.00            
ATOM     48  O13 BCD     1      23.390  10.480  28.930  1.00  0.00            
ATOM     49  C16 BCD     1      22.270  10.740  31.000  1.00  0.00            
ATOM     50  C17 BCD     1      22.300  11.340  32.450  1.00  0.00            
ATOM     51  O14 BCD     1      23.680  11.270  33.030  1.00  0.00            
ATOM     52  C18 BCD     1      21.330  10.600  33.340  1.00  0.00            
ATOM     53  O15 BCD     1      21.230  11.190  34.570  1.00  0.00            
ATOM     54  H21 BCD     1      25.660  11.560  32.800  1.00  0.00            
ATOM     55  H22 BCD     1      24.910   9.990  31.030  1.00  0.00            
ATOM     56  H23 BCD     1      26.150  11.000  29.450  1.00  0.00            
ATOM     57  H24 BCD     1      23.370  12.320  30.000  1.00  0.00            
ATOM     58  H25 BCD     1      22.610  10.710  28.400  1.00  0.00            
ATOM     59  H26 BCD     1      22.320   9.650  30.940  1.00  0.00            
ATOM     60  H27 BCD     1      21.970  12.380  32.330  1.00  0.00            
ATOM     61  H28 BCD     1      20.310  10.740  32.950  1.00  0.00            
ATOM     62  H29 BCD     1      21.400   9.510  33.430  1.00  0.00            
ATOM     63  H30 BCD     1      22.170  11.250  34.770  1.00  0.00            
ATOM     64  C19 BCD     1      25.650  17.140  33.250  1.00  0.00            
ATOM     65  O16 BCD     1      24.900  17.810  32.240  1.00  0.00            
ATOM     66  C20 BCD     1      26.760  16.290  32.620  1.00  0.00            
ATOM     67  O17 BCD     1      27.630  17.030  31.730  1.00  0.00            
ATOM     68  C21 BCD     1      26.200  15.040  31.980  1.00  0.00            
ATOM     69  O18 BCD     1      27.190  14.090  31.480  1.00  0.00            
ATOM     70  C22 BCD     1      25.240  14.240  32.840  1.00  0.00            
ATOM     71  C23 BCD     1      24.230  15.120  33.580  1.00  0.00            
ATOM     72  O19 BCD     1      24.870  16.280  34.170  1.00  0.00            
ATOM     73  C24 BCD     1      23.310  14.400  34.600  1.00  0.00            
ATOM     74  O20 BCD     1      23.930  14.090  35.820  1.00  0.00            
ATOM     75  H31 BCD     1      26.110  17.880  33.920  1.00  0.00            
ATOM     76  H32 BCD     1      27.320  15.930  33.490  1.00  0.00            
ATOM     77  H33 BCD     1      28.350  16.510  31.360  1.00  0.00            
ATOM     78  H34 BCD     1      25.640  15.280  31.070  1.00  0.00            
ATOM     79  H35 BCD     1      26.670  13.490  30.950  1.00  0.00            
ATOM     80  H36 BCD     1      25.860  13.690  33.560  1.00  0.00            
ATOM     81  H37 BCD     1      23.600  15.600  32.820  1.00  0.00            
ATOM     82  H38 BCD     1      22.470  15.070  34.790  1.00  0.00            
ATOM     83  H39 BCD     1      22.910  13.460  34.200  1.00  0.00            
ATOM     84  H40 BCD     1      23.340  13.810  36.520  1.00  0.00            
ATOM     85  C25 BCD     1      24.200  21.680  31.040  1.00  0.00            
ATOM     86  O21 BCD     1      22.870  21.250  30.700  1.00  0.00            
ATOM     87  C26 BCD     1      25.310  20.970  30.260  1.00  0.00            
ATOM     88  O22 BCD     1      25.010  21.080  28.860  1.00  0.00            
ATOM     89  C27 BCD     1      25.340  19.450  30.620  1.00  0.00            
ATOM     90  O23 BCD     1      26.520  18.890  30.080  1.00  0.00            
ATOM     91  C28 BCD     1      25.210  19.160  32.110  1.00  0.00            
ATOM     92  C29 BCD     1      24.220  20.070  32.800  1.00  0.00            
ATOM     93  O24 BCD     1      24.470  21.420  32.410  1.00  0.00            
ATOM     94  C30 BCD     1      24.160  20.070  34.300  1.00  0.00            
ATOM     95  O25 BCD     1      25.400  20.480  34.910  1.00  0.00            
ATOM     96  H41 BCD     1      24.320  22.750  30.850  1.00  0.00            
ATOM     97  H42 BCD     1      26.290  21.360  30.560  1.00  0.00            
ATOM     98  H43 BCD     1      25.690  20.580  28.410  1.00  0.00            
ATOM     99  H44 BCD     1      24.470  18.980  30.150  1.00  0.00            
ATOM    100  H45 BCD     1      26.790  18.290  30.780  1.00  0.00            
ATOM    101  H46 BCD     1      26.150  19.380  32.620  1.00  0.00            
ATOM    102  H47 BCD     1      23.250  19.790  32.370  1.00  0.00            
ATOM    103  H48 BCD     1      23.340  20.730  34.610  1.00  0.00            
ATOM    104  H49 BCD     1      23.850  19.090  34.680  1.00  0.00            
ATOM    105  H50 BCD     1      25.270  20.990  35.710  1.00  0.00            
ATOM    106  C31 BCD     1      19.240  22.440  29.240  1.00  0.00            
ATOM    107  O26 BCD     1      18.870  21.070  29.110  1.00  0.00            
ATOM    108  C32 BCD     1      20.420  22.850  28.410  1.00  0.00            
ATOM    109  O27 BCD     1      20.180  22.650  27.010  1.00  0.00            
ATOM    110  C33 BCD     1      21.660  22.000  28.790  1.00  0.00            
ATOM    111  C34 BCD     1      21.940  22.250  30.280  1.00  0.00            
ATOM    112  C35 BCD     1      20.640  21.970  31.080  1.00  0.00            
ATOM    113  O28 BCD     1      19.480  22.690  30.640  1.00  0.00            
ATOM    114  C36 BCD     1      20.850  22.430  32.510  1.00  0.00            
ATOM    115  O29 BCD     1      19.680  21.950  33.170  1.00  0.00            
ATOM    116  O30 BCD     1      22.760  22.310  28.000  1.00  0.00            
ATOM    117  H51 BCD     1      18.440  23.110  28.910  1.00  0.00            
ATOM    118  H52 BCD     1      20.650  23.920  28.560  1.00  0.00            
ATOM    119  H53 BCD     1      20.250  21.720  26.750  1.00  0.00            
ATOM    120  H54 BCD     1      21.370  20.970  28.580  1.00  0.00            
ATOM    121  H55 BCD     1      23.560  22.070  28.480  1.00  0.00            
ATOM    122  H56 BCD     1      22.320  23.260  30.470  1.00  0.00            
ATOM    123  H57 BCD     1      20.420  20.900  31.090  1.00  0.00            
ATOM    124  H58 BCD     1      21.750  21.940  32.910  1.00  0.00            
ATOM    125  H59 BCD     1      21.010  23.510  32.570  1.00  0.00            
ATOM    126  H60 BCD     1      19.010  22.590  32.910  1.00  0.00            
ATOM    127  C37 BCD     1      15.860  18.460  28.070  1.00  0.00            
ATOM    128  O31 BCD     1      16.580  17.350  28.520  1.00  0.00            
ATOM    129  C38 BCD     1      16.590  19.060  26.870  1.00  0.00            
ATOM    130  O32 BCD     1      16.860  18.050  25.890  1.00  0.00            
ATOM    131  C39 BCD     1      17.840  19.830  27.270  1.00  0.00            
ATOM    132  O33 BCD     1      18.360  20.500  26.140  1.00  0.00            
ATOM    133  C40 BCD     1      17.620  20.780  28.460  1.00  0.00            
ATOM    134  C41 BCD     1      16.750  20.180  29.600  1.00  0.00            
ATOM    135  O34 BCD     1      15.640  19.420  29.120  1.00  0.00            
ATOM    136  C42 BCD     1      16.290  21.220  30.550  1.00  0.00            
ATOM    137  O35 BCD     1      15.900  22.450  29.930  1.00  0.00            
ATOM    138  H61 BCD     1      14.900  18.130  27.640  1.00  0.00            
ATOM    139  H62 BCD     1      15.810  19.760  26.550  1.00  0.00            
ATOM    140  H63 BCD     1      17.730  18.320  25.610  1.00  0.00            
ATOM    141  H64 BCD     1      18.560  19.090  27.640  1.00  0.00            
ATOM    142  H65 BCD     1      17.790  21.240  25.910  1.00  0.00            
ATOM    143  H66 BCD     1      17.200  21.730  28.110  1.00  0.00            
ATOM    144  H67 BCD     1      17.370  19.490  30.190  1.00  0.00            
ATOM    145  H68 BCD     1      15.470  20.710  31.090  1.00  0.00            
ATOM    146  H69 BCD     1      17.130  21.500  31.200  1.00  0.00            
ATOM    147  H70 BCD     1      15.230  22.120  29.310  1.00  0.00            
ATOM    148  C1  DF0     2      28.740  16.250  28.250  1.00  0.00            
ATOM    149  C2  DF0     2      27.560  15.330  27.970  1.00  0.00            
ATOM    150  O1  DF0     2      27.730  14.090  27.920  1.00  0.00            
ATOM    151  O2  DF0     2      26.500  16.050  27.580  1.00  0.00            
ATOM    152  C3  DF0     2      25.470  15.260  27.020  1.00  0.00            
ATOM    153  C4  DF0     2      24.430  14.910  28.160  1.00  0.00            
ATOM    154  C5  DF0     2      23.000  15.150  27.480  1.00  0.00            
ATOM    155  C6  DF0     2      22.850  13.910  26.570  1.00  0.00            
ATOM    156  C7  DF0     2      23.290  16.420  26.620  1.00  0.00            
ATOM    157  C8  DF0     2      23.370  17.790  27.420  1.00  0.00            
ATOM    158  C9  DF0     2      22.210  18.060  28.410  1.00  0.00            
ATOM    159  O3  DF0     2      21.120  18.340  27.620  1.00  0.00            
ATOM    160  C10 DF0     2      21.930  16.760  29.330  1.00  0.00            
ATOM    161  C11 DF0     2      20.920  17.020  30.530  1.00  0.00            
ATOM    162  C12 DF0     2      19.580  17.700  30.050  1.00  0.00            
ATOM    163  C13 DF0     2      21.540  18.170  31.460  1.00  0.00            
ATOM    164  C14 DF0     2      20.780  18.400  32.770  1.00  0.00            
ATOM    165  C15 DF0     2      20.330  17.170  33.520  1.00  0.00            
ATOM    166  O4  DF0     2      19.450  17.620  34.560  1.00  0.00            
ATOM    167  C16 DF0     2      19.830  15.940  32.670  1.00  0.00            
ATOM    168  C17 DF0     2      19.690  14.640  33.600  1.00  0.00            
ATOM    169  C18 DF0     2      20.830  15.790  31.450  1.00  0.00            
ATOM    170  C19 DF0     2      20.510  14.460  30.650  1.00  0.00            
ATOM    171  C20 DF0     2      21.540  14.280  29.470  1.00  0.00            
ATOM    172  C21 DF0     2      21.710  15.410  28.490  1.00  0.00            
ATOM    173  C22 DF0     2      20.460  15.370  27.650  1.00  0.00            
ATOM    174  C23 DF0     2      24.670  16.130  26.030  1.00  0.00            
ATOM    175  C24 DF0     2      25.220  16.600  24.880  1.00  0.00            
ATOM    176  C25 DF0     2      24.410  17.570  23.970  1.00  0.00            
ATOM    177  C26 DF0     2      23.400  16.680  23.080  1.00  0.00            
ATOM    178  C27 DF0     2      22.480  17.560  22.310  1.00  0.00            
ATOM    179  C28 DF0     2      21.940  17.450  21.080  1.00  0.00            
ATOM    180  C29 DF0     2      21.010  18.490  20.590  1.00  0.00            
ATOM    181  C30 DF0     2      22.320  16.340  20.080  1.00  0.00            
ATOM    182  C31 DF0     2      26.550  16.120  24.330  1.00  0.00            
ATOM    183  O5  DF0     2      27.340  15.380  24.860  1.00  0.00            
ATOM    184  O6  DF0     2      26.910  16.550  23.110  1.00  0.00            
ATOM    185  H1  DF0     2      28.860  16.850  27.330  1.00  0.00            
ATOM    186  H2  DF0     2      28.500  17.000  29.020  1.00  0.00            
ATOM    187  H3  DF0     2      29.640  15.660  28.440  1.00  0.00            
ATOM    188  H4  DF0     2      25.810  14.400  26.440  1.00  0.00            
ATOM    189  H5  DF0     2      24.600  15.550  29.040  1.00  0.00            
ATOM    190  H6  DF0     2      24.530  13.890  28.560  1.00  0.00            
ATOM    191  H7  DF0     2      23.870  13.650  26.260  1.00  0.00            
ATOM    192  H8  DF0     2      22.530  12.960  27.020  1.00  0.00            
ATOM    193  H9  DF0     2      22.160  14.060  25.730  1.00  0.00            
ATOM    194  H10 DF0     2      22.490  16.640  25.910  1.00  0.00            
ATOM    195  H11 DF0     2      23.630  18.680  26.830  1.00  0.00            
ATOM    196  H12 DF0     2      24.300  17.800  28.000  1.00  0.00            
ATOM    197  H13 DF0     2      22.400  19.000  28.940  1.00  0.00            
ATOM    198  H14 DF0     2      20.280  18.220  28.090  1.00  0.00            
ATOM    199  H15 DF0     2      22.870  16.610  29.890  1.00  0.00            
ATOM    200  H16 DF0     2      18.810  17.780  30.820  1.00  0.00            
ATOM    201  H17 DF0     2      19.610  18.740  29.690  1.00  0.00            
ATOM    202  H18 DF0     2      19.180  17.030  29.280  1.00  0.00            
ATOM    203  H19 DF0     2      21.630  19.140  30.960  1.00  0.00            
ATOM    204  H20 DF0     2      22.550  17.880  31.800  1.00  0.00            
ATOM    205  H21 DF0     2      19.900  19.050  32.680  1.00  0.00            
ATOM    206  H22 DF0     2      21.390  18.950  33.490  1.00  0.00            
ATOM    207  H23 DF0     2      21.260  16.840  34.000  1.00  0.00            
ATOM    208  H24 DF0     2      20.020  17.630  35.350  1.00  0.00            
ATOM    209  H25 DF0     2      18.860  16.280  32.280  1.00  0.00            
ATOM    210  H26 DF0     2      19.360  14.930  34.600  1.00  0.00            
ATOM    211  H27 DF0     2      18.880  13.970  33.280  1.00  0.00            
ATOM    212  H28 DF0     2      20.620  14.080  33.700  1.00  0.00            
ATOM    213  H29 DF0     2      21.810  15.700  31.930  1.00  0.00            
ATOM    214  H30 DF0     2      19.480  14.380  30.300  1.00  0.00            
ATOM    215  H31 DF0     2      20.610  13.620  31.350  1.00  0.00            
ATOM    216  H32 DF0     2      21.280  13.360  28.920  1.00  0.00            
ATOM    217  H33 DF0     2      22.510  14.100  29.950  1.00  0.00            
ATOM    218  H34 DF0     2      19.490  15.290  28.150  1.00  0.00            
ATOM    219  H35 DF0     2      20.390  16.270  27.020  1.00  0.00            
ATOM    220  H36 DF0     2      20.340  14.500  26.990  1.00  0.00            
ATOM    221  H37 DF0     2      25.000  18.230  23.310  1.00  0.00            
ATOM    222  H38 DF0     2      23.750  18.250  24.520  1.00  0.00            
ATOM    223  H39 DF0     2      22.770  16.060  23.730  1.00  0.00            
ATOM    224  H40 DF0     2      24.040  16.100  22.410  1.00  0.00            
ATOM    225  H41 DF0     2      22.180  18.360  22.990  1.00  0.00            
ATOM    226  H42 DF0     2      20.550  19.110  21.370  1.00  0.00            
ATOM    227  H43 DF0     2      21.570  19.260  20.040  1.00  0.00            
ATOM    228  H44 DF0     2      20.190  18.070  19.990  1.00  0.00            
ATOM    229  H45 DF0     2      23.040  15.630  20.530  1.00  0.00            
ATOM    230  H46 DF0     2      21.470  15.740  19.740  1.00  0.00            
ATOM    231  H47 DF0     2      22.690  16.800  19.160  1.00  0.00            
ATOM    232  H48 DF0     2      27.870  16.430  23.060  1.00  0.00            
TER
ENDMDL
MODEL        1
ATOM      1  C1  BCD     1      20.950  15.890  32.940  1.00  0.00            
ATOM      2  O1  BCD     1      22.250  16.050  32.550  1.00  0.00            
ATOM      3  C2  BCD     1      20.010  15.990  31.680  1.00  0.00            
ATOM      4  O2  BCD     1      20.390  14.910  30.780  1.00  0.00            
ATOM      5  C3  BCD     1      20.040  17.390  31.070  1.00  0.00            
ATOM      6  O3  BCD     1      19.020  17.480  30.060  1.00  0.00            
ATOM      7  C4  BCD     1      19.740  18.480  32.180  1.00  0.00            
ATOM      8  C5  BCD     1      20.530  18.270  33.440  1.00  0.00            
ATOM      9  O4  BCD     1      20.540  16.940  33.780  1.00  0.00            
ATOM     10  C6  BCD     1      20.100  19.100  34.620  1.00  0.00            
ATOM     11  O5  BCD     1      18.730  18.990  35.020  1.00  0.00            
ATOM     12  H1  BCD     1      20.810  14.980  33.530  1.00  0.00            
ATOM     13  H2  BCD     1      18.990  15.680  31.950  1.00  0.00            
ATOM     14  H3  BCD     1      20.120  14.070  31.150  1.00  0.00            
ATOM     15  H4  BCD     1      21.010  17.630  30.600  1.00  0.00            
ATOM     16  H5  BCD     1      19.140  18.260  29.520  1.00  0.00            
ATOM     17  H6  BCD     1      18.670  18.400  32.440  1.00  0.00            
ATOM     18  H7  BCD     1      21.540  18.610  33.180  1.00  0.00            
ATOM     19  H8  BCD     1      20.790  18.840  35.430  1.00  0.00            
ATOM     20  H9  BCD     1      20.370  20.150  34.470  1.00  0.00            
ATOM     21  H10 BCD     1      18.530  19.390  35.870  1.00  0.00            
ATOM     22  C7  BCD     1      25.840  13.930  32.550  1.00  0.00            
ATOM     23  O6  BCD     1      26.630  15.120  32.390  1.00  0.00            
ATOM     24  C8  BCD     1      24.910  13.670  31.390  1.00  0.00            
ATOM     25  O7  BCD     1      25.720  13.400  30.230  1.00  0.00            
ATOM     26  C9  BCD     1      23.810  14.780  31.320  1.00  0.00            
ATOM     27  O8  BCD     1      22.910  14.490  30.170  1.00  0.00            
ATOM     28  C10 BCD     1      23.020  14.830  32.660  1.00  0.00            
ATOM     29  C11 BCD     1      24.030  15.090  33.760  1.00  0.00            
ATOM     30  O9  BCD     1      25.030  14.020  33.740  1.00  0.00            
ATOM     31  C12 BCD     1      23.310  15.030  35.080  1.00  0.00            
ATOM     32  O10 BCD     1      22.720  13.730  35.300  1.00  0.00            
ATOM     33  H11 BCD     1      26.420  13.020  32.710  1.00  0.00            
ATOM     34  H12 BCD     1      24.320  12.790  31.670  1.00  0.00            
ATOM     35  H13 BCD     1      25.110  13.460  29.480  1.00  0.00            
ATOM     36  H14 BCD     1      24.220  15.770  31.090  1.00  0.00            
ATOM     37  H15 BCD     1      22.050  14.910  30.290  1.00  0.00            
ATOM     38  H16 BCD     1      22.440  13.900  32.740  1.00  0.00            
ATOM     39  H17 BCD     1      24.480  16.090  33.690  1.00  0.00            
ATOM     40  H18 BCD     1      23.980  15.250  35.910  1.00  0.00            
ATOM     41  H19 BCD     1      22.540  15.820  35.120  1.00  0.00            
ATOM     42  H20 BCD     1      23.480  13.210  35.020  1.00  0.00            
ATOM     43  C13 BCD     1      30.690  16.190  32.710  1.00  0.00            
ATOM     44  O11 BCD     1      30.500  17.500  32.170  1.00  0.00            
ATOM     45  C14 BCD     1      30.270  15.270  31.520  1.00  0.00            
ATOM     46  O12 BCD     1      31.140  15.440  30.420  1.00  0.00            
ATOM     47  C15 BCD     1      28.720  15.190  31.270  1.00  0.00            
ATOM     48  O13 BCD     1      28.380  14.160  30.290  1.00  0.00            
ATOM     49  C16 BCD     1      28.020  14.960  32.600  1.00  0.00            
ATOM     50  C17 BCD     1      28.510  15.900  33.750  1.00  0.00            
ATOM     51  O14 BCD     1      29.920  15.790  33.850  1.00  0.00            
ATOM     52  C18 BCD     1      27.780  15.610  35.100  1.00  0.00            
ATOM     53  O15 BCD     1      28.110  14.370  35.630  1.00  0.00            
ATOM     54  H21 BCD     1      31.730  15.990  32.950  1.00  0.00            
ATOM     55  H22 BCD     1      30.440  14.230  31.840  1.00  0.00            
ATOM     56  H23 BCD     1      30.880  16.250  29.970  1.00  0.00            
ATOM     57  H24 BCD     1      28.360  16.150  30.890  1.00  0.00            
ATOM     58  H25 BCD     1      27.440  13.950  30.300  1.00  0.00            
ATOM     59  H26 BCD     1      28.220  13.920  32.870  1.00  0.00            
ATOM     60  H27 BCD     1      28.260  16.930  33.440  1.00  0.00            
ATOM     61  H28 BCD     1      28.030  16.360  35.870  1.00  0.00            
ATOM     62  H29 BCD     1      26.700  15.680  34.900  1.00  0.00            
ATOM     63  H30 BCD     1      28.760  13.880  35.120  1.00  0.00            
ATOM     64  C19 BCD     1      31.550  21.380  32.550  1.00  0.00            
ATOM     65  O16 BCD     1      30.270  21.600  32.050  1.00  0.00            
ATOM     66  C20 BCD     1      32.420  20.660  31.570  1.00  0.00            
ATOM     67  O17 BCD     1      32.720  21.460  30.390  1.00  0.00            
ATOM     68  C21 BCD     1      31.760  19.280  31.220  1.00  0.00            
ATOM     69  O18 BCD     1      32.770  18.490  30.510  1.00  0.00            
ATOM     70  C22 BCD     1      31.420  18.540  32.510  1.00  0.00            
ATOM     71  C23 BCD     1      30.840  19.370  33.600  1.00  0.00            
ATOM     72  O19 BCD     1      31.470  20.590  33.770  1.00  0.00            
ATOM     73  C24 BCD     1      30.750  18.730  34.980  1.00  0.00            
ATOM     74  O20 BCD     1      32.020  18.350  35.460  1.00  0.00            
ATOM     75  H31 BCD     1      32.010  22.360  32.740  1.00  0.00            
ATOM     76  H32 BCD     1      33.330  20.340  32.100  1.00  0.00            
ATOM     77  H33 BCD     1      32.010  22.080  30.170  1.00  0.00            
ATOM     78  H34 BCD     1      30.790  19.370  30.710  1.00  0.00            
ATOM     79  H35 BCD     1      32.350  17.820  29.960  1.00  0.00            
ATOM     80  H36 BCD     1      32.340  18.110  32.930  1.00  0.00            
ATOM     81  H37 BCD     1      29.810  19.560  33.280  1.00  0.00            
ATOM     82  H38 BCD     1      30.400  19.520  35.660  1.00  0.00            
ATOM     83  H39 BCD     1      30.010  17.930  34.960  1.00  0.00            
ATOM     84  H40 BCD     1      31.840  17.590  36.020  1.00  0.00            
ATOM     85  C25 BCD     1      27.590  24.930  31.730  1.00  0.00            
ATOM     86  O21 BCD     1      26.430  24.150  31.420  1.00  0.00            
ATOM     87  C26 BCD     1      28.660  24.670  30.670  1.00  0.00            
ATOM     88  O22 BCD     1      28.180  25.010  29.350  1.00  0.00            
ATOM     89  C27 BCD     1      29.250  23.250  30.660  1.00  0.00            
ATOM     90  O23 BCD     1      30.210  22.950  29.680  1.00  0.00            
ATOM     91  C28 BCD     1      29.760  22.970  32.000  1.00  0.00            
ATOM     92  C29 BCD     1      28.700  23.160  33.060  1.00  0.00            
ATOM     93  O24 BCD     1      28.130  24.530  33.000  1.00  0.00            
ATOM     94  C30 BCD     1      29.200  23.060  34.430  1.00  0.00            
ATOM     95  O25 BCD     1      30.240  23.940  34.710  1.00  0.00            
ATOM     96  H41 BCD     1      27.390  26.000  31.850  1.00  0.00            
ATOM     97  H42 BCD     1      29.450  25.410  30.880  1.00  0.00            
ATOM     98  H43 BCD     1      28.680  25.800  29.130  1.00  0.00            
ATOM     99  H44 BCD     1      28.350  22.640  30.480  1.00  0.00            
ATOM    100  H45 BCD     1      29.840  22.900  28.800  1.00  0.00            
ATOM    101  H46 BCD     1      30.550  23.700  32.240  1.00  0.00            
ATOM    102  H47 BCD     1      27.930  22.410  32.850  1.00  0.00            
ATOM    103  H48 BCD     1      28.450  23.160  35.220  1.00  0.00            
ATOM    104  H49 BCD     1      29.550  22.030  34.550  1.00  0.00            
ATOM    105  H50 BCD     1      30.480  23.970  35.640  1.00  0.00            
ATOM    106  C31 BCD     1      22.500  24.800  30.200  1.00  0.00            
ATOM    107  O26 BCD     1      22.230  23.510  30.830  1.00  0.00            
ATOM    108  C32 BCD     1      23.470  24.520  29.070  1.00  0.00            
ATOM    109  O27 BCD     1      22.850  23.720  28.090  1.00  0.00            
ATOM    110  C33 BCD     1      24.750  23.910  29.590  1.00  0.00            
ATOM    111  C34 BCD     1      25.350  24.770  30.790  1.00  0.00            
ATOM    112  C35 BCD     1      24.270  25.050  31.790  1.00  0.00            
ATOM    113  O28 BCD     1      23.120  25.650  31.100  1.00  0.00            
ATOM    114  C36 BCD     1      24.650  26.090  32.830  1.00  0.00            
ATOM    115  O29 BCD     1      25.000  27.330  32.260  1.00  0.00            
ATOM    116  O30 BCD     1      25.630  23.830  28.570  1.00  0.00            
ATOM    117  H51 BCD     1      21.620  25.230  29.720  1.00  0.00            
ATOM    118  H52 BCD     1      23.770  25.490  28.670  1.00  0.00            
ATOM    119  H53 BCD     1      23.530  23.650  27.420  1.00  0.00            
ATOM    120  H54 BCD     1      24.460  22.940  30.010  1.00  0.00            
ATOM    121  H55 BCD     1      26.410  24.250  28.940  1.00  0.00            
ATOM    122  H56 BCD     1      25.690  25.680  30.290  1.00  0.00            
ATOM    123  H57 BCD     1      23.970  24.150  32.340  1.00  0.00            
ATOM    124  H58 BCD     1      23.740  26.230  33.430  1.00  0.00            
ATOM    125  H59 BCD     1      25.470  25.700  33.460  1.00  0.00            
ATOM    126  H60 BCD     1      25.690  27.750  32.770  1.00  0.00            
ATOM    127  C37 BCD     1      19.030  20.700  31.560  1.00  0.00            
ATOM    128  O31 BCD     1      20.140  19.760  31.790  1.00  0.00            
ATOM    129  C38 BCD     1      19.130  21.420  30.200  1.00  0.00            
ATOM    130  O32 BCD     1      18.880  20.450  29.200  1.00  0.00            
ATOM    131  C39 BCD     1      20.540  22.070  29.940  1.00  0.00            
ATOM    132  O33 BCD     1      20.600  22.760  28.650  1.00  0.00            
ATOM    133  C40 BCD     1      20.850  23.040  30.990  1.00  0.00            
ATOM    134  C41 BCD     1      20.530  22.440  32.390  1.00  0.00            
ATOM    135  O34 BCD     1      19.270  21.790  32.440  1.00  0.00            
ATOM    136  C42 BCD     1      20.640  23.560  33.450  1.00  0.00            
ATOM    137  O35 BCD     1      20.610  23.160  34.830  1.00  0.00            
ATOM    138  H61 BCD     1      18.090  20.210  31.830  1.00  0.00            
ATOM    139  H62 BCD     1      18.340  22.180  30.180  1.00  0.00            
ATOM    140  H63 BCD     1      17.980  20.130  29.360  1.00  0.00            
ATOM    141  H64 BCD     1      21.310  21.320  30.150  1.00  0.00            
ATOM    142  H65 BCD     1      21.470  23.080  28.400  1.00  0.00            
ATOM    143  H66 BCD     1      20.180  23.890  30.790  1.00  0.00            
ATOM    144  H67 BCD     1      21.340  21.710  32.530  1.00  0.00            
ATOM    145  H68 BCD     1      21.660  23.920  33.290  1.00  0.00            
ATOM    146  H69 BCD     1      20.000  24.430  33.270  1.00  0.00            
ATOM    147  H70 BCD     1      19.700  23.000  35.070  1.00  0.00            
ATOM    148  C1  DF0     2      28.100  24.650  26.340  1.00  0.00            
ATOM    149  C2  DF0     2      28.440  23.240  26.600  1.00  0.00            
ATOM    150  O1  DF0     2      29.550  22.870  26.920  1.00  0.00            
ATOM    151  O2  DF0     2      27.320  22.500  26.240  1.00  0.00            
ATOM    152  C3  DF0     2      27.570  21.100  26.220  1.00  0.00            
ATOM    153  C4  DF0     2      27.780  20.500  27.570  1.00  0.00            
ATOM    154  C5  DF0     2      26.840  19.270  27.720  1.00  0.00            
ATOM    155  C6  DF0     2      27.660  18.070  27.000  1.00  0.00            
ATOM    156  C7  DF0     2      25.680  19.610  26.790  1.00  0.00            
ATOM    157  C8  DF0     2      24.580  20.570  27.410  1.00  0.00            
ATOM    158  C9  DF0     2      24.110  20.150  28.850  1.00  0.00            
ATOM    159  O3  DF0     2      23.250  19.070  28.810  1.00  0.00            
ATOM    160  C10 DF0     2      25.300  19.910  29.800  1.00  0.00            
ATOM    161  C11 DF0     2      24.920  19.860  31.330  1.00  0.00            
ATOM    162  C12 DF0     2      23.880  18.730  31.670  1.00  0.00            
ATOM    163  C13 DF0     2      24.230  21.150  31.920  1.00  0.00            
ATOM    164  C14 DF0     2      23.870  21.110  33.380  1.00  0.00            
ATOM    165  C15 DF0     2      25.100  20.830  34.230  1.00  0.00            
ATOM    166  O4  DF0     2      24.620  20.620  35.530  1.00  0.00            
ATOM    167  C16 DF0     2      26.010  19.690  33.750  1.00  0.00            
ATOM    168  C17 DF0     2      27.310  19.800  34.570  1.00  0.00            
ATOM    169  C18 DF0     2      26.230  19.740  32.190  1.00  0.00            
ATOM    170  C19 DF0     2      27.180  18.630  31.720  1.00  0.00            
ATOM    171  C20 DF0     2      27.640  18.880  30.240  1.00  0.00            
ATOM    172  C21 DF0     2      26.370  18.910  29.230  1.00  0.00            
ATOM    173  C22 DF0     2      25.870  17.440  29.140  1.00  0.00            
ATOM    174  C23 DF0     2      26.360  20.350  25.660  1.00  0.00            
ATOM    175  C24 DF0     2      26.100  20.170  24.300  1.00  0.00            
ATOM    176  C25 DF0     2      24.820  19.390  23.900  1.00  0.00            
ATOM    177  C26 DF0     2      25.090  17.890  23.720  1.00  0.00            
ATOM    178  C27 DF0     2      25.700  17.550  22.350  1.00  0.00            
ATOM    179  C28 DF0     2      26.910  17.100  22.060  1.00  0.00            
ATOM    180  C29 DF0     2      27.410  16.840  20.690  1.00  0.00            
ATOM    181  C30 DF0     2      27.930  16.850  23.130  1.00  0.00            
ATOM    182  C31 DF0     2      26.880  20.920  23.240  1.00  0.00            
ATOM    183  O5  DF0     2      27.710  21.750  23.470  1.00  0.00            
ATOM    184  O6  DF0     2      26.710  20.390  22.040  1.00  0.00            
ATOM    185  H1  DF0     2      29.010  25.200  26.610  1.00  0.00            
ATOM    186  H2  DF0     2      27.780  24.770  25.300  1.00  0.00            
ATOM    187  H3  DF0     2      27.260  24.880  27.010  1.00  0.00            
ATOM    188  H4  DF0     2      28.450  20.880  25.600  1.00  0.00            
ATOM    189  H5  DF0     2      27.480  21.310  28.250  1.00  0.00            
ATOM    190  H6  DF0     2      28.810  20.160  27.740  1.00  0.00            
ATOM    191  H7  DF0     2      28.170  18.440  26.100  1.00  0.00            
ATOM    192  H8  DF0     2      28.410  17.640  27.680  1.00  0.00            
ATOM    193  H9  DF0     2      26.940  17.330  26.630  1.00  0.00            
ATOM    194  H10 DF0     2      25.240  18.650  26.500  1.00  0.00            
ATOM    195  H11 DF0     2      23.730  20.760  26.750  1.00  0.00            
ATOM    196  H12 DF0     2      25.030  21.540  27.650  1.00  0.00            
ATOM    197  H13 DF0     2      23.600  21.050  29.210  1.00  0.00            
ATOM    198  H14 DF0     2      22.500  19.440  28.320  1.00  0.00            
ATOM    199  H15 DF0     2      25.760  20.900  29.680  1.00  0.00            
ATOM    200  H16 DF0     2      23.870  18.460  32.730  1.00  0.00            
ATOM    201  H17 DF0     2      22.850  19.030  31.440  1.00  0.00            
ATOM    202  H18 DF0     2      23.880  17.840  31.040  1.00  0.00            
ATOM    203  H19 DF0     2      23.320  21.490  31.420  1.00  0.00            
ATOM    204  H20 DF0     2      24.980  21.930  31.730  1.00  0.00            
ATOM    205  H21 DF0     2      23.060  20.420  33.650  1.00  0.00            
ATOM    206  H22 DF0     2      23.540  22.130  33.580  1.00  0.00            
ATOM    207  H23 DF0     2      25.750  21.710  34.170  1.00  0.00            
ATOM    208  H24 DF0     2      25.410  20.650  36.090  1.00  0.00            
ATOM    209  H25 DF0     2      25.450  18.780  34.000  1.00  0.00            
ATOM    210  H26 DF0     2      27.810  18.830  34.570  1.00  0.00            
ATOM    211  H27 DF0     2      28.010  20.480  34.070  1.00  0.00            
ATOM    212  H28 DF0     2      27.060  20.130  35.590  1.00  0.00            
ATOM    213  H29 DF0     2      26.720  20.690  31.990  1.00  0.00            
ATOM    214  H30 DF0     2      26.710  17.640  31.830  1.00  0.00            
ATOM    215  H31 DF0     2      28.090  18.720  32.310  1.00  0.00            
ATOM    216  H32 DF0     2      28.450  18.240  29.880  1.00  0.00            
ATOM    217  H33 DF0     2      27.980  19.920  30.210  1.00  0.00            
ATOM    218  H34 DF0     2      26.650  16.720  28.860  1.00  0.00            
ATOM    219  H35 DF0     2      25.520  17.060  30.110  1.00  0.00            
ATOM    220  H36 DF0     2      25.070  17.260  28.420  1.00  0.00            
ATOM    221  H37 DF0     2      24.300  19.760  23.010  1.00  0.00            
ATOM    222  H38 DF0     2      24.100  19.450  24.720  1.00  0.00            
ATOM    223  H39 DF0     2      24.160  17.330  23.650  1.00  0.00            
ATOM    224  H40 DF0     2      25.710  17.450  24.510  1.00  0.00            
ATOM    225  H41 DF0     2      25.020  17.720  21.520  1.00  0.00            
ATOM    226  H42 DF0     2      28.290  17.490  20.580  1.00  0.00            
ATOM    227  H43 DF0     2      27.720  15.790  20.750  1.00  0.00            
ATOM    228  H44 DF0     2      26.740  17.010  19.850  1.00  0.00            
ATOM    229  H45 DF0     2      28.210  15.790  23.170  1.00  0.00            
ATOM    230  H46 DF0     2      28.860  17.350  22.810  1.00  0.00            
ATOM    231  H47 DF0     2      27.640  17.330  24.070  1.00  0.00            
ATOM    232  H48 DF0     2      26.320  19.550  22.330  1.00  0.00            
TER
ENDMDL
MODEL        1
ATOM      1  C1  BCD     1      11.670  28.030  14.460  1.00  0.00            
ATOM      2  O1  BCD     1      12.800  27.200  14.270  1.00  0.00            
ATOM      3  C2  BCD     1      12.140  29.520  14.850  1.00  0.00            
ATOM      4  O2  BCD     1      13.120  30.060  13.920  1.00  0.00            
ATOM      5  C3  BCD     1      12.640  29.520  16.280  1.00  0.00            
ATOM      6  O3  BCD     1      12.830  30.880  16.760  1.00  0.00            
ATOM      7  C4  BCD     1      11.710  28.740  17.240  1.00  0.00            
ATOM      8  C5  BCD     1      11.300  27.360  16.740  1.00  0.00            
ATOM      9  O4  BCD     1      10.800  27.440  15.460  1.00  0.00            
ATOM     10  C6  BCD     1      10.300  26.870  17.750  1.00  0.00            
ATOM     11  O5  BCD     1       9.100  27.660  17.770  1.00  0.00            
ATOM     12  H1  BCD     1      11.050  28.170  13.570  1.00  0.00            
ATOM     13  H2  BCD     1      11.240  30.140  14.930  1.00  0.00            
ATOM     14  H3  BCD     1      13.590  30.720  14.440  1.00  0.00            
ATOM     15  H4  BCD     1      13.540  28.890  16.230  1.00  0.00            
ATOM     16  H5  BCD     1      13.290  30.970  17.600  1.00  0.00            
ATOM     17  H6  BCD     1      10.820  29.340  17.460  1.00  0.00            
ATOM     18  H7  BCD     1      12.260  26.850  16.620  1.00  0.00            
ATOM     19  H8  BCD     1       9.960  25.870  17.480  1.00  0.00            
ATOM     20  H9  BCD     1      10.760  26.860  18.750  1.00  0.00            
ATOM     21  H10 BCD     1       8.570  27.370  18.520  1.00  0.00            
ATOM     22  C7  BCD     1      14.580  24.780  11.700  1.00  0.00            
ATOM     23  O6  BCD     1      15.690  24.790  12.590  1.00  0.00            
ATOM     24  C8  BCD     1      14.300  26.160  11.130  1.00  0.00            
ATOM     25  O7  BCD     1      15.460  26.520  10.350  1.00  0.00            
ATOM     26  C9  BCD     1      13.990  27.040  12.280  1.00  0.00            
ATOM     27  O8  BCD     1      13.680  28.390  11.750  1.00  0.00            
ATOM     28  C10 BCD     1      12.810  26.510  13.100  1.00  0.00            
ATOM     29  C11 BCD     1      12.940  25.010  13.450  1.00  0.00            
ATOM     30  O9  BCD     1      13.430  24.220  12.350  1.00  0.00            
ATOM     31  C12 BCD     1      11.580  24.460  13.930  1.00  0.00            
ATOM     32  O10 BCD     1      11.680  23.070  14.220  1.00  0.00            
ATOM     33  H11 BCD     1      14.720  24.160  10.810  1.00  0.00            
ATOM     34  H12 BCD     1      13.460  26.120  10.420  1.00  0.00            
ATOM     35  H13 BCD     1      15.300  27.370   9.930  1.00  0.00            
ATOM     36  H14 BCD     1      14.890  27.040  12.910  1.00  0.00            
ATOM     37  H15 BCD     1      13.490  28.960  12.500  1.00  0.00            
ATOM     38  H16 BCD     1      11.860  26.600  12.570  1.00  0.00            
ATOM     39  H17 BCD     1      13.670  24.860  14.260  1.00  0.00            
ATOM     40  H18 BCD     1      11.350  25.010  14.860  1.00  0.00            
ATOM     41  H19 BCD     1      10.690  24.670  13.320  1.00  0.00            
ATOM     42  H20 BCD     1      10.970  22.850  14.840  1.00  0.00            
ATOM     43  C13 BCD     1      19.440  22.940  12.650  1.00  0.00            
ATOM     44  O11 BCD     1      19.640  23.240  14.020  1.00  0.00            
ATOM     45  C14 BCD     1      19.360  24.260  11.880  1.00  0.00            
ATOM     46  O12 BCD     1      20.570  25.060  12.000  1.00  0.00            
ATOM     47  C15 BCD     1      18.090  25.040  12.260  1.00  0.00            
ATOM     48  O13 BCD     1      17.900  26.140  11.410  1.00  0.00            
ATOM     49  C16 BCD     1      16.860  24.110  12.120  1.00  0.00            
ATOM     50  C17 BCD     1      17.060  22.830  12.910  1.00  0.00            
ATOM     51  O14 BCD     1      18.270  22.150  12.350  1.00  0.00            
ATOM     52  C18 BCD     1      15.920  21.880  12.650  1.00  0.00            
ATOM     53  O15 BCD     1      15.670  21.540  11.250  1.00  0.00            
ATOM     54  H21 BCD     1      20.300  22.410  12.230  1.00  0.00            
ATOM     55  H22 BCD     1      19.230  23.980  10.830  1.00  0.00            
ATOM     56  H23 BCD     1      20.750  25.280  11.080  1.00  0.00            
ATOM     57  H24 BCD     1      18.110  25.360  13.310  1.00  0.00            
ATOM     58  H25 BCD     1      16.960  26.240  11.210  1.00  0.00            
ATOM     59  H26 BCD     1      16.690  23.710  11.120  1.00  0.00            
ATOM     60  H27 BCD     1      17.180  22.920  14.000  1.00  0.00            
ATOM     61  H28 BCD     1      16.010  20.900  13.150  1.00  0.00            
ATOM     62  H29 BCD     1      15.030  22.250  13.160  1.00  0.00            
ATOM     63  H30 BCD     1      14.930  20.920  11.280  1.00  0.00            
ATOM     64  C19 BCD     1      22.170  22.520  17.120  1.00  0.00            
ATOM     65  O16 BCD     1      21.250  23.150  17.860  1.00  0.00            
ATOM     66  C20 BCD     1      22.660  23.520  16.120  1.00  0.00            
ATOM     67  O17 BCD     1      23.310  24.600  16.820  1.00  0.00            
ATOM     68  C21 BCD     1      21.600  24.000  15.170  1.00  0.00            
ATOM     69  O18 BCD     1      22.270  24.710  14.140  1.00  0.00            
ATOM     70  C22 BCD     1      20.830  22.760  14.540  1.00  0.00            
ATOM     71  C23 BCD     1      20.510  21.660  15.640  1.00  0.00            
ATOM     72  O19 BCD     1      21.600  21.400  16.490  1.00  0.00            
ATOM     73  C24 BCD     1      19.940  20.370  15.040  1.00  0.00            
ATOM     74  O20 BCD     1      20.970  19.750  14.360  1.00  0.00            
ATOM     75  H31 BCD     1      22.950  22.160  17.790  1.00  0.00            
ATOM     76  H32 BCD     1      23.400  23.070  15.450  1.00  0.00            
ATOM     77  H33 BCD     1      23.920  24.880  16.140  1.00  0.00            
ATOM     78  H34 BCD     1      20.900  24.710  15.630  1.00  0.00            
ATOM     79  H35 BCD     1      21.710  24.930  13.380  1.00  0.00            
ATOM     80  H36 BCD     1      21.510  22.440  13.750  1.00  0.00            
ATOM     81  H37 BCD     1      19.710  22.030  16.300  1.00  0.00            
ATOM     82  H38 BCD     1      19.570  19.790  15.900  1.00  0.00            
ATOM     83  H39 BCD     1      19.170  20.760  14.360  1.00  0.00            
ATOM     84  H40 BCD     1      20.490  19.200  13.740  1.00  0.00            
ATOM     85  C25 BCD     1      20.090  23.740  21.840  1.00  0.00            
ATOM     86  O21 BCD     1      18.980  24.540  21.270  1.00  0.00            
ATOM     87  C26 BCD     1      21.450  24.280  21.460  1.00  0.00            
ATOM     88  O22 BCD     1      21.550  25.510  22.120  1.00  0.00            
ATOM     89  C27 BCD     1      21.550  24.390  19.940  1.00  0.00            
ATOM     90  O23 BCD     1      22.830  24.970  19.510  1.00  0.00            
ATOM     91  C28 BCD     1      21.390  22.990  19.300  1.00  0.00            
ATOM     92  C29 BCD     1      20.080  22.330  19.840  1.00  0.00            
ATOM     93  O24 BCD     1      19.910  22.440  21.230  1.00  0.00            
ATOM     94  C30 BCD     1      19.920  20.860  19.410  1.00  0.00            
ATOM     95  O25 BCD     1      20.700  19.960  20.080  1.00  0.00            
ATOM     96  H41 BCD     1      19.970  23.580  22.920  1.00  0.00            
ATOM     97  H42 BCD     1      22.240  23.580  21.770  1.00  0.00            
ATOM     98  H43 BCD     1      22.260  26.060  21.800  1.00  0.00            
ATOM     99  H44 BCD     1      20.670  25.010  19.680  1.00  0.00            
ATOM    100  H45 BCD     1      22.850  24.930  18.550  1.00  0.00            
ATOM    101  H46 BCD     1      22.240  22.340  19.570  1.00  0.00            
ATOM    102  H47 BCD     1      19.240  22.890  19.410  1.00  0.00            
ATOM    103  H48 BCD     1      18.830  20.730  19.360  1.00  0.00            
ATOM    104  H49 BCD     1      20.150  20.770  18.340  1.00  0.00            
ATOM    105  H50 BCD     1      21.070  19.430  19.370  1.00  0.00            
ATOM    106  C31 BCD     1      15.450  26.190  22.620  1.00  0.00            
ATOM    107  O26 BCD     1      15.160  26.800  21.380  1.00  0.00            
ATOM    108  C32 BCD     1      16.690  26.660  23.270  1.00  0.00            
ATOM    109  O27 BCD     1      16.660  28.100  23.500  1.00  0.00            
ATOM    110  C33 BCD     1      17.870  26.220  22.430  1.00  0.00            
ATOM    111  C34 BCD     1      17.950  24.770  22.210  1.00  0.00            
ATOM    112  C35 BCD     1      16.650  24.270  21.720  1.00  0.00            
ATOM    113  O28 BCD     1      15.610  24.770  22.440  1.00  0.00            
ATOM    114  C36 BCD     1      16.530  22.770  21.850  1.00  0.00            
ATOM    115  O29 BCD     1      16.610  22.350  23.160  1.00  0.00            
ATOM    116  O30 BCD     1      19.150  26.790  22.900  1.00  0.00            
ATOM    117  H51 BCD     1      14.570  26.270  23.270  1.00  0.00            
ATOM    118  H52 BCD     1      16.740  26.180  24.260  1.00  0.00            
ATOM    119  H53 BCD     1      17.460  28.370  23.950  1.00  0.00            
ATOM    120  H54 BCD     1      17.720  26.730  21.470  1.00  0.00            
ATOM    121  H55 BCD     1      19.790  26.390  22.310  1.00  0.00            
ATOM    122  H56 BCD     1      18.220  24.360  23.190  1.00  0.00            
ATOM    123  H57 BCD     1      16.550  24.550  20.670  1.00  0.00            
ATOM    124  H58 BCD     1      15.560  22.400  21.480  1.00  0.00            
ATOM    125  H59 BCD     1      17.260  22.250  21.220  1.00  0.00            
ATOM    126  H60 BCD     1      16.920  21.440  23.250  1.00  0.00            
ATOM    127  C37 BCD     1      12.160  29.150  19.610  1.00  0.00            
ATOM    128  O31 BCD     1      12.440  28.460  18.420  1.00  0.00            
ATOM    129  C38 BCD     1      13.410  29.940  20.190  1.00  0.00            
ATOM    130  O32 BCD     1      13.820  30.830  19.190  1.00  0.00            
ATOM    131  C39 BCD     1      14.520  28.960  20.630  1.00  0.00            
ATOM    132  O33 BCD     1      15.550  29.630  21.390  1.00  0.00            
ATOM    133  C40 BCD     1      14.060  27.800  21.460  1.00  0.00            
ATOM    134  C41 BCD     1      12.870  27.200  20.880  1.00  0.00            
ATOM    135  O34 BCD     1      11.840  28.190  20.620  1.00  0.00            
ATOM    136  C42 BCD     1      12.360  25.930  21.580  1.00  0.00            
ATOM    137  O35 BCD     1      12.010  26.210  22.920  1.00  0.00            
ATOM    138  H61 BCD     1      11.220  29.700  19.480  1.00  0.00            
ATOM    139  H62 BCD     1      12.940  30.500  21.010  1.00  0.00            
ATOM    140  H63 BCD     1      14.560  31.220  19.660  1.00  0.00            
ATOM    141  H64 BCD     1      14.930  28.510  19.710  1.00  0.00            
ATOM    142  H65 BCD     1      15.970  28.960  21.940  1.00  0.00            
ATOM    143  H66 BCD     1      13.840  28.080  22.500  1.00  0.00            
ATOM    144  H67 BCD     1      13.050  26.810  19.870  1.00  0.00            
ATOM    145  H68 BCD     1      11.440  25.610  21.090  1.00  0.00            
ATOM    146  H69 BCD     1      12.980  25.030  21.450  1.00  0.00            
ATOM    147  H70 BCD     1      11.990  25.310  23.270  1.00  0.00            
ATOM    148  C1  DF0     2      19.000  30.740  22.880  1.00  0.00            
ATOM    149  C2  DF0     2      19.960  30.530  21.810  1.00  0.00            
ATOM    150  O1  DF0     2      21.170  30.350  22.000  1.00  0.00            
ATOM    151  O2  DF0     2      19.310  30.450  20.650  1.00  0.00            
ATOM    152  C3  DF0     2      20.040  30.200  19.510  1.00  0.00            
ATOM    153  C4  DF0     2      19.800  28.690  19.150  1.00  0.00            
ATOM    154  C5  DF0     2      19.540  28.640  17.640  1.00  0.00            
ATOM    155  C6  DF0     2      21.020  28.690  17.140  1.00  0.00            
ATOM    156  C7  DF0     2      18.810  29.980  17.340  1.00  0.00            
ATOM    157  C8  DF0     2      17.330  29.940  17.830  1.00  0.00            
ATOM    158  C9  DF0     2      16.560  28.860  17.110  1.00  0.00            
ATOM    159  O3  DF0     2      16.470  29.140  15.740  1.00  0.00            
ATOM    160  C10 DF0     2      17.210  27.490  17.440  1.00  0.00            
ATOM    161  C11 DF0     2      16.280  26.270  16.940  1.00  0.00            
ATOM    162  C12 DF0     2      15.870  26.200  15.490  1.00  0.00            
ATOM    163  C13 DF0     2      14.990  26.310  17.800  1.00  0.00            
ATOM    164  C14 DF0     2      14.060  25.100  17.540  1.00  0.00            
ATOM    165  C15 DF0     2      14.740  23.790  17.920  1.00  0.00            
ATOM    166  O4  DF0     2      13.970  22.680  17.500  1.00  0.00            
ATOM    167  C16 DF0     2      16.190  23.630  17.410  1.00  0.00            
ATOM    168  C17 DF0     2      16.910  22.380  17.920  1.00  0.00            
ATOM    169  C18 DF0     2      16.940  24.950  17.520  1.00  0.00            
ATOM    170  C19 DF0     2      18.420  24.750  17.090  1.00  0.00            
ATOM    171  C20 DF0     2      19.210  26.050  17.490  1.00  0.00            
ATOM    172  C21 DF0     2      18.740  27.410  17.040  1.00  0.00            
ATOM    173  C22 DF0     2      19.060  27.430  15.520  1.00  0.00            
ATOM    174  C23 DF0     2      19.610  30.960  18.230  1.00  0.00            
ATOM    175  C24 DF0     2      19.870  32.340  18.060  1.00  0.00            
ATOM    176  C25 DF0     2      19.570  33.040  16.720  1.00  0.00            
ATOM    177  C26 DF0     2      20.530  32.700  15.590  1.00  0.00            
ATOM    178  C27 DF0     2      21.950  32.880  16.100  1.00  0.00            
ATOM    179  C28 DF0     2      22.780  33.890  15.810  1.00  0.00            
ATOM    180  C29 DF0     2      24.130  33.910  16.480  1.00  0.00            
ATOM    181  C30 DF0     2      22.470  35.120  15.010  1.00  0.00            
ATOM    182  C31 DF0     2      20.480  33.190  19.150  1.00  0.00            
ATOM    183  O5  DF0     2      20.910  32.810  20.230  1.00  0.00            
ATOM    184  O6  DF0     2      21.010  34.330  18.730  1.00  0.00            
ATOM    185  H1  DF0     2      19.210  31.640  23.480  1.00  0.00            
ATOM    186  H2  DF0     2      17.990  30.870  22.470  1.00  0.00            
ATOM    187  H3  DF0     2      18.970  29.970  23.660  1.00  0.00            
ATOM    188  H4  DF0     2      21.120  30.290  19.660  1.00  0.00            
ATOM    189  H5  DF0     2      18.960  28.330  19.760  1.00  0.00            
ATOM    190  H6  DF0     2      20.710  28.140  19.410  1.00  0.00            
ATOM    191  H7  DF0     2      21.080  28.900  16.070  1.00  0.00            
ATOM    192  H8  DF0     2      21.620  29.450  17.650  1.00  0.00            
ATOM    193  H9  DF0     2      21.620  27.780  17.320  1.00  0.00            
ATOM    194  H10 DF0     2      18.910  30.190  16.270  1.00  0.00            
ATOM    195  H11 DF0     2      16.790  30.900  17.740  1.00  0.00            
ATOM    196  H12 DF0     2      17.290  29.710  18.900  1.00  0.00            
ATOM    197  H13 DF0     2      15.520  28.850  17.450  1.00  0.00            
ATOM    198  H14 DF0     2      15.990  29.980  15.620  1.00  0.00            
ATOM    199  H15 DF0     2      17.220  27.470  18.530  1.00  0.00            
ATOM    200  H16 DF0     2      15.580  25.200  15.140  1.00  0.00            
ATOM    201  H17 DF0     2      14.950  26.800  15.480  1.00  0.00            
ATOM    202  H18 DF0     2      16.690  26.650  14.920  1.00  0.00            
ATOM    203  H19 DF0     2      14.360  27.140  17.460  1.00  0.00            
ATOM    204  H20 DF0     2      15.140  26.500  18.870  1.00  0.00            
ATOM    205  H21 DF0     2      13.820  24.950  16.480  1.00  0.00            
ATOM    206  H22 DF0     2      13.100  25.280  18.030  1.00  0.00            
ATOM    207  H23 DF0     2      14.780  23.670  19.010  1.00  0.00            
ATOM    208  H24 DF0     2      13.400  22.430  18.250  1.00  0.00            
ATOM    209  H25 DF0     2      16.020  23.420  16.350  1.00  0.00            
ATOM    210  H26 DF0     2      16.210  21.550  18.130  1.00  0.00            
ATOM    211  H27 DF0     2      17.650  22.000  17.210  1.00  0.00            
ATOM    212  H28 DF0     2      17.280  22.660  18.910  1.00  0.00            
ATOM    213  H29 DF0     2      16.970  25.130  18.600  1.00  0.00            
ATOM    214  H30 DF0     2      18.470  24.500  16.020  1.00  0.00            
ATOM    215  H31 DF0     2      18.840  23.960  17.720  1.00  0.00            
ATOM    216  H32 DF0     2      20.270  25.920  17.220  1.00  0.00            
ATOM    217  H33 DF0     2      19.150  26.120  18.580  1.00  0.00            
ATOM    218  H34 DF0     2      20.080  27.100  15.300  1.00  0.00            
ATOM    219  H35 DF0     2      18.620  26.630  14.930  1.00  0.00            
ATOM    220  H36 DF0     2      18.920  28.380  14.990  1.00  0.00            
ATOM    221  H37 DF0     2      19.400  34.120  16.760  1.00  0.00            
ATOM    222  H38 DF0     2      18.620  32.660  16.310  1.00  0.00            
ATOM    223  H39 DF0     2      20.310  33.420  14.790  1.00  0.00            
ATOM    224  H40 DF0     2      20.420  31.640  15.340  1.00  0.00            
ATOM    225  H41 DF0     2      22.240  32.060  16.750  1.00  0.00            
ATOM    226  H42 DF0     2      24.890  33.620  15.740  1.00  0.00            
ATOM    227  H43 DF0     2      24.410  34.910  16.840  1.00  0.00            
ATOM    228  H44 DF0     2      24.020  33.330  17.400  1.00  0.00            
ATOM    229  H45 DF0     2      21.420  35.180  14.710  1.00  0.00            
ATOM    230  H46 DF0     2      22.680  35.990  15.650  1.00  0.00            
ATOM    231  H47 DF0     2      23.080  35.140  14.100  1.00  0.00            
ATOM    232  H48 DF0     2      20.680  34.300  17.810  1.00  0.00            
TER
ENDMDL
MODEL        1
ATOM      1  C1  BCD     1      24.780  16.480  30.200  1.00  0.00            
ATOM      2  O1  BCD     1      26.150  16.990  30.380  1.00  0.00            
ATOM      3  C2  BCD     1      24.450  16.340  28.660  1.00  0.00            
ATOM      4  O2  BCD     1      25.430  15.590  27.970  1.00  0.00            
ATOM      5  C3  BCD     1      24.300  17.750  27.960  1.00  0.00            
ATOM      6  O3  BCD     1      23.820  17.640  26.540  1.00  0.00            
ATOM      7  C4  BCD     1      23.410  18.670  28.850  1.00  0.00            
ATOM      8  C5  BCD     1      23.780  18.620  30.290  1.00  0.00            
ATOM      9  O4  BCD     1      23.860  17.340  30.850  1.00  0.00            
ATOM     10  C6  BCD     1      22.850  19.500  31.140  1.00  0.00            
ATOM     11  O5  BCD     1      21.530  19.070  31.140  1.00  0.00            
ATOM     12  H1  BCD     1      24.700  15.480  30.650  1.00  0.00            
ATOM     13  H2  BCD     1      23.500  15.800  28.620  1.00  0.00            
ATOM     14  H3  BCD     1      26.100  16.250  27.780  1.00  0.00            
ATOM     15  H4  BCD     1      25.300  18.200  27.900  1.00  0.00            
ATOM     16  H5  BCD     1      23.720  18.510  26.150  1.00  0.00            
ATOM     17  H6  BCD     1      22.390  18.270  28.760  1.00  0.00            
ATOM     18  H7  BCD     1      24.820  18.960  30.380  1.00  0.00            
ATOM     19  H8  BCD     1      23.240  19.580  32.160  1.00  0.00            
ATOM     20  H9  BCD     1      22.640  20.510  30.760  1.00  0.00            
ATOM     21  H10 BCD     1      21.100  19.360  31.950  1.00  0.00            
ATOM     22  C7  BCD     1      29.660  16.780  32.750  1.00  0.00            
ATOM     23  O6  BCD     1      30.200  18.090  32.640  1.00  0.00            
ATOM     24  C8  BCD     1      29.580  16.150  31.390  1.00  0.00            
ATOM     25  O7  BCD     1      30.870  15.980  30.810  1.00  0.00            
ATOM     26  C9  BCD     1      28.480  16.600  30.460  1.00  0.00            
ATOM     27  O8  BCD     1      28.480  15.810  29.340  1.00  0.00            
ATOM     28  C10 BCD     1      27.170  16.470  31.180  1.00  0.00            
ATOM     29  C11 BCD     1      27.240  17.270  32.500  1.00  0.00            
ATOM     30  O9  BCD     1      28.370  16.870  33.300  1.00  0.00            
ATOM     31  C12 BCD     1      25.990  17.330  33.420  1.00  0.00            
ATOM     32  O10 BCD     1      25.470  16.070  33.720  1.00  0.00            
ATOM     33  H11 BCD     1      30.340  16.160  33.350  1.00  0.00            
ATOM     34  H12 BCD     1      29.330  15.130  31.710  1.00  0.00            
ATOM     35  H13 BCD     1      30.700  15.790  29.880  1.00  0.00            
ATOM     36  H14 BCD     1      28.760  17.640  30.280  1.00  0.00            
ATOM     37  H15 BCD     1      28.300  16.340  28.560  1.00  0.00            
ATOM     38  H16 BCD     1      26.970  15.400  31.360  1.00  0.00            
ATOM     39  H17 BCD     1      27.460  18.300  32.170  1.00  0.00            
ATOM     40  H18 BCD     1      26.340  17.820  34.340  1.00  0.00            
ATOM     41  H19 BCD     1      25.310  18.020  32.920  1.00  0.00            
ATOM     42  H20 BCD     1      24.540  16.190  33.950  1.00  0.00            
ATOM     43  C13 BCD     1      33.040  20.590  34.280  1.00  0.00            
ATOM     44  O11 BCD     1      32.840  21.600  33.230  1.00  0.00            
ATOM     45  C14 BCD     1      33.440  19.250  33.690  1.00  0.00            
ATOM     46  O12 BCD     1      34.690  19.360  33.020  1.00  0.00            
ATOM     47  C15 BCD     1      32.410  18.630  32.830  1.00  0.00            
ATOM     48  O13 BCD     1      32.850  17.420  32.250  1.00  0.00            
ATOM     49  C16 BCD     1      31.150  18.450  33.590  1.00  0.00            
ATOM     50  C17 BCD     1      30.770  19.760  34.280  1.00  0.00            
ATOM     51  O14 BCD     1      31.860  20.350  35.050  1.00  0.00            
ATOM     52  C18 BCD     1      29.590  19.590  35.280  1.00  0.00            
ATOM     53  O15 BCD     1      29.920  18.630  36.280  1.00  0.00            
ATOM     54  H21 BCD     1      33.760  21.030  34.980  1.00  0.00            
ATOM     55  H22 BCD     1      33.600  18.600  34.560  1.00  0.00            
ATOM     56  H23 BCD     1      35.300  19.390  33.760  1.00  0.00            
ATOM     57  H24 BCD     1      32.230  19.360  32.020  1.00  0.00            
ATOM     58  H25 BCD     1      32.100  16.840  32.080  1.00  0.00            
ATOM     59  H26 BCD     1      31.220  17.700  34.390  1.00  0.00            
ATOM     60  H27 BCD     1      30.510  20.480  33.490  1.00  0.00            
ATOM     61  H28 BCD     1      29.340  20.570  35.690  1.00  0.00            
ATOM     62  H29 BCD     1      28.740  19.200  34.700  1.00  0.00            
ATOM     63  H30 BCD     1      30.590  19.010  36.850  1.00  0.00            
ATOM     64  C19 BCD     1      33.050  25.640  32.240  1.00  0.00            
ATOM     65  O16 BCD     1      31.840  25.340  31.460  1.00  0.00            
ATOM     66  C20 BCD     1      34.170  24.780  31.610  1.00  0.00            
ATOM     67  O17 BCD     1      34.390  25.250  30.250  1.00  0.00            
ATOM     68  C21 BCD     1      33.850  23.240  31.730  1.00  0.00            
ATOM     69  O18 BCD     1      35.100  22.490  31.270  1.00  0.00            
ATOM     70  C22 BCD     1      33.540  22.930  33.230  1.00  0.00            
ATOM     71  C23 BCD     1      32.570  23.930  33.960  1.00  0.00            
ATOM     72  O19 BCD     1      32.970  25.300  33.580  1.00  0.00            
ATOM     73  C24 BCD     1      32.580  23.760  35.500  1.00  0.00            
ATOM     74  O20 BCD     1      33.820  24.230  36.040  1.00  0.00            
ATOM     75  H31 BCD     1      33.310  26.700  32.200  1.00  0.00            
ATOM     76  H32 BCD     1      35.050  25.100  32.170  1.00  0.00            
ATOM     77  H33 BCD     1      33.470  25.440  30.030  1.00  0.00            
ATOM     78  H34 BCD     1      32.920  22.940  31.230  1.00  0.00            
ATOM     79  H35 BCD     1      35.090  22.640  30.330  1.00  0.00            
ATOM     80  H36 BCD     1      34.470  22.840  33.820  1.00  0.00            
ATOM     81  H37 BCD     1      31.570  23.810  33.530  1.00  0.00            
ATOM     82  H38 BCD     1      31.720  24.400  35.730  1.00  0.00            
ATOM     83  H39 BCD     1      32.440  22.690  35.690  1.00  0.00            
ATOM     84  H40 BCD     1      33.680  24.410  36.970  1.00  0.00            
ATOM     85  C25 BCD     1      28.630  27.570  29.870  1.00  0.00            
ATOM     86  O21 BCD     1      27.780  26.520  29.460  1.00  0.00            
ATOM     87  C26 BCD     1      30.040  27.590  29.220  1.00  0.00            
ATOM     88  O22 BCD     1      29.830  27.730  27.800  1.00  0.00            
ATOM     89  C27 BCD     1      30.900  26.370  29.580  1.00  0.00            
ATOM     90  O23 BCD     1      32.140  26.210  28.880  1.00  0.00            
ATOM     91  C28 BCD     1      31.050  26.440  31.060  1.00  0.00            
ATOM     92  C29 BCD     1      29.720  26.480  31.770  1.00  0.00            
ATOM     93  O24 BCD     1      28.850  27.530  31.290  1.00  0.00            
ATOM     94  C30 BCD     1      29.920  26.800  33.210  1.00  0.00            
ATOM     95  O25 BCD     1      30.570  28.010  33.420  1.00  0.00            
ATOM     96  H41 BCD     1      28.240  28.570  29.660  1.00  0.00            
ATOM     97  H42 BCD     1      30.550  28.530  29.460  1.00  0.00            
ATOM     98  H43 BCD     1      29.770  28.680  27.650  1.00  0.00            
ATOM     99  H44 BCD     1      30.210  25.540  29.350  1.00  0.00            
ATOM    100  H45 BCD     1      32.000  26.220  27.930  1.00  0.00            
ATOM    101  H46 BCD     1      31.580  27.380  31.260  1.00  0.00            
ATOM    102  H47 BCD     1      29.150  25.540  31.710  1.00  0.00            
ATOM    103  H48 BCD     1      28.900  26.880  33.610  1.00  0.00            
ATOM    104  H49 BCD     1      30.480  26.000  33.720  1.00  0.00            
ATOM    105  H50 BCD     1      30.220  28.650  32.800  1.00  0.00            
ATOM    106  C31 BCD     1      24.370  25.530  27.310  1.00  0.00            
ATOM    107  O26 BCD     1      24.320  24.190  27.790  1.00  0.00            
ATOM    108  C32 BCD     1      25.620  25.870  26.520  1.00  0.00            
ATOM    109  O27 BCD     1      25.940  24.840  25.530  1.00  0.00            
ATOM    110  C33 BCD     1      26.910  25.880  27.360  1.00  0.00            
ATOM    111  C34 BCD     1      26.720  26.820  28.600  1.00  0.00            
ATOM    112  C35 BCD     1      25.410  26.500  29.380  1.00  0.00            
ATOM    113  O28 BCD     1      24.360  26.510  28.330  1.00  0.00            
ATOM    114  C36 BCD     1      25.170  27.540  30.570  1.00  0.00            
ATOM    115  O29 BCD     1      25.190  28.920  30.180  1.00  0.00            
ATOM    116  O30 BCD     1      28.020  26.270  26.580  1.00  0.00            
ATOM    117  H51 BCD     1      23.470  25.700  26.720  1.00  0.00            
ATOM    118  H52 BCD     1      25.450  26.870  26.110  1.00  0.00            
ATOM    119  H53 BCD     1      26.800  25.080  25.170  1.00  0.00            
ATOM    120  H54 BCD     1      26.910  24.870  27.780  1.00  0.00            
ATOM    121  H55 BCD     1      28.540  26.770  27.210  1.00  0.00            
ATOM    122  H56 BCD     1      26.820  27.900  28.450  1.00  0.00            
ATOM    123  H57 BCD     1      25.540  25.530  29.870  1.00  0.00            
ATOM    124  H58 BCD     1      24.300  27.350  31.220  1.00  0.00            
ATOM    125  H59 BCD     1      25.990  27.460  31.290  1.00  0.00            
ATOM    126  H60 BCD     1      25.400  29.430  30.960  1.00  0.00            
ATOM    127  C37 BCD     1      22.420  20.490  27.460  1.00  0.00            
ATOM    128  O31 BCD     1      23.520  20.080  28.310  1.00  0.00            
ATOM    129  C38 BCD     1      22.900  21.070  26.130  1.00  0.00            
ATOM    130  O32 BCD     1      23.430  20.000  25.340  1.00  0.00            
ATOM    131  C39 BCD     1      23.820  22.260  26.410  1.00  0.00            
ATOM    132  O33 BCD     1      24.160  22.800  25.150  1.00  0.00            
ATOM    133  C40 BCD     1      23.280  23.300  27.340  1.00  0.00            
ATOM    134  C41 BCD     1      22.570  22.680  28.570  1.00  0.00            
ATOM    135  O34 BCD     1      21.760  21.620  28.030  1.00  0.00            
ATOM    136  C42 BCD     1      21.630  23.750  29.220  1.00  0.00            
ATOM    137  O35 BCD     1      20.750  23.130  30.160  1.00  0.00            
ATOM    138  H61 BCD     1      21.740  19.640  27.330  1.00  0.00            
ATOM    139  H62 BCD     1      22.100  21.500  25.520  1.00  0.00            
ATOM    140  H63 BCD     1      23.730  20.350  24.490  1.00  0.00            
ATOM    141  H64 BCD     1      24.650  21.930  27.040  1.00  0.00            
ATOM    142  H65 BCD     1      24.890  23.410  25.320  1.00  0.00            
ATOM    143  H66 BCD     1      22.560  23.870  26.750  1.00  0.00            
ATOM    144  H67 BCD     1      23.200  22.260  29.360  1.00  0.00            
ATOM    145  H68 BCD     1      22.170  24.640  29.570  1.00  0.00            
ATOM    146  H69 BCD     1      21.060  24.140  28.360  1.00  0.00            
ATOM    147  H70 BCD     1      20.420  22.290  29.830  1.00  0.00            
ATOM    148  C1  DF0     2      30.360  27.140  24.680  1.00  0.00            
ATOM    149  C2  DF0     2      30.930  25.960  25.350  1.00  0.00            
ATOM    150  O1  DF0     2      31.890  26.060  26.120  1.00  0.00            
ATOM    151  O2  DF0     2      30.390  24.790  24.990  1.00  0.00            
ATOM    152  C3  DF0     2      30.990  23.660  25.600  1.00  0.00            
ATOM    153  C4  DF0     2      30.730  23.580  27.070  1.00  0.00            
ATOM    154  C5  DF0     2      30.630  22.020  27.290  1.00  0.00            
ATOM    155  C6  DF0     2      32.080  21.430  27.110  1.00  0.00            
ATOM    156  C7  DF0     2      29.820  21.590  25.970  1.00  0.00            
ATOM    157  C8  DF0     2      28.360  22.030  26.090  1.00  0.00            
ATOM    158  C9  DF0     2      27.610  21.620  27.410  1.00  0.00            
ATOM    159  O3  DF0     2      27.380  20.220  27.220  1.00  0.00            
ATOM    160  C10 DF0     2      28.490  21.990  28.660  1.00  0.00            
ATOM    161  C11 DF0     2      27.720  21.900  30.080  1.00  0.00            
ATOM    162  C12 DF0     2      27.330  20.470  30.490  1.00  0.00            
ATOM    163  C13 DF0     2      26.340  22.710  30.000  1.00  0.00            
ATOM    164  C14 DF0     2      25.680  22.900  31.350  1.00  0.00            
ATOM    165  C15 DF0     2      26.560  23.420  32.550  1.00  0.00            
ATOM    166  O4  DF0     2      25.730  23.280  33.750  1.00  0.00            
ATOM    167  C16 DF0     2      27.900  22.560  32.580  1.00  0.00            
ATOM    168  C17 DF0     2      28.860  22.950  33.700  1.00  0.00            
ATOM    169  C18 DF0     2      28.620  22.620  31.210  1.00  0.00            
ATOM    170  C19 DF0     2      30.100  22.170  31.190  1.00  0.00            
ATOM    171  C20 DF0     2      30.800  22.310  29.800  1.00  0.00            
ATOM    172  C21 DF0     2      30.040  21.520  28.640  1.00  0.00            
ATOM    173  C22 DF0     2      30.180  19.980  28.920  1.00  0.00            
ATOM    174  C23 DF0     2      30.530  22.370  24.920  1.00  0.00            
ATOM    175  C24 DF0     2      30.620  22.090  23.590  1.00  0.00            
ATOM    176  C25 DF0     2      30.000  20.810  23.040  1.00  0.00            
ATOM    177  C26 DF0     2      31.130  19.650  23.060  1.00  0.00            
ATOM    178  C27 DF0     2      32.300  19.970  22.160  1.00  0.00            
ATOM    179  C28 DF0     2      33.520  20.460  22.550  1.00  0.00            
ATOM    180  C29 DF0     2      34.500  20.910  21.480  1.00  0.00            
ATOM    181  C30 DF0     2      33.880  20.820  23.950  1.00  0.00            
ATOM    182  C31 DF0     2      31.110  23.050  22.560  1.00  0.00            
ATOM    183  O5  DF0     2      31.800  24.060  22.770  1.00  0.00            
ATOM    184  O6  DF0     2      31.100  22.540  21.340  1.00  0.00            
ATOM    185  H1  DF0     2      30.640  27.100  23.620  1.00  0.00            
ATOM    186  H2  DF0     2      29.280  27.010  24.610  1.00  0.00            
ATOM    187  H3  DF0     2      30.620  28.050  25.240  1.00  0.00            
ATOM    188  H4  DF0     2      32.070  23.720  25.420  1.00  0.00            
ATOM    189  H5  DF0     2      29.820  24.170  27.190  1.00  0.00            
ATOM    190  H6  DF0     2      31.550  24.040  27.630  1.00  0.00            
ATOM    191  H7  DF0     2      32.580  21.850  26.230  1.00  0.00            
ATOM    192  H8  DF0     2      32.650  21.590  28.030  1.00  0.00            
ATOM    193  H9  DF0     2      32.170  20.350  26.940  1.00  0.00            
ATOM    194  H10 DF0     2      29.790  20.500  25.790  1.00  0.00            
ATOM    195  H11 DF0     2      27.730  21.600  25.310  1.00  0.00            
ATOM    196  H12 DF0     2      28.300  23.110  25.920  1.00  0.00            
ATOM    197  H13 DF0     2      26.620  22.080  27.450  1.00  0.00            
ATOM    198  H14 DF0     2      26.660  20.290  26.570  1.00  0.00            
ATOM    199  H15 DF0     2      28.560  23.080  28.590  1.00  0.00            
ATOM    200  H16 DF0     2      26.460  20.430  31.160  1.00  0.00            
ATOM    201  H17 DF0     2      27.100  19.830  29.630  1.00  0.00            
ATOM    202  H18 DF0     2      28.150  19.940  31.000  1.00  0.00            
ATOM    203  H19 DF0     2      25.650  22.210  29.310  1.00  0.00            
ATOM    204  H20 DF0     2      26.580  23.700  29.600  1.00  0.00            
ATOM    205  H21 DF0     2      25.150  21.990  31.670  1.00  0.00            
ATOM    206  H22 DF0     2      24.880  23.620  31.110  1.00  0.00            
ATOM    207  H23 DF0     2      26.860  24.460  32.390  1.00  0.00            
ATOM    208  H24 DF0     2      26.010  24.110  34.170  1.00  0.00            
ATOM    209  H25 DF0     2      27.750  21.510  32.840  1.00  0.00            
ATOM    210  H26 DF0     2      29.680  22.230  33.790  1.00  0.00            
ATOM    211  H27 DF0     2      29.280  23.960  33.570  1.00  0.00            
ATOM    212  H28 DF0     2      28.270  22.870  34.630  1.00  0.00            
ATOM    213  H29 DF0     2      28.670  23.660  30.890  1.00  0.00            
ATOM    214  H30 DF0     2      30.200  21.130  31.500  1.00  0.00            
ATOM    215  H31 DF0     2      30.680  22.780  31.890  1.00  0.00            
ATOM    216  H32 DF0     2      31.800  21.870  29.890  1.00  0.00            
ATOM    217  H33 DF0     2      30.810  23.390  29.660  1.00  0.00            
ATOM    218  H34 DF0     2      30.160  19.670  29.980  1.00  0.00            
ATOM    219  H35 DF0     2      29.440  19.390  28.380  1.00  0.00            
ATOM    220  H36 DF0     2      31.180  19.680  28.600  1.00  0.00            
ATOM    221  H37 DF0     2      29.540  20.910  22.050  1.00  0.00            
ATOM    222  H38 DF0     2      29.140  20.500  23.660  1.00  0.00            
ATOM    223  H39 DF0     2      30.660  18.760  22.620  1.00  0.00            
ATOM    224  H40 DF0     2      31.480  19.440  24.080  1.00  0.00            
ATOM    225  H41 DF0     2      32.190  19.940  21.070  1.00  0.00            
ATOM    226  H42 DF0     2      34.060  21.440  20.630  1.00  0.00            
ATOM    227  H43 DF0     2      35.300  21.500  21.940  1.00  0.00            
ATOM    228  H44 DF0     2      35.000  20.020  21.070  1.00  0.00            
ATOM    229  H45 DF0     2      34.780  20.280  24.280  1.00  0.00            
ATOM    230  H46 DF0     2      33.960  21.920  23.950  1.00  0.00            
ATOM    231  H47 DF0     2      33.060  20.530  24.620  1.00  0.00            
ATOM    232  H48 DF0     2      30.810  21.630  21.520  1.00  0.00            
TER
ENDMDL
MODEL        1
ATOM      1  C1  BCD     1      18.990  23.600  18.360  1.00  0.00            
ATOM      2  O1  BCD     1      19.050  22.630  19.460  1.00  0.00            
ATOM      3  C2  BCD     1      20.420  23.760  17.890  1.00  0.00            
ATOM      4  O2  BCD     1      20.930  22.520  17.400  1.00  0.00            
ATOM      5  C3  BCD     1      21.330  24.380  19.030  1.00  0.00            
ATOM      6  O3  BCD     1      22.690  24.770  18.660  1.00  0.00            
ATOM      7  C4  BCD     1      20.600  25.610  19.640  1.00  0.00            
ATOM      8  C5  BCD     1      19.160  25.460  19.880  1.00  0.00            
ATOM      9  O4  BCD     1      18.420  24.780  18.840  1.00  0.00            
ATOM     10  C6  BCD     1      18.510  26.820  20.170  1.00  0.00            
ATOM     11  O5  BCD     1      18.750  27.130  21.570  1.00  0.00            
ATOM     12  H1  BCD     1      18.480  23.270  17.450  1.00  0.00            
ATOM     13  H2  BCD     1      20.450  24.540  17.110  1.00  0.00            
ATOM     14  H3  BCD     1      21.630  22.720  16.770  1.00  0.00            
ATOM     15  H4  BCD     1      21.400  23.550  19.740  1.00  0.00            
ATOM     16  H5  BCD     1      23.100  24.070  18.150  1.00  0.00            
ATOM     17  H6  BCD     1      20.730  26.450  18.940  1.00  0.00            
ATOM     18  H7  BCD     1      19.060  24.780  20.740  1.00  0.00            
ATOM     19  H8  BCD     1      18.860  27.630  19.520  1.00  0.00            
ATOM     20  H9  BCD     1      17.430  26.800  19.970  1.00  0.00            
ATOM     21  H10 BCD     1      19.700  27.030  21.710  1.00  0.00            
ATOM     22  C7  BCD     1      17.390  19.240  20.920  1.00  0.00            
ATOM     23  O6  BCD     1      18.310  19.210  21.920  1.00  0.00            
ATOM     24  C8  BCD     1      18.100  19.090  19.550  1.00  0.00            
ATOM     25  O7  BCD     1      18.900  17.900  19.620  1.00  0.00            
ATOM     26  C9  BCD     1      18.830  20.320  19.100  1.00  0.00            
ATOM     27  O8  BCD     1      19.230  20.250  17.680  1.00  0.00            
ATOM     28  C10 BCD     1      18.030  21.590  19.390  1.00  0.00            
ATOM     29  C11 BCD     1      17.390  21.520  20.750  1.00  0.00            
ATOM     30  O9  BCD     1      16.610  20.430  20.980  1.00  0.00            
ATOM     31  C12 BCD     1      16.440  22.710  20.950  1.00  0.00            
ATOM     32  O10 BCD     1      15.230  22.640  20.200  1.00  0.00            
ATOM     33  H11 BCD     1      16.730  18.370  21.060  1.00  0.00            
ATOM     34  H12 BCD     1      17.270  18.900  18.860  1.00  0.00            
ATOM     35  H13 BCD     1      19.160  17.850  18.700  1.00  0.00            
ATOM     36  H14 BCD     1      19.720  20.380  19.750  1.00  0.00            
ATOM     37  H15 BCD     1      19.800  21.010  17.550  1.00  0.00            
ATOM     38  H16 BCD     1      17.350  21.860  18.580  1.00  0.00            
ATOM     39  H17 BCD     1      18.150  21.700  21.520  1.00  0.00            
ATOM     40  H18 BCD     1      16.230  22.700  22.030  1.00  0.00            
ATOM     41  H19 BCD     1      17.010  23.640  20.810  1.00  0.00            
ATOM     42  H20 BCD     1      14.990  21.720  20.040  1.00  0.00            
ATOM     43  C13 BCD     1      19.040  17.250  25.500  1.00  0.00            
ATOM     44  O11 BCD     1      19.960  18.350  25.840  1.00  0.00            
ATOM     45  C14 BCD     1      19.450  16.530  24.230  1.00  0.00            
ATOM     46  O12 BCD     1      20.670  15.840  24.460  1.00  0.00            
ATOM     47  C15 BCD     1      19.490  17.440  23.050  1.00  0.00            
ATOM     48  O13 BCD     1      19.990  16.910  21.760  1.00  0.00            
ATOM     49  C16 BCD     1      18.150  18.140  22.880  1.00  0.00            
ATOM     50  C17 BCD     1      17.530  18.700  24.210  1.00  0.00            
ATOM     51  O14 BCD     1      17.740  17.750  25.200  1.00  0.00            
ATOM     52  C18 BCD     1      16.020  19.060  24.110  1.00  0.00            
ATOM     53  O15 BCD     1      15.550  19.730  25.240  1.00  0.00            
ATOM     54  H21 BCD     1      18.850  16.550  26.320  1.00  0.00            
ATOM     55  H22 BCD     1      18.670  15.810  23.960  1.00  0.00            
ATOM     56  H23 BCD     1      20.960  15.470  23.620  1.00  0.00            
ATOM     57  H24 BCD     1      20.240  18.180  23.370  1.00  0.00            
ATOM     58  H25 BCD     1      19.700  17.540  21.090  1.00  0.00            
ATOM     59  H26 BCD     1      17.400  17.450  22.470  1.00  0.00            
ATOM     60  H27 BCD     1      18.120  19.580  24.480  1.00  0.00            
ATOM     61  H28 BCD     1      15.890  19.650  23.190  1.00  0.00            
ATOM     62  H29 BCD     1      15.420  18.140  24.060  1.00  0.00            
ATOM     63  H30 BCD     1      15.700  19.070  25.920  1.00  0.00            
ATOM     64  C19 BCD     1      21.980  19.620  29.140  1.00  0.00            
ATOM     65  O16 BCD     1      22.780  20.430  28.330  1.00  0.00            
ATOM     66  C20 BCD     1      22.330  18.150  28.800  1.00  0.00            
ATOM     67  O17 BCD     1      23.700  17.780  28.960  1.00  0.00            
ATOM     68  C21 BCD     1      21.770  17.880  27.360  1.00  0.00            
ATOM     69  O18 BCD     1      21.730  16.490  26.990  1.00  0.00            
ATOM     70  C22 BCD     1      20.330  18.410  27.210  1.00  0.00            
ATOM     71  C23 BCD     1      20.130  19.820  27.720  1.00  0.00            
ATOM     72  O19 BCD     1      20.610  19.920  29.090  1.00  0.00            
ATOM     73  C24 BCD     1      18.670  20.170  27.750  1.00  0.00            
ATOM     74  O20 BCD     1      18.390  21.490  28.280  1.00  0.00            
ATOM     75  H31 BCD     1      22.220  19.800  30.190  1.00  0.00            
ATOM     76  H32 BCD     1      21.800  17.480  29.490  1.00  0.00            
ATOM     77  H33 BCD     1      23.610  16.900  29.340  1.00  0.00            
ATOM     78  H34 BCD     1      22.460  18.320  26.620  1.00  0.00            
ATOM     79  H35 BCD     1      21.200  16.400  26.200  1.00  0.00            
ATOM     80  H36 BCD     1      19.680  17.740  27.800  1.00  0.00            
ATOM     81  H37 BCD     1      20.650  20.460  26.990  1.00  0.00            
ATOM     82  H38 BCD     1      18.340  20.190  26.700  1.00  0.00            
ATOM     83  H39 BCD     1      18.080  19.480  28.350  1.00  0.00            
ATOM     84  H40 BCD     1      17.630  21.820  27.800  1.00  0.00            
ATOM     85  C25 BCD     1      25.970  23.060  28.360  1.00  0.00            
ATOM     86  O21 BCD     1      25.360  23.780  27.300  1.00  0.00            
ATOM     87  C26 BCD     1      26.260  21.620  28.000  1.00  0.00            
ATOM     88  O22 BCD     1      27.170  21.700  26.880  1.00  0.00            
ATOM     89  C27 BCD     1      24.980  20.800  27.750  1.00  0.00            
ATOM     90  O23 BCD     1      25.240  19.370  27.590  1.00  0.00            
ATOM     91  C28 BCD     1      23.990  20.950  28.870  1.00  0.00            
ATOM     92  C29 BCD     1      23.830  22.420  29.320  1.00  0.00            
ATOM     93  O24 BCD     1      25.120  23.070  29.530  1.00  0.00            
ATOM     94  C30 BCD     1      23.030  22.460  30.640  1.00  0.00            
ATOM     95  O25 BCD     1      22.910  23.840  30.930  1.00  0.00            
ATOM     96  H41 BCD     1      26.870  23.660  28.570  1.00  0.00            
ATOM     97  H42 BCD     1      26.700  21.300  28.950  1.00  0.00            
ATOM     98  H43 BCD     1      27.870  21.260  27.360  1.00  0.00            
ATOM     99  H44 BCD     1      24.390  21.190  26.910  1.00  0.00            
ATOM    100  H45 BCD     1      24.640  18.890  28.170  1.00  0.00            
ATOM    101  H46 BCD     1      24.430  20.380  29.710  1.00  0.00            
ATOM    102  H47 BCD     1      23.240  22.870  28.510  1.00  0.00            
ATOM    103  H48 BCD     1      22.070  21.950  30.480  1.00  0.00            
ATOM    104  H49 BCD     1      23.600  21.870  31.370  1.00  0.00            
ATOM    105  H50 BCD     1      23.490  24.010  31.680  1.00  0.00            
ATOM    106  C31 BCD     1      25.180  27.100  24.970  1.00  0.00            
ATOM    107  O26 BCD     1      24.190  26.460  24.200  1.00  0.00            
ATOM    108  C32 BCD     1      26.550  26.350  24.910  1.00  0.00            
ATOM    109  O27 BCD     1      26.950  26.160  23.590  1.00  0.00            
ATOM    110  C33 BCD     1      26.460  25.050  25.610  1.00  0.00            
ATOM    111  C34 BCD     1      25.870  25.100  27.000  1.00  0.00            
ATOM    112  C35 BCD     1      24.650  26.010  26.990  1.00  0.00            
ATOM    113  O28 BCD     1      24.880  27.210  26.320  1.00  0.00            
ATOM    114  C36 BCD     1      24.240  26.380  28.420  1.00  0.00            
ATOM    115  O29 BCD     1      22.980  27.000  28.580  1.00  0.00            
ATOM    116  O30 BCD     1      27.780  24.350  25.650  1.00  0.00            
ATOM    117  H51 BCD     1      25.150  28.170  24.720  1.00  0.00            
ATOM    118  H52 BCD     1      27.430  26.860  25.330  1.00  0.00            
ATOM    119  H53 BCD     1      27.880  25.910  23.600  1.00  0.00            
ATOM    120  H54 BCD     1      25.800  24.460  24.960  1.00  0.00            
ATOM    121  H55 BCD     1      27.540  23.560  26.130  1.00  0.00            
ATOM    122  H56 BCD     1      26.590  25.540  27.700  1.00  0.00            
ATOM    123  H57 BCD     1      23.690  25.580  26.660  1.00  0.00            
ATOM    124  H58 BCD     1      24.260  25.430  28.970  1.00  0.00            
ATOM    125  H59 BCD     1      25.050  26.890  28.960  1.00  0.00            
ATOM    126  H60 BCD     1      23.100  27.910  28.310  1.00  0.00            
ATOM    127  C37 BCD     1      21.660  27.280  21.070  1.00  0.00            
ATOM    128  O31 BCD     1      21.350  25.890  20.850  1.00  0.00            
ATOM    129  C38 BCD     1      23.170  27.620  20.940  1.00  0.00            
ATOM    130  O32 BCD     1      23.610  27.320  19.600  1.00  0.00            
ATOM    131  C39 BCD     1      24.060  26.910  21.980  1.00  0.00            
ATOM    132  O33 BCD     1      25.450  27.220  21.740  1.00  0.00            
ATOM    133  C40 BCD     1      23.510  27.300  23.320  1.00  0.00            
ATOM    134  C41 BCD     1      22.000  27.040  23.430  1.00  0.00            
ATOM    135  O34 BCD     1      21.240  27.660  22.420  1.00  0.00            
ATOM    136  C42 BCD     1      21.470  27.310  24.770  1.00  0.00            
ATOM    137  O35 BCD     1      21.950  28.560  25.290  1.00  0.00            
ATOM    138  H61 BCD     1      21.110  27.960  20.420  1.00  0.00            
ATOM    139  H62 BCD     1      23.230  28.690  21.150  1.00  0.00            
ATOM    140  H63 BCD     1      23.300  26.440  19.410  1.00  0.00            
ATOM    141  H64 BCD     1      23.880  25.820  21.930  1.00  0.00            
ATOM    142  H65 BCD     1      26.010  26.840  22.420  1.00  0.00            
ATOM    143  H66 BCD     1      23.710  28.370  23.500  1.00  0.00            
ATOM    144  H67 BCD     1      21.840  25.970  23.250  1.00  0.00            
ATOM    145  H68 BCD     1      20.390  27.160  24.600  1.00  0.00            
ATOM    146  H69 BCD     1      21.790  26.480  25.410  1.00  0.00            
ATOM    147  H70 BCD     1      22.010  29.160  24.550  1.00  0.00            
ATOM    148  C1  DF0     2      26.150  25.780  18.640  1.00  0.00            
ATOM    149  C2  DF0     2      26.490  24.690  19.690  1.00  0.00            
ATOM    150  O1  DF0     2      27.390  24.810  20.470  1.00  0.00            
ATOM    151  O2  DF0     2      25.710  23.640  19.520  1.00  0.00            
ATOM    152  C3  DF0     2      26.020  22.510  20.450  1.00  0.00            
ATOM    153  C4  DF0     2      25.320  22.740  21.750  1.00  0.00            
ATOM    154  C5  DF0     2      24.810  21.430  22.380  1.00  0.00            
ATOM    155  C6  DF0     2      26.080  20.800  22.970  1.00  0.00            
ATOM    156  C7  DF0     2      24.440  20.660  21.060  1.00  0.00            
ATOM    157  C8  DF0     2      23.090  21.130  20.500  1.00  0.00            
ATOM    158  C9  DF0     2      21.940  21.100  21.500  1.00  0.00            
ATOM    159  O3  DF0     2      21.830  19.740  21.910  1.00  0.00            
ATOM    160  C10 DF0     2      22.280  22.010  22.680  1.00  0.00            
ATOM    161  C11 DF0     2      20.980  22.370  23.570  1.00  0.00            
ATOM    162  C12 DF0     2      20.090  21.160  23.840  1.00  0.00            
ATOM    163  C13 DF0     2      20.110  23.380  22.790  1.00  0.00            
ATOM    164  C14 DF0     2      18.910  23.880  23.660  1.00  0.00            
ATOM    165  C15 DF0     2      19.160  24.310  25.140  1.00  0.00            
ATOM    166  O4  DF0     2      17.870  24.450  25.750  1.00  0.00            
ATOM    167  C16 DF0     2      20.260  23.430  25.860  1.00  0.00            
ATOM    168  C17 DF0     2      20.700  24.150  27.240  1.00  0.00            
ATOM    169  C18 DF0     2      21.450  23.160  24.860  1.00  0.00            
ATOM    170  C19 DF0     2      22.820  22.790  25.490  1.00  0.00            
ATOM    171  C20 DF0     2      23.920  22.630  24.400  1.00  0.00            
ATOM    172  C21 DF0     2      23.560  21.520  23.400  1.00  0.00            
ATOM    173  C22 DF0     2      23.440  20.190  24.210  1.00  0.00            
ATOM    174  C23 DF0     2      25.520  21.080  20.040  1.00  0.00            
ATOM    175  C24 DF0     2      25.890  20.430  18.930  1.00  0.00            
ATOM    176  C25 DF0     2      25.290  19.000  18.710  1.00  0.00            
ATOM    177  C26 DF0     2      26.150  17.960  19.340  1.00  0.00            
ATOM    178  C27 DF0     2      25.620  16.560  19.370  1.00  0.00            
ATOM    179  C28 DF0     2      25.990  15.590  20.170  1.00  0.00            
ATOM    180  C29 DF0     2      25.480  14.220  20.000  1.00  0.00            
ATOM    181  C30 DF0     2      26.990  15.790  21.290  1.00  0.00            
ATOM    182  C31 DF0     2      26.880  20.940  17.950  1.00  0.00            
ATOM    183  O5  DF0     2      27.480  21.990  17.920  1.00  0.00            
ATOM    184  O6  DF0     2      27.120  20.200  16.890  1.00  0.00            
ATOM    185  H1  DF0     2      25.060  25.710  18.550  1.00  0.00            
ATOM    186  H2  DF0     2      26.420  26.740  19.080  1.00  0.00            
ATOM    187  H3  DF0     2      26.640  25.750  17.660  1.00  0.00            
ATOM    188  H4  DF0     2      27.080  22.280  20.610  1.00  0.00            
ATOM    189  H5  DF0     2      24.490  23.440  21.580  1.00  0.00            
ATOM    190  H6  DF0     2      26.000  23.280  22.420  1.00  0.00            
ATOM    191  H7  DF0     2      26.840  20.760  22.190  1.00  0.00            
ATOM    192  H8  DF0     2      26.500  21.290  23.860  1.00  0.00            
ATOM    193  H9  DF0     2      25.950  19.740  23.200  1.00  0.00            
ATOM    194  H10 DF0     2      24.550  19.600  21.310  1.00  0.00            
ATOM    195  H11 DF0     2      22.870  20.560  19.600  1.00  0.00            
ATOM    196  H12 DF0     2      23.280  22.150  20.140  1.00  0.00            
ATOM    197  H13 DF0     2      21.090  21.380  20.870  1.00  0.00            
ATOM    198  H14 DF0     2      21.080  19.730  22.520  1.00  0.00            
ATOM    199  H15 DF0     2      22.610  22.970  22.280  1.00  0.00            
ATOM    200  H16 DF0     2      19.280  21.400  24.530  1.00  0.00            
ATOM    201  H17 DF0     2      19.630  20.750  22.940  1.00  0.00            
ATOM    202  H18 DF0     2      20.600  20.340  24.380  1.00  0.00            
ATOM    203  H19 DF0     2      19.790  22.950  21.840  1.00  0.00            
ATOM    204  H20 DF0     2      20.710  24.250  22.500  1.00  0.00            
ATOM    205  H21 DF0     2      18.120  23.120  23.660  1.00  0.00            
ATOM    206  H22 DF0     2      18.300  24.630  23.130  1.00  0.00            
ATOM    207  H23 DF0     2      19.610  25.310  25.080  1.00  0.00            
ATOM    208  H24 DF0     2      17.490  25.200  25.270  1.00  0.00            
ATOM    209  H25 DF0     2      19.840  22.480  26.210  1.00  0.00            
ATOM    210  H26 DF0     2      19.790  24.580  27.680  1.00  0.00            
ATOM    211  H27 DF0     2      20.880  23.280  27.880  1.00  0.00            
ATOM    212  H28 DF0     2      21.500  24.870  27.050  1.00  0.00            
ATOM    213  H29 DF0     2      21.680  24.160  24.460  1.00  0.00            
ATOM    214  H30 DF0     2      22.720  21.890  26.100  1.00  0.00            
ATOM    215  H31 DF0     2      23.150  23.490  26.260  1.00  0.00            
ATOM    216  H32 DF0     2      24.910  22.510  24.860  1.00  0.00            
ATOM    217  H33 DF0     2      24.000  23.610  23.900  1.00  0.00            
ATOM    218  H34 DF0     2      22.510  20.180  24.810  1.00  0.00            
ATOM    219  H35 DF0     2      23.420  19.300  23.570  1.00  0.00            
ATOM    220  H36 DF0     2      24.250  19.930  24.900  1.00  0.00            
ATOM    221  H37 DF0     2      25.330  18.740  17.640  1.00  0.00            
ATOM    222  H38 DF0     2      24.290  18.850  19.120  1.00  0.00            
ATOM    223  H39 DF0     2      26.530  18.320  20.310  1.00  0.00            
ATOM    224  H40 DF0     2      27.030  17.840  18.700  1.00  0.00            
ATOM    225  H41 DF0     2      24.860  16.310  18.640  1.00  0.00            
ATOM    226  H42 DF0     2      24.690  14.160  19.230  1.00  0.00            
ATOM    227  H43 DF0     2      26.170  13.400  19.770  1.00  0.00            
ATOM    228  H44 DF0     2      25.060  13.870  20.950  1.00  0.00            
ATOM    229  H45 DF0     2      27.650  14.910  21.200  1.00  0.00            
ATOM    230  H46 DF0     2      27.510  16.750  21.350  1.00  0.00            
ATOM    231  H47 DF0     2      26.480  15.740  22.260  1.00  0.00            
ATOM    232  H48 DF0     2      27.620  20.860  16.370  1.00  0.00            
TER
ENDMDL
MODEL        1
ATOM      1  C1  BCD     1      21.830  33.820  17.020  1.00  0.00            
ATOM      2  O1  BCD     1      22.560  33.780  15.780  1.00  0.00            
ATOM      3  C2  BCD     1      22.640  34.480  18.120  1.00  0.00            
ATOM      4  O2  BCD     1      22.900  35.850  17.680  1.00  0.00            
ATOM      5  C3  BCD     1      23.890  33.630  18.340  1.00  0.00            
ATOM      6  O3  BCD     1      24.640  34.270  19.390  1.00  0.00            
ATOM      7  C4  BCD     1      23.560  32.230  18.690  1.00  0.00            
ATOM      8  C5  BCD     1      22.510  31.590  17.710  1.00  0.00            
ATOM      9  O4  BCD     1      21.370  32.540  17.490  1.00  0.00            
ATOM     10  C6  BCD     1      21.930  30.240  18.110  1.00  0.00            
ATOM     11  O5  BCD     1      21.390  29.640  16.910  1.00  0.00            
ATOM     12  H1  BCD     1      20.910  34.400  16.920  1.00  0.00            
ATOM     13  H2  BCD     1      22.050  34.380  19.040  1.00  0.00            
ATOM     14  H3  BCD     1      22.950  36.400  18.470  1.00  0.00            
ATOM     15  H4  BCD     1      24.490  33.600  17.420  1.00  0.00            
ATOM     16  H5  BCD     1      25.490  33.850  19.490  1.00  0.00            
ATOM     17  H6  BCD     1      23.120  32.190  19.700  1.00  0.00            
ATOM     18  H7  BCD     1      22.970  31.410  16.730  1.00  0.00            
ATOM     19  H8  BCD     1      22.720  29.640  18.570  1.00  0.00            
ATOM     20  H9  BCD     1      21.120  30.400  18.830  1.00  0.00            
ATOM     21  H10 BCD     1      20.760  30.280  16.600  1.00  0.00            
ATOM     22  C7  BCD     1      22.580  35.160  11.850  1.00  0.00            
ATOM     23  O6  BCD     1      23.970  34.890  11.600  1.00  0.00            
ATOM     24  C8  BCD     1      22.340  36.210  12.920  1.00  0.00            
ATOM     25  O7  BCD     1      22.910  37.450  12.610  1.00  0.00            
ATOM     26  C9  BCD     1      22.630  35.670  14.360  1.00  0.00            
ATOM     27  O8  BCD     1      22.190  36.650  15.330  1.00  0.00            
ATOM     28  C10 BCD     1      21.890  34.350  14.640  1.00  0.00            
ATOM     29  C11 BCD     1      22.170  33.390  13.490  1.00  0.00            
ATOM     30  O9  BCD     1      21.880  33.950  12.190  1.00  0.00            
ATOM     31  C12 BCD     1      21.360  32.230  13.750  1.00  0.00            
ATOM     32  O10 BCD     1      21.840  31.170  12.980  1.00  0.00            
ATOM     33  H11 BCD     1      22.130  35.490  10.910  1.00  0.00            
ATOM     34  H12 BCD     1      21.240  36.310  12.890  1.00  0.00            
ATOM     35  H13 BCD     1      23.810  37.330  12.920  1.00  0.00            
ATOM     36  H14 BCD     1      23.700  35.480  14.420  1.00  0.00            
ATOM     37  H15 BCD     1      22.520  36.340  16.190  1.00  0.00            
ATOM     38  H16 BCD     1      20.840  34.540  14.890  1.00  0.00            
ATOM     39  H17 BCD     1      23.230  33.090  13.520  1.00  0.00            
ATOM     40  H18 BCD     1      21.270  31.970  14.810  1.00  0.00            
ATOM     41  H19 BCD     1      20.380  32.640  13.450  1.00  0.00            
ATOM     42  H20 BCD     1      21.740  31.520  12.090  1.00  0.00            
ATOM     43  C13 BCD     1      26.410  34.110   8.480  1.00  0.00            
ATOM     44  O11 BCD     1      27.020  33.090   9.290  1.00  0.00            
ATOM     45  C14 BCD     1      26.440  35.520   9.080  1.00  0.00            
ATOM     46  O12 BCD     1      27.830  35.900   9.170  1.00  0.00            
ATOM     47  C15 BCD     1      25.740  35.630  10.380  1.00  0.00            
ATOM     48  O13 BCD     1      25.670  37.020  10.790  1.00  0.00            
ATOM     49  C16 BCD     1      24.380  35.010  10.270  1.00  0.00            
ATOM     50  C17 BCD     1      24.340  33.640   9.530  1.00  0.00            
ATOM     51  O14 BCD     1      25.070  33.710   8.350  1.00  0.00            
ATOM     52  C18 BCD     1      22.980  33.060   9.260  1.00  0.00            
ATOM     53  O15 BCD     1      22.370  33.720   8.130  1.00  0.00            
ATOM     54  H21 BCD     1      26.990  34.040   7.550  1.00  0.00            
ATOM     55  H22 BCD     1      25.920  36.140   8.340  1.00  0.00            
ATOM     56  H23 BCD     1      27.900  36.850   9.320  1.00  0.00            
ATOM     57  H24 BCD     1      26.420  35.040  11.010  1.00  0.00            
ATOM     58  H25 BCD     1      25.520  37.070  11.740  1.00  0.00            
ATOM     59  H26 BCD     1      23.810  35.740   9.680  1.00  0.00            
ATOM     60  H27 BCD     1      24.830  32.990  10.270  1.00  0.00            
ATOM     61  H28 BCD     1      22.980  31.970   9.100  1.00  0.00            
ATOM     62  H29 BCD     1      22.310  33.200  10.110  1.00  0.00            
ATOM     63  H30 BCD     1      21.950  34.530   8.450  1.00  0.00            
ATOM     64  C19 BCD     1      30.110  30.280   8.900  1.00  0.00            
ATOM     65  O16 BCD     1      30.520  30.250  10.240  1.00  0.00            
ATOM     66  C20 BCD     1      30.410  31.640   8.330  1.00  0.00            
ATOM     67  O17 BCD     1      31.800  31.950   8.400  1.00  0.00            
ATOM     68  C21 BCD     1      29.470  32.730   8.920  1.00  0.00            
ATOM     69  O18 BCD     1      29.740  34.050   8.400  1.00  0.00            
ATOM     70  C22 BCD     1      27.990  32.250   8.610  1.00  0.00            
ATOM     71  C23 BCD     1      27.770  30.790   9.100  1.00  0.00            
ATOM     72  O19 BCD     1      28.760  29.850   8.660  1.00  0.00            
ATOM     73  C24 BCD     1      26.390  30.310   8.690  1.00  0.00            
ATOM     74  O20 BCD     1      25.970  29.010   9.120  1.00  0.00            
ATOM     75  H31 BCD     1      30.740  29.510   8.440  1.00  0.00            
ATOM     76  H32 BCD     1      30.110  31.560   7.280  1.00  0.00            
ATOM     77  H33 BCD     1      32.050  31.750   9.310  1.00  0.00            
ATOM     78  H34 BCD     1      29.630  32.690  10.000  1.00  0.00            
ATOM     79  H35 BCD     1      29.180  34.710   8.840  1.00  0.00            
ATOM     80  H36 BCD     1      27.830  32.340   7.530  1.00  0.00            
ATOM     81  H37 BCD     1      27.830  30.900  10.190  1.00  0.00            
ATOM     82  H38 BCD     1      25.740  31.120   9.020  1.00  0.00            
ATOM     83  H39 BCD     1      26.510  30.350   7.600  1.00  0.00            
ATOM     84  H40 BCD     1      26.720  28.440   8.940  1.00  0.00            
ATOM     85  C25 BCD     1      32.770  28.520  13.120  1.00  0.00            
ATOM     86  O21 BCD     1      31.780  29.120  14.010  1.00  0.00            
ATOM     87  C26 BCD     1      33.480  29.600  12.350  1.00  0.00            
ATOM     88  O22 BCD     1      34.290  30.330  13.230  1.00  0.00            
ATOM     89  C27 BCD     1      32.510  30.450  11.550  1.00  0.00            
ATOM     90  O23 BCD     1      33.110  31.520  10.770  1.00  0.00            
ATOM     91  C28 BCD     1      31.620  29.500  10.680  1.00  0.00            
ATOM     92  C29 BCD     1      31.120  28.310  11.440  1.00  0.00            
ATOM     93  O24 BCD     1      32.100  27.710  12.200  1.00  0.00            
ATOM     94  C30 BCD     1      30.710  27.240  10.410  1.00  0.00            
ATOM     95  O25 BCD     1      29.850  26.250  11.020  1.00  0.00            
ATOM     96  H41 BCD     1      33.400  27.900  13.770  1.00  0.00            
ATOM     97  H42 BCD     1      34.130  29.080  11.640  1.00  0.00            
ATOM     98  H43 BCD     1      34.260  31.250  12.950  1.00  0.00            
ATOM     99  H44 BCD     1      31.790  30.860  12.270  1.00  0.00            
ATOM    100  H45 BCD     1      33.750  31.110  10.180  1.00  0.00            
ATOM    101  H46 BCD     1      32.150  29.200   9.770  1.00  0.00            
ATOM    102  H47 BCD     1      30.170  28.550  11.950  1.00  0.00            
ATOM    103  H48 BCD     1      30.250  27.720   9.540  1.00  0.00            
ATOM    104  H49 BCD     1      31.650  26.780  10.070  1.00  0.00            
ATOM    105  H50 BCD     1      28.940  26.550  11.090  1.00  0.00            
ATOM    106  C31 BCD     1      29.840  28.480  17.650  1.00  0.00            
ATOM    107  O26 BCD     1      28.740  29.400  17.470  1.00  0.00            
ATOM    108  C32 BCD     1      31.220  29.140  17.660  1.00  0.00            
ATOM    109  O27 BCD     1      31.310  30.230  18.550  1.00  0.00            
ATOM    110  C33 BCD     1      31.600  29.670  16.280  1.00  0.00            
ATOM    111  C34 BCD     1      31.530  28.510  15.300  1.00  0.00            
ATOM    112  C35 BCD     1      30.150  27.820  15.320  1.00  0.00            
ATOM    113  O28 BCD     1      29.820  27.410  16.660  1.00  0.00            
ATOM    114  C36 BCD     1      29.950  26.610  14.440  1.00  0.00            
ATOM    115  O29 BCD     1      28.600  26.030  14.520  1.00  0.00            
ATOM    116  O30 BCD     1      32.900  30.290  16.340  1.00  0.00            
ATOM    117  H51 BCD     1      29.670  27.980  18.610  1.00  0.00            
ATOM    118  H52 BCD     1      31.950  28.360  17.910  1.00  0.00            
ATOM    119  H53 BCD     1      32.240  30.450  18.640  1.00  0.00            
ATOM    120  H54 BCD     1      30.890  30.450  15.990  1.00  0.00            
ATOM    121  H55 BCD     1      33.160  30.590  15.470  1.00  0.00            
ATOM    122  H56 BCD     1      32.310  27.750  15.440  1.00  0.00            
ATOM    123  H57 BCD     1      29.460  28.610  14.980  1.00  0.00            
ATOM    124  H58 BCD     1      30.300  26.760  13.410  1.00  0.00            
ATOM    125  H59 BCD     1      30.640  25.840  14.800  1.00  0.00            
ATOM    126  H60 BCD     1      28.580  25.580  15.370  1.00  0.00            
ATOM    127  C37 BCD     1      25.300  30.660  19.520  1.00  0.00            
ATOM    128  O31 BCD     1      24.840  31.520  18.540  1.00  0.00            
ATOM    129  C38 BCD     1      26.540  31.150  20.080  1.00  0.00            
ATOM    130  O32 BCD     1      26.470  32.570  20.500  1.00  0.00            
ATOM    131  C39 BCD     1      27.760  30.940  19.100  1.00  0.00            
ATOM    132  O33 BCD     1      28.970  31.010  19.820  1.00  0.00            
ATOM    133  C40 BCD     1      27.750  29.470  18.540  1.00  0.00            
ATOM    134  C41 BCD     1      26.360  29.050  17.960  1.00  0.00            
ATOM    135  O34 BCD     1      25.460  29.260  19.060  1.00  0.00            
ATOM    136  C42 BCD     1      26.290  27.620  17.520  1.00  0.00            
ATOM    137  O35 BCD     1      25.040  27.120  17.090  1.00  0.00            
ATOM    138  H61 BCD     1      24.570  30.580  20.330  1.00  0.00            
ATOM    139  H62 BCD     1      26.770  30.550  20.970  1.00  0.00            
ATOM    140  H63 BCD     1      27.170  32.730  21.140  1.00  0.00            
ATOM    141  H64 BCD     1      27.680  31.570  18.210  1.00  0.00            
ATOM    142  H65 BCD     1      29.760  30.860  19.290  1.00  0.00            
ATOM    143  H66 BCD     1      27.960  28.810  19.400  1.00  0.00            
ATOM    144  H67 BCD     1      26.140  29.620  17.050  1.00  0.00            
ATOM    145  H68 BCD     1      26.960  27.360  16.690  1.00  0.00            
ATOM    146  H69 BCD     1      26.570  27.030  18.400  1.00  0.00            
ATOM    147  H70 BCD     1      24.320  27.380  17.680  1.00  0.00            
ATOM    148  C1  DF0     2      31.410  32.770  20.670  1.00  0.00            
ATOM    149  C2  DF0     2      31.980  33.380  19.410  1.00  0.00            
ATOM    150  O1  DF0     2      32.990  32.930  18.930  1.00  0.00            
ATOM    151  O2  DF0     2      31.170  34.240  18.810  1.00  0.00            
ATOM    152  C3  DF0     2      31.580  34.620  17.480  1.00  0.00            
ATOM    153  C4  DF0     2      31.020  33.600  16.460  1.00  0.00            
ATOM    154  C5  DF0     2      30.370  34.520  15.400  1.00  0.00            
ATOM    155  C6  DF0     2      31.640  35.170  14.620  1.00  0.00            
ATOM    156  C7  DF0     2      29.750  35.630  16.280  1.00  0.00            
ATOM    157  C8  DF0     2      28.400  35.210  16.950  1.00  0.00            
ATOM    158  C9  DF0     2      27.430  34.390  16.060  1.00  0.00            
ATOM    159  O3  DF0     2      26.660  35.360  15.330  1.00  0.00            
ATOM    160  C10 DF0     2      28.030  33.300  15.160  1.00  0.00            
ATOM    161  C11 DF0     2      27.000  32.440  14.330  1.00  0.00            
ATOM    162  C12 DF0     2      26.230  33.110  13.130  1.00  0.00            
ATOM    163  C13 DF0     2      25.860  31.920  15.340  1.00  0.00            
ATOM    164  C14 DF0     2      25.050  30.710  14.780  1.00  0.00            
ATOM    165  C15 DF0     2      25.990  29.510  14.190  1.00  0.00            
ATOM    166  O4  DF0     2      25.110  28.480  13.670  1.00  0.00            
ATOM    167  C16 DF0     2      26.990  30.100  13.180  1.00  0.00            
ATOM    168  C17 DF0     2      27.690  28.960  12.370  1.00  0.00            
ATOM    169  C18 DF0     2      27.880  31.200  13.830  1.00  0.00            
ATOM    170  C19 DF0     2      29.070  31.660  12.920  1.00  0.00            
ATOM    171  C20 DF0     2      29.980  32.630  13.730  1.00  0.00            
ATOM    172  C21 DF0     2      29.330  33.860  14.410  1.00  0.00            
ATOM    173  C22 DF0     2      28.910  34.820  13.190  1.00  0.00            
ATOM    174  C23 DF0     2      30.800  35.940  17.300  1.00  0.00            
ATOM    175  C24 DF0     2      31.020  37.170  17.960  1.00  0.00            
ATOM    176  C25 DF0     2      30.110  38.360  17.580  1.00  0.00            
ATOM    177  C26 DF0     2      30.830  39.410  16.770  1.00  0.00            
ATOM    178  C27 DF0     2      31.230  38.830  15.370  1.00  0.00            
ATOM    179  C28 DF0     2      30.480  38.810  14.230  1.00  0.00            
ATOM    180  C29 DF0     2      31.000  38.230  12.940  1.00  0.00            
ATOM    181  C30 DF0     2      29.040  39.260  14.050  1.00  0.00            
ATOM    182  C31 DF0     2      32.290  37.380  18.870  1.00  0.00            
ATOM    183  O5  DF0     2      33.250  36.660  18.980  1.00  0.00            
ATOM    184  O6  DF0     2      32.230  38.360  19.770  1.00  0.00            
ATOM    185  H1  DF0     2      30.620  33.490  20.930  1.00  0.00            
ATOM    186  H2  DF0     2      30.940  31.780  20.580  1.00  0.00            
ATOM    187  H3  DF0     2      32.100  32.840  21.520  1.00  0.00            
ATOM    188  H4  DF0     2      32.640  34.740  17.250  1.00  0.00            
ATOM    189  H5  DF0     2      30.290  32.990  16.990  1.00  0.00            
ATOM    190  H6  DF0     2      31.770  32.890  16.060  1.00  0.00            
ATOM    191  H7  DF0     2      32.250  35.850  15.220  1.00  0.00            
ATOM    192  H8  DF0     2      32.300  34.360  14.280  1.00  0.00            
ATOM    193  H9  DF0     2      31.390  35.680  13.680  1.00  0.00            
ATOM    194  H10 DF0     2      29.670  36.470  15.580  1.00  0.00            
ATOM    195  H11 DF0     2      27.830  36.020  17.430  1.00  0.00            
ATOM    196  H12 DF0     2      28.570  34.640  17.860  1.00  0.00            
ATOM    197  H13 DF0     2      26.770  33.910  16.790  1.00  0.00            
ATOM    198  H14 DF0     2      26.180  35.860  16.010  1.00  0.00            
ATOM    199  H15 DF0     2      28.390  32.630  15.940  1.00  0.00            
ATOM    200  H16 DF0     2      25.510  32.430  12.650  1.00  0.00            
ATOM    201  H17 DF0     2      25.760  34.060  13.420  1.00  0.00            
ATOM    202  H18 DF0     2      26.880  33.350  12.280  1.00  0.00            
ATOM    203  H19 DF0     2      25.190  32.780  15.440  1.00  0.00            
ATOM    204  H20 DF0     2      26.350  31.640  16.290  1.00  0.00            
ATOM    205  H21 DF0     2      24.430  31.070  13.950  1.00  0.00            
ATOM    206  H22 DF0     2      24.320  30.290  15.490  1.00  0.00            
ATOM    207  H23 DF0     2      26.520  29.060  15.040  1.00  0.00            
ATOM    208  H24 DF0     2      25.710  27.820  13.270  1.00  0.00            
ATOM    209  H25 DF0     2      26.480  30.630  12.360  1.00  0.00            
ATOM    210  H26 DF0     2      27.030  28.340  11.750  1.00  0.00            
ATOM    211  H27 DF0     2      28.350  29.420  11.630  1.00  0.00            
ATOM    212  H28 DF0     2      28.230  28.290  13.060  1.00  0.00            
ATOM    213  H29 DF0     2      28.310  30.700  14.710  1.00  0.00            
ATOM    214  H30 DF0     2      28.720  32.190  12.030  1.00  0.00            
ATOM    215  H31 DF0     2      29.710  30.830  12.610  1.00  0.00            
ATOM    216  H32 DF0     2      30.840  32.960  13.130  1.00  0.00            
ATOM    217  H33 DF0     2      30.390  32.020  14.540  1.00  0.00            
ATOM    218  H34 DF0     2      27.830  34.980  13.180  1.00  0.00            
ATOM    219  H35 DF0     2      29.220  35.840  13.410  1.00  0.00            
ATOM    220  H36 DF0     2      29.350  34.500  12.240  1.00  0.00            
ATOM    221  H37 DF0     2      29.780  38.850  18.510  1.00  0.00            
ATOM    222  H38 DF0     2      29.140  38.070  17.160  1.00  0.00            
ATOM    223  H39 DF0     2      31.720  39.750  17.310  1.00  0.00            
ATOM    224  H40 DF0     2      30.190  40.300  16.670  1.00  0.00            
ATOM    225  H41 DF0     2      32.230  38.430  15.250  1.00  0.00            
ATOM    226  H42 DF0     2      30.340  37.450  12.550  1.00  0.00            
ATOM    227  H43 DF0     2      31.060  39.060  12.220  1.00  0.00            
ATOM    228  H44 DF0     2      32.020  37.810  12.960  1.00  0.00            
ATOM    229  H45 DF0     2      29.040  40.170  13.440  1.00  0.00            
ATOM    230  H46 DF0     2      28.450  38.450  13.600  1.00  0.00            
ATOM    231  H47 DF0     2      28.540  39.450  15.010  1.00  0.00            
ATOM    232  H48 DF0     2      31.320  38.690  19.680  1.00  0.00            
TER
ENDMDL
MODEL        1
ATOM      1  C1  BCD     1      13.440   9.620  17.830  1.00  0.00            
ATOM      2  O1  BCD     1      14.350   9.180  16.810  1.00  0.00            
ATOM      3  C2  BCD     1      13.160  11.160  17.700  1.00  0.00            
ATOM      4  O2  BCD     1      12.720  11.430  16.410  1.00  0.00            
ATOM      5  C3  BCD     1      14.350  11.950  18.120  1.00  0.00            
ATOM      6  O3  BCD     1      14.180  13.330  17.970  1.00  0.00            
ATOM      7  C4  BCD     1      14.860  11.570  19.510  1.00  0.00            
ATOM      8  C5  BCD     1      15.000  10.050  19.510  1.00  0.00            
ATOM      9  O4  BCD     1      13.820   9.350  19.110  1.00  0.00            
ATOM     10  C6  BCD     1      15.410   9.610  20.880  1.00  0.00            
ATOM     11  O5  BCD     1      14.470   9.950  21.920  1.00  0.00            
ATOM     12  H1  BCD     1      12.490   9.080  17.740  1.00  0.00            
ATOM     13  H2  BCD     1      12.390  11.420  18.440  1.00  0.00            
ATOM     14  H3  BCD     1      12.840  12.340  16.160  1.00  0.00            
ATOM     15  H4  BCD     1      15.170  11.670  17.440  1.00  0.00            
ATOM     16  H5  BCD     1      15.050  13.720  18.070  1.00  0.00            
ATOM     17  H6  BCD     1      14.170  11.940  20.280  1.00  0.00            
ATOM     18  H7  BCD     1      15.770   9.780  18.770  1.00  0.00            
ATOM     19  H8  BCD     1      15.580   8.530  20.820  1.00  0.00            
ATOM     20  H9  BCD     1      16.380  10.040  21.160  1.00  0.00            
ATOM     21  H10 BCD     1      13.610   9.650  21.610  1.00  0.00            
ATOM     22  C7  BCD     1      15.160   5.690  14.630  1.00  0.00            
ATOM     23  O6  BCD     1      16.500   6.140  14.290  1.00  0.00            
ATOM     24  C8  BCD     1      14.210   6.730  14.020  1.00  0.00            
ATOM     25  O7  BCD     1      14.270   6.830  12.570  1.00  0.00            
ATOM     26  C9  BCD     1      14.380   8.080  14.710  1.00  0.00            
ATOM     27  O8  BCD     1      13.420   8.980  14.140  1.00  0.00            
ATOM     28  C10 BCD     1      14.150   7.890  16.190  1.00  0.00            
ATOM     29  C11 BCD     1      15.170   6.830  16.750  1.00  0.00            
ATOM     30  O9  BCD     1      15.000   5.640  16.040  1.00  0.00            
ATOM     31  C12 BCD     1      14.950   6.500  18.180  1.00  0.00            
ATOM     32  O10 BCD     1      15.740   5.410  18.530  1.00  0.00            
ATOM     33  H11 BCD     1      14.960   4.720  14.170  1.00  0.00            
ATOM     34  H12 BCD     1      13.240   6.270  14.270  1.00  0.00            
ATOM     35  H13 BCD     1      13.960   5.960  12.290  1.00  0.00            
ATOM     36  H14 BCD     1      15.390   8.450  14.480  1.00  0.00            
ATOM     37  H15 BCD     1      13.630   9.830  14.520  1.00  0.00            
ATOM     38  H16 BCD     1      13.180   7.430  16.400  1.00  0.00            
ATOM     39  H17 BCD     1      16.190   7.220  16.680  1.00  0.00            
ATOM     40  H18 BCD     1      15.230   7.390  18.760  1.00  0.00            
ATOM     41  H19 BCD     1      13.900   6.280  18.410  1.00  0.00            
ATOM     42  H20 BCD     1      16.050   5.010  17.710  1.00  0.00            
ATOM     43  C13 BCD     1      19.710   5.260  11.860  1.00  0.00            
ATOM     44  O11 BCD     1      20.640   5.710  12.850  1.00  0.00            
ATOM     45  C14 BCD     1      18.810   6.360  11.320  1.00  0.00            
ATOM     46  O12 BCD     1      19.480   7.510  10.780  1.00  0.00            
ATOM     47  C15 BCD     1      17.850   6.810  12.470  1.00  0.00            
ATOM     48  O13 BCD     1      16.860   7.760  12.040  1.00  0.00            
ATOM     49  C16 BCD     1      17.140   5.620  13.080  1.00  0.00            
ATOM     50  C17 BCD     1      18.180   4.550  13.580  1.00  0.00            
ATOM     51  O14 BCD     1      18.940   4.220  12.500  1.00  0.00            
ATOM     52  C18 BCD     1      17.520   3.280  14.040  1.00  0.00            
ATOM     53  O15 BCD     1      16.720   2.790  13.020  1.00  0.00            
ATOM     54  H21 BCD     1      20.290   4.770  11.080  1.00  0.00            
ATOM     55  H22 BCD     1      18.260   5.810  10.540  1.00  0.00            
ATOM     56  H23 BCD     1      18.800   8.190  10.710  1.00  0.00            
ATOM     57  H24 BCD     1      18.480   7.210  13.280  1.00  0.00            
ATOM     58  H25 BCD     1      15.950   7.510  12.240  1.00  0.00            
ATOM     59  H26 BCD     1      16.410   5.270  12.340  1.00  0.00            
ATOM     60  H27 BCD     1      18.780   4.910  14.420  1.00  0.00            
ATOM     61  H28 BCD     1      18.320   2.610  14.370  1.00  0.00            
ATOM     62  H29 BCD     1      16.860   3.470  14.900  1.00  0.00            
ATOM     63  H30 BCD     1      17.310   2.790  12.260  1.00  0.00            
ATOM     64  C19 BCD     1      24.450   6.630  13.730  1.00  0.00            
ATOM     65  O16 BCD     1      24.040   7.510  14.750  1.00  0.00            
ATOM     66  C20 BCD     1      24.080   7.010  12.360  1.00  0.00            
ATOM     67  O17 BCD     1      24.600   8.270  12.090  1.00  0.00            
ATOM     68  C21 BCD     1      22.610   6.910  12.190  1.00  0.00            
ATOM     69  O18 BCD     1      22.220   7.210  10.890  1.00  0.00            
ATOM     70  C22 BCD     1      22.040   5.600  12.600  1.00  0.00            
ATOM     71  C23 BCD     1      22.620   5.190  13.940  1.00  0.00            
ATOM     72  O19 BCD     1      24.050   5.340  13.980  1.00  0.00            
ATOM     73  C24 BCD     1      22.260   3.780  14.380  1.00  0.00            
ATOM     74  O20 BCD     1      22.630   2.870  13.330  1.00  0.00            
ATOM     75  H31 BCD     1      25.540   6.550  13.650  1.00  0.00            
ATOM     76  H32 BCD     1      24.520   6.250  11.690  1.00  0.00            
ATOM     77  H33 BCD     1      24.470   8.410  11.150  1.00  0.00            
ATOM     78  H34 BCD     1      22.230   7.660  12.900  1.00  0.00            
ATOM     79  H35 BCD     1      21.280   7.020  10.850  1.00  0.00            
ATOM     80  H36 BCD     1      22.140   4.780  11.880  1.00  0.00            
ATOM     81  H37 BCD     1      22.290   5.950  14.660  1.00  0.00            
ATOM     82  H38 BCD     1      22.810   3.480  15.270  1.00  0.00            
ATOM     83  H39 BCD     1      21.170   3.660  14.480  1.00  0.00            
ATOM     84  H40 BCD     1      21.810   2.390  13.160  1.00  0.00            
ATOM     85  C25 BCD     1      25.210   9.720  18.010  1.00  0.00            
ATOM     86  O21 BCD     1      23.830   9.960  18.450  1.00  0.00            
ATOM     87  C26 BCD     1      25.460  10.320  16.610  1.00  0.00            
ATOM     88  O22 BCD     1      25.000  11.710  16.410  1.00  0.00            
ATOM     89  C27 BCD     1      24.850   9.530  15.460  1.00  0.00            
ATOM     90  O23 BCD     1      25.240   9.980  14.120  1.00  0.00            
ATOM     91  C28 BCD     1      25.030   8.070  15.540  1.00  0.00            
ATOM     92  C29 BCD     1      24.910   7.490  16.920  1.00  0.00            
ATOM     93  O24 BCD     1      25.540   8.370  17.880  1.00  0.00            
ATOM     94  C30 BCD     1      25.600   6.200  16.960  1.00  0.00            
ATOM     95  O25 BCD     1      25.250   5.370  18.050  1.00  0.00            
ATOM     96  H41 BCD     1      25.940  10.150  18.700  1.00  0.00            
ATOM     97  H42 BCD     1      26.530  10.250  16.370  1.00  0.00            
ATOM     98  H43 BCD     1      25.140  11.760  15.460  1.00  0.00            
ATOM     99  H44 BCD     1      23.760   9.690  15.460  1.00  0.00            
ATOM    100  H45 BCD     1      24.930   9.440  13.390  1.00  0.00            
ATOM    101  H46 BCD     1      26.010   7.890  15.100  1.00  0.00            
ATOM    102  H47 BCD     1      23.910   7.300  17.350  1.00  0.00            
ATOM    103  H48 BCD     1      25.350   5.590  16.080  1.00  0.00            
ATOM    104  H49 BCD     1      26.670   6.410  16.980  1.00  0.00            
ATOM    105  H50 BCD     1      25.670   4.530  17.850  1.00  0.00            
ATOM    106  C31 BCD     1      21.410  12.220  21.170  1.00  0.00            
ATOM    107  O26 BCD     1      20.240  12.310  20.420  1.00  0.00            
ATOM    108  C32 BCD     1      22.520  12.910  20.350  1.00  0.00            
ATOM    109  O27 BCD     1      22.030  14.140  19.930  1.00  0.00            
ATOM    110  C33 BCD     1      23.140  12.130  19.200  1.00  0.00            
ATOM    111  C34 BCD     1      23.540  10.750  19.680  1.00  0.00            
ATOM    112  C35 BCD     1      22.440  10.080  20.480  1.00  0.00            
ATOM    113  O28 BCD     1      21.760  10.880  21.490  1.00  0.00            
ATOM    114  C36 BCD     1      22.910   8.820  21.170  1.00  0.00            
ATOM    115  O29 BCD     1      23.800   9.200  22.210  1.00  0.00            
ATOM    116  O30 BCD     1      24.110  12.990  18.620  1.00  0.00            
ATOM    117  H51 BCD     1      21.250  12.730  22.130  1.00  0.00            
ATOM    118  H52 BCD     1      23.310  13.110  21.080  1.00  0.00            
ATOM    119  H53 BCD     1      22.780  14.680  19.660  1.00  0.00            
ATOM    120  H54 BCD     1      22.310  12.000  18.500  1.00  0.00            
ATOM    121  H55 BCD     1      24.390  12.620  17.790  1.00  0.00            
ATOM    122  H56 BCD     1      24.420  10.880  20.320  1.00  0.00            
ATOM    123  H57 BCD     1      21.620   9.780  19.820  1.00  0.00            
ATOM    124  H58 BCD     1      22.120   8.210  21.640  1.00  0.00            
ATOM    125  H59 BCD     1      23.390   8.240  20.370  1.00  0.00            
ATOM    126  H60 BCD     1      24.700   8.920  22.020  1.00  0.00            
ATOM    127  C37 BCD     1      16.380  13.350  20.530  1.00  0.00            
ATOM    128  O31 BCD     1      16.160  12.220  19.600  1.00  0.00            
ATOM    129  C38 BCD     1      17.290  14.400  19.950  1.00  0.00            
ATOM    130  O32 BCD     1      16.640  14.990  18.810  1.00  0.00            
ATOM    131  C39 BCD     1      18.630  13.800  19.650  1.00  0.00            
ATOM    132  O33 BCD     1      19.580  14.760  19.120  1.00  0.00            
ATOM    133  C40 BCD     1      19.180  13.130  20.890  1.00  0.00            
ATOM    134  C41 BCD     1      18.160  12.200  21.590  1.00  0.00            
ATOM    135  O34 BCD     1      16.920  12.870  21.730  1.00  0.00            
ATOM    136  C42 BCD     1      18.680  11.550  22.880  1.00  0.00            
ATOM    137  O35 BCD     1      17.570  10.850  23.470  1.00  0.00            
ATOM    138  H61 BCD     1      15.470  13.920  20.750  1.00  0.00            
ATOM    139  H62 BCD     1      17.510  15.090  20.770  1.00  0.00            
ATOM    140  H63 BCD     1      17.220  15.730  18.640  1.00  0.00            
ATOM    141  H64 BCD     1      18.410  13.070  18.860  1.00  0.00            
ATOM    142  H65 BCD     1      20.450  14.350  19.230  1.00  0.00            
ATOM    143  H66 BCD     1      19.490  13.940  21.560  1.00  0.00            
ATOM    144  H67 BCD     1      17.970  11.440  20.820  1.00  0.00            
ATOM    145  H68 BCD     1      19.410  10.770  22.630  1.00  0.00            
ATOM    146  H69 BCD     1      18.970  12.300  23.620  1.00  0.00            
ATOM    147  H70 BCD     1      16.800  11.090  22.940  1.00  0.00            
ATOM    148  C1  DF0     2      14.240   9.970  10.950  1.00  0.00            
ATOM    149  C2  DF0     2      14.820  10.790  12.040  1.00  0.00            
ATOM    150  O1  DF0     2      14.140  11.460  12.860  1.00  0.00            
ATOM    151  O2  DF0     2      16.160  10.830  11.960  1.00  0.00            
ATOM    152  C3  DF0     2      16.810  11.830  12.810  1.00  0.00            
ATOM    153  C4  DF0     2      16.950  11.270  14.290  1.00  0.00            
ATOM    154  C5  DF0     2      18.360  11.680  14.620  1.00  0.00            
ATOM    155  C6  DF0     2      18.210  13.220  14.930  1.00  0.00            
ATOM    156  C7  DF0     2      19.120  11.490  13.290  1.00  0.00            
ATOM    157  C8  DF0     2      19.510   9.990  13.010  1.00  0.00            
ATOM    158  C9  DF0     2      20.150   9.240  14.150  1.00  0.00            
ATOM    159  O3  DF0     2      21.480   9.650  14.230  1.00  0.00            
ATOM    160  C10 DF0     2      19.340   9.310  15.450  1.00  0.00            
ATOM    161  C11 DF0     2      19.910   8.270  16.550  1.00  0.00            
ATOM    162  C12 DF0     2      21.450   8.330  16.850  1.00  0.00            
ATOM    163  C13 DF0     2      19.680   6.840  16.040  1.00  0.00            
ATOM    164  C14 DF0     2      20.050   5.690  17.010  1.00  0.00            
ATOM    165  C15 DF0     2      19.380   5.890  18.480  1.00  0.00            
ATOM    166  O4  DF0     2      19.970   5.010  19.430  1.00  0.00            
ATOM    167  C16 DF0     2      19.370   7.380  18.990  1.00  0.00            
ATOM    168  C17 DF0     2      18.640   7.600  20.330  1.00  0.00            
ATOM    169  C18 DF0     2      18.980   8.380  17.870  1.00  0.00            
ATOM    170  C19 DF0     2      18.570   9.840  18.270  1.00  0.00            
ATOM    171  C20 DF0     2      18.050  10.700  17.040  1.00  0.00            
ATOM    172  C21 DF0     2      19.040  10.790  15.830  1.00  0.00            
ATOM    173  C22 DF0     2      20.310  11.530  16.310  1.00  0.00            
ATOM    174  C23 DF0     2      18.200  12.030  12.240  1.00  0.00            
ATOM    175  C24 DF0     2      18.560  12.620  11.060  1.00  0.00            
ATOM    176  C25 DF0     2      20.050  12.910  10.790  1.00  0.00            
ATOM    177  C26 DF0     2      20.330  14.430  11.100  1.00  0.00            
ATOM    178  C27 DF0     2      21.850  14.720  10.960  1.00  0.00            
ATOM    179  C28 DF0     2      22.480  15.210   9.920  1.00  0.00            
ATOM    180  C29 DF0     2      23.990  15.410  10.020  1.00  0.00            
ATOM    181  C30 DF0     2      21.790  15.580   8.630  1.00  0.00            
ATOM    182  C31 DF0     2      17.470  13.220  10.180  1.00  0.00            
ATOM    183  O5  DF0     2      16.300  13.420  10.520  1.00  0.00            
ATOM    184  O6  DF0     2      17.780  13.640   8.970  1.00  0.00            
ATOM    185  H1  DF0     2      14.780  10.160  10.010  1.00  0.00            
ATOM    186  H2  DF0     2      14.480   8.910  11.110  1.00  0.00            
ATOM    187  H3  DF0     2      13.150  10.130  10.960  1.00  0.00            
ATOM    188  H4  DF0     2      16.190  12.740  12.820  1.00  0.00            
ATOM    189  H5  DF0     2      16.870  10.180  14.180  1.00  0.00            
ATOM    190  H6  DF0     2      16.240  11.760  14.960  1.00  0.00            
ATOM    191  H7  DF0     2      17.770  13.840  14.140  1.00  0.00            
ATOM    192  H8  DF0     2      17.590  13.310  15.830  1.00  0.00            
ATOM    193  H9  DF0     2      19.150  13.740  15.140  1.00  0.00            
ATOM    194  H10 DF0     2      20.050  12.050  13.490  1.00  0.00            
ATOM    195  H11 DF0     2      20.130   9.890  12.110  1.00  0.00            
ATOM    196  H12 DF0     2      18.550   9.560  12.690  1.00  0.00            
ATOM    197  H13 DF0     2      20.190   8.170  13.900  1.00  0.00            
ATOM    198  H14 DF0     2      21.720   9.310  15.110  1.00  0.00            
ATOM    199  H15 DF0     2      18.320   8.940  15.250  1.00  0.00            
ATOM    200  H16 DF0     2      22.090   7.970  16.030  1.00  0.00            
ATOM    201  H17 DF0     2      21.970   9.280  17.080  1.00  0.00            
ATOM    202  H18 DF0     2      21.700   7.570  17.600  1.00  0.00            
ATOM    203  H19 DF0     2      20.280   6.550  15.160  1.00  0.00            
ATOM    204  H20 DF0     2      18.660   6.660  15.660  1.00  0.00            
ATOM    205  H21 DF0     2      21.140   5.670  17.180  1.00  0.00            
ATOM    206  H22 DF0     2      19.870   4.710  16.560  1.00  0.00            
ATOM    207  H23 DF0     2      18.310   5.620  18.500  1.00  0.00            
ATOM    208  H24 DF0     2      20.900   5.270  19.420  1.00  0.00            
ATOM    209  H25 DF0     2      20.420   7.580  19.230  1.00  0.00            
ATOM    210  H26 DF0     2      18.800   8.580  20.810  1.00  0.00            
ATOM    211  H27 DF0     2      17.560   7.500  20.210  1.00  0.00            
ATOM    212  H28 DF0     2      18.960   6.780  20.990  1.00  0.00            
ATOM    213  H29 DF0     2      18.100   7.910  17.420  1.00  0.00            
ATOM    214  H30 DF0     2      19.530  10.180  18.680  1.00  0.00            
ATOM    215  H31 DF0     2      17.850   9.810  19.090  1.00  0.00            
ATOM    216  H32 DF0     2      17.830  11.700  17.430  1.00  0.00            
ATOM    217  H33 DF0     2      17.200  10.170  16.600  1.00  0.00            
ATOM    218  H34 DF0     2      20.870  10.990  17.090  1.00  0.00            
ATOM    219  H35 DF0     2      20.980  11.710  15.450  1.00  0.00            
ATOM    220  H36 DF0     2      19.960  12.420  16.830  1.00  0.00            
ATOM    221  H37 DF0     2      20.250  12.860   9.710  1.00  0.00            
ATOM    222  H38 DF0     2      20.760  12.240  11.290  1.00  0.00            
ATOM    223  H39 DF0     2      20.050  14.670  12.130  1.00  0.00            
ATOM    224  H40 DF0     2      19.730  15.080  10.450  1.00  0.00            
ATOM    225  H41 DF0     2      22.430  14.560  11.870  1.00  0.00            
ATOM    226  H42 DF0     2      24.490  14.830   9.230  1.00  0.00            
ATOM    227  H43 DF0     2      24.120  16.500  10.020  1.00  0.00            
ATOM    228  H44 DF0     2      24.360  15.030  10.980  1.00  0.00            
ATOM    229  H45 DF0     2      22.500  15.660   7.800  1.00  0.00            
ATOM    230  H46 DF0     2      21.030  14.870   8.300  1.00  0.00            
ATOM    231  H47 DF0     2      21.350  16.570   8.800  1.00  0.00            
ATOM    232  H48 DF0     2      16.870  13.860   8.690  1.00  0.00            
TER
ENDMDL
MODEL        1
ATOM      1  C1  BCD     1      28.320  16.370  33.090  1.00  0.00            
ATOM      2  O1  BCD     1      28.220  17.740  33.420  1.00  0.00            
ATOM      3  C2  BCD     1      29.060  16.270  31.760  1.00  0.00            
ATOM      4  O2  BCD     1      30.370  16.870  31.820  1.00  0.00            
ATOM      5  C3  BCD     1      28.150  16.830  30.700  1.00  0.00            
ATOM      6  O3  BCD     1      28.840  16.790  29.390  1.00  0.00            
ATOM      7  C4  BCD     1      26.750  16.150  30.660  1.00  0.00            
ATOM      8  C5  BCD     1      26.150  16.300  32.030  1.00  0.00            
ATOM      9  O4  BCD     1      27.030  15.790  33.030  1.00  0.00            
ATOM     10  C6  BCD     1      24.760  15.670  32.170  1.00  0.00            
ATOM     11  O5  BCD     1      24.730  14.330  31.680  1.00  0.00            
ATOM     12  H1  BCD     1      28.950  15.760  33.730  1.00  0.00            
ATOM     13  H2  BCD     1      29.100  15.200  31.540  1.00  0.00            
ATOM     14  H3  BCD     1      30.510  16.790  30.870  1.00  0.00            
ATOM     15  H4  BCD     1      28.040  17.880  30.980  1.00  0.00            
ATOM     16  H5  BCD     1      28.150  16.940  28.740  1.00  0.00            
ATOM     17  H6  BCD     1      26.870  15.100  30.350  1.00  0.00            
ATOM     18  H7  BCD     1      26.100  17.390  32.170  1.00  0.00            
ATOM     19  H8  BCD     1      24.490  15.680  33.240  1.00  0.00            
ATOM     20  H9  BCD     1      24.030  16.340  31.690  1.00  0.00            
ATOM     21  H10 BCD     1      24.100  14.170  30.970  1.00  0.00            
ATOM     22  C7  BCD     1      29.350  20.020  36.690  1.00  0.00            
ATOM     23  O6  BCD     1      29.040  21.300  36.040  1.00  0.00            
ATOM     24  C8  BCD     1      30.540  19.360  35.960  1.00  0.00            
ATOM     25  O7  BCD     1      31.660  20.260  35.890  1.00  0.00            
ATOM     26  C9  BCD     1      30.090  18.840  34.610  1.00  0.00            
ATOM     27  O8  BCD     1      31.140  18.040  34.090  1.00  0.00            
ATOM     28  C10 BCD     1      28.800  17.990  34.700  1.00  0.00            
ATOM     29  C11 BCD     1      27.720  18.650  35.520  1.00  0.00            
ATOM     30  O9  BCD     1      28.220  19.190  36.730  1.00  0.00            
ATOM     31  C12 BCD     1      26.560  17.650  35.890  1.00  0.00            
ATOM     32  O10 BCD     1      27.100  16.590  36.610  1.00  0.00            
ATOM     33  H11 BCD     1      29.630  20.240  37.720  1.00  0.00            
ATOM     34  H12 BCD     1      30.850  18.500  36.560  1.00  0.00            
ATOM     35  H13 BCD     1      32.430  19.700  35.780  1.00  0.00            
ATOM     36  H14 BCD     1      29.920  19.720  33.970  1.00  0.00            
ATOM     37  H15 BCD     1      30.830  17.720  33.230  1.00  0.00            
ATOM     38  H16 BCD     1      29.040  17.130  35.330  1.00  0.00            
ATOM     39  H17 BCD     1      27.250  19.490  35.000  1.00  0.00            
ATOM     40  H18 BCD     1      25.800  18.200  36.470  1.00  0.00            
ATOM     41  H19 BCD     1      26.070  17.320  34.960  1.00  0.00            
ATOM     42  H20 BCD     1      27.730  16.940  37.250  1.00  0.00            
ATOM     43  C13 BCD     1      28.320  25.170  36.580  1.00  0.00            
ATOM     44  O11 BCD     1      27.780  25.200  35.290  1.00  0.00            
ATOM     45  C14 BCD     1      29.780  24.850  36.510  1.00  0.00            
ATOM     46  O12 BCD     1      30.410  25.740  35.660  1.00  0.00            
ATOM     47  C15 BCD     1      30.060  23.470  36.100  1.00  0.00            
ATOM     48  O13 BCD     1      31.420  23.070  36.260  1.00  0.00            
ATOM     49  C16 BCD     1      29.100  22.440  36.810  1.00  0.00            
ATOM     50  C17 BCD     1      27.710  22.860  37.030  1.00  0.00            
ATOM     51  O14 BCD     1      27.610  24.200  37.390  1.00  0.00            
ATOM     52  C18 BCD     1      26.930  22.070  38.020  1.00  0.00            
ATOM     53  O15 BCD     1      27.510  22.060  39.340  1.00  0.00            
ATOM     54  H21 BCD     1      28.090  26.140  37.040  1.00  0.00            
ATOM     55  H22 BCD     1      30.250  24.940  37.500  1.00  0.00            
ATOM     56  H23 BCD     1      31.280  25.420  35.420  1.00  0.00            
ATOM     57  H24 BCD     1      29.900  23.560  35.020  1.00  0.00            
ATOM     58  H25 BCD     1      31.510  22.210  35.840  1.00  0.00            
ATOM     59  H26 BCD     1      29.520  22.160  37.790  1.00  0.00            
ATOM     60  H27 BCD     1      27.120  22.870  36.110  1.00  0.00            
ATOM     61  H28 BCD     1      25.910  22.460  38.120  1.00  0.00            
ATOM     62  H29 BCD     1      26.820  21.030  37.710  1.00  0.00            
ATOM     63  H30 BCD     1      26.870  22.200  40.050  1.00  0.00            
ATOM     64  C19 BCD     1      25.660  27.600  32.790  1.00  0.00            
ATOM     65  O16 BCD     1      25.320  26.520  31.900  1.00  0.00            
ATOM     66  C20 BCD     1      27.190  27.880  32.760  1.00  0.00            
ATOM     67  O17 BCD     1      27.700  27.920  31.380  1.00  0.00            
ATOM     68  C21 BCD     1      27.870  26.770  33.520  1.00  0.00            
ATOM     69  O18 BCD     1      29.170  27.230  33.850  1.00  0.00            
ATOM     70  C22 BCD     1      27.190  26.420  34.810  1.00  0.00            
ATOM     71  C23 BCD     1      25.630  26.160  34.730  1.00  0.00            
ATOM     72  O19 BCD     1      25.130  27.200  34.050  1.00  0.00            
ATOM     73  C24 BCD     1      24.970  26.050  36.120  1.00  0.00            
ATOM     74  O20 BCD     1      25.310  27.110  37.040  1.00  0.00            
ATOM     75  H31 BCD     1      25.140  28.540  32.550  1.00  0.00            
ATOM     76  H32 BCD     1      27.370  28.820  33.300  1.00  0.00            
ATOM     77  H33 BCD     1      28.550  28.390  31.400  1.00  0.00            
ATOM     78  H34 BCD     1      28.000  25.860  32.920  1.00  0.00            
ATOM     79  H35 BCD     1      29.590  26.620  34.460  1.00  0.00            
ATOM     80  H36 BCD     1      27.470  27.250  35.480  1.00  0.00            
ATOM     81  H37 BCD     1      25.400  25.270  34.110  1.00  0.00            
ATOM     82  H38 BCD     1      23.890  25.920  35.920  1.00  0.00            
ATOM     83  H39 BCD     1      25.260  25.140  36.640  1.00  0.00            
ATOM     84  H40 BCD     1      25.010  26.840  37.920  1.00  0.00            
ATOM     85  C25 BCD     1      22.880  25.600  28.800  1.00  0.00            
ATOM     86  O21 BCD     1      23.450  24.290  28.710  1.00  0.00            
ATOM     87  C26 BCD     1      23.940  26.680  28.580  1.00  0.00            
ATOM     88  O22 BCD     1      24.550  26.590  27.320  1.00  0.00            
ATOM     89  C27 BCD     1      25.010  26.710  29.610  1.00  0.00            
ATOM     90  O23 BCD     1      25.820  27.920  29.460  1.00  0.00            
ATOM     91  C28 BCD     1      24.320  26.700  30.930  1.00  0.00            
ATOM     92  C29 BCD     1      23.190  25.670  31.150  1.00  0.00            
ATOM     93  O24 BCD     1      22.290  25.680  30.100  1.00  0.00            
ATOM     94  C30 BCD     1      22.350  25.920  32.350  1.00  0.00            
ATOM     95  O25 BCD     1      21.520  27.130  32.310  1.00  0.00            
ATOM     96  H41 BCD     1      22.090  25.650  28.050  1.00  0.00            
ATOM     97  H42 BCD     1      23.450  27.660  28.710  1.00  0.00            
ATOM     98  H43 BCD     1      24.560  27.520  27.060  1.00  0.00            
ATOM     99  H44 BCD     1      25.630  25.820  29.490  1.00  0.00            
ATOM    100  H45 BCD     1      26.450  27.920  30.190  1.00  0.00            
ATOM    101  H46 BCD     1      23.820  27.670  31.010  1.00  0.00            
ATOM    102  H47 BCD     1      23.690  24.710  31.320  1.00  0.00            
ATOM    103  H48 BCD     1      21.690  25.040  32.410  1.00  0.00            
ATOM    104  H49 BCD     1      23.040  25.700  33.180  1.00  0.00            
ATOM    105  H50 BCD     1      21.010  26.990  33.120  1.00  0.00            
ATOM    106  C31 BCD     1      23.500  20.940  26.240  1.00  0.00            
ATOM    107  O26 BCD     1      23.980  20.200  27.360  1.00  0.00            
ATOM    108  C32 BCD     1      24.430  22.050  25.840  1.00  0.00            
ATOM    109  O27 BCD     1      25.680  21.460  25.560  1.00  0.00            
ATOM    110  C33 BCD     1      24.490  23.090  27.000  1.00  0.00            
ATOM    111  C34 BCD     1      23.140  23.600  27.510  1.00  0.00            
ATOM    112  C35 BCD     1      22.200  22.400  27.680  1.00  0.00            
ATOM    113  O28 BCD     1      22.230  21.440  26.620  1.00  0.00            
ATOM    114  C36 BCD     1      20.680  22.710  27.900  1.00  0.00            
ATOM    115  O29 BCD     1      20.090  23.270  26.710  1.00  0.00            
ATOM    116  O30 BCD     1      25.240  24.260  26.510  1.00  0.00            
ATOM    117  H51 BCD     1      23.400  20.280  25.370  1.00  0.00            
ATOM    118  H52 BCD     1      24.080  22.640  24.990  1.00  0.00            
ATOM    119  H53 BCD     1      26.300  22.200  25.560  1.00  0.00            
ATOM    120  H54 BCD     1      24.960  22.690  27.900  1.00  0.00            
ATOM    121  H55 BCD     1      25.030  25.060  26.990  1.00  0.00            
ATOM    122  H56 BCD     1      22.750  24.090  26.610  1.00  0.00            
ATOM    123  H57 BCD     1      22.450  21.750  28.530  1.00  0.00            
ATOM    124  H58 BCD     1      20.130  21.800  28.150  1.00  0.00            
ATOM    125  H59 BCD     1      20.580  23.450  28.710  1.00  0.00            
ATOM    126  H60 BCD     1      19.330  22.720  26.510  1.00  0.00            
ATOM    127  C37 BCD     1      25.210  16.390  28.620  1.00  0.00            
ATOM    128  O31 BCD     1      25.990  16.890  29.680  1.00  0.00            
ATOM    129  C38 BCD     1      25.810  16.870  27.260  1.00  0.00            
ATOM    130  O32 BCD     1      27.260  16.750  27.180  1.00  0.00            
ATOM    131  C39 BCD     1      25.510  18.370  27.000  1.00  0.00            
ATOM    132  O33 BCD     1      25.830  18.760  25.650  1.00  0.00            
ATOM    133  C40 BCD     1      24.060  18.770  27.240  1.00  0.00            
ATOM    134  C41 BCD     1      23.670  18.270  28.610  1.00  0.00            
ATOM    135  O34 BCD     1      23.890  16.870  28.700  1.00  0.00            
ATOM    136  C42 BCD     1      22.140  18.440  28.900  1.00  0.00            
ATOM    137  O35 BCD     1      21.890  18.100  30.200  1.00  0.00            
ATOM    138  H61 BCD     1      25.150  15.300  28.660  1.00  0.00            
ATOM    139  H62 BCD     1      25.290  16.290  26.490  1.00  0.00            
ATOM    140  H63 BCD     1      27.530  17.300  26.450  1.00  0.00            
ATOM    141  H64 BCD     1      26.140  18.870  27.740  1.00  0.00            
ATOM    142  H65 BCD     1      25.900  19.720  25.600  1.00  0.00            
ATOM    143  H66 BCD     1      23.390  18.420  26.450  1.00  0.00            
ATOM    144  H67 BCD     1      24.340  18.780  29.320  1.00  0.00            
ATOM    145  H68 BCD     1      21.710  19.440  28.740  1.00  0.00            
ATOM    146  H69 BCD     1      21.680  17.710  28.230  1.00  0.00            
ATOM    147  H70 BCD     1      22.440  17.330  30.350  1.00  0.00            
ATOM    148  C1  DF0     2      27.360  27.230  26.360  1.00  0.00            
ATOM    149  C2  DF0     2      28.310  26.740  27.530  1.00  0.00            
ATOM    150  O1  DF0     2      28.810  27.480  28.310  1.00  0.00            
ATOM    151  O2  DF0     2      28.340  25.380  27.610  1.00  0.00            
ATOM    152  C3  DF0     2      29.290  24.910  28.540  1.00  0.00            
ATOM    153  C4  DF0     2      28.530  24.750  29.880  1.00  0.00            
ATOM    154  C5  DF0     2      29.020  23.350  30.380  1.00  0.00            
ATOM    155  C6  DF0     2      30.400  23.710  30.970  1.00  0.00            
ATOM    156  C7  DF0     2      29.280  22.560  29.080  1.00  0.00            
ATOM    157  C8  DF0     2      27.940  22.020  28.410  1.00  0.00            
ATOM    158  C9  DF0     2      27.180  21.160  29.320  1.00  0.00            
ATOM    159  O3  DF0     2      28.070  20.070  29.590  1.00  0.00            
ATOM    160  C10 DF0     2      26.740  22.020  30.570  1.00  0.00            
ATOM    161  C11 DF0     2      25.530  21.440  31.460  1.00  0.00            
ATOM    162  C12 DF0     2      25.750  19.900  31.700  1.00  0.00            
ATOM    163  C13 DF0     2      24.260  21.480  30.570  1.00  0.00            
ATOM    164  C14 DF0     2      22.950  21.120  31.300  1.00  0.00            
ATOM    165  C15 DF0     2      22.830  21.540  32.800  1.00  0.00            
ATOM    166  O4  DF0     2      21.960  20.570  33.430  1.00  0.00            
ATOM    167  C16 DF0     2      24.130  21.620  33.650  1.00  0.00            
ATOM    168  C17 DF0     2      23.840  22.450  34.970  1.00  0.00            
ATOM    169  C18 DF0     2      25.250  22.280  32.720  1.00  0.00            
ATOM    170  C19 DF0     2      26.560  22.700  33.460  1.00  0.00            
ATOM    171  C20 DF0     2      27.560  23.390  32.530  1.00  0.00            
ATOM    172  C21 DF0     2      28.080  22.530  31.370  1.00  0.00            
ATOM    173  C22 DF0     2      28.930  21.400  32.080  1.00  0.00            
ATOM    174  C23 DF0     2      29.800  23.550  28.120  1.00  0.00            
ATOM    175  C24 DF0     2      30.760  23.250  27.140  1.00  0.00            
ATOM    176  C25 DF0     2      31.180  21.760  26.940  1.00  0.00            
ATOM    177  C26 DF0     2      32.650  21.560  27.220  1.00  0.00            
ATOM    178  C27 DF0     2      32.950  21.690  28.700  1.00  0.00            
ATOM    179  C28 DF0     2      32.910  20.670  29.540  1.00  0.00            
ATOM    180  C29 DF0     2      33.320  20.870  30.990  1.00  0.00            
ATOM    181  C30 DF0     2      32.500  19.270  29.190  1.00  0.00            
ATOM    182  C31 DF0     2      31.380  24.330  26.290  1.00  0.00            
ATOM    183  O5  DF0     2      31.070  25.480  26.370  1.00  0.00            
ATOM    184  O6  DF0     2      32.140  23.980  25.210  1.00  0.00            
ATOM    185  H1  DF0     2      28.090  27.430  25.560  1.00  0.00            
ATOM    186  H2  DF0     2      26.760  26.410  25.950  1.00  0.00            
ATOM    187  H3  DF0     2      26.760  28.090  26.690  1.00  0.00            
ATOM    188  H4  DF0     2      30.160  25.550  28.700  1.00  0.00            
ATOM    189  H5  DF0     2      27.450  24.750  29.690  1.00  0.00            
ATOM    190  H6  DF0     2      28.660  25.560  30.610  1.00  0.00            
ATOM    191  H7  DF0     2      30.980  24.340  30.290  1.00  0.00            
ATOM    192  H8  DF0     2      30.330  24.230  31.930  1.00  0.00            
ATOM    193  H9  DF0     2      31.070  22.840  30.990  1.00  0.00            
ATOM    194  H10 DF0     2      30.040  21.800  29.300  1.00  0.00            
ATOM    195  H11 DF0     2      28.170  21.460  27.500  1.00  0.00            
ATOM    196  H12 DF0     2      27.330  22.840  28.020  1.00  0.00            
ATOM    197  H13 DF0     2      26.210  20.860  28.900  1.00  0.00            
ATOM    198  H14 DF0     2      28.350  19.690  28.740  1.00  0.00            
ATOM    199  H15 DF0     2      26.350  22.940  30.120  1.00  0.00            
ATOM    200  H16 DF0     2      26.340  19.640  32.590  1.00  0.00            
ATOM    201  H17 DF0     2      24.800  19.450  32.010  1.00  0.00            
ATOM    202  H18 DF0     2      26.160  19.320  30.870  1.00  0.00            
ATOM    203  H19 DF0     2      24.380  20.930  29.630  1.00  0.00            
ATOM    204  H20 DF0     2      24.220  22.530  30.260  1.00  0.00            
ATOM    205  H21 DF0     2      22.900  20.020  31.350  1.00  0.00            
ATOM    206  H22 DF0     2      22.050  21.290  30.710  1.00  0.00            
ATOM    207  H23 DF0     2      22.410  22.560  32.870  1.00  0.00            
ATOM    208  H24 DF0     2      21.900  20.950  34.320  1.00  0.00            
ATOM    209  H25 DF0     2      24.420  20.590  33.880  1.00  0.00            
ATOM    210  H26 DF0     2      23.870  23.510  34.700  1.00  0.00            
ATOM    211  H27 DF0     2      22.880  22.160  35.430  1.00  0.00            
ATOM    212  H28 DF0     2      24.710  22.240  35.600  1.00  0.00            
ATOM    213  H29 DF0     2      24.910  23.270  32.400  1.00  0.00            
ATOM    214  H30 DF0     2      26.890  21.750  33.900  1.00  0.00            
ATOM    215  H31 DF0     2      26.390  23.430  34.260  1.00  0.00            
ATOM    216  H32 DF0     2      28.410  23.750  33.120  1.00  0.00            
ATOM    217  H33 DF0     2      27.100  24.310  32.140  1.00  0.00            
ATOM    218  H34 DF0     2      29.740  20.920  31.510  1.00  0.00            
ATOM    219  H35 DF0     2      29.380  21.750  33.020  1.00  0.00            
ATOM    220  H36 DF0     2      28.200  20.670  32.450  1.00  0.00            
ATOM    221  H37 DF0     2      30.910  21.450  25.920  1.00  0.00            
ATOM    222  H38 DF0     2      30.670  20.970  27.510  1.00  0.00            
ATOM    223  H39 DF0     2      33.260  22.320  26.720  1.00  0.00            
ATOM    224  H40 DF0     2      33.100  20.640  26.810  1.00  0.00            
ATOM    225  H41 DF0     2      33.250  22.700  28.980  1.00  0.00            
ATOM    226  H42 DF0     2      32.380  20.890  31.560  1.00  0.00            
ATOM    227  H43 DF0     2      33.990  20.070  31.340  1.00  0.00            
ATOM    228  H44 DF0     2      33.960  21.730  31.180  1.00  0.00            
ATOM    229  H45 DF0     2      32.090  19.270  28.170  1.00  0.00            
ATOM    230  H46 DF0     2      33.380  18.610  29.190  1.00  0.00            
ATOM    231  H47 DF0     2      31.640  18.910  29.780  1.00  0.00            
ATOM    232  H48 DF0     2      32.390  24.840  24.850  1.00  0.00            
TER
ENDMDL
MODEL        1
ATOM      1  C1  BCD     1      23.680  16.450  25.730  1.00  0.00            
ATOM      2  O1  BCD     1      23.600  15.370  24.730  1.00  0.00            
ATOM      3  C2  BCD     1      22.560  17.430  25.430  1.00  0.00            
ATOM      4  O2  BCD     1      21.350  16.750  25.540  1.00  0.00            
ATOM      5  C3  BCD     1      22.750  18.170  24.110  1.00  0.00            
ATOM      6  O3  BCD     1      21.770  19.180  23.870  1.00  0.00            
ATOM      7  C4  BCD     1      24.160  18.850  24.250  1.00  0.00            
ATOM      8  C5  BCD     1      25.290  17.850  24.600  1.00  0.00            
ATOM      9  O4  BCD     1      24.940  17.100  25.810  1.00  0.00            
ATOM     10  C6  BCD     1      26.760  18.450  24.880  1.00  0.00            
ATOM     11  O5  BCD     1      27.780  17.440  24.750  1.00  0.00            
ATOM     12  H1  BCD     1      23.440  16.060  26.730  1.00  0.00            
ATOM     13  H2  BCD     1      22.420  18.160  26.240  1.00  0.00            
ATOM     14  H3  BCD     1      21.300  15.990  24.960  1.00  0.00            
ATOM     15  H4  BCD     1      22.790  17.430  23.300  1.00  0.00            
ATOM     16  H5  BCD     1      22.010  19.780  23.150  1.00  0.00            
ATOM     17  H6  BCD     1      24.070  19.660  24.980  1.00  0.00            
ATOM     18  H7  BCD     1      25.390  17.100  23.810  1.00  0.00            
ATOM     19  H8  BCD     1      26.980  19.250  24.150  1.00  0.00            
ATOM     20  H9  BCD     1      26.790  18.910  25.880  1.00  0.00            
ATOM     21  H10 BCD     1      27.700  16.980  25.590  1.00  0.00            
ATOM     22  C7  BCD     1      23.500  11.270  24.390  1.00  0.00            
ATOM     23  O6  BCD     1      24.210  11.410  23.180  1.00  0.00            
ATOM     24  C8  BCD     1      22.120  12.030  24.490  1.00  0.00            
ATOM     25  O7  BCD     1      21.330  11.570  23.440  1.00  0.00            
ATOM     26  C9  BCD     1      22.340  13.530  24.310  1.00  0.00            
ATOM     27  O8  BCD     1      21.120  14.250  24.400  1.00  0.00            
ATOM     28  C10 BCD     1      23.370  14.030  25.290  1.00  0.00            
ATOM     29  C11 BCD     1      24.600  13.200  25.300  1.00  0.00            
ATOM     30  O9  BCD     1      24.260  11.830  25.410  1.00  0.00            
ATOM     31  C12 BCD     1      25.500  13.360  26.500  1.00  0.00            
ATOM     32  O10 BCD     1      24.770  13.050  27.780  1.00  0.00            
ATOM     33  H11 BCD     1      23.340  10.190  24.540  1.00  0.00            
ATOM     34  H12 BCD     1      21.630  11.830  25.450  1.00  0.00            
ATOM     35  H13 BCD     1      20.830  12.310  23.070  1.00  0.00            
ATOM     36  H14 BCD     1      22.770  13.660  23.310  1.00  0.00            
ATOM     37  H15 BCD     1      20.730  13.850  25.180  1.00  0.00            
ATOM     38  H16 BCD     1      22.820  14.020  26.240  1.00  0.00            
ATOM     39  H17 BCD     1      25.170  13.340  24.370  1.00  0.00            
ATOM     40  H18 BCD     1      26.350  12.670  26.390  1.00  0.00            
ATOM     41  H19 BCD     1      26.020  14.320  26.530  1.00  0.00            
ATOM     42  H20 BCD     1      24.240  12.260  27.670  1.00  0.00            
ATOM     43  C13 BCD     1      25.500   9.640  19.700  1.00  0.00            
ATOM     44  O11 BCD     1      25.880  10.940  19.210  1.00  0.00            
ATOM     45  C14 BCD     1      23.980   9.430  19.950  1.00  0.00            
ATOM     46  O12 BCD     1      23.220   9.690  18.800  1.00  0.00            
ATOM     47  C15 BCD     1      23.580  10.350  21.070  1.00  0.00            
ATOM     48  O13 BCD     1      22.160  10.190  21.490  1.00  0.00            
ATOM     49  C16 BCD     1      24.370  10.200  22.360  1.00  0.00            
ATOM     50  C17 BCD     1      25.820  10.080  22.140  1.00  0.00            
ATOM     51  O14 BCD     1      26.210   9.380  20.960  1.00  0.00            
ATOM     52  C18 BCD     1      26.450   9.500  23.350  1.00  0.00            
ATOM     53  O15 BCD     1      26.560   8.050  23.190  1.00  0.00            
ATOM     54  H21 BCD     1      25.840   8.810  19.070  1.00  0.00            
ATOM     55  H22 BCD     1      23.970   8.370  20.230  1.00  0.00            
ATOM     56  H23 BCD     1      22.310   9.690  19.100  1.00  0.00            
ATOM     57  H24 BCD     1      23.760  11.360  20.670  1.00  0.00            
ATOM     58  H25 BCD     1      21.920  10.790  22.200  1.00  0.00            
ATOM     59  H26 BCD     1      24.100   9.280  22.900  1.00  0.00            
ATOM     60  H27 BCD     1      26.090  11.150  22.170  1.00  0.00            
ATOM     61  H28 BCD     1      27.480   9.860  23.210  1.00  0.00            
ATOM     62  H29 BCD     1      25.980   9.720  24.310  1.00  0.00            
ATOM     63  H30 BCD     1      26.990   7.800  24.020  1.00  0.00            
ATOM     64  C19 BCD     1      28.440  12.470  16.150  1.00  0.00            
ATOM     65  O16 BCD     1      27.900  13.840  16.240  1.00  0.00            
ATOM     66  C20 BCD     1      27.390  11.540  15.770  1.00  0.00            
ATOM     67  O17 BCD     1      26.870  11.880  14.470  1.00  0.00            
ATOM     68  C21 BCD     1      26.270  11.460  16.870  1.00  0.00            
ATOM     69  O18 BCD     1      25.210  10.580  16.390  1.00  0.00            
ATOM     70  C22 BCD     1      26.890  10.860  18.140  1.00  0.00            
ATOM     71  C23 BCD     1      27.980  11.810  18.500  1.00  0.00            
ATOM     72  O19 BCD     1      28.920  12.040  17.450  1.00  0.00            
ATOM     73  C24 BCD     1      28.750  11.380  19.770  1.00  0.00            
ATOM     74  O20 BCD     1      29.560  10.320  19.410  1.00  0.00            
ATOM     75  H31 BCD     1      29.360  12.540  15.550  1.00  0.00            
ATOM     76  H32 BCD     1      27.850  10.550  15.670  1.00  0.00            
ATOM     77  H33 BCD     1      26.320  12.670  14.550  1.00  0.00            
ATOM     78  H34 BCD     1      25.840  12.460  17.040  1.00  0.00            
ATOM     79  H35 BCD     1      24.580  10.580  17.120  1.00  0.00            
ATOM     80  H36 BCD     1      27.300   9.870  17.930  1.00  0.00            
ATOM     81  H37 BCD     1      27.460  12.770  18.640  1.00  0.00            
ATOM     82  H38 BCD     1      29.320  12.240  20.150  1.00  0.00            
ATOM     83  H39 BCD     1      28.010  11.030  20.490  1.00  0.00            
ATOM     84  H40 BCD     1      29.950  10.580  18.570  1.00  0.00            
ATOM     85  C25 BCD     1      27.730  17.500  14.670  1.00  0.00            
ATOM     86  O21 BCD     1      27.480  17.960  15.970  1.00  0.00            
ATOM     87  C26 BCD     1      26.690  16.550  14.140  1.00  0.00            
ATOM     88  O22 BCD     1      25.440  17.270  14.070  1.00  0.00            
ATOM     89  C27 BCD     1      26.590  15.270  14.940  1.00  0.00            
ATOM     90  O23 BCD     1      25.640  14.360  14.280  1.00  0.00            
ATOM     91  C28 BCD     1      28.040  14.650  15.060  1.00  0.00            
ATOM     92  C29 BCD     1      29.140  15.660  15.420  1.00  0.00            
ATOM     93  O24 BCD     1      29.010  16.860  14.600  1.00  0.00            
ATOM     94  C30 BCD     1      30.560  15.170  15.290  1.00  0.00            
ATOM     95  O25 BCD     1      30.790  14.460  14.020  1.00  0.00            
ATOM     96  H41 BCD     1      27.820  18.310  13.940  1.00  0.00            
ATOM     97  H42 BCD     1      26.970  16.350  13.090  1.00  0.00            
ATOM     98  H43 BCD     1      25.520  18.010  14.690  1.00  0.00            
ATOM     99  H44 BCD     1      26.210  15.460  15.950  1.00  0.00            
ATOM    100  H45 BCD     1      25.100  14.860  13.660  1.00  0.00            
ATOM    101  H46 BCD     1      28.270  14.090  14.150  1.00  0.00            
ATOM    102  H47 BCD     1      28.980  15.960  16.460  1.00  0.00            
ATOM    103  H48 BCD     1      31.350  15.910  15.440  1.00  0.00            
ATOM    104  H49 BCD     1      30.660  14.420  16.100  1.00  0.00            
ATOM    105  H50 BCD     1      31.560  13.900  14.130  1.00  0.00            
ATOM    106  C31 BCD     1      27.350  21.380  18.250  1.00  0.00            
ATOM    107  O26 BCD     1      26.590  20.600  19.210  1.00  0.00            
ATOM    108  C32 BCD     1      26.510  21.350  17.070  1.00  0.00            
ATOM    109  O27 BCD     1      25.290  22.030  17.190  1.00  0.00            
ATOM    110  C33 BCD     1      26.360  19.890  16.540  1.00  0.00            
ATOM    111  C34 BCD     1      27.700  19.370  16.160  1.00  0.00            
ATOM    112  C35 BCD     1      28.630  19.470  17.360  1.00  0.00            
ATOM    113  O28 BCD     1      28.600  20.790  17.880  1.00  0.00            
ATOM    114  C36 BCD     1      30.030  19.030  17.080  1.00  0.00            
ATOM    115  O29 BCD     1      30.800  19.040  18.250  1.00  0.00            
ATOM    116  O30 BCD     1      25.500  19.760  15.460  1.00  0.00            
ATOM    117  H51 BCD     1      27.550  22.350  18.720  1.00  0.00            
ATOM    118  H52 BCD     1      27.130  21.940  16.390  1.00  0.00            
ATOM    119  H53 BCD     1      24.870  21.640  17.960  1.00  0.00            
ATOM    120  H54 BCD     1      26.040  19.250  17.370  1.00  0.00            
ATOM    121  H55 BCD     1      24.620  19.720  15.840  1.00  0.00            
ATOM    122  H56 BCD     1      28.100  19.870  15.270  1.00  0.00            
ATOM    123  H57 BCD     1      28.220  18.870  18.180  1.00  0.00            
ATOM    124  H58 BCD     1      30.050  18.020  16.660  1.00  0.00            
ATOM    125  H59 BCD     1      30.460  19.770  16.400  1.00  0.00            
ATOM    126  H60 BCD     1      31.650  18.620  18.090  1.00  0.00            
ATOM    127  C37 BCD     1      24.800  20.830  22.930  1.00  0.00            
ATOM    128  O31 BCD     1      24.500  19.450  23.000  1.00  0.00            
ATOM    129  C38 BCD     1      23.980  21.510  21.860  1.00  0.00            
ATOM    130  O32 BCD     1      22.630  21.130  22.130  1.00  0.00            
ATOM    131  C39 BCD     1      24.480  21.080  20.510  1.00  0.00            
ATOM    132  O33 BCD     1      23.760  21.810  19.460  1.00  0.00            
ATOM    133  C40 BCD     1      26.000  21.290  20.360  1.00  0.00            
ATOM    134  C41 BCD     1      26.800  20.710  21.590  1.00  0.00            
ATOM    135  O34 BCD     1      26.180  21.160  22.720  1.00  0.00            
ATOM    136  C42 BCD     1      28.300  21.260  21.650  1.00  0.00            
ATOM    137  O35 BCD     1      28.440  22.640  21.590  1.00  0.00            
ATOM    138  H61 BCD     1      24.410  21.270  23.850  1.00  0.00            
ATOM    139  H62 BCD     1      24.070  22.600  21.970  1.00  0.00            
ATOM    140  H63 BCD     1      22.380  21.760  22.820  1.00  0.00            
ATOM    141  H64 BCD     1      24.280  20.010  20.350  1.00  0.00            
ATOM    142  H65 BCD     1      22.960  22.250  19.760  1.00  0.00            
ATOM    143  H66 BCD     1      26.270  22.360  20.350  1.00  0.00            
ATOM    144  H67 BCD     1      26.730  19.610  21.590  1.00  0.00            
ATOM    145  H68 BCD     1      28.650  20.800  22.590  1.00  0.00            
ATOM    146  H69 BCD     1      28.870  20.830  20.820  1.00  0.00            
ATOM    147  H70 BCD     1      29.340  22.850  21.870  1.00  0.00            
ATOM    148  C1  DF0     2      23.490  11.440  13.750  1.00  0.00            
ATOM    149  C2  DF0     2      22.690  11.680  14.890  1.00  0.00            
ATOM    150  O1  DF0     2      21.930  10.810  15.350  1.00  0.00            
ATOM    151  O2  DF0     2      22.580  12.950  15.190  1.00  0.00            
ATOM    152  C3  DF0     2      21.690  13.280  16.310  1.00  0.00            
ATOM    153  C4  DF0     2      22.530  13.240  17.610  1.00  0.00            
ATOM    154  C5  DF0     2      22.130  14.500  18.440  1.00  0.00            
ATOM    155  C6  DF0     2      20.820  13.960  19.130  1.00  0.00            
ATOM    156  C7  DF0     2      21.870  15.530  17.300  1.00  0.00            
ATOM    157  C8  DF0     2      23.090  16.200  16.670  1.00  0.00            
ATOM    158  C9  DF0     2      24.070  16.790  17.740  1.00  0.00            
ATOM    159  O3  DF0     2      23.490  17.980  18.350  1.00  0.00            
ATOM    160  C10 DF0     2      24.490  15.620  18.750  1.00  0.00            
ATOM    161  C11 DF0     2      25.810  15.900  19.670  1.00  0.00            
ATOM    162  C12 DF0     2      25.860  17.280  20.290  1.00  0.00            
ATOM    163  C13 DF0     2      27.080  15.960  18.700  1.00  0.00            
ATOM    164  C14 DF0     2      28.460  16.120  19.430  1.00  0.00            
ATOM    165  C15 DF0     2      28.650  15.300  20.710  1.00  0.00            
ATOM    166  O4  DF0     2      29.630  15.910  21.520  1.00  0.00            
ATOM    167  C16 DF0     2      27.360  15.050  21.590  1.00  0.00            
ATOM    168  C17 DF0     2      27.560  13.990  22.760  1.00  0.00            
ATOM    169  C18 DF0     2      26.060  14.760  20.680  1.00  0.00            
ATOM    170  C19 DF0     2      24.790  14.380  21.440  1.00  0.00            
ATOM    171  C20 DF0     2      23.700  13.910  20.420  1.00  0.00            
ATOM    172  C21 DF0     2      23.230  15.070  19.520  1.00  0.00            
ATOM    173  C22 DF0     2      22.440  16.070  20.450  1.00  0.00            
ATOM    174  C23 DF0     2      21.200  14.720  16.220  1.00  0.00            
ATOM    175  C24 DF0     2      20.350  15.220  15.240  1.00  0.00            
ATOM    176  C25 DF0     2      19.880  16.680  15.270  1.00  0.00            
ATOM    177  C26 DF0     2      18.450  16.890  15.780  1.00  0.00            
ATOM    178  C27 DF0     2      18.210  16.160  17.080  1.00  0.00            
ATOM    179  C28 DF0     2      17.240  15.230  17.160  1.00  0.00            
ATOM    180  C29 DF0     2      17.070  14.460  18.470  1.00  0.00            
ATOM    181  C30 DF0     2      16.370  14.700  16.040  1.00  0.00            
ATOM    182  C31 DF0     2      19.620  14.300  14.240  1.00  0.00            
ATOM    183  O5  DF0     2      19.850  13.180  14.040  1.00  0.00            
ATOM    184  O6  DF0     2      19.070  14.970  13.260  1.00  0.00            
ATOM    185  H1  DF0     2      23.660  10.360  13.680  1.00  0.00            
ATOM    186  H2  DF0     2      23.010  11.690  12.790  1.00  0.00            
ATOM    187  H3  DF0     2      24.450  11.980  13.750  1.00  0.00            
ATOM    188  H4  DF0     2      20.780  12.670  16.350  1.00  0.00            
ATOM    189  H5  DF0     2      23.540  13.490  17.240  1.00  0.00            
ATOM    190  H6  DF0     2      22.410  12.230  18.010  1.00  0.00            
ATOM    191  H7  DF0     2      20.420  14.720  19.810  1.00  0.00            
ATOM    192  H8  DF0     2      19.940  13.850  18.480  1.00  0.00            
ATOM    193  H9  DF0     2      20.950  13.010  19.640  1.00  0.00            
ATOM    194  H10 DF0     2      21.190  16.250  17.740  1.00  0.00            
ATOM    195  H11 DF0     2      22.660  16.980  16.020  1.00  0.00            
ATOM    196  H12 DF0     2      23.760  15.610  16.020  1.00  0.00            
ATOM    197  H13 DF0     2      25.010  17.080  17.250  1.00  0.00            
ATOM    198  H14 DF0     2      23.100  18.530  17.650  1.00  0.00            
ATOM    199  H15 DF0     2      24.840  14.800  18.110  1.00  0.00            
ATOM    200  H16 DF0     2      26.850  17.600  20.650  1.00  0.00            
ATOM    201  H17 DF0     2      25.490  18.080  19.640  1.00  0.00            
ATOM    202  H18 DF0     2      25.200  17.260  21.170  1.00  0.00            
ATOM    203  H19 DF0     2      27.010  16.810  18.010  1.00  0.00            
ATOM    204  H20 DF0     2      27.060  15.100  18.020  1.00  0.00            
ATOM    205  H21 DF0     2      28.470  17.190  19.650  1.00  0.00            
ATOM    206  H22 DF0     2      29.300  16.000  18.740  1.00  0.00            
ATOM    207  H23 DF0     2      29.080  14.360  20.340  1.00  0.00            
ATOM    208  H24 DF0     2      30.480  15.820  21.060  1.00  0.00            
ATOM    209  H25 DF0     2      27.130  16.020  22.060  1.00  0.00            
ATOM    210  H26 DF0     2      27.220  12.970  22.540  1.00  0.00            
ATOM    211  H27 DF0     2      28.600  14.030  23.100  1.00  0.00            
ATOM    212  H28 DF0     2      27.070  14.390  23.660  1.00  0.00            
ATOM    213  H29 DF0     2      26.370  13.830  20.190  1.00  0.00            
ATOM    214  H30 DF0     2      24.430  15.250  21.990  1.00  0.00            
ATOM    215  H31 DF0     2      25.020  13.590  22.170  1.00  0.00            
ATOM    216  H32 DF0     2      22.840  13.400  20.870  1.00  0.00            
ATOM    217  H33 DF0     2      24.130  13.170  19.740  1.00  0.00            
ATOM    218  H34 DF0     2      23.140  16.840  20.810  1.00  0.00            
ATOM    219  H35 DF0     2      21.650  16.650  19.960  1.00  0.00            
ATOM    220  H36 DF0     2      22.030  15.600  21.360  1.00  0.00            
ATOM    221  H37 DF0     2      19.900  17.190  14.300  1.00  0.00            
ATOM    222  H38 DF0     2      20.500  17.260  15.970  1.00  0.00            
ATOM    223  H39 DF0     2      17.770  16.590  14.970  1.00  0.00            
ATOM    224  H40 DF0     2      18.260  17.960  15.880  1.00  0.00            
ATOM    225  H41 DF0     2      18.900  16.380  17.890  1.00  0.00            
ATOM    226  H42 DF0     2      17.280  13.400  18.300  1.00  0.00            
ATOM    227  H43 DF0     2      17.770  14.950  19.160  1.00  0.00            
ATOM    228  H44 DF0     2      16.040  14.580  18.830  1.00  0.00            
ATOM    229  H45 DF0     2      16.980  14.320  15.210  1.00  0.00            
ATOM    230  H46 DF0     2      15.680  13.930  16.410  1.00  0.00            
ATOM    231  H47 DF0     2      15.690  15.490  15.710  1.00  0.00            
ATOM    232  H48 DF0     2      18.940  14.210  12.660  1.00  0.00            
TER
ENDMDL
MODEL        1
ATOM      1  C1  BCD     1      24.610   9.950  26.600  1.00  0.00            
ATOM      2  O1  BCD     1      25.670  10.800  26.070  1.00  0.00            
ATOM      3  C2  BCD     1      23.310  10.370  25.940  1.00  0.00            
ATOM      4  O2  BCD     1      23.410  10.200  24.530  1.00  0.00            
ATOM      5  C3  BCD     1      23.030  11.820  26.340  1.00  0.00            
ATOM      6  O3  BCD     1      21.740  12.230  25.770  1.00  0.00            
ATOM      7  C4  BCD     1      22.850  11.810  27.850  1.00  0.00            
ATOM      8  C5  BCD     1      24.090  11.250  28.560  1.00  0.00            
ATOM      9  O4  BCD     1      24.450  10.040  27.990  1.00  0.00            
ATOM     10  C6  BCD     1      23.800  10.900  30.060  1.00  0.00            
ATOM     11  O5  BCD     1      22.670   9.980  30.190  1.00  0.00            
ATOM     12  H1  BCD     1      24.750   8.910  26.280  1.00  0.00            
ATOM     13  H2  BCD     1      22.430   9.760  26.190  1.00  0.00            
ATOM     14  H3  BCD     1      22.520  10.430  24.250  1.00  0.00            
ATOM     15  H4  BCD     1      23.830  12.520  26.060  1.00  0.00            
ATOM     16  H5  BCD     1      21.510  13.100  26.110  1.00  0.00            
ATOM     17  H6  BCD     1      21.990  11.150  28.030  1.00  0.00            
ATOM     18  H7  BCD     1      24.940  11.940  28.490  1.00  0.00            
ATOM     19  H8  BCD     1      24.710  10.430  30.470  1.00  0.00            
ATOM     20  H9  BCD     1      23.510  11.770  30.660  1.00  0.00            
ATOM     21  H10 BCD     1      22.680   9.690  31.110  1.00  0.00            
ATOM     22  C7  BCD     1      29.420  10.660  24.200  1.00  0.00            
ATOM     23  O6  BCD     1      29.790  12.040  24.450  1.00  0.00            
ATOM     24  C8  BCD     1      28.250  10.580  23.320  1.00  0.00            
ATOM     25  O7  BCD     1      28.380  11.300  22.060  1.00  0.00            
ATOM     26  C9  BCD     1      26.890  10.960  24.020  1.00  0.00            
ATOM     27  O8  BCD     1      25.740  10.840  23.090  1.00  0.00            
ATOM     28  C10 BCD     1      26.730  10.230  25.310  1.00  0.00            
ATOM     29  C11 BCD     1      27.980  10.380  26.170  1.00  0.00            
ATOM     30  O9  BCD     1      29.060   9.980  25.390  1.00  0.00            
ATOM     31  C12 BCD     1      27.850   9.510  27.500  1.00  0.00            
ATOM     32  O10 BCD     1      27.300   8.210  27.260  1.00  0.00            
ATOM     33  H11 BCD     1      30.260  10.030  23.880  1.00  0.00            
ATOM     34  H12 BCD     1      28.020   9.570  22.960  1.00  0.00            
ATOM     35  H13 BCD     1      27.540  11.250  21.600  1.00  0.00            
ATOM     36  H14 BCD     1      27.020  12.040  24.180  1.00  0.00            
ATOM     37  H15 BCD     1      24.990  10.710  23.680  1.00  0.00            
ATOM     38  H16 BCD     1      26.530   9.190  25.020  1.00  0.00            
ATOM     39  H17 BCD     1      28.090  11.440  26.430  1.00  0.00            
ATOM     40  H18 BCD     1      28.820   9.420  28.000  1.00  0.00            
ATOM     41  H19 BCD     1      27.210  10.120  28.140  1.00  0.00            
ATOM     42  H20 BCD     1      27.480   7.630  28.010  1.00  0.00            
ATOM     43  C13 BCD     1      33.230  14.360  24.520  1.00  0.00            
ATOM     44  O11 BCD     1      32.470  15.360  25.230  1.00  0.00            
ATOM     45  C14 BCD     1      32.570  14.220  23.110  1.00  0.00            
ATOM     46  O12 BCD     1      32.730  15.490  22.350  1.00  0.00            
ATOM     47  C15 BCD     1      31.100  13.710  23.260  1.00  0.00            
ATOM     48  O13 BCD     1      30.390  13.410  22.000  1.00  0.00            
ATOM     49  C16 BCD     1      31.110  12.380  24.120  1.00  0.00            
ATOM     50  C17 BCD     1      32.040  12.450  25.390  1.00  0.00            
ATOM     51  O14 BCD     1      33.310  13.050  25.110  1.00  0.00            
ATOM     52  C18 BCD     1      32.390  11.130  26.050  1.00  0.00            
ATOM     53  O15 BCD     1      32.850  10.180  25.040  1.00  0.00            
ATOM     54  H21 BCD     1      34.250  14.730  24.450  1.00  0.00            
ATOM     55  H22 BCD     1      33.210  13.500  22.580  1.00  0.00            
ATOM     56  H23 BCD     1      32.150  15.390  21.590  1.00  0.00            
ATOM     57  H24 BCD     1      30.560  14.480  23.830  1.00  0.00            
ATOM     58  H25 BCD     1      29.720  12.770  22.220  1.00  0.00            
ATOM     59  H26 BCD     1      31.520  11.530  23.570  1.00  0.00            
ATOM     60  H27 BCD     1      31.650  13.140  26.150  1.00  0.00            
ATOM     61  H28 BCD     1      33.110  11.340  26.850  1.00  0.00            
ATOM     62  H29 BCD     1      31.450  10.800  26.500  1.00  0.00            
ATOM     63  H30 BCD     1      32.440   9.340  25.300  1.00  0.00            
ATOM     64  C19 BCD     1      32.530  18.730  27.550  1.00  0.00            
ATOM     65  O16 BCD     1      31.150  18.430  27.850  1.00  0.00            
ATOM     66  C20 BCD     1      32.760  18.920  26.040  1.00  0.00            
ATOM     67  O17 BCD     1      31.990  20.000  25.470  1.00  0.00            
ATOM     68  C21 BCD     1      32.390  17.680  25.220  1.00  0.00            
ATOM     69  O18 BCD     1      32.770  17.960  23.800  1.00  0.00            
ATOM     70  C22 BCD     1      33.140  16.450  25.780  1.00  0.00            
ATOM     71  C23 BCD     1      33.030  16.380  27.310  1.00  0.00            
ATOM     72  O19 BCD     1      33.360  17.680  27.960  1.00  0.00            
ATOM     73  C24 BCD     1      33.800  15.240  28.000  1.00  0.00            
ATOM     74  O20 BCD     1      35.220  15.450  28.020  1.00  0.00            
ATOM     75  H31 BCD     1      32.910  19.660  27.990  1.00  0.00            
ATOM     76  H32 BCD     1      33.840  19.090  25.940  1.00  0.00            
ATOM     77  H33 BCD     1      32.300  20.030  24.560  1.00  0.00            
ATOM     78  H34 BCD     1      31.300  17.570  25.280  1.00  0.00            
ATOM     79  H35 BCD     1      32.850  17.080  23.420  1.00  0.00            
ATOM     80  H36 BCD     1      34.190  16.460  25.480  1.00  0.00            
ATOM     81  H37 BCD     1      31.960  16.200  27.480  1.00  0.00            
ATOM     82  H38 BCD     1      33.560  15.220  29.070  1.00  0.00            
ATOM     83  H39 BCD     1      33.580  14.310  27.460  1.00  0.00            
ATOM     84  H40 BCD     1      35.780  14.680  28.210  1.00  0.00            
ATOM     85  C25 BCD     1      28.130  20.120  30.170  1.00  0.00            
ATOM     86  O21 BCD     1      27.120  19.200  29.610  1.00  0.00            
ATOM     87  C26 BCD     1      28.730  20.970  29.090  1.00  0.00            
ATOM     88  O22 BCD     1      27.710  21.760  28.540  1.00  0.00            
ATOM     89  C27 BCD     1      29.390  20.110  28.020  1.00  0.00            
ATOM     90  O23 BCD     1      29.870  21.030  27.010  1.00  0.00            
ATOM     91  C28 BCD     1      30.570  19.350  28.730  1.00  0.00            
ATOM     92  C29 BCD     1      29.890  18.500  29.890  1.00  0.00            
ATOM     93  O24 BCD     1      29.110  19.360  30.760  1.00  0.00            
ATOM     94  C30 BCD     1      30.980  17.720  30.700  1.00  0.00            
ATOM     95  O25 BCD     1      31.910  18.500  31.380  1.00  0.00            
ATOM     96  H41 BCD     1      27.630  20.650  30.990  1.00  0.00            
ATOM     97  H42 BCD     1      29.440  21.630  29.600  1.00  0.00            
ATOM     98  H43 BCD     1      28.050  22.280  27.800  1.00  0.00            
ATOM     99  H44 BCD     1      28.680  19.340  27.710  1.00  0.00            
ATOM    100  H45 BCD     1      30.320  20.500  26.350  1.00  0.00            
ATOM    101  H46 BCD     1      31.270  20.080  29.170  1.00  0.00            
ATOM    102  H47 BCD     1      29.170  17.830  29.390  1.00  0.00            
ATOM    103  H48 BCD     1      30.440  17.080  31.420  1.00  0.00            
ATOM    104  H49 BCD     1      31.640  17.050  30.140  1.00  0.00            
ATOM    105  H50 BCD     1      31.430  18.570  32.210  1.00  0.00            
ATOM    106  C31 BCD     1      23.050  18.500  30.220  1.00  0.00            
ATOM    107  O26 BCD     1      23.080  17.290  29.520  1.00  0.00            
ATOM    108  C32 BCD     1      23.440  19.590  29.360  1.00  0.00            
ATOM    109  O27 BCD     1      22.450  19.460  28.330  1.00  0.00            
ATOM    110  C33 BCD     1      24.890  19.480  28.870  1.00  0.00            
ATOM    111  C34 BCD     1      25.760  19.400  30.080  1.00  0.00            
ATOM    112  C35 BCD     1      25.310  18.270  31.000  1.00  0.00            
ATOM    113  O28 BCD     1      23.950  18.450  31.350  1.00  0.00            
ATOM    114  C36 BCD     1      26.120  18.230  32.310  1.00  0.00            
ATOM    115  O29 BCD     1      26.230  19.540  32.840  1.00  0.00            
ATOM    116  O30 BCD     1      25.230  20.540  27.910  1.00  0.00            
ATOM    117  H51 BCD     1      22.070  18.750  30.630  1.00  0.00            
ATOM    118  H52 BCD     1      23.300  20.510  29.950  1.00  0.00            
ATOM    119  H53 BCD     1      22.530  18.530  28.100  1.00  0.00            
ATOM    120  H54 BCD     1      24.940  18.460  28.470  1.00  0.00            
ATOM    121  H55 BCD     1      26.070  20.890  28.200  1.00  0.00            
ATOM    122  H56 BCD     1      25.670  20.360  30.610  1.00  0.00            
ATOM    123  H57 BCD     1      25.430  17.290  30.510  1.00  0.00            
ATOM    124  H58 BCD     1      25.430  17.690  32.980  1.00  0.00            
ATOM    125  H59 BCD     1      27.060  17.680  32.200  1.00  0.00            
ATOM    126  H60 BCD     1      27.030  19.530  33.380  1.00  0.00            
ATOM    127  C37 BCD     1      21.560  13.420  29.080  1.00  0.00            
ATOM    128  O31 BCD     1      22.760  13.150  28.270  1.00  0.00            
ATOM    129  C38 BCD     1      20.740  14.570  28.370  1.00  0.00            
ATOM    130  O32 BCD     1      20.490  14.170  27.010  1.00  0.00            
ATOM    131  C39 BCD     1      21.540  15.870  28.360  1.00  0.00            
ATOM    132  O33 BCD     1      20.800  16.970  27.820  1.00  0.00            
ATOM    133  C40 BCD     1      22.080  16.230  29.780  1.00  0.00            
ATOM    134  C41 BCD     1      22.640  15.060  30.490  1.00  0.00            
ATOM    135  O34 BCD     1      21.830  13.870  30.400  1.00  0.00            
ATOM    136  C42 BCD     1      22.910  15.450  31.900  1.00  0.00            
ATOM    137  O35 BCD     1      23.690  14.410  32.550  1.00  0.00            
ATOM    138  H61 BCD     1      20.880  12.560  29.150  1.00  0.00            
ATOM    139  H62 BCD     1      19.770  14.700  28.850  1.00  0.00            
ATOM    140  H63 BCD     1      19.930  13.390  27.030  1.00  0.00            
ATOM    141  H64 BCD     1      22.360  15.600  27.680  1.00  0.00            
ATOM    142  H65 BCD     1      20.490  16.720  26.940  1.00  0.00            
ATOM    143  H66 BCD     1      21.250  16.680  30.350  1.00  0.00            
ATOM    144  H67 BCD     1      23.570  14.680  30.050  1.00  0.00            
ATOM    145  H68 BCD     1      23.400  16.420  31.990  1.00  0.00            
ATOM    146  H69 BCD     1      21.930  15.540  32.390  1.00  0.00            
ATOM    147  H70 BCD     1      23.090  13.660  32.590  1.00  0.00            
ATOM    148  C1  DF0     2      25.490  23.310  26.380  1.00  0.00            
ATOM    149  C2  DF0     2      26.250  22.350  25.530  1.00  0.00            
ATOM    150  O1  DF0     2      27.450  22.400  25.480  1.00  0.00            
ATOM    151  O2  DF0     2      25.390  21.380  25.050  1.00  0.00            
ATOM    152  C3  DF0     2      25.960  20.490  24.000  1.00  0.00            
ATOM    153  C4  DF0     2      26.910  19.480  24.700  1.00  0.00            
ATOM    154  C5  DF0     2      26.580  18.090  23.970  1.00  0.00            
ATOM    155  C6  DF0     2      27.230  18.220  22.540  1.00  0.00            
ATOM    156  C7  DF0     2      25.030  18.250  23.740  1.00  0.00            
ATOM    157  C8  DF0     2      24.260  17.910  25.030  1.00  0.00            
ATOM    158  C9  DF0     2      24.600  16.520  25.690  1.00  0.00            
ATOM    159  O3  DF0     2      24.020  15.690  24.710  1.00  0.00            
ATOM    160  C10 DF0     2      26.080  16.390  25.970  1.00  0.00            
ATOM    161  C11 DF0     2      26.520  15.270  26.960  1.00  0.00            
ATOM    162  C12 DF0     2      26.410  13.830  26.430  1.00  0.00            
ATOM    163  C13 DF0     2      25.710  15.300  28.360  1.00  0.00            
ATOM    164  C14 DF0     2      26.300  14.480  29.510  1.00  0.00            
ATOM    165  C15 DF0     2      27.800  14.590  29.710  1.00  0.00            
ATOM    166  O4  DF0     2      28.210  13.700  30.720  1.00  0.00            
ATOM    167  C16 DF0     2      28.650  14.430  28.350  1.00  0.00            
ATOM    168  C17 DF0     2      30.180  14.760  28.660  1.00  0.00            
ATOM    169  C18 DF0     2      28.060  15.420  27.230  1.00  0.00            
ATOM    170  C19 DF0     2      28.960  15.550  25.960  1.00  0.00            
ATOM    171  C20 DF0     2      28.480  16.640  24.950  1.00  0.00            
ATOM    172  C21 DF0     2      26.970  16.620  24.620  1.00  0.00            
ATOM    173  C22 DF0     2      26.840  15.400  23.620  1.00  0.00            
ATOM    174  C23 DF0     2      24.880  19.680  23.390  1.00  0.00            
ATOM    175  C24 DF0     2      23.800  20.190  22.680  1.00  0.00            
ATOM    176  C25 DF0     2      22.810  19.320  21.950  1.00  0.00            
ATOM    177  C26 DF0     2      23.210  19.180  20.450  1.00  0.00            
ATOM    178  C27 DF0     2      22.380  17.960  19.980  1.00  0.00            
ATOM    179  C28 DF0     2      22.730  16.680  19.860  1.00  0.00            
ATOM    180  C29 DF0     2      21.690  15.660  19.570  1.00  0.00            
ATOM    181  C30 DF0     2      24.070  16.040  20.220  1.00  0.00            
ATOM    182  C31 DF0     2      23.700  21.640  22.340  1.00  0.00            
ATOM    183  O5  DF0     2      24.540  22.510  22.390  1.00  0.00            
ATOM    184  O6  DF0     2      22.550  22.060  21.810  1.00  0.00
[truncated: 2,353,116 more chars]
