# Supplementary material for: Achieving Chemical Accuracy in Cyclodextrin Host–Guest Binding via Integrative Atomistic Modelling
Source: Adv Sci (Weinh). 2025 Dec 14;13(10):e19782. doi: 10.1002/advs.202519782 (PMC12915143; doi:10.1002/advs.202519782)
Supplement: Supplementary file 1 — Supporting Information [file ADVS-13-e19782-s003.zip › all_poses/BCD.DK2.pdb]

MODEL        1
ATOM      1  C1  BCD     1      23.030  32.660  16.480  1.00  0.00            
ATOM      2  O1  BCD     1      22.320  31.660  15.720  1.00  0.00            
ATOM      3  C2  BCD     1      24.360  33.000  15.790  1.00  0.00            
ATOM      4  O2  BCD     1      24.000  33.470  14.470  1.00  0.00            
ATOM      5  C3  BCD     1      25.260  31.690  15.850  1.00  0.00            
ATOM      6  O3  BCD     1      26.520  31.940  15.170  1.00  0.00            
ATOM      7  C4  BCD     1      25.340  31.090  17.250  1.00  0.00            
ATOM      8  C5  BCD     1      23.990  31.060  17.980  1.00  0.00            
ATOM      9  O4  BCD     1      23.300  32.240  17.820  1.00  0.00            
ATOM     10  C6  BCD     1      23.970  30.810  19.490  1.00  0.00            
ATOM     11  O5  BCD     1      24.410  31.880  20.360  1.00  0.00            
ATOM     12  H1  BCD     1      22.400  33.560  16.530  1.00  0.00            
ATOM     13  H2  BCD     1      24.910  33.750  16.370  1.00  0.00            
ATOM     14  H3  BCD     1      24.770  33.870  14.070  1.00  0.00            
ATOM     15  H4  BCD     1      24.740  30.980  15.200  1.00  0.00            
ATOM     16  H5  BCD     1      26.940  31.100  15.000  1.00  0.00            
ATOM     17  H6  BCD     1      25.980  31.720  17.870  1.00  0.00            
ATOM     18  H7  BCD     1      23.370  30.270  17.530  1.00  0.00            
ATOM     19  H8  BCD     1      22.900  30.640  19.690  1.00  0.00            
ATOM     20  H9  BCD     1      24.550  29.930  19.800  1.00  0.00            
ATOM     21  H10 BCD     1      23.860  31.840  21.150  1.00  0.00            
ATOM     22  C7  BCD     1      18.930  30.630  13.710  1.00  0.00            
ATOM     23  O6  BCD     1      19.280  29.290  14.020  1.00  0.00            
ATOM     24  C8  BCD     1      19.980  31.300  12.830  1.00  0.00            
ATOM     25  O7  BCD     1      20.310  30.640  11.590  1.00  0.00            
ATOM     26  C9  BCD     1      21.280  31.330  13.610  1.00  0.00            
ATOM     27  O8  BCD     1      22.340  31.980  12.920  1.00  0.00            
ATOM     28  C10 BCD     1      21.120  31.960  15.020  1.00  0.00            
ATOM     29  C11 BCD     1      19.940  31.420  15.770  1.00  0.00            
ATOM     30  O9  BCD     1      18.750  31.360  14.930  1.00  0.00            
ATOM     31  C12 BCD     1      19.650  32.290  17.010  1.00  0.00            
ATOM     32  O10 BCD     1      19.510  33.640  16.620  1.00  0.00            
ATOM     33  H11 BCD     1      17.980  30.690  13.150  1.00  0.00            
ATOM     34  H12 BCD     1      19.690  32.330  12.590  1.00  0.00            
ATOM     35  H13 BCD     1      21.210  30.970  11.470  1.00  0.00            
ATOM     36  H14 BCD     1      21.590  30.290  13.750  1.00  0.00            
ATOM     37  H15 BCD     1      22.990  32.190  13.600  1.00  0.00            
ATOM     38  H16 BCD     1      21.040  33.030  14.830  1.00  0.00            
ATOM     39  H17 BCD     1      20.220  30.380  15.990  1.00  0.00            
ATOM     40  H18 BCD     1      18.710  31.980  17.480  1.00  0.00            
ATOM     41  H19 BCD     1      20.400  32.170  17.800  1.00  0.00            
ATOM     42  H20 BCD     1      18.730  33.960  17.070  1.00  0.00            
ATOM     43  C13 BCD     1      17.390  25.540  13.980  1.00  0.00            
ATOM     44  O11 BCD     1      18.590  24.950  14.420  1.00  0.00            
ATOM     45  C14 BCD     1      17.600  26.260  12.640  1.00  0.00            
ATOM     46  O12 BCD     1      17.930  25.320  11.520  1.00  0.00            
ATOM     47  C15 BCD     1      18.610  27.400  12.690  1.00  0.00            
ATOM     48  O13 BCD     1      18.670  28.230  11.560  1.00  0.00            
ATOM     49  C16 BCD     1      18.210  28.280  13.880  1.00  0.00            
ATOM     50  C17 BCD     1      18.080  27.530  15.210  1.00  0.00            
ATOM     51  O14 BCD     1      17.060  26.490  14.990  1.00  0.00            
ATOM     52  C18 BCD     1      17.780  28.360  16.410  1.00  0.00            
ATOM     53  O15 BCD     1      16.560  29.090  16.310  1.00  0.00            
ATOM     54  H21 BCD     1      16.560  24.840  13.930  1.00  0.00            
ATOM     55  H22 BCD     1      16.630  26.760  12.500  1.00  0.00            
ATOM     56  H23 BCD     1      17.710  25.740  10.680  1.00  0.00            
ATOM     57  H24 BCD     1      19.530  26.960  13.100  1.00  0.00            
ATOM     58  H25 BCD     1      19.140  29.030  11.810  1.00  0.00            
ATOM     59  H26 BCD     1      17.260  28.790  13.660  1.00  0.00            
ATOM     60  H27 BCD     1      19.070  27.100  15.440  1.00  0.00            
ATOM     61  H28 BCD     1      17.870  27.730  17.310  1.00  0.00            
ATOM     62  H29 BCD     1      18.580  29.110  16.490  1.00  0.00            
ATOM     63  H30 BCD     1      16.450  29.580  17.130  1.00  0.00            
ATOM     64  C19 BCD     1      19.890  21.150  15.730  1.00  0.00            
ATOM     65  O16 BCD     1      21.250  21.520  15.790  1.00  0.00            
ATOM     66  C20 BCD     1      19.300  21.260  14.310  1.00  0.00            
ATOM     67  O17 BCD     1      19.940  20.480  13.320  1.00  0.00            
ATOM     68  C21 BCD     1      19.340  22.720  13.870  1.00  0.00            
ATOM     69  O18 BCD     1      18.650  22.830  12.560  1.00  0.00            
ATOM     70  C22 BCD     1      18.530  23.590  14.850  1.00  0.00            
ATOM     71  C23 BCD     1      19.010  23.470  16.300  1.00  0.00            
ATOM     72  O19 BCD     1      19.180  22.090  16.610  1.00  0.00            
ATOM     73  C24 BCD     1      18.200  24.200  17.350  1.00  0.00            
ATOM     74  O20 BCD     1      16.790  23.920  17.260  1.00  0.00            
ATOM     75  H31 BCD     1      19.710  20.170  16.190  1.00  0.00            
ATOM     76  H32 BCD     1      18.250  20.940  14.400  1.00  0.00            
ATOM     77  H33 BCD     1      19.760  20.940  12.500  1.00  0.00            
ATOM     78  H34 BCD     1      20.370  23.080  13.770  1.00  0.00            
ATOM     79  H35 BCD     1      18.580  23.740  12.270  1.00  0.00            
ATOM     80  H36 BCD     1      17.480  23.280  14.870  1.00  0.00            
ATOM     81  H37 BCD     1      20.000  23.950  16.320  1.00  0.00            
ATOM     82  H38 BCD     1      18.500  23.910  18.370  1.00  0.00            
ATOM     83  H39 BCD     1      18.350  25.280  17.250  1.00  0.00            
ATOM     84  H40 BCD     1      16.420  24.470  17.960  1.00  0.00            
ATOM     85  C25 BCD     1      24.970  20.250  16.670  1.00  0.00            
ATOM     86  O21 BCD     1      25.170  21.690  16.860  1.00  0.00            
ATOM     87  C26 BCD     1      24.490  20.000  15.290  1.00  0.00            
ATOM     88  O22 BCD     1      25.580  20.370  14.460  1.00  0.00            
ATOM     89  C27 BCD     1      23.240  20.740  14.940  1.00  0.00            
ATOM     90  O23 BCD     1      22.750  20.460  13.630  1.00  0.00            
ATOM     91  C28 BCD     1      22.170  20.440  15.960  1.00  0.00            
ATOM     92  C29 BCD     1      22.700  20.580  17.420  1.00  0.00            
ATOM     93  O24 BCD     1      23.960  19.890  17.600  1.00  0.00            
ATOM     94  C30 BCD     1      21.730  20.130  18.480  1.00  0.00            
ATOM     95  O25 BCD     1      21.570  18.690  18.390  1.00  0.00            
ATOM     96  H41 BCD     1      25.890  19.680  16.860  1.00  0.00            
ATOM     97  H42 BCD     1      24.240  18.940  15.180  1.00  0.00            
ATOM     98  H43 BCD     1      25.380  19.910  13.640  1.00  0.00            
ATOM     99  H44 BCD     1      23.390  21.820  15.050  1.00  0.00            
ATOM    100  H45 BCD     1      21.790  20.390  13.630  1.00  0.00            
ATOM    101  H46 BCD     1      21.730  19.450  15.760  1.00  0.00            
ATOM    102  H47 BCD     1      22.800  21.630  17.700  1.00  0.00            
ATOM    103  H48 BCD     1      21.840  20.480  19.510  1.00  0.00            
ATOM    104  H49 BCD     1      20.730  20.490  18.220  1.00  0.00            
ATOM    105  H50 BCD     1      20.970  18.200  18.950  1.00  0.00            
ATOM    106  C31 BCD     1      27.820  24.500  18.240  1.00  0.00            
ATOM    107  O26 BCD     1      26.990  25.490  17.710  1.00  0.00            
ATOM    108  C32 BCD     1      28.350  23.640  17.140  1.00  0.00            
ATOM    109  O27 BCD     1      29.170  24.490  16.290  1.00  0.00            
ATOM    110  C33 BCD     1      27.170  22.930  16.440  1.00  0.00            
ATOM    111  C34 BCD     1      26.350  22.170  17.470  1.00  0.00            
ATOM    112  C35 BCD     1      25.920  23.110  18.690  1.00  0.00            
ATOM    113  O28 BCD     1      27.140  23.720  19.240  1.00  0.00            
ATOM    114  C36 BCD     1      25.290  22.270  19.850  1.00  0.00            
ATOM    115  O29 BCD     1      24.420  23.120  20.570  1.00  0.00            
ATOM    116  O30 BCD     1      27.550  22.120  15.340  1.00  0.00            
ATOM    117  H51 BCD     1      28.690  24.960  18.730  1.00  0.00            
ATOM    118  H52 BCD     1      29.070  22.890  17.500  1.00  0.00            
ATOM    119  H53 BCD     1      28.760  25.320  16.070  1.00  0.00            
ATOM    120  H54 BCD     1      26.540  23.730  16.020  1.00  0.00            
ATOM    121  H55 BCD     1      26.790  21.610  15.060  1.00  0.00            
ATOM    122  H56 BCD     1      27.060  21.440  17.890  1.00  0.00            
ATOM    123  H57 BCD     1      25.170  23.800  18.290  1.00  0.00            
ATOM    124  H58 BCD     1      24.830  21.400  19.370  1.00  0.00            
ATOM    125  H59 BCD     1      26.090  21.910  20.510  1.00  0.00            
ATOM    126  H60 BCD     1      23.860  22.600  21.150  1.00  0.00            
ATOM    127  C37 BCD     1      27.300  29.730  17.400  1.00  0.00            
ATOM    128  O31 BCD     1      25.930  29.750  17.230  1.00  0.00            
ATOM    129  C38 BCD     1      27.880  28.940  16.240  1.00  0.00            
ATOM    130  O32 BCD     1      27.520  29.530  15.000  1.00  0.00            
ATOM    131  C39 BCD     1      27.360  27.510  16.300  1.00  0.00            
ATOM    132  O33 BCD     1      28.080  26.700  15.290  1.00  0.00            
ATOM    133  C40 BCD     1      27.530  26.850  17.690  1.00  0.00            
ATOM    134  C41 BCD     1      26.960  27.750  18.790  1.00  0.00            
ATOM    135  O34 BCD     1      27.530  29.060  18.640  1.00  0.00            
ATOM    136  C42 BCD     1      27.170  27.200  20.170  1.00  0.00            
ATOM    137  O35 BCD     1      28.510  27.090  20.430  1.00  0.00            
ATOM    138  H61 BCD     1      27.690  30.750  17.400  1.00  0.00            
ATOM    139  H62 BCD     1      28.980  28.970  16.300  1.00  0.00            
ATOM    140  H63 BCD     1      28.030  29.060  14.330  1.00  0.00            
ATOM    141  H64 BCD     1      26.260  27.500  16.210  1.00  0.00            
ATOM    142  H65 BCD     1      28.090  27.030  14.390  1.00  0.00            
ATOM    143  H66 BCD     1      28.620  26.780  17.850  1.00  0.00            
ATOM    144  H67 BCD     1      25.870  27.690  18.640  1.00  0.00            
ATOM    145  H68 BCD     1      26.700  27.910  20.860  1.00  0.00            
ATOM    146  H69 BCD     1      26.770  26.210  20.430  1.00  0.00            
ATOM    147  H70 BCD     1      29.020  27.560  19.760  1.00  0.00            
ATOM    148  Cl1 DK2     2      21.390  23.760  18.960  1.00  0.00            
ATOM    149  C1  DK2     2      21.850  25.100  17.970  1.00  0.00            
ATOM    150  C2  DK2     2      22.860  24.890  17.020  1.00  0.00            
ATOM    151  C3  DK2     2      23.270  26.020  16.290  1.00  0.00            
ATOM    152  C4  DK2     2      22.530  27.240  16.350  1.00  0.00            
ATOM    153  C5  DK2     2      22.960  28.330  15.420  1.00  0.00            
ATOM    154  O1  DK2     2      22.540  28.060  14.070  1.00  0.00            
ATOM    155  C6  DK2     2      23.560  27.660  13.160  1.00  0.00            
ATOM    156  C7  DK2     2      23.520  28.790  12.090  1.00  0.00            
ATOM    157  N1  DK2     2      24.680  28.750  11.240  1.00  0.00            
ATOM    158  C8  DK2     2      25.020  27.780  10.380  1.00  0.00            
ATOM    159  C9  DK2     2      26.370  27.950  10.010  1.00  0.00            
ATOM    160  N2  DK2     2      26.860  29.140  10.610  1.00  0.00            
ATOM    161  C10 DK2     2      25.820  29.580  11.350  1.00  0.00            
ATOM    162  C11 DK2     2      23.190  26.290  12.640  1.00  0.00            
ATOM    163  C12 DK2     2      21.890  26.060  12.230  1.00  0.00            
ATOM    164  C13 DK2     2      21.390  24.820  11.830  1.00  0.00            
ATOM    165  C14 DK2     2      22.270  23.740  11.840  1.00  0.00            
ATOM    166  Cl2 DK2     2      21.700  22.170  11.290  1.00  0.00            
ATOM    167  C15 DK2     2      23.600  23.900  12.210  1.00  0.00            
ATOM    168  C16 DK2     2      24.100  25.200  12.610  1.00  0.00            
ATOM    169  Cl3 DK2     2      25.740  25.290  13.210  1.00  0.00            
ATOM    170  C17 DK2     2      21.490  27.410  17.230  1.00  0.00            
ATOM    171  C18 DK2     2      21.140  26.340  18.120  1.00  0.00            
ATOM    172  H1  DK2     2      23.330  23.940  16.820  1.00  0.00            
ATOM    173  H2  DK2     2      24.090  26.010  15.580  1.00  0.00            
ATOM    174  H3  DK2     2      23.990  28.680  15.510  1.00  0.00            
ATOM    175  H4  DK2     2      22.480  29.220  15.850  1.00  0.00            
ATOM    176  H5  DK2     2      24.520  27.720  13.690  1.00  0.00            
ATOM    177  H6  DK2     2      23.580  29.790  12.540  1.00  0.00            
ATOM    178  H7  DK2     2      22.630  28.760  11.440  1.00  0.00            
ATOM    179  H8  DK2     2      24.300  27.060  10.020  1.00  0.00            
ATOM    180  H9  DK2     2      26.990  27.350   9.360  1.00  0.00            
ATOM    181  H10 DK2     2      25.940  30.290  12.160  1.00  0.00            
ATOM    182  H11 DK2     2      21.250  26.940  12.280  1.00  0.00            
ATOM    183  H12 DK2     2      20.390  24.720  11.410  1.00  0.00            
ATOM    184  H13 DK2     2      24.140  22.960  12.170  1.00  0.00            
ATOM    185  H14 DK2     2      20.850  28.280  17.140  1.00  0.00            
ATOM    186  H15 DK2     2      20.350  26.420  18.860  1.00  0.00            
TER
ENDMDL
MODEL        1
ATOM      1  C1  BCD     1      22.450  35.450  17.520  1.00  0.00            
ATOM      2  O1  BCD     1      21.370  34.880  16.800  1.00  0.00            
ATOM      3  C2  BCD     1      23.350  36.360  16.670  1.00  0.00            
ATOM      4  O2  BCD     1      22.610  37.470  16.120  1.00  0.00            
ATOM      5  C3  BCD     1      24.080  35.560  15.610  1.00  0.00            
ATOM      6  O3  BCD     1      24.920  36.410  14.750  1.00  0.00            
ATOM      7  C4  BCD     1      24.850  34.510  16.380  1.00  0.00            
ATOM      8  C5  BCD     1      23.890  33.600  17.160  1.00  0.00            
ATOM      9  O4  BCD     1      23.240  34.460  18.090  1.00  0.00            
ATOM     10  C6  BCD     1      24.630  32.440  17.800  1.00  0.00            
ATOM     11  O5  BCD     1      25.880  32.720  18.420  1.00  0.00            
ATOM     12  H1  BCD     1      22.090  35.970  18.410  1.00  0.00            
ATOM     13  H2  BCD     1      24.110  36.750  17.360  1.00  0.00            
ATOM     14  H3  BCD     1      23.150  37.900  15.450  1.00  0.00            
ATOM     15  H4  BCD     1      23.300  35.140  14.950  1.00  0.00            
ATOM     16  H5  BCD     1      25.180  35.910  13.970  1.00  0.00            
ATOM     17  H6  BCD     1      25.640  34.820  17.080  1.00  0.00            
ATOM     18  H7  BCD     1      23.140  33.130  16.510  1.00  0.00            
ATOM     19  H8  BCD     1      23.950  31.910  18.470  1.00  0.00            
ATOM     20  H9  BCD     1      24.780  31.760  16.960  1.00  0.00            
ATOM     21  H10 BCD     1      26.340  33.330  17.840  1.00  0.00            
ATOM     22  C7  BCD     1      17.270  34.970  16.940  1.00  0.00            
ATOM     23  O6  BCD     1      17.140  33.820  16.120  1.00  0.00            
ATOM     24  C8  BCD     1      17.890  36.100  16.160  1.00  0.00            
ATOM     25  O7  BCD     1      17.230  36.400  14.920  1.00  0.00            
ATOM     26  C9  BCD     1      19.350  35.800  15.780  1.00  0.00            
ATOM     27  O8  BCD     1      19.960  36.960  15.070  1.00  0.00            
ATOM     28  C10 BCD     1      20.040  35.430  17.080  1.00  0.00            
ATOM     29  C11 BCD     1      19.300  34.410  18.010  1.00  0.00            
ATOM     30  O9  BCD     1      17.960  34.760  18.210  1.00  0.00            
ATOM     31  C12 BCD     1      20.010  34.160  19.330  1.00  0.00            
ATOM     32  O10 BCD     1      19.940  35.470  19.960  1.00  0.00            
ATOM     33  H11 BCD     1      16.270  35.170  17.330  1.00  0.00            
ATOM     34  H12 BCD     1      17.850  36.990  16.800  1.00  0.00            
ATOM     35  H13 BCD     1      17.750  37.090  14.500  1.00  0.00            
ATOM     36  H14 BCD     1      19.380  35.030  15.000  1.00  0.00            
ATOM     37  H15 BCD     1      20.910  36.900  15.180  1.00  0.00            
ATOM     38  H16 BCD     1      20.250  36.310  17.710  1.00  0.00            
ATOM     39  H17 BCD     1      19.310  33.490  17.420  1.00  0.00            
ATOM     40  H18 BCD     1      19.440  33.390  19.860  1.00  0.00            
ATOM     41  H19 BCD     1      21.030  33.790  19.150  1.00  0.00            
ATOM     42  H20 BCD     1      20.660  35.600  20.580  1.00  0.00            
ATOM     43  C13 BCD     1      15.020  30.510  14.960  1.00  0.00            
ATOM     44  O11 BCD     1      16.310  29.910  14.890  1.00  0.00            
ATOM     45  C14 BCD     1      15.030  31.690  13.960  1.00  0.00            
ATOM     46  O12 BCD     1      15.220  31.270  12.650  1.00  0.00            
ATOM     47  C15 BCD     1      16.120  32.700  14.270  1.00  0.00            
ATOM     48  O13 BCD     1      16.170  33.870  13.390  1.00  0.00            
ATOM     49  C16 BCD     1      15.930  33.190  15.710  1.00  0.00            
ATOM     50  C17 BCD     1      15.650  32.040  16.760  1.00  0.00            
ATOM     51  O14 BCD     1      14.690  31.070  16.300  1.00  0.00            
ATOM     52  C18 BCD     1      15.170  32.550  18.060  1.00  0.00            
ATOM     53  O15 BCD     1      14.010  33.260  17.900  1.00  0.00            
ATOM     54  H21 BCD     1      14.220  29.770  14.840  1.00  0.00            
ATOM     55  H22 BCD     1      14.040  32.170  13.970  1.00  0.00            
ATOM     56  H23 BCD     1      15.250  32.090  12.140  1.00  0.00            
ATOM     57  H24 BCD     1      17.070  32.170  14.150  1.00  0.00            
ATOM     58  H25 BCD     1      16.630  34.600  13.820  1.00  0.00            
ATOM     59  H26 BCD     1      15.050  33.850  15.690  1.00  0.00            
ATOM     60  H27 BCD     1      16.580  31.490  16.980  1.00  0.00            
ATOM     61  H28 BCD     1      15.090  31.650  18.680  1.00  0.00            
ATOM     62  H29 BCD     1      15.910  33.170  18.590  1.00  0.00            
ATOM     63  H30 BCD     1      13.820  33.670  18.750  1.00  0.00            
ATOM     64  C19 BCD     1      18.110  26.270  14.150  1.00  0.00            
ATOM     65  O16 BCD     1      19.380  26.950  14.230  1.00  0.00            
ATOM     66  C20 BCD     1      17.240  26.800  12.950  1.00  0.00            
ATOM     67  O17 BCD     1      17.980  26.630  11.730  1.00  0.00            
ATOM     68  C21 BCD     1      16.930  28.320  13.190  1.00  0.00            
ATOM     69  O18 BCD     1      16.040  28.810  12.200  1.00  0.00            
ATOM     70  C22 BCD     1      16.340  28.510  14.610  1.00  0.00            
ATOM     71  C23 BCD     1      17.170  27.880  15.710  1.00  0.00            
ATOM     72  O19 BCD     1      17.410  26.480  15.370  1.00  0.00            
ATOM     73  C24 BCD     1      16.560  27.920  17.120  1.00  0.00            
ATOM     74  O20 BCD     1      15.300  27.360  17.110  1.00  0.00            
ATOM     75  H31 BCD     1      18.310  25.200  14.080  1.00  0.00            
ATOM     76  H32 BCD     1      16.350  26.160  12.970  1.00  0.00            
ATOM     77  H33 BCD     1      17.340  26.730  11.020  1.00  0.00            
ATOM     78  H34 BCD     1      17.850  28.920  13.190  1.00  0.00            
ATOM     79  H35 BCD     1      15.990  29.770  12.300  1.00  0.00            
ATOM     80  H36 BCD     1      15.360  28.070  14.810  1.00  0.00            
ATOM     81  H37 BCD     1      18.120  28.420  15.830  1.00  0.00            
ATOM     82  H38 BCD     1      17.260  27.320  17.720  1.00  0.00            
ATOM     83  H39 BCD     1      16.590  28.960  17.480  1.00  0.00            
ATOM     84  H40 BCD     1      15.430  26.540  16.620  1.00  0.00            
ATOM     85  C25 BCD     1      23.380  25.640  14.440  1.00  0.00            
ATOM     86  O21 BCD     1      23.920  26.880  13.970  1.00  0.00            
ATOM     87  C26 BCD     1      22.530  25.030  13.360  1.00  0.00            
ATOM     88  O22 BCD     1      23.390  24.830  12.220  1.00  0.00            
ATOM     89  C27 BCD     1      21.350  26.010  13.140  1.00  0.00            
ATOM     90  O23 BCD     1      20.570  25.530  12.020  1.00  0.00            
ATOM     91  C28 BCD     1      20.520  26.040  14.450  1.00  0.00            
ATOM     92  C29 BCD     1      21.480  26.610  15.450  1.00  0.00            
ATOM     93  O24 BCD     1      22.670  25.870  15.530  1.00  0.00            
ATOM     94  C30 BCD     1      20.830  26.700  16.860  1.00  0.00            
ATOM     95  O25 BCD     1      20.500  25.420  17.310  1.00  0.00            
ATOM     96  H41 BCD     1      24.100  24.880  14.760  1.00  0.00            
ATOM     97  H42 BCD     1      22.170  24.040  13.660  1.00  0.00            
ATOM     98  H43 BCD     1      22.820  24.430  11.560  1.00  0.00            
ATOM     99  H44 BCD     1      21.910  26.920  12.920  1.00  0.00            
ATOM    100  H45 BCD     1      19.940  26.200  11.720  1.00  0.00            
ATOM    101  H46 BCD     1      20.140  25.060  14.760  1.00  0.00            
ATOM    102  H47 BCD     1      21.690  27.620  15.090  1.00  0.00            
ATOM    103  H48 BCD     1      21.520  27.150  17.590  1.00  0.00            
ATOM    104  H49 BCD     1      19.880  27.240  16.780  1.00  0.00            
ATOM    105  H50 BCD     1      21.290  24.890  17.160  1.00  0.00            
ATOM    106  C31 BCD     1      27.680  28.770  14.120  1.00  0.00            
ATOM    107  O26 BCD     1      27.110  29.950  13.690  1.00  0.00            
ATOM    108  C32 BCD     1      27.490  27.650  13.040  1.00  0.00            
ATOM    109  O27 BCD     1      28.140  27.920  11.790  1.00  0.00            
ATOM    110  C33 BCD     1      25.990  27.330  12.880  1.00  0.00            
ATOM    111  C34 BCD     1      25.290  26.990  14.220  1.00  0.00            
ATOM    112  C35 BCD     1      25.630  28.030  15.200  1.00  0.00            
ATOM    113  O28 BCD     1      27.060  28.270  15.300  1.00  0.00            
ATOM    114  C36 BCD     1      25.270  27.730  16.600  1.00  0.00            
ATOM    115  O29 BCD     1      25.660  26.380  17.000  1.00  0.00            
ATOM    116  O30 BCD     1      25.640  26.300  11.900  1.00  0.00            
ATOM    117  H51 BCD     1      28.740  28.950  14.360  1.00  0.00            
ATOM    118  H52 BCD     1      27.940  26.730  13.450  1.00  0.00            
ATOM    119  H53 BCD     1      27.570  28.580  11.380  1.00  0.00            
ATOM    120  H54 BCD     1      25.580  28.270  12.490  1.00  0.00            
ATOM    121  H55 BCD     1      24.930  25.770  12.250  1.00  0.00            
ATOM    122  H56 BCD     1      25.740  26.030  14.520  1.00  0.00            
ATOM    123  H57 BCD     1      25.200  29.020  14.980  1.00  0.00            
ATOM    124  H58 BCD     1      25.710  28.480  17.260  1.00  0.00            
ATOM    125  H59 BCD     1      24.170  27.750  16.620  1.00  0.00            
ATOM    126  H60 BCD     1      24.970  26.090  17.600  1.00  0.00            
ATOM    127  C37 BCD     1      26.850  33.920  15.050  1.00  0.00            
ATOM    128  O31 BCD     1      25.460  33.660  15.380  1.00  0.00            
ATOM    129  C38 BCD     1      27.030  33.760  13.550  1.00  0.00            
ATOM    130  O32 BCD     1      26.150  34.680  12.860  1.00  0.00            
ATOM    131  C39 BCD     1      26.730  32.270  13.210  1.00  0.00            
ATOM    132  O33 BCD     1      27.030  32.070  11.810  1.00  0.00            
ATOM    133  C40 BCD     1      27.620  31.270  13.980  1.00  0.00            
ATOM    134  C41 BCD     1      27.540  31.620  15.480  1.00  0.00            
ATOM    135  O34 BCD     1      27.650  33.070  15.730  1.00  0.00            
ATOM    136  C42 BCD     1      28.720  31.000  16.270  1.00  0.00            
ATOM    137  O35 BCD     1      29.950  31.330  15.680  1.00  0.00            
ATOM    138  H61 BCD     1      27.100  34.930  15.390  1.00  0.00            
ATOM    139  H62 BCD     1      28.080  33.960  13.320  1.00  0.00            
ATOM    140  H63 BCD     1      26.440  34.460  11.970  1.00  0.00            
ATOM    141  H64 BCD     1      25.700  32.000  13.480  1.00  0.00            
ATOM    142  H65 BCD     1      26.810  31.190  11.490  1.00  0.00            
ATOM    143  H66 BCD     1      28.670  31.470  13.730  1.00  0.00            
ATOM    144  H67 BCD     1      26.670  31.170  15.980  1.00  0.00            
ATOM    145  H68 BCD     1      28.670  31.240  17.340  1.00  0.00            
ATOM    146  H69 BCD     1      28.650  29.910  16.380  1.00  0.00            
ATOM    147  H70 BCD     1      30.000  32.280  15.790  1.00  0.00            
ATOM    148  Cl1 DK2     2      22.460  30.200  20.710  1.00  0.00            
ATOM    149  C1  DK2     2      21.600  30.430  19.220  1.00  0.00            
ATOM    150  C2  DK2     2      20.220  30.850  19.190  1.00  0.00            
ATOM    151  C3  DK2     2      19.550  30.960  17.940  1.00  0.00            
ATOM    152  C4  DK2     2      20.230  30.570  16.740  1.00  0.00            
ATOM    153  C5  DK2     2      19.460  30.600  15.410  1.00  0.00            
ATOM    154  O1  DK2     2      19.600  31.810  14.660  1.00  0.00            
ATOM    155  C6  DK2     2      20.670  32.030  13.760  1.00  0.00            
ATOM    156  C7  DK2     2      20.560  33.430  13.200  1.00  0.00            
ATOM    157  N1  DK2     2      21.300  33.550  11.950  1.00  0.00            
ATOM    158  C8  DK2     2      20.930  33.520  10.660  1.00  0.00            
ATOM    159  C9  DK2     2      22.070  33.660   9.900  1.00  0.00            
ATOM    160  N2  DK2     2      23.180  33.640  10.670  1.00  0.00            
ATOM    161  C10 DK2     2      22.720  33.630  11.880  1.00  0.00            
ATOM    162  C11 DK2     2      20.690  30.920  12.680  1.00  0.00            
ATOM    163  C12 DK2     2      19.530  30.640  11.930  1.00  0.00            
ATOM    164  C13 DK2     2      19.540  29.610  10.950  1.00  0.00            
ATOM    165  C14 DK2     2      20.740  28.960  10.660  1.00  0.00            
ATOM    166  Cl2 DK2     2      20.700  27.770   9.330  1.00  0.00            
ATOM    167  C15 DK2     2      21.910  29.240  11.350  1.00  0.00            
ATOM    168  C16 DK2     2      21.890  30.180  12.410  1.00  0.00            
ATOM    169  Cl3 DK2     2      23.340  30.390  13.330  1.00  0.00            
ATOM    170  C17 DK2     2      21.530  30.010  16.770  1.00  0.00            
ATOM    171  C18 DK2     2      22.170  29.900  18.050  1.00  0.00            
ATOM    172  H1  DK2     2      19.750  31.280  20.070  1.00  0.00            
ATOM    173  H2  DK2     2      18.560  31.400  17.960  1.00  0.00            
ATOM    174  H3  DK2     2      18.400  30.670  15.680  1.00  0.00            
ATOM    175  H4  DK2     2      19.590  29.680  14.820  1.00  0.00            
ATOM    176  H5  DK2     2      21.560  32.110  14.390  1.00  0.00            
ATOM    177  H6  DK2     2      20.910  34.150  13.950  1.00  0.00            
ATOM    178  H7  DK2     2      19.490  33.520  12.990  1.00  0.00            
ATOM    179  H8  DK2     2      19.880  33.550  10.410  1.00  0.00            
ATOM    180  H9  DK2     2      22.050  33.660   8.810  1.00  0.00            
ATOM    181  H10 DK2     2      23.360  33.590  12.760  1.00  0.00            
ATOM    182  H11 DK2     2      18.680  31.280  12.140  1.00  0.00            
ATOM    183  H12 DK2     2      18.620  29.310  10.470  1.00  0.00            
ATOM    184  H13 DK2     2      22.880  28.810  11.100  1.00  0.00            
ATOM    185  H14 DK2     2      22.060  29.820  15.840  1.00  0.00            
ATOM    186  H15 DK2     2      23.210  29.590  18.110  1.00  0.00            
TER
ENDMDL
MODEL        1
ATOM      1  C1  BCD     1      28.810  33.210   9.830  1.00  0.00            
ATOM      2  O1  BCD     1      28.120  32.740   8.740  1.00  0.00            
ATOM      3  C2  BCD     1      30.280  32.880   9.660  1.00  0.00            
ATOM      4  O2  BCD     1      30.690  33.450   8.460  1.00  0.00            
ATOM      5  C3  BCD     1      30.550  31.390   9.880  1.00  0.00            
ATOM      6  O3  BCD     1      31.900  31.040   9.920  1.00  0.00            
ATOM      7  C4  BCD     1      29.850  30.810  11.090  1.00  0.00            
ATOM      8  C5  BCD     1      28.400  31.250  11.320  1.00  0.00            
ATOM      9  O4  BCD     1      28.350  32.660  11.070  1.00  0.00            
ATOM     10  C6  BCD     1      27.940  30.850  12.790  1.00  0.00            
ATOM     11  O5  BCD     1      28.630  31.630  13.790  1.00  0.00            
ATOM     12  H1  BCD     1      28.770  34.300   9.780  1.00  0.00            
ATOM     13  H2  BCD     1      30.840  33.400  10.440  1.00  0.00            
ATOM     14  H3  BCD     1      30.760  32.740   7.810  1.00  0.00            
ATOM     15  H4  BCD     1      30.130  30.800   9.050  1.00  0.00            
ATOM     16  H5  BCD     1      32.080  30.100   9.900  1.00  0.00            
ATOM     17  H6  BCD     1      30.450  31.040  11.980  1.00  0.00            
ATOM     18  H7  BCD     1      27.690  30.740  10.650  1.00  0.00            
ATOM     19  H8  BCD     1      26.860  30.970  12.860  1.00  0.00            
ATOM     20  H9  BCD     1      28.250  29.800  12.880  1.00  0.00            
ATOM     21  H10 BCD     1      28.930  31.020  14.470  1.00  0.00            
ATOM     22  C7  BCD     1      24.590  33.440   6.410  1.00  0.00            
ATOM     23  O6  BCD     1      24.410  31.990   6.390  1.00  0.00            
ATOM     24  C8  BCD     1      25.940  33.840   5.690  1.00  0.00            
ATOM     25  O7  BCD     1      25.890  33.390   4.310  1.00  0.00            
ATOM     26  C9  BCD     1      27.200  33.410   6.550  1.00  0.00            
ATOM     27  O8  BCD     1      28.360  34.060   6.020  1.00  0.00            
ATOM     28  C10 BCD     1      27.150  33.590   8.100  1.00  0.00            
ATOM     29  C11 BCD     1      25.700  33.140   8.520  1.00  0.00            
ATOM     30  O9  BCD     1      24.730  33.880   7.780  1.00  0.00            
ATOM     31  C12 BCD     1      25.420  33.340  10.010  1.00  0.00            
ATOM     32  O10 BCD     1      25.520  34.720  10.300  1.00  0.00            
ATOM     33  H11 BCD     1      23.740  33.930   5.930  1.00  0.00            
ATOM     34  H12 BCD     1      25.860  34.940   5.650  1.00  0.00            
ATOM     35  H13 BCD     1      25.150  32.780   4.310  1.00  0.00            
ATOM     36  H14 BCD     1      27.200  32.340   6.320  1.00  0.00            
ATOM     37  H15 BCD     1      28.360  33.920   5.070  1.00  0.00            
ATOM     38  H16 BCD     1      27.380  34.630   8.360  1.00  0.00            
ATOM     39  H17 BCD     1      25.500  32.060   8.460  1.00  0.00            
ATOM     40  H18 BCD     1      24.380  33.000  10.180  1.00  0.00            
ATOM     41  H19 BCD     1      26.090  32.710  10.600  1.00  0.00            
ATOM     42  H20 BCD     1      25.870  34.780  11.200  1.00  0.00            
ATOM     43  C13 BCD     1      21.200  29.500   5.950  1.00  0.00            
ATOM     44  O11 BCD     1      22.020  28.310   5.950  1.00  0.00            
ATOM     45  C14 BCD     1      21.530  30.390   4.720  1.00  0.00            
ATOM     46  O12 BCD     1      21.290  29.660   3.510  1.00  0.00            
ATOM     47  C15 BCD     1      22.960  30.870   4.870  1.00  0.00            
ATOM     48  O13 BCD     1      23.240  31.810   3.790  1.00  0.00            
ATOM     49  C16 BCD     1      23.090  31.620   6.230  1.00  0.00            
ATOM     50  C17 BCD     1      22.700  30.700   7.360  1.00  0.00            
ATOM     51  O14 BCD     1      21.420  30.200   7.160  1.00  0.00            
ATOM     52  C18 BCD     1      22.610  31.360   8.730  1.00  0.00            
ATOM     53  O15 BCD     1      21.840  32.540   8.840  1.00  0.00            
ATOM     54  H21 BCD     1      20.140  29.250   5.850  1.00  0.00            
ATOM     55  H22 BCD     1      20.810  31.200   4.920  1.00  0.00            
ATOM     56  H23 BCD     1      20.660  30.160   2.980  1.00  0.00            
ATOM     57  H24 BCD     1      23.570  29.970   4.730  1.00  0.00            
ATOM     58  H25 BCD     1      23.560  31.370   3.000  1.00  0.00            
ATOM     59  H26 BCD     1      22.430  32.490   6.320  1.00  0.00            
ATOM     60  H27 BCD     1      23.460  29.910   7.360  1.00  0.00            
ATOM     61  H28 BCD     1      22.210  30.600   9.420  1.00  0.00            
ATOM     62  H29 BCD     1      23.600  31.390   9.190  1.00  0.00            
ATOM     63  H30 BCD     1      21.900  32.670   9.790  1.00  0.00            
ATOM     64  C19 BCD     1      21.420  24.260   5.510  1.00  0.00            
ATOM     65  O16 BCD     1      22.630  23.950   6.230  1.00  0.00            
ATOM     66  C20 BCD     1      21.730  24.960   4.220  1.00  0.00            
ATOM     67  O17 BCD     1      22.590  24.220   3.260  1.00  0.00            
ATOM     68  C21 BCD     1      22.310  26.360   4.590  1.00  0.00            
ATOM     69  O18 BCD     1      22.490  27.200   3.390  1.00  0.00            
ATOM     70  C22 BCD     1      21.420  27.120   5.530  1.00  0.00            
ATOM     71  C23 BCD     1      21.080  26.240   6.750  1.00  0.00            
ATOM     72  O19 BCD     1      20.510  25.010   6.310  1.00  0.00            
ATOM     73  C24 BCD     1      20.000  26.810   7.680  1.00  0.00            
ATOM     74  O20 BCD     1      18.810  27.220   7.010  1.00  0.00            
ATOM     75  H31 BCD     1      21.050  23.250   5.310  1.00  0.00            
ATOM     76  H32 BCD     1      20.790  25.180   3.710  1.00  0.00            
ATOM     77  H33 BCD     1      23.050  24.890   2.750  1.00  0.00            
ATOM     78  H34 BCD     1      23.250  26.140   5.110  1.00  0.00            
ATOM     79  H35 BCD     1      22.320  28.110   3.620  1.00  0.00            
ATOM     80  H36 BCD     1      20.500  27.380   4.990  1.00  0.00            
ATOM     81  H37 BCD     1      21.930  26.030   7.400  1.00  0.00            
ATOM     82  H38 BCD     1      19.710  25.990   8.350  1.00  0.00            
ATOM     83  H39 BCD     1      20.470  27.610   8.260  1.00  0.00            
ATOM     84  H40 BCD     1      18.580  26.470   6.460  1.00  0.00            
ATOM     85  C25 BCD     1      24.610  21.760   9.030  1.00  0.00            
ATOM     86  O21 BCD     1      25.390  22.930   9.320  1.00  0.00            
ATOM     87  C26 BCD     1      24.770  21.300   7.550  1.00  0.00            
ATOM     88  O22 BCD     1      26.170  20.970   7.510  1.00  0.00            
ATOM     89  C27 BCD     1      24.220  22.400   6.580  1.00  0.00            
ATOM     90  O23 BCD     1      24.110  21.890   5.180  1.00  0.00            
ATOM     91  C28 BCD     1      22.870  22.780   6.970  1.00  0.00            
ATOM     92  C29 BCD     1      22.630  22.990   8.470  1.00  0.00            
ATOM     93  O24 BCD     1      23.220  21.960   9.250  1.00  0.00            
ATOM     94  C30 BCD     1      21.140  22.990   8.730  1.00  0.00            
ATOM     95  O25 BCD     1      20.940  23.060  10.130  1.00  0.00            
ATOM     96  H41 BCD     1      24.950  20.940   9.670  1.00  0.00            
ATOM     97  H42 BCD     1      24.160  20.420   7.330  1.00  0.00            
ATOM     98  H43 BCD     1      26.210  20.380   6.760  1.00  0.00            
ATOM     99  H44 BCD     1      24.890  23.270   6.630  1.00  0.00            
ATOM    100  H45 BCD     1      24.060  22.590   4.530  1.00  0.00            
ATOM    101  H46 BCD     1      22.140  22.020   6.660  1.00  0.00            
ATOM    102  H47 BCD     1      23.080  23.900   8.890  1.00  0.00            
ATOM    103  H48 BCD     1      20.670  23.900   8.340  1.00  0.00            
ATOM    104  H49 BCD     1      20.630  22.130   8.290  1.00  0.00            
ATOM    105  H50 BCD     1      21.510  22.420  10.560  1.00  0.00            
ATOM    106  C31 BCD     1      28.260  24.220  12.030  1.00  0.00            
ATOM    107  O26 BCD     1      28.720  25.360  11.190  1.00  0.00            
ATOM    108  C32 BCD     1      28.580  22.960  11.300  1.00  0.00            
ATOM    109  O27 BCD     1      29.910  22.710  11.000  1.00  0.00            
ATOM    110  C33 BCD     1      27.740  22.800  10.020  1.00  0.00            
ATOM    111  C34 BCD     1      26.240  22.950  10.480  1.00  0.00            
ATOM    112  C35 BCD     1      26.010  24.320  11.140  1.00  0.00            
ATOM    113  O28 BCD     1      26.840  24.360  12.290  1.00  0.00            
ATOM    114  C36 BCD     1      24.530  24.510  11.710  1.00  0.00            
ATOM    115  O29 BCD     1      24.150  23.700  12.830  1.00  0.00            
ATOM    116  O30 BCD     1      27.910  21.470   9.380  1.00  0.00            
ATOM    117  H51 BCD     1      28.730  24.110  13.010  1.00  0.00            
ATOM    118  H52 BCD     1      28.310  22.120  11.950  1.00  0.00            
ATOM    119  H53 BCD     1      29.840  22.510  10.070  1.00  0.00            
ATOM    120  H54 BCD     1      27.850  23.660   9.350  1.00  0.00            
ATOM    121  H55 BCD     1      27.260  21.480   8.680  1.00  0.00            
ATOM    122  H56 BCD     1      25.940  22.160  11.180  1.00  0.00            
ATOM    123  H57 BCD     1      26.270  25.050  10.360  1.00  0.00            
ATOM    124  H58 BCD     1      24.570  25.540  12.110  1.00  0.00            
ATOM    125  H59 BCD     1      23.770  24.480  10.920  1.00  0.00            
ATOM    126  H60 BCD     1      23.190  23.760  12.900  1.00  0.00            
ATOM    127  C37 BCD     1      30.840  28.700  11.710  1.00  0.00            
ATOM    128  O31 BCD     1      29.850  29.340  10.930  1.00  0.00            
ATOM    129  C38 BCD     1      31.540  27.700  10.870  1.00  0.00            
ATOM    130  O32 BCD     1      32.180  28.240   9.650  1.00  0.00            
ATOM    131  C39 BCD     1      30.450  26.730  10.390  1.00  0.00            
ATOM    132  O33 BCD     1      31.110  25.730   9.600  1.00  0.00            
ATOM    133  C40 BCD     1      29.870  26.070  11.640  1.00  0.00            
ATOM    134  C41 BCD     1      29.400  27.150  12.600  1.00  0.00            
ATOM    135  O34 BCD     1      30.360  28.130  12.920  1.00  0.00            
ATOM    136  C42 BCD     1      28.970  26.590  13.950  1.00  0.00            
ATOM    137  O35 BCD     1      29.940  25.850  14.690  1.00  0.00            
ATOM    138  H61 BCD     1      31.600  29.460  11.930  1.00  0.00            
ATOM    139  H62 BCD     1      32.290  27.160  11.470  1.00  0.00            
ATOM    140  H63 BCD     1      32.150  27.440   9.120  1.00  0.00            
ATOM    141  H64 BCD     1      29.700  27.320   9.840  1.00  0.00            
ATOM    142  H65 BCD     1      30.460  25.410   8.960  1.00  0.00            
ATOM    143  H66 BCD     1      30.540  25.350  12.120  1.00  0.00            
ATOM    144  H67 BCD     1      28.470  27.600  12.230  1.00  0.00            
ATOM    145  H68 BCD     1      28.600  27.410  14.580  1.00  0.00            
ATOM    146  H69 BCD     1      28.130  25.890  13.920  1.00  0.00            
ATOM    147  H70 BCD     1      30.640  26.490  14.850  1.00  0.00            
ATOM    148  Cl1 DK2     2      24.280  29.850  12.250  1.00  0.00            
ATOM    149  C1  DK2     2      24.660  28.770  10.960  1.00  0.00            
ATOM    150  C2  DK2     2      26.020  28.490  10.640  1.00  0.00            
ATOM    151  C3  DK2     2      26.360  27.660   9.540  1.00  0.00            
ATOM    152  C4  DK2     2      25.340  27.140   8.770  1.00  0.00            
ATOM    153  C5  DK2     2      25.630  26.060   7.720  1.00  0.00            
ATOM    154  O1  DK2     2      25.390  26.430   6.380  1.00  0.00            
ATOM    155  C6  DK2     2      26.090  27.620   5.900  1.00  0.00            
ATOM    156  C7  DK2     2      25.520  27.860   4.500  1.00  0.00            
ATOM    157  N1  DK2     2      26.260  28.780   3.640  1.00  0.00            
ATOM    158  C8  DK2     2      26.790  28.480   2.390  1.00  0.00            
ATOM    159  C9  DK2     2      27.140  29.710   1.820  1.00  0.00            
ATOM    160  N2  DK2     2      27.090  30.710   2.820  1.00  0.00            
ATOM    161  C10 DK2     2      26.620  30.100   3.920  1.00  0.00            
ATOM    162  C11 DK2     2      27.630  27.500   6.050  1.00  0.00            
ATOM    163  C12 DK2     2      28.170  26.410   5.370  1.00  0.00            
ATOM    164  C13 DK2     2      29.580  26.250   5.370  1.00  0.00            
ATOM    165  C14 DK2     2      30.450  27.190   6.050  1.00  0.00            
ATOM    166  Cl2 DK2     2      32.190  26.830   6.170  1.00  0.00            
ATOM    167  C15 DK2     2      29.840  28.250   6.840  1.00  0.00            
ATOM    168  C16 DK2     2      28.470  28.420   6.820  1.00  0.00            
ATOM    169  Cl3 DK2     2      27.800  29.810   7.560  1.00  0.00            
ATOM    170  C17 DK2     2      24.030  27.330   9.090  1.00  0.00            
ATOM    171  C18 DK2     2      23.630  28.240  10.120  1.00  0.00            
ATOM    172  H1  DK2     2      26.860  28.790  11.250  1.00  0.00            
ATOM    173  H2  DK2     2      27.410  27.440   9.340  1.00  0.00            
ATOM    174  H3  DK2     2      25.040  25.160   7.940  1.00  0.00            
ATOM    175  H4  DK2     2      26.640  25.660   7.850  1.00  0.00            
ATOM    176  H5  DK2     2      25.730  28.520   6.410  1.00  0.00            
ATOM    177  H6  DK2     2      24.530  28.340   4.580  1.00  0.00            
ATOM    178  H7  DK2     2      25.430  26.870   4.040  1.00  0.00            
ATOM    179  H8  DK2     2      26.710  27.480   1.980  1.00  0.00            
ATOM    180  H9  DK2     2      27.470  30.010   0.830  1.00  0.00            
ATOM    181  H10 DK2     2      26.540  30.510   4.920  1.00  0.00            
ATOM    182  H11 DK2     2      27.550  25.660   4.890  1.00  0.00            
ATOM    183  H12 DK2     2      30.080  25.470   4.810  1.00  0.00            
ATOM    184  H13 DK2     2      30.510  29.000   7.260  1.00  0.00            
ATOM    185  H14 DK2     2      23.290  26.750   8.560  1.00  0.00            
ATOM    186  H15 DK2     2      22.580  28.210  10.410  1.00  0.00            
TER
ENDMDL
MODEL        1
ATOM      1  C1  BCD     1      23.480  33.580  12.170  1.00  0.00            
ATOM      2  O1  BCD     1      22.800  32.650  11.420  1.00  0.00            
ATOM      3  C2  BCD     1      24.860  33.090  12.470  1.00  0.00            
ATOM      4  O2  BCD     1      25.600  32.700  11.280  1.00  0.00            
ATOM      5  C3  BCD     1      24.840  32.010  13.550  1.00  0.00            
ATOM      6  O3  BCD     1      26.130  31.580  14.070  1.00  0.00            
ATOM      7  C4  BCD     1      23.840  32.250  14.660  1.00  0.00            
ATOM      8  C5  BCD     1      22.520  32.790  14.200  1.00  0.00            
ATOM      9  O4  BCD     1      22.710  33.910  13.350  1.00  0.00            
ATOM     10  C6  BCD     1      21.610  33.110  15.320  1.00  0.00            
ATOM     11  O5  BCD     1      22.160  34.260  16.010  1.00  0.00            
ATOM     12  H1  BCD     1      23.490  34.500  11.570  1.00  0.00            
ATOM     13  H2  BCD     1      25.420  33.880  12.990  1.00  0.00            
ATOM     14  H3  BCD     1      26.450  32.330  11.540  1.00  0.00            
ATOM     15  H4  BCD     1      24.430  31.160  12.990  1.00  0.00            
ATOM     16  H5  BCD     1      26.010  31.160  14.920  1.00  0.00            
ATOM     17  H6  BCD     1      24.260  33.020  15.330  1.00  0.00            
ATOM     18  H7  BCD     1      22.120  31.970  13.600  1.00  0.00            
ATOM     19  H8  BCD     1      20.560  33.240  15.030  1.00  0.00            
ATOM     20  H9  BCD     1      21.490  32.180  15.900  1.00  0.00            
ATOM     21  H10 BCD     1      21.560  34.400  16.750  1.00  0.00            
ATOM     22  C7  BCD     1      20.580  32.190   7.980  1.00  0.00            
ATOM     23  O6  BCD     1      20.610  30.740   8.040  1.00  0.00            
ATOM     24  C8  BCD     1      21.990  32.630   7.840  1.00  0.00            
ATOM     25  O7  BCD     1      22.550  32.060   6.650  1.00  0.00            
ATOM     26  C9  BCD     1      22.770  32.320   9.140  1.00  0.00            
ATOM     27  O8  BCD     1      24.160  32.750   9.010  1.00  0.00            
ATOM     28  C10 BCD     1      22.120  33.070  10.250  1.00  0.00            
ATOM     29  C11 BCD     1      20.650  32.670  10.350  1.00  0.00            
ATOM     30  O9  BCD     1      19.970  32.770   9.160  1.00  0.00            
ATOM     31  C12 BCD     1      19.960  33.560  11.360  1.00  0.00            
ATOM     32  O10 BCD     1      20.010  34.950  11.060  1.00  0.00            
ATOM     33  H11 BCD     1      19.990  32.570   7.130  1.00  0.00            
ATOM     34  H12 BCD     1      21.950  33.730   7.810  1.00  0.00            
ATOM     35  H13 BCD     1      23.480  32.290   6.560  1.00  0.00            
ATOM     36  H14 BCD     1      22.600  31.270   9.420  1.00  0.00            
ATOM     37  H15 BCD     1      24.530  32.830   9.890  1.00  0.00            
ATOM     38  H16 BCD     1      22.330  34.120  10.020  1.00  0.00            
ATOM     39  H17 BCD     1      20.610  31.630  10.710  1.00  0.00            
ATOM     40  H18 BCD     1      18.910  33.240  11.380  1.00  0.00            
ATOM     41  H19 BCD     1      20.420  33.340  12.330  1.00  0.00            
ATOM     42  H20 BCD     1      19.300  35.390  11.530  1.00  0.00            
ATOM     43  C13 BCD     1      18.710  27.410   6.530  1.00  0.00            
ATOM     44  O11 BCD     1      19.720  26.760   7.320  1.00  0.00            
ATOM     45  C14 BCD     1      19.360  28.310   5.500  1.00  0.00            
ATOM     46  O12 BCD     1      19.990  27.480   4.500  1.00  0.00            
ATOM     47  C15 BCD     1      20.330  29.270   6.200  1.00  0.00            
ATOM     48  O13 BCD     1      21.080  30.030   5.280  1.00  0.00            
ATOM     49  C16 BCD     1      19.600  30.120   7.170  1.00  0.00            
ATOM     50  C17 BCD     1      18.730  29.300   8.120  1.00  0.00            
ATOM     51  O14 BCD     1      17.970  28.360   7.410  1.00  0.00            
ATOM     52  C18 BCD     1      17.740  30.170   8.930  1.00  0.00            
ATOM     53  O15 BCD     1      16.770  30.750   8.060  1.00  0.00            
ATOM     54  H21 BCD     1      18.120  26.640   6.010  1.00  0.00            
ATOM     55  H22 BCD     1      18.580  28.910   5.030  1.00  0.00            
ATOM     56  H23 BCD     1      20.280  28.100   3.820  1.00  0.00            
ATOM     57  H24 BCD     1      21.010  28.660   6.810  1.00  0.00            
ATOM     58  H25 BCD     1      21.550  30.710   5.780  1.00  0.00            
ATOM     59  H26 BCD     1      18.970  30.880   6.690  1.00  0.00            
ATOM     60  H27 BCD     1      19.450  28.780   8.770  1.00  0.00            
ATOM     61  H28 BCD     1      17.220  29.550   9.670  1.00  0.00            
ATOM     62  H29 BCD     1      18.290  30.990   9.410  1.00  0.00            
ATOM     63  H30 BCD     1      16.410  30.080   7.470  1.00  0.00            
ATOM     64  C19 BCD     1      20.570  22.960   8.430  1.00  0.00            
ATOM     65  O16 BCD     1      21.370  23.380   9.500  1.00  0.00            
ATOM     66  C20 BCD     1      21.160  23.440   7.030  1.00  0.00            
ATOM     67  O17 BCD     1      22.420  22.780   6.830  1.00  0.00            
ATOM     68  C21 BCD     1      21.160  24.970   7.060  1.00  0.00            
ATOM     69  O18 BCD     1      21.720  25.460   5.810  1.00  0.00            
ATOM     70  C22 BCD     1      19.750  25.400   7.270  1.00  0.00            
ATOM     71  C23 BCD     1      19.130  24.920   8.530  1.00  0.00            
ATOM     72  O19 BCD     1      19.280  23.530   8.740  1.00  0.00            
ATOM     73  C24 BCD     1      17.630  25.130   8.630  1.00  0.00            
ATOM     74  O20 BCD     1      17.020  24.450   7.490  1.00  0.00            
ATOM     75  H31 BCD     1      20.480  21.870   8.390  1.00  0.00            
ATOM     76  H32 BCD     1      20.490  23.110   6.230  1.00  0.00            
ATOM     77  H33 BCD     1      22.590  23.120   5.940  1.00  0.00            
ATOM     78  H34 BCD     1      21.770  25.320   7.900  1.00  0.00            
ATOM     79  H35 BCD     1      21.280  26.270   5.550  1.00  0.00            
ATOM     80  H36 BCD     1      19.230  24.990   6.390  1.00  0.00            
ATOM     81  H37 BCD     1      19.640  25.500   9.310  1.00  0.00            
ATOM     82  H38 BCD     1      17.280  24.720   9.580  1.00  0.00            
ATOM     83  H39 BCD     1      17.370  26.190   8.680  1.00  0.00            
ATOM     84  H40 BCD     1      17.370  23.550   7.480  1.00  0.00            
ATOM     85  C25 BCD     1      23.450  22.000  12.720  1.00  0.00            
ATOM     86  O21 BCD     1      23.440  23.400  13.190  1.00  0.00            
ATOM     87  C26 BCD     1      24.220  21.840  11.450  1.00  0.00            
ATOM     88  O22 BCD     1      25.590  22.350  11.610  1.00  0.00            
ATOM     89  C27 BCD     1      23.490  22.580  10.300  1.00  0.00            
ATOM     90  O23 BCD     1      24.050  22.340   8.970  1.00  0.00            
ATOM     91  C28 BCD     1      21.990  22.320  10.270  1.00  0.00            
ATOM     92  C29 BCD     1      21.400  22.480  11.640  1.00  0.00            
ATOM     93  O24 BCD     1      22.070  21.620  12.610  1.00  0.00            
ATOM     94  C30 BCD     1      19.850  22.260  11.630  1.00  0.00            
ATOM     95  O25 BCD     1      19.670  21.000  10.900  1.00  0.00            
ATOM     96  H41 BCD     1      23.870  21.300  13.450  1.00  0.00            
ATOM     97  H42 BCD     1      24.290  20.810  11.100  1.00  0.00            
ATOM     98  H43 BCD     1      26.190  21.910  11.000  1.00  0.00            
ATOM     99  H44 BCD     1      23.700  23.640  10.450  1.00  0.00            
ATOM    100  H45 BCD     1      23.360  22.480   8.320  1.00  0.00            
ATOM    101  H46 BCD     1      21.790  21.380   9.740  1.00  0.00            
ATOM    102  H47 BCD     1      21.720  23.490  11.900  1.00  0.00            
ATOM    103  H48 BCD     1      19.470  22.230  12.660  1.00  0.00            
ATOM    104  H49 BCD     1      19.590  23.210  11.140  1.00  0.00            
ATOM    105  H50 BCD     1      18.880  21.020  10.360  1.00  0.00            
ATOM    106  C31 BCD     1      24.140  25.550  16.670  1.00  0.00            
ATOM    107  O26 BCD     1      23.990  26.860  16.010  1.00  0.00            
ATOM    108  C32 BCD     1      25.310  24.830  16.010  1.00  0.00            
ATOM    109  O27 BCD     1      26.580  25.510  16.210  1.00  0.00            
ATOM    110  C33 BCD     1      24.990  24.460  14.550  1.00  0.00            
ATOM    111  C34 BCD     1      23.700  23.700  14.520  1.00  0.00            
ATOM    112  C35 BCD     1      22.510  24.550  15.210  1.00  0.00            
ATOM    113  O28 BCD     1      22.920  24.890  16.540  1.00  0.00            
ATOM    114  C36 BCD     1      21.280  23.730  15.370  1.00  0.00            
ATOM    115  O29 BCD     1      21.340  22.800  16.430  1.00  0.00            
ATOM    116  O30 BCD     1      26.090  23.700  13.980  1.00  0.00            
ATOM    117  H51 BCD     1      24.400  25.730  17.720  1.00  0.00            
ATOM    118  H52 BCD     1      25.410  23.910  16.600  1.00  0.00            
ATOM    119  H53 BCD     1      27.330  25.030  15.840  1.00  0.00            
ATOM    120  H54 BCD     1      24.790  25.310  13.890  1.00  0.00            
ATOM    121  H55 BCD     1      25.900  23.580  13.040  1.00  0.00            
ATOM    122  H56 BCD     1      23.840  22.820  15.160  1.00  0.00            
ATOM    123  H57 BCD     1      22.350  25.490  14.670  1.00  0.00            
ATOM    124  H58 BCD     1      20.540  24.450  15.740  1.00  0.00            
ATOM    125  H59 BCD     1      20.960  23.290  14.420  1.00  0.00            
ATOM    126  H60 BCD     1      21.910  23.250  17.070  1.00  0.00            
ATOM    127  C37 BCD     1      23.930  30.960  16.760  1.00  0.00            
ATOM    128  O31 BCD     1      23.750  31.020  15.360  1.00  0.00            
ATOM    129  C38 BCD     1      25.240  30.250  17.200  1.00  0.00            
ATOM    130  O32 BCD     1      26.340  31.050  16.730  1.00  0.00            
ATOM    131  C39 BCD     1      25.310  28.830  16.510  1.00  0.00            
ATOM    132  O33 BCD     1      26.470  28.150  16.810  1.00  0.00            
ATOM    133  C40 BCD     1      24.090  28.030  16.860  1.00  0.00            
ATOM    134  C41 BCD     1      22.780  28.770  16.760  1.00  0.00            
ATOM    135  O34 BCD     1      22.820  30.120  17.240  1.00  0.00            
ATOM    136  C42 BCD     1      21.660  28.140  17.460  1.00  0.00            
ATOM    137  O35 BCD     1      21.950  27.960  18.900  1.00  0.00            
ATOM    138  H61 BCD     1      23.790  31.930  17.240  1.00  0.00            
ATOM    139  H62 BCD     1      25.290  30.040  18.280  1.00  0.00            
ATOM    140  H63 BCD     1      27.180  30.640  16.910  1.00  0.00            
ATOM    141  H64 BCD     1      25.190  28.930  15.420  1.00  0.00            
ATOM    142  H65 BCD     1      26.320  27.270  16.470  1.00  0.00            
ATOM    143  H66 BCD     1      24.140  27.680  17.900  1.00  0.00            
ATOM    144  H67 BCD     1      22.470  28.700  15.710  1.00  0.00            
ATOM    145  H68 BCD     1      20.740  28.700  17.290  1.00  0.00            
ATOM    146  H69 BCD     1      21.570  27.130  17.040  1.00  0.00            
ATOM    147  H70 BCD     1      22.380  28.760  19.210  1.00  0.00            
ATOM    148  Cl1 DK2     2      19.120  31.210  13.740  1.00  0.00            
ATOM    149  C1  DK2     2      19.910  29.840  12.990  1.00  0.00            
ATOM    150  C2  DK2     2      21.150  29.460  13.420  1.00  0.00            
ATOM    151  C3  DK2     2      21.730  28.210  12.970  1.00  0.00            
ATOM    152  C4  DK2     2      21.140  27.550  11.940  1.00  0.00            
ATOM    153  C5  DK2     2      21.820  26.370  11.260  1.00  0.00            
ATOM    154  O1  DK2     2      22.360  26.700   9.970  1.00  0.00            
ATOM    155  C6  DK2     2      23.400  27.650   9.940  1.00  0.00            
ATOM    156  C7  DK2     2      23.340  28.350   8.570  1.00  0.00            
ATOM    157  N1  DK2     2      24.580  28.930   8.150  1.00  0.00            
ATOM    158  C8  DK2     2      25.070  28.820   6.880  1.00  0.00            
ATOM    159  C9  DK2     2      26.360  29.210   6.910  1.00  0.00            
ATOM    160  N2  DK2     2      26.650  29.610   8.170  1.00  0.00            
ATOM    161  C10 DK2     2      25.580  29.420   8.900  1.00  0.00            
ATOM    162  C11 DK2     2      24.670  26.740  10.160  1.00  0.00            
ATOM    163  C12 DK2     2      25.100  25.770   9.190  1.00  0.00            
ATOM    164  C13 DK2     2      26.170  24.910   9.440  1.00  0.00            
ATOM    165  C14 DK2     2      26.910  25.080  10.590  1.00  0.00            
ATOM    166  Cl2 DK2     2      28.240  24.000  11.080  1.00  0.00            
ATOM    167  C15 DK2     2      26.620  26.090  11.470  1.00  0.00            
ATOM    168  C16 DK2     2      25.500  26.880  11.330  1.00  0.00            
ATOM    169  Cl3 DK2     2      25.230  28.070  12.520  1.00  0.00            
ATOM    170  C17 DK2     2      19.910  28.040  11.420  1.00  0.00            
ATOM    171  C18 DK2     2      19.310  29.130  11.980  1.00  0.00            
ATOM    172  H1  DK2     2      21.470  29.980  14.320  1.00  0.00            
ATOM    173  H2  DK2     2      22.690  27.870  13.350  1.00  0.00            
ATOM    174  H3  DK2     2      21.080  25.560  11.200  1.00  0.00            
ATOM    175  H4  DK2     2      22.630  26.090  11.940  1.00  0.00            
ATOM    176  H5  DK2     2      23.390  28.510  10.620  1.00  0.00            
ATOM    177  H6  DK2     2      22.610  29.170   8.660  1.00  0.00            
ATOM    178  H7  DK2     2      23.030  27.620   7.810  1.00  0.00            
ATOM    179  H8  DK2     2      24.470  28.520   6.040  1.00  0.00            
ATOM    180  H9  DK2     2      27.110  29.200   6.130  1.00  0.00            
ATOM    181  H10 DK2     2      25.450  29.570   9.970  1.00  0.00            
ATOM    182  H11 DK2     2      24.610  25.680   8.220  1.00  0.00            
ATOM    183  H12 DK2     2      26.490  24.120   8.770  1.00  0.00            
ATOM    184  H13 DK2     2      27.280  26.310  12.300  1.00  0.00            
ATOM    185  H14 DK2     2      19.470  27.670  10.500  1.00  0.00            
ATOM    186  H15 DK2     2      18.400  29.530  11.530  1.00  0.00            
TER
ENDMDL
MODEL        1
ATOM      1  C1  BCD     1      19.650  35.070  11.900  1.00  0.00            
ATOM      2  O1  BCD     1      18.610  34.530  12.740  1.00  0.00            
ATOM      3  C2  BCD     1      19.670  34.310  10.530  1.00  0.00            
ATOM      4  O2  BCD     1      18.340  34.300   9.940  1.00  0.00            
ATOM      5  C3  BCD     1      20.100  32.840  10.700  1.00  0.00            
ATOM      6  O3  BCD     1      20.320  32.310   9.380  1.00  0.00            
ATOM      7  C4  BCD     1      21.430  32.820  11.420  1.00  0.00            
ATOM      8  C5  BCD     1      21.330  33.570  12.720  1.00  0.00            
ATOM      9  O4  BCD     1      20.900  34.930  12.540  1.00  0.00            
ATOM     10  C6  BCD     1      22.680  33.550  13.480  1.00  0.00            
ATOM     11  O5  BCD     1      23.700  34.040  12.630  1.00  0.00            
ATOM     12  H1  BCD     1      19.490  36.120  11.620  1.00  0.00            
ATOM     13  H2  BCD     1      20.440  34.820   9.930  1.00  0.00            
ATOM     14  H3  BCD     1      18.250  33.650   9.250  1.00  0.00            
ATOM     15  H4  BCD     1      19.280  32.310  11.200  1.00  0.00            
ATOM     16  H5  BCD     1      20.700  31.430   9.410  1.00  0.00            
ATOM     17  H6  BCD     1      22.190  33.290  10.780  1.00  0.00            
ATOM     18  H7  BCD     1      20.640  33.150  13.460  1.00  0.00            
ATOM     19  H8  BCD     1      22.540  34.250  14.320  1.00  0.00            
ATOM     20  H9  BCD     1      22.900  32.560  13.890  1.00  0.00            
ATOM     21  H10 BCD     1      23.520  34.980  12.510  1.00  0.00            
ATOM     22  C7  BCD     1      15.530  35.910  15.080  1.00  0.00            
ATOM     23  O6  BCD     1      15.360  34.620  15.540  1.00  0.00            
ATOM     24  C8  BCD     1      15.300  36.040  13.540  1.00  0.00            
ATOM     25  O7  BCD     1      13.910  35.570  13.250  1.00  0.00            
ATOM     26  C9  BCD     1      16.320  35.210  12.780  1.00  0.00            
ATOM     27  O8  BCD     1      16.110  35.390  11.370  1.00  0.00            
ATOM     28  C10 BCD     1      17.750  35.480  13.300  1.00  0.00            
ATOM     29  C11 BCD     1      17.880  35.570  14.840  1.00  0.00            
ATOM     30  O9  BCD     1      16.820  36.320  15.380  1.00  0.00            
ATOM     31  C12 BCD     1      19.170  36.110  15.330  1.00  0.00            
ATOM     32  O10 BCD     1      19.580  37.330  14.720  1.00  0.00            
ATOM     33  H11 BCD     1      14.790  36.460  15.680  1.00  0.00            
ATOM     34  H12 BCD     1      15.480  37.070  13.210  1.00  0.00            
ATOM     35  H13 BCD     1      13.340  36.340  13.250  1.00  0.00            
ATOM     36  H14 BCD     1      16.040  34.190  13.060  1.00  0.00            
ATOM     37  H15 BCD     1      16.900  35.280  10.830  1.00  0.00            
ATOM     38  H16 BCD     1      18.040  36.480  12.960  1.00  0.00            
ATOM     39  H17 BCD     1      17.690  34.540  15.140  1.00  0.00            
ATOM     40  H18 BCD     1      19.080  36.460  16.370  1.00  0.00            
ATOM     41  H19 BCD     1      19.950  35.340  15.290  1.00  0.00            
ATOM     42  H20 BCD     1      19.180  38.030  15.240  1.00  0.00            
ATOM     43  C13 BCD     1      13.620  32.550  18.600  1.00  0.00            
ATOM     44  O11 BCD     1      14.500  31.460  18.360  1.00  0.00            
ATOM     45  C14 BCD     1      12.680  32.820  17.430  1.00  0.00            
ATOM     46  O12 BCD     1      11.950  31.620  17.080  1.00  0.00            
ATOM     47  C15 BCD     1      13.450  33.450  16.210  1.00  0.00            
ATOM     48  O13 BCD     1      12.630  34.070  15.200  1.00  0.00            
ATOM     49  C16 BCD     1      14.480  34.460  16.630  1.00  0.00            
ATOM     50  C17 BCD     1      15.370  34.050  17.810  1.00  0.00            
ATOM     51  O14 BCD     1      14.500  33.640  18.890  1.00  0.00            
ATOM     52  C18 BCD     1      16.280  35.150  18.410  1.00  0.00            
ATOM     53  O15 BCD     1      15.500  36.300  18.780  1.00  0.00            
ATOM     54  H21 BCD     1      13.090  32.410  19.550  1.00  0.00            
ATOM     55  H22 BCD     1      11.980  33.590  17.780  1.00  0.00            
ATOM     56  H23 BCD     1      11.100  31.680  17.530  1.00  0.00            
ATOM     57  H24 BCD     1      14.010  32.610  15.790  1.00  0.00            
ATOM     58  H25 BCD     1      13.280  34.340  14.550  1.00  0.00            
ATOM     59  H26 BCD     1      13.990  35.390  16.960  1.00  0.00            
ATOM     60  H27 BCD     1      15.980  33.190  17.480  1.00  0.00            
ATOM     61  H28 BCD     1      16.600  34.750  19.380  1.00  0.00            
ATOM     62  H29 BCD     1      17.190  35.310  17.820  1.00  0.00            
ATOM     63  H30 BCD     1      16.080  37.050  18.930  1.00  0.00            
ATOM     64  C19 BCD     1      15.760  27.700  19.930  1.00  0.00            
ATOM     65  O16 BCD     1      16.670  27.390  18.880  1.00  0.00            
ATOM     66  C20 BCD     1      14.340  27.810  19.380  1.00  0.00            
ATOM     67  O17 BCD     1      13.990  26.540  18.670  1.00  0.00            
ATOM     68  C21 BCD     1      14.060  29.080  18.510  1.00  0.00            
ATOM     69  O18 BCD     1      12.660  29.110  18.050  1.00  0.00            
ATOM     70  C22 BCD     1      14.490  30.340  19.290  1.00  0.00            
ATOM     71  C23 BCD     1      15.860  30.190  19.880  1.00  0.00            
ATOM     72  O19 BCD     1      15.970  28.940  20.650  1.00  0.00            
ATOM     73  C24 BCD     1      16.130  31.440  20.780  1.00  0.00            
ATOM     74  O20 BCD     1      15.170  31.660  21.790  1.00  0.00            
ATOM     75  H31 BCD     1      15.880  26.860  20.630  1.00  0.00            
ATOM     76  H32 BCD     1      13.700  27.910  20.270  1.00  0.00            
ATOM     77  H33 BCD     1      13.720  25.870  19.300  1.00  0.00            
ATOM     78  H34 BCD     1      14.790  29.040  17.690  1.00  0.00            
ATOM     79  H35 BCD     1      12.540  29.980  17.670  1.00  0.00            
ATOM     80  H36 BCD     1      13.770  30.470  20.110  1.00  0.00            
ATOM     81  H37 BCD     1      16.640  30.210  19.110  1.00  0.00            
ATOM     82  H38 BCD     1      17.030  31.280  21.390  1.00  0.00            
ATOM     83  H39 BCD     1      16.330  32.320  20.150  1.00  0.00            
ATOM     84  H40 BCD     1      15.130  30.920  22.400  1.00  0.00            
ATOM     85  C25 BCD     1      19.970  24.940  18.100  1.00  0.00            
ATOM     86  O21 BCD     1      20.540  25.930  17.290  1.00  0.00            
ATOM     87  C26 BCD     1      18.650  24.460  17.590  1.00  0.00            
ATOM     88  O22 BCD     1      18.650  23.690  16.310  1.00  0.00            
ATOM     89  C27 BCD     1      17.660  25.670  17.670  1.00  0.00            
ATOM     90  O23 BCD     1      16.310  25.190  17.220  1.00  0.00            
ATOM     91  C28 BCD     1      17.490  26.200  19.090  1.00  0.00            
ATOM     92  C29 BCD     1      18.890  26.630  19.570  1.00  0.00            
ATOM     93  O24 BCD     1      19.810  25.520  19.420  1.00  0.00            
ATOM     94  C30 BCD     1      18.870  27.010  21.080  1.00  0.00            
ATOM     95  O25 BCD     1      18.290  25.960  21.930  1.00  0.00            
ATOM     96  H41 BCD     1      20.690  24.110  18.090  1.00  0.00            
ATOM     97  H42 BCD     1      18.370  23.710  18.340  1.00  0.00            
ATOM     98  H43 BCD     1      17.730  23.650  16.060  1.00  0.00            
ATOM     99  H44 BCD     1      17.980  26.470  16.990  1.00  0.00            
ATOM    100  H45 BCD     1      15.620  25.820  17.430  1.00  0.00            
ATOM    101  H46 BCD     1      17.020  25.350  19.600  1.00  0.00            
ATOM    102  H47 BCD     1      19.260  27.430  18.920  1.00  0.00            
ATOM    103  H48 BCD     1      19.950  27.150  21.230  1.00  0.00            
ATOM    104  H49 BCD     1      18.360  27.970  21.200  1.00  0.00            
ATOM    105  H50 BCD     1      19.000  25.640  22.490  1.00  0.00            
ATOM    106  C31 BCD     1      23.440  26.680  14.350  1.00  0.00            
ATOM    107  O26 BCD     1      22.590  27.650  13.820  1.00  0.00            
ATOM    108  C32 BCD     1      22.820  25.330  14.230  1.00  0.00            
ATOM    109  O27 BCD     1      22.430  25.200  12.880  1.00  0.00            
ATOM    110  C33 BCD     1      21.570  25.170  15.160  1.00  0.00            
ATOM    111  C34 BCD     1      21.780  25.650  16.620  1.00  0.00            
ATOM    112  C35 BCD     1      22.510  27.040  16.580  1.00  0.00            
ATOM    113  O28 BCD     1      23.620  27.030  15.750  1.00  0.00            
ATOM    114  C36 BCD     1      22.870  27.340  18.040  1.00  0.00            
ATOM    115  O29 BCD     1      23.740  26.370  18.750  1.00  0.00            
ATOM    116  O30 BCD     1      21.160  23.840  15.310  1.00  0.00            
ATOM    117  H51 BCD     1      24.410  26.640  13.850  1.00  0.00            
ATOM    118  H52 BCD     1      23.580  24.660  14.670  1.00  0.00            
ATOM    119  H53 BCD     1      22.270  26.090  12.560  1.00  0.00            
ATOM    120  H54 BCD     1      20.830  25.870  14.750  1.00  0.00            
ATOM    121  H55 BCD     1      20.260  23.860  15.640  1.00  0.00            
ATOM    122  H56 BCD     1      22.480  24.940  17.090  1.00  0.00            
ATOM    123  H57 BCD     1      21.820  27.850  16.320  1.00  0.00            
ATOM    124  H58 BCD     1      23.470  28.260  18.030  1.00  0.00            
ATOM    125  H59 BCD     1      21.980  27.660  18.590  1.00  0.00            
ATOM    126  H60 BCD     1      24.490  26.110  18.200  1.00  0.00            
ATOM    127  C37 BCD     1      22.880  30.920  11.260  1.00  0.00            
ATOM    128  O31 BCD     1      21.740  31.520  11.800  1.00  0.00            
ATOM    129  C38 BCD     1      22.540  29.580  10.640  1.00  0.00            
ATOM    130  O32 BCD     1      21.650  29.890   9.480  1.00  0.00            
ATOM    131  C39 BCD     1      22.000  28.580  11.690  1.00  0.00            
ATOM    132  O33 BCD     1      21.740  27.200  11.320  1.00  0.00            
ATOM    133  C40 BCD     1      23.080  28.410  12.750  1.00  0.00            
ATOM    134  C41 BCD     1      23.560  29.830  13.360  1.00  0.00            
ATOM    135  O34 BCD     1      23.910  30.740  12.310  1.00  0.00            
ATOM    136  C42 BCD     1      24.720  29.710  14.340  1.00  0.00            
ATOM    137  O35 BCD     1      25.800  29.050  13.690  1.00  0.00            
ATOM    138  H61 BCD     1      23.360  31.620  10.570  1.00  0.00            
ATOM    139  H62 BCD     1      23.510  29.170  10.340  1.00  0.00            
ATOM    140  H63 BCD     1      21.780  29.310   8.730  1.00  0.00            
ATOM    141  H64 BCD     1      21.070  28.990  12.090  1.00  0.00            
ATOM    142  H65 BCD     1      20.960  27.180  10.760  1.00  0.00            
ATOM    143  H66 BCD     1      23.960  27.920  12.310  1.00  0.00            
ATOM    144  H67 BCD     1      22.730  30.300  13.910  1.00  0.00            
ATOM    145  H68 BCD     1      25.010  30.730  14.630  1.00  0.00            
ATOM    146  H69 BCD     1      24.540  29.100  15.230  1.00  0.00            
ATOM    147  H70 BCD     1      26.310  28.610  14.370  1.00  0.00            
ATOM    148  Cl1 DK2     2      23.950  32.250  16.620  1.00  0.00            
ATOM    149  C1  DK2     2      22.290  32.030  16.710  1.00  0.00            
ATOM    150  C2  DK2     2      21.340  33.110  16.690  1.00  0.00            
ATOM    151  C3  DK2     2      19.960  32.820  16.740  1.00  0.00            
ATOM    152  C4  DK2     2      19.490  31.570  16.940  1.00  0.00            
ATOM    153  C5  DK2     2      18.000  31.290  16.930  1.00  0.00            
ATOM    154  O1  DK2     2      17.410  31.600  15.650  1.00  0.00            
ATOM    155  C6  DK2     2      17.500  30.580  14.600  1.00  0.00            
ATOM    156  C7  DK2     2      17.110  31.470  13.410  1.00  0.00            
ATOM    157  N1  DK2     2      17.250  30.860  12.110  1.00  0.00            
ATOM    158  C8  DK2     2      17.970  29.720  11.700  1.00  0.00            
ATOM    159  C9  DK2     2      17.680  29.570  10.410  1.00  0.00            
ATOM    160  N2  DK2     2      16.820  30.530   9.960  1.00  0.00            
ATOM    161  C10 DK2     2      16.650  31.330  10.990  1.00  0.00            
ATOM    162  C11 DK2     2      16.600  29.380  14.770  1.00  0.00            
ATOM    163  C12 DK2     2      15.210  29.540  14.890  1.00  0.00            
ATOM    164  C13 DK2     2      14.400  28.410  14.920  1.00  0.00            
ATOM    165  C14 DK2     2      14.970  27.160  14.710  1.00  0.00            
ATOM    166  Cl2 DK2     2      13.950  25.670  14.820  1.00  0.00            
ATOM    167  C15 DK2     2      16.330  26.990  14.570  1.00  0.00            
ATOM    168  C16 DK2     2      17.170  28.090  14.670  1.00  0.00            
ATOM    169  Cl3 DK2     2      18.920  27.780  14.770  1.00  0.00            
ATOM    170  C17 DK2     2      20.390  30.470  16.960  1.00  0.00            
ATOM    171  C18 DK2     2      21.810  30.740  16.850  1.00  0.00            
ATOM    172  H1  DK2     2      21.710  34.120  16.630  1.00  0.00            
ATOM    173  H2  DK2     2      19.230  33.600  16.550  1.00  0.00            
ATOM    174  H3  DK2     2      17.500  31.720  17.800  1.00  0.00            
ATOM    175  H4  DK2     2      17.830  30.220  17.120  1.00  0.00            
ATOM    176  H5  DK2     2      18.560  30.380  14.410  1.00  0.00            
ATOM    177  H6  DK2     2      17.740  32.370  13.370  1.00  0.00            
ATOM    178  H7  DK2     2      16.040  31.710  13.440  1.00  0.00            
ATOM    179  H8  DK2     2      18.470  29.010  12.340  1.00  0.00            
ATOM    180  H9  DK2     2      17.890  28.670   9.840  1.00  0.00            
ATOM    181  H10 DK2     2      16.120  32.270  11.000  1.00  0.00            
ATOM    182  H11 DK2     2      14.790  30.540  14.800  1.00  0.00            
ATOM    183  H12 DK2     2      13.350  28.480  15.200  1.00  0.00            
ATOM    184  H13 DK2     2      16.810  26.030  14.430  1.00  0.00            
ATOM    185  H14 DK2     2      20.010  29.460  17.020  1.00  0.00            
ATOM    186  H15 DK2     2      22.530  29.930  16.930  1.00  0.00            
TER
ENDMDL
MODEL        1
ATOM      1  C1  BCD     1      21.790  34.430  13.110  1.00  0.00            
ATOM      2  O1  BCD     1      20.940  33.580  13.970  1.00  0.00            
ATOM      3  C2  BCD     1      21.930  33.700  11.730  1.00  0.00            
ATOM      4  O2  BCD     1      20.680  33.800  10.940  1.00  0.00            
ATOM      5  C3  BCD     1      22.540  32.340  11.820  1.00  0.00            
ATOM      6  O3  BCD     1      22.680  31.810  10.520  1.00  0.00            
ATOM      7  C4  BCD     1      23.850  32.420  12.570  1.00  0.00            
ATOM      8  C5  BCD     1      23.880  33.270  13.890  1.00  0.00            
ATOM      9  O4  BCD     1      23.140  34.520  13.670  1.00  0.00            
ATOM     10  C6  BCD     1      25.300  33.520  14.510  1.00  0.00            
ATOM     11  O5  BCD     1      26.180  34.320  13.730  1.00  0.00            
ATOM     12  H1  BCD     1      21.400  35.450  13.030  1.00  0.00            
ATOM     13  H2  BCD     1      22.630  34.310  11.140  1.00  0.00            
ATOM     14  H3  BCD     1      19.920  33.990  11.500  1.00  0.00            
ATOM     15  H4  BCD     1      21.800  31.710  12.320  1.00  0.00            
ATOM     16  H5  BCD     1      23.080  30.940  10.530  1.00  0.00            
ATOM     17  H6  BCD     1      24.680  32.790  11.950  1.00  0.00            
ATOM     18  H7  BCD     1      23.390  32.640  14.640  1.00  0.00            
ATOM     19  H8  BCD     1      25.210  34.050  15.480  1.00  0.00            
ATOM     20  H9  BCD     1      25.910  32.660  14.820  1.00  0.00            
ATOM     21  H10 BCD     1      25.610  35.040  13.450  1.00  0.00            
ATOM     22  C7  BCD     1      18.350  34.310  17.020  1.00  0.00            
ATOM     23  O6  BCD     1      18.100  32.970  17.310  1.00  0.00            
ATOM     24  C8  BCD     1      17.850  34.740  15.650  1.00  0.00            
ATOM     25  O7  BCD     1      16.480  34.360  15.600  1.00  0.00            
ATOM     26  C9  BCD     1      18.670  33.960  14.570  1.00  0.00            
ATOM     27  O8  BCD     1      18.370  34.310  13.270  1.00  0.00            
ATOM     28  C10 BCD     1      20.120  34.260  14.840  1.00  0.00            
ATOM     29  C11 BCD     1      20.590  33.800  16.210  1.00  0.00            
ATOM     30  O9  BCD     1      19.750  34.450  17.110  1.00  0.00            
ATOM     31  C12 BCD     1      22.010  34.220  16.680  1.00  0.00            
ATOM     32  O10 BCD     1      22.260  35.610  16.510  1.00  0.00            
ATOM     33  H11 BCD     1      17.960  34.930  17.840  1.00  0.00            
ATOM     34  H12 BCD     1      17.980  35.830  15.520  1.00  0.00            
ATOM     35  H13 BCD     1      16.140  34.800  16.380  1.00  0.00            
ATOM     36  H14 BCD     1      18.490  32.900  14.760  1.00  0.00            
ATOM     37  H15 BCD     1      18.240  33.510  12.750  1.00  0.00            
ATOM     38  H16 BCD     1      20.250  35.350  14.740  1.00  0.00            
ATOM     39  H17 BCD     1      20.500  32.710  16.290  1.00  0.00            
ATOM     40  H18 BCD     1      22.030  33.970  17.750  1.00  0.00            
ATOM     41  H19 BCD     1      22.780  33.570  16.250  1.00  0.00            
ATOM     42  H20 BCD     1      21.660  36.070  17.100  1.00  0.00            
ATOM     43  C13 BCD     1      16.560  30.630  20.430  1.00  0.00            
ATOM     44  O11 BCD     1      17.430  29.610  19.900  1.00  0.00            
ATOM     45  C14 BCD     1      15.620  31.120  19.410  1.00  0.00            
ATOM     46  O12 BCD     1      14.690  30.050  19.140  1.00  0.00            
ATOM     47  C15 BCD     1      16.380  31.540  18.150  1.00  0.00            
ATOM     48  O13 BCD     1      15.440  31.700  17.060  1.00  0.00            
ATOM     49  C16 BCD     1      17.310  32.710  18.440  1.00  0.00            
ATOM     50  C17 BCD     1      18.140  32.340  19.660  1.00  0.00            
ATOM     51  O14 BCD     1      17.320  31.800  20.690  1.00  0.00            
ATOM     52  C18 BCD     1      19.020  33.520  20.280  1.00  0.00            
ATOM     53  O15 BCD     1      18.220  34.640  20.660  1.00  0.00            
ATOM     54  H21 BCD     1      16.120  30.330  21.390  1.00  0.00            
ATOM     55  H22 BCD     1      15.120  32.000  19.840  1.00  0.00            
ATOM     56  H23 BCD     1      14.550  29.980  18.190  1.00  0.00            
ATOM     57  H24 BCD     1      16.980  30.640  17.920  1.00  0.00            
ATOM     58  H25 BCD     1      15.710  32.380  16.440  1.00  0.00            
ATOM     59  H26 BCD     1      16.730  33.590  18.760  1.00  0.00            
ATOM     60  H27 BCD     1      18.780  31.530  19.290  1.00  0.00            
ATOM     61  H28 BCD     1      19.640  33.230  21.130  1.00  0.00            
ATOM     62  H29 BCD     1      19.700  33.930  19.520  1.00  0.00            
ATOM     63  H30 BCD     1      18.740  35.310  21.120  1.00  0.00            
ATOM     64  C19 BCD     1      18.880  25.880  20.910  1.00  0.00            
ATOM     65  O16 BCD     1      19.850  25.910  19.870  1.00  0.00            
ATOM     66  C20 BCD     1      17.480  25.900  20.330  1.00  0.00            
ATOM     67  O17 BCD     1      17.410  24.820  19.390  1.00  0.00            
ATOM     68  C21 BCD     1      17.160  27.270  19.690  1.00  0.00            
ATOM     69  O18 BCD     1      15.810  27.450  19.160  1.00  0.00            
ATOM     70  C22 BCD     1      17.450  28.460  20.640  1.00  0.00            
ATOM     71  C23 BCD     1      18.820  28.310  21.290  1.00  0.00            
ATOM     72  O19 BCD     1      19.000  26.970  21.780  1.00  0.00            
ATOM     73  C24 BCD     1      19.110  29.410  22.390  1.00  0.00            
ATOM     74  O20 BCD     1      18.160  29.420  23.390  1.00  0.00            
ATOM     75  H31 BCD     1      19.090  25.040  21.580  1.00  0.00            
ATOM     76  H32 BCD     1      16.750  25.800  21.140  1.00  0.00            
ATOM     77  H33 BCD     1      16.500  24.500  19.360  1.00  0.00            
ATOM     78  H34 BCD     1      17.820  27.270  18.820  1.00  0.00            
ATOM     79  H35 BCD     1      15.540  28.350  19.370  1.00  0.00            
ATOM     80  H36 BCD     1      16.690  28.390  21.420  1.00  0.00            
ATOM     81  H37 BCD     1      19.580  28.390  20.510  1.00  0.00            
ATOM     82  H38 BCD     1      20.160  29.320  22.700  1.00  0.00            
ATOM     83  H39 BCD     1      19.050  30.330  21.790  1.00  0.00            
ATOM     84  H40 BCD     1      18.220  28.580  23.840  1.00  0.00            
ATOM     85  C25 BCD     1      23.340  24.100  18.910  1.00  0.00            
ATOM     86  O21 BCD     1      23.600  25.140  18.010  1.00  0.00            
ATOM     87  C26 BCD     1      22.050  23.360  18.510  1.00  0.00            
ATOM     88  O22 BCD     1      22.130  22.820  17.240  1.00  0.00            
ATOM     89  C27 BCD     1      20.930  24.350  18.590  1.00  0.00            
ATOM     90  O23 BCD     1      19.740  23.630  18.250  1.00  0.00            
ATOM     91  C28 BCD     1      20.830  24.940  19.940  1.00  0.00            
ATOM     92  C29 BCD     1      22.160  25.630  20.250  1.00  0.00            
ATOM     93  O24 BCD     1      23.240  24.650  20.240  1.00  0.00            
ATOM     94  C30 BCD     1      22.060  26.340  21.570  1.00  0.00            
ATOM     95  O25 BCD     1      21.660  25.510  22.670  1.00  0.00            
ATOM     96  H41 BCD     1      24.190  23.400  19.010  1.00  0.00            
ATOM     97  H42 BCD     1      21.880  22.530  19.210  1.00  0.00            
ATOM     98  H43 BCD     1      21.260  22.480  17.010  1.00  0.00            
ATOM     99  H44 BCD     1      20.990  25.230  17.930  1.00  0.00            
ATOM    100  H45 BCD     1      18.940  24.040  18.600  1.00  0.00            
ATOM    101  H46 BCD     1      20.560  24.080  20.560  1.00  0.00            
ATOM    102  H47 BCD     1      22.380  26.440  19.550  1.00  0.00            
ATOM    103  H48 BCD     1      23.110  26.640  21.700  1.00  0.00            
ATOM    104  H49 BCD     1      21.480  27.270  21.590  1.00  0.00            
ATOM    105  H50 BCD     1      22.220  24.730  22.660  1.00  0.00            
ATOM    106  C31 BCD     1      26.580  26.520  15.400  1.00  0.00            
ATOM    107  O26 BCD     1      25.650  27.360  14.790  1.00  0.00            
ATOM    108  C32 BCD     1      26.170  25.100  15.130  1.00  0.00            
ATOM    109  O27 BCD     1      25.970  24.890  13.770  1.00  0.00            
ATOM    110  C33 BCD     1      24.830  24.790  15.900  1.00  0.00            
ATOM    111  C34 BCD     1      24.920  25.170  17.400  1.00  0.00            
ATOM    112  C35 BCD     1      25.420  26.680  17.570  1.00  0.00            
ATOM    113  O28 BCD     1      26.610  26.790  16.820  1.00  0.00            
ATOM    114  C36 BCD     1      25.600  27.110  19.020  1.00  0.00            
ATOM    115  O29 BCD     1      26.640  26.290  19.530  1.00  0.00            
ATOM    116  O30 BCD     1      24.420  23.410  15.860  1.00  0.00            
ATOM    117  H51 BCD     1      27.560  26.660  14.930  1.00  0.00            
ATOM    118  H52 BCD     1      26.990  24.440  15.450  1.00  0.00            
ATOM    119  H53 BCD     1      25.210  25.460  13.620  1.00  0.00            
ATOM    120  H54 BCD     1      24.030  25.460  15.560  1.00  0.00            
ATOM    121  H55 BCD     1      23.610  23.330  16.370  1.00  0.00            
ATOM    122  H56 BCD     1      25.620  24.480  17.880  1.00  0.00            
ATOM    123  H57 BCD     1      24.630  27.310  17.150  1.00  0.00            
ATOM    124  H58 BCD     1      25.980  28.130  19.130  1.00  0.00            
ATOM    125  H59 BCD     1      24.730  27.040  19.690  1.00  0.00            
ATOM    126  H60 BCD     1      27.390  26.260  18.940  1.00  0.00            
ATOM    127  C37 BCD     1      25.270  30.430  12.190  1.00  0.00            
ATOM    128  O31 BCD     1      24.170  31.050  12.990  1.00  0.00            
ATOM    129  C38 BCD     1      24.900  29.090  11.660  1.00  0.00            
ATOM    130  O32 BCD     1      23.670  29.170  10.910  1.00  0.00            
ATOM    131  C39 BCD     1      24.710  28.100  12.790  1.00  0.00            
ATOM    132  O33 BCD     1      24.330  26.740  12.350  1.00  0.00            
ATOM    133  C40 BCD     1      26.050  28.090  13.600  1.00  0.00            
ATOM    134  C41 BCD     1      26.460  29.480  14.050  1.00  0.00            
ATOM    135  O34 BCD     1      26.420  30.430  13.030  1.00  0.00            
ATOM    136  C42 BCD     1      27.810  29.600  14.700  1.00  0.00            
ATOM    137  O35 BCD     1      28.760  29.080  13.770  1.00  0.00            
ATOM    138  H61 BCD     1      25.450  31.110  11.350  1.00  0.00            
ATOM    139  H62 BCD     1      25.640  28.690  10.960  1.00  0.00            
ATOM    140  H63 BCD     1      23.530  28.390  10.370  1.00  0.00            
ATOM    141  H64 BCD     1      23.940  28.550  13.430  1.00  0.00            
ATOM    142  H65 BCD     1      24.940  26.490  11.650  1.00  0.00            
ATOM    143  H66 BCD     1      26.810  27.540  13.020  1.00  0.00            
ATOM    144  H67 BCD     1      25.710  29.900  14.730  1.00  0.00            
ATOM    145  H68 BCD     1      28.060  30.660  14.830  1.00  0.00            
ATOM    146  H69 BCD     1      28.020  29.120  15.660  1.00  0.00            
ATOM    147  H70 BCD     1      29.550  28.940  14.310  1.00  0.00            
ATOM    148  Cl1 DK2     2      26.130  31.600  17.830  1.00  0.00            
ATOM    149  C1  DK2     2      24.460  31.030  17.860  1.00  0.00            
ATOM    150  C2  DK2     2      23.450  31.740  18.560  1.00  0.00            
ATOM    151  C3  DK2     2      22.170  31.200  18.600  1.00  0.00            
ATOM    152  C4  DK2     2      21.930  30.020  17.900  1.00  0.00            
ATOM    153  C5  DK2     2      20.530  29.490  17.770  1.00  0.00            
ATOM    154  O1  DK2     2      19.760  30.040  16.710  1.00  0.00            
ATOM    155  C6  DK2     2      19.750  29.300  15.530  1.00  0.00            
ATOM    156  C7  DK2     2      19.230  30.300  14.470  1.00  0.00            
ATOM    157  N1  DK2     2      19.290  29.720  13.090  1.00  0.00            
ATOM    158  C8  DK2     2      20.450  29.450  12.430  1.00  0.00            
ATOM    159  C9  DK2     2      20.040  28.690  11.370  1.00  0.00            
ATOM    160  N2  DK2     2      18.710  28.780  11.150  1.00  0.00            
ATOM    161  C10 DK2     2      18.230  29.300  12.250  1.00  0.00            
ATOM    162  C11 DK2     2      18.910  27.980  15.690  1.00  0.00            
ATOM    163  C12 DK2     2      17.530  28.200  15.940  1.00  0.00            
ATOM    164  C13 DK2     2      16.670  27.020  16.030  1.00  0.00            
ATOM    165  C14 DK2     2      17.160  25.730  15.890  1.00  0.00            
ATOM    166  Cl2 DK2     2      16.180  24.310  16.090  1.00  0.00            
ATOM    167  C15 DK2     2      18.550  25.610  15.480  1.00  0.00            
ATOM    168  C16 DK2     2      19.470  26.710  15.410  1.00  0.00            
ATOM    169  Cl3 DK2     2      21.160  26.350  14.940  1.00  0.00            
ATOM    170  C17 DK2     2      22.940  29.330  17.170  1.00  0.00            
ATOM    171  C18 DK2     2      24.250  29.780  17.270  1.00  0.00            
ATOM    172  H1  DK2     2      23.660  32.680  19.060  1.00  0.00            
ATOM    173  H2  DK2     2      21.380  31.840  18.990  1.00  0.00            
ATOM    174  H3  DK2     2      19.900  29.610  18.650  1.00  0.00            
ATOM    175  H4  DK2     2      20.490  28.400  17.660  1.00  0.00            
ATOM    176  H5  DK2     2      20.800  29.050  15.310  1.00  0.00            
ATOM    177  H6  DK2     2      19.740  31.260  14.540  1.00  0.00            
ATOM    178  H7  DK2     2      18.190  30.560  14.710  1.00  0.00            
ATOM    179  H8  DK2     2      21.450  29.720  12.750  1.00  0.00            
ATOM    180  H9  DK2     2      20.700  28.180  10.690  1.00  0.00            
ATOM    181  H10 DK2     2      17.200  29.420  12.550  1.00  0.00            
ATOM    182  H11 DK2     2      17.200  29.190  16.260  1.00  0.00            
ATOM    183  H12 DK2     2      15.610  27.040  16.240  1.00  0.00            
ATOM    184  H13 DK2     2      18.930  24.620  15.270  1.00  0.00            
ATOM    185  H14 DK2     2      22.770  28.510  16.480  1.00  0.00            
ATOM    186  H15 DK2     2      25.070  29.340  16.710  1.00  0.00            
TER
ENDMDL
MODEL        1
ATOM      1  C1  BCD     1      18.350  32.350  20.890  1.00  0.00            
ATOM      2  O1  BCD     1      17.960  31.740  19.690  1.00  0.00            
ATOM      3  C2  BCD     1      19.830  31.960  21.070  1.00  0.00            
ATOM      4  O2  BCD     1      20.610  32.140  19.860  1.00  0.00            
ATOM      5  C3  BCD     1      19.900  30.450  21.540  1.00  0.00            
ATOM      6  O3  BCD     1      21.250  30.050  21.840  1.00  0.00            
ATOM      7  C4  BCD     1      18.990  30.110  22.740  1.00  0.00            
ATOM      8  C5  BCD     1      17.600  30.710  22.430  1.00  0.00            
ATOM      9  O4  BCD     1      17.600  32.010  22.020  1.00  0.00            
ATOM     10  C6  BCD     1      16.630  30.530  23.570  1.00  0.00            
ATOM     11  O5  BCD     1      17.060  31.120  24.740  1.00  0.00            
ATOM     12  H1  BCD     1      18.300  33.430  20.770  1.00  0.00            
ATOM     13  H2  BCD     1      20.250  32.540  21.900  1.00  0.00            
ATOM     14  H3  BCD     1      21.470  31.700  19.870  1.00  0.00            
ATOM     15  H4  BCD     1      19.540  29.850  20.690  1.00  0.00            
ATOM     16  H5  BCD     1      21.170  29.620  22.690  1.00  0.00            
ATOM     17  H6  BCD     1      19.390  30.690  23.580  1.00  0.00            
ATOM     18  H7  BCD     1      17.210  30.280  21.490  1.00  0.00            
ATOM     19  H8  BCD     1      15.630  30.950  23.390  1.00  0.00            
ATOM     20  H9  BCD     1      16.610  29.450  23.720  1.00  0.00            
ATOM     21  H10 BCD     1      17.190  32.060  24.580  1.00  0.00            
ATOM     22  C7  BCD     1      16.070  32.720  16.170  1.00  0.00            
ATOM     23  O6  BCD     1      16.410  31.460  15.540  1.00  0.00            
ATOM     24  C8  BCD     1      17.400  33.520  16.460  1.00  0.00            
ATOM     25  O7  BCD     1      18.260  33.620  15.300  1.00  0.00            
ATOM     26  C9  BCD     1      18.120  32.970  17.660  1.00  0.00            
ATOM     27  O8  BCD     1      19.160  33.890  18.180  1.00  0.00            
ATOM     28  C10 BCD     1      17.190  32.510  18.840  1.00  0.00            
ATOM     29  C11 BCD     1      16.050  31.620  18.330  1.00  0.00            
ATOM     30  O9  BCD     1      15.370  32.460  17.360  1.00  0.00            
ATOM     31  C12 BCD     1      15.090  31.340  19.500  1.00  0.00            
ATOM     32  O10 BCD     1      13.900  30.630  19.130  1.00  0.00            
ATOM     33  H11 BCD     1      15.550  33.340  15.430  1.00  0.00            
ATOM     34  H12 BCD     1      17.120  34.530  16.760  1.00  0.00            
ATOM     35  H13 BCD     1      18.650  34.490  15.270  1.00  0.00            
ATOM     36  H14 BCD     1      18.610  32.030  17.370  1.00  0.00            
ATOM     37  H15 BCD     1      19.710  33.390  18.790  1.00  0.00            
ATOM     38  H16 BCD     1      16.690  33.370  19.310  1.00  0.00            
ATOM     39  H17 BCD     1      16.370  30.650  17.930  1.00  0.00            
ATOM     40  H18 BCD     1      15.630  30.650  20.170  1.00  0.00            
ATOM     41  H19 BCD     1      14.800  32.260  20.030  1.00  0.00            
ATOM     42  H20 BCD     1      13.400  31.160  18.510  1.00  0.00            
ATOM     43  C13 BCD     1      15.310  28.930  12.630  1.00  0.00            
ATOM     44  O11 BCD     1      16.150  27.970  13.200  1.00  0.00            
ATOM     45  C14 BCD     1      16.180  30.120  12.160  1.00  0.00            
ATOM     46  O12 BCD     1      17.190  29.620  11.230  1.00  0.00            
ATOM     47  C15 BCD     1      16.850  30.850  13.380  1.00  0.00            
ATOM     48  O13 BCD     1      17.490  32.140  13.030  1.00  0.00            
ATOM     49  C16 BCD     1      15.730  31.110  14.380  1.00  0.00            
ATOM     50  C17 BCD     1      14.770  29.950  14.660  1.00  0.00            
ATOM     51  O14 BCD     1      14.320  29.280  13.480  1.00  0.00            
ATOM     52  C18 BCD     1      13.600  30.430  15.510  1.00  0.00            
ATOM     53  O15 BCD     1      12.600  31.130  14.780  1.00  0.00            
ATOM     54  H21 BCD     1      14.830  28.540  11.730  1.00  0.00            
ATOM     55  H22 BCD     1      15.510  30.770  11.580  1.00  0.00            
ATOM     56  H23 BCD     1      17.850  30.300  11.060  1.00  0.00            
ATOM     57  H24 BCD     1      17.560  30.200  13.920  1.00  0.00            
ATOM     58  H25 BCD     1      17.960  32.460  13.810  1.00  0.00            
ATOM     59  H26 BCD     1      15.220  32.020  14.050  1.00  0.00            
ATOM     60  H27 BCD     1      15.310  29.240  15.300  1.00  0.00            
ATOM     61  H28 BCD     1      13.200  29.460  15.850  1.00  0.00            
ATOM     62  H29 BCD     1      13.850  30.870  16.490  1.00  0.00            
ATOM     63  H30 BCD     1      11.820  31.020  15.340  1.00  0.00            
ATOM     64  C19 BCD     1      16.980  23.910  13.400  1.00  0.00            
ATOM     65  O16 BCD     1      17.580  24.100  14.650  1.00  0.00            
ATOM     66  C20 BCD     1      17.720  24.690  12.390  1.00  0.00            
ATOM     67  O17 BCD     1      19.160  24.330  12.410  1.00  0.00            
ATOM     68  C21 BCD     1      17.520  26.220  12.580  1.00  0.00            
ATOM     69  O18 BCD     1      18.100  26.970  11.560  1.00  0.00            
ATOM     70  C22 BCD     1      16.090  26.620  12.760  1.00  0.00            
ATOM     71  C23 BCD     1      15.490  25.740  13.910  1.00  0.00            
ATOM     72  O19 BCD     1      15.610  24.400  13.500  1.00  0.00            
ATOM     73  C24 BCD     1      13.960  26.070  13.970  1.00  0.00            
ATOM     74  O20 BCD     1      13.270  25.930  12.730  1.00  0.00            
ATOM     75  H31 BCD     1      16.910  22.860  13.120  1.00  0.00            
ATOM     76  H32 BCD     1      17.250  24.510  11.410  1.00  0.00            
ATOM     77  H33 BCD     1      19.580  24.980  11.840  1.00  0.00            
ATOM     78  H34 BCD     1      17.970  26.420  13.560  1.00  0.00            
ATOM     79  H35 BCD     1      17.660  27.820  11.680  1.00  0.00            
ATOM     80  H36 BCD     1      15.490  26.640  11.850  1.00  0.00            
ATOM     81  H37 BCD     1      16.030  25.990  14.830  1.00  0.00            
ATOM     82  H38 BCD     1      13.520  25.350  14.670  1.00  0.00            
ATOM     83  H39 BCD     1      13.850  27.050  14.460  1.00  0.00            
ATOM     84  H40 BCD     1      13.500  25.080  12.350  1.00  0.00            
ATOM     85  C25 BCD     1      19.120  21.920  17.800  1.00  0.00            
ATOM     86  O21 BCD     1      19.170  23.010  18.680  1.00  0.00            
ATOM     87  C26 BCD     1      20.040  22.220  16.670  1.00  0.00            
ATOM     88  O22 BCD     1      21.400  22.570  16.980  1.00  0.00            
ATOM     89  C27 BCD     1      19.400  23.220  15.750  1.00  0.00            
ATOM     90  O23 BCD     1      20.300  23.380  14.660  1.00  0.00            
ATOM     91  C28 BCD     1      18.030  22.940  15.290  1.00  0.00            
ATOM     92  C29 BCD     1      17.110  22.610  16.520  1.00  0.00            
ATOM     93  O24 BCD     1      17.770  21.570  17.330  1.00  0.00            
ATOM     94  C30 BCD     1      15.640  22.150  16.130  1.00  0.00            
ATOM     95  O25 BCD     1      14.930  21.810  17.330  1.00  0.00            
ATOM     96  H41 BCD     1      19.580  21.010  18.210  1.00  0.00            
ATOM     97  H42 BCD     1      20.150  21.260  16.130  1.00  0.00            
ATOM     98  H43 BCD     1      21.870  22.920  16.210  1.00  0.00            
ATOM     99  H44 BCD     1      19.360  24.150  16.330  1.00  0.00            
ATOM    100  H45 BCD     1      19.850  23.760  13.900  1.00  0.00            
ATOM    101  H46 BCD     1      17.930  22.050  14.660  1.00  0.00            
ATOM    102  H47 BCD     1      16.960  23.460  17.200  1.00  0.00            
ATOM    103  H48 BCD     1      15.120  23.030  15.710  1.00  0.00            
ATOM    104  H49 BCD     1      15.600  21.320  15.410  1.00  0.00            
ATOM    105  H50 BCD     1      15.060  20.880  17.520  1.00  0.00            
ATOM    106  C31 BCD     1      19.290  23.350  22.790  1.00  0.00            
ATOM    107  O26 BCD     1      19.590  24.780  22.680  1.00  0.00            
ATOM    108  C32 BCD     1      20.480  22.740  22.090  1.00  0.00            
ATOM    109  O27 BCD     1      21.690  23.090  22.650  1.00  0.00            
ATOM    110  C33 BCD     1      20.500  22.920  20.580  1.00  0.00            
ATOM    111  C34 BCD     1      19.150  22.500  19.960  1.00  0.00            
ATOM    112  C35 BCD     1      17.990  23.140  20.660  1.00  0.00            
ATOM    113  O28 BCD     1      18.070  22.880  22.090  1.00  0.00            
ATOM    114  C36 BCD     1      16.700  22.640  20.140  1.00  0.00            
ATOM    115  O29 BCD     1      16.500  21.280  20.370  1.00  0.00            
ATOM    116  O30 BCD     1      21.650  22.280  19.910  1.00  0.00            
ATOM    117  H51 BCD     1      19.290  22.940  23.810  1.00  0.00            
ATOM    118  H52 BCD     1      20.300  21.670  22.250  1.00  0.00            
ATOM    119  H53 BCD     1      22.310  23.110  21.910  1.00  0.00            
ATOM    120  H54 BCD     1      20.560  23.970  20.250  1.00  0.00            
ATOM    121  H55 BCD     1      21.600  22.410  18.960  1.00  0.00            
ATOM    122  H56 BCD     1      19.060  21.410  20.080  1.00  0.00            
ATOM    123  H57 BCD     1      18.010  24.210  20.440  1.00  0.00            
ATOM    124  H58 BCD     1      15.920  23.140  20.730  1.00  0.00            
ATOM    125  H59 BCD     1      16.450  22.900  19.110  1.00  0.00            
ATOM    126  H60 BCD     1      15.660  21.080  19.950  1.00  0.00            
ATOM    127  C37 BCD     1      19.180  28.300  24.390  1.00  0.00            
ATOM    128  O31 BCD     1      18.940  28.680  23.020  1.00  0.00            
ATOM    129  C38 BCD     1      20.540  27.740  24.590  1.00  0.00            
ATOM    130  O32 BCD     1      21.430  28.800  24.290  1.00  0.00            
ATOM    131  C39 BCD     1      20.660  26.670  23.550  1.00  0.00            
ATOM    132  O33 BCD     1      21.970  26.040  23.590  1.00  0.00            
ATOM    133  C40 BCD     1      19.620  25.640  23.800  1.00  0.00            
ATOM    134  C41 BCD     1      18.170  26.260  23.950  1.00  0.00            
ATOM    135  O34 BCD     1      18.220  27.370  24.930  1.00  0.00            
ATOM    136  C42 BCD     1      17.080  25.310  24.460  1.00  0.00            
ATOM    137  O35 BCD     1      17.510  24.740  25.690  1.00  0.00            
ATOM    138  H61 BCD     1      19.160  29.140  25.090  1.00  0.00            
ATOM    139  H62 BCD     1      20.770  27.420  25.620  1.00  0.00            
ATOM    140  H63 BCD     1      22.380  28.650  24.270  1.00  0.00            
ATOM    141  H64 BCD     1      20.500  27.080  22.540  1.00  0.00            
ATOM    142  H65 BCD     1      22.080  25.390  22.890  1.00  0.00            
ATOM    143  H66 BCD     1      19.900  25.180  24.760  1.00  0.00            
ATOM    144  H67 BCD     1      17.820  26.600  22.970  1.00  0.00            
ATOM    145  H68 BCD     1      16.070  25.730  24.500  1.00  0.00            
ATOM    146  H69 BCD     1      16.930  24.480  23.760  1.00  0.00            
ATOM    147  H70 BCD     1      17.500  25.460  26.330  1.00  0.00            
ATOM    148  Cl1 DK2     2      15.860  26.280  21.370  1.00  0.00            
ATOM    149  C1  DK2     2      16.410  27.020  19.900  1.00  0.00            
ATOM    150  C2  DK2     2      15.700  26.780  18.700  1.00  0.00            
ATOM    151  C3  DK2     2      16.240  27.230  17.500  1.00  0.00            
ATOM    152  C4  DK2     2      17.440  27.850  17.510  1.00  0.00            
ATOM    153  C5  DK2     2      18.120  28.200  16.200  1.00  0.00            
ATOM    154  O1  DK2     2      19.300  27.490  16.050  1.00  0.00            
ATOM    155  C6  DK2     2      20.070  27.820  14.830  1.00  0.00            
ATOM    156  C7  DK2     2      21.130  26.710  14.620  1.00  0.00            
ATOM    157  N1  DK2     2      22.080  26.470  15.670  1.00  0.00            
ATOM    158  C8  DK2     2      23.290  27.140  15.830  1.00  0.00            
ATOM    159  C9  DK2     2      23.690  26.810  17.120  1.00  0.00            
ATOM    160  N2  DK2     2      22.770  26.030  17.790  1.00  0.00            
ATOM    161  C10 DK2     2      21.810  25.860  16.870  1.00  0.00            
ATOM    162  C11 DK2     2      20.540  29.270  14.970  1.00  0.00            
ATOM    163  C12 DK2     2      20.790  29.840  16.210  1.00  0.00            
ATOM    164  C13 DK2     2      21.240  31.130  16.390  1.00  0.00            
ATOM    165  C14 DK2     2      21.480  31.940  15.300  1.00  0.00            
ATOM    166  Cl2 DK2     2      22.010  33.600  15.350  1.00  0.00            
ATOM    167  C15 DK2     2      21.250  31.370  14.050  1.00  0.00            
ATOM    168  C16 DK2     2      20.800  30.060  13.810  1.00  0.00            
ATOM    169  Cl3 DK2     2      20.350  29.540  12.170  1.00  0.00            
ATOM    170  C17 DK2     2      18.190  28.140  18.620  1.00  0.00            
ATOM    171  C18 DK2     2      17.680  27.670  19.840  1.00  0.00            
ATOM    172  H1  DK2     2      14.810  26.150  18.710  1.00  0.00            
ATOM    173  H2  DK2     2      15.620  27.080  16.620  1.00  0.00            
ATOM    174  H3  DK2     2      18.240  29.290  16.090  1.00  0.00            
ATOM    175  H4  DK2     2      17.470  28.000  15.330  1.00  0.00            
ATOM    176  H5  DK2     2      19.380  27.710  13.980  1.00  0.00            
ATOM    177  H6  DK2     2      21.760  27.040  13.780  1.00  0.00            
ATOM    178  H7  DK2     2      20.700  25.760  14.290  1.00  0.00            
ATOM    179  H8  DK2     2      23.700  27.780  15.060  1.00  0.00            
ATOM    180  H9  DK2     2      24.620  27.140  17.570  1.00  0.00            
ATOM    181  H10 DK2     2      20.890  25.390  17.150  1.00  0.00            
ATOM    182  H11 DK2     2      20.700  29.290  17.150  1.00  0.00            
ATOM    183  H12 DK2     2      21.360  31.590  17.370  1.00  0.00            
ATOM    184  H13 DK2     2      21.340  31.960  13.140  1.00  0.00            
ATOM    185  H14 DK2     2      19.230  28.430  18.540  1.00  0.00            
ATOM    186  H15 DK2     2      18.370  27.750  20.670  1.00  0.00            
TER
ENDMDL
MODEL        1
ATOM      1  C1  BCD     1      24.940  32.890  12.110  1.00  0.00            
ATOM      2  O1  BCD     1      23.710  32.900  12.830  1.00  0.00            
ATOM      3  C2  BCD     1      24.770  32.040  10.920  1.00  0.00            
ATOM      4  O2  BCD     1      23.750  32.610  10.090  1.00  0.00            
ATOM      5  C3  BCD     1      24.320  30.620  11.370  1.00  0.00            
ATOM      6  O3  BCD     1      24.110  29.670  10.290  1.00  0.00            
ATOM      7  C4  BCD     1      25.570  30.130  12.170  1.00  0.00            
ATOM      8  C5  BCD     1      25.780  31.020  13.440  1.00  0.00            
ATOM      9  O4  BCD     1      25.920  32.370  13.020  1.00  0.00            
ATOM     10  C6  BCD     1      27.160  30.720  14.000  1.00  0.00            
ATOM     11  O5  BCD     1      28.230  31.010  13.090  1.00  0.00            
ATOM     12  H1  BCD     1      25.150  33.920  11.830  1.00  0.00            
ATOM     13  H2  BCD     1      25.730  32.040  10.370  1.00  0.00            
ATOM     14  H3  BCD     1      23.190  33.010  10.760  1.00  0.00            
ATOM     15  H4  BCD     1      23.400  30.640  11.970  1.00  0.00            
ATOM     16  H5  BCD     1      23.590  30.000   9.550  1.00  0.00            
ATOM     17  H6  BCD     1      26.350  30.300  11.410  1.00  0.00            
ATOM     18  H7  BCD     1      25.040  30.840  14.240  1.00  0.00            
ATOM     19  H8  BCD     1      27.220  31.320  14.910  1.00  0.00            
ATOM     20  H9  BCD     1      27.310  29.700  14.380  1.00  0.00            
ATOM     21  H10 BCD     1      29.010  30.580  13.460  1.00  0.00            
ATOM     22  C7  BCD     1      21.090  35.090  15.030  1.00  0.00            
ATOM     23  O6  BCD     1      20.310  33.950  15.240  1.00  0.00            
ATOM     24  C8  BCD     1      21.200  35.520  13.600  1.00  0.00            
ATOM     25  O7  BCD     1      19.860  35.640  13.020  1.00  0.00            
ATOM     26  C9  BCD     1      22.050  34.510  12.770  1.00  0.00            
ATOM     27  O8  BCD     1      22.250  34.850  11.370  1.00  0.00            
ATOM     28  C10 BCD     1      23.370  34.140  13.430  1.00  0.00            
ATOM     29  C11 BCD     1      23.280  33.840  14.930  1.00  0.00            
ATOM     30  O9  BCD     1      22.400  34.780  15.590  1.00  0.00            
ATOM     31  C12 BCD     1      24.660  33.830  15.580  1.00  0.00            
ATOM     32  O10 BCD     1      24.600  33.750  16.950  1.00  0.00            
ATOM     33  H11 BCD     1      20.740  35.940  15.630  1.00  0.00            
ATOM     34  H12 BCD     1      21.810  36.430  13.500  1.00  0.00            
ATOM     35  H13 BCD     1      19.910  35.920  12.110  1.00  0.00            
ATOM     36  H14 BCD     1      21.410  33.620  12.820  1.00  0.00            
ATOM     37  H15 BCD     1      21.440  35.030  10.890  1.00  0.00            
ATOM     38  H16 BCD     1      24.100  34.930  13.220  1.00  0.00            
ATOM     39  H17 BCD     1      22.780  32.880  15.040  1.00  0.00            
ATOM     40  H18 BCD     1      25.220  32.980  15.180  1.00  0.00            
ATOM     41  H19 BCD     1      25.370  34.650  15.410  1.00  0.00            
ATOM     42  H20 BCD     1      25.280  34.300  17.360  1.00  0.00            
ATOM     43  C13 BCD     1      17.100  32.340  17.200  1.00  0.00            
ATOM     44  O11 BCD     1      17.370  31.110  16.420  1.00  0.00            
ATOM     45  C14 BCD     1      16.720  33.560  16.350  1.00  0.00            
ATOM     46  O12 BCD     1      15.550  33.150  15.530  1.00  0.00            
ATOM     47  C15 BCD     1      17.890  33.830  15.400  1.00  0.00            
ATOM     48  O13 BCD     1      17.670  34.990  14.470  1.00  0.00            
ATOM     49  C16 BCD     1      19.190  33.900  16.150  1.00  0.00            
ATOM     50  C17 BCD     1      19.480  32.800  17.100  1.00  0.00            
ATOM     51  O14 BCD     1      18.280  32.700  17.920  1.00  0.00            
ATOM     52  C18 BCD     1      20.700  32.900  17.990  1.00  0.00            
ATOM     53  O15 BCD     1      20.780  31.620  18.630  1.00  0.00            
ATOM     54  H21 BCD     1      16.310  32.100  17.920  1.00  0.00            
ATOM     55  H22 BCD     1      16.600  34.450  16.980  1.00  0.00            
ATOM     56  H23 BCD     1      15.250  33.970  15.150  1.00  0.00            
ATOM     57  H24 BCD     1      17.960  32.910  14.800  1.00  0.00            
ATOM     58  H25 BCD     1      18.510  35.110  14.020  1.00  0.00            
ATOM     59  H26 BCD     1      19.210  34.880  16.650  1.00  0.00            
ATOM     60  H27 BCD     1      19.620  31.840  16.580  1.00  0.00            
ATOM     61  H28 BCD     1      21.590  33.110  17.380  1.00  0.00            
ATOM     62  H29 BCD     1      20.510  33.780  18.620  1.00  0.00            
ATOM     63  H30 BCD     1      20.140  31.630  19.350  1.00  0.00            
ATOM     64  C19 BCD     1      16.060  27.230  15.930  1.00  0.00            
ATOM     65  O16 BCD     1      17.330  26.880  15.470  1.00  0.00            
ATOM     66  C20 BCD     1      15.410  28.340  15.120  1.00  0.00            
ATOM     67  O17 BCD     1      15.190  27.840  13.820  1.00  0.00            
ATOM     68  C21 BCD     1      16.280  29.550  15.090  1.00  0.00            
ATOM     69  O18 BCD     1      15.610  30.670  14.460  1.00  0.00            
ATOM     70  C22 BCD     1      16.420  30.000  16.520  1.00  0.00            
ATOM     71  C23 BCD     1      17.010  28.910  17.370  1.00  0.00            
ATOM     72  O19 BCD     1      16.190  27.710  17.350  1.00  0.00            
ATOM     73  C24 BCD     1      17.340  29.300  18.800  1.00  0.00            
ATOM     74  O20 BCD     1      16.310  29.930  19.480  1.00  0.00            
ATOM     75  H31 BCD     1      15.340  26.410  16.020  1.00  0.00            
ATOM     76  H32 BCD     1      14.410  28.490  15.550  1.00  0.00            
ATOM     77  H33 BCD     1      14.230  27.890  13.750  1.00  0.00            
ATOM     78  H34 BCD     1      17.180  29.280  14.530  1.00  0.00            
ATOM     79  H35 BCD     1      15.730  31.470  14.970  1.00  0.00            
ATOM     80  H36 BCD     1      15.460  30.390  16.890  1.00  0.00            
ATOM     81  H37 BCD     1      18.020  28.620  17.020  1.00  0.00            
ATOM     82  H38 BCD     1      17.790  28.470  19.360  1.00  0.00            
ATOM     83  H39 BCD     1      18.180  29.980  18.590  1.00  0.00            
ATOM     84  H40 BCD     1      16.540  30.080  20.400  1.00  0.00            
ATOM     85  C25 BCD     1      19.120  23.290  14.510  1.00  0.00            
ATOM     86  O21 BCD     1      20.140  23.940  13.700  1.00  0.00            
ATOM     87  C26 BCD     1      17.720  23.480  14.010  1.00  0.00            
ATOM     88  O22 BCD     1      17.580  22.890  12.790  1.00  0.00            
ATOM     89  C27 BCD     1      17.420  24.930  14.040  1.00  0.00            
ATOM     90  O23 BCD     1      15.960  25.030  13.570  1.00  0.00            
ATOM     91  C28 BCD     1      17.520  25.480  15.510  1.00  0.00            
ATOM     92  C29 BCD     1      18.850  25.260  16.010  1.00  0.00            
ATOM     93  O24 BCD     1      19.120  23.820  15.880  1.00  0.00            
ATOM     94  C30 BCD     1      19.000  25.610  17.480  1.00  0.00            
ATOM     95  O25 BCD     1      18.250  24.690  18.270  1.00  0.00            
ATOM     96  H41 BCD     1      19.450  22.260  14.670  1.00  0.00            
ATOM     97  H42 BCD     1      17.160  22.930  14.770  1.00  0.00            
ATOM     98  H43 BCD     1      16.650  22.990  12.560  1.00  0.00            
ATOM     99  H44 BCD     1      18.080  25.550  13.420  1.00  0.00            
ATOM    100  H45 BCD     1      15.700  25.950  13.710  1.00  0.00            
ATOM    101  H46 BCD     1      16.840  24.940  16.180  1.00  0.00            
ATOM    102  H47 BCD     1      19.570  25.850  15.440  1.00  0.00            
ATOM    103  H48 BCD     1      20.080  25.490  17.640  1.00  0.00            
ATOM    104  H49 BCD     1      18.910  26.680  17.690  1.00  0.00            
ATOM    105  H50 BCD     1      17.840  25.270  18.910  1.00  0.00            
ATOM    106  C31 BCD     1      24.170  23.190  12.600  1.00  0.00            
ATOM    107  O26 BCD     1      24.290  24.470  11.970  1.00  0.00            
ATOM    108  C32 BCD     1      23.020  22.440  11.920  1.00  0.00            
ATOM    109  O27 BCD     1      23.110  22.320  10.530  1.00  0.00            
ATOM    110  C33 BCD     1      21.650  23.090  12.170  1.00  0.00            
ATOM    111  C34 BCD     1      21.400  23.280  13.680  1.00  0.00            
ATOM    112  C35 BCD     1      22.580  23.980  14.300  1.00  0.00            
ATOM    113  O28 BCD     1      23.780  23.280  13.980  1.00  0.00            
ATOM    114  C36 BCD     1      22.440  23.850  15.850  1.00  0.00            
ATOM    115  O29 BCD     1      23.500  24.470  16.470  1.00  0.00            
ATOM    116  O30 BCD     1      20.530  22.470  11.530  1.00  0.00            
ATOM    117  H51 BCD     1      25.150  22.710  12.540  1.00  0.00            
ATOM    118  H52 BCD     1      23.080  21.430  12.340  1.00  0.00            
ATOM    119  H53 BCD     1      22.190  22.320  10.250  1.00  0.00            
ATOM    120  H54 BCD     1      21.820  24.100  11.770  1.00  0.00            
ATOM    121  H55 BCD     1      19.790  23.070  11.670  1.00  0.00            
ATOM    122  H56 BCD     1      21.280  22.260  14.060  1.00  0.00            
ATOM    123  H57 BCD     1      22.580  25.040  14.020  1.00  0.00            
ATOM    124  H58 BCD     1      21.550  24.330  16.270  1.00  0.00            
ATOM    125  H59 BCD     1      22.340  22.790  16.100  1.00  0.00            
ATOM    126  H60 BCD     1      24.230  24.320  15.860  1.00  0.00            
ATOM    127  C37 BCD     1      26.550  27.940  12.100  1.00  0.00            
ATOM    128  O31 BCD     1      25.440  28.740  12.380  1.00  0.00            
ATOM    129  C38 BCD     1      26.530  27.270  10.750  1.00  0.00            
ATOM    130  O32 BCD     1      26.430  28.290   9.700  1.00  0.00            
ATOM    131  C39 BCD     1      25.410  26.130  10.740  1.00  0.00            
ATOM    132  O33 BCD     1      25.530  25.330   9.610  1.00  0.00            
ATOM    133  C40 BCD     1      25.530  25.240  12.010  1.00  0.00            
ATOM    134  C41 BCD     1      25.820  25.960  13.320  1.00  0.00            
ATOM    135  O34 BCD     1      26.810  26.940  13.070  1.00  0.00            
ATOM    136  C42 BCD     1      26.370  25.080  14.480  1.00  0.00            
ATOM    137  O35 BCD     1      26.540  25.900  15.690  1.00  0.00            
ATOM    138  H61 BCD     1      27.430  28.600  12.090  1.00  0.00            
ATOM    139  H62 BCD     1      27.490  26.750  10.570  1.00  0.00            
ATOM    140  H63 BCD     1      25.600  28.750   9.890  1.00  0.00            
ATOM    141  H64 BCD     1      24.450  26.660  10.830  1.00  0.00            
ATOM    142  H65 BCD     1      25.670  25.890   8.840  1.00  0.00            
ATOM    143  H66 BCD     1      26.260  24.470  11.750  1.00  0.00            
ATOM    144  H67 BCD     1      24.930  26.550  13.560  1.00  0.00            
ATOM    145  H68 BCD     1      25.580  24.350  14.680  1.00  0.00            
ATOM    146  H69 BCD     1      27.360  24.690  14.220  1.00  0.00            
ATOM    147  H70 BCD     1      27.030  26.640  15.320  1.00  0.00            
ATOM    148  Cl1 DK2     2      25.610  29.030  16.540  1.00  0.00            
ATOM    149  C1  DK2     2      23.930  28.970  16.170  1.00  0.00            
ATOM    150  C2  DK2     2      23.330  27.860  15.580  1.00  0.00            
ATOM    151  C3  DK2     2      22.020  27.850  15.280  1.00  0.00            
ATOM    152  C4  DK2     2      21.270  29.060  15.330  1.00  0.00            
ATOM    153  C5  DK2     2      19.870  29.150  14.910  1.00  0.00            
ATOM    154  O1  DK2     2      19.780  30.050  13.800  1.00  0.00            
ATOM    155  C6  DK2     2      20.390  29.520  12.580  1.00  0.00            
ATOM    156  C7  DK2     2      20.610  30.780  11.640  1.00  0.00            
ATOM    157  N1  DK2     2      19.420  31.400  11.120  1.00  0.00            
ATOM    158  C8  DK2     2      19.010  31.380   9.740  1.00  0.00            
ATOM    159  C9  DK2     2      17.720  31.900   9.760  1.00  0.00            
ATOM    160  N2  DK2     2      17.430  32.380  11.010  1.00  0.00            
ATOM    161  C10 DK2     2      18.430  32.030  11.790  1.00  0.00            
ATOM    162  C11 DK2     2      19.610  28.320  11.960  1.00  0.00            
ATOM    163  C12 DK2     2      18.210  28.320  11.900  1.00  0.00            
ATOM    164  C13 DK2     2      17.540  27.190  11.460  1.00  0.00            
ATOM    165  C14 DK2     2      18.280  26.060  11.010  1.00  0.00            
ATOM    166  Cl2 DK2     2      17.360  24.680  10.390  1.00  0.00            
ATOM    167  C15 DK2     2      19.710  26.040  10.960  1.00  0.00            
ATOM    168  C16 DK2     2      20.340  27.150  11.470  1.00  0.00            
ATOM    169  Cl3 DK2     2      22.060  27.190  11.540  1.00  0.00            
ATOM    170  C17 DK2     2      21.900  30.220  15.830  1.00  0.00            
ATOM    171  C18 DK2     2      23.220  30.230  16.260  1.00  0.00            
ATOM    172  H1  DK2     2      23.920  26.950  15.430  1.00  0.00            
ATOM    173  H2  DK2     2      21.510  27.010  14.830  1.00  0.00            
ATOM    174  H3  DK2     2      19.210  29.650  15.630  1.00  0.00            
ATOM    175  H4  DK2     2      19.330  28.210  14.690  1.00  0.00            
ATOM    176  H5  DK2     2      21.430  29.180  12.660  1.00  0.00            
ATOM    177  H6  DK2     2      21.150  30.410  10.760  1.00  0.00            
ATOM    178  H7  DK2     2      21.220  31.470  12.240  1.00  0.00            
ATOM    179  H8  DK2     2      19.560  30.890   8.950  1.00  0.00            
ATOM    180  H9  DK2     2      17.050  32.020   8.920  1.00  0.00            
ATOM    181  H10 DK2     2      18.440  32.250  12.850  1.00  0.00            
ATOM    182  H11 DK2     2      17.670  29.170  12.300  1.00  0.00            
ATOM    183  H12 DK2     2      16.460  27.140  11.440  1.00  0.00            
ATOM    184  H13 DK2     2      20.320  25.220  10.570  1.00  0.00            
ATOM    185  H14 DK2     2      21.340  31.150  15.810  1.00  0.00            
ATOM    186  H15 DK2     2      23.700  31.170  16.520  1.00  0.00            
TER
ENDMDL
MODEL        1
ATOM      1  C1  BCD     1      25.990  31.280  13.440  1.00  0.00            
ATOM      2  O1  BCD     1      25.030  30.340  13.570  1.00  0.00            
ATOM      3  C2  BCD     1      27.020  30.890  12.380  1.00  0.00            
ATOM      4  O2  BCD     1      26.440  30.750  11.070  1.00  0.00            
ATOM      5  C3  BCD     1      27.670  29.580  12.750  1.00  0.00            
ATOM      6  O3  BCD     1      28.640  29.280  11.780  1.00  0.00            
ATOM      7  C4  BCD     1      28.260  29.720  14.180  1.00  0.00            
ATOM      8  C5  BCD     1      27.360  30.420  15.210  1.00  0.00            
ATOM      9  O4  BCD     1      26.740  31.560  14.680  1.00  0.00            
ATOM     10  C6  BCD     1      28.180  30.810  16.430  1.00  0.00            
ATOM     11  O5  BCD     1      29.160  31.800  16.100  1.00  0.00            
ATOM     12  H1  BCD     1      25.520  32.220  13.130  1.00  0.00            
ATOM     13  H2  BCD     1      27.770  31.690  12.390  1.00  0.00            
ATOM     14  H3  BCD     1      26.830  31.490  10.600  1.00  0.00            
ATOM     15  H4  BCD     1      26.980  28.720  12.690  1.00  0.00            
ATOM     16  H5  BCD     1      28.150  29.120  10.970  1.00  0.00            
ATOM     17  H6  BCD     1      29.210  30.260  14.100  1.00  0.00            
ATOM     18  H7  BCD     1      26.580  29.750  15.590  1.00  0.00            
ATOM     19  H8  BCD     1      27.510  31.150  17.230  1.00  0.00            
ATOM     20  H9  BCD     1      28.700  29.890  16.740  1.00  0.00            
ATOM     21  H10 BCD     1      29.900  31.520  16.650  1.00  0.00            
ATOM     22  C7  BCD     1      20.910  30.080  13.390  1.00  0.00            
ATOM     23  O6  BCD     1      21.100  28.690  13.040  1.00  0.00            
ATOM     24  C8  BCD     1      21.600  30.950  12.310  1.00  0.00            
ATOM     25  O7  BCD     1      20.950  30.720  11.020  1.00  0.00            
ATOM     26  C9  BCD     1      23.110  30.600  12.140  1.00  0.00            
ATOM     27  O8  BCD     1      23.690  31.360  11.100  1.00  0.00            
ATOM     28  C10 BCD     1      23.720  30.870  13.570  1.00  0.00            
ATOM     29  C11 BCD     1      22.900  30.190  14.670  1.00  0.00            
ATOM     30  O9  BCD     1      21.520  30.430  14.570  1.00  0.00            
ATOM     31  C12 BCD     1      23.340  30.350  16.120  1.00  0.00            
ATOM     32  O10 BCD     1      23.170  31.720  16.530  1.00  0.00            
ATOM     33  H11 BCD     1      19.850  30.340  13.520  1.00  0.00            
ATOM     34  H12 BCD     1      21.490  31.980  12.700  1.00  0.00            
ATOM     35  H13 BCD     1      20.910  29.770  10.880  1.00  0.00            
ATOM     36  H14 BCD     1      23.210  29.530  11.890  1.00  0.00            
ATOM     37  H15 BCD     1      24.580  31.010  10.980  1.00  0.00            
ATOM     38  H16 BCD     1      23.710  31.940  13.810  1.00  0.00            
ATOM     39  H17 BCD     1      23.030  29.120  14.460  1.00  0.00            
ATOM     40  H18 BCD     1      22.780  29.650  16.760  1.00  0.00            
ATOM     41  H19 BCD     1      24.400  30.100  16.240  1.00  0.00            
ATOM     42  H20 BCD     1      23.830  31.920  17.200  1.00  0.00            
ATOM     43  C13 BCD     1      18.760  25.480  11.920  1.00  0.00            
ATOM     44  O11 BCD     1      19.770  24.560  12.320  1.00  0.00            
ATOM     45  C14 BCD     1      19.320  26.290  10.770  1.00  0.00            
ATOM     46  O12 BCD     1      19.830  25.390   9.760  1.00  0.00            
ATOM     47  C15 BCD     1      20.400  27.210  11.310  1.00  0.00            
ATOM     48  O13 BCD     1      20.850  28.080  10.160  1.00  0.00            
ATOM     49  C16 BCD     1      19.930  28.080  12.520  1.00  0.00            
ATOM     50  C17 BCD     1      19.400  27.080  13.600  1.00  0.00            
ATOM     51  O14 BCD     1      18.380  26.270  13.030  1.00  0.00            
ATOM     52  C18 BCD     1      18.800  27.700  14.750  1.00  0.00            
ATOM     53  O15 BCD     1      17.870  28.740  14.510  1.00  0.00            
ATOM     54  H21 BCD     1      17.900  24.900  11.560  1.00  0.00            
ATOM     55  H22 BCD     1      18.560  26.930  10.310  1.00  0.00            
ATOM     56  H23 BCD     1      20.100  25.900   8.990  1.00  0.00            
ATOM     57  H24 BCD     1      21.200  26.590  11.730  1.00  0.00            
ATOM     58  H25 BCD     1      21.000  27.640   9.330  1.00  0.00            
ATOM     59  H26 BCD     1      19.200  28.820  12.170  1.00  0.00            
ATOM     60  H27 BCD     1      20.150  26.350  13.950  1.00  0.00            
ATOM     61  H28 BCD     1      18.250  26.930  15.310  1.00  0.00            
ATOM     62  H29 BCD     1      19.560  28.060  15.460  1.00  0.00            
ATOM     63  H30 BCD     1      18.030  29.420  15.170  1.00  0.00            
ATOM     64  C19 BCD     1      20.540  20.560  12.970  1.00  0.00            
ATOM     65  O16 BCD     1      21.950  20.880  12.790  1.00  0.00            
ATOM     66  C20 BCD     1      19.880  20.870  11.600  1.00  0.00            
ATOM     67  O17 BCD     1      20.530  20.110  10.590  1.00  0.00            
ATOM     68  C21 BCD     1      19.780  22.360  11.370  1.00  0.00            
ATOM     69  O18 BCD     1      18.890  22.700  10.270  1.00  0.00            
ATOM     70  C22 BCD     1      19.290  23.260  12.550  1.00  0.00            
ATOM     71  C23 BCD     1      20.080  22.840  13.790  1.00  0.00            
ATOM     72  O19 BCD     1      19.930  21.390  13.940  1.00  0.00            
ATOM     73  C24 BCD     1      19.630  23.480  15.010  1.00  0.00            
ATOM     74  O20 BCD     1      20.440  23.310  16.150  1.00  0.00            
ATOM     75  H31 BCD     1      20.390  19.540  13.330  1.00  0.00            
ATOM     76  H32 BCD     1      18.860  20.530  11.800  1.00  0.00            
ATOM     77  H33 BCD     1      20.160  19.220  10.540  1.00  0.00            
ATOM     78  H34 BCD     1      20.810  22.570  11.070  1.00  0.00            
ATOM     79  H35 BCD     1      19.090  23.620  10.030  1.00  0.00            
ATOM     80  H36 BCD     1      18.220  23.110  12.710  1.00  0.00            
ATOM     81  H37 BCD     1      21.150  23.030  13.620  1.00  0.00            
ATOM     82  H38 BCD     1      19.590  24.550  14.790  1.00  0.00            
ATOM     83  H39 BCD     1      18.630  23.080  15.230  1.00  0.00            
ATOM     84  H40 BCD     1      20.400  24.030  16.780  1.00  0.00            
ATOM     85  C25 BCD     1      25.770  19.280  13.570  1.00  0.00            
ATOM     86  O21 BCD     1      26.140  20.680  13.810  1.00  0.00            
ATOM     87  C26 BCD     1      25.260  19.030  12.230  1.00  0.00            
ATOM     88  O22 BCD     1      26.380  19.170  11.300  1.00  0.00            
ATOM     89  C27 BCD     1      24.000  19.880  11.880  1.00  0.00            
ATOM     90  O23 BCD     1      23.530  19.480  10.600  1.00  0.00            
ATOM     91  C28 BCD     1      22.920  19.790  12.950  1.00  0.00            
ATOM     92  C29 BCD     1      23.540  19.830  14.340  1.00  0.00            
ATOM     93  O24 BCD     1      24.700  18.950  14.470  1.00  0.00            
ATOM     94  C30 BCD     1      22.600  19.420  15.500  1.00  0.00            
ATOM     95  O25 BCD     1      23.260  19.580  16.730  1.00  0.00            
ATOM     96  H41 BCD     1      26.560  18.560  13.830  1.00  0.00            
ATOM     97  H42 BCD     1      24.970  17.970  12.140  1.00  0.00            
ATOM     98  H43 BCD     1      26.140  18.740  10.480  1.00  0.00            
ATOM     99  H44 BCD     1      24.360  20.910  11.880  1.00  0.00            
ATOM    100  H45 BCD     1      22.620  19.730  10.410  1.00  0.00            
ATOM    101  H46 BCD     1      22.430  18.810  12.880  1.00  0.00            
ATOM    102  H47 BCD     1      23.840  20.850  14.620  1.00  0.00            
ATOM    103  H48 BCD     1      21.780  20.140  15.430  1.00  0.00            
ATOM    104  H49 BCD     1      22.150  18.440  15.340  1.00  0.00            
ATOM    105  H50 BCD     1      23.690  18.750  16.940  1.00  0.00            
ATOM    106  C31 BCD     1      29.630  22.540  15.260  1.00  0.00            
ATOM    107  O26 BCD     1      29.230  23.790  14.740  1.00  0.00            
ATOM    108  C32 BCD     1      29.850  21.540  14.140  1.00  0.00            
ATOM    109  O27 BCD     1      30.810  22.060  13.250  1.00  0.00            
ATOM    110  C33 BCD     1      28.490  21.250  13.440  1.00  0.00            
ATOM    111  C34 BCD     1      27.410  20.870  14.460  1.00  0.00            
ATOM    112  C35 BCD     1      27.250  21.850  15.600  1.00  0.00            
ATOM    113  O28 BCD     1      28.590  22.020  16.090  1.00  0.00            
ATOM    114  C36 BCD     1      26.200  21.450  16.670  1.00  0.00            
ATOM    115  O29 BCD     1      26.550  20.230  17.340  1.00  0.00            
ATOM    116  O30 BCD     1      28.580  20.180  12.540  1.00  0.00            
ATOM    117  H51 BCD     1      30.500  22.670  15.910  1.00  0.00            
ATOM    118  H52 BCD     1      30.220  20.620  14.620  1.00  0.00            
ATOM    119  H53 BCD     1      30.710  23.010  13.230  1.00  0.00            
ATOM    120  H54 BCD     1      28.030  22.050  12.840  1.00  0.00            
ATOM    121  H55 BCD     1      27.810  20.020  12.000  1.00  0.00            
ATOM    122  H56 BCD     1      27.740  19.930  14.930  1.00  0.00            
ATOM    123  H57 BCD     1      26.840  22.760  15.140  1.00  0.00            
ATOM    124  H58 BCD     1      26.080  22.220  17.450  1.00  0.00            
ATOM    125  H59 BCD     1      25.170  21.320  16.320  1.00  0.00            
ATOM    126  H60 BCD     1      27.490  20.080  17.160  1.00  0.00            
ATOM    127  C37 BCD     1      29.800  27.880  15.040  1.00  0.00            
ATOM    128  O31 BCD     1      28.550  28.330  14.540  1.00  0.00            
ATOM    129  C38 BCD     1      30.580  27.160  13.920  1.00  0.00            
ATOM    130  O32 BCD     1      30.830  27.870  12.710  1.00  0.00            
ATOM    131  C39 BCD     1      29.920  25.760  13.700  1.00  0.00            
ATOM    132  O33 BCD     1      30.500  24.900  12.750  1.00  0.00            
ATOM    133  C40 BCD     1      30.050  24.990  15.010  1.00  0.00            
ATOM    134  C41 BCD     1      29.330  25.680  16.100  1.00  0.00            
ATOM    135  O34 BCD     1      29.710  27.070  16.210  1.00  0.00            
ATOM    136  C42 BCD     1      29.580  25.130  17.470  1.00  0.00            
ATOM    137  O35 BCD     1      30.960  24.930  17.800  1.00  0.00            
ATOM    138  H61 BCD     1      30.400  28.760  15.280  1.00  0.00            
ATOM    139  H62 BCD     1      31.580  27.000  14.340  1.00  0.00            
ATOM    140  H63 BCD     1      29.900  28.050  12.510  1.00  0.00            
ATOM    141  H64 BCD     1      28.880  25.850  13.380  1.00  0.00            
ATOM    142  H65 BCD     1      30.470  25.320  11.880  1.00  0.00            
ATOM    143  H66 BCD     1      31.070  24.680  15.260  1.00  0.00            
ATOM    144  H67 BCD     1      28.270  25.640  15.830  1.00  0.00            
ATOM    145  H68 BCD     1      29.160  25.800  18.230  1.00  0.00            
ATOM    146  H69 BCD     1      29.070  24.170  17.570  1.00  0.00            
ATOM    147  H70 BCD     1      31.030  24.950  18.760  1.00  0.00            
ATOM    148  Cl1 DK2     2      26.120  26.520  19.590  1.00  0.00            
ATOM    149  C1  DK2     2      25.770  26.260  17.930  1.00  0.00            
ATOM    150  C2  DK2     2      25.830  27.440  17.090  1.00  0.00            
ATOM    151  C3  DK2     2      25.400  27.310  15.790  1.00  0.00            
ATOM    152  C4  DK2     2      25.000  26.080  15.210  1.00  0.00            
ATOM    153  C5  DK2     2      24.540  25.970  13.780  1.00  0.00            
ATOM    154  O1  DK2     2      25.700  25.910  12.910  1.00  0.00            
ATOM    155  C6  DK2     2      25.500  25.080  11.760  1.00  0.00            
ATOM    156  C7  DK2     2      26.820  24.400  11.360  1.00  0.00            
ATOM    157  N1  DK2     2      26.730  23.460  10.240  1.00  0.00            
ATOM    158  C8  DK2     2      26.300  22.180  10.300  1.00  0.00            
ATOM    159  C9  DK2     2      26.420  21.650   9.040  1.00  0.00            
ATOM    160  N2  DK2     2      26.640  22.680   8.120  1.00  0.00            
ATOM    161  C10 DK2     2      26.920  23.740   8.860  1.00  0.00            
ATOM    162  C11 DK2     2      24.880  25.960  10.670  1.00  0.00            
ATOM    163  C12 DK2     2      25.470  27.230  10.450  1.00  0.00            
ATOM    164  C13 DK2     2      25.070  28.110   9.410  1.00  0.00            
ATOM    165  C14 DK2     2      24.080  27.600   8.490  1.00  0.00            
ATOM    166  Cl2 DK2     2      23.570  28.600   7.120  1.00  0.00            
ATOM    167  C15 DK2     2      23.650  26.290   8.640  1.00  0.00            
ATOM    168  C16 DK2     2      24.010  25.440   9.710  1.00  0.00            
ATOM    169  Cl3 DK2     2      23.370  23.800   9.690  1.00  0.00            
ATOM    170  C17 DK2     2      24.760  25.070  16.110  1.00  0.00            
ATOM    171  C18 DK2     2      25.080  25.140  17.450  1.00  0.00            
ATOM    172  H1  DK2     2      26.220  28.360  17.500  1.00  0.00            
ATOM    173  H2  DK2     2      25.370  28.170  15.130  1.00  0.00            
ATOM    174  H3  DK2     2      23.850  26.750  13.440  1.00  0.00            
ATOM    175  H4  DK2     2      24.070  24.980  13.690  1.00  0.00            
ATOM    176  H5  DK2     2      24.780  24.280  11.970  1.00  0.00            
ATOM    177  H6  DK2     2      27.230  23.940  12.270  1.00  0.00            
ATOM    178  H7  DK2     2      27.400  25.260  11.000  1.00  0.00            
ATOM    179  H8  DK2     2      26.150  21.700  11.250  1.00  0.00            
ATOM    180  H9  DK2     2      26.120  20.640   8.790  1.00  0.00            
ATOM    181  H10 DK2     2      26.950  24.770   8.530  1.00  0.00            
ATOM    182  H11 DK2     2      26.190  27.620  11.160  1.00  0.00            
ATOM    183  H12 DK2     2      25.540  29.080   9.370  1.00  0.00            
ATOM    184  H13 DK2     2      23.010  25.930   7.840  1.00  0.00            
ATOM    185  H14 DK2     2      24.400  24.110  15.740  1.00  0.00            
ATOM    186  H15 DK2     2      24.900  24.250  18.040  1.00  0.00            
TER
ENDMDL
MODEL        1
ATOM      1  C1  BCD     1      14.010  35.370  10.530  1.00  0.00            
ATOM      2  O1  BCD     1      13.780  34.630   9.350  1.00  0.00            
ATOM      3  C2  BCD     1      15.390  35.840  10.410  1.00  0.00            
ATOM      4  O2  BCD     1      15.610  36.790   9.410  1.00  0.00            
ATOM      5  C3  BCD     1      16.270  34.680  10.460  1.00  0.00            
ATOM      6  O3  BCD     1      17.550  35.220  10.370  1.00  0.00            
ATOM      7  C4  BCD     1      16.050  33.870  11.650  1.00  0.00            
ATOM      8  C5  BCD     1      14.610  33.450  11.750  1.00  0.00            
ATOM      9  O4  BCD     1      13.760  34.550  11.670  1.00  0.00            
ATOM     10  C6  BCD     1      14.220  32.690  12.940  1.00  0.00            
ATOM     11  O5  BCD     1      14.340  33.460  14.100  1.00  0.00            
ATOM     12  H1  BCD     1      13.320  36.210  10.650  1.00  0.00            
ATOM     13  H2  BCD     1      15.610  36.460  11.290  1.00  0.00            
ATOM     14  H3  BCD     1      16.570  36.890   9.450  1.00  0.00            
ATOM     15  H4  BCD     1      16.050  33.970   9.650  1.00  0.00            
ATOM     16  H5  BCD     1      18.180  34.700  10.880  1.00  0.00            
ATOM     17  H6  BCD     1      16.270  34.480  12.540  1.00  0.00            
ATOM     18  H7  BCD     1      14.480  32.730  10.930  1.00  0.00            
ATOM     19  H8  BCD     1      13.180  32.400  12.740  1.00  0.00            
ATOM     20  H9  BCD     1      14.790  31.750  12.930  1.00  0.00            
ATOM     21  H10 BCD     1      13.800  32.960  14.720  1.00  0.00            
ATOM     22  C7  BCD     1      10.910  33.900   6.410  1.00  0.00            
ATOM     23  O6  BCD     1      11.660  32.710   6.200  1.00  0.00            
ATOM     24  C8  BCD     1      11.800  35.120   6.110  1.00  0.00            
ATOM     25  O7  BCD     1      12.220  35.030   4.710  1.00  0.00            
ATOM     26  C9  BCD     1      12.990  35.180   7.100  1.00  0.00            
ATOM     27  O8  BCD     1      13.750  36.400   6.980  1.00  0.00            
ATOM     28  C10 BCD     1      12.600  34.940   8.550  1.00  0.00            
ATOM     29  C11 BCD     1      11.560  33.840   8.740  1.00  0.00            
ATOM     30  O9  BCD     1      10.490  34.020   7.790  1.00  0.00            
ATOM     31  C12 BCD     1      10.930  33.930  10.120  1.00  0.00            
ATOM     32  O10 BCD     1       9.940  32.950  10.410  1.00  0.00            
ATOM     33  H11 BCD     1      10.020  33.870   5.780  1.00  0.00            
ATOM     34  H12 BCD     1      11.150  35.970   6.340  1.00  0.00            
ATOM     35  H13 BCD     1      12.200  34.100   4.450  1.00  0.00            
ATOM     36  H14 BCD     1      13.660  34.370   6.790  1.00  0.00            
ATOM     37  H15 BCD     1      14.520  36.230   7.540  1.00  0.00            
ATOM     38  H16 BCD     1      12.190  35.900   8.900  1.00  0.00            
ATOM     39  H17 BCD     1      12.020  32.840   8.690  1.00  0.00            
ATOM     40  H18 BCD     1      11.740  33.860  10.860  1.00  0.00            
ATOM     41  H19 BCD     1      10.410  34.900  10.190  1.00  0.00            
ATOM     42  H20 BCD     1       9.030  33.120  10.150  1.00  0.00            
ATOM     43  C13 BCD     1      11.540  29.130   4.320  1.00  0.00            
ATOM     44  O11 BCD     1      12.930  28.950   4.690  1.00  0.00            
ATOM     45  C14 BCD     1      11.240  30.370   3.400  1.00  0.00            
ATOM     46  O12 BCD     1      11.900  30.190   2.130  1.00  0.00            
ATOM     47  C15 BCD     1      11.760  31.590   4.070  1.00  0.00            
ATOM     48  O13 BCD     1      11.590  32.750   3.270  1.00  0.00            
ATOM     49  C16 BCD     1      11.050  31.690   5.470  1.00  0.00            
ATOM     50  C17 BCD     1      11.030  30.340   6.260  1.00  0.00            
ATOM     51  O14 BCD     1      10.780  29.220   5.480  1.00  0.00            
ATOM     52  C18 BCD     1       9.990  30.380   7.370  1.00  0.00            
ATOM     53  O15 BCD     1       8.730  30.540   6.820  1.00  0.00            
ATOM     54  H21 BCD     1      11.220  28.270   3.730  1.00  0.00            
ATOM     55  H22 BCD     1      10.160  30.450   3.240  1.00  0.00            
ATOM     56  H23 BCD     1      12.850  30.220   2.260  1.00  0.00            
ATOM     57  H24 BCD     1      12.830  31.550   4.290  1.00  0.00            
ATOM     58  H25 BCD     1      12.060  32.590   2.450  1.00  0.00            
ATOM     59  H26 BCD     1      10.010  31.970   5.270  1.00  0.00            
ATOM     60  H27 BCD     1      12.030  30.270   6.700  1.00  0.00            
ATOM     61  H28 BCD     1      10.060  29.500   8.020  1.00  0.00            
ATOM     62  H29 BCD     1      10.150  31.240   8.030  1.00  0.00            
ATOM     63  H30 BCD     1       8.460  31.460   6.790  1.00  0.00            
ATOM     64  C19 BCD     1      16.110  26.580   3.490  1.00  0.00            
ATOM     65  O16 BCD     1      16.670  26.800   4.760  1.00  0.00            
ATOM     66  C20 BCD     1      15.960  27.970   2.860  1.00  0.00            
ATOM     67  O17 BCD     1      17.170  28.670   2.800  1.00  0.00            
ATOM     68  C21 BCD     1      14.900  28.840   3.490  1.00  0.00            
ATOM     69  O18 BCD     1      14.630  30.040   2.750  1.00  0.00            
ATOM     70  C22 BCD     1      13.630  28.110   3.800  1.00  0.00            
ATOM     71  C23 BCD     1      13.900  26.750   4.420  1.00  0.00            
ATOM     72  O19 BCD     1      14.790  26.030   3.600  1.00  0.00            
ATOM     73  C24 BCD     1      12.600  25.960   4.600  1.00  0.00            
ATOM     74  O20 BCD     1      12.020  25.480   3.410  1.00  0.00            
ATOM     75  H31 BCD     1      16.700  25.890   2.880  1.00  0.00            
ATOM     76  H32 BCD     1      15.700  27.790   1.800  1.00  0.00            
ATOM     77  H33 BCD     1      17.080  29.380   2.160  1.00  0.00            
ATOM     78  H34 BCD     1      15.360  29.100   4.460  1.00  0.00            
ATOM     79  H35 BCD     1      15.250  30.280   2.050  1.00  0.00            
ATOM     80  H36 BCD     1      13.080  28.020   2.850  1.00  0.00            
ATOM     81  H37 BCD     1      14.360  26.800   5.420  1.00  0.00            
ATOM     82  H38 BCD     1      12.880  25.090   5.220  1.00  0.00            
ATOM     83  H39 BCD     1      11.800  26.480   5.130  1.00  0.00            
ATOM     84  H40 BCD     1      11.080  25.340   3.560  1.00  0.00            
ATOM     85  C25 BCD     1      19.880  25.760   7.190  1.00  0.00            
ATOM     86  O21 BCD     1      19.370  26.660   8.160  1.00  0.00            
ATOM     87  C26 BCD     1      20.250  26.560   5.980  1.00  0.00            
ATOM     88  O22 BCD     1      21.240  27.540   6.370  1.00  0.00            
ATOM     89  C27 BCD     1      19.000  27.130   5.320  1.00  0.00            
ATOM     90  O23 BCD     1      19.310  27.710   4.060  1.00  0.00            
ATOM     91  C28 BCD     1      17.900  26.140   5.120  1.00  0.00            
ATOM     92  C29 BCD     1      17.620  25.370   6.410  1.00  0.00            
ATOM     93  O24 BCD     1      18.900  24.760   6.800  1.00  0.00            
ATOM     94  C30 BCD     1      16.660  24.180   6.290  1.00  0.00            
ATOM     95  O25 BCD     1      16.360  23.540   7.520  1.00  0.00            
ATOM     96  H41 BCD     1      20.770  25.240   7.570  1.00  0.00            
ATOM     97  H42 BCD     1      20.680  25.850   5.260  1.00  0.00            
ATOM     98  H43 BCD     1      21.530  27.940   5.540  1.00  0.00            
ATOM     99  H44 BCD     1      18.630  27.900   6.020  1.00  0.00            
ATOM    100  H45 BCD     1      18.540  28.150   3.700  1.00  0.00            
ATOM    101  H46 BCD     1      18.210  25.340   4.430  1.00  0.00            
ATOM    102  H47 BCD     1      17.260  26.120   7.120  1.00  0.00            
ATOM    103  H48 BCD     1      15.750  24.730   5.990  1.00  0.00            
ATOM    104  H49 BCD     1      16.990  23.470   5.530  1.00  0.00            
ATOM    105  H50 BCD     1      17.180  23.180   7.870  1.00  0.00            
ATOM    106  C31 BCD     1      19.750  27.850  11.850  1.00  0.00            
ATOM    107  O26 BCD     1      19.260  29.050  11.300  1.00  0.00            
ATOM    108  C32 BCD     1      21.130  27.580  11.180  1.00  0.00            
ATOM    109  O27 BCD     1      21.980  28.690  11.450  1.00  0.00            
ATOM    110  C33 BCD     1      20.860  27.530   9.710  1.00  0.00            
ATOM    111  C34 BCD     1      19.820  26.480   9.450  1.00  0.00            
ATOM    112  C35 BCD     1      18.550  26.610  10.320  1.00  0.00            
ATOM    113  O28 BCD     1      18.990  26.720  11.620  1.00  0.00            
ATOM    114  C36 BCD     1      17.740  25.350  10.230  1.00  0.00            
ATOM    115  O29 BCD     1      16.760  25.330  11.290  1.00  0.00            
ATOM    116  O30 BCD     1      22.040  27.140   9.040  1.00  0.00            
ATOM    117  H51 BCD     1      19.930  27.930  12.920  1.00  0.00            
ATOM    118  H52 BCD     1      21.530  26.620  11.550  1.00  0.00            
ATOM    119  H53 BCD     1      22.760  28.580  10.900  1.00  0.00            
ATOM    120  H54 BCD     1      20.430  28.470   9.320  1.00  0.00            
ATOM    121  H55 BCD     1      21.770  27.300   8.130  1.00  0.00            
ATOM    122  H56 BCD     1      20.340  25.550   9.700  1.00  0.00            
ATOM    123  H57 BCD     1      17.870  27.420  10.040  1.00  0.00            
ATOM    124  H58 BCD     1      17.200  25.420   9.280  1.00  0.00            
ATOM    125  H59 BCD     1      18.290  24.400  10.280  1.00  0.00            
ATOM    126  H60 BCD     1      17.140  25.890  11.970  1.00  0.00            
ATOM    127  C37 BCD     1      17.830  32.660  12.810  1.00  0.00            
ATOM    128  O31 BCD     1      16.990  32.820  11.640  1.00  0.00            
ATOM    129  C38 BCD     1      19.280  32.670  12.350  1.00  0.00            
ATOM    130  O32 BCD     1      19.560  33.900  11.700  1.00  0.00            
ATOM    131  C39 BCD     1      19.600  31.350  11.560  1.00  0.00            
ATOM    132  O33 BCD     1      21.000  31.290  11.430  1.00  0.00            
ATOM    133  C40 BCD     1      19.070  30.130  12.260  1.00  0.00            
ATOM    134  C41 BCD     1      17.590  30.290  12.630  1.00  0.00            
ATOM    135  O34 BCD     1      17.490  31.420  13.510  1.00  0.00            
ATOM    136  C42 BCD     1      17.040  29.080  13.390  1.00  0.00            
ATOM    137  O35 BCD     1      15.780  29.430  13.990  1.00  0.00            
ATOM    138  H61 BCD     1      17.640  33.440  13.550  1.00  0.00            
ATOM    139  H62 BCD     1      19.920  32.600  13.240  1.00  0.00            
ATOM    140  H63 BCD     1      20.510  33.920  11.540  1.00  0.00            
ATOM    141  H64 BCD     1      19.310  31.370  10.500  1.00  0.00            
ATOM    142  H65 BCD     1      21.240  30.370  11.290  1.00  0.00            
ATOM    143  H66 BCD     1      19.640  30.080  13.200  1.00  0.00            
ATOM    144  H67 BCD     1      16.930  30.450  11.770  1.00  0.00            
ATOM    145  H68 BCD     1      17.080  28.250  12.670  1.00  0.00            
ATOM    146  H69 BCD     1      17.760  28.850  14.190  1.00  0.00            
ATOM    147  H70 BCD     1      16.070  30.080  14.630  1.00  0.00            
ATOM    148  Cl1 DK2     2      12.250  27.110   7.920  1.00  0.00            
ATOM    149  C1  DK2     2      13.660  28.100   8.310  1.00  0.00            
ATOM    150  C2  DK2     2      14.940  27.520   8.150  1.00  0.00            
ATOM    151  C3  DK2     2      16.080  28.290   8.240  1.00  0.00            
ATOM    152  C4  DK2     2      15.950  29.670   8.500  1.00  0.00            
ATOM    153  C5  DK2     2      17.180  30.570   8.720  1.00  0.00            
ATOM    154  O1  DK2     2      18.190  30.690   7.720  1.00  0.00            
ATOM    155  C6  DK2     2      17.570  31.260   6.520  1.00  0.00            
ATOM    156  C7  DK2     2      18.430  30.840   5.290  1.00  0.00            
ATOM    157  N1  DK2     2      19.850  31.080   5.520  1.00  0.00            
ATOM    158  C8  DK2     2      20.620  31.910   4.720  1.00  0.00            
ATOM    159  C9  DK2     2      21.880  31.760   5.060  1.00  0.00            
ATOM    160  N2  DK2     2      21.950  30.990   6.180  1.00  0.00            
ATOM    161  C10 DK2     2      20.720  30.540   6.470  1.00  0.00            
ATOM    162  C11 DK2     2      17.570  32.800   6.600  1.00  0.00            
ATOM    163  C12 DK2     2      18.510  33.500   7.330  1.00  0.00            
ATOM    164  C13 DK2     2      18.470  34.900   7.460  1.00  0.00            
ATOM    165  C14 DK2     2      17.480  35.610   6.790  1.00  0.00            
ATOM    166  Cl2 DK2     2      17.470  37.400   6.860  1.00  0.00            
ATOM    167  C15 DK2     2      16.620  34.930   5.910  1.00  0.00            
ATOM    168  C16 DK2     2      16.650  33.540   5.800  1.00  0.00            
ATOM    169  Cl3 DK2     2      15.540  32.760   4.670  1.00  0.00            
ATOM    170  C17 DK2     2      14.720  30.220   8.760  1.00  0.00            
ATOM    171  C18 DK2     2      13.580  29.430   8.820  1.00  0.00            
ATOM    172  H1  DK2     2      15.000  26.440   8.010  1.00  0.00            
ATOM    173  H2  DK2     2      17.080  27.870   8.140  1.00  0.00            
ATOM    174  H3  DK2     2      17.640  30.100   9.600  1.00  0.00            
ATOM    175  H4  DK2     2      16.850  31.580   8.970  1.00  0.00            
ATOM    176  H5  DK2     2      16.580  30.820   6.340  1.00  0.00            
ATOM    177  H6  DK2     2      18.000  31.300   4.400  1.00  0.00            
ATOM    178  H7  DK2     2      18.150  29.800   5.090  1.00  0.00            
ATOM    179  H8  DK2     2      20.180  32.420   3.880  1.00  0.00            
ATOM    180  H9  DK2     2      22.800  32.210   4.710  1.00  0.00            
ATOM    181  H10 DK2     2      20.450  29.890   7.290  1.00  0.00            
ATOM    182  H11 DK2     2      19.280  33.040   7.940  1.00  0.00            
ATOM    183  H12 DK2     2      19.170  35.400   8.110  1.00  0.00            
ATOM    184  H13 DK2     2      15.980  35.640   5.370  1.00  0.00            
ATOM    185  H14 DK2     2      14.690  31.300   8.820  1.00  0.00            
ATOM    186  H15 DK2     2      12.600  29.870   9.010  1.00  0.00            
TER
ENDMDL
MODEL        1
ATOM      1  C1  BCD     1      21.740  29.450  23.690  1.00  0.00            
ATOM      2  O1  BCD     1      21.160  29.440  22.410  1.00  0.00            
ATOM      3  C2  BCD     1      23.190  28.990  23.630  1.00  0.00            
ATOM      4  O2  BCD     1      23.890  29.830  22.680  1.00  0.00            
ATOM      5  C3  BCD     1      23.160  27.530  23.190  1.00  0.00            
ATOM      6  O3  BCD     1      24.560  27.040  23.220  1.00  0.00            
ATOM      7  C4  BCD     1      22.260  26.710  24.070  1.00  0.00            
ATOM      8  C5  BCD     1      20.850  27.280  24.080  1.00  0.00            
ATOM      9  O4  BCD     1      20.990  28.610  24.510  1.00  0.00            
ATOM     10  C6  BCD     1      19.940  26.540  25.080  1.00  0.00            
ATOM     11  O5  BCD     1      20.540  26.250  26.320  1.00  0.00            
ATOM     12  H1  BCD     1      21.840  30.410  24.200  1.00  0.00            
ATOM     13  H2  BCD     1      23.660  29.120  24.610  1.00  0.00            
ATOM     14  H3  BCD     1      24.770  29.490  22.490  1.00  0.00            
ATOM     15  H4  BCD     1      22.950  27.470  22.110  1.00  0.00            
ATOM     16  H5  BCD     1      25.130  27.370  22.530  1.00  0.00            
ATOM     17  H6  BCD     1      22.760  26.550  25.030  1.00  0.00            
ATOM     18  H7  BCD     1      20.430  27.170  23.070  1.00  0.00            
ATOM     19  H8  BCD     1      19.080  27.220  25.210  1.00  0.00            
ATOM     20  H9  BCD     1      19.610  25.610  24.610  1.00  0.00            
ATOM     21  H10 BCD     1      19.970  25.570  26.710  1.00  0.00            
ATOM     22  C7  BCD     1      18.870  32.140  20.350  1.00  0.00            
ATOM     23  O6  BCD     1      18.900  31.270  19.260  1.00  0.00            
ATOM     24  C8  BCD     1      20.330  32.560  20.630  1.00  0.00            
ATOM     25  O7  BCD     1      20.910  33.180  19.510  1.00  0.00            
ATOM     26  C9  BCD     1      21.160  31.350  21.010  1.00  0.00            
ATOM     27  O8  BCD     1      22.460  31.850  21.570  1.00  0.00            
ATOM     28  C10 BCD     1      20.460  30.670  22.180  1.00  0.00            
ATOM     29  C11 BCD     1      18.990  30.350  21.860  1.00  0.00            
ATOM     30  O9  BCD     1      18.350  31.510  21.490  1.00  0.00            
ATOM     31  C12 BCD     1      18.130  29.710  22.950  1.00  0.00            
ATOM     32  O10 BCD     1      16.810  29.460  22.440  1.00  0.00            
ATOM     33  H11 BCD     1      18.250  33.010  20.120  1.00  0.00            
ATOM     34  H12 BCD     1      20.250  33.210  21.510  1.00  0.00            
ATOM     35  H13 BCD     1      21.750  33.550  19.810  1.00  0.00            
ATOM     36  H14 BCD     1      21.210  30.680  20.140  1.00  0.00            
ATOM     37  H15 BCD     1      22.960  31.150  22.010  1.00  0.00            
ATOM     38  H16 BCD     1      20.400  31.240  23.110  1.00  0.00            
ATOM     39  H17 BCD     1      18.820  29.570  21.110  1.00  0.00            
ATOM     40  H18 BCD     1      18.560  28.760  23.300  1.00  0.00            
ATOM     41  H19 BCD     1      18.130  30.420  23.780  1.00  0.00            
ATOM     42  H20 BCD     1      16.510  30.330  22.190  1.00  0.00            
ATOM     43  C13 BCD     1      17.220  30.750  15.490  1.00  0.00            
ATOM     44  O11 BCD     1      17.980  29.530  15.330  1.00  0.00            
ATOM     45  C14 BCD     1      18.110  31.990  15.650  1.00  0.00            
ATOM     46  O12 BCD     1      18.800  32.340  14.460  1.00  0.00            
ATOM     47  C15 BCD     1      18.950  31.810  16.910  1.00  0.00            
ATOM     48  O13 BCD     1      19.900  32.850  17.140  1.00  0.00            
ATOM     49  C16 BCD     1      18.080  31.630  18.210  1.00  0.00            
ATOM     50  C17 BCD     1      17.110  30.540  17.980  1.00  0.00            
ATOM     51  O14 BCD     1      16.440  30.630  16.690  1.00  0.00            
ATOM     52  C18 BCD     1      16.040  30.280  19.100  1.00  0.00            
ATOM     53  O15 BCD     1      15.120  31.350  19.190  1.00  0.00            
ATOM     54  H21 BCD     1      16.570  30.890  14.620  1.00  0.00            
ATOM     55  H22 BCD     1      17.360  32.760  15.870  1.00  0.00            
ATOM     56  H23 BCD     1      19.620  32.690  14.830  1.00  0.00            
ATOM     57  H24 BCD     1      19.520  30.870  16.870  1.00  0.00            
ATOM     58  H25 BCD     1      20.320  32.750  17.990  1.00  0.00            
ATOM     59  H26 BCD     1      17.480  32.480  18.540  1.00  0.00            
ATOM     60  H27 BCD     1      17.660  29.590  17.970  1.00  0.00            
ATOM     61  H28 BCD     1      15.480  29.390  18.810  1.00  0.00            
ATOM     62  H29 BCD     1      16.530  30.200  20.080  1.00  0.00            
ATOM     63  H30 BCD     1      14.860  31.330  20.120  1.00  0.00            
ATOM     64  C19 BCD     1      18.940  26.370  13.010  1.00  0.00            
ATOM     65  O16 BCD     1      19.850  25.980  14.070  1.00  0.00            
ATOM     66  C20 BCD     1      19.330  27.750  12.420  1.00  0.00            
ATOM     67  O17 BCD     1      20.630  27.700  11.840  1.00  0.00            
ATOM     68  C21 BCD     1      19.250  28.830  13.440  1.00  0.00            
ATOM     69  O18 BCD     1      19.740  30.150  13.160  1.00  0.00            
ATOM     70  C22 BCD     1      17.900  28.870  14.060  1.00  0.00            
ATOM     71  C23 BCD     1      17.330  27.540  14.460  1.00  0.00            
ATOM     72  O19 BCD     1      17.560  26.570  13.420  1.00  0.00            
ATOM     73  C24 BCD     1      15.900  27.510  14.690  1.00  0.00            
ATOM     74  O20 BCD     1      15.110  27.760  13.500  1.00  0.00            
ATOM     75  H31 BCD     1      18.890  25.660  12.180  1.00  0.00            
ATOM     76  H32 BCD     1      18.650  27.970  11.590  1.00  0.00            
ATOM     77  H33 BCD     1      20.820  28.530  11.400  1.00  0.00            
ATOM     78  H34 BCD     1      19.930  28.550  14.250  1.00  0.00            
ATOM     79  H35 BCD     1      19.680  30.740  13.920  1.00  0.00            
ATOM     80  H36 BCD     1      17.270  29.420  13.360  1.00  0.00            
ATOM     81  H37 BCD     1      17.880  27.090  15.300  1.00  0.00            
ATOM     82  H38 BCD     1      15.650  26.560  15.180  1.00  0.00            
ATOM     83  H39 BCD     1      15.780  28.340  15.400  1.00  0.00            
ATOM     84  H40 BCD     1      14.760  28.650  13.520  1.00  0.00            
ATOM     85  C25 BCD     1      22.540  23.010  14.930  1.00  0.00            
ATOM     86  O21 BCD     1      22.300  23.120  16.310  1.00  0.00            
ATOM     87  C26 BCD     1      23.100  24.270  14.330  1.00  0.00            
ATOM     88  O22 BCD     1      24.350  24.470  14.930  1.00  0.00            
ATOM     89  C27 BCD     1      22.090  25.410  14.410  1.00  0.00            
ATOM     90  O23 BCD     1      22.590  26.540  13.590  1.00  0.00            
ATOM     91  C28 BCD     1      20.760  24.950  13.770  1.00  0.00            
ATOM     92  C29 BCD     1      20.320  23.650  14.350  1.00  0.00            
ATOM     93  O24 BCD     1      21.310  22.600  14.360  1.00  0.00            
ATOM     94  C30 BCD     1      19.120  23.060  13.570  1.00  0.00            
ATOM     95  O25 BCD     1      18.720  21.790  14.130  1.00  0.00            
ATOM     96  H41 BCD     1      23.200  22.150  14.770  1.00  0.00            
ATOM     97  H42 BCD     1      23.430  24.100  13.300  1.00  0.00            
ATOM     98  H43 BCD     1      24.630  25.290  14.520  1.00  0.00            
ATOM     99  H44 BCD     1      21.860  25.670  15.450  1.00  0.00            
ATOM    100  H45 BCD     1      21.890  26.690  12.950  1.00  0.00            
ATOM    101  H46 BCD     1      20.860  24.870  12.680  1.00  0.00            
ATOM    102  H47 BCD     1      20.000  23.800  15.390  1.00  0.00            
ATOM    103  H48 BCD     1      18.250  23.720  13.660  1.00  0.00            
ATOM    104  H49 BCD     1      19.300  22.980  12.490  1.00  0.00            
ATOM    105  H50 BCD     1      18.600  21.900  15.080  1.00  0.00            
ATOM    106  C31 BCD     1      23.210  21.420  19.960  1.00  0.00            
ATOM    107  O26 BCD     1      22.780  22.620  20.580  1.00  0.00            
ATOM    108  C32 BCD     1      24.390  21.690  19.040  1.00  0.00            
ATOM    109  O27 BCD     1      25.500  22.250  19.830  1.00  0.00            
ATOM    110  C33 BCD     1      23.970  22.660  17.930  1.00  0.00            
ATOM    111  C34 BCD     1      22.840  22.070  17.100  1.00  0.00            
ATOM    112  C35 BCD     1      21.750  21.580  18.030  1.00  0.00            
ATOM    113  O28 BCD     1      22.210  20.850  19.190  1.00  0.00            
ATOM    114  C36 BCD     1      20.720  20.720  17.340  1.00  0.00            
ATOM    115  O29 BCD     1      21.260  19.500  17.060  1.00  0.00            
ATOM    116  O30 BCD     1      24.990  22.950  17.010  1.00  0.00            
ATOM    117  H51 BCD     1      23.460  20.680  20.720  1.00  0.00            
ATOM    118  H52 BCD     1      24.660  20.680  18.700  1.00  0.00            
ATOM    119  H53 BCD     1      26.280  22.440  19.310  1.00  0.00            
ATOM    120  H54 BCD     1      23.650  23.620  18.370  1.00  0.00            
ATOM    121  H55 BCD     1      24.740  23.640  16.390  1.00  0.00            
ATOM    122  H56 BCD     1      23.190  21.200  16.530  1.00  0.00            
ATOM    123  H57 BCD     1      21.300  22.510  18.370  1.00  0.00            
ATOM    124  H58 BCD     1      19.820  20.660  17.970  1.00  0.00            
ATOM    125  H59 BCD     1      20.340  21.250  16.450  1.00  0.00            
ATOM    126  H60 BCD     1      21.910  19.490  16.350  1.00  0.00            
ATOM    127  C37 BCD     1      22.190  24.330  24.160  1.00  0.00            
ATOM    128  O31 BCD     1      22.180  25.450  23.340  1.00  0.00            
ATOM    129  C38 BCD     1      23.610  23.760  24.020  1.00  0.00            
ATOM    130  O32 BCD     1      24.550  24.710  24.440  1.00  0.00            
ATOM    131  C39 BCD     1      23.870  23.380  22.630  1.00  0.00            
ATOM    132  O33 BCD     1      25.120  22.520  22.540  1.00  0.00            
ATOM    133  C40 BCD     1      22.730  22.530  22.050  1.00  0.00            
ATOM    134  C41 BCD     1      21.230  22.960  22.420  1.00  0.00            
ATOM    135  O34 BCD     1      21.140  23.410  23.790  1.00  0.00            
ATOM    136  C42 BCD     1      20.220  21.800  22.230  1.00  0.00            
ATOM    137  O35 BCD     1      20.060  21.000  23.370  1.00  0.00            
ATOM    138  H61 BCD     1      21.950  24.590  25.200  1.00  0.00            
ATOM    139  H62 BCD     1      23.610  22.910  24.720  1.00  0.00            
ATOM    140  H63 BCD     1      24.400  25.530  23.960  1.00  0.00            
ATOM    141  H64 BCD     1      23.830  24.260  21.990  1.00  0.00            
ATOM    142  H65 BCD     1      25.360  22.360  21.620  1.00  0.00            
ATOM    143  H66 BCD     1      22.920  21.510  22.420  1.00  0.00            
ATOM    144  H67 BCD     1      20.930  23.780  21.770  1.00  0.00            
ATOM    145  H68 BCD     1      19.230  22.170  21.910  1.00  0.00            
ATOM    146  H69 BCD     1      20.560  21.100  21.460  1.00  0.00            
ATOM    147  H70 BCD     1      20.840  21.150  23.920  1.00  0.00            
ATOM    148  Cl1 DK2     2      15.880  26.460  17.990  1.00  0.00            
ATOM    149  C1  DK2     2      17.520  26.290  18.550  1.00  0.00            
ATOM    150  C2  DK2     2      18.470  25.560  17.820  1.00  0.00            
ATOM    151  C3  DK2     2      19.780  25.490  18.260  1.00  0.00            
ATOM    152  C4  DK2     2      20.150  26.080  19.540  1.00  0.00            
ATOM    153  C5  DK2     2      21.610  26.020  20.000  1.00  0.00            
ATOM    154  O1  DK2     2      22.300  27.200  19.740  1.00  0.00            
ATOM    155  C6  DK2     2      22.470  27.650  18.390  1.00  0.00            
ATOM    156  C7  DK2     2      23.460  26.640  17.630  1.00  0.00            
ATOM    157  N1  DK2     2      24.820  26.530  18.220  1.00  0.00            
ATOM    158  C8  DK2     2      25.230  25.660  19.280  1.00  0.00            
ATOM    159  C9  DK2     2      26.540  26.020  19.530  1.00  0.00            
ATOM    160  N2  DK2     2      27.020  26.780  18.510  1.00  0.00            
ATOM    161  C10 DK2     2      25.960  27.170  17.810  1.00  0.00            
ATOM    162  C11 DK2     2      23.070  29.080  18.320  1.00  0.00            
ATOM    163  C12 DK2     2      24.020  29.490  19.380  1.00  0.00            
ATOM    164  C13 DK2     2      24.590  30.770  19.270  1.00  0.00            
ATOM    165  C14 DK2     2      24.080  31.700  18.320  1.00  0.00            
ATOM    166  Cl2 DK2     2      24.900  33.260  18.230  1.00  0.00            
ATOM    167  C15 DK2     2      23.140  31.290  17.360  1.00  0.00            
ATOM    168  C16 DK2     2      22.680  29.980  17.330  1.00  0.00            
ATOM    169  Cl3 DK2     2      21.820  29.320  15.980  1.00  0.00            
ATOM    170  C17 DK2     2      19.190  26.810  20.210  1.00  0.00            
ATOM    171  C18 DK2     2      17.900  26.940  19.730  1.00  0.00            
ATOM    172  H1  DK2     2      18.160  25.200  16.840  1.00  0.00            
ATOM    173  H2  DK2     2      20.550  24.930  17.750  1.00  0.00            
ATOM    174  H3  DK2     2      22.110  25.190  19.490  1.00  0.00            
ATOM    175  H4  DK2     2      21.560  25.720  21.060  1.00  0.00            
ATOM    176  H5  DK2     2      21.500  27.710  17.860  1.00  0.00            
ATOM    177  H6  DK2     2      23.760  27.090  16.670  1.00  0.00            
ATOM    178  H7  DK2     2      23.050  25.640  17.440  1.00  0.00            
ATOM    179  H8  DK2     2      24.640  24.930  19.820  1.00  0.00            
ATOM    180  H9  DK2     2      27.200  25.710  20.320  1.00  0.00            
ATOM    181  H10 DK2     2      26.050  27.780  16.920  1.00  0.00            
ATOM    182  H11 DK2     2      24.320  28.750  20.110  1.00  0.00            
ATOM    183  H12 DK2     2      25.360  31.100  19.960  1.00  0.00            
ATOM    184  H13 DK2     2      22.840  31.970  16.570  1.00  0.00            
ATOM    185  H14 DK2     2      19.460  27.290  21.150  1.00  0.00            
ATOM    186  H15 DK2     2      17.200  27.550  20.290  1.00  0.00            
TER
ENDMDL
MODEL        1
ATOM      1  C1  BCD     1      21.470  39.660  22.460  1.00  0.00            
ATOM      2  O1  BCD     1      20.870  39.050  21.410  1.00  0.00            
ATOM      3  C2  BCD     1      22.990  39.760  22.150  1.00  0.00            
ATOM      4  O2  BCD     1      23.260  40.340  20.840  1.00  0.00            
ATOM      5  C3  BCD     1      23.630  38.360  22.190  1.00  0.00            
ATOM      6  O3  BCD     1      25.090  38.540  22.120  1.00  0.00            
ATOM      7  C4  BCD     1      23.170  37.600  23.410  1.00  0.00            
ATOM      8  C5  BCD     1      21.660  37.640  23.740  1.00  0.00            
ATOM      9  O4  BCD     1      21.230  38.970  23.670  1.00  0.00            
ATOM     10  C6  BCD     1      21.480  37.020  25.110  1.00  0.00            
ATOM     11  O5  BCD     1      20.100  37.020  25.380  1.00  0.00            
ATOM     12  H1  BCD     1      21.020  40.640  22.670  1.00  0.00            
ATOM     13  H2  BCD     1      23.500  40.300  22.960  1.00  0.00            
ATOM     14  H3  BCD     1      23.610  39.670  20.250  1.00  0.00            
ATOM     15  H4  BCD     1      23.280  37.860  21.280  1.00  0.00            
ATOM     16  H5  BCD     1      25.590  37.720  22.210  1.00  0.00            
ATOM     17  H6  BCD     1      23.660  38.120  24.250  1.00  0.00            
ATOM     18  H7  BCD     1      21.120  37.010  23.020  1.00  0.00            
ATOM     19  H8  BCD     1      21.700  35.950  25.170  1.00  0.00            
ATOM     20  H9  BCD     1      22.010  37.600  25.880  1.00  0.00            
ATOM     21  H10 BCD     1      19.840  36.190  25.800  1.00  0.00            
ATOM     22  C7  BCD     1      17.450  39.380  19.070  1.00  0.00            
ATOM     23  O6  BCD     1      17.190  37.970  19.220  1.00  0.00            
ATOM     24  C8  BCD     1      18.780  39.600  18.320  1.00  0.00            
ATOM     25  O7  BCD     1      18.760  39.180  16.960  1.00  0.00            
ATOM     26  C9  BCD     1      19.960  39.220  19.190  1.00  0.00            
ATOM     27  O8  BCD     1      21.200  39.610  18.530  1.00  0.00            
ATOM     28  C10 BCD     1      19.890  39.690  20.620  1.00  0.00            
ATOM     29  C11 BCD     1      18.510  39.420  21.180  1.00  0.00            
ATOM     30  O9  BCD     1      17.500  40.020  20.300  1.00  0.00            
ATOM     31  C12 BCD     1      18.300  40.090  22.510  1.00  0.00            
ATOM     32  O10 BCD     1      18.620  41.450  22.510  1.00  0.00            
ATOM     33  H11 BCD     1      16.600  39.830  18.540  1.00  0.00            
ATOM     34  H12 BCD     1      18.790  40.690  18.190  1.00  0.00            
ATOM     35  H13 BCD     1      19.310  39.770  16.440  1.00  0.00            
ATOM     36  H14 BCD     1      20.070  38.130  19.280  1.00  0.00            
ATOM     37  H15 BCD     1      21.920  39.140  18.950  1.00  0.00            
ATOM     38  H16 BCD     1      20.120  40.760  20.660  1.00  0.00            
ATOM     39  H17 BCD     1      18.400  38.340  21.300  1.00  0.00            
ATOM     40  H18 BCD     1      17.290  39.760  22.800  1.00  0.00            
ATOM     41  H19 BCD     1      18.900  39.470  23.190  1.00  0.00            
ATOM     42  H20 BCD     1      18.170  41.930  23.210  1.00  0.00            
ATOM     43  C13 BCD     1      14.480  35.070  18.140  1.00  0.00            
ATOM     44  O11 BCD     1      15.370  33.960  18.500  1.00  0.00            
ATOM     45  C14 BCD     1      15.000  35.970  17.010  1.00  0.00            
ATOM     46  O12 BCD     1      15.230  35.150  15.800  1.00  0.00            
ATOM     47  C15 BCD     1      16.350  36.560  17.470  1.00  0.00            
ATOM     48  O13 BCD     1      16.880  37.360  16.340  1.00  0.00            
ATOM     49  C16 BCD     1      16.090  37.350  18.700  1.00  0.00            
ATOM     50  C17 BCD     1      15.500  36.480  19.790  1.00  0.00            
ATOM     51  O14 BCD     1      14.270  35.940  19.280  1.00  0.00            
ATOM     52  C18 BCD     1      15.320  37.180  21.140  1.00  0.00            
ATOM     53  O15 BCD     1      14.250  38.090  21.020  1.00  0.00            
ATOM     54  H21 BCD     1      13.500  34.640  17.900  1.00  0.00            
ATOM     55  H22 BCD     1      14.200  36.710  16.850  1.00  0.00            
ATOM     56  H23 BCD     1      15.470  35.830  15.170  1.00  0.00            
ATOM     57  H24 BCD     1      17.020  35.700  17.610  1.00  0.00            
ATOM     58  H25 BCD     1      17.560  37.940  16.700  1.00  0.00            
ATOM     59  H26 BCD     1      15.230  37.980  18.440  1.00  0.00            
ATOM     60  H27 BCD     1      16.170  35.660  20.070  1.00  0.00            
ATOM     61  H28 BCD     1      15.030  36.520  21.970  1.00  0.00            
ATOM     62  H29 BCD     1      16.180  37.760  21.510  1.00  0.00            
ATOM     63  H30 BCD     1      14.340  38.800  21.660  1.00  0.00            
ATOM     64  C19 BCD     1      15.630  29.840  18.520  1.00  0.00            
ATOM     65  O16 BCD     1      16.790  30.100  19.310  1.00  0.00            
ATOM     66  C20 BCD     1      15.900  30.530  17.200  1.00  0.00            
ATOM     67  O17 BCD     1      16.950  29.930  16.460  1.00  0.00            
ATOM     68  C21 BCD     1      16.130  32.050  17.300  1.00  0.00            
ATOM     69  O18 BCD     1      16.240  32.630  15.960  1.00  0.00            
ATOM     70  C22 BCD     1      14.970  32.640  18.090  1.00  0.00            
ATOM     71  C23 BCD     1      14.660  31.840  19.450  1.00  0.00            
ATOM     72  O19 BCD     1      14.400  30.420  19.080  1.00  0.00            
ATOM     73  C24 BCD     1      13.440  32.310  20.220  1.00  0.00            
ATOM     74  O20 BCD     1      12.280  31.990  19.460  1.00  0.00            
ATOM     75  H31 BCD     1      15.510  28.760  18.370  1.00  0.00            
ATOM     76  H32 BCD     1      15.030  30.420  16.530  1.00  0.00            
ATOM     77  H33 BCD     1      17.670  29.660  17.020  1.00  0.00            
ATOM     78  H34 BCD     1      17.050  32.200  17.860  1.00  0.00            
ATOM     79  H35 BCD     1      16.010  33.560  16.030  1.00  0.00            
ATOM     80  H36 BCD     1      14.090  32.630  17.440  1.00  0.00            
ATOM     81  H37 BCD     1      15.500  32.010  20.140  1.00  0.00            
ATOM     82  H38 BCD     1      13.390  31.740  21.160  1.00  0.00            
ATOM     83  H39 BCD     1      13.530  33.380  20.410  1.00  0.00            
ATOM     84  H40 BCD     1      11.540  32.200  20.040  1.00  0.00            
ATOM     85  C25 BCD     1      19.600  28.200  21.650  1.00  0.00            
ATOM     86  O21 BCD     1      20.370  29.360  21.750  1.00  0.00            
ATOM     87  C26 BCD     1      19.500  27.670  20.190  1.00  0.00            
ATOM     88  O22 BCD     1      20.790  27.290  19.720  1.00  0.00            
ATOM     89  C27 BCD     1      18.830  28.740  19.370  1.00  0.00            
ATOM     90  O23 BCD     1      18.640  28.300  18.050  1.00  0.00            
ATOM     91  C28 BCD     1      17.440  29.020  19.950  1.00  0.00            
ATOM     92  C29 BCD     1      17.490  29.290  21.440  1.00  0.00            
ATOM     93  O24 BCD     1      18.290  28.430  22.170  1.00  0.00            
ATOM     94  C30 BCD     1      16.130  29.320  22.120  1.00  0.00            
ATOM     95  O25 BCD     1      15.450  28.000  22.200  1.00  0.00            
ATOM     96  H41 BCD     1      20.040  27.430  22.290  1.00  0.00            
ATOM     97  H42 BCD     1      18.910  26.740  20.170  1.00  0.00            
ATOM     98  H43 BCD     1      20.730  27.040  18.800  1.00  0.00            
ATOM     99  H44 BCD     1      19.450  29.640  19.460  1.00  0.00            
ATOM    100  H45 BCD     1      18.270  27.410  18.130  1.00  0.00            
ATOM    101  H46 BCD     1      16.870  28.090  19.820  1.00  0.00            
ATOM    102  H47 BCD     1      17.950  30.280  21.520  1.00  0.00            
ATOM    103  H48 BCD     1      16.280  29.800  23.090  1.00  0.00            
ATOM    104  H49 BCD     1      15.520  30.020  21.530  1.00  0.00            
ATOM    105  H50 BCD     1      14.510  28.190  22.340  1.00  0.00            
ATOM    106  C31 BCD     1      23.980  30.690  23.340  1.00  0.00            
ATOM    107  O26 BCD     1      23.470  32.060  23.400  1.00  0.00            
ATOM    108  C32 BCD     1      24.090  30.100  21.930  1.00  0.00            
ATOM    109  O27 BCD     1      25.080  30.610  21.040  1.00  0.00            
ATOM    110  C33 BCD     1      22.680  29.970  21.310  1.00  0.00            
ATOM    111  C34 BCD     1      21.710  29.260  22.220  1.00  0.00            
ATOM    112  C35 BCD     1      21.870  29.770  23.650  1.00  0.00            
ATOM    113  O28 BCD     1      23.190  29.810  24.090  1.00  0.00            
ATOM    114  C36 BCD     1      21.080  29.010  24.710  1.00  0.00            
ATOM    115  O29 BCD     1      21.470  27.590  24.610  1.00  0.00            
ATOM    116  O30 BCD     1      22.730  29.270  19.970  1.00  0.00            
ATOM    117  H51 BCD     1      24.990  30.720  23.740  1.00  0.00            
ATOM    118  H52 BCD     1      24.480  29.100  22.180  1.00  0.00            
ATOM    119  H53 BCD     1      24.930  30.170  20.200  1.00  0.00            
ATOM    120  H54 BCD     1      22.290  30.980  21.140  1.00  0.00            
ATOM    121  H55 BCD     1      21.870  28.830  19.900  1.00  0.00            
ATOM    122  H56 BCD     1      21.920  28.190  22.370  1.00  0.00            
ATOM    123  H57 BCD     1      21.370  30.750  23.710  1.00  0.00            
ATOM    124  H58 BCD     1      21.350  29.480  25.670  1.00  0.00            
ATOM    125  H59 BCD     1      20.000  29.090  24.550  1.00  0.00            
ATOM    126  H60 BCD     1      22.430  27.700  24.630  1.00  0.00            
ATOM    127  C37 BCD     1      24.700  35.850  24.160  1.00  0.00            
ATOM    128  O31 BCD     1      23.590  36.300  23.310  1.00  0.00            
ATOM    129  C38 BCD     1      25.710  35.050  23.330  1.00  0.00            
ATOM    130  O32 BCD     1      26.140  35.810  22.210  1.00  0.00            
ATOM    131  C39 BCD     1      25.070  33.750  22.900  1.00  0.00            
ATOM    132  O33 BCD     1      26.100  32.930  22.230  1.00  0.00            
ATOM    133  C40 BCD     1      24.330  33.000  23.980  1.00  0.00            
ATOM    134  C41 BCD     1      23.560  33.950  24.880  1.00  0.00            
ATOM    135  O34 BCD     1      24.270  35.090  25.260  1.00  0.00            
ATOM    136  C42 BCD     1      23.020  33.250  26.140  1.00  0.00            
ATOM    137  O35 BCD     1      24.080  33.070  27.080  1.00  0.00            
ATOM    138  H61 BCD     1      25.230  36.740  24.520  1.00  0.00            
ATOM    139  H62 BCD     1      26.540  34.840  24.010  1.00  0.00            
ATOM    140  H63 BCD     1      26.770  35.290  21.700  1.00  0.00            
ATOM    141  H64 BCD     1      24.240  33.960  22.210  1.00  0.00            
ATOM    142  H65 BCD     1      25.750  32.290  21.610  1.00  0.00            
ATOM    143  H66 BCD     1      25.100  32.550  24.620  1.00  0.00            
ATOM    144  H67 BCD     1      22.670  34.310  24.340  1.00  0.00            
ATOM    145  H68 BCD     1      22.270  33.930  26.560  1.00  0.00            
ATOM    146  H69 BCD     1      22.630  32.250  25.910  1.00  0.00            
ATOM    147  H70 BCD     1      24.440  33.890  27.420  1.00  0.00            
ATOM    148  Cl1 DK2     2      18.150  30.930  24.770  1.00  0.00            
ATOM    149  C1  DK2     2      18.430  32.220  23.640  1.00  0.00            
ATOM    150  C2  DK2     2      19.620  32.980  23.880  1.00  0.00            
ATOM    151  C3  DK2     2      19.850  34.110  23.060  1.00  0.00            
ATOM    152  C4  DK2     2      18.990  34.470  21.990  1.00  0.00            
ATOM    153  C5  DK2     2      19.260  35.670  21.140  1.00  0.00            
ATOM    154  O1  DK2     2      20.590  35.920  20.560  1.00  0.00            
ATOM    155  C6  DK2     2      21.190  34.850  19.810  1.00  0.00            
ATOM    156  C7  DK2     2      22.690  35.070  19.910  1.00  0.00            
ATOM    157  N1  DK2     2      23.590  34.050  19.280  1.00  0.00            
ATOM    158  C8  DK2     2      23.290  32.810  18.710  1.00  0.00            
ATOM    159  C9  DK2     2      24.430  32.120  18.570  1.00  0.00            
ATOM    160  N2  DK2     2      25.510  32.970  18.890  1.00  0.00            
ATOM    161  C10 DK2     2      24.970  34.170  19.180  1.00  0.00            
ATOM    162  C11 DK2     2      20.600  34.770  18.390  1.00  0.00            
ATOM    163  C12 DK2     2      20.640  35.910  17.520  1.00  0.00            
ATOM    164  C13 DK2     2      20.110  35.930  16.250  1.00  0.00            
ATOM    165  C14 DK2     2      19.450  34.790  15.800  1.00  0.00            
ATOM    166  Cl2 DK2     2      18.610  34.850  14.280  1.00  0.00            
ATOM    167  C15 DK2     2      19.320  33.640  16.610  1.00  0.00            
ATOM    168  C16 DK2     2      19.960  33.590  17.910  1.00  0.00            
ATOM    169  Cl3 DK2     2      19.710  32.230  18.950  1.00  0.00            
ATOM    170  C17 DK2     2      17.900  33.600  21.770  1.00  0.00            
ATOM    171  C18 DK2     2      17.530  32.550  22.610  1.00  0.00            
ATOM    172  H1  DK2     2      20.300  32.760  24.690  1.00  0.00            
ATOM    173  H2  DK2     2      20.670  34.810  23.210  1.00  0.00            
ATOM    174  H3  DK2     2      19.200  36.490  21.870  1.00  0.00            
ATOM    175  H4  DK2     2      18.500  35.780  20.360  1.00  0.00            
ATOM    176  H5  DK2     2      20.950  33.880  20.280  1.00  0.00            
ATOM    177  H6  DK2     2      22.870  35.050  20.990  1.00  0.00            
ATOM    178  H7  DK2     2      22.940  36.070  19.540  1.00  0.00            
ATOM    179  H8  DK2     2      22.260  32.500  18.660  1.00  0.00            
ATOM    180  H9  DK2     2      24.600  31.070  18.370  1.00  0.00            
ATOM    181  H10 DK2     2      25.540  35.040  19.480  1.00  0.00            
ATOM    182  H11 DK2     2      21.110  36.790  17.930  1.00  0.00            
ATOM    183  H12 DK2     2      20.000  36.850  15.690  1.00  0.00            
ATOM    184  H13 DK2     2      18.700  32.790  16.350  1.00  0.00            
ATOM    185  H14 DK2     2      17.310  33.640  20.860  1.00  0.00            
ATOM    186  H15 DK2     2      16.640  32.000  22.320  1.00  0.00            
TER
ENDMDL
MODEL        1
ATOM      1  C1  BCD     1      29.400  39.540  24.220  1.00  0.00            
ATOM      2  O1  BCD     1      28.240  39.370  23.440  1.00  0.00            
ATOM      3  C2  BCD     1      30.300  40.430  23.370  1.00  0.00            
ATOM      4  O2  BCD     1      29.580  41.650  23.180  1.00  0.00            
ATOM      5  C3  BCD     1      30.670  39.750  22.050  1.00  0.00            
ATOM      6  O3  BCD     1      31.650  40.480  21.250  1.00  0.00            
ATOM      7  C4  BCD     1      31.240  38.360  22.260  1.00  0.00            
ATOM      8  C5  BCD     1      30.340  37.530  23.200  1.00  0.00            
ATOM      9  O4  BCD     1      30.000  38.210  24.400  1.00  0.00            
ATOM     10  C6  BCD     1      31.030  36.210  23.590  1.00  0.00            
ATOM     11  O5  BCD     1      30.030  35.340  24.020  1.00  0.00            
ATOM     12  H1  BCD     1      29.260  39.990  25.210  1.00  0.00            
ATOM     13  H2  BCD     1      31.220  40.610  23.950  1.00  0.00            
ATOM     14  H3  BCD     1      30.220  42.330  22.940  1.00  0.00            
ATOM     15  H4  BCD     1      29.750  39.620  21.470  1.00  0.00            
ATOM     16  H5  BCD     1      31.770  40.090  20.380  1.00  0.00            
ATOM     17  H6  BCD     1      32.230  38.410  22.720  1.00  0.00            
ATOM     18  H7  BCD     1      29.410  37.260  22.670  1.00  0.00            
ATOM     19  H8  BCD     1      31.590  35.940  22.690  1.00  0.00            
ATOM     20  H9  BCD     1      31.770  36.450  24.370  1.00  0.00            
ATOM     21  H10 BCD     1      30.140  34.460  23.630  1.00  0.00            
ATOM     22  C7  BCD     1      24.240  39.010  23.990  1.00  0.00            
ATOM     23  O6  BCD     1      24.250  37.940  23.020  1.00  0.00            
ATOM     24  C8  BCD     1      24.710  40.390  23.490  1.00  0.00            
ATOM     25  O7  BCD     1      23.860  41.020  22.490  1.00  0.00            
ATOM     26  C9  BCD     1      26.170  40.340  23.140  1.00  0.00            
ATOM     27  O8  BCD     1      26.710  41.610  22.800  1.00  0.00            
ATOM     28  C10 BCD     1      27.020  39.580  24.190  1.00  0.00            
ATOM     29  C11 BCD     1      26.430  38.260  24.770  1.00  0.00            
ATOM     30  O9  BCD     1      25.080  38.480  25.000  1.00  0.00            
ATOM     31  C12 BCD     1      27.100  37.930  26.100  1.00  0.00            
ATOM     32  O10 BCD     1      26.450  36.830  26.700  1.00  0.00            
ATOM     33  H11 BCD     1      23.210  39.020  24.350  1.00  0.00            
ATOM     34  H12 BCD     1      24.740  41.050  24.370  1.00  0.00            
ATOM     35  H13 BCD     1      24.360  41.640  21.960  1.00  0.00            
ATOM     36  H14 BCD     1      26.180  39.740  22.220  1.00  0.00            
ATOM     37  H15 BCD     1      27.660  41.450  22.740  1.00  0.00            
ATOM     38  H16 BCD     1      27.130  40.280  25.030  1.00  0.00            
ATOM     39  H17 BCD     1      26.520  37.580  23.920  1.00  0.00            
ATOM     40  H18 BCD     1      28.160  37.720  25.920  1.00  0.00            
ATOM     41  H19 BCD     1      27.000  38.750  26.830  1.00  0.00            
ATOM     42  H20 BCD     1      26.430  36.120  26.050  1.00  0.00            
ATOM     43  C13 BCD     1      21.440  35.500  21.190  1.00  0.00            
ATOM     44  O11 BCD     1      22.250  35.200  20.020  1.00  0.00            
ATOM     45  C14 BCD     1      21.060  36.950  21.220  1.00  0.00            
ATOM     46  O12 BCD     1      20.610  37.480  19.930  1.00  0.00            
ATOM     47  C15 BCD     1      22.240  37.870  21.780  1.00  0.00            
ATOM     48  O13 BCD     1      21.770  39.210  22.180  1.00  0.00            
ATOM     49  C16 BCD     1      23.040  37.250  22.920  1.00  0.00            
ATOM     50  C17 BCD     1      23.410  35.830  22.520  1.00  0.00            
ATOM     51  O14 BCD     1      22.180  35.110  22.390  1.00  0.00            
ATOM     52  C18 BCD     1      24.240  35.090  23.530  1.00  0.00            
ATOM     53  O15 BCD     1      23.740  35.180  24.860  1.00  0.00            
ATOM     54  H21 BCD     1      20.510  34.930  21.090  1.00  0.00            
ATOM     55  H22 BCD     1      20.210  36.990  21.920  1.00  0.00            
ATOM     56  H23 BCD     1      20.290  38.380  19.970  1.00  0.00            
ATOM     57  H24 BCD     1      22.950  38.010  20.950  1.00  0.00            
ATOM     58  H25 BCD     1      22.530  39.800  22.220  1.00  0.00            
ATOM     59  H26 BCD     1      22.580  37.170  23.920  1.00  0.00            
ATOM     60  H27 BCD     1      23.950  35.800  21.570  1.00  0.00            
ATOM     61  H28 BCD     1      24.310  34.030  23.240  1.00  0.00            
ATOM     62  H29 BCD     1      25.290  35.410  23.480  1.00  0.00            
ATOM     63  H30 BCD     1      24.330  34.720  25.460  1.00  0.00            
ATOM     64  C19 BCD     1      22.600  32.820  16.650  1.00  0.00            
ATOM     65  O16 BCD     1      24.000  32.880  16.930  1.00  0.00            
ATOM     66  C20 BCD     1      22.090  34.300  16.410  1.00  0.00            
ATOM     67  O17 BCD     1      22.760  34.980  15.320  1.00  0.00            
ATOM     68  C21 BCD     1      22.230  35.130  17.700  1.00  0.00            
ATOM     69  O18 BCD     1      21.750  36.490  17.550  1.00  0.00            
ATOM     70  C22 BCD     1      21.690  34.580  18.950  1.00  0.00            
ATOM     71  C23 BCD     1      22.050  33.010  19.050  1.00  0.00            
ATOM     72  O19 BCD     1      21.870  32.360  17.780  1.00  0.00            
ATOM     73  C24 BCD     1      21.340  32.250  20.170  1.00  0.00            
ATOM     74  O20 BCD     1      21.720  30.870  20.100  1.00  0.00            
ATOM     75  H31 BCD     1      22.380  32.270  15.730  1.00  0.00            
ATOM     76  H32 BCD     1      21.030  34.230  16.150  1.00  0.00            
ATOM     77  H33 BCD     1      22.610  35.930  15.250  1.00  0.00            
ATOM     78  H34 BCD     1      23.330  35.170  17.790  1.00  0.00            
ATOM     79  H35 BCD     1      21.100  36.680  18.230  1.00  0.00            
ATOM     80  H36 BCD     1      20.590  34.660  18.980  1.00  0.00            
ATOM     81  H37 BCD     1      23.140  32.960  19.150  1.00  0.00            
ATOM     82  H38 BCD     1      21.670  32.620  21.140  1.00  0.00            
ATOM     83  H39 BCD     1      20.260  32.370  20.010  1.00  0.00            
ATOM     84  H40 BCD     1      21.920  30.620  19.190  1.00  0.00            
ATOM     85  C25 BCD     1      27.580  31.550  15.370  1.00  0.00            
ATOM     86  O21 BCD     1      28.260  32.660  16.000  1.00  0.00            
ATOM     87  C26 BCD     1      26.590  32.140  14.360  1.00  0.00            
ATOM     88  O22 BCD     1      27.280  33.050  13.410  1.00  0.00            
ATOM     89  C27 BCD     1      25.490  32.880  15.040  1.00  0.00            
ATOM     90  O23 BCD     1      24.550  33.230  13.990  1.00  0.00            
ATOM     91  C28 BCD     1      24.900  32.070  16.160  1.00  0.00            
ATOM     92  C29 BCD     1      25.990  31.440  17.040  1.00  0.00            
ATOM     93  O24 BCD     1      26.860  30.700  16.220  1.00  0.00            
ATOM     94  C30 BCD     1      25.370  30.450  18.060  1.00  0.00            
ATOM     95  O25 BCD     1      26.330  29.810  18.880  1.00  0.00            
ATOM     96  H41 BCD     1      28.310  30.930  14.820  1.00  0.00            
ATOM     97  H42 BCD     1      26.120  31.320  13.790  1.00  0.00            
ATOM     98  H43 BCD     1      26.730  33.270  12.650  1.00  0.00            
ATOM     99  H44 BCD     1      25.990  33.760  15.460  1.00  0.00            
ATOM    100  H45 BCD     1      23.790  33.720  14.330  1.00  0.00            
ATOM    101  H46 BCD     1      24.370  31.300  15.590  1.00  0.00            
ATOM    102  H47 BCD     1      26.450  32.310  17.530  1.00  0.00            
ATOM    103  H48 BCD     1      24.810  30.930  18.880  1.00  0.00            
ATOM    104  H49 BCD     1      24.770  29.740  17.490  1.00  0.00            
ATOM    105  H50 BCD     1      27.160  29.800  18.390  1.00  0.00            
ATOM    106  C31 BCD     1      32.030  33.830  17.020  1.00  0.00            
ATOM    107  O26 BCD     1      31.440  34.940  17.620  1.00  0.00            
ATOM    108  C32 BCD     1      31.740  33.780  15.470  1.00  0.00            
ATOM    109  O27 BCD     1      32.330  34.950  14.840  1.00  0.00            
ATOM    110  C33 BCD     1      30.200  33.770  15.330  1.00  0.00            
ATOM    111  C34 BCD     1      29.680  32.470  16.040  1.00  0.00            
ATOM    112  C35 BCD     1      30.060  32.470  17.460  1.00  0.00            
ATOM    113  O28 BCD     1      31.470  32.660  17.620  1.00  0.00            
ATOM    114  C36 BCD     1      29.680  31.210  18.220  1.00  0.00            
ATOM    115  O29 BCD     1      30.140  30.110  17.460  1.00  0.00            
ATOM    116  O30 BCD     1      29.800  33.600  13.980  1.00  0.00            
ATOM    117  H51 BCD     1      33.090  33.720  17.260  1.00  0.00            
ATOM    118  H52 BCD     1      32.240  32.900  15.060  1.00  0.00            
ATOM    119  H53 BCD     1      33.280  34.780  14.830  1.00  0.00            
ATOM    120  H54 BCD     1      29.740  34.640  15.810  1.00  0.00            
ATOM    121  H55 BCD     1      28.850  33.690  13.880  1.00  0.00            
ATOM    122  H56 BCD     1      30.070  31.570  15.550  1.00  0.00            
ATOM    123  H57 BCD     1      29.510  33.270  17.960  1.00  0.00            
ATOM    124  H58 BCD     1      30.050  31.190  19.250  1.00  0.00            
ATOM    125  H59 BCD     1      28.590  31.110  18.290  1.00  0.00            
ATOM    126  H60 BCD     1      31.090  30.150  17.590  1.00  0.00            
ATOM    127  C37 BCD     1      32.550  37.800  20.340  1.00  0.00            
ATOM    128  O31 BCD     1      31.230  37.800  20.990  1.00  0.00            
ATOM    129  C38 BCD     1      32.640  38.200  18.880  1.00  0.00            
ATOM    130  O32 BCD     1      32.300  39.530  18.770  1.00  0.00            
ATOM    131  C39 BCD     1      31.880  37.210  18.000  1.00  0.00            
ATOM    132  O33 BCD     1      32.160  37.490  16.650  1.00  0.00            
ATOM    133  C40 BCD     1      32.360  35.790  18.270  1.00  0.00            
ATOM    134  C41 BCD     1      32.350  35.530  19.790  1.00  0.00            
ATOM    135  O34 BCD     1      33.190  36.490  20.440  1.00  0.00            
ATOM    136  C42 BCD     1      32.910  34.180  20.200  1.00  0.00            
ATOM    137  O35 BCD     1      34.090  33.890  19.470  1.00  0.00            
ATOM    138  H61 BCD     1      33.230  38.550  20.770  1.00  0.00            
ATOM    139  H62 BCD     1      33.700  38.160  18.610  1.00  0.00            
ATOM    140  H63 BCD     1      32.620  39.810  17.910  1.00  0.00            
ATOM    141  H64 BCD     1      30.820  37.280  18.300  1.00  0.00            
ATOM    142  H65 BCD     1      31.790  36.850  16.040  1.00  0.00            
ATOM    143  H66 BCD     1      33.330  35.690  17.780  1.00  0.00            
ATOM    144  H67 BCD     1      31.350  35.490  20.240  1.00  0.00            
ATOM    145  H68 BCD     1      33.200  34.200  21.260  1.00  0.00            
ATOM    146  H69 BCD     1      32.180  33.380  20.000  1.00  0.00            
ATOM    147  H70 BCD     1      34.340  33.000  19.720  1.00  0.00            
ATOM    148  Cl1 DK2     2      25.720  30.800  21.730  1.00  0.00            
ATOM    149  C1  DK2     2      26.550  32.270  21.060  1.00  0.00            
ATOM    150  C2  DK2     2      25.800  33.320  20.490  1.00  0.00            
ATOM    151  C3  DK2     2      26.390  34.570  20.200  1.00  0.00            
ATOM    152  C4  DK2     2      27.730  34.750  20.460  1.00  0.00            
ATOM    153  C5  DK2     2      28.270  36.180  20.150  1.00  0.00            
ATOM    154  O1  DK2     2      28.580  36.350  18.770  1.00  0.00            
ATOM    155  C6  DK2     2      27.630  37.000  17.870  1.00  0.00            
ATOM    156  C7  DK2     2      28.210  36.690  16.490  1.00  0.00            
ATOM    157  N1  DK2     2      27.530  37.470  15.430  1.00  0.00            
ATOM    158  C8  DK2     2      26.210  37.350  15.080  1.00  0.00            
ATOM    159  C9  DK2     2      26.070  38.220  14.060  1.00  0.00            
ATOM    160  N2  DK2     2      27.270  38.780  13.670  1.00  0.00            
ATOM    161  C10 DK2     2      28.130  38.330  14.560  1.00  0.00            
ATOM    162  C11 DK2     2      27.600  38.530  18.280  1.00  0.00            
ATOM    163  C12 DK2     2      28.770  39.290  18.140  1.00  0.00            
ATOM    164  C13 DK2     2      28.860  40.640  18.540  1.00  0.00            
ATOM    165  C14 DK2     2      27.710  41.300  18.960  1.00  0.00            
ATOM    166  Cl2 DK2     2      27.930  42.900  19.600  1.00  0.00            
ATOM    167  C15 DK2     2      26.490  40.600  19.100  1.00  0.00            
ATOM    168  C16 DK2     2      26.490  39.210  18.740  1.00  0.00            
ATOM    169  Cl3 DK2     2      24.950  38.380  19.030  1.00  0.00            
ATOM    170  C17 DK2     2      28.520  33.700  20.910  1.00  0.00            
ATOM    171  C18 DK2     2      27.890  32.510  21.300  1.00  0.00            
ATOM    172  H1  DK2     2      24.720  33.220  20.460  1.00  0.00            
ATOM    173  H2  DK2     2      25.770  35.350  19.750  1.00  0.00            
ATOM    174  H3  DK2     2      29.220  36.210  20.700  1.00  0.00            
ATOM    175  H4  DK2     2      27.550  36.920  20.490  1.00  0.00            
ATOM    176  H5  DK2     2      26.670  36.470  17.930  1.00  0.00            
ATOM    177  H6  DK2     2      27.980  35.630  16.300  1.00  0.00            
ATOM    178  H7  DK2     2      29.280  36.940  16.490  1.00  0.00            
ATOM    179  H8  DK2     2      25.470  36.740  15.590  1.00  0.00            
ATOM    180  H9  DK2     2      25.170  38.390  13.480  1.00  0.00            
ATOM    181  H10 DK2     2      29.190  38.510  14.510  1.00  0.00            
ATOM    182  H11 DK2     2      29.620  38.790  17.690  1.00  0.00            
ATOM    183  H12 DK2     2      29.840  41.100  18.520  1.00  0.00            
ATOM    184  H13 DK2     2      25.570  41.090  19.420  1.00  0.00            
ATOM    185  H14 DK2     2      29.540  33.940  21.210  1.00  0.00            
ATOM    186  H15 DK2     2      28.440  31.730  21.820  1.00  0.00            
TER
ENDMDL
MODEL        1
ATOM      1  C1  BCD     1      26.570  39.610  25.630  1.00  0.00            
ATOM      2  O1  BCD     1      25.670  39.260  24.500  1.00  0.00            
ATOM      3  C2  BCD     1      27.860  40.280  25.110  1.00  0.00            
ATOM      4  O2  BCD     1      27.480  41.480  24.480  1.00  0.00            
ATOM      5  C3  BCD     1      28.650  39.400  24.150  1.00  0.00            
ATOM      6  O3  BCD     1      29.870  39.980  23.840  1.00  0.00            
ATOM      7  C4  BCD     1      28.910  38.010  24.710  1.00  0.00            
ATOM      8  C5  BCD     1      27.670  37.380  25.400  1.00  0.00            
ATOM      9  O4  BCD     1      27.060  38.370  26.190  1.00  0.00            
ATOM     10  C6  BCD     1      27.950  36.120  26.170  1.00  0.00            
ATOM     11  O5  BCD     1      28.940  36.320  27.140  1.00  0.00            
ATOM     12  H1  BCD     1      26.110  40.150  26.470  1.00  0.00            
ATOM     13  H2  BCD     1      28.400  40.520  26.030  1.00  0.00            
ATOM     14  H3  BCD     1      28.310  41.940  24.290  1.00  0.00            
ATOM     15  H4  BCD     1      28.160  39.340  23.170  1.00  0.00            
ATOM     16  H5  BCD     1      30.410  39.310  23.400  1.00  0.00            
ATOM     17  H6  BCD     1      29.690  38.040  25.480  1.00  0.00            
ATOM     18  H7  BCD     1      27.000  37.030  24.600  1.00  0.00            
ATOM     19  H8  BCD     1      27.060  35.840  26.740  1.00  0.00            
ATOM     20  H9  BCD     1      28.150  35.290  25.490  1.00  0.00            
ATOM     21  H10 BCD     1      29.460  35.520  27.180  1.00  0.00            
ATOM     22  C7  BCD     1      21.710  39.920  23.620  1.00  0.00            
ATOM     23  O6  BCD     1      21.780  39.300  22.330  1.00  0.00            
ATOM     24  C8  BCD     1      22.600  41.170  23.710  1.00  0.00            
ATOM     25  O7  BCD     1      22.350  42.050  22.600  1.00  0.00            
ATOM     26  C9  BCD     1      24.070  40.780  23.790  1.00  0.00            
ATOM     27  O8  BCD     1      24.770  41.940  24.180  1.00  0.00            
ATOM     28  C10 BCD     1      24.320  39.640  24.760  1.00  0.00            
ATOM     29  C11 BCD     1      23.460  38.480  24.300  1.00  0.00            
ATOM     30  O9  BCD     1      22.180  38.940  24.590  1.00  0.00            
ATOM     31  C12 BCD     1      23.630  37.160  25.070  1.00  0.00            
ATOM     32  O10 BCD     1      23.600  37.450  26.440  1.00  0.00            
ATOM     33  H11 BCD     1      20.640  40.020  23.810  1.00  0.00            
ATOM     34  H12 BCD     1      22.280  41.700  24.610  1.00  0.00            
ATOM     35  H13 BCD     1      22.880  42.840  22.730  1.00  0.00            
ATOM     36  H14 BCD     1      24.400  40.490  22.780  1.00  0.00            
ATOM     37  H15 BCD     1      25.730  41.870  24.180  1.00  0.00            
ATOM     38  H16 BCD     1      24.180  39.950  25.800  1.00  0.00            
ATOM     39  H17 BCD     1      23.690  38.280  23.250  1.00  0.00            
ATOM     40  H18 BCD     1      22.760  36.530  24.820  1.00  0.00            
ATOM     41  H19 BCD     1      24.540  36.700  24.660  1.00  0.00            
ATOM     42  H20 BCD     1      23.620  36.560  26.820  1.00  0.00            
ATOM     43  C13 BCD     1      19.570  38.610  18.960  1.00  0.00            
ATOM     44  O11 BCD     1      20.420  37.480  18.690  1.00  0.00            
ATOM     45  C14 BCD     1      20.310  39.930  19.010  1.00  0.00            
ATOM     46  O12 BCD     1      20.820  40.280  17.740  1.00  0.00            
ATOM     47  C15 BCD     1      21.370  39.890  20.120  1.00  0.00            
ATOM     48  O13 BCD     1      22.130  41.110  20.120  1.00  0.00            
ATOM     49  C16 BCD     1      20.680  39.570  21.470  1.00  0.00            
ATOM     50  C17 BCD     1      19.800  38.300  21.300  1.00  0.00            
ATOM     51  O14 BCD     1      18.940  38.440  20.190  1.00  0.00            
ATOM     52  C18 BCD     1      18.920  37.990  22.440  1.00  0.00            
ATOM     53  O15 BCD     1      17.970  38.960  22.720  1.00  0.00            
ATOM     54  H21 BCD     1      18.800  38.620  18.180  1.00  0.00            
ATOM     55  H22 BCD     1      19.720  40.820  19.270  1.00  0.00            
ATOM     56  H23 BCD     1      20.930  41.240  17.720  1.00  0.00            
ATOM     57  H24 BCD     1      22.110  39.120  19.880  1.00  0.00            
ATOM     58  H25 BCD     1      22.390  41.350  21.010  1.00  0.00            
ATOM     59  H26 BCD     1      20.100  40.430  21.830  1.00  0.00            
ATOM     60  H27 BCD     1      20.500  37.460  21.210  1.00  0.00            
ATOM     61  H28 BCD     1      18.420  37.040  22.230  1.00  0.00            
ATOM     62  H29 BCD     1      19.480  37.920  23.380  1.00  0.00            
ATOM     63  H30 BCD     1      17.460  39.140  21.930  1.00  0.00            
ATOM     64  C19 BCD     1      21.280  34.340  16.470  1.00  0.00            
ATOM     65  O16 BCD     1      22.470  34.340  17.140  1.00  0.00            
ATOM     66  C20 BCD     1      20.970  35.640  15.700  1.00  0.00            
ATOM     67  O17 BCD     1      21.880  35.790  14.580  1.00  0.00            
ATOM     68  C21 BCD     1      21.040  36.860  16.650  1.00  0.00            
ATOM     69  O18 BCD     1      20.860  38.100  15.960  1.00  0.00            
ATOM     70  C22 BCD     1      20.040  36.590  17.770  1.00  0.00            
ATOM     71  C23 BCD     1      20.080  35.190  18.450  1.00  0.00            
ATOM     72  O19 BCD     1      20.240  34.190  17.360  1.00  0.00            
ATOM     73  C24 BCD     1      18.830  34.890  19.240  1.00  0.00            
ATOM     74  O20 BCD     1      19.070  33.760  20.110  1.00  0.00            
ATOM     75  H31 BCD     1      21.290  33.530  15.730  1.00  0.00            
ATOM     76  H32 BCD     1      19.980  35.580  15.240  1.00  0.00            
ATOM     77  H33 BCD     1      21.590  36.460  13.960  1.00  0.00            
ATOM     78  H34 BCD     1      22.030  36.780  17.120  1.00  0.00            
ATOM     79  H35 BCD     1      20.880  38.760  16.650  1.00  0.00            
ATOM     80  H36 BCD     1      19.060  36.880  17.360  1.00  0.00            
ATOM     81  H37 BCD     1      20.970  35.190  19.100  1.00  0.00            
ATOM     82  H38 BCD     1      18.530  35.730  19.880  1.00  0.00            
ATOM     83  H39 BCD     1      18.050  34.800  18.480  1.00  0.00            
ATOM     84  H40 BCD     1      19.000  34.090  21.010  1.00  0.00            
ATOM     85  C25 BCD     1      25.580  31.690  17.550  1.00  0.00            
ATOM     86  O21 BCD     1      26.380  32.520  18.330  1.00  0.00            
ATOM     87  C26 BCD     1      25.320  32.200  16.150  1.00  0.00            
ATOM     88  O22 BCD     1      26.610  32.400  15.520  1.00  0.00            
ATOM     89  C27 BCD     1      24.490  33.520  16.190  1.00  0.00            
ATOM     90  O23 BCD     1      24.170  34.060  14.870  1.00  0.00            
ATOM     91  C28 BCD     1      23.260  33.140  17.000  1.00  0.00            
ATOM     92  C29 BCD     1      23.560  32.650  18.370  1.00  0.00            
ATOM     93  O24 BCD     1      24.340  31.470  18.240  1.00  0.00            
ATOM     94  C30 BCD     1      22.240  32.260  19.080  1.00  0.00            
ATOM     95  O25 BCD     1      22.490  31.420  20.180  1.00  0.00            
ATOM     96  H41 BCD     1      26.110  30.730  17.520  1.00  0.00            
ATOM     97  H42 BCD     1      24.850  31.400  15.550  1.00  0.00            
ATOM     98  H43 BCD     1      26.490  32.750  14.630  1.00  0.00            
ATOM     99  H44 BCD     1      25.050  34.270  16.770  1.00  0.00            
ATOM    100  H45 BCD     1      23.600  34.810  15.080  1.00  0.00            
ATOM    101  H46 BCD     1      22.670  32.310  16.580  1.00  0.00            
ATOM    102  H47 BCD     1      23.990  33.520  18.880  1.00  0.00            
ATOM    103  H48 BCD     1      21.810  33.220  19.390  1.00  0.00            
ATOM    104  H49 BCD     1      21.560  31.610  18.510  1.00  0.00            
ATOM    105  H50 BCD     1      23.370  31.080  19.990  1.00  0.00            
ATOM    106  C31 BCD     1      29.880  32.650  20.600  1.00  0.00            
ATOM    107  O26 BCD     1      29.630  34.000  21.000  1.00  0.00            
ATOM    108  C32 BCD     1      30.080  32.640  19.080  1.00  0.00            
ATOM    109  O27 BCD     1      31.220  33.480  18.740  1.00  0.00            
ATOM    110  C33 BCD     1      28.770  32.900  18.350  1.00  0.00            
ATOM    111  C34 BCD     1      27.650  31.920  18.800  1.00  0.00            
ATOM    112  C35 BCD     1      27.580  31.960  20.410  1.00  0.00            
ATOM    113  O28 BCD     1      28.850  31.750  20.990  1.00  0.00            
ATOM    114  C36 BCD     1      26.690  30.930  20.960  1.00  0.00            
ATOM    115  O29 BCD     1      27.220  29.610  20.780  1.00  0.00            
ATOM    116  O30 BCD     1      28.990  32.730  16.930  1.00  0.00            
ATOM    117  H51 BCD     1      30.820  32.300  21.040  1.00  0.00            
ATOM    118  H52 BCD     1      30.370  31.610  18.840  1.00  0.00            
ATOM    119  H53 BCD     1      31.430  33.410  17.800  1.00  0.00            
ATOM    120  H54 BCD     1      28.530  33.940  18.600  1.00  0.00            
ATOM    121  H55 BCD     1      28.160  32.590  16.460  1.00  0.00            
ATOM    122  H56 BCD     1      27.790  30.870  18.520  1.00  0.00            
ATOM    123  H57 BCD     1      27.220  32.950  20.710  1.00  0.00            
ATOM    124  H58 BCD     1      26.630  31.030  22.050  1.00  0.00            
ATOM    125  H59 BCD     1      25.690  31.010  20.520  1.00  0.00            
ATOM    126  H60 BCD     1      28.090  29.590  21.180  1.00  0.00            
ATOM    127  C37 BCD     1      30.720  36.760  23.580  1.00  0.00            
ATOM    128  O31 BCD     1      29.310  37.110  23.680  1.00  0.00            
ATOM    129  C38 BCD     1      31.320  36.890  22.190  1.00  0.00            
ATOM    130  O32 BCD     1      31.230  38.280  21.810  1.00  0.00            
ATOM    131  C39 BCD     1      30.600  35.980  21.200  1.00  0.00            
ATOM    132  O33 BCD     1      31.160  36.020  19.880  1.00  0.00            
ATOM    133  C40 BCD     1      30.660  34.570  21.720  1.00  0.00            
ATOM    134  C41 BCD     1      30.340  34.400  23.210  1.00  0.00            
ATOM    135  O34 BCD     1      31.000  35.410  23.930  1.00  0.00            
ATOM    136  C42 BCD     1      30.770  33.110  23.770  1.00  0.00            
ATOM    137  O35 BCD     1      32.120  33.000  23.540  1.00  0.00            
ATOM    138  H61 BCD     1      31.320  37.400  24.240  1.00  0.00            
ATOM    139  H62 BCD     1      32.370  36.590  22.240  1.00  0.00            
ATOM    140  H63 BCD     1      31.400  38.190  20.870  1.00  0.00            
ATOM    141  H64 BCD     1      29.600  36.430  21.200  1.00  0.00            
ATOM    142  H65 BCD     1      30.910  35.190  19.460  1.00  0.00            
ATOM    143  H66 BCD     1      31.620  34.100  21.470  1.00  0.00            
ATOM    144  H67 BCD     1      29.270  34.530  23.420  1.00  0.00            
ATOM    145  H68 BCD     1      30.550  33.020  24.840  1.00  0.00            
ATOM    146  H69 BCD     1      30.270  32.290  23.230  1.00  0.00            
ATOM    147  H70 BCD     1      32.570  33.720  23.970  1.00  0.00            
ATOM    148  Cl1 DK2     2      23.310  32.450  22.980  1.00  0.00            
ATOM    149  C1  DK2     2      24.210  33.920  22.510  1.00  0.00            
ATOM    150  C2  DK2     2      23.500  35.000  21.910  1.00  0.00            
ATOM    151  C3  DK2     2      24.290  36.130  21.560  1.00  0.00            
ATOM    152  C4  DK2     2      25.580  36.320  22.050  1.00  0.00            
ATOM    153  C5  DK2     2      26.320  37.600  21.780  1.00  0.00            
ATOM    154  O1  DK2     2      27.370  37.540  20.810  1.00  0.00            
ATOM    155  C6  DK2     2      27.050  37.640  19.380  1.00  0.00            
ATOM    156  C7  DK2     2      28.350  37.340  18.590  1.00  0.00            
ATOM    157  N1  DK2     2      28.060  36.970  17.180  1.00  0.00            
ATOM    158  C8  DK2     2      27.340  35.860  16.860  1.00  0.00            
ATOM    159  C9  DK2     2      27.240  35.800  15.520  1.00  0.00            
ATOM    160  N2  DK2     2      27.780  36.910  14.930  1.00  0.00            
ATOM    161  C10 DK2     2      28.230  37.630  15.950  1.00  0.00            
ATOM    162  C11 DK2     2      26.520  39.050  19.110  1.00  0.00            
ATOM    163  C12 DK2     2      27.200  40.110  19.620  1.00  0.00            
ATOM    164  C13 DK2     2      26.780  41.430  19.410  1.00  0.00            
ATOM    165  C14 DK2     2      25.560  41.700  18.810  1.00  0.00            
ATOM    166  Cl2 DK2     2      24.840  43.250  18.730  1.00  0.00            
ATOM    167  C15 DK2     2      24.860  40.600  18.190  1.00  0.00            
ATOM    168  C16 DK2     2      25.370  39.280  18.290  1.00  0.00            
ATOM    169  Cl3 DK2     2      24.560  37.940  17.440  1.00  0.00            
ATOM    170  C17 DK2     2      26.210  35.260  22.750  1.00  0.00            
ATOM    171  C18 DK2     2      25.550  34.040  22.860  1.00  0.00            
ATOM    172  H1  DK2     2      22.440  34.860  21.690  1.00  0.00            
ATOM    173  H2  DK2     2      23.830  36.930  20.980  1.00  0.00            
ATOM    174  H3  DK2     2      26.800  37.820  22.740  1.00  0.00            
ATOM    175  H4  DK2     2      25.590  38.420  21.710  1.00  0.00            
ATOM    176  H5  DK2     2      26.290  36.860  19.190  1.00  0.00            
ATOM    177  H6  DK2     2      28.950  36.530  19.010  1.00  0.00            
ATOM    178  H7  DK2     2      28.990  38.230  18.610  1.00  0.00            
ATOM    179  H8  DK2     2      26.950  35.220  17.640  1.00  0.00            
ATOM    180  H9  DK2     2      26.720  35.060  14.930  1.00  0.00            
ATOM    181  H10 DK2     2      28.890  38.470  15.800  1.00  0.00            
ATOM    182  H11 DK2     2      28.130  39.940  20.160  1.00  0.00            
ATOM    183  H12 DK2     2      27.380  42.240  19.830  1.00  0.00            
ATOM    184  H13 DK2     2      23.870  40.740  17.750  1.00  0.00            
ATOM    185  H14 DK2     2      27.230  35.430  23.080  1.00  0.00            
ATOM    186  H15 DK2     2      26.100  33.200  23.290  1.00  0.00            
TER
ENDMDL
MODEL        1
ATOM      1  C1  BCD     1      23.420  31.620  12.110  1.00  0.00            
ATOM      2  O1  BCD     1      23.170  33.060  11.980  1.00  0.00            
ATOM      3  C2  BCD     1      23.600  30.980  10.720  1.00  0.00            
ATOM      4  O2  BCD     1      24.690  31.510   9.990  1.00  0.00            
ATOM      5  C3  BCD     1      22.340  31.060   9.860  1.00  0.00            
ATOM      6  O3  BCD     1      22.420  30.200   8.690  1.00  0.00            
ATOM      7  C4  BCD     1      21.090  30.650  10.670  1.00  0.00            
ATOM      8  C5  BCD     1      20.970  31.090  12.170  1.00  0.00            
ATOM      9  O4  BCD     1      22.300  30.910  12.710  1.00  0.00            
ATOM     10  C6  BCD     1      19.910  30.470  13.090  1.00  0.00            
ATOM     11  O5  BCD     1      20.140  29.010  13.020  1.00  0.00            
ATOM     12  H1  BCD     1      24.380  31.360  12.570  1.00  0.00            
ATOM     13  H2  BCD     1      23.770  29.930  10.990  1.00  0.00            
ATOM     14  H3  BCD     1      24.800  31.100   9.130  1.00  0.00            
ATOM     15  H4  BCD     1      22.210  32.130   9.650  1.00  0.00            
ATOM     16  H5  BCD     1      21.570  30.080   8.250  1.00  0.00            
ATOM     17  H6  BCD     1      21.170  29.550  10.680  1.00  0.00            
ATOM     18  H7  BCD     1      20.810  32.180  12.270  1.00  0.00            
ATOM     19  H8  BCD     1      19.990  30.930  14.080  1.00  0.00            
ATOM     20  H9  BCD     1      18.930  30.790  12.720  1.00  0.00            
ATOM     21  H10 BCD     1      20.970  28.800  13.450  1.00  0.00            
ATOM     22  C7  BCD     1      24.920  36.750  12.820  1.00  0.00            
ATOM     23  O6  BCD     1      24.120  37.390  11.880  1.00  0.00            
ATOM     24  C8  BCD     1      25.820  35.640  12.180  1.00  0.00            
ATOM     25  O7  BCD     1      26.570  36.150  11.070  1.00  0.00            
ATOM     26  C9  BCD     1      24.940  34.470  11.630  1.00  0.00            
ATOM     27  O8  BCD     1      25.880  33.420  11.280  1.00  0.00            
ATOM     28  C10 BCD     1      24.010  33.950  12.680  1.00  0.00            
ATOM     29  C11 BCD     1      23.110  35.150  13.160  1.00  0.00            
ATOM     30  O9  BCD     1      24.030  36.120  13.730  1.00  0.00            
ATOM     31  C12 BCD     1      22.170  34.690  14.310  1.00  0.00            
ATOM     32  O10 BCD     1      22.770  33.990  15.410  1.00  0.00            
ATOM     33  H11 BCD     1      25.570  37.450  13.360  1.00  0.00            
ATOM     34  H12 BCD     1      26.400  35.170  12.980  1.00  0.00            
ATOM     35  H13 BCD     1      26.990  35.440  10.570  1.00  0.00            
ATOM     36  H14 BCD     1      24.380  34.890  10.790  1.00  0.00            
ATOM     37  H15 BCD     1      25.370  32.720  10.870  1.00  0.00            
ATOM     38  H16 BCD     1      24.520  33.510  13.540  1.00  0.00            
ATOM     39  H17 BCD     1      22.420  35.540  12.390  1.00  0.00            
ATOM     40  H18 BCD     1      21.700  35.560  14.780  1.00  0.00            
ATOM     41  H19 BCD     1      21.430  33.970  13.960  1.00  0.00            
ATOM     42  H20 BCD     1      22.370  34.260  16.240  1.00  0.00            
ATOM     43  C13 BCD     1      22.590  41.160  10.750  1.00  0.00            
ATOM     44  O11 BCD     1      22.120  40.690   9.490  1.00  0.00            
ATOM     45  C14 BCD     1      24.050  41.020  10.890  1.00  0.00            
ATOM     46  O12 BCD     1      24.700  41.780   9.810  1.00  0.00            
ATOM     47  C15 BCD     1      24.420  39.580  10.840  1.00  0.00            
ATOM     48  O13 BCD     1      25.840  39.310  10.850  1.00  0.00            
ATOM     49  C16 BCD     1      23.890  38.800  12.020  1.00  0.00            
ATOM     50  C17 BCD     1      22.350  39.040  11.960  1.00  0.00            
ATOM     51  O14 BCD     1      22.020  40.390  11.810  1.00  0.00            
ATOM     52  C18 BCD     1      21.580  38.580  13.200  1.00  0.00            
ATOM     53  O15 BCD     1      20.180  38.690  12.990  1.00  0.00            
ATOM     54  H21 BCD     1      22.260  42.200  10.860  1.00  0.00            
ATOM     55  H22 BCD     1      24.430  41.400  11.850  1.00  0.00            
ATOM     56  H23 BCD     1      25.640  41.590   9.840  1.00  0.00            
ATOM     57  H24 BCD     1      23.980  39.100   9.950  1.00  0.00            
ATOM     58  H25 BCD     1      25.960  38.420  10.500  1.00  0.00            
ATOM     59  H26 BCD     1      24.320  39.200  12.950  1.00  0.00            
ATOM     60  H27 BCD     1      21.950  38.500  11.090  1.00  0.00            
ATOM     61  H28 BCD     1      21.750  37.510  13.350  1.00  0.00            
ATOM     62  H29 BCD     1      21.900  39.120  14.100  1.00  0.00            
ATOM     63  H30 BCD     1      19.740  38.180  13.680  1.00  0.00            
ATOM     64  C19 BCD     1      19.840  42.080   6.310  1.00  0.00            
ATOM     65  O16 BCD     1      19.520  40.690   6.110  1.00  0.00            
ATOM     66  C20 BCD     1      21.340  42.270   6.210  1.00  0.00            
ATOM     67  O17 BCD     1      21.860  42.040   4.890  1.00  0.00            
ATOM     68  C21 BCD     1      22.120  41.440   7.260  1.00  0.00            
ATOM     69  O18 BCD     1      23.560  41.780   7.260  1.00  0.00            
ATOM     70  C22 BCD     1      21.530  41.670   8.660  1.00  0.00            
ATOM     71  C23 BCD     1      19.970  41.570   8.640  1.00  0.00            
ATOM     72  O19 BCD     1      19.380  42.460   7.600  1.00  0.00            
ATOM     73  C24 BCD     1      19.280  41.730   9.950  1.00  0.00            
ATOM     74  O20 BCD     1      17.920  41.450   9.950  1.00  0.00            
ATOM     75  H31 BCD     1      19.210  42.640   5.610  1.00  0.00            
ATOM     76  H32 BCD     1      21.510  43.330   6.430  1.00  0.00            
ATOM     77  H33 BCD     1      21.510  41.180   4.630  1.00  0.00            
ATOM     78  H34 BCD     1      22.040  40.400   6.910  1.00  0.00            
ATOM     79  H35 BCD     1      23.910  41.620   8.150  1.00  0.00            
ATOM     80  H36 BCD     1      21.880  42.690   8.900  1.00  0.00            
ATOM     81  H37 BCD     1      19.770  40.530   8.350  1.00  0.00            
ATOM     82  H38 BCD     1      19.770  41.110  10.710  1.00  0.00            
ATOM     83  H39 BCD     1      19.410  42.800  10.150  1.00  0.00            
ATOM     84  H40 BCD     1      17.450  42.200   9.570  1.00  0.00            
ATOM     85  C25 BCD     1      17.100  38.100   4.110  1.00  0.00            
ATOM     86  O21 BCD     1      17.470  37.130   5.160  1.00  0.00            
ATOM     87  C26 BCD     1      18.380  38.460   3.360  1.00  0.00            
ATOM     88  O22 BCD     1      19.040  37.410   2.760  1.00  0.00            
ATOM     89  C27 BCD     1      19.340  39.140   4.340  1.00  0.00            
ATOM     90  O23 BCD     1      20.570  39.590   3.740  1.00  0.00            
ATOM     91  C28 BCD     1      18.630  40.280   5.110  1.00  0.00            
ATOM     92  C29 BCD     1      17.430  39.770   5.860  1.00  0.00            
ATOM     93  O24 BCD     1      16.600  39.240   4.840  1.00  0.00            
ATOM     94  C30 BCD     1      16.490  40.920   6.420  1.00  0.00            
ATOM     95  O25 BCD     1      16.060  41.740   5.340  1.00  0.00            
ATOM     96  H41 BCD     1      16.290  37.740   3.480  1.00  0.00            
ATOM     97  H42 BCD     1      18.010  39.180   2.620  1.00  0.00            
ATOM     98  H43 BCD     1      19.530  37.680   1.970  1.00  0.00            
ATOM     99  H44 BCD     1      19.510  38.410   5.140  1.00  0.00            
ATOM    100  H45 BCD     1      20.840  38.870   3.160  1.00  0.00            
ATOM    101  H46 BCD     1      18.420  41.120   4.430  1.00  0.00            
ATOM    102  H47 BCD     1      17.770  39.150   6.700  1.00  0.00            
ATOM    103  H48 BCD     1      15.660  40.400   6.910  1.00  0.00            
ATOM    104  H49 BCD     1      17.030  41.500   7.180  1.00  0.00            
ATOM    105  H50 BCD     1      15.140  41.470   5.280  1.00  0.00            
ATOM    106  C31 BCD     1      16.180  33.470   6.580  1.00  0.00            
ATOM    107  O26 BCD     1      17.280  33.160   7.430  1.00  0.00            
ATOM    108  C32 BCD     1      16.670  33.630   5.080  1.00  0.00            
ATOM    109  O27 BCD     1      17.350  32.430   4.550  1.00  0.00            
ATOM    110  C33 BCD     1      17.440  34.860   4.810  1.00  0.00            
ATOM    111  C34 BCD     1      16.580  36.020   5.260  1.00  0.00            
ATOM    112  C35 BCD     1      16.290  35.860   6.760  1.00  0.00            
ATOM    113  O28 BCD     1      15.620  34.660   7.030  1.00  0.00            
ATOM    114  C36 BCD     1      15.310  36.970   7.250  1.00  0.00            
ATOM    115  O29 BCD     1      14.050  37.080   6.580  1.00  0.00            
ATOM    116  O30 BCD     1      17.890  35.020   3.410  1.00  0.00            
ATOM    117  H51 BCD     1      15.400  32.720   6.710  1.00  0.00            
ATOM    118  H52 BCD     1      15.700  33.720   4.570  1.00  0.00            
ATOM    119  H53 BCD     1      17.750  32.720   3.720  1.00  0.00            
ATOM    120  H54 BCD     1      18.330  34.870   5.450  1.00  0.00            
ATOM    121  H55 BCD     1      18.080  35.960   3.270  1.00  0.00            
ATOM    122  H56 BCD     1      15.640  36.070   4.690  1.00  0.00            
ATOM    123  H57 BCD     1      17.160  35.820   7.420  1.00  0.00            
ATOM    124  H58 BCD     1      15.180  36.930   8.340  1.00  0.00            
ATOM    125  H59 BCD     1      15.830  37.930   7.170  1.00  0.00            
ATOM    126  H60 BCD     1      13.400  36.430   6.890  1.00  0.00            
ATOM    127  C37 BCD     1      18.780  30.280  10.060  1.00  0.00            
ATOM    128  O31 BCD     1      19.950  31.120  10.070  1.00  0.00            
ATOM    129  C38 BCD     1      18.450  29.830   8.640  1.00  0.00            
ATOM    130  O32 BCD     1      19.460  28.960   8.180  1.00  0.00            
ATOM    131  C39 BCD     1      18.310  31.000   7.640  1.00  0.00            
ATOM    132  O33 BCD     1      17.910  30.620   6.320  1.00  0.00            
ATOM    133  C40 BCD     1      17.200  31.950   8.140  1.00  0.00            
ATOM    134  C41 BCD     1      17.440  32.290   9.620  1.00  0.00            
ATOM    135  O34 BCD     1      17.770  31.130  10.440  1.00  0.00            
ATOM    136  C42 BCD     1      16.270  33.050  10.300  1.00  0.00            
ATOM    137  O35 BCD     1      15.180  32.030  10.510  1.00  0.00            
ATOM    138  H61 BCD     1      18.840  29.450  10.770  1.00  0.00            
ATOM    139  H62 BCD     1      17.490  29.300   8.670  1.00  0.00            
ATOM    140  H63 BCD     1      19.200  28.090   8.480  1.00  0.00            
ATOM    141  H64 BCD     1      19.270  31.540   7.720  1.00  0.00            
ATOM    142  H65 BCD     1      17.810  31.360   5.710  1.00  0.00            
ATOM    143  H66 BCD     1      16.220  31.500   7.920  1.00  0.00            
ATOM    144  H67 BCD     1      18.280  33.000   9.690  1.00  0.00            
ATOM    145  H68 BCD     1      16.670  33.500  11.220  1.00  0.00            
ATOM    146  H69 BCD     1      15.990  33.850   9.600  1.00  0.00            
ATOM    147  H70 BCD     1      15.420  31.440  11.240  1.00  0.00            
ATOM    148  Cl1 DK2     2      15.930  34.870  14.370  1.00  0.00            
ATOM    149  C1  DK2     2      16.950  35.400  13.000  1.00  0.00            
ATOM    150  C2  DK2     2      18.000  34.570  12.700  1.00  0.00            
ATOM    151  C3  DK2     2      18.840  34.850  11.610  1.00  0.00            
ATOM    152  C4  DK2     2      18.630  35.980  10.810  1.00  0.00            
ATOM    153  C5  DK2     2      19.590  36.170   9.640  1.00  0.00            
ATOM    154  O1  DK2     2      19.960  34.910   8.960  1.00  0.00            
ATOM    155  C6  DK2     2      20.590  35.120   7.680  1.00  0.00            
ATOM    156  C7  DK2     2      20.620  33.740   6.990  1.00  0.00            
ATOM    157  N1  DK2     2      21.550  33.740   5.870  1.00  0.00            
ATOM    158  C8  DK2     2      22.560  32.810   5.680  1.00  0.00            
ATOM    159  C9  DK2     2      23.000  33.090   4.400  1.00  0.00            
ATOM    160  N2  DK2     2      22.330  34.120   3.770  1.00  0.00            
ATOM    161  C10 DK2     2      21.450  34.530   4.730  1.00  0.00            
ATOM    162  C11 DK2     2      21.940  35.710   7.810  1.00  0.00            
ATOM    163  C12 DK2     2      23.060  34.930   8.150  1.00  0.00            
ATOM    164  C13 DK2     2      24.360  35.550   8.140  1.00  0.00            
ATOM    165  C14 DK2     2      24.530  36.900   7.840  1.00  0.00            
ATOM    166  Cl2 DK2     2      26.170  37.540   8.030  1.00  0.00            
ATOM    167  C15 DK2     2      23.440  37.680   7.480  1.00  0.00            
ATOM    168  C16 DK2     2      22.160  37.070   7.510  1.00  0.00            
ATOM    169  Cl3 DK2     2      20.810  38.220   7.490  1.00  0.00            
ATOM    170  C17 DK2     2      17.570  36.860  11.110  1.00  0.00            
ATOM    171  C18 DK2     2      16.690  36.540  12.180  1.00  0.00            
ATOM    172  H1  DK2     2      18.120  33.660  13.290  1.00  0.00            
ATOM    173  H2  DK2     2      19.690  34.200  11.440  1.00  0.00            
ATOM    174  H3  DK2     2      20.480  36.690  10.010  1.00  0.00            
ATOM    175  H4  DK2     2      19.140  36.840   8.900  1.00  0.00            
ATOM    176  H5  DK2     2      20.000  35.800   7.050  1.00  0.00            
ATOM    177  H6  DK2     2      19.580  33.510   6.710  1.00  0.00            
ATOM    178  H7  DK2     2      21.010  32.960   7.650  1.00  0.00            
ATOM    179  H8  DK2     2      22.920  32.090   6.400  1.00  0.00            
ATOM    180  H9  DK2     2      23.890  32.640   3.980  1.00  0.00            
ATOM    181  H10 DK2     2      20.680  35.260   4.510  1.00  0.00            
ATOM    182  H11 DK2     2      23.000  33.900   8.510  1.00  0.00            
ATOM    183  H12 DK2     2      25.220  35.000   8.510  1.00  0.00            
ATOM    184  H13 DK2     2      23.620  38.740   7.330  1.00  0.00            
ATOM    185  H14 DK2     2      17.400  37.680  10.420  1.00  0.00            
ATOM    186  H15 DK2     2      15.810  37.110  12.460  1.00  0.00            
TER
ENDMDL
MODEL        1
ATOM      1  C1  BCD     1      25.310  39.700  26.040  1.00  0.00            
ATOM      2  O1  BCD     1      24.450  39.110  25.150  1.00  0.00            
ATOM      3  C2  BCD     1      26.220  40.650  25.350  1.00  0.00            
ATOM      4  O2  BCD     1      25.490  41.810  24.850  1.00  0.00            
ATOM      5  C3  BCD     1      27.060  39.920  24.300  1.00  0.00            
ATOM      6  O3  BCD     1      27.900  40.910  23.700  1.00  0.00            
ATOM      7  C4  BCD     1      27.920  38.870  25.040  1.00  0.00            
ATOM      8  C5  BCD     1      27.010  37.950  25.820  1.00  0.00            
ATOM      9  O4  BCD     1      26.090  38.690  26.650  1.00  0.00            
ATOM     10  C6  BCD     1      27.740  36.970  26.700  1.00  0.00            
ATOM     11  O5  BCD     1      28.240  37.610  27.880  1.00  0.00            
ATOM     12  H1  BCD     1      24.850  40.310  26.820  1.00  0.00            
ATOM     13  H2  BCD     1      26.980  40.940  26.090  1.00  0.00            
ATOM     14  H3  BCD     1      26.160  42.400  24.500  1.00  0.00            
ATOM     15  H4  BCD     1      26.400  39.480  23.540  1.00  0.00            
ATOM     16  H5  BCD     1      28.260  40.560  22.870  1.00  0.00            
ATOM     17  H6  BCD     1      28.670  39.410  25.640  1.00  0.00            
ATOM     18  H7  BCD     1      26.480  37.410  25.030  1.00  0.00            
ATOM     19  H8  BCD     1      27.130  36.110  27.010  1.00  0.00            
ATOM     20  H9  BCD     1      28.630  36.610  26.170  1.00  0.00            
ATOM     21  H10 BCD     1      27.550  38.040  28.380  1.00  0.00            
ATOM     22  C7  BCD     1      20.400  39.010  24.170  1.00  0.00            
ATOM     23  O6  BCD     1      20.470  38.730  22.810  1.00  0.00            
ATOM     24  C8  BCD     1      20.920  40.370  24.520  1.00  0.00            
ATOM     25  O7  BCD     1      20.520  41.430  23.690  1.00  0.00            
ATOM     26  C9  BCD     1      22.460  40.450  24.610  1.00  0.00            
ATOM     27  O8  BCD     1      22.920  41.710  25.100  1.00  0.00            
ATOM     28  C10 BCD     1      23.030  39.230  25.440  1.00  0.00            
ATOM     29  C11 BCD     1      22.450  37.930  24.920  1.00  0.00            
ATOM     30  O9  BCD     1      21.040  38.030  24.980  1.00  0.00            
ATOM     31  C12 BCD     1      22.910  36.690  25.650  1.00  0.00            
ATOM     32  O10 BCD     1      22.450  36.580  26.980  1.00  0.00            
ATOM     33  H11 BCD     1      19.330  38.990  24.410  1.00  0.00            
ATOM     34  H12 BCD     1      20.520  40.380  25.540  1.00  0.00            
ATOM     35  H13 BCD     1      20.780  42.200  24.200  1.00  0.00            
ATOM     36  H14 BCD     1      22.820  40.380  23.580  1.00  0.00            
ATOM     37  H15 BCD     1      23.880  41.680  25.070  1.00  0.00            
ATOM     38  H16 BCD     1      22.900  39.380  26.520  1.00  0.00            
ATOM     39  H17 BCD     1      22.740  37.850  23.860  1.00  0.00            
ATOM     40  H18 BCD     1      22.480  35.870  25.070  1.00  0.00            
ATOM     41  H19 BCD     1      24.010  36.640  25.600  1.00  0.00            
ATOM     42  H20 BCD     1      21.680  36.010  26.870  1.00  0.00            
ATOM     43  C13 BCD     1      18.880  37.670  19.350  1.00  0.00            
ATOM     44  O11 BCD     1      20.010  36.750  19.290  1.00  0.00            
ATOM     45  C14 BCD     1      19.510  39.100  19.420  1.00  0.00            
ATOM     46  O12 BCD     1      20.360  39.410  18.260  1.00  0.00            
ATOM     47  C15 BCD     1      20.260  39.270  20.720  1.00  0.00            
ATOM     48  O13 BCD     1      20.550  40.630  20.930  1.00  0.00            
ATOM     49  C16 BCD     1      19.370  38.880  21.890  1.00  0.00            
ATOM     50  C17 BCD     1      18.520  37.640  21.770  1.00  0.00            
ATOM     51  O14 BCD     1      18.010  37.400  20.430  1.00  0.00            
ATOM     52  C18 BCD     1      17.420  37.270  22.770  1.00  0.00            
ATOM     53  O15 BCD     1      16.640  38.420  23.120  1.00  0.00            
ATOM     54  H21 BCD     1      18.270  37.540  18.450  1.00  0.00            
ATOM     55  H22 BCD     1      18.720  39.860  19.450  1.00  0.00            
ATOM     56  H23 BCD     1      21.080  39.950  18.600  1.00  0.00            
ATOM     57  H24 BCD     1      21.170  38.660  20.680  1.00  0.00            
ATOM     58  H25 BCD     1      20.990  40.790  21.760  1.00  0.00            
ATOM     59  H26 BCD     1      18.720  39.730  22.120  1.00  0.00            
ATOM     60  H27 BCD     1      19.260  36.830  21.880  1.00  0.00            
ATOM     61  H28 BCD     1      16.780  36.450  22.400  1.00  0.00            
ATOM     62  H29 BCD     1      17.770  36.850  23.720  1.00  0.00            
ATOM     63  H30 BCD     1      16.400  38.380  24.050  1.00  0.00            
ATOM     64  C19 BCD     1      21.690  33.670  17.040  1.00  0.00            
ATOM     65  O16 BCD     1      22.840  33.710  17.840  1.00  0.00            
ATOM     66  C20 BCD     1      21.450  34.980  16.340  1.00  0.00            
ATOM     67  O17 BCD     1      22.550  35.280  15.440  1.00  0.00            
ATOM     68  C21 BCD     1      21.150  36.080  17.340  1.00  0.00            
ATOM     69  O18 BCD     1      20.790  37.380  16.740  1.00  0.00            
ATOM     70  C22 BCD     1      20.030  35.680  18.260  1.00  0.00            
ATOM     71  C23 BCD     1      20.370  34.310  18.910  1.00  0.00            
ATOM     72  O19 BCD     1      20.530  33.420  17.820  1.00  0.00            
ATOM     73  C24 BCD     1      19.210  33.750  19.740  1.00  0.00            
ATOM     74  O20 BCD     1      19.620  32.650  20.610  1.00  0.00            
ATOM     75  H31 BCD     1      21.800  32.910  16.260  1.00  0.00            
ATOM     76  H32 BCD     1      20.580  34.800  15.700  1.00  0.00            
ATOM     77  H33 BCD     1      22.560  36.240  15.320  1.00  0.00            
ATOM     78  H34 BCD     1      22.050  36.240  17.940  1.00  0.00            
ATOM     79  H35 BCD     1      20.690  38.050  17.420  1.00  0.00            
ATOM     80  H36 BCD     1      19.160  35.520  17.610  1.00  0.00            
ATOM     81  H37 BCD     1      21.190  34.430  19.630  1.00  0.00            
ATOM     82  H38 BCD     1      18.740  34.510  20.390  1.00  0.00            
ATOM     83  H39 BCD     1      18.400  33.410  19.080  1.00  0.00            
ATOM     84  H40 BCD     1      19.250  31.880  20.180  1.00  0.00            
ATOM     85  C25 BCD     1      26.490  31.610  18.010  1.00  0.00            
ATOM     86  O21 BCD     1      27.150  32.610  18.730  1.00  0.00            
ATOM     87  C26 BCD     1      26.050  32.150  16.650  1.00  0.00            
ATOM     88  O22 BCD     1      27.090  32.800  15.970  1.00  0.00            
ATOM     89  C27 BCD     1      24.930  33.160  16.800  1.00  0.00            
ATOM     90  O23 BCD     1      24.560  33.570  15.480  1.00  0.00            
ATOM     91  C28 BCD     1      23.800  32.620  17.630  1.00  0.00            
ATOM     92  C29 BCD     1      24.310  32.120  18.950  1.00  0.00            
ATOM     93  O24 BCD     1      25.270  31.130  18.670  1.00  0.00            
ATOM     94  C30 BCD     1      23.280  31.530  19.970  1.00  0.00            
ATOM     95  O25 BCD     1      23.880  31.160  21.210  1.00  0.00            
ATOM     96  H41 BCD     1      27.140  30.760  17.810  1.00  0.00            
ATOM     97  H42 BCD     1      25.770  31.310  15.990  1.00  0.00            
ATOM     98  H43 BCD     1      26.640  33.240  15.240  1.00  0.00            
ATOM     99  H44 BCD     1      25.260  34.080  17.310  1.00  0.00            
ATOM    100  H45 BCD     1      23.800  34.150  15.510  1.00  0.00            
ATOM    101  H46 BCD     1      23.320  31.770  17.140  1.00  0.00            
ATOM    102  H47 BCD     1      24.710  32.990  19.490  1.00  0.00            
ATOM    103  H48 BCD     1      22.410  32.150  20.190  1.00  0.00            
ATOM    104  H49 BCD     1      22.890  30.610  19.510  1.00  0.00            
ATOM    105  H50 BCD     1      24.700  30.690  21.040  1.00  0.00            
ATOM    106  C31 BCD     1      30.360  33.850  20.850  1.00  0.00            
ATOM    107  O26 BCD     1      29.490  34.850  21.290  1.00  0.00            
ATOM    108  C32 BCD     1      30.640  33.930  19.320  1.00  0.00            
ATOM    109  O27 BCD     1      31.420  35.070  19.000  1.00  0.00            
ATOM    110  C33 BCD     1      29.280  33.770  18.580  1.00  0.00            
ATOM    111  C34 BCD     1      28.510  32.540  19.130  1.00  0.00            
ATOM    112  C35 BCD     1      28.510  32.380  20.650  1.00  0.00            
ATOM    113  O28 BCD     1      29.790  32.680  21.180  1.00  0.00            
ATOM    114  C36 BCD     1      28.080  31.000  21.160  1.00  0.00            
ATOM    115  O29 BCD     1      29.030  30.020  20.720  1.00  0.00            
ATOM    116  O30 BCD     1      29.430  33.710  17.200  1.00  0.00            
ATOM    117  H51 BCD     1      31.240  33.930  21.500  1.00  0.00            
ATOM    118  H52 BCD     1      31.230  33.060  19.000  1.00  0.00            
ATOM    119  H53 BCD     1      32.070  34.760  18.370  1.00  0.00            
ATOM    120  H54 BCD     1      28.670  34.610  18.920  1.00  0.00            
ATOM    121  H55 BCD     1      28.520  33.610  16.890  1.00  0.00            
ATOM    122  H56 BCD     1      28.940  31.650  18.650  1.00  0.00            
ATOM    123  H57 BCD     1      27.840  33.140  21.080  1.00  0.00            
ATOM    124  H58 BCD     1      28.070  31.110  22.250  1.00  0.00            
ATOM    125  H59 BCD     1      27.070  30.840  20.750  1.00  0.00            
ATOM    126  H60 BCD     1      28.640  29.150  20.860  1.00  0.00            
ATOM    127  C37 BCD     1      29.810  38.120  23.660  1.00  0.00            
ATOM    128  O31 BCD     1      28.460  38.040  23.960  1.00  0.00            
ATOM    129  C38 BCD     1      29.970  38.410  22.160  1.00  0.00            
ATOM    130  O32 BCD     1      29.380  39.620  21.650  1.00  0.00            
ATOM    131  C39 BCD     1      29.640  37.210  21.360  1.00  0.00            
ATOM    132  O33 BCD     1      30.030  37.230  19.930  1.00  0.00            
ATOM    133  C40 BCD     1      30.150  35.920  21.970  1.00  0.00            
ATOM    134  C41 BCD     1      30.060  35.790  23.520  1.00  0.00            
ATOM    135  O34 BCD     1      30.560  37.000  24.050  1.00  0.00            
ATOM    136  C42 BCD     1      30.880  34.670  24.150  1.00  0.00            
ATOM    137  O35 BCD     1      32.270  34.890  23.970  1.00  0.00            
ATOM    138  H61 BCD     1      30.190  38.960  24.250  1.00  0.00            
ATOM    139  H62 BCD     1      31.060  38.540  22.070  1.00  0.00            
ATOM    140  H63 BCD     1      29.780  39.710  20.780  1.00  0.00            
ATOM    141  H64 BCD     1      28.540  37.130  21.420  1.00  0.00            
ATOM    142  H65 BCD     1      30.520  36.430  19.720  1.00  0.00            
ATOM    143  H66 BCD     1      31.210  35.940  21.680  1.00  0.00            
ATOM    144  H67 BCD     1      29.020  35.660  23.850  1.00  0.00            
ATOM    145  H68 BCD     1      30.500  34.600  25.170  1.00  0.00            
ATOM    146  H69 BCD     1      30.550  33.820  23.530  1.00  0.00            
ATOM    147  H70 BCD     1      32.310  35.810  24.220  1.00  0.00            
ATOM    148  Cl1 DK2     2      24.920  33.300  24.380  1.00  0.00            
ATOM    149  C1  DK2     2      24.650  34.340  23.000  1.00  0.00            
ATOM    150  C2  DK2     2      23.410  34.780  22.530  1.00  0.00            
ATOM    151  C3  DK2     2      23.270  35.640  21.430  1.00  0.00            
ATOM    152  C4  DK2     2      24.430  35.830  20.640  1.00  0.00            
ATOM    153  C5  DK2     2      24.220  36.850  19.490  1.00  0.00            
ATOM    154  O1  DK2     2      25.450  37.650  19.230  1.00  0.00            
ATOM    155  C6  DK2     2      25.280  38.850  18.500  1.00  0.00            
ATOM    156  C7  DK2     2      26.650  39.220  17.860  1.00  0.00            
ATOM    157  N1  DK2     2      26.950  38.210  16.890  1.00  0.00            
ATOM    158  C8  DK2     2      26.640  38.260  15.550  1.00  0.00            
ATOM    159  C9  DK2     2      27.030  37.030  15.050  1.00  0.00            
ATOM    160  N2  DK2     2      27.630  36.300  16.050  1.00  0.00            
ATOM    161  C10 DK2     2      27.690  37.040  17.110  1.00  0.00            
ATOM    162  C11 DK2     2      24.710  40.030  19.310  1.00  0.00            
ATOM    163  C12 DK2     2      25.180  40.120  20.610  1.00  0.00            
ATOM    164  C13 DK2     2      24.830  41.170  21.460  1.00  0.00            
ATOM    165  C14 DK2     2      23.910  42.130  21.060  1.00  0.00            
ATOM    166  Cl2 DK2     2      23.470  43.380  22.260  1.00  0.00            
ATOM    167  C15 DK2     2      23.350  42.060  19.780  1.00  0.00            
ATOM    168  C16 DK2     2      23.720  40.990  18.890  1.00  0.00            
ATOM    169  Cl3 DK2     2      23.060  40.920  17.290  1.00  0.00            
ATOM    170  C17 DK2     2      25.660  35.260  20.990  1.00  0.00            
ATOM    171  C18 DK2     2      25.720  34.510  22.140  1.00  0.00            
ATOM    172  H1  DK2     2      22.520  34.570  23.120  1.00  0.00            
ATOM    173  H2  DK2     2      22.280  35.990  21.150  1.00  0.00            
ATOM    174  H3  DK2     2      23.310  37.430  19.700  1.00  0.00            
ATOM    175  H4  DK2     2      23.970  36.260  18.600  1.00  0.00            
ATOM    176  H5  DK2     2      24.550  38.620  17.710  1.00  0.00            
ATOM    177  H6  DK2     2      27.480  39.270  18.560  1.00  0.00            
ATOM    178  H7  DK2     2      26.580  40.200  17.350  1.00  0.00            
ATOM    179  H8  DK2     2      26.130  39.090  15.070  1.00  0.00            
ATOM    180  H9  DK2     2      26.890  36.590  14.070  1.00  0.00            
ATOM    181  H10 DK2     2      28.230  36.770  18.010  1.00  0.00            
ATOM    182  H11 DK2     2      25.900  39.420  21.010  1.00  0.00            
ATOM    183  H12 DK2     2      25.220  41.220  22.470  1.00  0.00            
ATOM    184  H13 DK2     2      22.550  42.720  19.450  1.00  0.00            
ATOM    185  H14 DK2     2      26.580  35.450  20.450  1.00  0.00            
ATOM    186  H15 DK2     2      26.670  34.100  22.490  1.00  0.00            
TER
ENDMDL
MODEL        1
ATOM      1  C1  BCD     1      36.980  31.860  11.190  1.00  0.00            
ATOM      2  O1  BCD     1      35.990  31.150  10.410  1.00  0.00            
ATOM      3  C2  BCD     1      37.580  30.980  12.210  1.00  0.00            
ATOM      4  O2  BCD     1      38.320  29.900  11.580  1.00  0.00            
ATOM      5  C3  BCD     1      36.470  30.460  13.180  1.00  0.00            
ATOM      6  O3  BCD     1      37.140  29.590  14.160  1.00  0.00            
ATOM      7  C4  BCD     1      35.870  31.700  13.830  1.00  0.00            
ATOM      8  C5  BCD     1      35.350  32.730  12.830  1.00  0.00            
ATOM      9  O4  BCD     1      36.370  33.030  11.840  1.00  0.00            
ATOM     10  C6  BCD     1      35.000  34.020  13.600  1.00  0.00            
ATOM     11  O5  BCD     1      34.660  34.990  12.560  1.00  0.00            
ATOM     12  H1  BCD     1      37.830  32.100  10.540  1.00  0.00            
ATOM     13  H2  BCD     1      38.240  31.550  12.880  1.00  0.00            
ATOM     14  H3  BCD     1      38.790  29.440  12.280  1.00  0.00            
ATOM     15  H4  BCD     1      35.710  29.940  12.590  1.00  0.00            
ATOM     16  H5  BCD     1      36.990  28.700  13.820  1.00  0.00            
ATOM     17  H6  BCD     1      36.580  32.160  14.530  1.00  0.00            
ATOM     18  H7  BCD     1      34.430  32.420  12.310  1.00  0.00            
ATOM     19  H8  BCD     1      34.180  33.850  14.310  1.00  0.00            
ATOM     20  H9  BCD     1      35.830  34.410  14.200  1.00  0.00            
ATOM     21  H10 BCD     1      35.370  34.890  11.920  1.00  0.00            
ATOM     22  C7  BCD     1      34.690  30.030   6.690  1.00  0.00            
ATOM     23  O6  BCD     1      33.650  29.330   7.290  1.00  0.00            
ATOM     24  C8  BCD     1      36.080  29.500   7.090  1.00  0.00            
ATOM     25  O7  BCD     1      36.210  28.120   6.770  1.00  0.00            
ATOM     26  C9  BCD     1      36.370  29.810   8.560  1.00  0.00            
ATOM     27  O8  BCD     1      37.680  29.520   8.910  1.00  0.00            
ATOM     28  C10 BCD     1      36.000  31.250   8.920  1.00  0.00            
ATOM     29  C11 BCD     1      34.660  31.620   8.400  1.00  0.00            
ATOM     30  O9  BCD     1      34.600  31.360   6.980  1.00  0.00            
ATOM     31  C12 BCD     1      34.390  33.030   8.690  1.00  0.00            
ATOM     32  O10 BCD     1      32.930  33.250   8.440  1.00  0.00            
ATOM     33  H11 BCD     1      34.570  30.070   5.600  1.00  0.00            
ATOM     34  H12 BCD     1      36.890  30.050   6.600  1.00  0.00            
ATOM     35  H13 BCD     1      37.120  28.010   7.060  1.00  0.00            
ATOM     36  H14 BCD     1      35.750  29.210   9.230  1.00  0.00            
ATOM     37  H15 BCD     1      37.750  29.490   9.870  1.00  0.00            
ATOM     38  H16 BCD     1      36.790  31.900   8.520  1.00  0.00            
ATOM     39  H17 BCD     1      33.960  30.970   8.940  1.00  0.00            
ATOM     40  H18 BCD     1      34.630  33.320   9.720  1.00  0.00            
ATOM     41  H19 BCD     1      34.960  33.660   7.990  1.00  0.00            
ATOM     42  H20 BCD     1      32.470  33.180   9.280  1.00  0.00            
ATOM     43  C13 BCD     1      30.340  27.310   5.900  1.00  0.00            
ATOM     44  O11 BCD     1      30.040  27.020   7.240  1.00  0.00            
ATOM     45  C14 BCD     1      31.760  26.730   5.570  1.00  0.00            
ATOM     46  O12 BCD     1      31.770  25.250   5.570  1.00  0.00            
ATOM     47  C15 BCD     1      32.840  27.210   6.430  1.00  0.00            
ATOM     48  O13 BCD     1      34.130  26.650   6.150  1.00  0.00            
ATOM     49  C16 BCD     1      32.790  28.750   6.300  1.00  0.00            
ATOM     50  C17 BCD     1      31.370  29.370   6.470  1.00  0.00            
ATOM     51  O14 BCD     1      30.410  28.720   5.650  1.00  0.00            
ATOM     52  C18 BCD     1      31.440  30.870   6.090  1.00  0.00            
ATOM     53  O15 BCD     1      30.140  31.420   6.130  1.00  0.00            
ATOM     54  H21 BCD     1      29.660  26.740   5.250  1.00  0.00            
ATOM     55  H22 BCD     1      31.960  26.980   4.520  1.00  0.00            
ATOM     56  H23 BCD     1      32.680  24.950   5.490  1.00  0.00            
ATOM     57  H24 BCD     1      32.640  27.050   7.490  1.00  0.00            
ATOM     58  H25 BCD     1      34.830  27.180   6.530  1.00  0.00            
ATOM     59  H26 BCD     1      33.160  29.050   5.310  1.00  0.00            
ATOM     60  H27 BCD     1      31.000  29.300   7.500  1.00  0.00            
ATOM     61  H28 BCD     1      32.130  31.410   6.750  1.00  0.00            
ATOM     62  H29 BCD     1      31.820  31.020   5.080  1.00  0.00            
ATOM     63  H30 BCD     1      29.750  30.880   5.430  1.00  0.00            
ATOM     64  C19 BCD     1      27.180  25.430   9.640  1.00  0.00            
ATOM     65  O16 BCD     1      28.040  25.520  10.760  1.00  0.00            
ATOM     66  C20 BCD     1      27.790  24.480   8.630  1.00  0.00            
ATOM     67  O17 BCD     1      27.900  23.140   9.100  1.00  0.00            
ATOM     68  C21 BCD     1      29.050  25.000   8.020  1.00  0.00            
ATOM     69  O18 BCD     1      29.610  24.100   7.020  1.00  0.00            
ATOM     70  C22 BCD     1      28.840  26.430   7.550  1.00  0.00            
ATOM     71  C23 BCD     1      28.170  27.310   8.560  1.00  0.00            
ATOM     72  O19 BCD     1      26.910  26.730   8.980  1.00  0.00            
ATOM     73  C24 BCD     1      27.740  28.620   7.980  1.00  0.00            
ATOM     74  O20 BCD     1      26.660  28.440   7.060  1.00  0.00            
ATOM     75  H31 BCD     1      26.240  25.030  10.050  1.00  0.00            
ATOM     76  H32 BCD     1      27.100  24.600   7.790  1.00  0.00            
ATOM     77  H33 BCD     1      28.320  22.600   8.420  1.00  0.00            
ATOM     78  H34 BCD     1      29.730  25.040   8.880  1.00  0.00            
ATOM     79  H35 BCD     1      30.330  24.580   6.590  1.00  0.00            
ATOM     80  H36 BCD     1      28.220  26.360   6.650  1.00  0.00            
ATOM     81  H37 BCD     1      28.820  27.560   9.410  1.00  0.00            
ATOM     82  H38 BCD     1      27.370  29.360   8.700  1.00  0.00            
ATOM     83  H39 BCD     1      28.620  29.090   7.510  1.00  0.00            
ATOM     84  H40 BCD     1      26.080  29.200   7.140  1.00  0.00            
ATOM     85  C25 BCD     1      27.630  25.590  14.930  1.00  0.00            
ATOM     86  O21 BCD     1      29.040  25.740  15.210  1.00  0.00            
ATOM     87  C26 BCD     1      27.300  24.270  14.240  1.00  0.00            
ATOM     88  O22 BCD     1      27.890  23.110  14.930  1.00  0.00            
ATOM     89  C27 BCD     1      27.790  24.310  12.760  1.00  0.00            
ATOM     90  O23 BCD     1      27.320  23.170  11.920  1.00  0.00            
ATOM     91  C28 BCD     1      27.400  25.580  12.020  1.00  0.00            
ATOM     92  C29 BCD     1      27.890  26.740  12.850  1.00  0.00            
ATOM     93  O24 BCD     1      27.210  26.720  14.130  1.00  0.00            
ATOM     94  C30 BCD     1      27.520  28.030  12.210  1.00  0.00            
ATOM     95  O25 BCD     1      26.130  28.080  11.950  1.00  0.00            
ATOM     96  H41 BCD     1      27.130  25.700  15.900  1.00  0.00            
ATOM     97  H42 BCD     1      26.210  24.160  14.250  1.00  0.00            
ATOM     98  H43 BCD     1      28.680  22.860  14.430  1.00  0.00            
ATOM     99  H44 BCD     1      28.880  24.350  12.820  1.00  0.00            
ATOM    100  H45 BCD     1      27.550  23.360  11.010  1.00  0.00            
ATOM    101  H46 BCD     1      26.310  25.660  12.000  1.00  0.00            
ATOM    102  H47 BCD     1      28.980  26.630  13.000  1.00  0.00            
ATOM    103  H48 BCD     1      27.850  28.790  12.920  1.00  0.00            
ATOM    104  H49 BCD     1      28.120  28.210  11.300  1.00  0.00            
ATOM    105  H50 BCD     1      25.890  29.010  11.820  1.00  0.00            
ATOM    106  C31 BCD     1      31.250  27.780  18.010  1.00  0.00            
ATOM    107  O26 BCD     1      31.930  28.360  16.910  1.00  0.00            
ATOM    108  C32 BCD     1      31.480  26.280  17.940  1.00  0.00            
ATOM    109  O27 BCD     1      32.860  26.050  18.070  1.00  0.00            
ATOM    110  C33 BCD     1      30.960  25.690  16.620  1.00  0.00            
ATOM    111  C34 BCD     1      29.470  26.040  16.570  1.00  0.00            
ATOM    112  C35 BCD     1      29.170  27.540  16.780  1.00  0.00            
ATOM    113  O28 BCD     1      29.850  28.070  17.920  1.00  0.00            
ATOM    114  C36 BCD     1      27.710  27.890  17.100  1.00  0.00            
ATOM    115  O29 BCD     1      27.050  27.130  18.010  1.00  0.00            
ATOM    116  O30 BCD     1      31.120  24.290  16.590  1.00  0.00            
ATOM    117  H51 BCD     1      31.550  28.210  18.970  1.00  0.00            
ATOM    118  H52 BCD     1      30.970  25.810  18.790  1.00  0.00            
ATOM    119  H53 BCD     1      33.340  26.740  17.600  1.00  0.00            
ATOM    120  H54 BCD     1      31.520  26.170  15.810  1.00  0.00            
ATOM    121  H55 BCD     1      31.080  23.890  15.720  1.00  0.00            
ATOM    122  H56 BCD     1      29.070  25.310  17.290  1.00  0.00            
ATOM    123  H57 BCD     1      29.460  28.090  15.870  1.00  0.00            
ATOM    124  H58 BCD     1      27.770  28.940  17.430  1.00  0.00            
ATOM    125  H59 BCD     1      27.120  27.990  16.180  1.00  0.00            
ATOM    126  H60 BCD     1      26.090  27.190  17.980  1.00  0.00            
ATOM    127  C37 BCD     1      34.490  31.580  15.920  1.00  0.00            
ATOM    128  O31 BCD     1      34.800  31.150  14.560  1.00  0.00            
ATOM    129  C38 BCD     1      34.930  30.540  16.870  1.00  0.00            
ATOM    130  O32 BCD     1      36.370  30.320  16.890  1.00  0.00            
ATOM    131  C39 BCD     1      34.120  29.250  16.710  1.00  0.00            
ATOM    132  O33 BCD     1      34.610  28.150  17.500  1.00  0.00            
ATOM    133  C40 BCD     1      32.650  29.580  17.050  1.00  0.00            
ATOM    134  C41 BCD     1      32.130  30.620  16.140  1.00  0.00            
ATOM    135  O34 BCD     1      33.050  31.780  16.140  1.00  0.00            
ATOM    136  C42 BCD     1      30.810  31.160  16.760  1.00  0.00            
ATOM    137  O35 BCD     1      30.480  32.360  16.110  1.00  0.00            
ATOM    138  H61 BCD     1      34.910  32.580  16.090  1.00  0.00            
ATOM    139  H62 BCD     1      34.660  30.950  17.850  1.00  0.00            
ATOM    140  H63 BCD     1      36.610  30.120  15.980  1.00  0.00            
ATOM    141  H64 BCD     1      34.180  28.970  15.650  1.00  0.00            
ATOM    142  H65 BCD     1      35.530  28.030  17.270  1.00  0.00            
ATOM    143  H66 BCD     1      32.560  29.940  18.090  1.00  0.00            
ATOM    144  H67 BCD     1      31.900  30.250  15.130  1.00  0.00            
ATOM    145  H68 BCD     1      30.080  30.380  16.500  1.00  0.00            
ATOM    146  H69 BCD     1      30.950  31.350  17.830  1.00  0.00            
ATOM    147  H70 BCD     1      31.160  33.040  16.060  1.00  0.00            
ATOM    148  Cl1 DK2     2      29.820  33.340  12.950  1.00  0.00            
ATOM    149  C1  DK2     2      30.620  32.100  12.090  1.00  0.00            
ATOM    150  C2  DK2     2      31.800  31.620  12.570  1.00  0.00            
ATOM    151  C3  DK2     2      32.430  30.480  11.970  1.00  0.00            
ATOM    152  C4  DK2     2      31.880  29.920  10.790  1.00  0.00            
ATOM    153  C5  DK2     2      32.400  28.670  10.110  1.00  0.00            
ATOM    154  O1  DK2     2      32.250  27.560  11.050  1.00  0.00            
ATOM    155  C6  DK2     2      32.550  26.290  10.500  1.00  0.00            
ATOM    156  C7  DK2     2      32.170  25.260  11.550  1.00  0.00            
ATOM    157  N1  DK2     2      32.870  25.300  12.850  1.00  0.00            
ATOM    158  C8  DK2     2      33.700  24.320  13.320  1.00  0.00            
ATOM    159  C9  DK2     2      34.260  24.820  14.470  1.00  0.00            
ATOM    160  N2  DK2     2      33.850  26.140  14.620  1.00  0.00            
ATOM    161  C10 DK2     2      33.040  26.420  13.630  1.00  0.00            
ATOM    162  C11 DK2     2      34.030  26.220  10.140  1.00  0.00            
ATOM    163  C12 DK2     2      35.010  27.080  10.760  1.00  0.00            
ATOM    164  C13 DK2     2      36.330  26.940  10.300  1.00  0.00            
ATOM    165  C14 DK2     2      36.720  26.140   9.230  1.00  0.00            
ATOM    166  Cl2 DK2     2      38.440  25.960   8.850  1.00  0.00            
ATOM    167  C15 DK2     2      35.730  25.270   8.670  1.00  0.00            
ATOM    168  C16 DK2     2      34.430  25.310   9.140  1.00  0.00            
ATOM    169  Cl3 DK2     2      33.170  24.350   8.370  1.00  0.00            
ATOM    170  C17 DK2     2      30.760  30.550  10.190  1.00  0.00            
ATOM    171  C18 DK2     2      30.090  31.590  10.890  1.00  0.00            
ATOM    172  H1  DK2     2      32.200  32.070  13.480  1.00  0.00            
ATOM    173  H2  DK2     2      33.320  30.060  12.430  1.00  0.00            
ATOM    174  H3  DK2     2      33.400  28.950   9.730  1.00  0.00            
ATOM    175  H4  DK2     2      31.750  28.560   9.230  1.00  0.00            
ATOM    176  H5  DK2     2      31.810  26.160   9.710  1.00  0.00            
ATOM    177  H6  DK2     2      32.180  24.280  11.070  1.00  0.00            
ATOM    178  H7  DK2     2      31.140  25.550  11.800  1.00  0.00            
ATOM    179  H8  DK2     2      33.780  23.370  12.810  1.00  0.00            
ATOM    180  H9  DK2     2      34.930  24.280  15.120  1.00  0.00            
ATOM    181  H10 DK2     2      32.640  27.400  13.430  1.00  0.00            
ATOM    182  H11 DK2     2      34.720  27.770  11.540  1.00  0.00            
ATOM    183  H12 DK2     2      37.110  27.510  10.780  1.00  0.00            
ATOM    184  H13 DK2     2      35.840  24.570   7.850  1.00  0.00            
ATOM    185  H14 DK2     2      30.330  30.180   9.260  1.00  0.00            
ATOM    186  H15 DK2     2      29.210  32.040  10.440  1.00  0.00            
TER
ENDMDL
MODEL        1
ATOM      1  C1  BCD     1      17.020  37.640  22.860  1.00  0.00            
ATOM      2  O1  BCD     1      17.390  37.300  21.490  1.00  0.00            
ATOM      3  C2  BCD     1      18.140  37.140  23.730  1.00  0.00            
ATOM      4  O2  BCD     1      19.360  37.860  23.360  1.00  0.00            
ATOM      5  C3  BCD     1      18.260  35.680  23.620  1.00  0.00            
ATOM      6  O3  BCD     1      19.270  35.040  24.420  1.00  0.00            
ATOM      7  C4  BCD     1      17.030  34.890  23.780  1.00  0.00            
ATOM      8  C5  BCD     1      15.840  35.590  23.040  1.00  0.00            
ATOM      9  O4  BCD     1      15.780  36.980  23.290  1.00  0.00            
ATOM     10  C6  BCD     1      14.480  35.020  23.340  1.00  0.00            
ATOM     11  O5  BCD     1      14.130  35.330  24.700  1.00  0.00            
ATOM     12  H1  BCD     1      16.920  38.700  23.100  1.00  0.00            
ATOM     13  H2  BCD     1      17.810  37.320  24.760  1.00  0.00            
ATOM     14  H3  BCD     1      20.090  37.540  23.890  1.00  0.00            
ATOM     15  H4  BCD     1      18.580  35.490  22.580  1.00  0.00            
ATOM     16  H5  BCD     1      19.210  34.130  24.100  1.00  0.00            
ATOM     17  H6  BCD     1      16.770  34.890  24.850  1.00  0.00            
ATOM     18  H7  BCD     1      15.860  35.440  21.950  1.00  0.00            
ATOM     19  H8  BCD     1      13.730  35.400  22.630  1.00  0.00            
ATOM     20  H9  BCD     1      14.520  33.930  23.280  1.00  0.00            
ATOM     21  H10 BCD     1      14.180  36.290  24.740  1.00  0.00            
ATOM     22  C7  BCD     1      17.500  39.110  17.630  1.00  0.00            
ATOM     23  O6  BCD     1      17.850  37.960  16.870  1.00  0.00            
ATOM     24  C8  BCD     1      18.610  39.430  18.580  1.00  0.00            
ATOM     25  O7  BCD     1      19.860  39.450  17.850  1.00  0.00            
ATOM     26  C9  BCD     1      18.690  38.440  19.800  1.00  0.00            
ATOM     27  O8  BCD     1      19.690  38.910  20.750  1.00  0.00            
ATOM     28  C10 BCD     1      17.300  38.360  20.510  1.00  0.00            
ATOM     29  C11 BCD     1      16.280  37.990  19.440  1.00  0.00            
ATOM     30  O9  BCD     1      16.240  39.000  18.330  1.00  0.00            
ATOM     31  C12 BCD     1      14.840  37.690  19.910  1.00  0.00            
ATOM     32  O10 BCD     1      14.350  38.500  20.930  1.00  0.00            
ATOM     33  H11 BCD     1      17.350  39.950  16.940  1.00  0.00            
ATOM     34  H12 BCD     1      18.450  40.400  19.080  1.00  0.00            
ATOM     35  H13 BCD     1      19.860  38.680  17.280  1.00  0.00            
ATOM     36  H14 BCD     1      18.860  37.390  19.530  1.00  0.00            
ATOM     37  H15 BCD     1      19.510  38.540  21.610  1.00  0.00            
ATOM     38  H16 BCD     1      17.050  39.350  20.910  1.00  0.00            
ATOM     39  H17 BCD     1      16.650  37.060  18.990  1.00  0.00            
ATOM     40  H18 BCD     1      14.200  37.830  19.020  1.00  0.00            
ATOM     41  H19 BCD     1      14.710  36.650  20.220  1.00  0.00            
ATOM     42  H20 BCD     1      14.170  37.980  21.720  1.00  0.00            
ATOM     43  C13 BCD     1      17.680  36.240  13.150  1.00  0.00            
ATOM     44  O11 BCD     1      17.990  35.040  13.790  1.00  0.00            
ATOM     45  C14 BCD     1      18.820  37.250  13.340  1.00  0.00            
ATOM     46  O12 BCD     1      19.960  36.800  12.710  1.00  0.00            
ATOM     47  C15 BCD     1      19.000  37.460  14.800  1.00  0.00            
ATOM     48  O13 BCD     1      20.110  38.310  15.150  1.00  0.00            
ATOM     49  C16 BCD     1      17.770  38.050  15.430  1.00  0.00            
ATOM     50  C17 BCD     1      16.450  37.220  14.990  1.00  0.00            
ATOM     51  O14 BCD     1      16.510  36.750  13.600  1.00  0.00            
ATOM     52  C18 BCD     1      15.090  37.830  15.360  1.00  0.00            
ATOM     53  O15 BCD     1      14.060  36.880  15.500  1.00  0.00            
ATOM     54  H21 BCD     1      17.480  36.100  12.080  1.00  0.00            
ATOM     55  H22 BCD     1      18.540  38.190  12.840  1.00  0.00            
ATOM     56  H23 BCD     1      20.330  37.580  12.280  1.00  0.00            
ATOM     57  H24 BCD     1      19.120  36.470  15.250  1.00  0.00            
ATOM     58  H25 BCD     1      20.510  38.820  14.430  1.00  0.00            
ATOM     59  H26 BCD     1      17.650  39.050  15.010  1.00  0.00            
ATOM     60  H27 BCD     1      16.560  36.280  15.530  1.00  0.00            
ATOM     61  H28 BCD     1      15.190  38.390  16.300  1.00  0.00            
ATOM     62  H29 BCD     1      14.990  38.620  14.610  1.00  0.00            
ATOM     63  H30 BCD     1      13.200  37.180  15.840  1.00  0.00            
ATOM     64  C19 BCD     1      19.120  31.180  12.840  1.00  0.00            
ATOM     65  O16 BCD     1      18.830  30.780  14.160  1.00  0.00            
ATOM     66  C20 BCD     1      20.210  32.180  12.820  1.00  0.00            
ATOM     67  O17 BCD     1      21.440  31.720  13.440  1.00  0.00            
ATOM     68  C21 BCD     1      19.710  33.430  13.590  1.00  0.00            
ATOM     69  O18 BCD     1      20.660  34.470  13.770  1.00  0.00            
ATOM     70  C22 BCD     1      18.470  33.990  12.920  1.00  0.00            
ATOM     71  C23 BCD     1      17.380  32.890  12.890  1.00  0.00            
ATOM     72  O19 BCD     1      17.910  31.680  12.260  1.00  0.00            
ATOM     73  C24 BCD     1      16.130  33.300  12.170  1.00  0.00            
ATOM     74  O20 BCD     1      16.340  33.760  10.820  1.00  0.00            
ATOM     75  H31 BCD     1      19.320  30.310  12.210  1.00  0.00            
ATOM     76  H32 BCD     1      20.510  32.380  11.790  1.00  0.00            
ATOM     77  H33 BCD     1      21.750  32.550  13.810  1.00  0.00            
ATOM     78  H34 BCD     1      19.440  33.100  14.600  1.00  0.00            
ATOM     79  H35 BCD     1      20.450  35.310  13.360  1.00  0.00            
ATOM     80  H36 BCD     1      18.590  34.320  11.880  1.00  0.00            
ATOM     81  H37 BCD     1      17.130  32.660  13.930  1.00  0.00            
ATOM     82  H38 BCD     1      15.390  32.480  12.190  1.00  0.00            
ATOM     83  H39 BCD     1      15.630  34.110  12.710  1.00  0.00            
ATOM     84  H40 BCD     1      16.760  33.080  10.280  1.00  0.00            
ATOM     85  C25 BCD     1      18.280  27.390  16.420  1.00  0.00            
ATOM     86  O21 BCD     1      18.180  28.340  17.510  1.00  0.00            
ATOM     87  C26 BCD     1      19.600  27.470  15.700  1.00  0.00            
ATOM     88  O22 BCD     1      20.610  27.040  16.630  1.00  0.00            
ATOM     89  C27 BCD     1      19.770  28.880  15.110  1.00  0.00            
ATOM     90  O23 BCD     1      21.090  29.120  14.510  1.00  0.00            
ATOM     91  C28 BCD     1      18.610  29.320  14.310  1.00  0.00            
ATOM     92  C29 BCD     1      17.250  28.970  14.960  1.00  0.00            
ATOM     93  O24 BCD     1      17.200  27.650  15.480  1.00  0.00            
ATOM     94  C30 BCD     1      16.110  29.150  13.930  1.00  0.00            
ATOM     95  O25 BCD     1      16.170  28.070  12.990  1.00  0.00            
ATOM     96  H41 BCD     1      18.180  26.370  16.800  1.00  0.00            
ATOM     97  H42 BCD     1      19.540  26.780  14.840  1.00  0.00            
ATOM     98  H43 BCD     1      21.430  27.080  16.130  1.00  0.00            
ATOM     99  H44 BCD     1      19.740  29.620  15.930  1.00  0.00            
ATOM    100  H45 BCD     1      21.250  30.070  14.570  1.00  0.00            
ATOM    101  H46 BCD     1      18.590  28.700  13.400  1.00  0.00            
ATOM    102  H47 BCD     1      17.060  29.690  15.770  1.00  0.00            
ATOM    103  H48 BCD     1      15.130  29.100  14.410  1.00  0.00            
ATOM    104  H49 BCD     1      16.180  30.090  13.370  1.00  0.00            
ATOM    105  H50 BCD     1      15.780  27.330  13.460  1.00  0.00            
ATOM    106  C31 BCD     1      16.890  28.250  21.500  1.00  0.00            
ATOM    107  O26 BCD     1      17.380  29.540  21.680  1.00  0.00            
ATOM    108  C32 BCD     1      18.040  27.360  21.160  1.00  0.00            
ATOM    109  O27 BCD     1      18.960  27.320  22.300  1.00  0.00            
ATOM    110  C33 BCD     1      18.590  27.610  19.780  1.00  0.00            
ATOM    111  C34 BCD     1      17.540  27.750  18.680  1.00  0.00            
ATOM    112  C35 BCD     1      16.480  28.690  19.140  1.00  0.00            
ATOM    113  O28 BCD     1      16.000  28.310  20.410  1.00  0.00            
ATOM    114  C36 BCD     1      15.230  28.540  18.220  1.00  0.00            
ATOM    115  O29 BCD     1      14.770  27.180  18.280  1.00  0.00            
ATOM    116  O30 BCD     1      19.510  26.600  19.300  1.00  0.00            
ATOM    117  H51 BCD     1      16.310  27.920  22.370  1.00  0.00            
ATOM    118  H52 BCD     1      17.580  26.360  21.140  1.00  0.00            
ATOM    119  H53 BCD     1      19.850  27.200  21.950  1.00  0.00            
ATOM    120  H54 BCD     1      19.050  28.610  19.860  1.00  0.00            
ATOM    121  H55 BCD     1      20.090  26.990  18.640  1.00  0.00            
ATOM    122  H56 BCD     1      17.070  26.790  18.430  1.00  0.00            
ATOM    123  H57 BCD     1      16.780  29.730  19.020  1.00  0.00            
ATOM    124  H58 BCD     1      14.490  29.210  18.660  1.00  0.00            
ATOM    125  H59 BCD     1      15.380  28.910  17.200  1.00  0.00            
ATOM    126  H60 BCD     1      14.290  27.060  19.110  1.00  0.00            
ATOM    127  C37 BCD     1      16.800  32.590  24.290  1.00  0.00            
ATOM    128  O31 BCD     1      17.260  33.550  23.410  1.00  0.00            
ATOM    129  C38 BCD     1      17.960  31.630  24.580  1.00  0.00            
ATOM    130  O32 BCD     1      19.050  32.410  25.140  1.00  0.00            
ATOM    131  C39 BCD     1      18.330  30.820  23.380  1.00  0.00            
ATOM    132  O33 BCD     1      19.450  29.900  23.620  1.00  0.00            
ATOM    133  C40 BCD     1      17.040  30.110  22.900  1.00  0.00            
ATOM    134  C41 BCD     1      15.990  31.180  22.570  1.00  0.00            
ATOM    135  O34 BCD     1      15.740  31.880  23.730  1.00  0.00            
ATOM    136  C42 BCD     1      14.720  30.720  22.080  1.00  0.00            
ATOM    137  O35 BCD     1      14.140  29.730  22.940  1.00  0.00            
ATOM    138  H61 BCD     1      16.340  33.030  25.170  1.00  0.00            
ATOM    139  H62 BCD     1      17.580  30.880  25.280  1.00  0.00            
ATOM    140  H63 BCD     1      19.010  32.480  26.100  1.00  0.00            
ATOM    141  H64 BCD     1      18.470  31.490  22.520  1.00  0.00            
ATOM    142  H65 BCD     1      19.400  29.240  22.920  1.00  0.00            
ATOM    143  H66 BCD     1      16.720  29.360  23.630  1.00  0.00            
ATOM    144  H67 BCD     1      16.450  31.850  21.830  1.00  0.00            
ATOM    145  H68 BCD     1      13.950  31.490  21.970  1.00  0.00            
ATOM    146  H69 BCD     1      14.830  30.350  21.040  1.00  0.00            
ATOM    147  H70 BCD     1      13.440  29.330  22.420  1.00  0.00            
ATOM    148  Cl1 DK2     2      13.850  31.950  14.430  1.00  0.00            
ATOM    149  C1  DK2     2      14.650  32.430  15.930  1.00  0.00            
ATOM    150  C2  DK2     2      15.450  33.530  16.040  1.00  0.00            
ATOM    151  C3  DK2     2      16.150  33.870  17.210  1.00  0.00            
ATOM    152  C4  DK2     2      16.010  33.180  18.370  1.00  0.00            
ATOM    153  C5  DK2     2      16.760  33.660  19.620  1.00  0.00            
ATOM    154  O1  DK2     2      17.850  32.740  19.960  1.00  0.00            
ATOM    155  C6  DK2     2      19.070  32.930  19.180  1.00  0.00            
ATOM    156  C7  DK2     2      19.560  31.460  19.220  1.00  0.00            
ATOM    157  N1  DK2     2      20.700  31.210  18.320  1.00  0.00            
ATOM    158  C8  DK2     2      21.730  30.230  18.480  1.00  0.00            
ATOM    159  C9  DK2     2      22.410  30.230  17.310  1.00  0.00            
ATOM    160  N2  DK2     2      21.920  31.130  16.420  1.00  0.00            
ATOM    161  C10 DK2     2      20.930  31.730  17.060  1.00  0.00            
ATOM    162  C11 DK2     2      20.030  33.990  19.860  1.00  0.00            
ATOM    163  C12 DK2     2      20.440  33.860  21.180  1.00  0.00            
ATOM    164  C13 DK2     2      21.360  34.760  21.750  1.00  0.00            
ATOM    165  C14 DK2     2      21.750  35.880  21.120  1.00  0.00            
ATOM    166  Cl2 DK2     2      22.730  37.050  21.940  1.00  0.00            
ATOM    167  C15 DK2     2      21.240  36.100  19.850  1.00  0.00            
ATOM    168  C16 DK2     2      20.470  35.180  19.160  1.00  0.00            
ATOM    169  Cl3 DK2     2      20.210  35.300  17.390  1.00  0.00            
ATOM    170  C17 DK2     2      15.160  32.100  18.300  1.00  0.00            
ATOM    171  C18 DK2     2      14.460  31.720  17.140  1.00  0.00            
ATOM    172  H1  DK2     2      15.510  34.270  15.250  1.00  0.00            
ATOM    173  H2  DK2     2      16.840  34.700  17.350  1.00  0.00            
ATOM    174  H3  DK2     2      16.070  33.740  20.460  1.00  0.00            
ATOM    175  H4  DK2     2      17.160  34.680  19.550  1.00  0.00            
ATOM    176  H5  DK2     2      18.830  33.310  18.180  1.00  0.00            
ATOM    177  H6  DK2     2      18.780  30.830  18.770  1.00  0.00            
ATOM    178  H7  DK2     2      19.840  31.110  20.220  1.00  0.00            
ATOM    179  H8  DK2     2      21.980  29.690  19.380  1.00  0.00            
ATOM    180  H9  DK2     2      23.220  29.590  17.010  1.00  0.00            
ATOM    181  H10 DK2     2      20.210  32.410  16.610  1.00  0.00            
ATOM    182  H11 DK2     2      20.030  33.030  21.750  1.00  0.00            
ATOM    183  H12 DK2     2      21.610  34.680  22.810  1.00  0.00            
ATOM    184  H13 DK2     2      21.550  36.940  19.230  1.00  0.00            
ATOM    185  H14 DK2     2      15.080  31.460  19.170  1.00  0.00            
ATOM    186  H15 DK2     2      13.830  30.840  17.110  1.00  0.00            
TER
ENDMDL
MODEL        1
ATOM      1  C1  BCD     1      23.480  25.450   8.110  1.00  0.00            
ATOM      2  O1  BCD     1      22.140  26.020   7.910  1.00  0.00            
ATOM      3  C2  BCD     1      23.580  23.940   8.040  1.00  0.00            
ATOM      4  O2  BCD     1      22.990  23.500   6.790  1.00  0.00            
ATOM      5  C3  BCD     1      23.030  23.310   9.350  1.00  0.00            
ATOM      6  O3  BCD     1      23.280  21.910   9.410  1.00  0.00            
ATOM      7  C4  BCD     1      23.640  23.940  10.590  1.00  0.00            
ATOM      8  C5  BCD     1      23.710  25.430  10.530  1.00  0.00            
ATOM      9  O4  BCD     1      24.200  25.870   9.280  1.00  0.00            
ATOM     10  C6  BCD     1      24.640  25.940  11.590  1.00  0.00            
ATOM     11  O5  BCD     1      24.510  27.400  11.640  1.00  0.00            
ATOM     12  H1  BCD     1      24.140  25.780   7.300  1.00  0.00            
ATOM     13  H2  BCD     1      24.660  23.760   8.060  1.00  0.00            
ATOM     14  H3  BCD     1      23.570  22.870   6.350  1.00  0.00            
ATOM     15  H4  BCD     1      21.950  23.460   9.450  1.00  0.00            
ATOM     16  H5  BCD     1      22.820  21.670  10.220  1.00  0.00            
ATOM     17  H6  BCD     1      24.690  23.620  10.650  1.00  0.00            
ATOM     18  H7  BCD     1      22.720  25.830  10.760  1.00  0.00            
ATOM     19  H8  BCD     1      24.370  25.510  12.560  1.00  0.00            
ATOM     20  H9  BCD     1      25.620  25.560  11.280  1.00  0.00            
ATOM     21  H10 BCD     1      25.000  27.700  10.870  1.00  0.00            
ATOM     22  C7  BCD     1      19.970  28.600   5.460  1.00  0.00            
ATOM     23  O6  BCD     1      18.900  28.560   6.460  1.00  0.00            
ATOM     24  C8  BCD     1      20.110  27.170   4.890  1.00  0.00            
ATOM     25  O7  BCD     1      18.840  26.750   4.380  1.00  0.00            
ATOM     26  C9  BCD     1      20.560  26.220   6.050  1.00  0.00            
ATOM     27  O8  BCD     1      20.900  24.870   5.540  1.00  0.00            
ATOM     28  C10 BCD     1      21.840  26.840   6.710  1.00  0.00            
ATOM     29  C11 BCD     1      21.630  28.260   7.200  1.00  0.00            
ATOM     30  O9  BCD     1      21.190  29.120   6.100  1.00  0.00            
ATOM     31  C12 BCD     1      22.910  28.760   7.710  1.00  0.00            
ATOM     32  O10 BCD     1      22.750  30.090   8.240  1.00  0.00            
ATOM     33  H11 BCD     1      19.740  29.320   4.670  1.00  0.00            
ATOM     34  H12 BCD     1      20.910  27.140   4.140  1.00  0.00            
ATOM     35  H13 BCD     1      18.900  25.820   4.140  1.00  0.00            
ATOM     36  H14 BCD     1      19.730  26.250   6.770  1.00  0.00            
ATOM     37  H15 BCD     1      21.510  24.480   6.170  1.00  0.00            
ATOM     38  H16 BCD     1      22.690  26.820   6.020  1.00  0.00            
ATOM     39  H17 BCD     1      20.850  28.230   7.960  1.00  0.00            
ATOM     40  H18 BCD     1      23.310  28.160   8.540  1.00  0.00            
ATOM     41  H19 BCD     1      23.680  28.600   6.930  1.00  0.00            
ATOM     42  H20 BCD     1      22.770  30.730   7.530  1.00  0.00            
ATOM     43  C13 BCD     1      15.300  30.340   7.650  1.00  0.00            
ATOM     44  O11 BCD     1      15.300  29.450   8.780  1.00  0.00            
ATOM     45  C14 BCD     1      15.250  29.640   6.300  1.00  0.00            
ATOM     46  O12 BCD     1      14.060  28.820   6.270  1.00  0.00            
ATOM     47  C15 BCD     1      16.540  28.840   5.950  1.00  0.00            
ATOM     48  O13 BCD     1      16.520  28.420   4.570  1.00  0.00            
ATOM     49  C16 BCD     1      17.880  29.530   6.310  1.00  0.00            
ATOM     50  C17 BCD     1      17.750  30.380   7.550  1.00  0.00            
ATOM     51  O14 BCD     1      16.500  31.180   7.600  1.00  0.00            
ATOM     52  C18 BCD     1      18.970  31.270   7.640  1.00  0.00            
ATOM     53  O15 BCD     1      18.880  31.920   8.860  1.00  0.00            
ATOM     54  H21 BCD     1      14.480  31.060   7.780  1.00  0.00            
ATOM     55  H22 BCD     1      15.090  30.390   5.520  1.00  0.00            
ATOM     56  H23 BCD     1      13.490  29.190   5.590  1.00  0.00            
ATOM     57  H24 BCD     1      16.420  27.990   6.620  1.00  0.00            
ATOM     58  H25 BCD     1      17.350  27.970   4.400  1.00  0.00            
ATOM     59  H26 BCD     1      18.200  30.210   5.510  1.00  0.00            
ATOM     60  H27 BCD     1      17.740  29.610   8.330  1.00  0.00            
ATOM     61  H28 BCD     1      19.960  30.800   7.490  1.00  0.00            
ATOM     62  H29 BCD     1      18.900  32.010   6.830  1.00  0.00            
ATOM     63  H30 BCD     1      18.810  31.310   9.600  1.00  0.00            
ATOM     64  C19 BCD     1      12.920  28.050  11.900  1.00  0.00            
ATOM     65  O16 BCD     1      14.070  27.760  12.680  1.00  0.00            
ATOM     66  C20 BCD     1      12.870  27.220  10.560  1.00  0.00            
ATOM     67  O17 BCD     1      12.890  25.870  10.930  1.00  0.00            
ATOM     68  C21 BCD     1      14.060  27.620   9.680  1.00  0.00            
ATOM     69  O18 BCD     1      13.920  26.970   8.420  1.00  0.00            
ATOM     70  C22 BCD     1      14.060  29.150   9.480  1.00  0.00            
ATOM     71  C23 BCD     1      13.960  29.920  10.750  1.00  0.00            
ATOM     72  O19 BCD     1      12.910  29.440  11.630  1.00  0.00            
ATOM     73  C24 BCD     1      13.890  31.450  10.540  1.00  0.00            
ATOM     74  O20 BCD     1      12.760  31.950   9.760  1.00  0.00            
ATOM     75  H31 BCD     1      11.980  27.830  12.410  1.00  0.00            
ATOM     76  H32 BCD     1      11.980  27.610  10.060  1.00  0.00            
ATOM     77  H33 BCD     1      12.690  25.290  10.190  1.00  0.00            
ATOM     78  H34 BCD     1      14.980  27.250  10.160  1.00  0.00            
ATOM     79  H35 BCD     1      14.290  27.630   7.820  1.00  0.00            
ATOM     80  H36 BCD     1      13.240  29.450   8.810  1.00  0.00            
ATOM     81  H37 BCD     1      14.850  29.780  11.370  1.00  0.00            
ATOM     82  H38 BCD     1      13.910  31.890  11.550  1.00  0.00            
ATOM     83  H39 BCD     1      14.760  31.810   9.990  1.00  0.00            
ATOM     84  H40 BCD     1      12.050  31.860  10.410  1.00  0.00            
ATOM     85  C25 BCD     1      15.130  26.270  16.330  1.00  0.00            
ATOM     86  O21 BCD     1      16.350  25.690  15.710  1.00  0.00            
ATOM     87  C26 BCD     1      13.880  25.650  15.740  1.00  0.00            
ATOM     88  O22 BCD     1      13.870  24.270  15.910  1.00  0.00            
ATOM     89  C27 BCD     1      13.810  26.050  14.310  1.00  0.00            
ATOM     90  O23 BCD     1      12.750  25.480  13.610  1.00  0.00            
ATOM     91  C28 BCD     1      13.860  27.560  14.090  1.00  0.00            
ATOM     92  C29 BCD     1      15.150  28.070  14.700  1.00  0.00            
ATOM     93  O24 BCD     1      15.070  27.660  16.110  1.00  0.00            
ATOM     94  C30 BCD     1      15.190  29.590  14.640  1.00  0.00            
ATOM     95  O25 BCD     1      16.280  30.090  15.420  1.00  0.00            
ATOM     96  H41 BCD     1      15.180  26.150  17.410  1.00  0.00            
ATOM     97  H42 BCD     1      12.980  26.050  16.220  1.00  0.00            
ATOM     98  H43 BCD     1      14.750  23.920  16.110  1.00  0.00            
ATOM     99  H44 BCD     1      14.670  25.610  13.780  1.00  0.00            
ATOM    100  H45 BCD     1      12.940  25.450  12.670  1.00  0.00            
ATOM    101  H46 BCD     1      13.010  28.150  14.450  1.00  0.00            
ATOM    102  H47 BCD     1      16.040  27.660  14.190  1.00  0.00            
ATOM    103  H48 BCD     1      15.250  29.950  13.600  1.00  0.00            
ATOM    104  H49 BCD     1      14.250  30.020  15.000  1.00  0.00            
ATOM    105  H50 BCD     1      16.200  29.780  16.320  1.00  0.00            
ATOM    106  C31 BCD     1      19.990  23.860  16.730  1.00  0.00            
ATOM    107  O26 BCD     1      20.210  23.780  15.310  1.00  0.00            
ATOM    108  C32 BCD     1      18.770  23.070  17.090  1.00  0.00            
ATOM    109  O27 BCD     1      18.990  21.720  16.600  1.00  0.00            
ATOM    110  C33 BCD     1      17.500  23.730  16.530  1.00  0.00            
ATOM    111  C34 BCD     1      17.380  25.250  16.660  1.00  0.00            
ATOM    112  C35 BCD     1      18.700  25.970  16.350  1.00  0.00            
ATOM    113  O28 BCD     1      19.760  25.250  17.080  1.00  0.00            
ATOM    114  C36 BCD     1      18.600  27.460  16.700  1.00  0.00            
ATOM    115  O29 BCD     1      18.450  27.760  18.140  1.00  0.00            
ATOM    116  O30 BCD     1      16.390  23.090  17.090  1.00  0.00            
ATOM    117  H51 BCD     1      20.940  23.510  17.160  1.00  0.00            
ATOM    118  H52 BCD     1      18.770  23.070  18.190  1.00  0.00            
ATOM    119  H53 BCD     1      19.450  21.620  15.760  1.00  0.00            
ATOM    120  H54 BCD     1      17.540  23.530  15.460  1.00  0.00            
ATOM    121  H55 BCD     1      16.400  22.130  16.970  1.00  0.00            
ATOM    122  H56 BCD     1      17.030  25.380  17.690  1.00  0.00            
ATOM    123  H57 BCD     1      18.890  25.890  15.270  1.00  0.00            
ATOM    124  H58 BCD     1      19.490  28.000  16.350  1.00  0.00            
ATOM    125  H59 BCD     1      17.840  27.970  16.090  1.00  0.00            
ATOM    126  H60 BCD     1      19.360  27.720  18.440  1.00  0.00            
ATOM    127  C37 BCD     1      23.370  22.840  12.690  1.00  0.00            
ATOM    128  O31 BCD     1      22.800  23.580  11.670  1.00  0.00            
ATOM    129  C38 BCD     1      22.430  21.730  13.130  1.00  0.00            
ATOM    130  O32 BCD     1      22.190  20.960  11.980  1.00  0.00            
ATOM    131  C39 BCD     1      21.030  22.240  13.670  1.00  0.00            
ATOM    132  O33 BCD     1      20.220  21.190  14.190  1.00  0.00            
ATOM    133  C40 BCD     1      21.430  23.220  14.780  1.00  0.00            
ATOM    134  C41 BCD     1      22.390  24.330  14.260  1.00  0.00            
ATOM    135  O34 BCD     1      23.600  23.690  13.810  1.00  0.00            
ATOM    136  C42 BCD     1      22.770  25.330  15.390  1.00  0.00            
ATOM    137  O35 BCD     1      23.280  24.680  16.570  1.00  0.00            
ATOM    138  H61 BCD     1      24.240  22.360  12.230  1.00  0.00            
ATOM    139  H62 BCD     1      22.990  21.080  13.820  1.00  0.00            
ATOM    140  H63 BCD     1      21.970  20.080  12.280  1.00  0.00            
ATOM    141  H64 BCD     1      20.640  22.880  12.870  1.00  0.00            
ATOM    142  H65 BCD     1      20.160  20.560  13.470  1.00  0.00            
ATOM    143  H66 BCD     1      21.990  22.650  15.530  1.00  0.00            
ATOM    144  H67 BCD     1      21.960  24.970  13.470  1.00  0.00            
ATOM    145  H68 BCD     1      23.530  25.940  14.870  1.00  0.00            
ATOM    146  H69 BCD     1      21.890  25.950  15.610  1.00  0.00            
ATOM    147  H70 BCD     1      23.480  25.360  17.230  1.00  0.00            
ATOM    148  Cl1 DK2     2      17.250  31.840  12.940  1.00  0.00            
ATOM    149  C1  DK2     2      17.830  30.280  12.440  1.00  0.00            
ATOM    150  C2  DK2     2      17.550  29.660  11.200  1.00  0.00            
ATOM    151  C3  DK2     2      18.130  28.440  10.900  1.00  0.00            
ATOM    152  C4  DK2     2      19.050  27.780  11.740  1.00  0.00            
ATOM    153  C5  DK2     2      19.820  26.510  11.390  1.00  0.00            
ATOM    154  O1  DK2     2      19.190  25.370  11.910  1.00  0.00            
ATOM    155  C6  DK2     2      18.030  24.830  11.250  1.00  0.00            
ATOM    156  C7  DK2     2      17.400  23.990  12.410  1.00  0.00            
ATOM    157  N1  DK2     2      16.210  23.210  12.150  1.00  0.00            
ATOM    158  C8  DK2     2      15.450  23.230  11.020  1.00  0.00            
ATOM    159  C9  DK2     2      14.320  22.520  11.280  1.00  0.00            
ATOM    160  N2  DK2     2      14.430  22.110  12.580  1.00  0.00            
ATOM    161  C10 DK2     2      15.630  22.400  13.040  1.00  0.00            
ATOM    162  C11 DK2     2      18.480  24.040   9.980  1.00  0.00            
ATOM    163  C12 DK2     2      19.310  22.890  10.140  1.00  0.00            
ATOM    164  C13 DK2     2      19.810  22.170   8.990  1.00  0.00            
ATOM    165  C14 DK2     2      19.520  22.620   7.730  1.00  0.00            
ATOM    166  Cl2 DK2     2      20.160  21.750   6.280  1.00  0.00            
ATOM    167  C15 DK2     2      18.630  23.670   7.520  1.00  0.00            
ATOM    168  C16 DK2     2      18.190  24.440   8.680  1.00  0.00            
ATOM    169  Cl3 DK2     2      17.280  25.840   8.280  1.00  0.00            
ATOM    170  C17 DK2     2      19.340  28.420  12.930  1.00  0.00            
ATOM    171  C18 DK2     2      18.780  29.650  13.280  1.00  0.00            
ATOM    172  H1  DK2     2      16.850  30.140  10.520  1.00  0.00            
ATOM    173  H2  DK2     2      17.910  28.110   9.880  1.00  0.00            
ATOM    174  H3  DK2     2      20.850  26.490  11.770  1.00  0.00            
ATOM    175  H4  DK2     2      19.790  26.460  10.300  1.00  0.00            
ATOM    176  H5  DK2     2      17.410  25.710  11.000  1.00  0.00            
ATOM    177  H6  DK2     2      17.100  24.700  13.190  1.00  0.00            
ATOM    178  H7  DK2     2      18.140  23.240  12.730  1.00  0.00            
ATOM    179  H8  DK2     2      15.710  23.880  10.190  1.00  0.00            
ATOM    180  H9  DK2     2      13.440  22.370  10.670  1.00  0.00            
ATOM    181  H10 DK2     2      15.970  22.340  14.060  1.00  0.00            
ATOM    182  H11 DK2     2      19.640  22.510  11.100  1.00  0.00            
ATOM    183  H12 DK2     2      20.500  21.370   9.220  1.00  0.00            
ATOM    184  H13 DK2     2      18.370  24.060   6.540  1.00  0.00            
ATOM    185  H14 DK2     2      20.110  27.990  13.550  1.00  0.00            
ATOM    186  H15 DK2     2      19.240  30.110  14.150  1.00  0.00            
TER
ENDMDL
MODEL        1
ATOM      1  C1  BCD     1      20.600  24.300   6.340  1.00  0.00            
ATOM      2  O1  BCD     1      19.250  24.550   6.720  1.00  0.00            
ATOM      3  C2  BCD     1      21.060  22.850   6.790  1.00  0.00            
ATOM      4  O2  BCD     1      20.210  21.770   6.300  1.00  0.00            
ATOM      5  C3  BCD     1      21.160  22.760   8.350  1.00  0.00            
ATOM      6  O3  BCD     1      21.790  21.550   8.890  1.00  0.00            
ATOM      7  C4  BCD     1      21.910  23.990   8.950  1.00  0.00            
ATOM      8  C5  BCD     1      21.550  25.340   8.290  1.00  0.00            
ATOM      9  O4  BCD     1      21.430  25.250   6.860  1.00  0.00            
ATOM     10  C6  BCD     1      22.580  26.370   8.620  1.00  0.00            
ATOM     11  O5  BCD     1      21.910  27.650   8.320  1.00  0.00            
ATOM     12  H1  BCD     1      20.660  24.270   5.250  1.00  0.00            
ATOM     13  H2  BCD     1      22.070  22.720   6.380  1.00  0.00            
ATOM     14  H3  BCD     1      20.500  20.960   6.720  1.00  0.00            
ATOM     15  H4  BCD     1      20.130  22.870   8.720  1.00  0.00            
ATOM     16  H5  BCD     1      21.720  21.650   9.850  1.00  0.00            
ATOM     17  H6  BCD     1      22.990  23.810   8.890  1.00  0.00            
ATOM     18  H7  BCD     1      20.590  25.650   8.730  1.00  0.00            
ATOM     19  H8  BCD     1      22.910  26.330   9.670  1.00  0.00            
ATOM     20  H9  BCD     1      23.480  26.250   8.000  1.00  0.00            
ATOM     21  H10 BCD     1      21.860  27.780   7.370  1.00  0.00            
ATOM     22  C7  BCD     1      15.570  25.550   5.010  1.00  0.00            
ATOM     23  O6  BCD     1      14.890  25.660   6.270  1.00  0.00            
ATOM     24  C8  BCD     1      16.130  24.160   4.740  1.00  0.00            
ATOM     25  O7  BCD     1      15.070  23.250   4.760  1.00  0.00            
ATOM     26  C9  BCD     1      17.340  23.760   5.600  1.00  0.00            
ATOM     27  O8  BCD     1      17.860  22.480   5.140  1.00  0.00            
ATOM     28  C10 BCD     1      18.350  24.860   5.690  1.00  0.00            
ATOM     29  C11 BCD     1      17.660  26.160   6.100  1.00  0.00            
ATOM     30  O9  BCD     1      16.650  26.560   5.150  1.00  0.00            
ATOM     31  C12 BCD     1      18.570  27.330   6.220  1.00  0.00            
ATOM     32  O10 BCD     1      17.970  28.500   6.730  1.00  0.00            
ATOM     33  H11 BCD     1      14.920  25.990   4.240  1.00  0.00            
ATOM     34  H12 BCD     1      16.590  24.130   3.740  1.00  0.00            
ATOM     35  H13 BCD     1      15.430  22.360   4.840  1.00  0.00            
ATOM     36  H14 BCD     1      17.060  23.600   6.650  1.00  0.00            
ATOM     37  H15 BCD     1      18.650  22.280   5.650  1.00  0.00            
ATOM     38  H16 BCD     1      18.900  25.030   4.750  1.00  0.00            
ATOM     39  H17 BCD     1      17.150  25.960   7.060  1.00  0.00            
ATOM     40  H18 BCD     1      19.470  27.090   6.810  1.00  0.00            
ATOM     41  H19 BCD     1      18.940  27.600   5.230  1.00  0.00            
ATOM     42  H20 BCD     1      17.750  29.020   5.950  1.00  0.00            
ATOM     43  C13 BCD     1      11.500  27.530   7.680  1.00  0.00            
ATOM     44  O11 BCD     1      12.030  27.270   9.000  1.00  0.00            
ATOM     45  C14 BCD     1      11.160  26.280   6.920  1.00  0.00            
ATOM     46  O12 BCD     1      10.240  25.430   7.630  1.00  0.00            
ATOM     47  C15 BCD     1      12.480  25.450   6.670  1.00  0.00            
ATOM     48  O13 BCD     1      12.180  24.330   5.800  1.00  0.00            
ATOM     49  C16 BCD     1      13.630  26.340   6.100  1.00  0.00            
ATOM     50  C17 BCD     1      13.680  27.730   6.760  1.00  0.00            
ATOM     51  O14 BCD     1      12.420  28.320   6.930  1.00  0.00            
ATOM     52  C18 BCD     1      14.430  28.760   5.910  1.00  0.00            
ATOM     53  O15 BCD     1      14.360  29.980   6.720  1.00  0.00            
ATOM     54  H21 BCD     1      10.560  28.100   7.690  1.00  0.00            
ATOM     55  H22 BCD     1      10.830  26.530   5.900  1.00  0.00            
ATOM     56  H23 BCD     1      10.260  24.610   7.140  1.00  0.00            
ATOM     57  H24 BCD     1      12.790  24.990   7.610  1.00  0.00            
ATOM     58  H25 BCD     1      12.970  23.790   5.720  1.00  0.00            
ATOM     59  H26 BCD     1      13.330  26.560   5.070  1.00  0.00            
ATOM     60  H27 BCD     1      14.150  27.620   7.750  1.00  0.00            
ATOM     61  H28 BCD     1      15.480  28.470   5.800  1.00  0.00            
ATOM     62  H29 BCD     1      13.930  28.800   4.930  1.00  0.00            
ATOM     63  H30 BCD     1      13.430  30.070   6.930  1.00  0.00            
ATOM     64  C19 BCD     1      11.130  27.290  13.100  1.00  0.00            
ATOM     65  O16 BCD     1      12.490  27.350  13.530  1.00  0.00            
ATOM     66  C20 BCD     1      10.810  26.060  12.280  1.00  0.00            
ATOM     67  O17 BCD     1      11.020  24.870  13.010  1.00  0.00            
ATOM     68  C21 BCD     1      11.610  26.030  10.960  1.00  0.00            
ATOM     69  O18 BCD     1      11.270  24.820  10.260  1.00  0.00            
ATOM     70  C22 BCD     1      11.170  27.270  10.170  1.00  0.00            
ATOM     71  C23 BCD     1      11.400  28.540  11.000  1.00  0.00            
ATOM     72  O19 BCD     1      10.780  28.480  12.360  1.00  0.00            
ATOM     73  C24 BCD     1      10.900  29.790  10.310  1.00  0.00            
ATOM     74  O20 BCD     1       9.490  29.860  10.160  1.00  0.00            
ATOM     75  H31 BCD     1      10.480  27.280  13.980  1.00  0.00            
ATOM     76  H32 BCD     1       9.750  26.160  12.010  1.00  0.00            
ATOM     77  H33 BCD     1      10.860  24.120  12.430  1.00  0.00            
ATOM     78  H34 BCD     1      12.700  25.980  11.070  1.00  0.00            
ATOM     79  H35 BCD     1      11.010  25.080   9.370  1.00  0.00            
ATOM     80  H36 BCD     1      10.120  27.010   9.970  1.00  0.00            
ATOM     81  H37 BCD     1      12.490  28.570  11.130  1.00  0.00            
ATOM     82  H38 BCD     1      11.280  30.650  10.880  1.00  0.00            
ATOM     83  H39 BCD     1      11.300  29.960   9.300  1.00  0.00            
ATOM     84  H40 BCD     1       9.320  30.710   9.750  1.00  0.00            
ATOM     85  C25 BCD     1      15.040  26.730  16.620  1.00  0.00            
ATOM     86  O21 BCD     1      16.010  26.360  15.630  1.00  0.00            
ATOM     87  C26 BCD     1      13.850  25.850  16.600  1.00  0.00            
ATOM     88  O22 BCD     1      14.340  24.560  17.040  1.00  0.00            
ATOM     89  C27 BCD     1      13.230  25.860  15.180  1.00  0.00            
ATOM     90  O23 BCD     1      12.150  24.980  15.240  1.00  0.00            
ATOM     91  C28 BCD     1      12.850  27.310  14.910  1.00  0.00            
ATOM     92  C29 BCD     1      14.040  28.210  15.070  1.00  0.00            
ATOM     93  O24 BCD     1      14.620  28.050  16.340  1.00  0.00            
ATOM     94  C30 BCD     1      13.670  29.650  14.850  1.00  0.00            
ATOM     95  O25 BCD     1      14.690  30.620  15.310  1.00  0.00            
ATOM     96  H41 BCD     1      15.570  26.690  17.580  1.00  0.00            
ATOM     97  H42 BCD     1      13.070  26.260  17.260  1.00  0.00            
ATOM     98  H43 BCD     1      15.290  24.450  16.940  1.00  0.00            
ATOM     99  H44 BCD     1      14.030  25.520  14.510  1.00  0.00            
ATOM    100  H45 BCD     1      11.650  25.010  14.420  1.00  0.00            
ATOM    101  H46 BCD     1      12.040  27.670  15.560  1.00  0.00            
ATOM    102  H47 BCD     1      14.750  27.950  14.270  1.00  0.00            
ATOM    103  H48 BCD     1      13.490  29.880  13.790  1.00  0.00            
ATOM    104  H49 BCD     1      12.770  29.840  15.440  1.00  0.00            
ATOM    105  H50 BCD     1      14.780  30.580  16.270  1.00  0.00            
ATOM    106  C31 BCD     1      20.120  26.010  15.590  1.00  0.00            
ATOM    107  O26 BCD     1      20.110  25.610  14.230  1.00  0.00            
ATOM    108  C32 BCD     1      19.350  25.090  16.590  1.00  0.00            
ATOM    109  O27 BCD     1      19.910  23.720  16.560  1.00  0.00            
ATOM    110  C33 BCD     1      17.910  25.040  16.080  1.00  0.00            
ATOM    111  C34 BCD     1      17.350  26.430  16.120  1.00  0.00            
ATOM    112  C35 BCD     1      18.270  27.400  15.460  1.00  0.00            
ATOM    113  O28 BCD     1      19.630  27.320  15.780  1.00  0.00            
ATOM    114  C36 BCD     1      17.790  28.770  15.520  1.00  0.00            
ATOM    115  O29 BCD     1      17.950  29.260  16.880  1.00  0.00            
ATOM    116  O30 BCD     1      17.140  24.140  16.880  1.00  0.00            
ATOM    117  H51 BCD     1      21.180  26.030  15.870  1.00  0.00            
ATOM    118  H52 BCD     1      19.530  25.470  17.600  1.00  0.00            
ATOM    119  H53 BCD     1      19.950  23.340  15.680  1.00  0.00            
ATOM    120  H54 BCD     1      17.930  24.800  15.010  1.00  0.00            
ATOM    121  H55 BCD     1      17.440  23.240  16.710  1.00  0.00            
ATOM    122  H56 BCD     1      17.420  26.810  17.150  1.00  0.00            
ATOM    123  H57 BCD     1      18.190  27.260  14.370  1.00  0.00            
ATOM    124  H58 BCD     1      18.370  29.420  14.850  1.00  0.00            
ATOM    125  H59 BCD     1      16.750  28.860  15.170  1.00  0.00            
ATOM    126  H60 BCD     1      18.880  29.170  17.130  1.00  0.00            
ATOM    127  C37 BCD     1      22.450  23.910  11.220  1.00  0.00            
ATOM    128  O31 BCD     1      21.430  24.000  10.310  1.00  0.00            
ATOM    129  C38 BCD     1      22.120  23.010  12.370  1.00  0.00            
ATOM    130  O32 BCD     1      21.680  21.770  11.830  1.00  0.00            
ATOM    131  C39 BCD     1      20.960  23.580  13.220  1.00  0.00            
ATOM    132  O33 BCD     1      20.490  22.620  14.140  1.00  0.00            
ATOM    133  C40 BCD     1      21.250  24.920  13.770  1.00  0.00            
ATOM    134  C41 BCD     1      21.810  25.850  12.650  1.00  0.00            
ATOM    135  O34 BCD     1      22.770  25.200  11.780  1.00  0.00            
ATOM    136  C42 BCD     1      22.420  27.160  13.070  1.00  0.00            
ATOM    137  O35 BCD     1      23.250  27.030  14.190  1.00  0.00            
ATOM    138  H61 BCD     1      23.380  23.640  10.710  1.00  0.00            
ATOM    139  H62 BCD     1      23.040  22.840  12.930  1.00  0.00            
ATOM    140  H63 BCD     1      21.850  21.100  12.500  1.00  0.00            
ATOM    141  H64 BCD     1      20.230  23.770  12.420  1.00  0.00            
ATOM    142  H65 BCD     1      20.270  21.790  13.710  1.00  0.00            
ATOM    143  H66 BCD     1      21.940  24.740  14.600  1.00  0.00            
ATOM    144  H67 BCD     1      21.030  26.200  11.970  1.00  0.00            
ATOM    145  H68 BCD     1      23.010  27.640  12.270  1.00  0.00            
ATOM    146  H69 BCD     1      21.560  27.760  13.390  1.00  0.00            
ATOM    147  H70 BCD     1      24.090  27.350  13.860  1.00  0.00            
ATOM    148  Cl1 DK2     2      14.500  30.820  11.330  1.00  0.00            
ATOM    149  C1  DK2     2      15.400  29.360  11.010  1.00  0.00            
ATOM    150  C2  DK2     2      15.070  28.380  10.070  1.00  0.00            
ATOM    151  C3  DK2     2      15.950  27.300   9.790  1.00  0.00            
ATOM    152  C4  DK2     2      17.060  27.070  10.580  1.00  0.00            
ATOM    153  C5  DK2     2      17.970  25.840  10.340  1.00  0.00            
ATOM    154  O1  DK2     2      18.000  24.830  11.440  1.00  0.00            
ATOM    155  C6  DK2     2      16.780  24.000  11.460  1.00  0.00            
ATOM    156  C7  DK2     2      16.430  23.700  12.910  1.00  0.00            
ATOM    157  N1  DK2     2      15.340  22.730  13.050  1.00  0.00            
ATOM    158  C8  DK2     2      14.060  22.870  12.660  1.00  0.00            
ATOM    159  C9  DK2     2      13.320  21.740  13.050  1.00  0.00            
ATOM    160  N2  DK2     2      14.230  20.870  13.610  1.00  0.00            
ATOM    161  C10 DK2     2      15.410  21.470  13.560  1.00  0.00            
ATOM    162  C11 DK2     2      17.170  22.800  10.580  1.00  0.00            
ATOM    163  C12 DK2     2      18.300  22.030  10.890  1.00  0.00            
ATOM    164  C13 DK2     2      18.730  20.970  10.120  1.00  0.00            
ATOM    165  C14 DK2     2      17.930  20.580   9.070  1.00  0.00            
ATOM    166  Cl2 DK2     2      18.430  19.350   7.880  1.00  0.00            
ATOM    167  C15 DK2     2      16.770  21.350   8.610  1.00  0.00            
ATOM    168  C16 DK2     2      16.470  22.460   9.400  1.00  0.00            
ATOM    169  Cl3 DK2     2      15.210  23.490   8.780  1.00  0.00            
ATOM    170  C17 DK2     2      17.240  27.950  11.650  1.00  0.00            
ATOM    171  C18 DK2     2      16.540  29.120  11.810  1.00  0.00            
ATOM    172  H1  DK2     2      14.070  28.460   9.640  1.00  0.00            
ATOM    173  H2  DK2     2      15.680  26.700   8.930  1.00  0.00            
ATOM    174  H3  DK2     2      18.990  26.220  10.220  1.00  0.00            
ATOM    175  H4  DK2     2      17.650  25.290   9.440  1.00  0.00            
ATOM    176  H5  DK2     2      15.910  24.510  11.020  1.00  0.00            
ATOM    177  H6  DK2     2      16.250  24.660  13.410  1.00  0.00            
ATOM    178  H7  DK2     2      17.330  23.290  13.370  1.00  0.00            
ATOM    179  H8  DK2     2      13.660  23.770  12.190  1.00  0.00            
ATOM    180  H9  DK2     2      12.290  21.450  12.950  1.00  0.00            
ATOM    181  H10 DK2     2      16.370  21.100  13.900  1.00  0.00            
ATOM    182  H11 DK2     2      18.820  22.290  11.800  1.00  0.00            
ATOM    183  H12 DK2     2      19.640  20.440  10.390  1.00  0.00            
ATOM    184  H13 DK2     2      16.220  20.960   7.760  1.00  0.00            
ATOM    185  H14 DK2     2      18.020  27.740  12.370  1.00  0.00            
ATOM    186  H15 DK2     2      16.920  29.800  12.560  1.00  0.00            
TER
ENDMDL
MODEL        1
ATOM      1  C1  BCD     1      17.640  35.240  17.390  1.00  0.00            
ATOM      2  O1  BCD     1      16.990  34.590  16.260  1.00  0.00            
ATOM      3  C2  BCD     1      17.780  36.780  17.080  1.00  0.00            
ATOM      4  O2  BCD     1      16.450  37.140  16.780  1.00  0.00            
ATOM      5  C3  BCD     1      18.700  36.960  15.900  1.00  0.00            
ATOM      6  O3  BCD     1      18.880  38.340  15.520  1.00  0.00            
ATOM      7  C4  BCD     1      20.030  36.150  16.050  1.00  0.00            
ATOM      8  C5  BCD     1      19.870  34.730  16.640  1.00  0.00            
ATOM      9  O4  BCD     1      18.840  34.580  17.620  1.00  0.00            
ATOM     10  C6  BCD     1      21.150  34.170  17.140  1.00  0.00            
ATOM     11  O5  BCD     1      21.110  32.760  17.340  1.00  0.00            
ATOM     12  H1  BCD     1      16.980  34.970  18.230  1.00  0.00            
ATOM     13  H2  BCD     1      18.230  37.350  17.900  1.00  0.00            
ATOM     14  H3  BCD     1      16.310  38.060  16.520  1.00  0.00            
ATOM     15  H4  BCD     1      18.210  36.440  15.070  1.00  0.00            
ATOM     16  H5  BCD     1      18.050  38.790  15.700  1.00  0.00            
ATOM     17  H6  BCD     1      20.640  36.710  16.760  1.00  0.00            
ATOM     18  H7  BCD     1      19.530  34.040  15.850  1.00  0.00            
ATOM     19  H8  BCD     1      21.980  34.380  16.450  1.00  0.00            
ATOM     20  H9  BCD     1      21.360  34.590  18.130  1.00  0.00            
ATOM     21  H10 BCD     1      20.830  32.550  16.450  1.00  0.00            
ATOM     22  C7  BCD     1      13.870  32.190  15.260  1.00  0.00            
ATOM     23  O6  BCD     1      14.020  32.540  13.820  1.00  0.00            
ATOM     24  C8  BCD     1      13.570  33.440  16.090  1.00  0.00            
ATOM     25  O7  BCD     1      12.390  34.040  15.750  1.00  0.00            
ATOM     26  C9  BCD     1      14.690  34.390  16.140  1.00  0.00            
ATOM     27  O8  BCD     1      14.390  35.410  17.180  1.00  0.00            
ATOM     28  C10 BCD     1      15.950  33.640  16.480  1.00  0.00            
ATOM     29  C11 BCD     1      16.150  32.360  15.630  1.00  0.00            
ATOM     30  O9  BCD     1      15.050  31.530  15.660  1.00  0.00            
ATOM     31  C12 BCD     1      17.430  31.610  16.110  1.00  0.00            
ATOM     32  O10 BCD     1      17.210  31.130  17.460  1.00  0.00            
ATOM     33  H11 BCD     1      13.030  31.510  15.400  1.00  0.00            
ATOM     34  H12 BCD     1      13.500  33.060  17.120  1.00  0.00            
ATOM     35  H13 BCD     1      12.260  34.790  16.330  1.00  0.00            
ATOM     36  H14 BCD     1      14.840  34.960  15.210  1.00  0.00            
ATOM     37  H15 BCD     1      14.980  36.150  17.060  1.00  0.00            
ATOM     38  H16 BCD     1      15.840  33.310  17.520  1.00  0.00            
ATOM     39  H17 BCD     1      16.350  32.810  14.660  1.00  0.00            
ATOM     40  H18 BCD     1      17.640  30.820  15.380  1.00  0.00            
ATOM     41  H19 BCD     1      18.310  32.270  16.040  1.00  0.00            
ATOM     42  H20 BCD     1      17.800  31.660  18.000  1.00  0.00            
ATOM     43  C13 BCD     1      12.830  31.020  10.100  1.00  0.00            
ATOM     44  O11 BCD     1      13.750  31.850   9.370  1.00  0.00            
ATOM     45  C14 BCD     1      11.780  31.890  10.800  1.00  0.00            
ATOM     46  O12 BCD     1      11.160  32.780   9.760  1.00  0.00            
ATOM     47  C15 BCD     1      12.470  32.730  11.950  1.00  0.00            
ATOM     48  O13 BCD     1      11.470  33.500  12.640  1.00  0.00            
ATOM     49  C16 BCD     1      13.160  31.800  12.920  1.00  0.00            
ATOM     50  C17 BCD     1      14.110  30.920  12.120  1.00  0.00            
ATOM     51  O14 BCD     1      13.490  30.240  11.080  1.00  0.00            
ATOM     52  C18 BCD     1      14.750  29.910  13.040  1.00  0.00            
ATOM     53  O15 BCD     1      13.800  29.310  13.890  1.00  0.00            
ATOM     54  H21 BCD     1      12.380  30.300   9.400  1.00  0.00            
ATOM     55  H22 BCD     1      10.930  31.290  11.140  1.00  0.00            
ATOM     56  H23 BCD     1      10.610  32.170   9.270  1.00  0.00            
ATOM     57  H24 BCD     1      13.210  33.310  11.390  1.00  0.00            
ATOM     58  H25 BCD     1      11.710  33.850  13.500  1.00  0.00            
ATOM     59  H26 BCD     1      12.390  31.230  13.440  1.00  0.00            
ATOM     60  H27 BCD     1      14.900  31.580  11.740  1.00  0.00            
ATOM     61  H28 BCD     1      15.040  29.080  12.370  1.00  0.00            
ATOM     62  H29 BCD     1      15.660  30.280  13.530  1.00  0.00            
ATOM     63  H30 BCD     1      14.200  28.610  14.410  1.00  0.00            
ATOM     64  C19 BCD     1      15.310  32.280   5.680  1.00  0.00            
ATOM     65  O16 BCD     1      16.370  33.060   6.290  1.00  0.00            
ATOM     66  C20 BCD     1      13.980  32.980   5.900  1.00  0.00            
ATOM     67  O17 BCD     1      14.070  34.260   5.330  1.00  0.00            
ATOM     68  C21 BCD     1      13.680  33.110   7.380  1.00  0.00            
ATOM     69  O18 BCD     1      12.420  33.620   7.690  1.00  0.00            
ATOM     70  C22 BCD     1      13.760  31.680   7.990  1.00  0.00            
ATOM     71  C23 BCD     1      15.100  30.930   7.620  1.00  0.00            
ATOM     72  O19 BCD     1      15.280  30.970   6.250  1.00  0.00            
ATOM     73  C24 BCD     1      14.920  29.460   7.970  1.00  0.00            
ATOM     74  O20 BCD     1      13.710  28.870   7.550  1.00  0.00            
ATOM     75  H31 BCD     1      15.400  32.200   4.600  1.00  0.00            
ATOM     76  H32 BCD     1      13.180  32.390   5.440  1.00  0.00            
ATOM     77  H33 BCD     1      13.340  34.710   5.760  1.00  0.00            
ATOM     78  H34 BCD     1      14.400  33.810   7.820  1.00  0.00            
ATOM     79  H35 BCD     1      12.140  33.490   8.600  1.00  0.00            
ATOM     80  H36 BCD     1      12.820  31.190   7.710  1.00  0.00            
ATOM     81  H37 BCD     1      16.020  31.390   7.990  1.00  0.00            
ATOM     82  H38 BCD     1      15.830  28.960   7.590  1.00  0.00            
ATOM     83  H39 BCD     1      14.870  29.450   9.070  1.00  0.00            
ATOM     84  H40 BCD     1      13.670  28.010   7.970  1.00  0.00            
ATOM     85  C25 BCD     1      20.030  34.700   5.900  1.00  0.00            
ATOM     86  O21 BCD     1      20.100  34.510   7.310  1.00  0.00            
ATOM     87  C26 BCD     1      18.920  35.650   5.630  1.00  0.00            
ATOM     88  O22 BCD     1      19.040  36.880   6.330  1.00  0.00            
ATOM     89  C27 BCD     1      17.500  35.040   5.930  1.00  0.00            
ATOM     90  O23 BCD     1      16.380  35.900   5.480  1.00  0.00            
ATOM     91  C28 BCD     1      17.320  33.590   5.420  1.00  0.00            
ATOM     92  C29 BCD     1      18.540  32.760   5.650  1.00  0.00            
ATOM     93  O24 BCD     1      19.720  33.460   5.210  1.00  0.00            
ATOM     94  C30 BCD     1      18.500  31.480   4.880  1.00  0.00            
ATOM     95  O25 BCD     1      19.610  30.680   5.210  1.00  0.00            
ATOM     96  H41 BCD     1      20.970  35.170   5.600  1.00  0.00            
ATOM     97  H42 BCD     1      18.850  35.910   4.570  1.00  0.00            
ATOM     98  H43 BCD     1      19.920  36.850   6.720  1.00  0.00            
ATOM     99  H44 BCD     1      17.410  34.930   7.020  1.00  0.00            
ATOM    100  H45 BCD     1      15.600  35.340   5.400  1.00  0.00            
ATOM    101  H46 BCD     1      17.110  33.610   4.340  1.00  0.00            
ATOM    102  H47 BCD     1      18.570  32.590   6.740  1.00  0.00            
ATOM    103  H48 BCD     1      17.510  31.040   5.050  1.00  0.00            
ATOM    104  H49 BCD     1      18.540  31.670   3.800  1.00  0.00            
ATOM    105  H50 BCD     1      20.320  31.020   4.660  1.00  0.00            
ATOM    106  C31 BCD     1      23.190  34.740  10.040  1.00  0.00            
ATOM    107  O26 BCD     1      22.330  35.150  11.080  1.00  0.00            
ATOM    108  C32 BCD     1      23.210  35.770   8.940  1.00  0.00            
ATOM    109  O27 BCD     1      23.740  36.990   9.490  1.00  0.00            
ATOM    110  C33 BCD     1      21.840  35.820   8.340  1.00  0.00            
ATOM    111  C34 BCD     1      21.530  34.490   7.750  1.00  0.00            
ATOM    112  C35 BCD     1      21.660  33.410   8.860  1.00  0.00            
ATOM    113  O28 BCD     1      22.930  33.480   9.460  1.00  0.00            
ATOM    114  C36 BCD     1      21.610  32.020   8.190  1.00  0.00            
ATOM    115  O29 BCD     1      21.420  30.910   9.120  1.00  0.00            
ATOM    116  O30 BCD     1      21.820  36.950   7.430  1.00  0.00            
ATOM    117  H51 BCD     1      24.220  34.620  10.390  1.00  0.00            
ATOM    118  H52 BCD     1      23.930  35.380   8.200  1.00  0.00            
ATOM    119  H53 BCD     1      23.200  37.080  10.290  1.00  0.00            
ATOM    120  H54 BCD     1      21.040  36.030   9.060  1.00  0.00            
ATOM    121  H55 BCD     1      22.160  37.650   7.980  1.00  0.00            
ATOM    122  H56 BCD     1      22.180  34.240   6.900  1.00  0.00            
ATOM    123  H57 BCD     1      20.900  33.560   9.640  1.00  0.00            
ATOM    124  H58 BCD     1      20.750  31.920   7.520  1.00  0.00            
ATOM    125  H59 BCD     1      22.380  31.750   7.460  1.00  0.00            
ATOM    126  H60 BCD     1      22.050  30.220   8.910  1.00  0.00            
ATOM    127  C37 BCD     1      21.950  36.770  14.790  1.00  0.00            
ATOM    128  O31 BCD     1      20.690  36.040  14.900  1.00  0.00            
ATOM    129  C38 BCD     1      21.960  37.760  13.650  1.00  0.00            
ATOM    130  O32 BCD     1      20.960  38.750  13.910  1.00  0.00            
ATOM    131  C39 BCD     1      21.800  37.090  12.320  1.00  0.00            
ATOM    132  O33 BCD     1      21.870  38.050  11.240  1.00  0.00            
ATOM    133  C40 BCD     1      22.820  35.980  12.140  1.00  0.00            
ATOM    134  C41 BCD     1      22.830  35.100  13.380  1.00  0.00            
ATOM    135  O34 BCD     1      23.060  35.960  14.530  1.00  0.00            
ATOM    136  C42 BCD     1      23.940  33.990  13.350  1.00  0.00            
ATOM    137  O35 BCD     1      25.250  34.510  13.270  1.00  0.00            
ATOM    138  H61 BCD     1      22.190  37.150  15.790  1.00  0.00            
ATOM    139  H62 BCD     1      22.970  38.200  13.620  1.00  0.00            
ATOM    140  H63 BCD     1      20.360  38.380  14.560  1.00  0.00            
ATOM    141  H64 BCD     1      20.780  36.700  12.400  1.00  0.00            
ATOM    142  H65 BCD     1      21.060  38.580  11.320  1.00  0.00            
ATOM    143  H66 BCD     1      23.850  36.270  11.870  1.00  0.00            
ATOM    144  H67 BCD     1      21.860  34.590  13.460  1.00  0.00            
ATOM    145  H68 BCD     1      23.760  33.530  14.330  1.00  0.00            
ATOM    146  H69 BCD     1      23.850  33.300  12.500  1.00  0.00            
ATOM    147  H70 BCD     1      25.850  33.770  13.110  1.00  0.00            
ATOM    148  Cl1 DK2     2      17.620  30.060  10.110  1.00  0.00            
ATOM    149  C1  DK2     2      17.510  31.750  10.580  1.00  0.00            
ATOM    150  C2  DK2     2      17.420  32.010  11.930  1.00  0.00            
ATOM    151  C3  DK2     2      17.600  33.320  12.390  1.00  0.00            
ATOM    152  C4  DK2     2      17.830  34.300  11.500  1.00  0.00            
ATOM    153  C5  DK2     2      18.230  35.630  12.130  1.00  0.00            
ATOM    154  O1  DK2     2      17.050  36.330  12.620  1.00  0.00            
ATOM    155  C6  DK2     2      16.090  37.030  11.710  1.00  0.00            
ATOM    156  C7  DK2     2      16.290  38.510  11.860  1.00  0.00            
ATOM    157  N1  DK2     2      17.580  38.860  11.300  1.00  0.00            
ATOM    158  C8  DK2     2      17.950  38.800   9.960  1.00  0.00            
ATOM    159  C9  DK2     2      19.250  39.230   9.900  1.00  0.00            
ATOM    160  N2  DK2     2      19.660  39.580  11.160  1.00  0.00            
ATOM    161  C10 DK2     2      18.650  39.450  11.980  1.00  0.00            
ATOM    162  C11 DK2     2      14.660  36.690  12.180  1.00  0.00            
ATOM    163  C12 DK2     2      14.300  36.900  13.570  1.00  0.00            
ATOM    164  C13 DK2     2      12.960  36.700  13.920  1.00  0.00            
ATOM    165  C14 DK2     2      11.970  36.580  12.890  1.00  0.00            
ATOM    166  Cl2 DK2     2      10.240  36.530  13.440  1.00  0.00            
ATOM    167  C15 DK2     2      12.350  36.510  11.560  1.00  0.00            
ATOM    168  C16 DK2     2      13.680  36.520  11.210  1.00  0.00            
ATOM    169  Cl3 DK2     2      14.160  36.100   9.560  1.00  0.00            
ATOM    170  C17 DK2     2      17.830  34.090  10.070  1.00  0.00            
ATOM    171  C18 DK2     2      17.660  32.790   9.650  1.00  0.00            
ATOM    172  H1  DK2     2      17.550  31.190  12.640  1.00  0.00            
ATOM    173  H2  DK2     2      17.690  33.510  13.460  1.00  0.00            
ATOM    174  H3  DK2     2      18.890  36.230  11.490  1.00  0.00            
ATOM    175  H4  DK2     2      18.810  35.300  13.000  1.00  0.00            
ATOM    176  H5  DK2     2      16.210  36.730  10.660  1.00  0.00            
ATOM    177  H6  DK2     2      16.220  38.750  12.930  1.00  0.00            
ATOM    178  H7  DK2     2      15.470  38.950  11.290  1.00  0.00            
ATOM    179  H8  DK2     2      17.310  38.490   9.140  1.00  0.00            
ATOM    180  H9  DK2     2      19.930  39.230   9.060  1.00  0.00            
ATOM    181  H10 DK2     2      18.670  39.670  13.040  1.00  0.00            
ATOM    182  H11 DK2     2      14.960  37.200  14.380  1.00  0.00            
ATOM    183  H12 DK2     2      12.670  36.820  14.960  1.00  0.00            
ATOM    184  H13 DK2     2      11.610  36.490  10.760  1.00  0.00            
ATOM    185  H14 DK2     2      18.110  34.930   9.440  1.00  0.00            
ATOM    186  H15 DK2     2      17.670  32.500   8.610  1.00  0.00            
TER
ENDMDL
MODEL        1
ATOM      1  C1  BCD     1      21.930  17.780  10.000  1.00  0.00            
ATOM      2  O1  BCD     1      20.680  18.400   9.540  1.00  0.00            
ATOM      3  C2  BCD     1      21.610  16.700  10.960  1.00  0.00            
ATOM      4  O2  BCD     1      20.820  15.580  10.430  1.00  0.00            
ATOM      5  C3  BCD     1      20.880  17.300  12.150  1.00  0.00            
ATOM      6  O3  BCD     1      20.460  16.200  12.960  1.00  0.00            
ATOM      7  C4  BCD     1      21.690  18.400  12.820  1.00  0.00            
ATOM      8  C5  BCD     1      22.070  19.490  11.760  1.00  0.00            
ATOM      9  O4  BCD     1      22.690  18.780  10.630  1.00  0.00            
ATOM     10  C6  BCD     1      23.030  20.520  12.330  1.00  0.00            
ATOM     11  O5  BCD     1      23.210  21.650  11.420  1.00  0.00            
ATOM     12  H1  BCD     1      22.440  17.410   9.110  1.00  0.00            
ATOM     13  H2  BCD     1      22.530  16.360  11.440  1.00  0.00            
ATOM     14  H3  BCD     1      20.540  15.180  11.250  1.00  0.00            
ATOM     15  H4  BCD     1      20.020  17.750  11.630  1.00  0.00            
ATOM     16  H5  BCD     1      20.540  16.380  13.900  1.00  0.00            
ATOM     17  H6  BCD     1      22.580  17.900  13.230  1.00  0.00            
ATOM     18  H7  BCD     1      21.160  20.020  11.470  1.00  0.00            
ATOM     19  H8  BCD     1      22.630  20.930  13.270  1.00  0.00            
ATOM     20  H9  BCD     1      23.970  20.000  12.540  1.00  0.00            
ATOM     21  H10 BCD     1      22.400  22.170  11.370  1.00  0.00            
ATOM     22  C7  BCD     1      18.810  19.180   5.880  1.00  0.00            
ATOM     23  O6  BCD     1      17.460  19.490   6.380  1.00  0.00            
ATOM     24  C8  BCD     1      19.190  17.730   6.090  1.00  0.00            
ATOM     25  O7  BCD     1      18.200  16.870   5.500  1.00  0.00            
ATOM     26  C9  BCD     1      19.500  17.530   7.600  1.00  0.00            
ATOM     27  O8  BCD     1      20.080  16.200   7.790  1.00  0.00            
ATOM     28  C10 BCD     1      20.550  18.590   8.090  1.00  0.00            
ATOM     29  C11 BCD     1      19.980  19.980   7.790  1.00  0.00            
ATOM     30  O9  BCD     1      19.820  20.090   6.380  1.00  0.00            
ATOM     31  C12 BCD     1      20.930  21.030   8.320  1.00  0.00            
ATOM     32  O10 BCD     1      20.270  22.290   8.200  1.00  0.00            
ATOM     33  H11 BCD     1      18.830  19.240   4.790  1.00  0.00            
ATOM     34  H12 BCD     1      20.140  17.610   5.550  1.00  0.00            
ATOM     35  H13 BCD     1      18.430  15.940   5.400  1.00  0.00            
ATOM     36  H14 BCD     1      18.650  17.790   8.250  1.00  0.00            
ATOM     37  H15 BCD     1      20.190  16.100   8.740  1.00  0.00            
ATOM     38  H16 BCD     1      21.480  18.480   7.520  1.00  0.00            
ATOM     39  H17 BCD     1      18.980  20.050   8.250  1.00  0.00            
ATOM     40  H18 BCD     1      21.190  20.860   9.380  1.00  0.00            
ATOM     41  H19 BCD     1      21.840  20.910   7.730  1.00  0.00            
ATOM     42  H20 BCD     1      20.550  22.960   8.840  1.00  0.00            
ATOM     43  C13 BCD     1      13.930  21.280   5.480  1.00  0.00            
ATOM     44  O11 BCD     1      13.480  21.080   6.840  1.00  0.00            
ATOM     45  C14 BCD     1      14.160  20.010   4.750  1.00  0.00            
ATOM     46  O12 BCD     1      13.010  19.140   5.040  1.00  0.00            
ATOM     47  C15 BCD     1      15.450  19.320   5.180  1.00  0.00            
ATOM     48  O13 BCD     1      15.880  18.150   4.410  1.00  0.00            
ATOM     49  C16 BCD     1      16.650  20.230   5.480  1.00  0.00            
ATOM     50  C17 BCD     1      16.190  21.580   6.120  1.00  0.00            
ATOM     51  O14 BCD     1      15.080  22.110   5.390  1.00  0.00            
ATOM     52  C18 BCD     1      17.320  22.650   5.960  1.00  0.00            
ATOM     53  O15 BCD     1      16.920  23.940   6.360  1.00  0.00            
ATOM     54  H21 BCD     1      13.110  21.810   4.990  1.00  0.00            
ATOM     55  H22 BCD     1      14.180  20.170   3.660  1.00  0.00            
ATOM     56  H23 BCD     1      12.420  19.220   4.280  1.00  0.00            
ATOM     57  H24 BCD     1      15.080  18.900   6.120  1.00  0.00            
ATOM     58  H25 BCD     1      16.570  17.710   4.910  1.00  0.00            
ATOM     59  H26 BCD     1      17.140  20.330   4.510  1.00  0.00            
ATOM     60  H27 BCD     1      15.950  21.480   7.180  1.00  0.00            
ATOM     61  H28 BCD     1      18.160  22.190   6.490  1.00  0.00            
ATOM     62  H29 BCD     1      17.630  22.670   4.910  1.00  0.00            
ATOM     63  H30 BCD     1      17.620  24.560   6.130  1.00  0.00            
ATOM     64  C19 BCD     1      10.570  21.910   9.540  1.00  0.00            
ATOM     65  O16 BCD     1      11.360  21.540  10.700  1.00  0.00            
ATOM     66  C20 BCD     1      10.340  20.570   8.750  1.00  0.00            
ATOM     67  O17 BCD     1       9.910  19.500   9.600  1.00  0.00            
ATOM     68  C21 BCD     1      11.640  20.190   8.100  1.00  0.00            
ATOM     69  O18 BCD     1      11.440  19.070   7.180  1.00  0.00            
ATOM     70  C22 BCD     1      12.240  21.380   7.320  1.00  0.00            
ATOM     71  C23 BCD     1      12.380  22.640   8.100  1.00  0.00            
ATOM     72  O19 BCD     1      11.140  22.870   8.700  1.00  0.00            
ATOM     73  C24 BCD     1      12.790  24.010   7.320  1.00  0.00            
ATOM     74  O20 BCD     1      11.880  24.130   6.250  1.00  0.00            
ATOM     75  H31 BCD     1       9.590  22.310   9.840  1.00  0.00            
ATOM     76  H32 BCD     1       9.610  20.720   7.950  1.00  0.00            
ATOM     77  H33 BCD     1       9.970  18.660   9.130  1.00  0.00            
ATOM     78  H34 BCD     1      12.410  19.880   8.810  1.00  0.00            
ATOM     79  H35 BCD     1      12.070  19.200   6.470  1.00  0.00            
ATOM     80  H36 BCD     1      11.520  21.600   6.530  1.00  0.00            
ATOM     81  H37 BCD     1      13.090  22.590   8.940  1.00  0.00            
ATOM     82  H38 BCD     1      12.600  24.830   8.020  1.00  0.00            
ATOM     83  H39 BCD     1      13.840  23.960   7.020  1.00  0.00            
ATOM     84  H40 BCD     1      11.040  23.730   6.480  1.00  0.00            
ATOM     85  C25 BCD     1      11.900  22.390  14.710  1.00  0.00            
ATOM     86  O21 BCD     1      13.090  21.540  14.710  1.00  0.00            
ATOM     87  C26 BCD     1      10.540  21.660  14.290  1.00  0.00            
ATOM     88  O22 BCD     1      10.280  20.540  15.180  1.00  0.00            
ATOM     89  C27 BCD     1      10.780  21.060  12.910  1.00  0.00            
ATOM     90  O23 BCD     1       9.620  20.360  12.490  1.00  0.00            
ATOM     91  C28 BCD     1      11.100  22.190  11.960  1.00  0.00            
ATOM     92  C29 BCD     1      12.250  23.150  12.410  1.00  0.00            
ATOM     93  O24 BCD     1      12.100  23.550  13.800  1.00  0.00            
ATOM     94  C30 BCD     1      12.330  24.390  11.580  1.00  0.00            
ATOM     95  O25 BCD     1      11.080  25.180  11.350  1.00  0.00            
ATOM     96  H41 BCD     1      11.750  22.880  15.680  1.00  0.00            
ATOM     97  H42 BCD     1       9.690  22.350  14.320  1.00  0.00            
ATOM     98  H43 BCD     1       9.920  19.860  14.600  1.00  0.00            
ATOM     99  H44 BCD     1      11.650  20.390  13.020  1.00  0.00            
ATOM    100  H45 BCD     1       9.680  20.070  11.580  1.00  0.00            
ATOM    101  H46 BCD     1      10.260  22.900  11.910  1.00  0.00            
ATOM    102  H47 BCD     1      13.160  22.560  12.260  1.00  0.00            
ATOM    103  H48 BCD     1      13.120  25.100  11.860  1.00  0.00            
ATOM    104  H49 BCD     1      12.700  24.160  10.570  1.00  0.00            
ATOM    105  H50 BCD     1      11.290  26.120  11.410  1.00  0.00            
ATOM    106  C31 BCD     1      16.630  21.280  16.890  1.00  0.00            
ATOM    107  O26 BCD     1      17.370  20.510  15.970  1.00  0.00            
ATOM    108  C32 BCD     1      15.390  20.490  17.400  1.00  0.00            
ATOM    109  O27 BCD     1      15.910  19.180  17.810  1.00  0.00            
ATOM    110  C33 BCD     1      14.260  20.350  16.370  1.00  0.00            
ATOM    111  C34 BCD     1      13.960  21.740  15.800  1.00  0.00            
ATOM    112  C35 BCD     1      15.260  22.390  15.340  1.00  0.00            
ATOM    113  O28 BCD     1      16.240  22.490  16.370  1.00  0.00            
ATOM    114  C36 BCD     1      15.060  23.850  14.940  1.00  0.00            
ATOM    115  O29 BCD     1      14.450  24.610  16.000  1.00  0.00            
ATOM    116  O30 BCD     1      13.030  19.880  16.920  1.00  0.00            
ATOM    117  H51 BCD     1      17.270  21.410  17.770  1.00  0.00            
ATOM    118  H52 BCD     1      14.960  21.110  18.190  1.00  0.00            
ATOM    119  H53 BCD     1      16.580  18.850  17.210  1.00  0.00            
ATOM    120  H54 BCD     1      14.560  19.750  15.500  1.00  0.00            
ATOM    121  H55 BCD     1      12.310  19.850  16.280  1.00  0.00            
ATOM    122  H56 BCD     1      13.440  22.260  16.620  1.00  0.00            
ATOM    123  H57 BCD     1      15.700  21.920  14.450  1.00  0.00            
ATOM    124  H58 BCD     1      16.010  24.330  14.670  1.00  0.00            
ATOM    125  H59 BCD     1      14.440  23.850  14.040  1.00  0.00            
ATOM    126  H60 BCD     1      14.730  24.290  16.870  1.00  0.00            
ATOM    127  C37 BCD     1      21.090  19.130  15.060  1.00  0.00            
ATOM    128  O31 BCD     1      20.800  19.040  13.660  1.00  0.00            
ATOM    129  C38 BCD     1      20.280  18.250  15.970  1.00  0.00            
ATOM    130  O32 BCD     1      20.370  16.850  15.640  1.00  0.00            
ATOM    131  C39 BCD     1      18.860  18.680  15.930  1.00  0.00            
ATOM    132  O33 BCD     1      18.080  17.890  16.850  1.00  0.00            
ATOM    133  C40 BCD     1      18.710  20.170  16.300  1.00  0.00            
ATOM    134  C41 BCD     1      19.620  20.990  15.380  1.00  0.00            
ATOM    135  O34 BCD     1      20.970  20.520  15.440  1.00  0.00            
ATOM    136  C42 BCD     1      19.560  22.450  15.720  1.00  0.00            
ATOM    137  O35 BCD     1      19.860  22.720  17.090  1.00  0.00            
ATOM    138  H61 BCD     1      22.160  18.910  15.140  1.00  0.00            
ATOM    139  H62 BCD     1      20.740  18.390  16.960  1.00  0.00            
ATOM    140  H63 BCD     1      20.590  16.450  16.480  1.00  0.00            
ATOM    141  H64 BCD     1      18.490  18.530  14.910  1.00  0.00            
ATOM    142  H65 BCD     1      18.360  17.000  16.620  1.00  0.00            
ATOM    143  H66 BCD     1      18.940  20.450  17.340  1.00  0.00            
ATOM    144  H67 BCD     1      19.210  20.850  14.370  1.00  0.00            
ATOM    145  H68 BCD     1      20.340  23.020  15.190  1.00  0.00            
ATOM    146  H69 BCD     1      18.630  23.000  15.520  1.00  0.00            
ATOM    147  H70 BCD     1      19.170  23.320  17.390  1.00  0.00            
ATOM    148  Cl1 DK2     2      15.340  25.910  10.130  1.00  0.00            
ATOM    149  C1  DK2     2      16.110  24.380  10.510  1.00  0.00            
ATOM    150  C2  DK2     2      16.040  23.360   9.600  1.00  0.00            
ATOM    151  C3  DK2     2      16.820  22.190   9.910  1.00  0.00            
ATOM    152  C4  DK2     2      17.510  22.040  11.120  1.00  0.00            
ATOM    153  C5  DK2     2      18.300  20.770  11.410  1.00  0.00            
ATOM    154  O1  DK2     2      17.540  19.980  12.340  1.00  0.00            
ATOM    155  C6  DK2     2      16.320  19.460  11.760  1.00  0.00            
ATOM    156  C7  DK2     2      15.270  19.590  12.830  1.00  0.00            
ATOM    157  N1  DK2     2      14.040  18.840  12.680  1.00  0.00            
ATOM    158  C8  DK2     2      13.120  18.870  11.670  1.00  0.00            
ATOM    159  C9  DK2     2      12.080  18.110  12.060  1.00  0.00            
ATOM    160  N2  DK2     2      12.320  17.490  13.280  1.00  0.00            
ATOM    161  C10 DK2     2      13.510  18.030  13.640  1.00  0.00            
ATOM    162  C11 DK2     2      16.520  17.990  11.310  1.00  0.00            
ATOM    163  C12 DK2     2      17.070  17.010  12.170  1.00  0.00            
ATOM    164  C13 DK2     2      17.410  15.780  11.600  1.00  0.00            
ATOM    165  C14 DK2     2      17.200  15.450  10.290  1.00  0.00            
ATOM    166  Cl2 DK2     2      17.660  13.960   9.540  1.00  0.00            
ATOM    167  C15 DK2     2      16.680  16.460   9.420  1.00  0.00            
ATOM    168  C16 DK2     2      16.290  17.700   9.970  1.00  0.00            
ATOM    169  Cl3 DK2     2      15.600  18.800   8.870  1.00  0.00            
ATOM    170  C17 DK2     2      17.380  23.030  12.050  1.00  0.00            
ATOM    171  C18 DK2     2      16.680  24.240  11.790  1.00  0.00            
ATOM    172  H1  DK2     2      15.540  23.550   8.660  1.00  0.00            
ATOM    173  H2  DK2     2      16.950  21.560   9.030  1.00  0.00            
ATOM    174  H3  DK2     2      19.260  21.110  11.810  1.00  0.00            
ATOM    175  H4  DK2     2      18.470  20.220  10.480  1.00  0.00            
ATOM    176  H5  DK2     2      16.000  20.100  10.930  1.00  0.00            
ATOM    177  H6  DK2     2      15.190  20.680  12.750  1.00  0.00            
ATOM    178  H7  DK2     2      15.820  19.290  13.730  1.00  0.00            
ATOM    179  H8  DK2     2      13.210  19.530  10.820  1.00  0.00            
ATOM    180  H9  DK2     2      11.220  17.770  11.500  1.00  0.00            
ATOM    181  H10 DK2     2      14.020  17.840  14.570  1.00  0.00            
ATOM    182  H11 DK2     2      17.250  17.160  13.230  1.00  0.00            
ATOM    183  H12 DK2     2      17.870  15.100  12.310  1.00  0.00            
ATOM    184  H13 DK2     2      16.480  16.190   8.390  1.00  0.00            
ATOM    185  H14 DK2     2      17.850  22.830  13.000  1.00  0.00            
ATOM    186  H15 DK2     2      16.620  25.090  12.460  1.00  0.00            
TER
ENDMDL
MODEL        1
ATOM      1  C1  BCD     1      22.940  23.180  18.300  1.00  0.00            
ATOM      2  O1  BCD     1      21.940  24.250  18.350  1.00  0.00            
ATOM      3  C2  BCD     1      23.080  22.520  16.910  1.00  0.00            
ATOM      4  O2  BCD     1      23.430  23.450  15.900  1.00  0.00            
ATOM      5  C3  BCD     1      21.780  21.800  16.540  1.00  0.00            
ATOM      6  O3  BCD     1      21.990  20.920  15.330  1.00  0.00            
ATOM      7  C4  BCD     1      21.130  20.910  17.620  1.00  0.00            
ATOM      8  C5  BCD     1      21.170  21.630  18.980  1.00  0.00            
ATOM      9  O4  BCD     1      22.500  22.190  19.200  1.00  0.00            
ATOM     10  C6  BCD     1      20.750  20.720  20.050  1.00  0.00            
ATOM     11  O5  BCD     1      21.520  19.580  20.150  1.00  0.00            
ATOM     12  H1  BCD     1      23.910  23.530  18.670  1.00  0.00            
ATOM     13  H2  BCD     1      23.890  21.780  16.970  1.00  0.00            
ATOM     14  H3  BCD     1      24.170  23.100  15.400  1.00  0.00            
ATOM     15  H4  BCD     1      21.110  22.650  16.340  1.00  0.00            
ATOM     16  H5  BCD     1      21.340  20.210  15.360  1.00  0.00            
ATOM     17  H6  BCD     1      21.570  19.910  17.720  1.00  0.00            
ATOM     18  H7  BCD     1      20.470  22.470  18.890  1.00  0.00            
ATOM     19  H8  BCD     1      20.890  21.180  21.040  1.00  0.00            
ATOM     20  H9  BCD     1      19.680  20.500  19.900  1.00  0.00            
ATOM     21  H10 BCD     1      22.270  19.820  20.700  1.00  0.00            
ATOM     22  C7  BCD     1      21.900  28.260  19.100  1.00  0.00            
ATOM     23  O6  BCD     1      20.590  28.420  18.530  1.00  0.00            
ATOM     24  C8  BCD     1      22.800  27.800  18.040  1.00  0.00            
ATOM     25  O7  BCD     1      22.940  28.810  17.010  1.00  0.00            
ATOM     26  C9  BCD     1      22.430  26.450  17.530  1.00  0.00            
ATOM     27  O8  BCD     1      23.380  26.020  16.560  1.00  0.00            
ATOM     28  C10 BCD     1      22.390  25.530  18.740  1.00  0.00            
ATOM     29  C11 BCD     1      21.420  26.020  19.780  1.00  0.00            
ATOM     30  O9  BCD     1      21.790  27.320  20.150  1.00  0.00            
ATOM     31  C12 BCD     1      21.450  25.140  20.990  1.00  0.00            
ATOM     32  O10 BCD     1      22.740  24.840  21.460  1.00  0.00            
ATOM     33  H11 BCD     1      22.250  29.170  19.610  1.00  0.00            
ATOM     34  H12 BCD     1      23.770  27.670  18.540  1.00  0.00            
ATOM     35  H13 BCD     1      23.330  28.330  16.270  1.00  0.00            
ATOM     36  H14 BCD     1      21.410  26.390  17.110  1.00  0.00            
ATOM     37  H15 BCD     1      23.300  25.080  16.380  1.00  0.00            
ATOM     38  H16 BCD     1      23.430  25.440  19.100  1.00  0.00            
ATOM     39  H17 BCD     1      20.370  26.000  19.440  1.00  0.00            
ATOM     40  H18 BCD     1      20.850  25.640  21.760  1.00  0.00            
ATOM     41  H19 BCD     1      20.990  24.180  20.750  1.00  0.00            
ATOM     42  H20 BCD     1      22.570  24.050  21.980  1.00  0.00            
ATOM     43  C13 BCD     1      17.640  31.430  18.710  1.00  0.00            
ATOM     44  O11 BCD     1      16.850  30.600  17.830  1.00  0.00            
ATOM     45  C14 BCD     1      18.950  31.800  18.000  1.00  0.00            
ATOM     46  O12 BCD     1      18.750  32.640  16.810  1.00  0.00            
ATOM     47  C15 BCD     1      19.810  30.560  17.610  1.00  0.00            
ATOM     48  O13 BCD     1      21.110  30.760  16.970  1.00  0.00            
ATOM     49  C16 BCD     1      20.010  29.710  18.910  1.00  0.00            
ATOM     50  C17 BCD     1      18.660  29.540  19.610  1.00  0.00            
ATOM     51  O14 BCD     1      17.920  30.750  19.910  1.00  0.00            
ATOM     52  C18 BCD     1      18.790  28.780  20.890  1.00  0.00            
ATOM     53  O15 BCD     1      19.610  29.450  21.840  1.00  0.00            
ATOM     54  H21 BCD     1      17.080  32.340  18.960  1.00  0.00            
ATOM     55  H22 BCD     1      19.530  32.390  18.720  1.00  0.00            
ATOM     56  H23 BCD     1      17.870  32.410  16.470  1.00  0.00            
ATOM     57  H24 BCD     1      19.200  29.960  16.920  1.00  0.00            
ATOM     58  H25 BCD     1      21.650  29.960  17.020  1.00  0.00            
ATOM     59  H26 BCD     1      20.660  30.280  19.580  1.00  0.00            
ATOM     60  H27 BCD     1      18.050  28.880  18.980  1.00  0.00            
ATOM     61  H28 BCD     1      17.790  28.600  21.310  1.00  0.00            
ATOM     62  H29 BCD     1      19.300  27.820  20.710  1.00  0.00            
ATOM     63  H30 BCD     1      19.540  29.040  22.710  1.00  0.00            
ATOM     64  C19 BCD     1      12.990  30.170  16.510  1.00  0.00            
ATOM     65  O16 BCD     1      13.480  29.030  15.690  1.00  0.00            
ATOM     66  C20 BCD     1      13.710  31.490  16.200  1.00  0.00            
ATOM     67  O17 BCD     1      13.320  32.040  14.940  1.00  0.00            
ATOM     68  C21 BCD     1      15.210  31.390  16.420  1.00  0.00            
ATOM     69  O18 BCD     1      15.840  32.660  16.290  1.00  0.00            
ATOM     70  C22 BCD     1      15.510  30.890  17.810  1.00  0.00            
ATOM     71  C23 BCD     1      14.690  29.730  18.170  1.00  0.00            
ATOM     72  O19 BCD     1      13.320  29.980  17.920  1.00  0.00            
ATOM     73  C24 BCD     1      14.860  29.380  19.630  1.00  0.00            
ATOM     74  O20 BCD     1      13.910  28.400  20.110  1.00  0.00            
ATOM     75  H31 BCD     1      11.900  30.290  16.430  1.00  0.00            
ATOM     76  H32 BCD     1      13.440  32.220  16.980  1.00  0.00            
ATOM     77  H33 BCD     1      12.360  32.020  14.910  1.00  0.00            
ATOM     78  H34 BCD     1      15.550  30.690  15.650  1.00  0.00            
ATOM     79  H35 BCD     1      15.760  33.050  15.420  1.00  0.00            
ATOM     80  H36 BCD     1      15.230  31.640  18.560  1.00  0.00            
ATOM     81  H37 BCD     1      15.070  28.910  17.550  1.00  0.00            
ATOM     82  H38 BCD     1      15.850  28.950  19.820  1.00  0.00            
ATOM     83  H39 BCD     1      14.810  30.300  20.220  1.00  0.00            
ATOM     84  H40 BCD     1      13.060  28.850  20.060  1.00  0.00            
ATOM     85  C25 BCD     1      11.930  25.320  14.690  1.00  0.00            
ATOM     86  O21 BCD     1      13.030  24.620  15.180  1.00  0.00            
ATOM     87  C26 BCD     1      12.260  26.200  13.500  1.00  0.00            
ATOM     88  O22 BCD     1      12.990  25.380  12.560  1.00  0.00            
ATOM     89  C27 BCD     1      13.050  27.400  13.890  1.00  0.00            
ATOM     90  O23 BCD     1      13.250  28.400  12.850  1.00  0.00            
ATOM     91  C28 BCD     1      12.550  28.070  15.140  1.00  0.00            
ATOM     92  C29 BCD     1      12.170  27.100  16.270  1.00  0.00            
ATOM     93  O24 BCD     1      11.330  26.010  15.760  1.00  0.00            
ATOM     94  C30 BCD     1      11.350  27.660  17.380  1.00  0.00            
ATOM     95  O25 BCD     1      10.160  28.320  16.890  1.00  0.00            
ATOM     96  H41 BCD     1      11.230  24.540  14.360  1.00  0.00            
ATOM     97  H42 BCD     1      11.410  26.610  12.950  1.00  0.00            
ATOM     98  H43 BCD     1      13.040  24.480  12.900  1.00  0.00            
ATOM     99  H44 BCD     1      14.040  27.010  14.170  1.00  0.00            
ATOM    100  H45 BCD     1      12.460  28.810  12.480  1.00  0.00            
ATOM    101  H46 BCD     1      11.660  28.640  14.870  1.00  0.00            
ATOM    102  H47 BCD     1      13.100  26.680  16.670  1.00  0.00            
ATOM    103  H48 BCD     1      10.960  26.830  17.980  1.00  0.00            
ATOM    104  H49 BCD     1      12.010  28.190  18.070  1.00  0.00            
ATOM    105  H50 BCD     1       9.600  28.470  17.660  1.00  0.00            
ATOM    106  C31 BCD     1      14.100  20.660  15.880  1.00  0.00            
ATOM    107  O26 BCD     1      15.550  20.910  15.910  1.00  0.00            
ATOM    108  C32 BCD     1      13.530  20.940  14.550  1.00  0.00            
ATOM    109  O27 BCD     1      14.360  20.170  13.630  1.00  0.00            
ATOM    110  C33 BCD     1      13.530  22.420  14.270  1.00  0.00            
ATOM    111  C34 BCD     1      12.890  23.190  15.420  1.00  0.00            
ATOM    112  C35 BCD     1      13.480  22.750  16.770  1.00  0.00            
ATOM    113  O28 BCD     1      13.320  21.340  16.870  1.00  0.00            
ATOM    114  C36 BCD     1      12.870  23.340  17.950  1.00  0.00            
ATOM    115  O29 BCD     1      11.470  22.940  18.010  1.00  0.00            
ATOM    116  O30 BCD     1      12.940  22.720  13.020  1.00  0.00            
ATOM    117  H51 BCD     1      13.950  19.610  16.130  1.00  0.00            
ATOM    118  H52 BCD     1      12.470  20.660  14.600  1.00  0.00            
ATOM    119  H53 BCD     1      14.240  20.370  12.690  1.00  0.00            
ATOM    120  H54 BCD     1      14.600  22.680  14.240  1.00  0.00            
ATOM    121  H55 BCD     1      13.510  22.280  12.380  1.00  0.00            
ATOM    122  H56 BCD     1      11.830  22.910  15.340  1.00  0.00            
ATOM    123  H57 BCD     1      14.540  23.010  16.740  1.00  0.00            
ATOM    124  H58 BCD     1      13.410  22.950  18.820  1.00  0.00            
ATOM    125  H59 BCD     1      12.990  24.430  18.070  1.00  0.00            
ATOM    126  H60 BCD     1      11.410  21.980  18.030  1.00  0.00            
ATOM    127  C37 BCD     1      19.200  19.600  17.300  1.00  0.00            
ATOM    128  O31 BCD     1      19.760  20.900  17.330  1.00  0.00            
ATOM    129  C38 BCD     1      18.840  19.000  15.970  1.00  0.00            
ATOM    130  O32 BCD     1      20.000  18.970  15.100  1.00  0.00            
ATOM    131  C39 BCD     1      17.570  19.700  15.420  1.00  0.00            
ATOM    132  O33 BCD     1      16.960  19.070  14.340  1.00  0.00            
ATOM    133  C40 BCD     1      16.440  19.960  16.420  1.00  0.00            
ATOM    134  C41 BCD     1      16.990  20.520  17.730  1.00  0.00            
ATOM    135  O34 BCD     1      18.110  19.730  18.200  1.00  0.00            
ATOM    136  C42 BCD     1      15.930  20.530  18.880  1.00  0.00            
ATOM    137  O35 BCD     1      15.520  19.210  19.280  1.00  0.00            
ATOM    138  H61 BCD     1      19.850  18.930  17.870  1.00  0.00            
ATOM    139  H62 BCD     1      18.500  17.980  16.160  1.00  0.00            
ATOM    140  H63 BCD     1      19.700  18.820  14.200  1.00  0.00            
ATOM    141  H64 BCD     1      17.840  20.710  15.090  1.00  0.00            
ATOM    142  H65 BCD     1      16.170  19.610  14.210  1.00  0.00            
ATOM    143  H66 BCD     1      15.850  19.060  16.650  1.00  0.00            
ATOM    144  H67 BCD     1      17.350  21.540  17.550  1.00  0.00            
ATOM    145  H68 BCD     1      16.480  20.920  19.750  1.00  0.00            
ATOM    146  H69 BCD     1      15.050  21.160  18.690  1.00  0.00            
ATOM    147  H70 BCD     1      16.210  18.550  19.360  1.00  0.00            
ATOM    148  Cl1 DK2     2      17.910  24.550  23.990  1.00  0.00            
ATOM    149  C1  DK2     2      17.660  24.680  22.210  1.00  0.00            
ATOM    150  C2  DK2     2      16.890  25.800  21.840  1.00  0.00            
ATOM    151  C3  DK2     2      16.630  26.000  20.450  1.00  0.00            
ATOM    152  C4  DK2     2      17.110  25.070  19.450  1.00  0.00            
ATOM    153  C5  DK2     2      16.780  25.210  17.990  1.00  0.00            
ATOM    154  O1  DK2     2      17.840  24.760  17.130  1.00  0.00            
ATOM    155  C6  DK2     2      17.620  24.900  15.680  1.00  0.00            
ATOM    156  C7  DK2     2      17.860  23.550  15.120  1.00  0.00            
ATOM    157  N1  DK2     2      17.570  23.380  13.740  1.00  0.00            
ATOM    158  C8  DK2     2      16.700  24.120  12.930  1.00  0.00            
ATOM    159  C9  DK2     2      16.820  23.530  11.710  1.00  0.00            
ATOM    160  N2  DK2     2      17.670  22.510  11.690  1.00  0.00            
ATOM    161  C10 DK2     2      18.120  22.400  12.930  1.00  0.00            
ATOM    162  C11 DK2     2      18.530  26.030  15.110  1.00  0.00            
ATOM    163  C12 DK2     2      19.920  25.840  14.910  1.00  0.00            
ATOM    164  C13 DK2     2      20.770  26.880  14.440  1.00  0.00            
ATOM    165  C14 DK2     2      20.230  28.170  14.290  1.00  0.00            
ATOM    166  Cl2 DK2     2      21.180  29.470  13.690  1.00  0.00            
ATOM    167  C15 DK2     2      18.880  28.410  14.640  1.00  0.00            
ATOM    168  C16 DK2     2      17.990  27.370  15.040  1.00  0.00            
ATOM    169  Cl3 DK2     2      16.310  27.670  15.390  1.00  0.00            
ATOM    170  C17 DK2     2      17.830  23.880  19.870  1.00  0.00            
ATOM    171  C18 DK2     2      18.140  23.720  21.210  1.00  0.00            
ATOM    172  H1  DK2     2      16.750  26.560  22.600  1.00  0.00            
ATOM    173  H2  DK2     2      16.190  26.960  20.200  1.00  0.00            
ATOM    174  H3  DK2     2      16.550  26.260  17.750  1.00  0.00            
ATOM    175  H4  DK2     2      15.890  24.660  17.670  1.00  0.00            
ATOM    176  H5  DK2     2      16.580  25.150  15.470  1.00  0.00            
ATOM    177  H6  DK2     2      17.270  22.810  15.690  1.00  0.00            
ATOM    178  H7  DK2     2      18.890  23.210  15.280  1.00  0.00            
ATOM    179  H8  DK2     2      16.270  25.060  13.260  1.00  0.00            
ATOM    180  H9  DK2     2      16.260  23.930  10.880  1.00  0.00            
ATOM    181  H10 DK2     2      18.960  21.780  13.240  1.00  0.00            
ATOM    182  H11 DK2     2      20.240  24.800  14.990  1.00  0.00            
ATOM    183  H12 DK2     2      21.760  26.620  14.080  1.00  0.00            
ATOM    184  H13 DK2     2      18.500  29.410  14.470  1.00  0.00            
ATOM    185  H14 DK2     2      18.170  23.210  19.080  1.00  0.00            
ATOM    186  H15 DK2     2      18.580  22.790  21.590  1.00  0.00            
TER
ENDMDL
MODEL        1
ATOM      1  C1  BCD     1      14.900  29.730  19.450  1.00  0.00            
ATOM      2  O1  BCD     1      14.930  30.300  18.100  1.00  0.00            
ATOM      3  C2  BCD     1      16.290  29.070  19.840  1.00  0.00            
ATOM      4  O2  BCD     1      17.340  29.990  19.770  1.00  0.00            
ATOM      5  C3  BCD     1      16.530  27.860  18.970  1.00  0.00            
ATOM      6  O3  BCD     1      17.750  27.210  19.380  1.00  0.00            
ATOM      7  C4  BCD     1      15.410  26.870  19.120  1.00  0.00            
ATOM      8  C5  BCD     1      14.090  27.540  18.770  1.00  0.00            
ATOM      9  O4  BCD     1      13.910  28.790  19.500  1.00  0.00            
ATOM     10  C6  BCD     1      12.950  26.550  18.960  1.00  0.00            
ATOM     11  O5  BCD     1      12.940  25.930  20.260  1.00  0.00            
ATOM     12  H1  BCD     1      14.570  30.470  20.180  1.00  0.00            
ATOM     13  H2  BCD     1      16.160  28.700  20.870  1.00  0.00            
ATOM     14  H3  BCD     1      18.040  29.490  19.350  1.00  0.00            
ATOM     15  H4  BCD     1      16.590  28.160  17.920  1.00  0.00            
ATOM     16  H5  BCD     1      17.870  26.500  18.740  1.00  0.00            
ATOM     17  H6  BCD     1      15.440  26.520  20.170  1.00  0.00            
ATOM     18  H7  BCD     1      14.210  27.750  17.700  1.00  0.00            
ATOM     19  H8  BCD     1      11.970  26.990  18.730  1.00  0.00            
ATOM     20  H9  BCD     1      13.180  25.770  18.220  1.00  0.00            
ATOM     21  H10 BCD     1      12.340  26.470  20.780  1.00  0.00            
ATOM     22  C7  BCD     1      14.440  33.420  15.620  1.00  0.00            
ATOM     23  O6  BCD     1      14.230  32.510  14.630  1.00  0.00            
ATOM     24  C8  BCD     1      15.810  33.370  16.350  1.00  0.00            
ATOM     25  O7  BCD     1      16.850  33.670  15.390  1.00  0.00            
ATOM     26  C9  BCD     1      16.000  31.990  16.900  1.00  0.00            
ATOM     27  O8  BCD     1      17.250  31.910  17.640  1.00  0.00            
ATOM     28  C10 BCD     1      14.840  31.680  17.840  1.00  0.00            
ATOM     29  C11 BCD     1      13.390  31.970  17.270  1.00  0.00            
ATOM     30  O9  BCD     1      13.390  33.220  16.580  1.00  0.00            
ATOM     31  C12 BCD     1      12.370  31.910  18.390  1.00  0.00            
ATOM     32  O10 BCD     1      12.620  32.850  19.500  1.00  0.00            
ATOM     33  H11 BCD     1      14.370  34.410  15.160  1.00  0.00            
ATOM     34  H12 BCD     1      15.820  34.110  17.160  1.00  0.00            
ATOM     35  H13 BCD     1      17.640  33.150  15.570  1.00  0.00            
ATOM     36  H14 BCD     1      16.080  31.290  16.060  1.00  0.00            
ATOM     37  H15 BCD     1      17.150  31.290  18.370  1.00  0.00            
ATOM     38  H16 BCD     1      14.940  32.260  18.770  1.00  0.00            
ATOM     39  H17 BCD     1      13.150  31.170  16.560  1.00  0.00            
ATOM     40  H18 BCD     1      11.300  31.880  18.140  1.00  0.00            
ATOM     41  H19 BCD     1      12.540  30.900  18.790  1.00  0.00            
ATOM     42  H20 BCD     1      12.390  33.780  19.360  1.00  0.00            
ATOM     43  C13 BCD     1      13.950  31.530  10.720  1.00  0.00            
ATOM     44  O11 BCD     1      13.710  30.250  11.280  1.00  0.00            
ATOM     45  C14 BCD     1      15.350  31.970  11.120  1.00  0.00            
ATOM     46  O12 BCD     1      16.460  31.290  10.390  1.00  0.00            
ATOM     47  C15 BCD     1      15.420  32.050  12.590  1.00  0.00            
ATOM     48  O13 BCD     1      16.660  32.740  12.870  1.00  0.00            
ATOM     49  C16 BCD     1      14.320  32.860  13.230  1.00  0.00            
ATOM     50  C17 BCD     1      13.010  32.520  12.580  1.00  0.00            
ATOM     51  O14 BCD     1      13.000  32.500  11.200  1.00  0.00            
ATOM     52  C18 BCD     1      11.820  33.370  12.930  1.00  0.00            
ATOM     53  O15 BCD     1      11.970  34.830  12.650  1.00  0.00            
ATOM     54  H21 BCD     1      13.960  31.490   9.620  1.00  0.00            
ATOM     55  H22 BCD     1      15.380  33.010  10.750  1.00  0.00            
ATOM     56  H23 BCD     1      17.360  31.560  10.560  1.00  0.00            
ATOM     57  H24 BCD     1      15.440  31.060  13.060  1.00  0.00            
ATOM     58  H25 BCD     1      16.570  33.070  13.770  1.00  0.00            
ATOM     59  H26 BCD     1      14.520  33.940  13.120  1.00  0.00            
ATOM     60  H27 BCD     1      12.720  31.500  12.850  1.00  0.00            
ATOM     61  H28 BCD     1      10.990  33.080  12.270  1.00  0.00            
ATOM     62  H29 BCD     1      11.530  33.130  13.960  1.00  0.00            
ATOM     63  H30 BCD     1      11.840  35.010  11.710  1.00  0.00            
ATOM     64  C19 BCD     1      12.100  26.880   9.450  1.00  0.00            
ATOM     65  O16 BCD     1      12.630  25.960  10.400  1.00  0.00            
ATOM     66  C20 BCD     1      13.200  27.550   8.810  1.00  0.00            
ATOM     67  O17 BCD     1      13.990  26.550   8.110  1.00  0.00            
ATOM     68  C21 BCD     1      14.010  28.370   9.800  1.00  0.00            
ATOM     69  O18 BCD     1      15.050  29.030   9.100  1.00  0.00            
ATOM     70  C22 BCD     1      13.010  29.370  10.410  1.00  0.00            
ATOM     71  C23 BCD     1      11.910  28.600  11.100  1.00  0.00            
ATOM     72  O19 BCD     1      11.250  27.800  10.100  1.00  0.00            
ATOM     73  C24 BCD     1      10.790  29.530  11.650  1.00  0.00            
ATOM     74  O20 BCD     1       9.810  28.760  12.350  1.00  0.00            
ATOM     75  H31 BCD     1      11.590  26.360   8.630  1.00  0.00            
ATOM     76  H32 BCD     1      12.730  28.330   8.190  1.00  0.00            
ATOM     77  H33 BCD     1      14.770  27.000   7.770  1.00  0.00            
ATOM     78  H34 BCD     1      14.420  27.650  10.530  1.00  0.00            
ATOM     79  H35 BCD     1      15.290  29.750   9.700  1.00  0.00            
ATOM     80  H36 BCD     1      12.640  29.970   9.580  1.00  0.00            
ATOM     81  H37 BCD     1      12.330  28.030  11.940  1.00  0.00            
ATOM     82  H38 BCD     1      11.210  30.190  12.420  1.00  0.00            
ATOM     83  H39 BCD     1      10.360  30.060  10.790  1.00  0.00            
ATOM     84  H40 BCD     1       9.020  28.800  11.800  1.00  0.00            
ATOM     85  C25 BCD     1      11.730  22.130  11.740  1.00  0.00            
ATOM     86  O21 BCD     1      13.010  21.960  12.250  1.00  0.00            
ATOM     87  C26 BCD     1      11.960  22.320  10.240  1.00  0.00            
ATOM     88  O22 BCD     1      12.600  21.220   9.590  1.00  0.00            
ATOM     89  C27 BCD     1      12.670  23.590  10.010  1.00  0.00            
ATOM     90  O23 BCD     1      12.780  23.800   8.630  1.00  0.00            
ATOM     91  C28 BCD     1      11.890  24.760  10.610  1.00  0.00            
ATOM     92  C29 BCD     1      11.680  24.530  12.140  1.00  0.00            
ATOM     93  O24 BCD     1      11.060  23.220  12.400  1.00  0.00            
ATOM     94  C30 BCD     1      10.850  25.610  12.790  1.00  0.00            
ATOM     95  O25 BCD     1       9.510  25.630  12.320  1.00  0.00            
ATOM     96  H41 BCD     1      11.190  21.180  11.810  1.00  0.00            
ATOM     97  H42 BCD     1      10.960  22.300   9.780  1.00  0.00            
ATOM     98  H43 BCD     1      12.660  21.580   8.700  1.00  0.00            
ATOM     99  H44 BCD     1      13.590  23.510  10.600  1.00  0.00            
ATOM    100  H45 BCD     1      13.030  24.720   8.510  1.00  0.00            
ATOM    101  H46 BCD     1      10.910  24.710  10.110  1.00  0.00            
ATOM    102  H47 BCD     1      12.650  24.410  12.650  1.00  0.00            
ATOM    103  H48 BCD     1      10.770  25.350  13.860  1.00  0.00            
ATOM    104  H49 BCD     1      11.400  26.560  12.760  1.00  0.00            
ATOM    105  H50 BCD     1       9.500  26.170  11.530  1.00  0.00            
ATOM    106  C31 BCD     1      14.660  20.840  15.800  1.00  0.00            
ATOM    107  O26 BCD     1      15.140  22.200  15.900  1.00  0.00            
ATOM    108  C32 BCD     1      15.250  20.200  14.580  1.00  0.00            
ATOM    109  O27 BCD     1      16.640  20.440  14.650  1.00  0.00            
ATOM    110  C33 BCD     1      14.750  20.990  13.370  1.00  0.00            
ATOM    111  C34 BCD     1      13.250  20.960  13.300  1.00  0.00            
ATOM    112  C35 BCD     1      12.610  21.380  14.610  1.00  0.00            
ATOM    113  O28 BCD     1      13.240  20.770  15.680  1.00  0.00            
ATOM    114  C36 BCD     1      11.090  21.080  14.800  1.00  0.00            
ATOM    115  O29 BCD     1      10.840  19.690  14.640  1.00  0.00            
ATOM    116  O30 BCD     1      15.230  20.590  12.140  1.00  0.00            
ATOM    117  H51 BCD     1      14.950  20.280  16.700  1.00  0.00            
ATOM    118  H52 BCD     1      15.040  19.130  14.570  1.00  0.00            
ATOM    119  H53 BCD     1      16.980  19.930  13.900  1.00  0.00            
ATOM    120  H54 BCD     1      15.040  22.050  13.450  1.00  0.00            
ATOM    121  H55 BCD     1      14.640  20.950  11.480  1.00  0.00            
ATOM    122  H56 BCD     1      12.860  19.990  12.980  1.00  0.00            
ATOM    123  H57 BCD     1      12.800  22.440  14.830  1.00  0.00            
ATOM    124  H58 BCD     1      10.890  21.360  15.840  1.00  0.00            
ATOM    125  H59 BCD     1      10.450  21.560  14.050  1.00  0.00            
ATOM    126  H60 BCD     1      11.590  19.250  15.040  1.00  0.00            
ATOM    127  C37 BCD     1      16.260  24.700  18.890  1.00  0.00            
ATOM    128  O31 BCD     1      15.560  25.780  18.260  1.00  0.00            
ATOM    129  C38 BCD     1      17.390  24.190  17.960  1.00  0.00            
ATOM    130  O32 BCD     1      18.320  25.280  17.830  1.00  0.00            
ATOM    131  C39 BCD     1      16.830  23.590  16.700  1.00  0.00            
ATOM    132  O33 BCD     1      17.860  22.960  16.000  1.00  0.00            
ATOM    133  C40 BCD     1      15.750  22.560  17.120  1.00  0.00            
ATOM    134  C41 BCD     1      14.690  23.160  18.060  1.00  0.00            
ATOM    135  O34 BCD     1      15.280  23.700  19.210  1.00  0.00            
ATOM    136  C42 BCD     1      13.650  22.250  18.520  1.00  0.00            
ATOM    137  O35 BCD     1      14.230  21.060  19.050  1.00  0.00            
ATOM    138  H61 BCD     1      16.670  24.940  19.870  1.00  0.00            
ATOM    139  H62 BCD     1      17.840  23.370  18.520  1.00  0.00            
ATOM    140  H63 BCD     1      18.750  24.930  17.040  1.00  0.00            
ATOM    141  H64 BCD     1      16.430  24.400  16.070  1.00  0.00            
ATOM    142  H65 BCD     1      17.490  22.310  15.390  1.00  0.00            
ATOM    143  H66 BCD     1      16.290  21.740  17.600  1.00  0.00            
ATOM    144  H67 BCD     1      14.170  23.920  17.460  1.00  0.00            
ATOM    145  H68 BCD     1      13.020  22.710  19.290  1.00  0.00            
ATOM    146  H69 BCD     1      12.970  22.060  17.680  1.00  0.00            
ATOM    147  H70 BCD     1      14.430  21.250  19.970  1.00  0.00            
ATOM    148  Cl1 DK2     2      11.850  28.820  16.010  1.00  0.00            
ATOM    149  C1  DK2     2      13.160  27.850  15.350  1.00  0.00            
ATOM    150  C2  DK2     2      13.260  26.400  15.490  1.00  0.00            
ATOM    151  C3  DK2     2      14.270  25.670  14.860  1.00  0.00            
ATOM    152  C4  DK2     2      15.140  26.310  13.930  1.00  0.00            
ATOM    153  C5  DK2     2      16.330  25.560  13.320  1.00  0.00            
ATOM    154  O1  DK2     2      16.810  26.180  12.050  1.00  0.00            
ATOM    155  C6  DK2     2      17.990  25.500  11.630  1.00  0.00            
ATOM    156  C7  DK2     2      18.830  26.480  10.800  1.00  0.00            
ATOM    157  N1  DK2     2      19.430  27.560  11.620  1.00  0.00            
ATOM    158  C8  DK2     2      20.680  27.700  12.160  1.00  0.00            
ATOM    159  C9  DK2     2      20.880  28.930  12.650  1.00  0.00            
ATOM    160  N2  DK2     2      19.700  29.580  12.500  1.00  0.00            
ATOM    161  C10 DK2     2      18.860  28.810  11.840  1.00  0.00            
ATOM    162  C11 DK2     2      17.540  24.260  10.910  1.00  0.00            
ATOM    163  C12 DK2     2      16.640  24.340   9.760  1.00  0.00            
ATOM    164  C13 DK2     2      16.150  23.230   9.210  1.00  0.00            
ATOM    165  C14 DK2     2      16.620  21.960   9.630  1.00  0.00            
ATOM    166  Cl2 DK2     2      16.000  20.490   8.880  1.00  0.00            
ATOM    167  C15 DK2     2      17.610  21.830  10.610  1.00  0.00            
ATOM    168  C16 DK2     2      17.930  22.960  11.360  1.00  0.00            
ATOM    169  Cl3 DK2     2      18.980  22.810  12.710  1.00  0.00            
ATOM    170  C17 DK2     2      15.010  27.710  13.730  1.00  0.00            
ATOM    171  C18 DK2     2      14.140  28.470  14.520  1.00  0.00            
ATOM    172  H1  DK2     2      12.670  25.860  16.230  1.00  0.00            
ATOM    173  H2  DK2     2      14.470  24.640  15.160  1.00  0.00            
ATOM    174  H3  DK2     2      15.930  24.560  13.120  1.00  0.00            
ATOM    175  H4  DK2     2      17.110  25.520  14.090  1.00  0.00            
ATOM    176  H5  DK2     2      18.510  25.250  12.560  1.00  0.00            
ATOM    177  H6  DK2     2      18.150  26.940  10.080  1.00  0.00            
ATOM    178  H7  DK2     2      19.640  25.950  10.300  1.00  0.00            
ATOM    179  H8  DK2     2      21.290  26.810  12.260  1.00  0.00            
ATOM    180  H9  DK2     2      21.700  29.360  13.210  1.00  0.00            
ATOM    181  H10 DK2     2      17.900  29.080  11.430  1.00  0.00            
ATOM    182  H11 DK2     2      16.380  25.330   9.380  1.00  0.00            
ATOM    183  H12 DK2     2      15.430  23.270   8.400  1.00  0.00            
ATOM    184  H13 DK2     2      18.040  20.880  10.920  1.00  0.00            
ATOM    185  H14 DK2     2      15.620  28.180  12.960  1.00  0.00            
ATOM    186  H15 DK2     2      14.100  29.550  14.460  1.00  0.00            
TER
ENDMDL
MODEL        1
ATOM      1  C1  BCD     1      22.610  23.400  19.420  1.00  0.00            
ATOM      2  O1  BCD     1      21.940  24.620  19.560  1.00  0.00            
ATOM      3  C2  BCD     1      22.610  23.050  17.970  1.00  0.00            
ATOM      4  O2  BCD     1      23.320  24.060  17.250  1.00  0.00            
ATOM      5  C3  BCD     1      21.190  22.810  17.410  1.00  0.00            
ATOM      6  O3  BCD     1      21.120  22.340  16.100  1.00  0.00            
ATOM      7  C4  BCD     1      20.380  21.950  18.370  1.00  0.00            
ATOM      8  C5  BCD     1      20.660  22.240  19.870  1.00  0.00            
ATOM      9  O4  BCD     1      22.030  22.310  20.110  1.00  0.00            
ATOM     10  C6  BCD     1      19.960  21.260  20.840  1.00  0.00            
ATOM     11  O5  BCD     1      20.390  19.940  20.640  1.00  0.00            
ATOM     12  H1  BCD     1      23.670  23.600  19.610  1.00  0.00            
ATOM     13  H2  BCD     1      23.180  22.120  17.920  1.00  0.00            
ATOM     14  H3  BCD     1      23.190  23.910  16.310  1.00  0.00            
ATOM     15  H4  BCD     1      20.740  23.800  17.510  1.00  0.00            
ATOM     16  H5  BCD     1      21.650  22.880  15.510  1.00  0.00            
ATOM     17  H6  BCD     1      20.600  20.880  18.250  1.00  0.00            
ATOM     18  H7  BCD     1      20.170  23.180  20.170  1.00  0.00            
ATOM     19  H8  BCD     1      20.210  21.580  21.860  1.00  0.00            
ATOM     20  H9  BCD     1      18.870  21.380  20.870  1.00  0.00            
ATOM     21  H10 BCD     1      21.340  19.940  20.480  1.00  0.00            
ATOM     22  C7  BCD     1      22.240  28.440  21.170  1.00  0.00            
ATOM     23  O6  BCD     1      21.160  28.930  20.360  1.00  0.00            
ATOM     24  C8  BCD     1      23.390  27.960  20.310  1.00  0.00            
ATOM     25  O7  BCD     1      23.700  29.000  19.380  1.00  0.00            
ATOM     26  C9  BCD     1      23.000  26.730  19.540  1.00  0.00            
ATOM     27  O8  BCD     1      24.120  26.230  18.810  1.00  0.00            
ATOM     28  C10 BCD     1      22.460  25.630  20.430  1.00  0.00            
ATOM     29  C11 BCD     1      21.460  26.240  21.510  1.00  0.00            
ATOM     30  O9  BCD     1      21.830  27.370  22.050  1.00  0.00            
ATOM     31  C12 BCD     1      20.960  25.240  22.640  1.00  0.00            
ATOM     32  O10 BCD     1      22.010  24.650  23.370  1.00  0.00            
ATOM     33  H11 BCD     1      22.620  29.250  21.800  1.00  0.00            
ATOM     34  H12 BCD     1      24.250  27.630  20.910  1.00  0.00            
ATOM     35  H13 BCD     1      24.560  28.650  19.120  1.00  0.00            
ATOM     36  H14 BCD     1      22.190  26.970  18.840  1.00  0.00            
ATOM     37  H15 BCD     1      24.050  25.420  18.300  1.00  0.00            
ATOM     38  H16 BCD     1      23.290  25.250  21.040  1.00  0.00            
ATOM     39  H17 BCD     1      20.640  26.510  20.820  1.00  0.00            
ATOM     40  H18 BCD     1      20.160  25.650  23.270  1.00  0.00            
ATOM     41  H19 BCD     1      20.410  24.430  22.150  1.00  0.00            
ATOM     42  H20 BCD     1      21.600  23.820  23.620  1.00  0.00            
ATOM     43  C13 BCD     1      18.600  32.270  20.540  1.00  0.00            
ATOM     44  O11 BCD     1      17.700  31.620  19.640  1.00  0.00            
ATOM     45  C14 BCD     1      19.920  32.480  19.800  1.00  0.00            
ATOM     46  O12 BCD     1      19.650  33.310  18.620  1.00  0.00            
ATOM     47  C15 BCD     1      20.550  31.060  19.490  1.00  0.00            
ATOM     48  O13 BCD     1      21.920  31.160  18.900  1.00  0.00            
ATOM     49  C16 BCD     1      20.720  30.270  20.750  1.00  0.00            
ATOM     50  C17 BCD     1      19.390  30.210  21.500  1.00  0.00            
ATOM     51  O14 BCD     1      18.870  31.510  21.760  1.00  0.00            
ATOM     52  C18 BCD     1      19.560  29.550  22.800  1.00  0.00            
ATOM     53  O15 BCD     1      20.610  30.050  23.630  1.00  0.00            
ATOM     54  H21 BCD     1      18.170  33.230  20.830  1.00  0.00            
ATOM     55  H22 BCD     1      20.560  33.040  20.500  1.00  0.00            
ATOM     56  H23 BCD     1      20.510  33.680  18.430  1.00  0.00            
ATOM     57  H24 BCD     1      19.890  30.430  18.880  1.00  0.00            
ATOM     58  H25 BCD     1      22.480  30.390  19.020  1.00  0.00            
ATOM     59  H26 BCD     1      21.390  30.850  21.410  1.00  0.00            
ATOM     60  H27 BCD     1      18.630  29.830  20.810  1.00  0.00            
ATOM     61  H28 BCD     1      18.660  29.820  23.360  1.00  0.00            
ATOM     62  H29 BCD     1      19.670  28.470  22.640  1.00  0.00            
ATOM     63  H30 BCD     1      20.680  29.350  24.290  1.00  0.00            
ATOM     64  C19 BCD     1      13.830  31.670  18.320  1.00  0.00            
ATOM     65  O16 BCD     1      14.240  30.580  17.480  1.00  0.00            
ATOM     66  C20 BCD     1      14.680  32.900  17.900  1.00  0.00            
ATOM     67  O17 BCD     1      14.440  33.430  16.600  1.00  0.00            
ATOM     68  C21 BCD     1      16.170  32.610  18.160  1.00  0.00            
ATOM     69  O18 BCD     1      16.900  33.890  18.050  1.00  0.00            
ATOM     70  C22 BCD     1      16.410  32.110  19.590  1.00  0.00            
ATOM     71  C23 BCD     1      15.500  30.970  19.930  1.00  0.00            
ATOM     72  O19 BCD     1      14.150  31.350  19.740  1.00  0.00            
ATOM     73  C24 BCD     1      15.620  30.670  21.410  1.00  0.00            
ATOM     74  O20 BCD     1      14.770  29.560  21.820  1.00  0.00            
ATOM     75  H31 BCD     1      12.750  31.840  18.380  1.00  0.00            
ATOM     76  H32 BCD     1      14.330  33.640  18.630  1.00  0.00            
ATOM     77  H33 BCD     1      14.860  32.780  16.020  1.00  0.00            
ATOM     78  H34 BCD     1      16.500  31.830  17.460  1.00  0.00            
ATOM     79  H35 BCD     1      17.720  33.780  18.530  1.00  0.00            
ATOM     80  H36 BCD     1      16.260  32.920  20.320  1.00  0.00            
ATOM     81  H37 BCD     1      15.720  30.140  19.250  1.00  0.00            
ATOM     82  H38 BCD     1      16.630  30.430  21.770  1.00  0.00            
ATOM     83  H39 BCD     1      15.330  31.610  21.900  1.00  0.00            
ATOM     84  H40 BCD     1      13.880  29.910  21.710  1.00  0.00            
ATOM     85  C25 BCD     1      12.800  28.300  14.380  1.00  0.00            
ATOM     86  O21 BCD     1      13.640  27.210  14.860  1.00  0.00            
ATOM     87  C26 BCD     1      13.610  29.510  14.050  1.00  0.00            
ATOM     88  O22 BCD     1      14.510  29.240  12.990  1.00  0.00            
ATOM     89  C27 BCD     1      14.380  29.990  15.280  1.00  0.00            
ATOM     90  O23 BCD     1      15.240  31.090  14.940  1.00  0.00            
ATOM     91  C28 BCD     1      13.360  30.300  16.360  1.00  0.00            
ATOM     92  C29 BCD     1      12.370  29.150  16.590  1.00  0.00            
ATOM     93  O24 BCD     1      11.820  28.640  15.390  1.00  0.00            
ATOM     94  C30 BCD     1      11.260  29.670  17.440  1.00  0.00            
ATOM     95  O25 BCD     1      10.850  31.020  17.150  1.00  0.00            
ATOM     96  H41 BCD     1      12.360  28.110  13.400  1.00  0.00            
ATOM     97  H42 BCD     1      12.900  30.270  13.700  1.00  0.00            
ATOM     98  H43 BCD     1      14.490  29.880  12.280  1.00  0.00            
ATOM     99  H44 BCD     1      15.050  29.210  15.650  1.00  0.00            
ATOM    100  H45 BCD     1      15.710  30.900  14.130  1.00  0.00            
ATOM    101  H46 BCD     1      12.740  31.150  16.040  1.00  0.00            
ATOM    102  H47 BCD     1      12.910  28.370  17.140  1.00  0.00            
ATOM    103  H48 BCD     1      10.440  28.940  17.420  1.00  0.00            
ATOM    104  H49 BCD     1      11.760  29.670  18.420  1.00  0.00            
ATOM    105  H50 BCD     1      10.570  31.000  16.230  1.00  0.00            
ATOM    106  C31 BCD     1      14.820  23.310  14.510  1.00  0.00            
ATOM    107  O26 BCD     1      15.890  23.470  15.540  1.00  0.00            
ATOM    108  C32 BCD     1      15.110  24.210  13.260  1.00  0.00            
ATOM    109  O27 BCD     1      16.440  23.950  12.770  1.00  0.00            
ATOM    110  C33 BCD     1      14.920  25.680  13.640  1.00  0.00            
ATOM    111  C34 BCD     1      13.550  25.930  14.290  1.00  0.00            
ATOM    112  C35 BCD     1      13.360  24.950  15.510  1.00  0.00            
ATOM    113  O28 BCD     1      13.550  23.580  15.010  1.00  0.00            
ATOM    114  C36 BCD     1      11.940  25.130  16.100  1.00  0.00            
ATOM    115  O29 BCD     1      10.890  24.840  15.140  1.00  0.00            
ATOM    116  O30 BCD     1      15.020  26.520  12.480  1.00  0.00            
ATOM    117  H51 BCD     1      14.790  22.270  14.170  1.00  0.00            
ATOM    118  H52 BCD     1      14.470  23.840  12.450  1.00  0.00            
ATOM    119  H53 BCD     1      17.080  23.840  13.480  1.00  0.00            
ATOM    120  H54 BCD     1      15.680  25.850  14.410  1.00  0.00            
ATOM    121  H55 BCD     1      14.730  27.400  12.740  1.00  0.00            
ATOM    122  H56 BCD     1      12.760  25.870  13.530  1.00  0.00            
ATOM    123  H57 BCD     1      14.130  25.090  16.280  1.00  0.00            
ATOM    124  H58 BCD     1      11.890  24.440  16.950  1.00  0.00            
ATOM    125  H59 BCD     1      11.870  26.120  16.560  1.00  0.00            
ATOM    126  H60 BCD     1      11.160  24.010  14.750  1.00  0.00            
ATOM    127  C37 BCD     1      18.200  21.090  17.940  1.00  0.00            
ATOM    128  O31 BCD     1      19.030  22.240  18.130  1.00  0.00            
ATOM    129  C38 BCD     1      18.120  20.610  16.470  1.00  0.00            
ATOM    130  O32 BCD     1      19.450  20.150  16.120  1.00  0.00            
ATOM    131  C39 BCD     1      17.560  21.800  15.610  1.00  0.00            
ATOM    132  O33 BCD     1      17.380  21.390  14.210  1.00  0.00            
ATOM    133  C40 BCD     1      16.210  22.290  16.190  1.00  0.00            
ATOM    134  C41 BCD     1      16.350  22.570  17.660  1.00  0.00            
ATOM    135  O34 BCD     1      16.900  21.460  18.280  1.00  0.00            
ATOM    136  C42 BCD     1      15.050  23.060  18.410  1.00  0.00            
ATOM    137  O35 BCD     1      14.090  22.030  18.350  1.00  0.00            
ATOM    138  H61 BCD     1      18.480  20.250  18.590  1.00  0.00            
ATOM    139  H62 BCD     1      17.420  19.770  16.400  1.00  0.00            
ATOM    140  H63 BCD     1      19.950  20.970  16.100  1.00  0.00            
ATOM    141  H64 BCD     1      18.260  22.640  15.670  1.00  0.00            
ATOM    142  H65 BCD     1      16.940  20.540  14.260  1.00  0.00            
ATOM    143  H66 BCD     1      15.380  21.580  16.070  1.00  0.00            
ATOM    144  H67 BCD     1      17.040  23.420  17.750  1.00  0.00            
ATOM    145  H68 BCD     1      15.280  23.220  19.470  1.00  0.00            
ATOM    146  H69 BCD     1      14.710  23.980  17.910  1.00  0.00            
ATOM    147  H70 BCD     1      13.700  21.980  19.220  1.00  0.00            
ATOM    148  Cl1 DK2     2      16.840  22.870  23.040  1.00  0.00            
ATOM    149  C1  DK2     2      17.170  24.210  22.000  1.00  0.00            
ATOM    150  C2  DK2     2      17.600  24.100  20.670  1.00  0.00            
ATOM    151  C3  DK2     2      18.000  25.110  19.750  1.00  0.00            
ATOM    152  C4  DK2     2      17.670  26.450  20.170  1.00  0.00            
ATOM    153  C5  DK2     2      17.930  27.670  19.240  1.00  0.00            
ATOM    154  O1  DK2     2      17.740  27.270  17.840  1.00  0.00            
ATOM    155  C6  DK2     2      17.990  28.300  16.880  1.00  0.00            
ATOM    156  C7  DK2     2      17.240  27.790  15.630  1.00  0.00            
ATOM    157  N1  DK2     2      17.960  26.840  14.760  1.00  0.00            
ATOM    158  C8  DK2     2      18.430  27.030  13.480  1.00  0.00            
ATOM    159  C9  DK2     2      19.110  25.890  13.170  1.00  0.00            
ATOM    160  N2  DK2     2      19.020  24.990  14.220  1.00  0.00            
ATOM    161  C10 DK2     2      18.240  25.540  15.110  1.00  0.00            
ATOM    162  C11 DK2     2      19.490  28.530  16.730  1.00  0.00            
ATOM    163  C12 DK2     2      20.340  27.380  16.750  1.00  0.00            
ATOM    164  C13 DK2     2      21.720  27.460  16.490  1.00  0.00            
ATOM    165  C14 DK2     2      22.260  28.730  16.200  1.00  0.00            
ATOM    166  Cl2 DK2     2      23.960  29.050  15.960  1.00  0.00            
ATOM    167  C15 DK2     2      21.430  29.830  16.120  1.00  0.00            
ATOM    168  C16 DK2     2      20.080  29.770  16.350  1.00  0.00            
ATOM    169  Cl3 DK2     2      19.050  31.190  16.160  1.00  0.00            
ATOM    170  C17 DK2     2      17.110  26.630  21.480  1.00  0.00            
ATOM    171  C18 DK2     2      16.920  25.550  22.370  1.00  0.00            
ATOM    172  H1  DK2     2      17.850  23.110  20.310  1.00  0.00            
ATOM    173  H2  DK2     2      18.400  24.900  18.760  1.00  0.00            
ATOM    174  H3  DK2     2      18.930  28.090  19.380  1.00  0.00            
ATOM    175  H4  DK2     2      17.200  28.440  19.500  1.00  0.00            
ATOM    176  H5  DK2     2      17.460  29.200  17.210  1.00  0.00            
ATOM    177  H6  DK2     2      17.020  28.610  14.930  1.00  0.00            
ATOM    178  H7  DK2     2      16.410  27.190  16.010  1.00  0.00            
ATOM    179  H8  DK2     2      18.350  28.000  13.010  1.00  0.00            
ATOM    180  H9  DK2     2      19.800  25.750  12.350  1.00  0.00            
ATOM    181  H10 DK2     2      18.130  25.220  16.140  1.00  0.00            
ATOM    182  H11 DK2     2      19.870  26.420  16.940  1.00  0.00            
ATOM    183  H12 DK2     2      22.400  26.620  16.410  1.00  0.00            
ATOM    184  H13 DK2     2      21.810  30.810  15.850  1.00  0.00            
ATOM    185  H14 DK2     2      16.970  27.670  21.770  1.00  0.00            
ATOM    186  H15 DK2     2      16.520  25.750  23.360  1.00  0.00            
TER
ENDMDL
MODEL        1
ATOM      1  C1  BCD     1      16.390  21.790  23.800  1.00  0.00            
ATOM      2  O1  BCD     1      15.700  20.550  23.850  1.00  0.00            
ATOM      3  C2  BCD     1      17.850  21.730  23.180  1.00  0.00            
ATOM      4  O2  BCD     1      17.820  21.310  21.820  1.00  0.00            
ATOM      5  C3  BCD     1      18.710  20.790  24.120  1.00  0.00            
ATOM      6  O3  BCD     1      20.100  20.800  23.770  1.00  0.00            
ATOM      7  C4  BCD     1      18.640  21.250  25.550  1.00  0.00            
ATOM      8  C5  BCD     1      17.190  21.520  26.020  1.00  0.00            
ATOM      9  O4  BCD     1      16.540  22.400  25.040  1.00  0.00            
ATOM     10  C6  BCD     1      17.280  22.190  27.410  1.00  0.00            
ATOM     11  O5  BCD     1      15.980  22.270  27.950  1.00  0.00            
ATOM     12  H1  BCD     1      15.820  22.580  23.300  1.00  0.00            
ATOM     13  H2  BCD     1      18.170  22.780  23.050  1.00  0.00            
ATOM     14  H3  BCD     1      18.680  20.920  21.660  1.00  0.00            
ATOM     15  H4  BCD     1      18.240  19.800  24.160  1.00  0.00            
ATOM     16  H5  BCD     1      20.510  20.080  24.260  1.00  0.00            
ATOM     17  H6  BCD     1      19.110  22.240  25.660  1.00  0.00            
ATOM     18  H7  BCD     1      16.700  20.560  26.190  1.00  0.00            
ATOM     19  H8  BCD     1      17.960  21.640  28.080  1.00  0.00            
ATOM     20  H9  BCD     1      17.770  23.160  27.240  1.00  0.00            
ATOM     21  H10 BCD     1      16.020  22.540  28.870  1.00  0.00            
ATOM     22  C7  BCD     1      11.980  18.970  23.010  1.00  0.00            
ATOM     23  O6  BCD     1      12.530  17.650  23.300  1.00  0.00            
ATOM     24  C8  BCD     1      12.760  19.510  21.770  1.00  0.00            
ATOM     25  O7  BCD     1      12.860  18.520  20.750  1.00  0.00            
ATOM     26  C9  BCD     1      14.170  19.910  22.180  1.00  0.00            
ATOM     27  O8  BCD     1      14.850  20.740  21.150  1.00  0.00            
ATOM     28  C10 BCD     1      14.330  20.580  23.540  1.00  0.00            
ATOM     29  C11 BCD     1      13.520  19.900  24.630  1.00  0.00            
ATOM     30  O9  BCD     1      12.190  19.910  24.110  1.00  0.00            
ATOM     31  C12 BCD     1      13.450  20.590  25.960  1.00  0.00            
ATOM     32  O10 BCD     1      13.020  21.960  25.740  1.00  0.00            
ATOM     33  H11 BCD     1      10.950  18.900  22.640  1.00  0.00            
ATOM     34  H12 BCD     1      12.300  20.460  21.490  1.00  0.00            
ATOM     35  H13 BCD     1      12.050  18.540  20.230  1.00  0.00            
ATOM     36  H14 BCD     1      14.800  19.020  22.300  1.00  0.00            
ATOM     37  H15 BCD     1      15.790  20.890  21.290  1.00  0.00            
ATOM     38  H16 BCD     1      13.970  21.620  23.470  1.00  0.00            
ATOM     39  H17 BCD     1      13.860  18.870  24.820  1.00  0.00            
ATOM     40  H18 BCD     1      12.710  20.150  26.630  1.00  0.00            
ATOM     41  H19 BCD     1      14.450  20.650  26.420  1.00  0.00            
ATOM     42  H20 BCD     1      12.080  21.860  25.570  1.00  0.00            
ATOM     43  C13 BCD     1      11.330  13.800  24.300  1.00  0.00            
ATOM     44  O11 BCD     1      12.550  13.350  24.830  1.00  0.00            
ATOM     45  C14 BCD     1      11.390  14.210  22.800  1.00  0.00            
ATOM     46  O12 BCD     1      11.950  13.160  22.000  1.00  0.00            
ATOM     47  C15 BCD     1      12.220  15.450  22.640  1.00  0.00            
ATOM     48  O13 BCD     1      12.290  15.850  21.250  1.00  0.00            
ATOM     49  C16 BCD     1      11.570  16.530  23.510  1.00  0.00            
ATOM     50  C17 BCD     1      11.520  16.070  25.000  1.00  0.00            
ATOM     51  O14 BCD     1      10.670  14.880  25.010  1.00  0.00            
ATOM     52  C18 BCD     1      11.130  17.210  26.060  1.00  0.00            
ATOM     53  O15 BCD     1       9.880  17.650  25.790  1.00  0.00            
ATOM     54  H21 BCD     1      10.670  12.930  24.380  1.00  0.00            
ATOM     55  H22 BCD     1      10.380  14.410  22.440  1.00  0.00            
ATOM     56  H23 BCD     1      11.650  13.280  21.090  1.00  0.00            
ATOM     57  H24 BCD     1      13.250  15.280  22.980  1.00  0.00            
ATOM     58  H25 BCD     1      12.590  16.770  21.270  1.00  0.00            
ATOM     59  H26 BCD     1      10.540  16.620  23.130  1.00  0.00            
ATOM     60  H27 BCD     1      12.540  15.740  25.280  1.00  0.00            
ATOM     61  H28 BCD     1      11.150  16.850  27.100  1.00  0.00            
ATOM     62  H29 BCD     1      11.840  18.040  26.000  1.00  0.00            
ATOM     63  H30 BCD     1       9.770  18.440  26.320  1.00  0.00            
ATOM     64  C19 BCD     1      14.540  10.030  26.310  1.00  0.00            
ATOM     65  O16 BCD     1      15.530  10.890  26.900  1.00  0.00            
ATOM     66  C20 BCD     1      14.510  10.180  24.800  1.00  0.00            
ATOM     67  O17 BCD     1      15.840   9.890  24.270  1.00  0.00            
ATOM     68  C21 BCD     1      14.070  11.660  24.480  1.00  0.00            
ATOM     69  O18 BCD     1      14.210  11.860  23.090  1.00  0.00            
ATOM     70  C22 BCD     1      12.690  11.950  25.040  1.00  0.00            
ATOM     71  C23 BCD     1      12.810  11.730  26.540  1.00  0.00            
ATOM     72  O19 BCD     1      13.270  10.440  26.860  1.00  0.00            
ATOM     73  C24 BCD     1      11.420  11.940  27.120  1.00  0.00            
ATOM     74  O20 BCD     1      10.390  11.060  26.650  1.00  0.00            
ATOM     75  H31 BCD     1      14.680   8.960  26.530  1.00  0.00            
ATOM     76  H32 BCD     1      13.720   9.560  24.350  1.00  0.00            
ATOM     77  H33 BCD     1      15.830  10.130  23.340  1.00  0.00            
ATOM     78  H34 BCD     1      14.790  12.300  25.000  1.00  0.00            
ATOM     79  H35 BCD     1      13.540  12.510  22.860  1.00  0.00            
ATOM     80  H36 BCD     1      11.900  11.380  24.530  1.00  0.00            
ATOM     81  H37 BCD     1      13.520  12.490  26.890  1.00  0.00            
ATOM     82  H38 BCD     1      11.560  11.810  28.200  1.00  0.00            
ATOM     83  H39 BCD     1      11.130  12.990  27.070  1.00  0.00            
ATOM     84  H40 BCD     1       9.700  11.140  27.310  1.00  0.00            
ATOM     85  C25 BCD     1      18.500  11.310  29.530  1.00  0.00            
ATOM     86  O21 BCD     1      18.620  12.680  29.250  1.00  0.00            
ATOM     87  C26 BCD     1      18.800  10.270  28.440  1.00  0.00            
ATOM     88  O22 BCD     1      20.150  10.510  27.990  1.00  0.00            
ATOM     89  C27 BCD     1      17.820  10.460  27.280  1.00  0.00            
ATOM     90  O23 BCD     1      18.080   9.560  26.190  1.00  0.00            
ATOM     91  C28 BCD     1      16.390  10.330  27.860  1.00  0.00            
ATOM     92  C29 BCD     1      16.180  11.170  29.080  1.00  0.00            
ATOM     93  O24 BCD     1      17.240  10.980  30.020  1.00  0.00            
ATOM     94  C30 BCD     1      14.860  10.840  29.790  1.00  0.00            
ATOM     95  O25 BCD     1      14.590  11.810  30.770  1.00  0.00            
ATOM     96  H41 BCD     1      19.120  11.090  30.410  1.00  0.00            
ATOM     97  H42 BCD     1      18.710   9.240  28.810  1.00  0.00            
ATOM     98  H43 BCD     1      20.190  10.230  27.070  1.00  0.00            
ATOM     99  H44 BCD     1      17.910  11.500  26.930  1.00  0.00            
ATOM    100  H45 BCD     1      17.360   9.720  25.580  1.00  0.00            
ATOM    101  H46 BCD     1      16.220   9.260  28.050  1.00  0.00            
ATOM    102  H47 BCD     1      16.130  12.220  28.780  1.00  0.00            
ATOM    103  H48 BCD     1      14.010  10.860  29.090  1.00  0.00            
ATOM    104  H49 BCD     1      15.020   9.840  30.200  1.00  0.00            
ATOM    105  H50 BCD     1      15.110  11.560  31.540  1.00  0.00            
ATOM    106  C31 BCD     1      20.540  16.190  30.300  1.00  0.00            
ATOM    107  O26 BCD     1      20.010  16.880  29.130  1.00  0.00            
ATOM    108  C32 BCD     1      21.420  15.050  29.950  1.00  0.00            
ATOM    109  O27 BCD     1      22.510  15.400  29.040  1.00  0.00            
ATOM    110  C33 BCD     1      20.620  13.900  29.280  1.00  0.00            
ATOM    111  C34 BCD     1      19.420  13.470  30.040  1.00  0.00            
ATOM    112  C35 BCD     1      18.580  14.760  30.420  1.00  0.00            
ATOM    113  O28 BCD     1      19.390  15.720  31.040  1.00  0.00            
ATOM    114  C36 BCD     1      17.330  14.340  31.220  1.00  0.00            
ATOM    115  O29 BCD     1      17.620  13.560  32.420  1.00  0.00            
ATOM    116  O30 BCD     1      21.480  12.750  29.030  1.00  0.00            
ATOM    117  H51 BCD     1      21.070  16.920  30.910  1.00  0.00            
ATOM    118  H52 BCD     1      21.700  14.610  30.920  1.00  0.00            
ATOM    119  H53 BCD     1      23.250  14.860  29.330  1.00  0.00            
ATOM    120  H54 BCD     1      20.310  14.360  28.330  1.00  0.00            
ATOM    121  H55 BCD     1      20.910  12.070  28.660  1.00  0.00            
ATOM    122  H56 BCD     1      19.780  12.990  30.960  1.00  0.00            
ATOM    123  H57 BCD     1      18.200  15.210  29.490  1.00  0.00            
ATOM    124  H58 BCD     1      16.870  15.280  31.520  1.00  0.00            
ATOM    125  H59 BCD     1      16.630  13.840  30.530  1.00  0.00            
ATOM    126  H60 BCD     1      17.960  14.130  33.110  1.00  0.00            
ATOM    127  C37 BCD     1      20.330  20.470  27.120  1.00  0.00            
ATOM    128  O31 BCD     1      19.070  20.250  26.460  1.00  0.00            
ATOM    129  C38 BCD     1      21.350  19.390  26.710  1.00  0.00            
ATOM    130  O32 BCD     1      21.460  19.340  25.320  1.00  0.00            
ATOM    131  C39 BCD     1      20.960  18.050  27.270  1.00  0.00            
ATOM    132  O33 BCD     1      22.100  17.130  27.060  1.00  0.00            
ATOM    133  C40 BCD     1      20.650  18.170  28.760  1.00  0.00            
ATOM    134  C41 BCD     1      19.650  19.260  29.160  1.00  0.00            
ATOM    135  O34 BCD     1      20.130  20.540  28.580  1.00  0.00            
ATOM    136  C42 BCD     1      19.540  19.310  30.650  1.00  0.00            
ATOM    137  O35 BCD     1      20.820  19.590  31.230  1.00  0.00            
ATOM    138  H61 BCD     1      20.750  21.420  26.760  1.00  0.00            
ATOM    139  H62 BCD     1      22.340  19.660  27.090  1.00  0.00            
ATOM    140  H63 BCD     1      22.230  18.780  25.160  1.00  0.00            
ATOM    141  H64 BCD     1      20.060  17.700  26.760  1.00  0.00            
ATOM    142  H65 BCD     1      22.130  16.430  27.710  1.00  0.00            
ATOM    143  H66 BCD     1      21.560  18.270  29.370  1.00  0.00            
ATOM    144  H67 BCD     1      18.700  19.080  28.640  1.00  0.00            
ATOM    145  H68 BCD     1      18.920  20.180  30.900  1.00  0.00            
ATOM    146  H69 BCD     1      19.110  18.400  31.090  1.00  0.00            
ATOM    147  H70 BCD     1      20.680  20.310  31.850  1.00  0.00            
ATOM    148  Cl1 DK2     2      12.270  15.100  28.960  1.00  0.00            
ATOM    149  C1  DK2     2      13.800  15.860  28.540  1.00  0.00            
ATOM    150  C2  DK2     2      14.910  14.940  28.420  1.00  0.00            
ATOM    151  C3  DK2     2      16.120  15.400  27.800  1.00  0.00            
ATOM    152  C4  DK2     2      16.320  16.740  27.500  1.00  0.00            
ATOM    153  C5  DK2     2      17.500  17.200  26.730  1.00  0.00            
ATOM    154  O1  DK2     2      18.100  16.010  26.050  1.00  0.00            
ATOM    155  C6  DK2     2      17.400  15.630  24.830  1.00  0.00            
ATOM    156  C7  DK2     2      17.590  14.090  24.710  1.00  0.00            
ATOM    157  N1  DK2     2      18.980  13.650  24.850  1.00  0.00            
ATOM    158  C8  DK2     2      19.860  13.400  23.740  1.00  0.00            
ATOM    159  C9  DK2     2      21.000  12.910  24.330  1.00  0.00            
ATOM    160  N2  DK2     2      20.860  12.840  25.720  1.00  0.00            
ATOM    161  C10 DK2     2      19.710  13.370  26.030  1.00  0.00            
ATOM    162  C11 DK2     2      18.040  16.410  23.680  1.00  0.00            
ATOM    163  C12 DK2     2      19.460  16.590  23.610  1.00  0.00            
ATOM    164  C13 DK2     2      20.080  17.390  22.580  1.00  0.00            
ATOM    165  C14 DK2     2      19.210  18.030  21.690  1.00  0.00            
ATOM    166  Cl2 DK2     2      19.760  19.120  20.430  1.00  0.00            
ATOM    167  C15 DK2     2      17.870  17.640  21.610  1.00  0.00            
ATOM    168  C16 DK2     2      17.260  16.900  22.610  1.00  0.00            
ATOM    169  Cl3 DK2     2      15.630  16.510  22.450  1.00  0.00            
ATOM    170  C17 DK2     2      15.250  17.640  27.650  1.00  0.00            
ATOM    171  C18 DK2     2      13.970  17.200  28.170  1.00  0.00            
ATOM    172  H1  DK2     2      14.740  13.920  28.760  1.00  0.00            
ATOM    173  H2  DK2     2      16.920  14.690  27.630  1.00  0.00            
ATOM    174  H3  DK2     2      18.200  17.540  27.500  1.00  0.00            
ATOM    175  H4  DK2     2      17.240  18.060  26.090  1.00  0.00            
ATOM    176  H5  DK2     2      16.320  15.780  24.920  1.00  0.00            
ATOM    177  H6  DK2     2      17.140  13.840  23.740  1.00  0.00            
ATOM    178  H7  DK2     2      17.010  13.660  25.530  1.00  0.00            
ATOM    179  H8  DK2     2      19.550  13.440  22.700  1.00  0.00            
ATOM    180  H9  DK2     2      21.930  12.590  23.900  1.00  0.00            
ATOM    181  H10 DK2     2      19.290  13.480  27.020  1.00  0.00            
ATOM    182  H11 DK2     2      20.020  16.110  24.410  1.00  0.00            
ATOM    183  H12 DK2     2      21.120  17.710  22.590  1.00  0.00            
ATOM    184  H13 DK2     2      17.310  18.050  20.770  1.00  0.00            
ATOM    185  H14 DK2     2      15.300  18.680  27.330  1.00  0.00            
ATOM    186  H15 DK2     2      13.200  17.970  28.220  1.00  0.00            
TER
ENDMDL
MODEL        1
ATOM      1  C1  BCD     1      22.820  35.030   7.150  1.00  0.00            
ATOM      2  O1  BCD     1      21.990  35.860   8.040  1.00  0.00            
ATOM      3  C2  BCD     1      22.470  33.550   7.310  1.00  0.00            
ATOM      4  O2  BCD     1      21.120  33.340   6.860  1.00  0.00            
ATOM      5  C3  BCD     1      22.670  33.010   8.690  1.00  0.00            
ATOM      6  O3  BCD     1      22.340  31.640   8.730  1.00  0.00            
ATOM      7  C4  BCD     1      24.110  33.260   9.120  1.00  0.00            
ATOM      8  C5  BCD     1      24.550  34.700   8.840  1.00  0.00            
ATOM      9  O4  BCD     1      24.190  35.200   7.520  1.00  0.00            
ATOM     10  C6  BCD     1      26.060  34.830   8.840  1.00  0.00            
ATOM     11  O5  BCD     1      26.730  34.240   7.770  1.00  0.00            
ATOM     12  H1  BCD     1      22.640  35.430   6.150  1.00  0.00            
ATOM     13  H2  BCD     1      23.220  32.980   6.740  1.00  0.00            
ATOM     14  H3  BCD     1      20.890  32.440   7.110  1.00  0.00            
ATOM     15  H4  BCD     1      22.080  33.620   9.390  1.00  0.00            
ATOM     16  H5  BCD     1      22.430  31.480   9.680  1.00  0.00            
ATOM     17  H6  BCD     1      24.740  32.590   8.530  1.00  0.00            
ATOM     18  H7  BCD     1      24.100  35.320   9.620  1.00  0.00            
ATOM     19  H8  BCD     1      26.260  35.910   8.880  1.00  0.00            
ATOM     20  H9  BCD     1      26.480  34.440   9.770  1.00  0.00            
ATOM     21  H10 BCD     1      27.610  34.560   7.960  1.00  0.00            
ATOM     22  C7  BCD     1      19.010  38.500   8.420  1.00  0.00            
ATOM     23  O6  BCD     1      19.260  38.660   9.840  1.00  0.00            
ATOM     24  C8  BCD     1      18.570  37.080   7.990  1.00  0.00            
ATOM     25  O7  BCD     1      17.290  36.800   8.660  1.00  0.00            
ATOM     26  C9  BCD     1      19.640  36.040   8.170  1.00  0.00            
ATOM     27  O8  BCD     1      19.100  34.880   7.490  1.00  0.00            
ATOM     28  C10 BCD     1      20.940  36.600   7.530  1.00  0.00            
ATOM     29  C11 BCD     1      21.360  38.070   7.900  1.00  0.00            
ATOM     30  O9  BCD     1      20.210  38.930   7.680  1.00  0.00            
ATOM     31  C12 BCD     1      22.500  38.690   7.090  1.00  0.00            
ATOM     32  O10 BCD     1      22.810  40.030   7.430  1.00  0.00            
ATOM     33  H11 BCD     1      18.160  39.120   8.120  1.00  0.00            
ATOM     34  H12 BCD     1      18.320  37.170   6.920  1.00  0.00            
ATOM     35  H13 BCD     1      16.820  36.120   8.160  1.00  0.00            
ATOM     36  H14 BCD     1      19.850  35.890   9.230  1.00  0.00            
ATOM     37  H15 BCD     1      19.810  34.250   7.320  1.00  0.00            
ATOM     38  H16 BCD     1      20.910  36.530   6.430  1.00  0.00            
ATOM     39  H17 BCD     1      21.580  38.120   8.980  1.00  0.00            
ATOM     40  H18 BCD     1      23.390  38.090   7.310  1.00  0.00            
ATOM     41  H19 BCD     1      22.210  38.650   6.030  1.00  0.00            
ATOM     42  H20 BCD     1      22.000  40.480   7.700  1.00  0.00            
ATOM     43  C13 BCD     1      17.830  40.760  13.090  1.00  0.00            
ATOM     44  O11 BCD     1      18.610  39.920  13.990  1.00  0.00            
ATOM     45  C14 BCD     1      16.740  40.050  12.310  1.00  0.00            
ATOM     46  O12 BCD     1      15.850  39.380  13.280  1.00  0.00            
ATOM     47  C15 BCD     1      17.420  39.000  11.360  1.00  0.00            
ATOM     48  O13 BCD     1      16.380  38.470  10.500  1.00  0.00            
ATOM     49  C16 BCD     1      18.550  39.700  10.600  1.00  0.00            
ATOM     50  C17 BCD     1      19.510  40.620  11.390  1.00  0.00            
ATOM     51  O14 BCD     1      18.680  41.440  12.190  1.00  0.00            
ATOM     52  C18 BCD     1      20.430  41.400  10.470  1.00  0.00            
ATOM     53  O15 BCD     1      19.710  42.380   9.780  1.00  0.00            
ATOM     54  H21 BCD     1      17.400  41.580  13.680  1.00  0.00            
ATOM     55  H22 BCD     1      16.220  40.750  11.650  1.00  0.00            
ATOM     56  H23 BCD     1      15.070  39.140  12.780  1.00  0.00            
ATOM     57  H24 BCD     1      17.840  38.220  12.010  1.00  0.00            
ATOM     58  H25 BCD     1      16.760  37.820   9.900  1.00  0.00            
ATOM     59  H26 BCD     1      18.000  40.340   9.900  1.00  0.00            
ATOM     60  H27 BCD     1      20.130  40.000  12.050  1.00  0.00            
ATOM     61  H28 BCD     1      21.180  41.830  11.150  1.00  0.00            
ATOM     62  H29 BCD     1      20.940  40.740   9.750  1.00  0.00            
ATOM     63  H30 BCD     1      20.260  43.170   9.810  1.00  0.00            
ATOM     64  C19 BCD     1      19.660  39.440  17.940  1.00  0.00            
ATOM     65  O16 BCD     1      20.380  38.280  17.670  1.00  0.00            
ATOM     66  C20 BCD     1      18.130  39.250  17.690  1.00  0.00            
ATOM     67  O17 BCD     1      17.570  38.150  18.380  1.00  0.00            
ATOM     68  C21 BCD     1      17.900  39.110  16.190  1.00  0.00            
ATOM     69  O18 BCD     1      16.550  39.130  15.870  1.00  0.00            
ATOM     70  C22 BCD     1      18.640  40.250  15.400  1.00  0.00            
ATOM     71  C23 BCD     1      20.110  40.440  15.780  1.00  0.00            
ATOM     72  O19 BCD     1      20.170  40.500  17.180  1.00  0.00            
ATOM     73  C24 BCD     1      20.680  41.700  15.130  1.00  0.00            
ATOM     74  O20 BCD     1      22.090  41.630  15.140  1.00  0.00            
ATOM     75  H31 BCD     1      19.790  39.810  18.960  1.00  0.00            
ATOM     76  H32 BCD     1      17.660  40.160  18.100  1.00  0.00            
ATOM     77  H33 BCD     1      16.640  38.150  18.170  1.00  0.00            
ATOM     78  H34 BCD     1      18.270  38.160  15.780  1.00  0.00            
ATOM     79  H35 BCD     1      16.490  39.340  14.930  1.00  0.00            
ATOM     80  H36 BCD     1      18.040  41.160  15.520  1.00  0.00            
ATOM     81  H37 BCD     1      20.590  39.530  15.390  1.00  0.00            
ATOM     82  H38 BCD     1      20.350  41.680  14.080  1.00  0.00            
ATOM     83  H39 BCD     1      20.250  42.600  15.590  1.00  0.00            
ATOM     84  H40 BCD     1      22.290  40.880  14.580  1.00  0.00            
ATOM     85  C25 BCD     1      23.020  35.640  19.300  1.00  0.00            
ATOM     86  O21 BCD     1      23.030  34.870  18.060  1.00  0.00            
ATOM     87  C26 BCD     1      21.580  35.590  19.860  1.00  0.00            
ATOM     88  O22 BCD     1      21.250  34.270  20.160  1.00  0.00            
ATOM     89  C27 BCD     1      20.570  36.300  18.890  1.00  0.00            
ATOM     90  O23 BCD     1      19.240  36.230  19.450  1.00  0.00            
ATOM     91  C28 BCD     1      21.090  37.750  18.700  1.00  0.00            
ATOM     92  C29 BCD     1      22.550  37.710  18.210  1.00  0.00            
ATOM     93  O24 BCD     1      23.390  36.970  19.120  1.00  0.00            
ATOM     94  C30 BCD     1      23.200  39.100  18.200  1.00  0.00            
ATOM     95  O25 BCD     1      23.030  40.030  19.240  1.00  0.00            
ATOM     96  H41 BCD     1      23.770  35.250  19.990  1.00  0.00            
ATOM     97  H42 BCD     1      21.570  36.150  20.810  1.00  0.00            
ATOM     98  H43 BCD     1      21.930  33.840  20.670  1.00  0.00            
ATOM     99  H44 BCD     1      20.730  35.880  17.880  1.00  0.00            
ATOM    100  H45 BCD     1      18.680  36.820  18.940  1.00  0.00            
ATOM    101  H46 BCD     1      21.000  38.210  19.690  1.00  0.00            
ATOM    102  H47 BCD     1      22.490  37.280  17.200  1.00  0.00            
ATOM    103  H48 BCD     1      24.280  38.940  18.070  1.00  0.00            
ATOM    104  H49 BCD     1      22.840  39.640  17.310  1.00  0.00            
ATOM    105  H50 BCD     1      23.050  40.880  18.790  1.00  0.00            
ATOM    106  C31 BCD     1      25.530  32.300  16.080  1.00  0.00            
ATOM    107  O26 BCD     1      24.850  32.640  14.920  1.00  0.00            
ATOM    108  C32 BCD     1      24.670  31.640  17.160  1.00  0.00            
ATOM    109  O27 BCD     1      24.080  30.460  16.620  1.00  0.00            
ATOM    110  C33 BCD     1      23.540  32.610  17.520  1.00  0.00            
ATOM    111  C34 BCD     1      24.070  33.950  18.030  1.00  0.00            
ATOM    112  C35 BCD     1      25.140  34.440  17.050  1.00  0.00            
ATOM    113  O28 BCD     1      26.110  33.430  16.690  1.00  0.00            
ATOM    114  C36 BCD     1      26.030  35.590  17.600  1.00  0.00            
ATOM    115  O29 BCD     1      26.690  35.380  18.840  1.00  0.00            
ATOM    116  O30 BCD     1      22.580  32.120  18.420  1.00  0.00            
ATOM    117  H51 BCD     1      26.370  31.650  15.840  1.00  0.00            
ATOM    118  H52 BCD     1      25.400  31.430  17.950  1.00  0.00            
ATOM    119  H53 BCD     1      24.100  29.810  17.340  1.00  0.00            
ATOM    120  H54 BCD     1      22.980  32.830  16.600  1.00  0.00            
ATOM    121  H55 BCD     1      21.820  32.700  18.480  1.00  0.00            
ATOM    122  H56 BCD     1      24.510  33.720  19.010  1.00  0.00            
ATOM    123  H57 BCD     1      24.560  34.580  16.130  1.00  0.00            
ATOM    124  H58 BCD     1      26.800  35.780  16.840  1.00  0.00            
ATOM    125  H59 BCD     1      25.490  36.540  17.700  1.00  0.00            
ATOM    126  H60 BCD     1      26.990  36.200  19.250  1.00  0.00            
ATOM    127  C37 BCD     1      24.790  31.770  10.880  1.00  0.00            
ATOM    128  O31 BCD     1      24.110  33.030  10.540  1.00  0.00            
ATOM    129  C38 BCD     1      23.850  31.020  11.780  1.00  0.00            
ATOM    130  O32 BCD     1      22.650  30.550  11.160  1.00  0.00            
ATOM    131  C39 BCD     1      23.760  31.650  13.200  1.00  0.00            
ATOM    132  O33 BCD     1      22.910  30.840  14.060  1.00  0.00            
ATOM    133  C40 BCD     1      25.090  31.850  13.780  1.00  0.00            
ATOM    134  C41 BCD     1      25.920  32.790  12.820  1.00  0.00            
ATOM    135  O34 BCD     1      26.020  32.080  11.560  1.00  0.00            
ATOM    136  C42 BCD     1      27.300  33.190  13.390  1.00  0.00            
ATOM    137  O35 BCD     1      28.090  32.000  13.500  1.00  0.00            
ATOM    138  H61 BCD     1      25.090  31.200  10.000  1.00  0.00            
ATOM    139  H62 BCD     1      24.330  30.050  11.970  1.00  0.00            
ATOM    140  H63 BCD     1      22.430  29.740  11.620  1.00  0.00            
ATOM    141  H64 BCD     1      23.280  32.630  13.090  1.00  0.00            
ATOM    142  H65 BCD     1      23.440  30.480  14.770  1.00  0.00            
ATOM    143  H66 BCD     1      25.610  30.900  13.990  1.00  0.00            
ATOM    144  H67 BCD     1      25.290  33.680  12.700  1.00  0.00            
ATOM    145  H68 BCD     1      27.760  34.000  12.830  1.00  0.00            
ATOM    146  H69 BCD     1      27.120  33.590  14.400  1.00  0.00            
ATOM    147  H70 BCD     1      28.100  31.570  12.640  1.00  0.00            
ATOM    148  Cl1 DK2     2      25.990  37.710  11.050  1.00  0.00            
ATOM    149  C1  DK2     2      24.610  37.350  12.030  1.00  0.00            
ATOM    150  C2  DK2     2      23.370  37.120  11.340  1.00  0.00            
ATOM    151  C3  DK2     2      22.250  37.080  12.150  1.00  0.00            
ATOM    152  C4  DK2     2      22.280  37.010  13.560  1.00  0.00            
ATOM    153  C5  DK2     2      21.060  36.710  14.380  1.00  0.00            
ATOM    154  O1  DK2     2      20.980  35.250  14.560  1.00  0.00            
ATOM    155  C6  DK2     2      19.850  34.780  15.200  1.00  0.00            
ATOM    156  C7  DK2     2      20.250  33.380  15.550  1.00  0.00            
ATOM    157  N1  DK2     2      19.140  32.660  16.240  1.00  0.00            
ATOM    158  C8  DK2     2      18.960  32.760  17.580  1.00  0.00            
ATOM    159  C9  DK2     2      17.790  32.130  17.850  1.00  0.00            
ATOM    160  N2  DK2     2      17.370  31.450  16.750  1.00  0.00            
ATOM    161  C10 DK2     2      18.180  31.790  15.730  1.00  0.00            
ATOM    162  C11 DK2     2      18.610  34.990  14.300  1.00  0.00            
ATOM    163  C12 DK2     2      18.750  34.740  12.910  1.00  0.00            
ATOM    164  C13 DK2     2      17.630  34.890  12.060  1.00  0.00            
ATOM    165  C14 DK2     2      16.350  35.220  12.650  1.00  0.00            
ATOM    166  Cl2 DK2     2      15.010  35.620  11.640  1.00  0.00            
ATOM    167  C15 DK2     2      16.190  35.350  14.040  1.00  0.00            
ATOM    168  C16 DK2     2      17.310  35.180  14.800  1.00  0.00            
ATOM    169  Cl3 DK2     2      17.050  35.450  16.520  1.00  0.00            
ATOM    170  C17 DK2     2      23.550  36.960  14.200  1.00  0.00            
ATOM    171  C18 DK2     2      24.720  37.110  13.430  1.00  0.00            
ATOM    172  H1  DK2     2      23.350  37.060  10.260  1.00  0.00            
ATOM    173  H2  DK2     2      21.280  37.140  11.660  1.00  0.00            
ATOM    174  H3  DK2     2      20.100  37.060  13.960  1.00  0.00            
ATOM    175  H4  DK2     2      21.190  37.210  15.350  1.00  0.00            
ATOM    176  H5  DK2     2      19.780  35.410  16.100  1.00  0.00            
ATOM    177  H6  DK2     2      21.190  33.290  16.100  1.00  0.00            
ATOM    178  H7  DK2     2      20.390  32.800  14.630  1.00  0.00            
ATOM    179  H8  DK2     2      19.460  33.440  18.260  1.00  0.00            
ATOM    180  H9  DK2     2      17.350  31.970  18.820  1.00  0.00            
ATOM    181  H10 DK2     2      18.020  31.520  14.700  1.00  0.00            
ATOM    182  H11 DK2     2      19.740  34.570  12.480  1.00  0.00            
ATOM    183  H12 DK2     2      17.840  34.840  10.990  1.00  0.00            
ATOM    184  H13 DK2     2      15.230  35.640  14.450  1.00  0.00            
ATOM    185  H14 DK2     2      23.660  36.710  15.250  1.00  0.00            
ATOM    186  H15 DK2     2      25.670  37.220  13.940  1.00  0.00            
TER
ENDMDL
MODEL        1
ATOM      1  C1  BCD     1      19.160  15.260  10.620  1.00  0.00            
ATOM      2  O1  BCD     1      17.890  15.940  10.640  1.00  0.00            
ATOM      3  C2  BCD     1      19.310  14.340  11.870  1.00  0.00            
ATOM      4  O2  BCD     1      18.250  13.440  11.980  1.00  0.00            
ATOM      5  C3  BCD     1      19.410  15.290  13.090  1.00  0.00            
ATOM      6  O3  BCD     1      19.650  14.630  14.320  1.00  0.00            
ATOM      7  C4  BCD     1      20.510  16.340  12.920  1.00  0.00            
ATOM      8  C5  BCD     1      20.170  17.100  11.670  1.00  0.00            
ATOM      9  O4  BCD     1      20.180  16.260  10.560  1.00  0.00            
ATOM     10  C6  BCD     1      21.230  18.170  11.440  1.00  0.00            
ATOM     11  O5  BCD     1      21.030  19.000  10.330  1.00  0.00            
ATOM     12  H1  BCD     1      19.260  14.660   9.700  1.00  0.00            
ATOM     13  H2  BCD     1      20.290  13.860  11.770  1.00  0.00            
ATOM     14  H3  BCD     1      18.500  13.000  12.790  1.00  0.00            
ATOM     15  H4  BCD     1      18.420  15.780  13.120  1.00  0.00            
ATOM     16  H5  BCD     1      19.670  15.220  15.080  1.00  0.00            
ATOM     17  H6  BCD     1      21.550  16.000  12.880  1.00  0.00            
ATOM     18  H7  BCD     1      19.200  17.600  11.780  1.00  0.00            
ATOM     19  H8  BCD     1      21.390  18.860  12.280  1.00  0.00            
ATOM     20  H9  BCD     1      22.180  17.630  11.310  1.00  0.00            
ATOM     21  H10 BCD     1      21.460  19.850  10.490  1.00  0.00            
ATOM     22  C7  BCD     1      14.530  16.380   8.330  1.00  0.00            
ATOM     23  O6  BCD     1      14.180  17.490   9.140  1.00  0.00            
ATOM     24  C8  BCD     1      14.610  15.080   9.170  1.00  0.00            
ATOM     25  O7  BCD     1      13.300  14.800   9.740  1.00  0.00            
ATOM     26  C9  BCD     1      15.710  15.260  10.240  1.00  0.00            
ATOM     27  O8  BCD     1      15.850  13.970  10.820  1.00  0.00            
ATOM     28  C10 BCD     1      17.000  15.610   9.610  1.00  0.00            
ATOM     29  C11 BCD     1      16.890  16.820   8.730  1.00  0.00            
ATOM     30  O9  BCD     1      15.810  16.670   7.810  1.00  0.00            
ATOM     31  C12 BCD     1      18.180  17.040   7.960  1.00  0.00            
ATOM     32  O10 BCD     1      18.190  18.340   7.260  1.00  0.00
[truncated: 1,808,018 more chars]
