# Supplementary material for: Achieving Chemical Accuracy in Cyclodextrin Host–Guest Binding via Integrative Atomistic Modelling
Source: Adv Sci (Weinh). 2025 Dec 14;13(10):e19782. doi: 10.1002/advs.202519782 (PMC12915143; doi:10.1002/advs.202519782)
Supplement: Supplementary file 1 — Supporting Information [file ADVS-13-e19782-s003.zip › all_poses/BCD.DP7.pdb]

MODEL        1
ATOM      1  C1  BCD     1      22.730  30.680  30.830  1.00  0.00            
ATOM      2  O1  BCD     1      24.060  30.490  30.210  1.00  0.00            
ATOM      3  C2  BCD     1      22.860  31.000  32.300  1.00  0.00            
ATOM      4  O2  BCD     1      23.680  32.150  32.460  1.00  0.00            
ATOM      5  C3  BCD     1      23.310  29.720  33.090  1.00  0.00            
ATOM      6  O3  BCD     1      23.270  29.960  34.530  1.00  0.00            
ATOM      7  C4  BCD     1      22.490  28.530  32.720  1.00  0.00            
ATOM      8  C5  BCD     1      22.510  28.350  31.140  1.00  0.00            
ATOM      9  O4  BCD     1      21.920  29.570  30.660  1.00  0.00            
ATOM     10  C6  BCD     1      21.630  27.270  30.610  1.00  0.00            
ATOM     11  O5  BCD     1      20.290  27.590  30.850  1.00  0.00            
ATOM     12  H1  BCD     1      22.230  31.540  30.370  1.00  0.00            
ATOM     13  H2  BCD     1      21.830  31.270  32.570  1.00  0.00            
ATOM     14  H3  BCD     1      23.940  32.000  33.380  1.00  0.00            
ATOM     15  H4  BCD     1      24.370  29.560  32.870  1.00  0.00            
ATOM     16  H5  BCD     1      23.220  29.170  35.070  1.00  0.00            
ATOM     17  H6  BCD     1      21.500  28.600  33.180  1.00  0.00            
ATOM     18  H7  BCD     1      23.500  28.080  30.760  1.00  0.00            
ATOM     19  H8  BCD     1      21.800  27.040  29.550  1.00  0.00            
ATOM     20  H9  BCD     1      21.820  26.300  31.090  1.00  0.00            
ATOM     21  H10 BCD     1      19.880  26.770  30.580  1.00  0.00            
ATOM     22  C7  BCD     1      26.700  31.650  27.280  1.00  0.00            
ATOM     23  O6  BCD     1      27.790  30.900  27.870  1.00  0.00            
ATOM     24  C8  BCD     1      26.170  32.780  28.210  1.00  0.00            
ATOM     25  O7  BCD     1      27.330  33.510  28.620  1.00  0.00            
ATOM     26  C9  BCD     1      25.480  32.220  29.450  1.00  0.00            
ATOM     27  O8  BCD     1      24.780  33.180  30.260  1.00  0.00            
ATOM     28  C10 BCD     1      24.380  31.250  29.050  1.00  0.00            
ATOM     29  C11 BCD     1      24.880  30.210  28.040  1.00  0.00            
ATOM     30  O9  BCD     1      25.600  30.800  26.870  1.00  0.00            
ATOM     31  C12 BCD     1      23.720  29.280  27.510  1.00  0.00            
ATOM     32  O10 BCD     1      22.690  30.080  27.050  1.00  0.00            
ATOM     33  H11 BCD     1      27.060  32.100  26.350  1.00  0.00            
ATOM     34  H12 BCD     1      25.460  33.430  27.700  1.00  0.00            
ATOM     35  H13 BCD     1      27.020  34.290  29.090  1.00  0.00            
ATOM     36  H14 BCD     1      26.200  31.590  30.000  1.00  0.00            
ATOM     37  H15 BCD     1      24.360  32.720  30.990  1.00  0.00            
ATOM     38  H16 BCD     1      23.470  31.790  28.800  1.00  0.00            
ATOM     39  H17 BCD     1      25.590  29.580  28.580  1.00  0.00            
ATOM     40  H18 BCD     1      24.110  28.540  26.790  1.00  0.00            
ATOM     41  H19 BCD     1      23.470  28.650  28.370  1.00  0.00            
ATOM     42  H20 BCD     1      23.090  30.800  26.570  1.00  0.00            
ATOM     43  C13 BCD     1      31.490  29.360  27.170  1.00  0.00            
ATOM     44  O11 BCD     1      31.400  28.640  28.380  1.00  0.00            
ATOM     45  C14 BCD     1      31.430  30.900  27.400  1.00  0.00            
ATOM     46  O12 BCD     1      32.450  31.320  28.280  1.00  0.00            
ATOM     47  C15 BCD     1      30.140  31.290  28.030  1.00  0.00            
ATOM     48  O13 BCD     1      30.040  32.720  28.200  1.00  0.00            
ATOM     49  C16 BCD     1      28.960  30.750  27.140  1.00  0.00            
ATOM     50  C17 BCD     1      29.140  29.230  26.750  1.00  0.00            
ATOM     51  O14 BCD     1      30.430  28.980  26.300  1.00  0.00            
ATOM     52  C18 BCD     1      28.090  28.860  25.620  1.00  0.00            
ATOM     53  O15 BCD     1      28.350  29.630  24.430  1.00  0.00            
ATOM     54  H21 BCD     1      32.380  29.030  26.610  1.00  0.00            
ATOM     55  H22 BCD     1      31.480  31.400  26.430  1.00  0.00            
ATOM     56  H23 BCD     1      32.050  32.120  28.630  1.00  0.00            
ATOM     57  H24 BCD     1      30.080  30.890  29.050  1.00  0.00            
ATOM     58  H25 BCD     1      29.100  32.850  28.370  1.00  0.00            
ATOM     59  H26 BCD     1      28.930  31.410  26.260  1.00  0.00            
ATOM     60  H27 BCD     1      28.930  28.560  27.590  1.00  0.00            
ATOM     61  H28 BCD     1      28.250  27.790  25.430  1.00  0.00            
ATOM     62  H29 BCD     1      27.010  29.030  25.710  1.00  0.00            
ATOM     63  H30 BCD     1      29.100  29.280  23.930  1.00  0.00            
ATOM     64  C19 BCD     1      33.770  26.080  30.610  1.00  0.00            
ATOM     65  O16 BCD     1      32.520  25.690  31.250  1.00  0.00            
ATOM     66  C20 BCD     1      33.950  27.590  30.820  1.00  0.00            
ATOM     67  O17 BCD     1      34.180  27.790  32.250  1.00  0.00            
ATOM     68  C21 BCD     1      32.820  28.380  30.240  1.00  0.00            
ATOM     69  O18 BCD     1      33.220  29.780  30.330  1.00  0.00            
ATOM     70  C22 BCD     1      32.600  27.950  28.800  1.00  0.00            
ATOM     71  C23 BCD     1      32.450  26.490  28.660  1.00  0.00            
ATOM     72  O19 BCD     1      33.630  25.820  29.190  1.00  0.00            
ATOM     73  C24 BCD     1      32.330  26.100  27.190  1.00  0.00            
ATOM     74  O20 BCD     1      33.480  26.340  26.370  1.00  0.00            
ATOM     75  H31 BCD     1      34.650  25.550  30.990  1.00  0.00            
ATOM     76  H32 BCD     1      34.840  27.830  30.210  1.00  0.00            
ATOM     77  H33 BCD     1      34.420  28.720  32.300  1.00  0.00            
ATOM     78  H34 BCD     1      31.970  28.160  30.900  1.00  0.00            
ATOM     79  H35 BCD     1      32.880  30.340  29.630  1.00  0.00            
ATOM     80  H36 BCD     1      33.420  28.350  28.190  1.00  0.00            
ATOM     81  H37 BCD     1      31.510  26.120  29.090  1.00  0.00            
ATOM     82  H38 BCD     1      32.130  25.020  27.160  1.00  0.00            
ATOM     83  H39 BCD     1      31.430  26.630  26.870  1.00  0.00            
ATOM     84  H40 BCD     1      33.630  25.690  25.680  1.00  0.00            
ATOM     85  C25 BCD     1      31.220  23.010  34.050  1.00  0.00            
ATOM     86  O21 BCD     1      30.070  23.770  34.280  1.00  0.00            
ATOM     87  C26 BCD     1      32.430  23.790  34.480  1.00  0.00            
ATOM     88  O22 BCD     1      32.280  24.140  35.900  1.00  0.00            
ATOM     89  C27 BCD     1      32.590  25.020  33.530  1.00  0.00            
ATOM     90  O23 BCD     1      33.820  25.620  33.830  1.00  0.00            
ATOM     91  C28 BCD     1      32.540  24.570  32.060  1.00  0.00            
ATOM     92  C29 BCD     1      31.330  23.800  31.780  1.00  0.00            
ATOM     93  O24 BCD     1      31.340  22.640  32.660  1.00  0.00            
ATOM     94  C30 BCD     1      31.210  23.310  30.300  1.00  0.00            
ATOM     95  O25 BCD     1      32.180  22.280  30.030  1.00  0.00            
ATOM     96  H41 BCD     1      31.340  22.140  34.690  1.00  0.00            
ATOM     97  H42 BCD     1      33.280  23.110  34.420  1.00  0.00            
ATOM     98  H43 BCD     1      32.850  23.500  36.350  1.00  0.00            
ATOM     99  H44 BCD     1      31.750  25.700  33.700  1.00  0.00            
ATOM    100  H45 BCD     1      33.810  26.410  33.280  1.00  0.00            
ATOM    101  H46 BCD     1      33.410  23.940  31.880  1.00  0.00            
ATOM    102  H47 BCD     1      30.460  24.440  32.020  1.00  0.00            
ATOM    103  H48 BCD     1      30.160  23.010  30.180  1.00  0.00            
ATOM    104  H49 BCD     1      31.350  24.130  29.590  1.00  0.00            
ATOM    105  H50 BCD     1      31.680  21.570  29.620  1.00  0.00            
ATOM    106  C31 BCD     1      26.410  23.630  36.140  1.00  0.00            
ATOM    107  O26 BCD     1      25.920  24.580  35.130  1.00  0.00            
ATOM    108  C32 BCD     1      27.520  24.310  36.970  1.00  0.00            
ATOM    109  O27 BCD     1      27.170  25.550  37.460  1.00  0.00            
ATOM    110  C33 BCD     1      28.720  24.560  36.000  1.00  0.00            
ATOM    111  C34 BCD     1      29.150  23.320  35.230  1.00  0.00            
ATOM    112  C35 BCD     1      28.020  22.600  34.610  1.00  0.00            
ATOM    113  O28 BCD     1      26.900  22.460  35.540  1.00  0.00            
ATOM    114  C36 BCD     1      28.510  21.160  34.190  1.00  0.00            
ATOM    115  O29 BCD     1      29.030  20.300  35.180  1.00  0.00            
ATOM    116  O30 BCD     1      29.840  25.230  36.710  1.00  0.00            
ATOM    117  H51 BCD     1      25.570  23.370  36.790  1.00  0.00            
ATOM    118  H52 BCD     1      27.770  23.620  37.790  1.00  0.00            
ATOM    119  H53 BCD     1      27.980  25.930  37.810  1.00  0.00            
ATOM    120  H54 BCD     1      28.360  25.260  35.240  1.00  0.00            
ATOM    121  H55 BCD     1      30.650  24.940  36.290  1.00  0.00            
ATOM    122  H56 BCD     1      29.640  22.650  35.950  1.00  0.00            
ATOM    123  H57 BCD     1      27.590  23.130  33.750  1.00  0.00            
ATOM    124  H58 BCD     1      27.630  20.610  33.850  1.00  0.00            
ATOM    125  H59 BCD     1      29.220  21.230  33.360  1.00  0.00            
ATOM    126  H60 BCD     1      28.240  19.880  35.520  1.00  0.00            
ATOM    127  C37 BCD     1      22.470  26.450  33.970  1.00  0.00            
ATOM    128  O31 BCD     1      23.270  27.460  33.200  1.00  0.00            
ATOM    129  C38 BCD     1      22.670  26.510  35.470  1.00  0.00            
ATOM    130  O32 BCD     1      22.290  27.770  36.030  1.00  0.00            
ATOM    131  C39 BCD     1      24.190  26.170  35.710  1.00  0.00            
ATOM    132  O33 BCD     1      24.500  26.150  37.120  1.00  0.00            
ATOM    133  C40 BCD     1      24.500  24.810  35.040  1.00  0.00            
ATOM    134  C41 BCD     1      24.100  24.740  33.550  1.00  0.00            
ATOM    135  O34 BCD     1      22.690  25.080  33.510  1.00  0.00            
ATOM    136  C42 BCD     1      24.360  23.310  32.940  1.00  0.00            
ATOM    137  O35 BCD     1      23.540  22.300  33.490  1.00  0.00            
ATOM    138  H61 BCD     1      21.400  26.630  33.850  1.00  0.00            
ATOM    139  H62 BCD     1      22.050  25.770  36.000  1.00  0.00            
ATOM    140  H63 BCD     1      22.560  27.660  36.950  1.00  0.00            
ATOM    141  H64 BCD     1      24.700  26.970  35.160  1.00  0.00            
ATOM    142  H65 BCD     1      25.440  26.120  37.340  1.00  0.00            
ATOM    143  H66 BCD     1      24.000  23.950  35.500  1.00  0.00            
ATOM    144  H67 BCD     1      24.690  25.510  33.040  1.00  0.00            
ATOM    145  H68 BCD     1      24.040  23.240  31.890  1.00  0.00            
ATOM    146  H69 BCD     1      25.430  23.110  33.070  1.00  0.00            
ATOM    147  H70 BCD     1      22.680  22.670  33.740  1.00  0.00            
ATOM    148  C1  DP7     2      27.490  24.400  29.580  1.00  0.00            
ATOM    149  N1  DP7     2      28.120  25.290  30.600  1.00  0.00            
ATOM    150  C2  DP7     2      28.760  26.510  30.100  1.00  0.00            
ATOM    151  C3  DP7     2      29.330  27.440  31.180  1.00  0.00            
ATOM    152  N2  DP7     2      28.350  27.760  32.330  1.00  0.00            
ATOM    153  C4  DP7     2      29.040  28.760  33.230  1.00  0.00            
ATOM    154  C5  DP7     2      29.310  30.160  32.560  1.00  0.00            
ATOM    155  C6  DP7     2      30.600  30.450  32.240  1.00  0.00            
ATOM    156  C7  DP7     2      30.990  31.650  31.620  1.00  0.00            
ATOM    157  C8  DP7     2      30.010  32.620  31.280  1.00  0.00            
ATOM    158  C9  DP7     2      28.660  32.290  31.490  1.00  0.00            
ATOM    159  C10 DP7     2      28.310  31.100  32.220  1.00  0.00            
ATOM    160  C11 DP7     2      28.380  28.800  34.610  1.00  0.00            
ATOM    161  C12 DP7     2      29.200  28.700  35.710  1.00  0.00            
ATOM    162  C13 DP7     2      28.730  28.770  37.010  1.00  0.00            
ATOM    163  C14 DP7     2      27.380  28.950  37.330  1.00  0.00            
ATOM    164  C15 DP7     2      26.510  28.980  36.210  1.00  0.00            
ATOM    165  C16 DP7     2      26.980  28.870  34.860  1.00  0.00            
ATOM    166  C17 DP7     2      27.940  26.380  32.860  1.00  0.00            
ATOM    167  C18 DP7     2      27.210  25.570  31.730  1.00  0.00            
ATOM    168  H1  DP7     2      27.040  23.530  30.070  1.00  0.00            
ATOM    169  H2  DP7     2      26.740  24.960  29.010  1.00  0.00            
ATOM    170  H3  DP7     2      28.190  23.910  28.900  1.00  0.00            
ATOM    171  H4  DP7     2      28.010  27.070  29.540  1.00  0.00            
ATOM    172  H5  DP7     2      29.530  26.190  29.400  1.00  0.00            
ATOM    173  H6  DP7     2      29.660  28.270  30.560  1.00  0.00            
ATOM    174  H7  DP7     2      30.200  27.000  31.670  1.00  0.00            
ATOM    175  H8  DP7     2      27.520  28.230  31.930  1.00  0.00            
ATOM    176  H9  DP7     2      30.000  28.300  33.440  1.00  0.00            
ATOM    177  H10 DP7     2      31.430  29.780  32.430  1.00  0.00            
ATOM    178  H11 DP7     2      32.020  31.930  31.420  1.00  0.00            
ATOM    179  H12 DP7     2      30.320  33.620  31.000  1.00  0.00            
ATOM    180  H13 DP7     2      27.910  33.050  31.310  1.00  0.00            
ATOM    181  H14 DP7     2      27.290  30.920  32.560  1.00  0.00            
ATOM    182  H15 DP7     2      30.270  28.820  35.550  1.00  0.00            
ATOM    183  H16 DP7     2      29.470  28.720  37.800  1.00  0.00            
ATOM    184  H17 DP7     2      27.010  29.010  38.350  1.00  0.00            
ATOM    185  H18 DP7     2      25.440  29.060  36.320  1.00  0.00            
ATOM    186  H19 DP7     2      26.320  29.030  34.010  1.00  0.00            
ATOM    187  H20 DP7     2      27.260  26.590  33.700  1.00  0.00            
ATOM    188  H21 DP7     2      28.840  25.880  33.200  1.00  0.00            
ATOM    189  H22 DP7     2      26.950  24.560  32.080  1.00  0.00            
ATOM    190  H23 DP7     2      26.290  26.070  31.400  1.00  0.00            
TER
ENDMDL
MODEL        1
ATOM      1  C1  BCD     1      20.560  27.260  31.220  1.00  0.00            
ATOM      2  O1  BCD     1      21.880  27.730  30.880  1.00  0.00            
ATOM      3  C2  BCD     1      20.380  27.320  32.760  1.00  0.00            
ATOM      4  O2  BCD     1      20.490  28.600  33.310  1.00  0.00            
ATOM      5  C3  BCD     1      21.230  26.410  33.580  1.00  0.00            
ATOM      6  O3  BCD     1      20.870  26.430  34.960  1.00  0.00            
ATOM      7  C4  BCD     1      21.250  24.970  32.990  1.00  0.00            
ATOM      8  C5  BCD     1      21.420  24.940  31.480  1.00  0.00            
ATOM      9  O4  BCD     1      20.560  25.860  30.840  1.00  0.00            
ATOM     10  C6  BCD     1      20.960  23.630  30.890  1.00  0.00            
ATOM     11  O5  BCD     1      19.610  23.340  31.370  1.00  0.00            
ATOM     12  H1  BCD     1      19.760  27.760  30.660  1.00  0.00            
ATOM     13  H2  BCD     1      19.340  27.010  32.960  1.00  0.00            
ATOM     14  H3  BCD     1      20.240  28.560  34.240  1.00  0.00            
ATOM     15  H4  BCD     1      22.260  26.750  33.410  1.00  0.00            
ATOM     16  H5  BCD     1      20.740  27.320  35.290  1.00  0.00            
ATOM     17  H6  BCD     1      20.290  24.510  33.300  1.00  0.00            
ATOM     18  H7  BCD     1      22.460  25.110  31.170  1.00  0.00            
ATOM     19  H8  BCD     1      20.980  23.600  29.790  1.00  0.00            
ATOM     20  H9  BCD     1      21.750  22.950  31.250  1.00  0.00            
ATOM     21  H10 BCD     1      19.010  23.840  30.820  1.00  0.00            
ATOM     22  C7  BCD     1      23.700  30.570  28.570  1.00  0.00            
ATOM     23  O6  BCD     1      24.910  30.210  29.330  1.00  0.00            
ATOM     24  C8  BCD     1      22.620  31.140  29.430  1.00  0.00            
ATOM     25  O7  BCD     1      22.960  32.450  29.980  1.00  0.00            
ATOM     26  C9  BCD     1      22.270  30.040  30.570  1.00  0.00            
ATOM     27  O8  BCD     1      21.120  30.580  31.370  1.00  0.00            
ATOM     28  C10 BCD     1      21.960  28.690  29.850  1.00  0.00            
ATOM     29  C11 BCD     1      23.030  28.320  28.840  1.00  0.00            
ATOM     30  O9  BCD     1      23.200  29.400  27.960  1.00  0.00            
ATOM     31  C12 BCD     1      22.670  27.080  28.060  1.00  0.00            
ATOM     32  O10 BCD     1      23.650  26.700  27.230  1.00  0.00            
ATOM     33  H11 BCD     1      23.940  31.280  27.760  1.00  0.00            
ATOM     34  H12 BCD     1      21.700  31.280  28.840  1.00  0.00            
ATOM     35  H13 BCD     1      22.140  32.790  30.350  1.00  0.00            
ATOM     36  H14 BCD     1      23.090  29.800  31.260  1.00  0.00            
ATOM     37  H15 BCD     1      20.980  30.030  32.150  1.00  0.00            
ATOM     38  H16 BCD     1      21.000  28.750  29.310  1.00  0.00            
ATOM     39  H17 BCD     1      23.900  28.160  29.490  1.00  0.00            
ATOM     40  H18 BCD     1      22.460  26.230  28.720  1.00  0.00            
ATOM     41  H19 BCD     1      21.700  27.280  27.580  1.00  0.00            
ATOM     42  H20 BCD     1      23.390  26.570  26.310  1.00  0.00            
ATOM     43  C13 BCD     1      28.890  31.330  29.490  1.00  0.00            
ATOM     44  O11 BCD     1      29.040  30.820  30.800  1.00  0.00            
ATOM     45  C14 BCD     1      27.950  32.510  29.480  1.00  0.00            
ATOM     46  O12 BCD     1      28.370  33.480  30.440  1.00  0.00            
ATOM     47  C15 BCD     1      26.530  32.020  29.630  1.00  0.00            
ATOM     48  O13 BCD     1      25.680  33.080  29.260  1.00  0.00            
ATOM     49  C16 BCD     1      26.190  30.740  28.930  1.00  0.00            
ATOM     50  C17 BCD     1      27.210  29.690  29.050  1.00  0.00            
ATOM     51  O14 BCD     1      28.530  30.280  28.630  1.00  0.00            
ATOM     52  C18 BCD     1      27.000  28.480  28.170  1.00  0.00            
ATOM     53  O15 BCD     1      26.870  28.730  26.790  1.00  0.00            
ATOM     54  H21 BCD     1      29.840  31.770  29.140  1.00  0.00            
ATOM     55  H22 BCD     1      28.070  33.010  28.510  1.00  0.00            
ATOM     56  H23 BCD     1      28.650  34.280  29.990  1.00  0.00            
ATOM     57  H24 BCD     1      26.360  31.780  30.680  1.00  0.00            
ATOM     58  H25 BCD     1      24.800  32.800  29.550  1.00  0.00            
ATOM     59  H26 BCD     1      26.100  31.050  27.880  1.00  0.00            
ATOM     60  H27 BCD     1      27.290  29.360  30.090  1.00  0.00            
ATOM     61  H28 BCD     1      27.900  27.870  28.360  1.00  0.00            
ATOM     62  H29 BCD     1      26.130  27.920  28.530  1.00  0.00            
ATOM     63  H30 BCD     1      27.240  27.990  26.310  1.00  0.00            
ATOM     64  C19 BCD     1      31.960  29.740  33.480  1.00  0.00            
ATOM     65  O16 BCD     1      30.940  28.910  34.100  1.00  0.00            
ATOM     66  C20 BCD     1      31.630  31.200  33.540  1.00  0.00            
ATOM     67  O17 BCD     1      31.660  31.510  34.920  1.00  0.00            
ATOM     68  C21 BCD     1      30.330  31.430  32.710  1.00  0.00            
ATOM     69  O18 BCD     1      29.970  32.770  32.700  1.00  0.00            
ATOM     70  C22 BCD     1      30.400  30.800  31.300  1.00  0.00            
ATOM     71  C23 BCD     1      31.020  29.360  31.330  1.00  0.00            
ATOM     72  O19 BCD     1      32.230  29.370  32.140  1.00  0.00            
ATOM     73  C24 BCD     1      31.380  28.760  29.950  1.00  0.00            
ATOM     74  O20 BCD     1      32.230  29.670  29.310  1.00  0.00            
ATOM     75  H31 BCD     1      32.900  29.490  33.990  1.00  0.00            
ATOM     76  H32 BCD     1      32.440  31.800  33.110  1.00  0.00            
ATOM     77  H33 BCD     1      32.360  32.150  35.040  1.00  0.00            
ATOM     78  H34 BCD     1      29.580  30.820  33.240  1.00  0.00            
ATOM     79  H35 BCD     1      29.400  32.950  31.960  1.00  0.00            
ATOM     80  H36 BCD     1      31.090  31.410  30.710  1.00  0.00            
ATOM     81  H37 BCD     1      30.360  28.650  31.840  1.00  0.00            
ATOM     82  H38 BCD     1      31.880  27.790  30.100  1.00  0.00            
ATOM     83  H39 BCD     1      30.480  28.590  29.350  1.00  0.00            
ATOM     84  H40 BCD     1      33.110  29.300  29.460  1.00  0.00            
ATOM     85  C25 BCD     1      30.490  25.960  36.990  1.00  0.00            
ATOM     86  O21 BCD     1      29.150  25.610  36.700  1.00  0.00            
ATOM     87  C26 BCD     1      30.650  27.380  37.410  1.00  0.00            
ATOM     88  O22 BCD     1      29.650  27.680  38.470  1.00  0.00            
ATOM     89  C27 BCD     1      30.480  28.430  36.350  1.00  0.00            
ATOM     90  O23 BCD     1      30.700  29.750  36.880  1.00  0.00            
ATOM     91  C28 BCD     1      31.370  28.080  35.120  1.00  0.00            
ATOM     92  C29 BCD     1      31.080  26.690  34.630  1.00  0.00            
ATOM     93  O24 BCD     1      31.220  25.760  35.750  1.00  0.00            
ATOM     94  C30 BCD     1      32.040  26.230  33.500  1.00  0.00            
ATOM     95  O25 BCD     1      33.320  26.350  34.050  1.00  0.00            
ATOM     96  H41 BCD     1      30.880  25.300  37.780  1.00  0.00            
ATOM     97  H42 BCD     1      31.620  27.400  37.920  1.00  0.00            
ATOM     98  H43 BCD     1      29.680  28.630  38.560  1.00  0.00            
ATOM     99  H44 BCD     1      29.480  28.210  35.950  1.00  0.00            
ATOM    100  H45 BCD     1      30.950  30.420  36.240  1.00  0.00            
ATOM    101  H46 BCD     1      32.400  28.310  35.410  1.00  0.00            
ATOM    102  H47 BCD     1      30.050  26.680  34.250  1.00  0.00            
ATOM    103  H48 BCD     1      31.830  25.170  33.290  1.00  0.00            
ATOM    104  H49 BCD     1      31.950  26.780  32.550  1.00  0.00            
ATOM    105  H50 BCD     1      33.780  25.700  33.520  1.00  0.00            
ATOM    106  C31 BCD     1      26.030  22.930  37.420  1.00  0.00            
ATOM    107  O26 BCD     1      25.370  23.580  36.350  1.00  0.00            
ATOM    108  C32 BCD     1      26.260  24.060  38.530  1.00  0.00            
ATOM    109  O27 BCD     1      24.970  24.640  38.780  1.00  0.00            
ATOM    110  C33 BCD     1      27.220  25.160  38.010  1.00  0.00            
ATOM    111  C34 BCD     1      28.540  24.560  37.510  1.00  0.00            
ATOM    112  C35 BCD     1      28.220  23.490  36.420  1.00  0.00            
ATOM    113  O28 BCD     1      27.360  22.450  36.930  1.00  0.00            
ATOM    114  C36 BCD     1      29.430  22.790  35.850  1.00  0.00            
ATOM    115  O29 BCD     1      30.280  22.160  36.820  1.00  0.00            
ATOM    116  O30 BCD     1      27.460  26.160  38.970  1.00  0.00            
ATOM    117  H51 BCD     1      25.480  22.060  37.810  1.00  0.00            
ATOM    118  H52 BCD     1      26.640  23.700  39.490  1.00  0.00            
ATOM    119  H53 BCD     1      25.050  25.170  39.570  1.00  0.00            
ATOM    120  H54 BCD     1      26.700  25.530  37.110  1.00  0.00            
ATOM    121  H55 BCD     1      27.980  26.840  38.540  1.00  0.00            
ATOM    122  H56 BCD     1      29.210  24.170  38.280  1.00  0.00            
ATOM    123  H57 BCD     1      27.630  24.030  35.670  1.00  0.00            
ATOM    124  H58 BCD     1      29.000  22.030  35.180  1.00  0.00            
ATOM    125  H59 BCD     1      29.950  23.570  35.280  1.00  0.00            
ATOM    126  H60 BCD     1      30.830  21.530  36.350  1.00  0.00            
ATOM    127  C37 BCD     1      22.170  22.980  34.050  1.00  0.00            
ATOM    128  O31 BCD     1      22.370  24.300  33.560  1.00  0.00            
ATOM    129  C38 BCD     1      21.780  23.070  35.530  1.00  0.00            
ATOM    130  O32 BCD     1      20.510  23.750  35.730  1.00  0.00            
ATOM    131  C39 BCD     1      22.960  23.650  36.310  1.00  0.00            
ATOM    132  O33 BCD     1      22.730  23.510  37.760  1.00  0.00            
ATOM    133  C40 BCD     1      24.280  22.900  35.860  1.00  0.00            
ATOM    134  C41 BCD     1      24.490  22.770  34.360  1.00  0.00            
ATOM    135  O34 BCD     1      23.320  22.280  33.760  1.00  0.00            
ATOM    136  C42 BCD     1      25.630  21.710  33.960  1.00  0.00            
ATOM    137  O35 BCD     1      25.420  20.490  34.600  1.00  0.00            
ATOM    138  H61 BCD     1      21.320  22.630  33.460  1.00  0.00            
ATOM    139  H62 BCD     1      21.670  22.050  35.890  1.00  0.00            
ATOM    140  H63 BCD     1      20.670  24.700  35.700  1.00  0.00            
ATOM    141  H64 BCD     1      23.050  24.720  36.070  1.00  0.00            
ATOM    142  H65 BCD     1      23.390  23.950  38.310  1.00  0.00            
ATOM    143  H66 BCD     1      24.200  21.960  36.400  1.00  0.00            
ATOM    144  H67 BCD     1      24.740  23.750  33.930  1.00  0.00            
ATOM    145  H68 BCD     1      25.580  21.670  32.860  1.00  0.00            
ATOM    146  H69 BCD     1      26.620  22.110  34.200  1.00  0.00            
ATOM    147  H70 BCD     1      24.470  20.320  34.610  1.00  0.00            
ATOM    148  C1  DP7     2      28.570  24.580  31.160  1.00  0.00            
ATOM    149  N1  DP7     2      28.260  25.680  32.080  1.00  0.00            
ATOM    150  C2  DP7     2      27.970  26.910  31.430  1.00  0.00            
ATOM    151  C3  DP7     2      27.850  28.040  32.520  1.00  0.00            
ATOM    152  N2  DP7     2      26.750  27.750  33.530  1.00  0.00            
ATOM    153  C4  DP7     2      26.660  28.880  34.570  1.00  0.00            
ATOM    154  C5  DP7     2      26.320  30.310  33.950  1.00  0.00            
ATOM    155  C6  DP7     2      27.140  31.410  34.220  1.00  0.00            
ATOM    156  C7  DP7     2      26.870  32.630  33.730  1.00  0.00            
ATOM    157  C8  DP7     2      25.690  32.830  32.950  1.00  0.00            
ATOM    158  C9  DP7     2      24.880  31.690  32.710  1.00  0.00            
ATOM    159  C10 DP7     2      25.160  30.420  33.170  1.00  0.00            
ATOM    160  C11 DP7     2      25.680  28.500  35.660  1.00  0.00            
ATOM    161  C12 DP7     2      26.070  28.870  37.010  1.00  0.00            
ATOM    162  C13 DP7     2      25.190  28.570  38.070  1.00  0.00            
ATOM    163  C14 DP7     2      24.010  27.760  37.910  1.00  0.00            
ATOM    164  C15 DP7     2      23.690  27.360  36.600  1.00  0.00            
ATOM    165  C16 DP7     2      24.490  27.720  35.500  1.00  0.00            
ATOM    166  C17 DP7     2      27.190  26.400  34.200  1.00  0.00            
ATOM    167  C18 DP7     2      27.300  25.290  33.090  1.00  0.00            
ATOM    168  H1  DP7     2      29.170  23.830  31.700  1.00  0.00            
ATOM    169  H2  DP7     2      27.660  24.170  30.720  1.00  0.00            
ATOM    170  H3  DP7     2      29.160  24.880  30.280  1.00  0.00            
ATOM    171  H4  DP7     2      26.980  26.780  30.970  1.00  0.00            
ATOM    172  H5  DP7     2      28.760  27.150  30.710  1.00  0.00            
ATOM    173  H6  DP7     2      27.650  29.030  32.110  1.00  0.00            
ATOM    174  H7  DP7     2      28.760  28.140  33.120  1.00  0.00            
ATOM    175  H8  DP7     2      25.880  27.600  33.000  1.00  0.00            
ATOM    176  H9  DP7     2      27.660  29.060  34.970  1.00  0.00            
ATOM    177  H10 DP7     2      27.990  31.350  34.890  1.00  0.00            
ATOM    178  H11 DP7     2      27.580  33.450  33.840  1.00  0.00            
ATOM    179  H12 DP7     2      25.440  33.820  32.560  1.00  0.00            
ATOM    180  H13 DP7     2      24.040  31.920  32.050  1.00  0.00            
ATOM    181  H14 DP7     2      24.680  29.510  32.830  1.00  0.00            
ATOM    182  H15 DP7     2      26.880  29.580  37.110  1.00  0.00            
ATOM    183  H16 DP7     2      25.490  28.860  39.070  1.00  0.00            
ATOM    184  H17 DP7     2      23.460  27.310  38.730  1.00  0.00            
ATOM    185  H18 DP7     2      22.790  26.760  36.480  1.00  0.00            
ATOM    186  H19 DP7     2      24.270  27.370  34.500  1.00  0.00            
ATOM    187  H20 DP7     2      26.420  26.220  34.950  1.00  0.00            
ATOM    188  H21 DP7     2      28.170  26.560  34.640  1.00  0.00            
ATOM    189  H22 DP7     2      27.500  24.290  33.480  1.00  0.00            
ATOM    190  H23 DP7     2      26.300  25.290  32.640  1.00  0.00            
TER
ENDMDL
MODEL        1
ATOM      1  C1  BCD     1      19.440  24.920  28.620  1.00  0.00            
ATOM      2  O1  BCD     1      20.560  25.500  27.790  1.00  0.00            
ATOM      3  C2  BCD     1      19.040  25.720  29.900  1.00  0.00            
ATOM      4  O2  BCD     1      18.470  27.010  29.640  1.00  0.00            
ATOM      5  C3  BCD     1      20.160  25.620  31.000  1.00  0.00            
ATOM      6  O3  BCD     1      19.690  26.130  32.230  1.00  0.00            
ATOM      7  C4  BCD     1      20.500  24.210  31.310  1.00  0.00            
ATOM      8  C5  BCD     1      20.870  23.520  29.990  1.00  0.00            
ATOM      9  O4  BCD     1      19.840  23.670  28.990  1.00  0.00            
ATOM     10  C6  BCD     1      21.160  22.040  30.180  1.00  0.00            
ATOM     11  O5  BCD     1      20.040  21.430  30.800  1.00  0.00            
ATOM     12  H1  BCD     1      18.610  24.870  27.920  1.00  0.00            
ATOM     13  H2  BCD     1      18.140  25.190  30.230  1.00  0.00            
ATOM     14  H3  BCD     1      17.700  27.110  30.210  1.00  0.00            
ATOM     15  H4  BCD     1      21.080  26.110  30.640  1.00  0.00            
ATOM     16  H5  BCD     1      19.950  27.050  32.260  1.00  0.00            
ATOM     17  H6  BCD     1      19.670  23.680  31.790  1.00  0.00            
ATOM     18  H7  BCD     1      21.790  23.980  29.610  1.00  0.00            
ATOM     19  H8  BCD     1      21.330  21.540  29.220  1.00  0.00            
ATOM     20  H9  BCD     1      22.080  22.010  30.770  1.00  0.00            
ATOM     21  H10 BCD     1      19.220  21.660  30.370  1.00  0.00            
ATOM     22  C7  BCD     1      21.510  27.630  24.480  1.00  0.00            
ATOM     23  O6  BCD     1      22.770  27.860  25.070  1.00  0.00            
ATOM     24  C8  BCD     1      20.400  28.280  25.280  1.00  0.00            
ATOM     25  O7  BCD     1      20.630  29.660  25.400  1.00  0.00            
ATOM     26  C9  BCD     1      20.190  27.600  26.640  1.00  0.00            
ATOM     27  O8  BCD     1      18.990  28.070  27.230  1.00  0.00            
ATOM     28  C10 BCD     1      20.220  26.050  26.500  1.00  0.00            
ATOM     29  C11 BCD     1      21.230  25.490  25.530  1.00  0.00            
ATOM     30  O9  BCD     1      21.320  26.250  24.360  1.00  0.00            
ATOM     31  C12 BCD     1      20.990  24.050  25.230  1.00  0.00            
ATOM     32  O10 BCD     1      19.620  23.860  24.690  1.00  0.00            
ATOM     33  H11 BCD     1      21.440  28.110  23.490  1.00  0.00            
ATOM     34  H12 BCD     1      19.510  28.260  24.640  1.00  0.00            
ATOM     35  H13 BCD     1      20.020  30.090  26.000  1.00  0.00            
ATOM     36  H14 BCD     1      21.000  27.780  27.350  1.00  0.00            
ATOM     37  H15 BCD     1      18.970  27.640  28.090  1.00  0.00            
ATOM     38  H16 BCD     1      19.160  25.860  26.250  1.00  0.00            
ATOM     39  H17 BCD     1      22.210  25.570  26.020  1.00  0.00            
ATOM     40  H18 BCD     1      21.740  23.870  24.460  1.00  0.00            
ATOM     41  H19 BCD     1      21.190  23.470  26.150  1.00  0.00            
ATOM     42  H20 BCD     1      19.660  23.240  23.950  1.00  0.00            
ATOM     43  C13 BCD     1      26.530  29.200  24.370  1.00  0.00            
ATOM     44  O11 BCD     1      26.790  29.260  25.750  1.00  0.00            
ATOM     45  C14 BCD     1      25.420  30.260  24.000  1.00  0.00            
ATOM     46  O12 BCD     1      25.770  31.620  24.340  1.00  0.00            
ATOM     47  C15 BCD     1      24.090  29.860  24.690  1.00  0.00            
ATOM     48  O13 BCD     1      22.990  30.670  24.330  1.00  0.00            
ATOM     49  C16 BCD     1      23.880  28.360  24.300  1.00  0.00            
ATOM     50  C17 BCD     1      25.020  27.420  24.510  1.00  0.00            
ATOM     51  O14 BCD     1      26.190  27.910  23.960  1.00  0.00            
ATOM     52  C18 BCD     1      24.830  25.990  23.930  1.00  0.00            
ATOM     53  O15 BCD     1      24.590  25.980  22.520  1.00  0.00            
ATOM     54  H21 BCD     1      27.460  29.320  23.820  1.00  0.00            
ATOM     55  H22 BCD     1      25.320  30.340  22.910  1.00  0.00            
ATOM     56  H23 BCD     1      26.090  31.690  25.240  1.00  0.00            
ATOM     57  H24 BCD     1      24.370  29.870  25.750  1.00  0.00            
ATOM     58  H25 BCD     1      22.200  30.190  24.610  1.00  0.00            
ATOM     59  H26 BCD     1      23.620  28.330  23.230  1.00  0.00            
ATOM     60  H27 BCD     1      25.200  27.300  25.580  1.00  0.00            
ATOM     61  H28 BCD     1      25.670  25.330  24.170  1.00  0.00            
ATOM     62  H29 BCD     1      23.970  25.510  24.430  1.00  0.00            
ATOM     63  H30 BCD     1      25.240  26.570  22.130  1.00  0.00            
ATOM     64  C19 BCD     1      29.890  30.010  28.150  1.00  0.00            
ATOM     65  O16 BCD     1      29.320  29.130  29.030  1.00  0.00            
ATOM     66  C20 BCD     1      29.040  31.260  27.870  1.00  0.00            
ATOM     67  O17 BCD     1      28.900  31.880  29.160  1.00  0.00            
ATOM     68  C21 BCD     1      27.740  30.900  27.290  1.00  0.00            
ATOM     69  O18 BCD     1      26.980  32.080  26.970  1.00  0.00            
ATOM     70  C22 BCD     1      27.960  30.020  26.080  1.00  0.00            
ATOM     71  C23 BCD     1      28.980  28.850  26.310  1.00  0.00            
ATOM     72  O19 BCD     1      30.100  29.350  26.970  1.00  0.00            
ATOM     73  C24 BCD     1      29.520  28.120  25.150  1.00  0.00            
ATOM     74  O20 BCD     1      30.160  29.110  24.260  1.00  0.00            
ATOM     75  H31 BCD     1      30.830  30.380  28.570  1.00  0.00            
ATOM     76  H32 BCD     1      29.570  31.900  27.150  1.00  0.00            
ATOM     77  H33 BCD     1      28.710  32.820  29.080  1.00  0.00            
ATOM     78  H34 BCD     1      27.210  30.280  28.020  1.00  0.00            
ATOM     79  H35 BCD     1      26.970  32.690  27.710  1.00  0.00            
ATOM     80  H36 BCD     1      28.210  30.680  25.250  1.00  0.00            
ATOM     81  H37 BCD     1      28.480  28.140  26.980  1.00  0.00            
ATOM     82  H38 BCD     1      30.150  27.260  25.430  1.00  0.00            
ATOM     83  H39 BCD     1      28.650  27.640  24.700  1.00  0.00            
ATOM     84  H40 BCD     1      30.970  28.770  23.860  1.00  0.00            
ATOM     85  C25 BCD     1      30.120  27.270  32.760  1.00  0.00            
ATOM     86  O21 BCD     1      28.800  26.830  32.940  1.00  0.00            
ATOM     87  C26 BCD     1      30.240  28.780  32.690  1.00  0.00            
ATOM     88  O22 BCD     1      29.650  29.380  33.870  1.00  0.00            
ATOM     89  C27 BCD     1      29.560  29.380  31.420  1.00  0.00            
ATOM     90  O23 BCD     1      29.810  30.800  31.290  1.00  0.00            
ATOM     91  C28 BCD     1      30.090  28.740  30.170  1.00  0.00            
ATOM     92  C29 BCD     1      30.040  27.150  30.300  1.00  0.00            
ATOM     93  O24 BCD     1      30.680  26.710  31.520  1.00  0.00            
ATOM     94  C30 BCD     1      30.710  26.470  29.090  1.00  0.00            
ATOM     95  O25 BCD     1      32.100  26.720  29.040  1.00  0.00            
ATOM     96  H41 BCD     1      30.770  26.830  33.520  1.00  0.00            
ATOM     97  H42 BCD     1      31.320  29.010  32.720  1.00  0.00            
ATOM     98  H43 BCD     1      29.430  30.300  33.710  1.00  0.00            
ATOM     99  H44 BCD     1      28.470  29.240  31.520  1.00  0.00            
ATOM    100  H45 BCD     1      29.380  31.110  30.500  1.00  0.00            
ATOM    101  H46 BCD     1      31.160  28.980  30.180  1.00  0.00            
ATOM    102  H47 BCD     1      28.990  26.860  30.380  1.00  0.00            
ATOM    103  H48 BCD     1      30.710  25.370  29.150  1.00  0.00            
ATOM    104  H49 BCD     1      30.300  26.690  28.090  1.00  0.00            
ATOM    105  H50 BCD     1      32.420  26.430  28.180  1.00  0.00            
ATOM    106  C31 BCD     1      26.380  24.490  35.360  1.00  0.00            
ATOM    107  O26 BCD     1      25.340  24.800  34.430  1.00  0.00            
ATOM    108  C32 BCD     1      26.900  25.750  35.940  1.00  0.00            
ATOM    109  O27 BCD     1      25.990  26.430  36.790  1.00  0.00            
ATOM    110  C33 BCD     1      27.420  26.740  34.870  1.00  0.00            
ATOM    111  C34 BCD     1      28.450  26.020  34.100  1.00  0.00            
ATOM    112  C35 BCD     1      27.990  24.670  33.610  1.00  0.00            
ATOM    113  O28 BCD     1      27.490  23.870  34.670  1.00  0.00            
ATOM    114  C36 BCD     1      28.990  23.860  32.830  1.00  0.00            
ATOM    115  O29 BCD     1      30.220  23.650  33.570  1.00  0.00            
ATOM    116  O30 BCD     1      28.020  27.910  35.480  1.00  0.00            
ATOM    117  H51 BCD     1      25.990  23.790  36.100  1.00  0.00            
ATOM    118  H52 BCD     1      27.740  25.510  36.610  1.00  0.00            
ATOM    119  H53 BCD     1      26.540  27.170  37.050  1.00  0.00            
ATOM    120  H54 BCD     1      26.650  26.940  34.120  1.00  0.00            
ATOM    121  H55 BCD     1      28.460  28.470  34.830  1.00  0.00            
ATOM    122  H56 BCD     1      29.320  25.930  34.770  1.00  0.00            
ATOM    123  H57 BCD     1      27.150  24.840  32.920  1.00  0.00            
ATOM    124  H58 BCD     1      28.490  22.960  32.440  1.00  0.00            
ATOM    125  H59 BCD     1      29.130  24.480  31.930  1.00  0.00            
ATOM    126  H60 BCD     1      30.920  23.230  33.060  1.00  0.00            
ATOM    127  C37 BCD     1      21.760  23.330  33.190  1.00  0.00            
ATOM    128  O31 BCD     1      21.700  24.260  32.110  1.00  0.00            
ATOM    129  C38 BCD     1      21.640  24.060  34.500  1.00  0.00            
ATOM    130  O32 BCD     1      20.540  25.000  34.660  1.00  0.00            
ATOM    131  C39 BCD     1      22.920  24.900  34.570  1.00  0.00            
ATOM    132  O33 BCD     1      22.920  25.640  35.840  1.00  0.00            
ATOM    133  C40 BCD     1      24.160  24.010  34.520  1.00  0.00            
ATOM    134  C41 BCD     1      24.150  23.060  33.330  1.00  0.00            
ATOM    135  O34 BCD     1      22.910  22.500  33.160  1.00  0.00            
ATOM    136  C42 BCD     1      25.240  21.970  33.420  1.00  0.00            
ATOM    137  O35 BCD     1      25.180  21.150  34.660  1.00  0.00            
ATOM    138  H61 BCD     1      20.910  22.650  33.090  1.00  0.00            
ATOM    139  H62 BCD     1      21.620  23.350  35.330  1.00  0.00            
ATOM    140  H63 BCD     1      20.340  25.430  33.820  1.00  0.00            
ATOM    141  H64 BCD     1      23.010  25.650  33.780  1.00  0.00            
ATOM    142  H65 BCD     1      23.770  26.060  35.940  1.00  0.00            
ATOM    143  H66 BCD     1      24.200  23.400  35.430  1.00  0.00            
ATOM    144  H67 BCD     1      24.390  23.700  32.470  1.00  0.00            
ATOM    145  H68 BCD     1      25.160  21.380  32.500  1.00  0.00            
ATOM    146  H69 BCD     1      26.240  22.420  33.350  1.00  0.00            
ATOM    147  H70 BCD     1      24.270  21.110  34.980  1.00  0.00            
ATOM    148  C1  DP7     2      28.000  23.480  28.990  1.00  0.00            
ATOM    149  N1  DP7     2      27.410  24.790  29.410  1.00  0.00            
ATOM    150  C2  DP7     2      27.120  25.630  28.160  1.00  0.00            
ATOM    151  C3  DP7     2      26.640  27.050  28.640  1.00  0.00            
ATOM    152  N2  DP7     2      25.470  27.050  29.680  1.00  0.00            
ATOM    153  C4  DP7     2      25.360  28.430  30.320  1.00  0.00            
ATOM    154  C5  DP7     2      24.610  29.550  29.590  1.00  0.00            
ATOM    155  C6  DP7     2      24.970  30.860  29.890  1.00  0.00            
ATOM    156  C7  DP7     2      24.530  31.930  29.200  1.00  0.00            
ATOM    157  C8  DP7     2      23.500  31.760  28.290  1.00  0.00            
ATOM    158  C9  DP7     2      23.040  30.520  27.930  1.00  0.00            
ATOM    159  C10 DP7     2      23.630  29.360  28.570  1.00  0.00            
ATOM    160  C11 DP7     2      24.850  28.450  31.760  1.00  0.00            
ATOM    161  C12 DP7     2      25.600  29.180  32.750  1.00  0.00            
ATOM    162  C13 DP7     2      25.130  29.280  34.060  1.00  0.00            
ATOM    163  C14 DP7     2      23.970  28.590  34.370  1.00  0.00            
ATOM    164  C15 DP7     2      23.220  27.880  33.430  1.00  0.00            
ATOM    165  C16 DP7     2      23.620  27.880  32.120  1.00  0.00            
ATOM    166  C17 DP7     2      25.860  25.970  30.700  1.00  0.00            
ATOM    167  C18 DP7     2      26.210  24.570  30.210  1.00  0.00            
ATOM    168  H1  DP7     2      28.070  22.800  29.850  1.00  0.00            
ATOM    169  H2  DP7     2      27.230  23.000  28.380  1.00  0.00            
ATOM    170  H3  DP7     2      28.940  23.530  28.430  1.00  0.00            
ATOM    171  H4  DP7     2      26.310  25.110  27.630  1.00  0.00            
ATOM    172  H5  DP7     2      28.010  25.670  27.520  1.00  0.00            
ATOM    173  H6  DP7     2      26.350  27.710  27.810  1.00  0.00            
ATOM    174  H7  DP7     2      27.460  27.550  29.150  1.00  0.00            
ATOM    175  H8  DP7     2      24.690  26.700  29.110  1.00  0.00            
ATOM    176  H9  DP7     2      26.430  28.610  30.290  1.00  0.00            
ATOM    177  H10 DP7     2      25.850  30.970  30.520  1.00  0.00            
ATOM    178  H11 DP7     2      24.880  32.870  29.630  1.00  0.00            
ATOM    179  H12 DP7     2      22.970  32.600  27.850  1.00  0.00            
ATOM    180  H13 DP7     2      22.200  30.450  27.240  1.00  0.00            
ATOM    181  H14 DP7     2      23.330  28.400  28.160  1.00  0.00            
ATOM    182  H15 DP7     2      26.550  29.670  32.560  1.00  0.00            
ATOM    183  H16 DP7     2      25.650  29.790  34.870  1.00  0.00            
ATOM    184  H17 DP7     2      23.620  28.620  35.400  1.00  0.00            
ATOM    185  H18 DP7     2      22.220  27.600  33.730  1.00  0.00            
ATOM    186  H19 DP7     2      23.100  27.380  31.320  1.00  0.00            
ATOM    187  H20 DP7     2      24.940  25.900  31.280  1.00  0.00            
ATOM    188  H21 DP7     2      26.630  26.390  31.340  1.00  0.00            
ATOM    189  H22 DP7     2      26.490  23.870  31.000  1.00  0.00            
ATOM    190  H23 DP7     2      25.410  24.080  29.650  1.00  0.00            
TER
ENDMDL
MODEL        1
ATOM      1  C1  BCD     1      21.110  27.940  30.840  1.00  0.00            
ATOM      2  O1  BCD     1      22.370  28.350  30.450  1.00  0.00            
ATOM      3  C2  BCD     1      20.890  28.080  32.300  1.00  0.00            
ATOM      4  O2  BCD     1      21.030  29.430  32.650  1.00  0.00            
ATOM      5  C3  BCD     1      21.900  27.280  33.110  1.00  0.00            
ATOM      6  O3  BCD     1      21.680  27.380  34.570  1.00  0.00            
ATOM      7  C4  BCD     1      21.730  25.780  32.720  1.00  0.00            
ATOM      8  C5  BCD     1      22.030  25.650  31.210  1.00  0.00            
ATOM      9  O4  BCD     1      21.120  26.540  30.520  1.00  0.00            
ATOM     10  C6  BCD     1      21.800  24.220  30.620  1.00  0.00            
ATOM     11  O5  BCD     1      20.490  23.770  30.760  1.00  0.00            
ATOM     12  H1  BCD     1      20.360  28.460  30.230  1.00  0.00            
ATOM     13  H2  BCD     1      19.870  27.780  32.570  1.00  0.00            
ATOM     14  H3  BCD     1      20.920  29.590  33.590  1.00  0.00            
ATOM     15  H4  BCD     1      22.940  27.500  32.840  1.00  0.00            
ATOM     16  H5  BCD     1      22.300  26.800  35.030  1.00  0.00            
ATOM     17  H6  BCD     1      20.720  25.460  32.990  1.00  0.00            
ATOM     18  H7  BCD     1      23.070  25.900  30.960  1.00  0.00            
ATOM     19  H8  BCD     1      22.020  24.200  29.540  1.00  0.00            
ATOM     20  H9  BCD     1      22.470  23.460  31.050  1.00  0.00            
ATOM     21  H10 BCD     1      20.190  23.580  29.860  1.00  0.00            
ATOM     22  C7  BCD     1      24.450  30.490  27.690  1.00  0.00            
ATOM     23  O6  BCD     1      25.760  30.010  28.200  1.00  0.00            
ATOM     24  C8  BCD     1      23.660  31.330  28.800  1.00  0.00            
ATOM     25  O7  BCD     1      24.660  32.290  29.300  1.00  0.00            
ATOM     26  C9  BCD     1      23.270  30.360  29.960  1.00  0.00            
ATOM     27  O8  BCD     1      22.640  31.120  31.010  1.00  0.00            
ATOM     28  C10 BCD     1      22.400  29.270  29.410  1.00  0.00            
ATOM     29  C11 BCD     1      23.070  28.670  28.170  1.00  0.00            
ATOM     30  O9  BCD     1      23.480  29.550  27.190  1.00  0.00            
ATOM     31  C12 BCD     1      22.390  27.430  27.640  1.00  0.00            
ATOM     32  O10 BCD     1      21.100  27.850  27.310  1.00  0.00            
ATOM     33  H11 BCD     1      24.650  31.270  26.950  1.00  0.00            
ATOM     34  H12 BCD     1      22.700  31.780  28.520  1.00  0.00            
ATOM     35  H13 BCD     1      24.310  32.670  30.120  1.00  0.00            
ATOM     36  H14 BCD     1      24.180  29.930  30.390  1.00  0.00            
ATOM     37  H15 BCD     1      22.230  30.440  31.560  1.00  0.00            
ATOM     38  H16 BCD     1      21.410  29.650  29.140  1.00  0.00            
ATOM     39  H17 BCD     1      24.030  28.250  28.480  1.00  0.00            
ATOM     40  H18 BCD     1      22.890  27.000  26.760  1.00  0.00            
ATOM     41  H19 BCD     1      22.240  26.670  28.410  1.00  0.00            
ATOM     42  H20 BCD     1      20.540  27.150  27.640  1.00  0.00            
ATOM     43  C13 BCD     1      29.600  29.310  26.880  1.00  0.00            
ATOM     44  O11 BCD     1      29.830  28.340  27.880  1.00  0.00            
ATOM     45  C14 BCD     1      29.240  30.660  27.510  1.00  0.00            
ATOM     46  O12 BCD     1      30.280  31.090  28.300  1.00  0.00            
ATOM     47  C15 BCD     1      27.930  30.630  28.260  1.00  0.00            
ATOM     48  O13 BCD     1      27.570  31.900  28.800  1.00  0.00            
ATOM     49  C16 BCD     1      26.840  30.150  27.340  1.00  0.00            
ATOM     50  C17 BCD     1      27.200  28.740  26.660  1.00  0.00            
ATOM     51  O14 BCD     1      28.500  28.880  26.060  1.00  0.00            
ATOM     52  C18 BCD     1      26.330  28.230  25.570  1.00  0.00            
ATOM     53  O15 BCD     1      26.110  29.290  24.570  1.00  0.00            
ATOM     54  H21 BCD     1      30.510  29.330  26.260  1.00  0.00            
ATOM     55  H22 BCD     1      29.090  31.310  26.630  1.00  0.00            
ATOM     56  H23 BCD     1      30.370  32.050  28.330  1.00  0.00            
ATOM     57  H24 BCD     1      28.070  29.950  29.120  1.00  0.00            
ATOM     58  H25 BCD     1      26.640  31.880  29.070  1.00  0.00            
ATOM     59  H26 BCD     1      26.660  30.930  26.580  1.00  0.00            
ATOM     60  H27 BCD     1      27.250  27.980  27.450  1.00  0.00            
ATOM     61  H28 BCD     1      26.890  27.400  25.110  1.00  0.00            
ATOM     62  H29 BCD     1      25.420  27.850  26.050  1.00  0.00            
ATOM     63  H30 BCD     1      27.000  29.380  24.230  1.00  0.00            
ATOM     64  C19 BCD     1      32.690  25.920  29.590  1.00  0.00            
ATOM     65  O16 BCD     1      31.680  25.170  30.230  1.00  0.00            
ATOM     66  C20 BCD     1      32.740  27.400  30.040  1.00  0.00            
ATOM     67  O17 BCD     1      33.080  27.490  31.420  1.00  0.00            
ATOM     68  C21 BCD     1      31.360  28.000  29.720  1.00  0.00            
ATOM     69  O18 BCD     1      31.230  29.280  30.310  1.00  0.00            
ATOM     70  C22 BCD     1      31.140  27.910  28.190  1.00  0.00            
ATOM     71  C23 BCD     1      31.290  26.520  27.620  1.00  0.00            
ATOM     72  O19 BCD     1      32.550  25.970  28.160  1.00  0.00            
ATOM     73  C24 BCD     1      31.320  26.630  26.100  1.00  0.00            
ATOM     74  O20 BCD     1      32.340  27.530  25.630  1.00  0.00            
ATOM     75  H31 BCD     1      33.660  25.460  29.790  1.00  0.00            
ATOM     76  H32 BCD     1      33.540  27.770  29.390  1.00  0.00            
ATOM     77  H33 BCD     1      33.250  28.410  31.620  1.00  0.00            
ATOM     78  H34 BCD     1      30.640  27.300  30.150  1.00  0.00            
ATOM     79  H35 BCD     1      30.720  29.880  29.760  1.00  0.00            
ATOM     80  H36 BCD     1      31.840  28.620  27.720  1.00  0.00            
ATOM     81  H37 BCD     1      30.480  25.850  27.940  1.00  0.00            
ATOM     82  H38 BCD     1      31.700  25.650  25.790  1.00  0.00            
ATOM     83  H39 BCD     1      30.320  26.870  25.720  1.00  0.00            
ATOM     84  H40 BCD     1      33.220  27.250  25.860  1.00  0.00            
ATOM     85  C25 BCD     1      31.230  21.900  32.800  1.00  0.00            
ATOM     86  O21 BCD     1      29.890  22.240  33.210  1.00  0.00            
ATOM     87  C26 BCD     1      32.250  22.920  33.270  1.00  0.00            
ATOM     88  O22 BCD     1      32.050  23.200  34.690  1.00  0.00            
ATOM     89  C27 BCD     1      32.180  24.270  32.440  1.00  0.00            
ATOM     90  O23 BCD     1      33.280  25.110  32.780  1.00  0.00            
ATOM     91  C28 BCD     1      32.050  24.030  30.970  1.00  0.00            
ATOM     92  C29 BCD     1      31.160  22.860  30.600  1.00  0.00            
ATOM     93  O24 BCD     1      31.290  21.720  31.360  1.00  0.00            
ATOM     94  C30 BCD     1      31.240  22.470  29.190  1.00  0.00            
ATOM     95  O25 BCD     1      32.410  21.760  28.850  1.00  0.00            
ATOM     96  H41 BCD     1      31.530  20.920  33.180  1.00  0.00            
ATOM     97  H42 BCD     1      33.250  22.470  33.210  1.00  0.00            
ATOM     98  H43 BCD     1      32.680  23.840  35.030  1.00  0.00            
ATOM     99  H44 BCD     1      31.300  24.860  32.720  1.00  0.00            
ATOM    100  H45 BCD     1      33.300  25.930  32.280  1.00  0.00            
ATOM    101  H46 BCD     1      33.040  23.710  30.620  1.00  0.00            
ATOM    102  H47 BCD     1      30.140  23.220  30.770  1.00  0.00            
ATOM    103  H48 BCD     1      30.320  21.920  28.980  1.00  0.00            
ATOM    104  H49 BCD     1      31.200  23.380  28.580  1.00  0.00            
ATOM    105  H50 BCD     1      32.810  21.410  29.650  1.00  0.00            
ATOM    106  C31 BCD     1      26.430  20.830  35.000  1.00  0.00            
ATOM    107  O26 BCD     1      25.800  21.980  34.540  1.00  0.00            
ATOM    108  C32 BCD     1      27.610  21.220  35.910  1.00  0.00            
ATOM    109  O27 BCD     1      27.140  21.830  37.120  1.00  0.00            
ATOM    110  C33 BCD     1      28.650  22.080  35.230  1.00  0.00            
ATOM    111  C34 BCD     1      29.190  21.310  33.960  1.00  0.00            
ATOM    112  C35 BCD     1      27.930  20.830  33.080  1.00  0.00            
ATOM    113  O28 BCD     1      27.000  20.120  33.910  1.00  0.00            
ATOM    114  C36 BCD     1      28.410  20.090  31.870  1.00  0.00            
ATOM    115  O29 BCD     1      28.970  18.870  32.250  1.00  0.00            
ATOM    116  O30 BCD     1      29.770  22.250  36.070  1.00  0.00            
ATOM    117  H51 BCD     1      25.750  20.140  35.510  1.00  0.00            
ATOM    118  H52 BCD     1      28.060  20.280  36.270  1.00  0.00            
ATOM    119  H53 BCD     1      26.720  22.670  36.900  1.00  0.00            
ATOM    120  H54 BCD     1      28.160  23.040  35.020  1.00  0.00            
ATOM    121  H55 BCD     1      30.430  22.400  35.380  1.00  0.00            
ATOM    122  H56 BCD     1      29.780  20.420  34.220  1.00  0.00            
ATOM    123  H57 BCD     1      27.350  21.660  32.660  1.00  0.00            
ATOM    124  H58 BCD     1      27.540  19.960  31.210  1.00  0.00            
ATOM    125  H59 BCD     1      29.120  20.640  31.240  1.00  0.00            
ATOM    126  H60 BCD     1      28.230  18.390  32.630  1.00  0.00            
ATOM    127  C37 BCD     1      22.390  24.290  34.560  1.00  0.00            
ATOM    128  O31 BCD     1      22.810  25.010  33.350  1.00  0.00            
ATOM    129  C38 BCD     1      23.310  24.480  35.770  1.00  0.00            
ATOM    130  O32 BCD     1      23.440  25.850  36.080  1.00  0.00            
ATOM    131  C39 BCD     1      24.640  23.810  35.580  1.00  0.00            
ATOM    132  O33 BCD     1      25.400  23.780  36.770  1.00  0.00            
ATOM    133  C40 BCD     1      24.490  22.390  35.110  1.00  0.00            
ATOM    134  C41 BCD     1      23.440  22.140  34.040  1.00  0.00            
ATOM    135  O34 BCD     1      22.260  22.940  34.240  1.00  0.00            
ATOM    136  C42 BCD     1      23.020  20.680  33.920  1.00  0.00            
ATOM    137  O35 BCD     1      22.300  20.210  35.060  1.00  0.00            
ATOM    138  H61 BCD     1      21.370  24.650  34.710  1.00  0.00            
ATOM    139  H62 BCD     1      22.730  23.950  36.530  1.00  0.00            
ATOM    140  H63 BCD     1      24.110  25.840  36.770  1.00  0.00            
ATOM    141  H64 BCD     1      25.270  24.360  34.870  1.00  0.00            
ATOM    142  H65 BCD     1      25.480  24.670  37.130  1.00  0.00            
ATOM    143  H66 BCD     1      24.320  21.780  36.010  1.00  0.00            
ATOM    144  H67 BCD     1      23.840  22.440  33.060  1.00  0.00            
ATOM    145  H68 BCD     1      22.490  20.490  32.980  1.00  0.00            
ATOM    146  H69 BCD     1      23.880  20.010  33.830  1.00  0.00            
ATOM    147  H70 BCD     1      21.620  20.890  35.160  1.00  0.00            
ATOM    148  C1  DP7     2      26.430  23.780  27.320  1.00  0.00            
ATOM    149  N1  DP7     2      26.740  24.820  28.340  1.00  0.00            
ATOM    150  C2  DP7     2      25.640  25.350  29.150  1.00  0.00            
ATOM    151  C3  DP7     2      26.170  26.530  30.050  1.00  0.00            
ATOM    152  N2  DP7     2      27.320  26.160  30.930  1.00  0.00            
ATOM    153  C4  DP7     2      27.830  27.310  31.750  1.00  0.00            
ATOM    154  C5  DP7     2      26.710  28.090  32.450  1.00  0.00            
ATOM    155  C6  DP7     2      26.550  29.440  32.130  1.00  0.00            
ATOM    156  C7  DP7     2      25.660  30.280  32.830  1.00  0.00            
ATOM    157  C8  DP7     2      24.860  29.700  33.840  1.00  0.00            
ATOM    158  C9  DP7     2      25.080  28.340  34.240  1.00  0.00            
ATOM    159  C10 DP7     2      25.970  27.560  33.510  1.00  0.00            
ATOM    160  C11 DP7     2      28.910  27.020  32.820  1.00  0.00            
ATOM    161  C12 DP7     2      29.840  28.020  33.050  1.00  0.00            
ATOM    162  C13 DP7     2      30.810  27.870  34.120  1.00  0.00            
ATOM    163  C14 DP7     2      30.730  26.750  34.960  1.00  0.00            
ATOM    164  C15 DP7     2      29.830  25.720  34.680  1.00  0.00            
ATOM    165  C16 DP7     2      28.950  25.850  33.550  1.00  0.00            
ATOM    166  C17 DP7     2      28.450  25.700  29.960  1.00  0.00            
ATOM    167  C18 DP7     2      27.990  24.500  29.120  1.00  0.00            
ATOM    168  H1  DP7     2      25.980  22.860  27.730  1.00  0.00            
ATOM    169  H2  DP7     2      25.660  24.110  26.600  1.00  0.00            
ATOM    170  H3  DP7     2      27.320  23.660  26.690  1.00  0.00            
ATOM    171  H4  DP7     2      25.160  24.540  29.710  1.00  0.00            
ATOM    172  H5  DP7     2      24.780  25.640  28.530  1.00  0.00            
ATOM    173  H6  DP7     2      25.310  26.920  30.610  1.00  0.00            
ATOM    174  H7  DP7     2      26.410  27.350  29.360  1.00  0.00            
ATOM    175  H8  DP7     2      26.960  25.420  31.550  1.00  0.00            
ATOM    176  H9  DP7     2      28.290  27.920  30.970  1.00  0.00            
ATOM    177  H10 DP7     2      27.070  29.830  31.260  1.00  0.00            
ATOM    178  H11 DP7     2      25.660  31.360  32.710  1.00  0.00            
ATOM    179  H12 DP7     2      24.230  30.430  34.350  1.00  0.00            
ATOM    180  H13 DP7     2      24.520  27.920  35.060  1.00  0.00            
ATOM    181  H14 DP7     2      26.080  26.540  33.860  1.00  0.00            
ATOM    182  H15 DP7     2      29.790  28.900  32.410  1.00  0.00            
ATOM    183  H16 DP7     2      31.570  28.580  34.430  1.00  0.00            
ATOM    184  H17 DP7     2      31.360  26.620  35.830  1.00  0.00            
ATOM    185  H18 DP7     2      29.780  24.810  35.280  1.00  0.00            
ATOM    186  H19 DP7     2      28.210  25.090  33.330  1.00  0.00            
ATOM    187  H20 DP7     2      29.290  25.450  30.610  1.00  0.00            
ATOM    188  H21 DP7     2      28.700  26.540  29.300  1.00  0.00            
ATOM    189  H22 DP7     2      28.840  24.230  28.480  1.00  0.00            
ATOM    190  H23 DP7     2      27.710  23.640  29.740  1.00  0.00            
TER
ENDMDL
MODEL        1
ATOM      1  C1  BCD     1      25.110  22.790  25.680  1.00  0.00            
ATOM      2  O1  BCD     1      26.200  22.730  26.570  1.00  0.00            
ATOM      3  C2  BCD     1      25.140  24.150  24.930  1.00  0.00            
ATOM      4  O2  BCD     1      26.300  24.250  24.100  1.00  0.00            
ATOM      5  C3  BCD     1      24.850  25.300  25.880  1.00  0.00            
ATOM      6  O3  BCD     1      24.480  26.390  25.040  1.00  0.00            
ATOM      7  C4  BCD     1      23.700  25.060  26.940  1.00  0.00            
ATOM      8  C5  BCD     1      23.750  23.610  27.510  1.00  0.00            
ATOM      9  O4  BCD     1      23.940  22.590  26.490  1.00  0.00            
ATOM     10  C6  BCD     1      22.550  23.280  28.380  1.00  0.00            
ATOM     11  O5  BCD     1      21.300  23.500  27.730  1.00  0.00            
ATOM     12  H1  BCD     1      25.140  22.000  24.930  1.00  0.00            
ATOM     13  H2  BCD     1      24.230  24.140  24.300  1.00  0.00            
ATOM     14  H3  BCD     1      26.280  25.130  23.710  1.00  0.00            
ATOM     15  H4  BCD     1      25.740  25.440  26.500  1.00  0.00            
ATOM     16  H5  BCD     1      24.130  27.150  25.500  1.00  0.00            
ATOM     17  H6  BCD     1      22.800  25.220  26.340  1.00  0.00            
ATOM     18  H7  BCD     1      24.540  23.570  28.260  1.00  0.00            
ATOM     19  H8  BCD     1      22.740  22.220  28.580  1.00  0.00            
ATOM     20  H9  BCD     1      22.570  23.920  29.270  1.00  0.00            
ATOM     21  H10 BCD     1      20.670  23.500  28.460  1.00  0.00            
ATOM     22  C7  BCD     1      29.340  20.190  27.530  1.00  0.00            
ATOM     23  O6  BCD     1      29.890  21.320  28.110  1.00  0.00            
ATOM     24  C8  BCD     1      29.180  20.460  26.010  1.00  0.00            
ATOM     25  O7  BCD     1      30.450  20.750  25.510  1.00  0.00            
ATOM     26  C9  BCD     1      28.230  21.650  25.850  1.00  0.00            
ATOM     27  O8  BCD     1      28.010  22.130  24.550  1.00  0.00            
ATOM     28  C10 BCD     1      26.910  21.450  26.600  1.00  0.00            
ATOM     29  C11 BCD     1      27.150  20.890  28.020  1.00  0.00            
ATOM     30  O9  BCD     1      28.070  19.890  28.010  1.00  0.00            
ATOM     31  C12 BCD     1      25.910  20.330  28.560  1.00  0.00            
ATOM     32  O10 BCD     1      26.080  20.060  29.930  1.00  0.00            
ATOM     33  H11 BCD     1      29.970  19.320  27.730  1.00  0.00            
ATOM     34  H12 BCD     1      28.860  19.550  25.480  1.00  0.00            
ATOM     35  H13 BCD     1      30.710  21.530  26.010  1.00  0.00            
ATOM     36  H14 BCD     1      28.570  22.530  26.410  1.00  0.00            
ATOM     37  H15 BCD     1      27.340  22.820  24.590  1.00  0.00            
ATOM     38  H16 BCD     1      26.380  20.680  26.030  1.00  0.00            
ATOM     39  H17 BCD     1      27.530  21.690  28.670  1.00  0.00            
ATOM     40  H18 BCD     1      25.240  21.190  28.650  1.00  0.00            
ATOM     41  H19 BCD     1      25.500  19.550  27.900  1.00  0.00            
ATOM     42  H20 BCD     1      25.260  20.240  30.390  1.00  0.00            
ATOM     43  C13 BCD     1      33.420  22.300  30.160  1.00  0.00            
ATOM     44  O11 BCD     1      32.820  23.500  30.710  1.00  0.00            
ATOM     45  C14 BCD     1      33.450  22.340  28.640  1.00  0.00            
ATOM     46  O12 BCD     1      34.160  23.570  28.390  1.00  0.00            
ATOM     47  C15 BCD     1      32.050  22.430  28.080  1.00  0.00            
ATOM     48  O13 BCD     1      31.950  22.650  26.620  1.00  0.00            
ATOM     49  C16 BCD     1      31.250  21.170  28.500  1.00  0.00            
ATOM     50  C17 BCD     1      31.300  21.050  30.010  1.00  0.00            
ATOM     51  O14 BCD     1      32.640  21.170  30.550  1.00  0.00            
ATOM     52  C18 BCD     1      30.740  19.720  30.470  1.00  0.00            
ATOM     53  O15 BCD     1      31.210  18.570  29.800  1.00  0.00            
ATOM     54  H21 BCD     1      34.450  22.230  30.520  1.00  0.00            
ATOM     55  H22 BCD     1      33.950  21.440  28.240  1.00  0.00            
ATOM     56  H23 BCD     1      34.620  23.440  27.560  1.00  0.00            
ATOM     57  H24 BCD     1      31.600  23.300  28.580  1.00  0.00            
ATOM     58  H25 BCD     1      32.540  23.370  26.400  1.00  0.00            
ATOM     59  H26 BCD     1      31.750  20.330  27.990  1.00  0.00            
ATOM     60  H27 BCD     1      30.670  21.800  30.510  1.00  0.00            
ATOM     61  H28 BCD     1      30.760  19.620  31.560  1.00  0.00            
ATOM     62  H29 BCD     1      29.660  19.750  30.300  1.00  0.00            
ATOM     63  H30 BCD     1      30.710  17.830  30.160  1.00  0.00            
ATOM     64  C19 BCD     1      33.370  26.320  33.700  1.00  0.00            
ATOM     65  O16 BCD     1      32.200  26.910  33.400  1.00  0.00            
ATOM     66  C20 BCD     1      34.340  26.390  32.520  1.00  0.00            
ATOM     67  O17 BCD     1      34.330  27.740  32.100  1.00  0.00            
ATOM     68  C21 BCD     1      33.810  25.450  31.380  1.00  0.00            
ATOM     69  O18 BCD     1      34.840  25.390  30.370  1.00  0.00            
ATOM     70  C22 BCD     1      33.500  24.050  31.840  1.00  0.00            
ATOM     71  C23 BCD     1      32.570  24.010  33.090  1.00  0.00            
ATOM     72  O19 BCD     1      33.170  24.910  34.050  1.00  0.00            
ATOM     73  C24 BCD     1      32.450  22.600  33.510  1.00  0.00            
ATOM     74  O20 BCD     1      31.680  22.420  34.680  1.00  0.00            
ATOM     75  H31 BCD     1      33.790  26.750  34.610  1.00  0.00            
ATOM     76  H32 BCD     1      35.330  26.000  32.820  1.00  0.00            
ATOM     77  H33 BCD     1      33.540  28.220  32.360  1.00  0.00            
ATOM     78  H34 BCD     1      32.840  25.860  31.080  1.00  0.00            
ATOM     79  H35 BCD     1      34.670  24.680  29.740  1.00  0.00            
ATOM     80  H36 BCD     1      34.440  23.560  32.130  1.00  0.00            
ATOM     81  H37 BCD     1      31.590  24.320  32.710  1.00  0.00            
ATOM     82  H38 BCD     1      31.900  22.000  32.780  1.00  0.00            
ATOM     83  H39 BCD     1      33.490  22.260  33.640  1.00  0.00            
ATOM     84  H40 BCD     1      30.780  22.140  34.490  1.00  0.00            
ATOM     85  C25 BCD     1      29.160  29.350  34.700  1.00  0.00            
ATOM     86  O21 BCD     1      28.590  29.240  33.420  1.00  0.00            
ATOM     87  C26 BCD     1      30.580  30.020  34.660  1.00  0.00            
ATOM     88  O22 BCD     1      30.480  31.360  34.080  1.00  0.00            
ATOM     89  C27 BCD     1      31.580  29.150  33.930  1.00  0.00            
ATOM     90  O23 BCD     1      32.900  29.720  33.980  1.00  0.00            
ATOM     91  C28 BCD     1      31.540  27.700  34.410  1.00  0.00            
ATOM     92  C29 BCD     1      30.110  27.150  34.530  1.00  0.00            
ATOM     93  O24 BCD     1      29.250  28.040  35.200  1.00  0.00            
ATOM     94  C30 BCD     1      30.100  25.790  35.290  1.00  0.00            
ATOM     95  O25 BCD     1      28.760  25.350  35.270  1.00  0.00            
ATOM     96  H41 BCD     1      28.590  30.010  35.370  1.00  0.00            
ATOM     97  H42 BCD     1      30.840  30.220  35.710  1.00  0.00            
ATOM     98  H43 BCD     1      30.040  31.280  33.230  1.00  0.00            
ATOM     99  H44 BCD     1      31.280  29.100  32.870  1.00  0.00            
ATOM    100  H45 BCD     1      32.830  30.410  33.320  1.00  0.00            
ATOM    101  H46 BCD     1      32.020  27.590  35.390  1.00  0.00            
ATOM    102  H47 BCD     1      29.740  26.860  33.540  1.00  0.00            
ATOM    103  H48 BCD     1      30.740  25.080  34.750  1.00  0.00            
ATOM    104  H49 BCD     1      30.450  26.000  36.300  1.00  0.00            
ATOM    105  H50 BCD     1      28.300  25.770  36.010  1.00  0.00            
ATOM    106  C31 BCD     1      25.180  30.490  31.390  1.00  0.00            
ATOM    107  O26 BCD     1      25.130  29.290  30.700  1.00  0.00            
ATOM    108  C32 BCD     1      26.480  31.280  31.090  1.00  0.00            
ATOM    109  O27 BCD     1      26.670  31.630  29.740  1.00  0.00            
ATOM    110  C33 BCD     1      27.740  30.660  31.650  1.00  0.00            
ATOM    111  C34 BCD     1      27.580  30.180  33.100  1.00  0.00            
ATOM    112  C35 BCD     1      26.190  29.460  33.350  1.00  0.00            
ATOM    113  O28 BCD     1      25.120  30.310  32.790  1.00  0.00            
ATOM    114  C36 BCD     1      25.890  29.180  34.860  1.00  0.00            
ATOM    115  O29 BCD     1      26.020  30.360  35.650  1.00  0.00            
ATOM    116  O30 BCD     1      28.900  31.510  31.530  1.00  0.00            
ATOM    117  H51 BCD     1      24.370  31.140  31.050  1.00  0.00            
ATOM    118  H52 BCD     1      26.450  32.210  31.680  1.00  0.00            
ATOM    119  H53 BCD     1      26.050  31.140  29.190  1.00  0.00            
ATOM    120  H54 BCD     1      27.820  29.770  31.020  1.00  0.00            
ATOM    121  H55 BCD     1      28.740  32.130  30.810  1.00  0.00            
ATOM    122  H56 BCD     1      27.680  31.070  33.740  1.00  0.00            
ATOM    123  H57 BCD     1      26.110  28.560  32.720  1.00  0.00            
ATOM    124  H58 BCD     1      24.860  28.810  34.940  1.00  0.00            
ATOM    125  H59 BCD     1      26.480  28.340  35.270  1.00  0.00            
ATOM    126  H60 BCD     1      25.630  31.000  35.040  1.00  0.00            
ATOM    127  C37 BCD     1      22.870  27.000  28.210  1.00  0.00            
ATOM    128  O31 BCD     1      23.920  26.090  28.000  1.00  0.00            
ATOM    129  C38 BCD     1      23.160  28.420  27.780  1.00  0.00            
ATOM    130  O32 BCD     1      23.400  28.560  26.380  1.00  0.00            
ATOM    131  C39 BCD     1      24.220  29.010  28.600  1.00  0.00            
ATOM    132  O33 BCD     1      24.440  30.320  28.280  1.00  0.00            
ATOM    133  C40 BCD     1      23.840  28.920  30.040  1.00  0.00            
ATOM    134  C41 BCD     1      23.490  27.540  30.530  1.00  0.00            
ATOM    135  O34 BCD     1      22.500  27.090  29.620  1.00  0.00            
ATOM    136  C42 BCD     1      22.880  27.630  31.920  1.00  0.00            
ATOM    137  O35 BCD     1      22.740  26.240  32.430  1.00  0.00            
ATOM    138  H61 BCD     1      21.980  26.650  27.680  1.00  0.00            
ATOM    139  H62 BCD     1      22.230  29.000  27.890  1.00  0.00            
ATOM    140  H63 BCD     1      23.470  29.490  26.150  1.00  0.00            
ATOM    141  H64 BCD     1      25.120  28.420  28.390  1.00  0.00            
ATOM    142  H65 BCD     1      25.040  30.320  27.520  1.00  0.00            
ATOM    143  H66 BCD     1      23.060  29.660  30.270  1.00  0.00            
ATOM    144  H67 BCD     1      24.420  26.940  30.510  1.00  0.00            
ATOM    145  H68 BCD     1      23.550  28.160  32.610  1.00  0.00            
ATOM    146  H69 BCD     1      21.930  28.170  31.850  1.00  0.00            
ATOM    147  H70 BCD     1      22.810  25.680  31.650  1.00  0.00            
ATOM    148  C1  DP7     2      25.760  24.580  32.760  1.00  0.00            
ATOM    149  N1  DP7     2      26.270  25.420  31.720  1.00  0.00            
ATOM    150  C2  DP7     2      27.550  26.040  32.030  1.00  0.00            
ATOM    151  C3  DP7     2      28.160  26.940  31.030  1.00  0.00            
ATOM    152  N2  DP7     2      28.260  26.220  29.630  1.00  0.00            
ATOM    153  C4  DP7     2      28.730  27.180  28.560  1.00  0.00            
ATOM    154  C5  DP7     2      29.980  27.850  28.910  1.00  0.00            
ATOM    155  C6  DP7     2      30.030  29.230  29.100  1.00  0.00            
ATOM    156  C7  DP7     2      31.240  29.840  29.370  1.00  0.00            
ATOM    157  C8  DP7     2      32.440  29.100  29.280  1.00  0.00            
ATOM    158  C9  DP7     2      32.420  27.720  29.170  1.00  0.00            
ATOM    159  C10 DP7     2      31.180  27.080  28.970  1.00  0.00            
ATOM    160  C11 DP7     2      28.910  26.670  27.190  1.00  0.00            
ATOM    161  C12 DP7     2      28.760  27.530  26.080  1.00  0.00            
ATOM    162  C13 DP7     2      28.890  26.990  24.740  1.00  0.00            
ATOM    163  C14 DP7     2      29.470  25.700  24.600  1.00  0.00            
ATOM    164  C15 DP7     2      29.780  24.930  25.720  1.00  0.00            
ATOM    165  C16 DP7     2      29.460  25.360  27.010  1.00  0.00            
ATOM    166  C17 DP7     2      26.890  25.750  29.290  1.00  0.00            
ATOM    167  C18 DP7     2      26.270  24.850  30.390  1.00  0.00            
ATOM    168  H1  DP7     2      26.250  23.600  32.780  1.00  0.00            
ATOM    169  H2  DP7     2      25.980  25.060  33.730  1.00  0.00            
ATOM    170  H3  DP7     2      24.670  24.490  32.720  1.00  0.00            
ATOM    171  H4  DP7     2      28.280  25.300  32.370  1.00  0.00            
ATOM    172  H5  DP7     2      27.460  26.590  32.980  1.00  0.00            
ATOM    173  H6  DP7     2      29.140  27.350  31.270  1.00  0.00            
ATOM    174  H7  DP7     2      27.520  27.810  30.860  1.00  0.00            
ATOM    175  H8  DP7     2      28.990  25.500  29.720  1.00  0.00            
ATOM    176  H9  DP7     2      27.900  27.880  28.500  1.00  0.00            
ATOM    177  H10 DP7     2      29.150  29.870  29.030  1.00  0.00            
ATOM    178  H11 DP7     2      31.320  30.910  29.570  1.00  0.00            
ATOM    179  H12 DP7     2      33.410  29.580  29.310  1.00  0.00            
ATOM    180  H13 DP7     2      33.350  27.150  29.220  1.00  0.00            
ATOM    181  H14 DP7     2      31.080  26.020  28.740  1.00  0.00            
ATOM    182  H15 DP7     2      28.360  28.540  26.120  1.00  0.00            
ATOM    183  H16 DP7     2      28.640  27.530  23.830  1.00  0.00            
ATOM    184  H17 DP7     2      29.700  25.280  23.620  1.00  0.00            
ATOM    185  H18 DP7     2      30.330  24.010  25.500  1.00  0.00            
ATOM    186  H19 DP7     2      29.740  24.730  27.850  1.00  0.00            
ATOM    187  H20 DP7     2      26.850  25.220  28.340  1.00  0.00            
ATOM    188  H21 DP7     2      26.200  26.580  29.140  1.00  0.00            
ATOM    189  H22 DP7     2      25.250  24.500  30.160  1.00  0.00            
ATOM    190  H23 DP7     2      26.880  23.950  30.550  1.00  0.00            
TER
ENDMDL
MODEL        1
ATOM      1  C1  BCD     1      13.140  24.390  23.080  1.00  0.00            
ATOM      2  O1  BCD     1      14.450  24.900  23.100  1.00  0.00            
ATOM      3  C2  BCD     1      12.140  25.540  23.220  1.00  0.00            
ATOM      4  O2  BCD     1      12.430  26.530  22.200  1.00  0.00            
ATOM      5  C3  BCD     1      12.050  26.040  24.640  1.00  0.00            
ATOM      6  O3  BCD     1      11.060  27.010  24.850  1.00  0.00            
ATOM      7  C4  BCD     1      11.830  24.880  25.700  1.00  0.00            
ATOM      8  C5  BCD     1      12.960  23.910  25.400  1.00  0.00            
ATOM      9  O4  BCD     1      12.950  23.460  24.090  1.00  0.00            
ATOM     10  C6  BCD     1      12.870  22.710  26.290  1.00  0.00            
ATOM     11  O5  BCD     1      14.020  21.920  26.340  1.00  0.00            
ATOM     12  H1  BCD     1      12.910  23.950  22.100  1.00  0.00            
ATOM     13  H2  BCD     1      11.200  25.070  22.900  1.00  0.00            
ATOM     14  H3  BCD     1      11.830  27.240  22.450  1.00  0.00            
ATOM     15  H4  BCD     1      13.020  26.530  24.800  1.00  0.00            
ATOM     16  H5  BCD     1      11.320  27.470  25.660  1.00  0.00            
ATOM     17  H6  BCD     1      10.870  24.370  25.560  1.00  0.00            
ATOM     18  H7  BCD     1      13.930  24.370  25.620  1.00  0.00            
ATOM     19  H8  BCD     1      12.660  22.970  27.330  1.00  0.00            
ATOM     20  H9  BCD     1      12.040  22.080  25.960  1.00  0.00            
ATOM     21  H10 BCD     1      14.000  21.320  25.590  1.00  0.00            
ATOM     22  C7  BCD     1      18.080  24.910  21.070  1.00  0.00            
ATOM     23  O6  BCD     1      18.640  25.640  22.230  1.00  0.00            
ATOM     24  C8  BCD     1      16.920  25.590  20.310  1.00  0.00            
ATOM     25  O7  BCD     1      17.340  26.760  19.640  1.00  0.00            
ATOM     26  C9  BCD     1      15.740  25.820  21.310  1.00  0.00            
ATOM     27  O8  BCD     1      14.650  26.470  20.680  1.00  0.00            
ATOM     28  C10 BCD     1      15.260  24.500  21.930  1.00  0.00            
ATOM     29  C11 BCD     1      16.420  23.620  22.470  1.00  0.00            
ATOM     30  O9  BCD     1      17.630  23.680  21.640  1.00  0.00            
ATOM     31  C12 BCD     1      16.000  22.160  22.740  1.00  0.00            
ATOM     32  O10 BCD     1      15.610  21.560  21.480  1.00  0.00            
ATOM     33  H11 BCD     1      18.900  24.690  20.390  1.00  0.00            
ATOM     34  H12 BCD     1      16.560  24.880  19.550  1.00  0.00            
ATOM     35  H13 BCD     1      17.430  27.440  20.320  1.00  0.00            
ATOM     36  H14 BCD     1      16.140  26.460  22.110  1.00  0.00            
ATOM     37  H15 BCD     1      13.920  26.550  21.300  1.00  0.00            
ATOM     38  H16 BCD     1      14.600  24.070  21.170  1.00  0.00            
ATOM     39  H17 BCD     1      16.670  23.870  23.500  1.00  0.00            
ATOM     40  H18 BCD     1      16.860  21.610  23.150  1.00  0.00            
ATOM     41  H19 BCD     1      15.230  22.140  23.520  1.00  0.00            
ATOM     42  H20 BCD     1      15.580  20.600  21.560  1.00  0.00            
ATOM     43  C13 BCD     1      21.590  27.850  23.720  1.00  0.00            
ATOM     44  O11 BCD     1      20.920  27.670  25.010  1.00  0.00            
ATOM     45  C14 BCD     1      20.720  28.610  22.730  1.00  0.00            
ATOM     46  O12 BCD     1      20.430  29.830  23.310  1.00  0.00            
ATOM     47  C15 BCD     1      19.480  27.840  22.440  1.00  0.00            
ATOM     48  O13 BCD     1      18.640  28.470  21.440  1.00  0.00            
ATOM     49  C16 BCD     1      19.820  26.450  21.970  1.00  0.00            
ATOM     50  C17 BCD     1      20.940  25.760  22.770  1.00  0.00            
ATOM     51  O14 BCD     1      22.040  26.570  23.130  1.00  0.00            
ATOM     52  C18 BCD     1      21.410  24.390  22.190  1.00  0.00            
ATOM     53  O15 BCD     1      22.320  23.820  23.160  1.00  0.00            
ATOM     54  H21 BCD     1      22.490  28.430  23.950  1.00  0.00            
ATOM     55  H22 BCD     1      21.270  28.630  21.780  1.00  0.00            
ATOM     56  H23 BCD     1      19.870  30.350  22.740  1.00  0.00            
ATOM     57  H24 BCD     1      18.910  27.750  23.380  1.00  0.00            
ATOM     58  H25 BCD     1      18.360  29.330  21.740  1.00  0.00            
ATOM     59  H26 BCD     1      20.140  26.540  20.920  1.00  0.00            
ATOM     60  H27 BCD     1      20.590  25.370  23.730  1.00  0.00            
ATOM     61  H28 BCD     1      20.570  23.730  21.940  1.00  0.00            
ATOM     62  H29 BCD     1      21.890  24.590  21.220  1.00  0.00            
ATOM     63  H30 BCD     1      21.950  24.020  24.020  1.00  0.00            
ATOM     64  C19 BCD     1      22.100  28.070  29.050  1.00  0.00            
ATOM     65  O16 BCD     1      20.790  28.080  29.610  1.00  0.00            
ATOM     66  C20 BCD     1      22.450  29.250  28.070  1.00  0.00            
ATOM     67  O17 BCD     1      22.160  30.440  28.760  1.00  0.00            
ATOM     68  C21 BCD     1      21.580  29.200  26.840  1.00  0.00            
ATOM     69  O18 BCD     1      21.750  30.340  25.880  1.00  0.00            
ATOM     70  C22 BCD     1      21.820  27.820  26.160  1.00  0.00            
ATOM     71  C23 BCD     1      21.390  26.790  27.200  1.00  0.00            
ATOM     72  O19 BCD     1      22.270  26.850  28.300  1.00  0.00            
ATOM     73  C24 BCD     1      21.440  25.310  26.730  1.00  0.00            
ATOM     74  O20 BCD     1      22.630  25.040  25.980  1.00  0.00            
ATOM     75  H31 BCD     1      22.860  28.170  29.840  1.00  0.00            
ATOM     76  H32 BCD     1      23.520  29.210  27.820  1.00  0.00            
ATOM     77  H33 BCD     1      22.790  31.090  28.430  1.00  0.00            
ATOM     78  H34 BCD     1      20.530  29.160  27.160  1.00  0.00            
ATOM     79  H35 BCD     1      21.350  30.010  25.070  1.00  0.00            
ATOM     80  H36 BCD     1      22.860  27.690  25.850  1.00  0.00            
ATOM     81  H37 BCD     1      20.340  26.970  27.470  1.00  0.00            
ATOM     82  H38 BCD     1      21.360  24.590  27.550  1.00  0.00            
ATOM     83  H39 BCD     1      20.570  25.180  26.060  1.00  0.00            
ATOM     84  H40 BCD     1      23.320  24.920  26.630  1.00  0.00            
ATOM     85  C25 BCD     1      18.560  28.100  32.890  1.00  0.00            
ATOM     86  O21 BCD     1      17.410  27.800  32.090  1.00  0.00            
ATOM     87  C26 BCD     1      19.240  29.420  32.610  1.00  0.00            
ATOM     88  O22 BCD     1      18.260  30.470  32.740  1.00  0.00            
ATOM     89  C27 BCD     1      19.780  29.440  31.240  1.00  0.00            
ATOM     90  O23 BCD     1      20.410  30.700  30.950  1.00  0.00            
ATOM     91  C28 BCD     1      20.750  28.250  30.960  1.00  0.00            
ATOM     92  C29 BCD     1      20.150  26.980  31.460  1.00  0.00            
ATOM     93  O24 BCD     1      19.510  27.070  32.720  1.00  0.00            
ATOM     94  C30 BCD     1      21.140  25.780  31.530  1.00  0.00            
ATOM     95  O25 BCD     1      22.390  26.100  32.200  1.00  0.00            
ATOM     96  H41 BCD     1      18.230  28.090  33.930  1.00  0.00            
ATOM     97  H42 BCD     1      20.110  29.530  33.270  1.00  0.00            
ATOM     98  H43 BCD     1      18.660  31.180  32.250  1.00  0.00            
ATOM     99  H44 BCD     1      18.920  29.290  30.570  1.00  0.00            
ATOM    100  H45 BCD     1      20.820  30.630  30.090  1.00  0.00            
ATOM    101  H46 BCD     1      21.740  28.370  31.410  1.00  0.00            
ATOM    102  H47 BCD     1      19.320  26.650  30.820  1.00  0.00            
ATOM    103  H48 BCD     1      20.690  24.920  32.040  1.00  0.00            
ATOM    104  H49 BCD     1      21.390  25.500  30.500  1.00  0.00            
ATOM    105  H50 BCD     1      23.080  25.830  31.590  1.00  0.00            
ATOM    106  C31 BCD     1      13.590  26.460  32.350  1.00  0.00            
ATOM    107  O26 BCD     1      13.480  26.530  30.910  1.00  0.00            
ATOM    108  C32 BCD     1      13.910  27.860  32.960  1.00  0.00            
ATOM    109  O27 BCD     1      12.900  28.840  32.680  1.00  0.00            
ATOM    110  C33 BCD     1      15.180  28.310  32.360  1.00  0.00            
ATOM    111  C34 BCD     1      16.280  27.300  32.750  1.00  0.00            
ATOM    112  C35 BCD     1      15.990  25.910  32.240  1.00  0.00            
ATOM    113  O28 BCD     1      14.740  25.520  32.650  1.00  0.00            
ATOM    114  C36 BCD     1      16.950  24.860  32.730  1.00  0.00            
ATOM    115  O29 BCD     1      16.680  24.660  34.120  1.00  0.00            
ATOM    116  O30 BCD     1      15.420  29.700  32.760  1.00  0.00            
ATOM    117  H51 BCD     1      12.710  26.020  32.820  1.00  0.00            
ATOM    118  H52 BCD     1      13.850  27.720  34.050  1.00  0.00            
ATOM    119  H53 BCD     1      13.190  29.620  33.150  1.00  0.00            
ATOM    120  H54 BCD     1      15.090  28.230  31.270  1.00  0.00            
ATOM    121  H55 BCD     1      16.360  29.890  32.750  1.00  0.00            
ATOM    122  H56 BCD     1      16.330  27.130  33.830  1.00  0.00            
ATOM    123  H57 BCD     1      16.050  25.950  31.150  1.00  0.00            
ATOM    124  H58 BCD     1      16.740  23.960  32.130  1.00  0.00            
ATOM    125  H59 BCD     1      18.000  25.130  32.540  1.00  0.00            
ATOM    126  H60 BCD     1      15.850  25.060  34.400  1.00  0.00            
ATOM    127  C37 BCD     1      10.920  25.670  27.830  1.00  0.00            
ATOM    128  O31 BCD     1      12.050  25.390  27.010  1.00  0.00            
ATOM    129  C38 BCD     1      11.020  27.150  28.280  1.00  0.00            
ATOM    130  O32 BCD     1      10.990  28.100  27.230  1.00  0.00            
ATOM    131  C39 BCD     1      12.160  27.380  29.230  1.00  0.00            
ATOM    132  O33 BCD     1      12.150  28.730  29.740  1.00  0.00            
ATOM    133  C40 BCD     1      12.200  26.340  30.300  1.00  0.00            
ATOM    134  C41 BCD     1      12.210  24.870  29.770  1.00  0.00            
ATOM    135  O34 BCD     1      10.970  24.760  28.950  1.00  0.00            
ATOM    136  C42 BCD     1      12.130  23.840  30.880  1.00  0.00            
ATOM    137  O35 BCD     1      12.090  22.520  30.410  1.00  0.00            
ATOM    138  H61 BCD     1      10.030  25.510  27.210  1.00  0.00            
ATOM    139  H62 BCD     1      10.090  27.400  28.810  1.00  0.00            
ATOM    140  H63 BCD     1      11.270  28.950  27.580  1.00  0.00            
ATOM    141  H64 BCD     1      13.120  27.270  28.700  1.00  0.00            
ATOM    142  H65 BCD     1      12.660  28.660  30.560  1.00  0.00            
ATOM    143  H66 BCD     1      11.290  26.410  30.920  1.00  0.00            
ATOM    144  H67 BCD     1      13.050  24.730  29.080  1.00  0.00            
ATOM    145  H68 BCD     1      13.030  24.000  31.490  1.00  0.00            
ATOM    146  H69 BCD     1      11.210  24.150  31.400  1.00  0.00            
ATOM    147  H70 BCD     1      12.960  22.140  30.320  1.00  0.00            
ATOM    148  C1  DP7     2      17.370  23.100  29.560  1.00  0.00            
ATOM    149  N1  DP7     2      16.940  24.480  29.160  1.00  0.00            
ATOM    150  C2  DP7     2      18.040  25.350  28.590  1.00  0.00            
ATOM    151  C3  DP7     2      17.500  26.800  28.430  1.00  0.00            
ATOM    152  N2  DP7     2      16.430  26.900  27.410  1.00  0.00            
ATOM    153  C4  DP7     2      15.840  28.290  27.340  1.00  0.00            
ATOM    154  C5  DP7     2      16.860  29.380  27.480  1.00  0.00            
ATOM    155  C6  DP7     2      16.970  30.100  28.660  1.00  0.00            
ATOM    156  C7  DP7     2      17.790  31.240  28.730  1.00  0.00            
ATOM    157  C8  DP7     2      18.660  31.550  27.650  1.00  0.00            
ATOM    158  C9  DP7     2      18.640  30.750  26.460  1.00  0.00            
ATOM    159  C10 DP7     2      17.740  29.650  26.430  1.00  0.00            
ATOM    160  C11 DP7     2      14.930  28.570  26.150  1.00  0.00            
ATOM    161  C12 DP7     2      14.080  29.710  26.220  1.00  0.00            
ATOM    162  C13 DP7     2      13.300  30.220  25.180  1.00  0.00            
ATOM    163  C14 DP7     2      13.550  29.610  23.930  1.00  0.00            
ATOM    164  C15 DP7     2      14.450  28.520  23.780  1.00  0.00            
ATOM    165  C16 DP7     2      15.150  28.010  24.840  1.00  0.00            
ATOM    166  C17 DP7     2      15.310  25.890  27.840  1.00  0.00            
ATOM    167  C18 DP7     2      15.830  24.450  28.190  1.00  0.00            
ATOM    168  H1  DP7     2      16.610  22.460  30.030  1.00  0.00            
ATOM    169  H2  DP7     2      17.740  22.640  28.640  1.00  0.00            
ATOM    170  H3  DP7     2      18.100  23.120  30.380  1.00  0.00            
ATOM    171  H4  DP7     2      18.250  24.920  27.600  1.00  0.00            
ATOM    172  H5  DP7     2      18.920  25.380  29.250  1.00  0.00            
ATOM    173  H6  DP7     2      18.320  27.410  28.040  1.00  0.00            
ATOM    174  H7  DP7     2      17.080  27.260  29.320  1.00  0.00            
ATOM    175  H8  DP7     2      16.850  26.600  26.520  1.00  0.00            
ATOM    176  H9  DP7     2      15.190  28.400  28.210  1.00  0.00            
ATOM    177  H10 DP7     2      16.310  29.890  29.490  1.00  0.00            
ATOM    178  H11 DP7     2      17.910  31.800  29.660  1.00  0.00            
ATOM    179  H12 DP7     2      19.370  32.380  27.710  1.00  0.00            
ATOM    180  H13 DP7     2      19.310  30.950  25.630  1.00  0.00            
ATOM    181  H14 DP7     2      17.660  29.060  25.520  1.00  0.00            
ATOM    182  H15 DP7     2      14.020  30.140  27.210  1.00  0.00            
ATOM    183  H16 DP7     2      12.590  31.040  25.210  1.00  0.00            
ATOM    184  H17 DP7     2      13.140  29.960  22.980  1.00  0.00            
ATOM    185  H18 DP7     2      14.540  28.120  22.770  1.00  0.00            
ATOM    186  H19 DP7     2      15.830  27.170  24.700  1.00  0.00            
ATOM    187  H20 DP7     2      14.550  25.840  27.050  1.00  0.00            
ATOM    188  H21 DP7     2      14.800  26.240  28.740  1.00  0.00            
ATOM    189  H22 DP7     2      15.100  23.720  28.560  1.00  0.00            
ATOM    190  H23 DP7     2      16.270  24.010  27.280  1.00  0.00            
TER
ENDMDL
MODEL        1
ATOM      1  C1  BCD     1      19.580  20.100  32.200  1.00  0.00            
ATOM      2  O1  BCD     1      20.460  21.170  32.280  1.00  0.00            
ATOM      3  C2  BCD     1      19.390  19.530  33.600  1.00  0.00            
ATOM      4  O2  BCD     1      18.710  20.420  34.500  1.00  0.00            
ATOM      5  C3  BCD     1      20.610  18.770  34.180  1.00  0.00            
ATOM      6  O3  BCD     1      20.250  18.000  35.250  1.00  0.00            
ATOM      7  C4  BCD     1      21.330  17.950  33.080  1.00  0.00            
ATOM      8  C5  BCD     1      21.410  18.650  31.720  1.00  0.00            
ATOM      9  O4  BCD     1      20.160  19.150  31.360  1.00  0.00            
ATOM     10  C6  BCD     1      21.960  17.840  30.600  1.00  0.00            
ATOM     11  O5  BCD     1      21.470  16.490  30.480  1.00  0.00            
ATOM     12  H1  BCD     1      18.650  20.420  31.710  1.00  0.00            
ATOM     13  H2  BCD     1      18.670  18.730  33.370  1.00  0.00            
ATOM     14  H3  BCD     1      19.150  21.270  34.380  1.00  0.00            
ATOM     15  H4  BCD     1      21.310  19.560  34.490  1.00  0.00            
ATOM     16  H5  BCD     1      20.990  17.520  35.640  1.00  0.00            
ATOM     17  H6  BCD     1      20.730  17.030  32.970  1.00  0.00            
ATOM     18  H7  BCD     1      22.120  19.480  31.780  1.00  0.00            
ATOM     19  H8  BCD     1      21.830  18.430  29.680  1.00  0.00            
ATOM     20  H9  BCD     1      23.050  17.910  30.710  1.00  0.00            
ATOM     21  H10 BCD     1      20.540  16.430  30.690  1.00  0.00            
ATOM     22  C7  BCD     1      20.720  25.010  30.910  1.00  0.00            
ATOM     23  O6  BCD     1      22.100  24.920  31.240  1.00  0.00            
ATOM     24  C8  BCD     1      19.970  24.900  32.200  1.00  0.00            
ATOM     25  O7  BCD     1      20.230  26.080  32.920  1.00  0.00            
ATOM     26  C9  BCD     1      20.360  23.530  32.840  1.00  0.00            
ATOM     27  O8  BCD     1      19.680  23.270  34.070  1.00  0.00            
ATOM     28  C10 BCD     1      19.880  22.440  31.810  1.00  0.00            
ATOM     29  C11 BCD     1      20.570  22.660  30.480  1.00  0.00            
ATOM     30  O9  BCD     1      20.260  23.940  30.070  1.00  0.00            
ATOM     31  C12 BCD     1      20.370  21.750  29.310  1.00  0.00            
ATOM     32  O10 BCD     1      18.980  21.740  28.940  1.00  0.00            
ATOM     33  H11 BCD     1      20.540  25.970  30.420  1.00  0.00            
ATOM     34  H12 BCD     1      18.900  24.770  31.980  1.00  0.00            
ATOM     35  H13 BCD     1      19.440  26.030  33.460  1.00  0.00            
ATOM     36  H14 BCD     1      21.440  23.430  32.970  1.00  0.00            
ATOM     37  H15 BCD     1      20.100  23.840  34.720  1.00  0.00            
ATOM     38  H16 BCD     1      18.780  22.390  31.750  1.00  0.00            
ATOM     39  H17 BCD     1      21.660  22.640  30.600  1.00  0.00            
ATOM     40  H18 BCD     1      20.990  22.120  28.490  1.00  0.00            
ATOM     41  H19 BCD     1      20.790  20.740  29.460  1.00  0.00            
ATOM     42  H20 BCD     1      18.770  20.960  28.430  1.00  0.00            
ATOM     43  C13 BCD     1      25.780  26.870  30.520  1.00  0.00            
ATOM     44  O11 BCD     1      26.480  26.110  31.470  1.00  0.00            
ATOM     45  C14 BCD     1      24.580  27.660  31.080  1.00  0.00            
ATOM     46  O12 BCD     1      25.110  28.640  31.980  1.00  0.00            
ATOM     47  C15 BCD     1      23.540  26.770  31.690  1.00  0.00            
ATOM     48  O13 BCD     1      22.400  27.520  32.240  1.00  0.00            
ATOM     49  C16 BCD     1      23.010  25.800  30.620  1.00  0.00            
ATOM     50  C17 BCD     1      24.280  25.020  30.140  1.00  0.00            
ATOM     51  O14 BCD     1      25.240  25.960  29.600  1.00  0.00            
ATOM     52  C18 BCD     1      23.900  24.050  29.100  1.00  0.00            
ATOM     53  O15 BCD     1      24.830  22.980  29.120  1.00  0.00            
ATOM     54  H21 BCD     1      26.440  27.520  29.940  1.00  0.00            
ATOM     55  H22 BCD     1      24.170  28.210  30.220  1.00  0.00            
ATOM     56  H23 BCD     1      25.260  29.510  31.610  1.00  0.00            
ATOM     57  H24 BCD     1      24.150  26.260  32.440  1.00  0.00            
ATOM     58  H25 BCD     1      21.750  26.930  32.630  1.00  0.00            
ATOM     59  H26 BCD     1      22.500  26.320  29.800  1.00  0.00            
ATOM     60  H27 BCD     1      24.630  24.490  31.030  1.00  0.00            
ATOM     61  H28 BCD     1      22.860  23.700  29.170  1.00  0.00            
ATOM     62  H29 BCD     1      23.970  24.630  28.170  1.00  0.00            
ATOM     63  H30 BCD     1      25.730  23.320  29.080  1.00  0.00            
ATOM     64  C19 BCD     1      29.930  25.930  33.570  1.00  0.00            
ATOM     65  O16 BCD     1      29.660  24.540  33.580  1.00  0.00            
ATOM     66  C20 BCD     1      28.910  26.830  34.240  1.00  0.00            
ATOM     67  O17 BCD     1      28.810  26.480  35.610  1.00  0.00            
ATOM     68  C21 BCD     1      27.560  26.730  33.560  1.00  0.00            
ATOM     69  O18 BCD     1      26.700  27.760  34.020  1.00  0.00            
ATOM     70  C22 BCD     1      27.670  26.740  31.980  1.00  0.00            
ATOM     71  C23 BCD     1      28.850  25.960  31.490  1.00  0.00            
ATOM     72  O19 BCD     1      30.000  26.320  32.220  1.00  0.00            
ATOM     73  C24 BCD     1      29.070  26.340  29.980  1.00  0.00            
ATOM     74  O20 BCD     1      29.810  25.300  29.500  1.00  0.00            
ATOM     75  H31 BCD     1      30.930  26.190  33.930  1.00  0.00            
ATOM     76  H32 BCD     1      29.350  27.820  34.090  1.00  0.00            
ATOM     77  H33 BCD     1      28.490  27.240  36.110  1.00  0.00            
ATOM     78  H34 BCD     1      27.180  25.760  33.890  1.00  0.00            
ATOM     79  H35 BCD     1      26.160  27.960  33.240  1.00  0.00            
ATOM     80  H36 BCD     1      27.670  27.790  31.640  1.00  0.00            
ATOM     81  H37 BCD     1      28.540  24.910  31.510  1.00  0.00            
ATOM     82  H38 BCD     1      28.100  26.430  29.470  1.00  0.00            
ATOM     83  H39 BCD     1      29.540  27.330  29.930  1.00  0.00            
ATOM     84  H40 BCD     1      30.700  25.650  29.590  1.00  0.00            
ATOM     85  C25 BCD     1      30.910  20.880  35.030  1.00  0.00            
ATOM     86  O21 BCD     1      29.600  20.360  35.150  1.00  0.00            
ATOM     87  C26 BCD     1      31.150  22.150  35.920  1.00  0.00            
ATOM     88  O22 BCD     1      31.180  21.720  37.280  1.00  0.00            
ATOM     89  C27 BCD     1      30.310  23.360  35.540  1.00  0.00            
ATOM     90  O23 BCD     1      30.590  24.560  36.380  1.00  0.00            
ATOM     91  C28 BCD     1      30.650  23.660  34.080  1.00  0.00            
ATOM     92  C29 BCD     1      30.550  22.420  33.120  1.00  0.00            
ATOM     93  O24 BCD     1      31.160  21.260  33.700  1.00  0.00            
ATOM     94  C30 BCD     1      30.900  22.860  31.670  1.00  0.00            
ATOM     95  O25 BCD     1      32.290  23.260  31.480  1.00  0.00            
ATOM     96  H41 BCD     1      31.720  20.180  35.240  1.00  0.00            
ATOM     97  H42 BCD     1      32.210  22.400  35.730  1.00  0.00            
ATOM     98  H43 BCD     1      30.420  21.140  37.430  1.00  0.00            
ATOM     99  H44 BCD     1      29.300  22.940  35.630  1.00  0.00            
ATOM    100  H45 BCD     1      29.870  25.190  36.260  1.00  0.00            
ATOM    101  H46 BCD     1      31.630  24.160  34.030  1.00  0.00            
ATOM    102  H47 BCD     1      29.470  22.250  33.220  1.00  0.00            
ATOM    103  H48 BCD     1      30.760  22.050  30.940  1.00  0.00            
ATOM    104  H49 BCD     1      30.230  23.660  31.350  1.00  0.00            
ATOM    105  H50 BCD     1      32.260  24.020  30.890  1.00  0.00            
ATOM    106  C31 BCD     1      27.650  16.940  36.310  1.00  0.00            
ATOM    107  O26 BCD     1      26.680  17.500  35.440  1.00  0.00            
ATOM    108  C32 BCD     1      27.950  17.960  37.470  1.00  0.00            
ATOM    109  O27 BCD     1      26.840  18.050  38.400  1.00  0.00            
ATOM    110  C33 BCD     1      28.460  19.270  36.860  1.00  0.00            
ATOM    111  C34 BCD     1      29.590  19.120  35.870  1.00  0.00            
ATOM    112  C35 BCD     1      29.480  17.970  34.960  1.00  0.00            
ATOM    113  O28 BCD     1      28.850  16.800  35.570  1.00  0.00            
ATOM    114  C36 BCD     1      30.870  17.570  34.350  1.00  0.00            
ATOM    115  O29 BCD     1      31.800  17.110  35.410  1.00  0.00            
ATOM    116  O30 BCD     1      28.970  20.190  37.890  1.00  0.00            
ATOM    117  H51 BCD     1      27.330  15.920  36.580  1.00  0.00            
ATOM    118  H52 BCD     1      28.810  17.590  38.050  1.00  0.00            
ATOM    119  H53 BCD     1      26.900  17.340  39.040  1.00  0.00            
ATOM    120  H54 BCD     1      27.620  19.700  36.300  1.00  0.00            
ATOM    121  H55 BCD     1      28.430  20.190  38.690  1.00  0.00            
ATOM    122  H56 BCD     1      30.540  19.000  36.420  1.00  0.00            
ATOM    123  H57 BCD     1      28.820  18.290  34.140  1.00  0.00            
ATOM    124  H58 BCD     1      30.710  16.740  33.640  1.00  0.00            
ATOM    125  H59 BCD     1      31.310  18.350  33.720  1.00  0.00            
ATOM    126  H60 BCD     1      32.590  17.640  35.300  1.00  0.00            
ATOM    127  C37 BCD     1      23.060  16.430  33.780  1.00  0.00            
ATOM    128  O31 BCD     1      22.700  17.770  33.520  1.00  0.00            
ATOM    129  C38 BCD     1      23.200  16.110  35.290  1.00  0.00            
ATOM    130  O32 BCD     1      22.100  16.490  36.200  1.00  0.00            
ATOM    131  C39 BCD     1      24.400  16.960  35.760  1.00  0.00            
ATOM    132  O33 BCD     1      24.590  16.870  37.220  1.00  0.00            
ATOM    133  C40 BCD     1      25.700  16.600  34.940  1.00  0.00            
ATOM    134  C41 BCD     1      25.450  16.870  33.490  1.00  0.00            
ATOM    135  O34 BCD     1      24.310  16.160  33.040  1.00  0.00            
ATOM    136  C42 BCD     1      26.600  16.410  32.670  1.00  0.00            
ATOM    137  O35 BCD     1      26.360  16.750  31.260  1.00  0.00            
ATOM    138  H61 BCD     1      22.280  15.840  33.280  1.00  0.00            
ATOM    139  H62 BCD     1      23.560  15.080  35.340  1.00  0.00            
ATOM    140  H63 BCD     1      22.390  16.130  37.050  1.00  0.00            
ATOM    141  H64 BCD     1      24.120  17.980  35.480  1.00  0.00            
ATOM    142  H65 BCD     1      25.250  17.500  37.520  1.00  0.00            
ATOM    143  H66 BCD     1      26.110  15.590  35.120  1.00  0.00            
ATOM    144  H67 BCD     1      25.350  17.940  33.280  1.00  0.00            
ATOM    145  H68 BCD     1      27.390  17.070  33.040  1.00  0.00            
ATOM    146  H69 BCD     1      26.690  15.330  32.840  1.00  0.00            
ATOM    147  H70 BCD     1      27.080  16.350  30.770  1.00  0.00            
ATOM    148  C1  DP7     2      27.820  20.940  30.520  1.00  0.00            
ATOM    149  N1  DP7     2      27.400  21.340  31.880  1.00  0.00            
ATOM    150  C2  DP7     2      26.730  22.660  31.950  1.00  0.00            
ATOM    151  C3  DP7     2      26.620  23.090  33.380  1.00  0.00            
ATOM    152  N2  DP7     2      25.780  22.110  34.160  1.00  0.00            
ATOM    153  C4  DP7     2      25.690  22.470  35.650  1.00  0.00            
ATOM    154  C5  DP7     2      25.390  23.940  35.940  1.00  0.00            
ATOM    155  C6  DP7     2      26.100  24.670  36.910  1.00  0.00            
ATOM    156  C7  DP7     2      25.840  26.040  37.010  1.00  0.00            
ATOM    157  C8  DP7     2      24.870  26.650  36.230  1.00  0.00            
ATOM    158  C9  DP7     2      24.090  25.900  35.330  1.00  0.00            
ATOM    159  C10 DP7     2      24.340  24.530  35.240  1.00  0.00            
ATOM    160  C11 DP7     2      24.730  21.600  36.350  1.00  0.00            
ATOM    161  C12 DP7     2      25.240  21.010  37.540  1.00  0.00            
ATOM    162  C13 DP7     2      24.390  20.260  38.400  1.00  0.00            
ATOM    163  C14 DP7     2      23.050  20.090  38.080  1.00  0.00            
ATOM    164  C15 DP7     2      22.550  20.600  36.830  1.00  0.00            
ATOM    165  C16 DP7     2      23.400  21.370  36.050  1.00  0.00            
ATOM    166  C17 DP7     2      26.450  20.720  34.080  1.00  0.00            
ATOM    167  C18 DP7     2      26.650  20.260  32.650  1.00  0.00            
ATOM    168  H1  DP7     2      26.930  21.140  29.910  1.00  0.00            
ATOM    169  H2  DP7     2      28.700  21.550  30.270  1.00  0.00            
ATOM    170  H3  DP7     2      28.100  19.880  30.440  1.00  0.00            
ATOM    171  H4  DP7     2      25.710  22.580  31.550  1.00  0.00            
ATOM    172  H5  DP7     2      27.310  23.330  31.300  1.00  0.00            
ATOM    173  H6  DP7     2      26.250  24.110  33.500  1.00  0.00            
ATOM    174  H7  DP7     2      27.630  23.130  33.790  1.00  0.00            
ATOM    175  H8  DP7     2      24.780  22.080  33.910  1.00  0.00            
ATOM    176  H9  DP7     2      26.720  22.290  35.980  1.00  0.00            
ATOM    177  H10 DP7     2      26.830  24.190  37.550  1.00  0.00            
ATOM    178  H11 DP7     2      26.470  26.630  37.680  1.00  0.00            
ATOM    179  H12 DP7     2      24.680  27.710  36.320  1.00  0.00            
ATOM    180  H13 DP7     2      23.350  26.350  34.680  1.00  0.00            
ATOM    181  H14 DP7     2      23.590  24.000  34.650  1.00  0.00            
ATOM    182  H15 DP7     2      26.240  21.260  37.880  1.00  0.00            
ATOM    183  H16 DP7     2      24.760  19.980  39.390  1.00  0.00            
ATOM    184  H17 DP7     2      22.420  19.500  38.750  1.00  0.00            
ATOM    185  H18 DP7     2      21.500  20.620  36.540  1.00  0.00            
ATOM    186  H19 DP7     2      23.020  21.890  35.170  1.00  0.00            
ATOM    187  H20 DP7     2      25.890  19.930  34.570  1.00  0.00            
ATOM    188  H21 DP7     2      27.470  20.640  34.460  1.00  0.00            
ATOM    189  H22 DP7     2      27.160  19.290  32.610  1.00  0.00            
ATOM    190  H23 DP7     2      25.660  20.150  32.180  1.00  0.00            
TER
ENDMDL
MODEL        1
ATOM      1  C1  BCD     1      21.030  28.260  28.850  1.00  0.00            
ATOM      2  O1  BCD     1      21.990  28.570  29.790  1.00  0.00            
ATOM      3  C2  BCD     1      20.020  27.220  29.480  1.00  0.00            
ATOM      4  O2  BCD     1      19.420  27.730  30.700  1.00  0.00            
ATOM      5  C3  BCD     1      20.760  25.960  29.870  1.00  0.00            
ATOM      6  O3  BCD     1      19.940  25.040  30.560  1.00  0.00            
ATOM      7  C4  BCD     1      21.500  25.400  28.700  1.00  0.00            
ATOM      8  C5  BCD     1      22.390  26.480  27.980  1.00  0.00            
ATOM      9  O4  BCD     1      21.720  27.710  27.760  1.00  0.00            
ATOM     10  C6  BCD     1      22.960  26.030  26.630  1.00  0.00            
ATOM     11  O5  BCD     1      21.920  25.700  25.730  1.00  0.00            
ATOM     12  H1  BCD     1      20.600  29.160  28.400  1.00  0.00            
ATOM     13  H2  BCD     1      19.260  26.880  28.760  1.00  0.00            
ATOM     14  H3  BCD     1      18.920  27.000  31.090  1.00  0.00            
ATOM     15  H4  BCD     1      21.520  26.280  30.600  1.00  0.00            
ATOM     16  H5  BCD     1      20.380  24.200  30.730  1.00  0.00            
ATOM     17  H6  BCD     1      20.730  24.980  28.040  1.00  0.00            
ATOM     18  H7  BCD     1      23.270  26.720  28.580  1.00  0.00            
ATOM     19  H8  BCD     1      23.670  26.700  26.140  1.00  0.00            
ATOM     20  H9  BCD     1      23.440  25.060  26.850  1.00  0.00            
ATOM     21  H10 BCD     1      22.400  25.630  24.890  1.00  0.00            
ATOM     22  C7  BCD     1      23.780  31.260  32.270  1.00  0.00            
ATOM     23  O6  BCD     1      25.050  30.630  31.990  1.00  0.00            
ATOM     24  C8  BCD     1      22.830  30.220  32.930  1.00  0.00            
ATOM     25  O7  BCD     1      23.510  29.670  33.970  1.00  0.00            
ATOM     26  C9  BCD     1      22.280  29.120  32.010  1.00  0.00            
ATOM     27  O8  BCD     1      21.150  28.520  32.650  1.00  0.00            
ATOM     28  C10 BCD     1      21.920  29.730  30.610  1.00  0.00            
ATOM     29  C11 BCD     1      22.920  30.740  30.090  1.00  0.00            
ATOM     30  O9  BCD     1      23.190  31.740  31.080  1.00  0.00            
ATOM     31  C12 BCD     1      22.440  31.410  28.750  1.00  0.00            
ATOM     32  O10 BCD     1      21.130  32.070  28.910  1.00  0.00            
ATOM     33  H11 BCD     1      23.990  32.140  32.890  1.00  0.00            
ATOM     34  H12 BCD     1      21.960  30.740  33.360  1.00  0.00            
ATOM     35  H13 BCD     1      22.930  29.060  34.450  1.00  0.00            
ATOM     36  H14 BCD     1      23.080  28.400  31.810  1.00  0.00            
ATOM     37  H15 BCD     1      20.570  28.150  31.980  1.00  0.00            
ATOM     38  H16 BCD     1      20.880  30.060  30.580  1.00  0.00            
ATOM     39  H17 BCD     1      23.860  30.200  29.920  1.00  0.00            
ATOM     40  H18 BCD     1      23.200  32.160  28.520  1.00  0.00            
ATOM     41  H19 BCD     1      22.400  30.750  27.880  1.00  0.00            
ATOM     42  H20 BCD     1      20.490  31.610  28.370  1.00  0.00            
ATOM     43  C13 BCD     1      29.010  31.380  32.570  1.00  0.00            
ATOM     44  O11 BCD     1      29.280  29.980  32.250  1.00  0.00            
ATOM     45  C14 BCD     1      28.120  31.560  33.810  1.00  0.00            
ATOM     46  O12 BCD     1      28.740  31.010  34.920  1.00  0.00            
ATOM     47  C15 BCD     1      26.810  30.890  33.500  1.00  0.00            
ATOM     48  O13 BCD     1      25.910  30.940  34.620  1.00  0.00            
ATOM     49  C16 BCD     1      26.150  31.510  32.260  1.00  0.00            
ATOM     50  C17 BCD     1      27.120  31.390  31.110  1.00  0.00            
ATOM     51  O14 BCD     1      28.460  31.910  31.400  1.00  0.00            
ATOM     52  C18 BCD     1      26.640  32.010  29.830  1.00  0.00            
ATOM     53  O15 BCD     1      26.530  33.460  29.950  1.00  0.00            
ATOM     54  H21 BCD     1      29.940  31.880  32.840  1.00  0.00            
ATOM     55  H22 BCD     1      27.940  32.620  34.020  1.00  0.00            
ATOM     56  H23 BCD     1      28.280  31.340  35.690  1.00  0.00            
ATOM     57  H24 BCD     1      27.000  29.810  33.370  1.00  0.00            
ATOM     58  H25 BCD     1      25.090  30.500  34.380  1.00  0.00            
ATOM     59  H26 BCD     1      25.910  32.560  32.500  1.00  0.00            
ATOM     60  H27 BCD     1      27.250  30.300  30.980  1.00  0.00            
ATOM     61  H28 BCD     1      27.330  31.770  29.010  1.00  0.00            
ATOM     62  H29 BCD     1      25.640  31.580  29.660  1.00  0.00            
ATOM     63  H30 BCD     1      27.380  33.860  30.150  1.00  0.00            
ATOM     64  C19 BCD     1      32.200  27.320  31.670  1.00  0.00            
ATOM     65  O16 BCD     1      31.160  26.340  31.710  1.00  0.00            
ATOM     66  C20 BCD     1      32.360  28.090  33.030  1.00  0.00            
ATOM     67  O17 BCD     1      32.800  27.160  34.080  1.00  0.00            
ATOM     68  C21 BCD     1      31.020  28.760  33.330  1.00  0.00            
ATOM     69  O18 BCD     1      30.990  29.500  34.540  1.00  0.00            
ATOM     70  C22 BCD     1      30.660  29.660  32.120  1.00  0.00            
ATOM     71  C23 BCD     1      30.760  29.010  30.740  1.00  0.00            
ATOM     72  O19 BCD     1      31.970  28.200  30.590  1.00  0.00            
ATOM     73  C24 BCD     1      30.590  29.990  29.630  1.00  0.00            
ATOM     74  O20 BCD     1      31.790  30.760  29.390  1.00  0.00            
ATOM     75  H31 BCD     1      33.100  26.740  31.430  1.00  0.00            
ATOM     76  H32 BCD     1      33.110  28.830  32.720  1.00  0.00            
ATOM     77  H33 BCD     1      32.290  26.350  33.980  1.00  0.00            
ATOM     78  H34 BCD     1      30.220  28.010  33.410  1.00  0.00            
ATOM     79  H35 BCD     1      30.090  29.820  34.690  1.00  0.00            
ATOM     80  H36 BCD     1      31.310  30.550  32.090  1.00  0.00            
ATOM     81  H37 BCD     1      29.860  28.390  30.590  1.00  0.00            
ATOM     82  H38 BCD     1      30.390  29.380  28.740  1.00  0.00            
ATOM     83  H39 BCD     1      29.670  30.560  29.800  1.00  0.00            
ATOM     84  H40 BCD     1      32.220  30.330  28.640  1.00  0.00            
ATOM     85  C25 BCD     1      30.560  22.320  31.510  1.00  0.00            
ATOM     86  O21 BCD     1      29.350  22.590  30.820  1.00  0.00            
ATOM     87  C26 BCD     1      30.670  22.880  32.900  1.00  0.00            
ATOM     88  O22 BCD     1      29.590  22.460  33.710  1.00  0.00            
ATOM     89  C27 BCD     1      30.750  24.400  33.000  1.00  0.00            
ATOM     90  O23 BCD     1      31.190  24.990  34.230  1.00  0.00            
ATOM     91  C28 BCD     1      31.620  24.970  31.860  1.00  0.00            
ATOM     92  C29 BCD     1      31.530  24.240  30.510  1.00  0.00            
ATOM     93  O24 BCD     1      31.590  22.840  30.670  1.00  0.00            
ATOM     94  C30 BCD     1      32.710  24.670  29.710  1.00  0.00            
ATOM     95  O25 BCD     1      32.860  23.930  28.470  1.00  0.00            
ATOM     96  H41 BCD     1      30.760  21.250  31.670  1.00  0.00            
ATOM     97  H42 BCD     1      31.610  22.480  33.300  1.00  0.00            
ATOM     98  H43 BCD     1      29.890  22.290  34.610  1.00  0.00            
ATOM     99  H44 BCD     1      29.740  24.790  32.840  1.00  0.00            
ATOM    100  H45 BCD     1      31.100  24.300  34.900  1.00  0.00            
ATOM    101  H46 BCD     1      32.640  24.910  32.250  1.00  0.00            
ATOM    102  H47 BCD     1      30.600  24.540  30.020  1.00  0.00            
ATOM    103  H48 BCD     1      32.560  25.730  29.470  1.00  0.00            
ATOM    104  H49 BCD     1      33.630  24.580  30.300  1.00  0.00            
ATOM    105  H50 BCD     1      32.950  22.990  28.670  1.00  0.00            
ATOM    106  C31 BCD     1      26.240  20.640  29.070  1.00  0.00            
ATOM    107  O26 BCD     1      25.270  21.710  29.370  1.00  0.00            
ATOM    108  C32 BCD     1      26.780  20.010  30.350  1.00  0.00            
ATOM    109  O27 BCD     1      25.800  19.380  31.160  1.00  0.00            
ATOM    110  C33 BCD     1      27.560  21.100  31.180  1.00  0.00            
ATOM    111  C34 BCD     1      28.720  21.500  30.210  1.00  0.00            
ATOM    112  C35 BCD     1      28.270  21.920  28.830  1.00  0.00            
ATOM    113  O28 BCD     1      27.390  21.000  28.250  1.00  0.00            
ATOM    114  C36 BCD     1      29.410  22.170  27.810  1.00  0.00            
ATOM    115  O29 BCD     1      30.100  21.030  27.450  1.00  0.00            
ATOM    116  O30 BCD     1      28.050  20.610  32.460  1.00  0.00            
ATOM    117  H51 BCD     1      25.660  19.830  28.600  1.00  0.00            
ATOM    118  H52 BCD     1      27.530  19.240  30.140  1.00  0.00            
ATOM    119  H53 BCD     1      26.180  19.210  32.030  1.00  0.00            
ATOM    120  H54 BCD     1      26.960  22.020  31.230  1.00  0.00            
ATOM    121  H55 BCD     1      28.480  21.300  32.970  1.00  0.00            
ATOM    122  H56 BCD     1      29.420  20.650  30.130  1.00  0.00            
ATOM    123  H57 BCD     1      27.740  22.860  28.940  1.00  0.00            
ATOM    124  H58 BCD     1      28.850  22.560  26.950  1.00  0.00            
ATOM    125  H59 BCD     1      30.120  22.900  28.220  1.00  0.00            
ATOM    126  H60 BCD     1      29.480  20.680  26.820  1.00  0.00            
ATOM    127  C37 BCD     1      21.550  23.070  28.780  1.00  0.00            
ATOM    128  O31 BCD     1      22.150  24.290  29.240  1.00  0.00            
ATOM    129  C38 BCD     1      21.640  22.010  29.870  1.00  0.00            
ATOM    130  O32 BCD     1      20.810  22.430  30.930  1.00  0.00            
ATOM    131  C39 BCD     1      23.130  21.870  30.220  1.00  0.00            
ATOM    132  O33 BCD     1      23.370  20.840  31.290  1.00  0.00            
ATOM    133  C40 BCD     1      23.920  21.500  28.990  1.00  0.00            
ATOM    134  C41 BCD     1      23.590  22.380  27.770  1.00  0.00            
ATOM    135  O34 BCD     1      22.130  22.480  27.620  1.00  0.00            
ATOM    136  C42 BCD     1      24.030  21.790  26.450  1.00  0.00            
ATOM    137  O35 BCD     1      23.840  20.410  26.460  1.00  0.00            
ATOM    138  H61 BCD     1      20.470  23.100  28.620  1.00  0.00            
ATOM    139  H62 BCD     1      21.260  21.090  29.420  1.00  0.00            
ATOM    140  H63 BCD     1      21.040  21.720  31.530  1.00  0.00            
ATOM    141  H64 BCD     1      23.480  22.840  30.620  1.00  0.00            
ATOM    142  H65 BCD     1      24.290  20.580  31.250  1.00  0.00            
ATOM    143  H66 BCD     1      23.730  20.430  28.820  1.00  0.00            
ATOM    144  H67 BCD     1      24.030  23.370  27.930  1.00  0.00            
ATOM    145  H68 BCD     1      23.480  22.310  25.660  1.00  0.00            
ATOM    146  H69 BCD     1      25.090  22.020  26.310  1.00  0.00            
ATOM    147  H70 BCD     1      22.910  20.160  26.420  1.00  0.00            
ATOM    148  C1  DP7     2      28.060  25.860  26.920  1.00  0.00            
ATOM    149  N1  DP7     2      27.610  25.430  28.200  1.00  0.00            
ATOM    150  C2  DP7     2      28.330  26.060  29.340  1.00  0.00            
ATOM    151  C3  DP7     2      28.010  25.450  30.690  1.00  0.00            
ATOM    152  N2  DP7     2      26.470  25.430  30.930  1.00  0.00            
ATOM    153  C4  DP7     2      26.170  24.710  32.190  1.00  0.00            
ATOM    154  C5  DP7     2      26.880  25.340  33.470  1.00  0.00            
ATOM    155  C6  DP7     2      27.300  24.490  34.580  1.00  0.00            
ATOM    156  C7  DP7     2      28.030  25.010  35.680  1.00  0.00            
ATOM    157  C8  DP7     2      28.270  26.390  35.740  1.00  0.00            
ATOM    158  C9  DP7     2      27.660  27.240  34.830  1.00  0.00            
ATOM    159  C10 DP7     2      26.980  26.690  33.710  1.00  0.00            
ATOM    160  C11 DP7     2      24.770  24.450  32.500  1.00  0.00            
ATOM    161  C12 DP7     2      24.350  23.200  33.010  1.00  0.00            
ATOM    162  C13 DP7     2      22.940  22.990  33.370  1.00  0.00            
ATOM    163  C14 DP7     2      22.060  24.060  33.360  1.00  0.00            
ATOM    164  C15 DP7     2      22.520  25.320  32.940  1.00  0.00            
ATOM    165  C16 DP7     2      23.840  25.520  32.540  1.00  0.00            
ATOM    166  C17 DP7     2      25.850  24.710  29.730  1.00  0.00            
ATOM    167  C18 DP7     2      26.140  25.360  28.390  1.00  0.00            
ATOM    168  H1  DP7     2      27.530  26.760  26.610  1.00  0.00            
ATOM    169  H2  DP7     2      29.140  26.080  26.930  1.00  0.00            
ATOM    170  H3  DP7     2      27.800  25.120  26.150  1.00  0.00            
ATOM    171  H4  DP7     2      27.960  27.080  29.470  1.00  0.00            
ATOM    172  H5  DP7     2      29.380  26.150  29.040  1.00  0.00            
ATOM    173  H6  DP7     2      28.530  26.050  31.440  1.00  0.00            
ATOM    174  H7  DP7     2      28.280  24.400  30.770  1.00  0.00            
ATOM    175  H8  DP7     2      26.060  26.380  30.960  1.00  0.00            
ATOM    176  H9  DP7     2      26.610  23.720  32.080  1.00  0.00            
ATOM    177  H10 DP7     2      27.220  23.410  34.550  1.00  0.00            
ATOM    178  H11 DP7     2      28.470  24.340  36.400  1.00  0.00            
ATOM    179  H12 DP7     2      28.950  26.690  36.530  1.00  0.00            
ATOM    180  H13 DP7     2      27.760  28.320  34.860  1.00  0.00            
ATOM    181  H14 DP7     2      26.460  27.390  33.060  1.00  0.00            
ATOM    182  H15 DP7     2      25.040  22.370  33.170  1.00  0.00            
ATOM    183  H16 DP7     2      22.640  22.000  33.710  1.00  0.00            
ATOM    184  H17 DP7     2      21.070  24.050  33.810  1.00  0.00            
ATOM    185  H18 DP7     2      21.940  26.240  32.930  1.00  0.00            
ATOM    186  H19 DP7     2      24.290  26.470  32.280  1.00  0.00            
ATOM    187  H20 DP7     2      24.780  24.760  29.920  1.00  0.00            
ATOM    188  H21 DP7     2      26.160  23.660  29.820  1.00  0.00            
ATOM    189  H22 DP7     2      25.680  24.810  27.550  1.00  0.00            
ATOM    190  H23 DP7     2      25.890  26.420  28.470  1.00  0.00            
TER
ENDMDL
MODEL        1
ATOM      1  C1  BCD     1      12.760  32.210  28.940  1.00  0.00            
ATOM      2  O1  BCD     1      14.100  32.640  28.820  1.00  0.00            
ATOM      3  C2  BCD     1      12.210  32.740  30.210  1.00  0.00            
ATOM      4  O2  BCD     1      12.110  34.140  30.220  1.00  0.00            
ATOM      5  C3  BCD     1      12.840  32.140  31.450  1.00  0.00            
ATOM      6  O3  BCD     1      12.210  32.440  32.680  1.00  0.00            
ATOM      7  C4  BCD     1      12.870  30.610  31.310  1.00  0.00            
ATOM      8  C5  BCD     1      13.350  30.090  29.920  1.00  0.00            
ATOM      9  O4  BCD     1      12.650  30.830  28.900  1.00  0.00            
ATOM     10  C6  BCD     1      13.170  28.580  29.690  1.00  0.00            
ATOM     11  O5  BCD     1      11.770  28.370  29.620  1.00  0.00            
ATOM     12  H1  BCD     1      12.210  32.560  28.050  1.00  0.00            
ATOM     13  H2  BCD     1      11.200  32.310  30.220  1.00  0.00            
ATOM     14  H3  BCD     1      11.260  34.400  30.570  1.00  0.00            
ATOM     15  H4  BCD     1      13.870  32.480  31.580  1.00  0.00            
ATOM     16  H5  BCD     1      12.500  31.700  33.220  1.00  0.00            
ATOM     17  H6  BCD     1      11.820  30.340  31.500  1.00  0.00            
ATOM     18  H7  BCD     1      14.410  30.310  29.750  1.00  0.00            
ATOM     19  H8  BCD     1      13.730  28.390  28.770  1.00  0.00            
ATOM     20  H9  BCD     1      13.580  28.000  30.520  1.00  0.00            
ATOM     21  H10 BCD     1      11.420  29.080  29.090  1.00  0.00            
ATOM     22  C7  BCD     1      16.870  34.520  26.370  1.00  0.00            
ATOM     23  O6  BCD     1      17.810  33.960  27.320  1.00  0.00            
ATOM     24  C8  BCD     1      15.910  35.450  27.070  1.00  0.00            
ATOM     25  O7  BCD     1      16.650  36.560  27.560  1.00  0.00            
ATOM     26  C9  BCD     1      15.160  34.720  28.200  1.00  0.00            
ATOM     27  O8  BCD     1      14.250  35.460  29.040  1.00  0.00            
ATOM     28  C10 BCD     1      14.440  33.460  27.630  1.00  0.00            
ATOM     29  C11 BCD     1      15.320  32.670  26.700  1.00  0.00            
ATOM     30  O9  BCD     1      16.010  33.530  25.770  1.00  0.00            
ATOM     31  C12 BCD     1      14.680  31.540  25.930  1.00  0.00            
ATOM     32  O10 BCD     1      13.660  32.030  25.030  1.00  0.00            
ATOM     33  H11 BCD     1      17.410  35.090  25.600  1.00  0.00            
ATOM     34  H12 BCD     1      15.200  35.870  26.330  1.00  0.00            
ATOM     35  H13 BCD     1      16.060  37.160  28.040  1.00  0.00            
ATOM     36  H14 BCD     1      15.970  34.290  28.800  1.00  0.00            
ATOM     37  H15 BCD     1      13.360  35.100  29.030  1.00  0.00            
ATOM     38  H16 BCD     1      13.600  33.780  27.010  1.00  0.00            
ATOM     39  H17 BCD     1      16.100  32.230  27.340  1.00  0.00            
ATOM     40  H18 BCD     1      15.430  31.040  25.300  1.00  0.00            
ATOM     41  H19 BCD     1      14.180  30.810  26.580  1.00  0.00            
ATOM     42  H20 BCD     1      13.220  31.240  24.700  1.00  0.00            
ATOM     43  C13 BCD     1      22.010  33.470  27.490  1.00  0.00            
ATOM     44  O11 BCD     1      21.970  33.340  28.880  1.00  0.00            
ATOM     45  C14 BCD     1      21.390  34.870  27.120  1.00  0.00            
ATOM     46  O12 BCD     1      22.140  35.980  27.700  1.00  0.00            
ATOM     47  C15 BCD     1      19.890  34.960  27.530  1.00  0.00            
ATOM     48  O13 BCD     1      19.370  36.260  27.110  1.00  0.00            
ATOM     49  C16 BCD     1      19.150  33.870  26.890  1.00  0.00            
ATOM     50  C17 BCD     1      19.850  32.520  27.250  1.00  0.00            
ATOM     51  O14 BCD     1      21.250  32.410  26.920  1.00  0.00            
ATOM     52  C18 BCD     1      19.160  31.290  26.560  1.00  0.00            
ATOM     53  O15 BCD     1      19.820  30.060  26.860  1.00  0.00            
ATOM     54  H21 BCD     1      23.020  33.480  27.080  1.00  0.00            
ATOM     55  H22 BCD     1      21.440  34.870  26.020  1.00  0.00            
ATOM     56  H23 BCD     1      22.120  35.890  28.660  1.00  0.00            
ATOM     57  H24 BCD     1      19.860  34.850  28.620  1.00  0.00            
ATOM     58  H25 BCD     1      18.480  36.280  27.480  1.00  0.00            
ATOM     59  H26 BCD     1      19.280  33.990  25.810  1.00  0.00            
ATOM     60  H27 BCD     1      19.610  32.360  28.310  1.00  0.00            
ATOM     61  H28 BCD     1      18.110  31.150  26.840  1.00  0.00            
ATOM     62  H29 BCD     1      19.110  31.590  25.500  1.00  0.00            
ATOM     63  H30 BCD     1      20.740  30.030  26.570  1.00  0.00            
ATOM     64  C19 BCD     1      24.100  33.280  32.250  1.00  0.00            
ATOM     65  O16 BCD     1      23.010  32.480  32.730  1.00  0.00            
ATOM     66  C20 BCD     1      23.580  34.670  31.890  1.00  0.00            
ATOM     67  O17 BCD     1      23.020  35.210  33.070  1.00  0.00            
ATOM     68  C21 BCD     1      22.480  34.570  30.830  1.00  0.00            
ATOM     69  O18 BCD     1      22.030  35.890  30.340  1.00  0.00            
ATOM     70  C22 BCD     1      23.110  33.710  29.660  1.00  0.00            
ATOM     71  C23 BCD     1      23.870  32.430  30.010  1.00  0.00            
ATOM     72  O19 BCD     1      24.710  32.680  31.120  1.00  0.00            
ATOM     73  C24 BCD     1      24.580  31.850  28.790  1.00  0.00            
ATOM     74  O20 BCD     1      25.600  32.780  28.330  1.00  0.00            
ATOM     75  H31 BCD     1      24.870  33.370  33.020  1.00  0.00            
ATOM     76  H32 BCD     1      24.410  35.290  31.540  1.00  0.00            
ATOM     77  H33 BCD     1      22.730  36.110  32.890  1.00  0.00            
ATOM     78  H34 BCD     1      21.580  34.050  31.180  1.00  0.00            
ATOM     79  H35 BCD     1      21.590  36.490  30.940  1.00  0.00            
ATOM     80  H36 BCD     1      23.810  34.350  29.110  1.00  0.00            
ATOM     81  H37 BCD     1      23.160  31.670  30.350  1.00  0.00            
ATOM     82  H38 BCD     1      25.030  30.870  28.990  1.00  0.00            
ATOM     83  H39 BCD     1      23.880  31.550  28.000  1.00  0.00            
ATOM     84  H40 BCD     1      26.150  32.990  29.090  1.00  0.00            
ATOM     85  C25 BCD     1      22.080  30.160  35.950  1.00  0.00            
ATOM     86  O21 BCD     1      20.710  30.090  35.690  1.00  0.00            
ATOM     87  C26 BCD     1      22.620  31.550  36.290  1.00  0.00            
ATOM     88  O22 BCD     1      21.710  32.130  37.280  1.00  0.00            
ATOM     89  C27 BCD     1      22.550  32.420  35.090  1.00  0.00            
ATOM     90  O23 BCD     1      22.960  33.810  35.410  1.00  0.00            
ATOM     91  C28 BCD     1      23.350  31.820  33.940  1.00  0.00            
ATOM     92  C29 BCD     1      22.880  30.340  33.640  1.00  0.00            
ATOM     93  O24 BCD     1      22.890  29.620  34.900  1.00  0.00            
ATOM     94  C30 BCD     1      23.660  29.640  32.550  1.00  0.00            
ATOM     95  O25 BCD     1      25.060  29.490  32.860  1.00  0.00            
ATOM     96  H41 BCD     1      22.270  29.500  36.800  1.00  0.00            
ATOM     97  H42 BCD     1      23.590  31.380  36.770  1.00  0.00            
ATOM     98  H43 BCD     1      22.190  32.800  37.780  1.00  0.00            
ATOM     99  H44 BCD     1      21.510  32.500  34.750  1.00  0.00            
ATOM    100  H45 BCD     1      22.910  34.430  34.680  1.00  0.00            
ATOM    101  H46 BCD     1      24.410  31.860  34.240  1.00  0.00            
ATOM    102  H47 BCD     1      21.820  30.470  33.370  1.00  0.00            
ATOM    103  H48 BCD     1      23.180  28.650  32.530  1.00  0.00            
ATOM    104  H49 BCD     1      23.600  30.090  31.550  1.00  0.00            
ATOM    105  H50 BCD     1      25.220  28.950  33.650  1.00  0.00            
ATOM    106  C31 BCD     1      17.280  28.090  36.430  1.00  0.00            
ATOM    107  O26 BCD     1      16.550  28.860  35.500  1.00  0.00            
ATOM    108  C32 BCD     1      17.680  29.010  37.530  1.00  0.00            
ATOM    109  O27 BCD     1      16.590  29.650  38.170  1.00  0.00            
ATOM    110  C33 BCD     1      18.800  29.990  37.130  1.00  0.00            
ATOM    111  C34 BCD     1      19.910  29.180  36.430  1.00  0.00            
ATOM    112  C35 BCD     1      19.290  28.200  35.320  1.00  0.00            
ATOM    113  O28 BCD     1      18.340  27.420  35.880  1.00  0.00            
ATOM    114  C36 BCD     1      20.380  27.320  34.740  1.00  0.00            
ATOM    115  O29 BCD     1      19.710  26.470  33.810  1.00  0.00            
ATOM    116  O30 BCD     1      19.350  30.730  38.210  1.00  0.00            
ATOM    117  H51 BCD     1      16.580  27.340  36.810  1.00  0.00            
ATOM    118  H52 BCD     1      18.150  28.280  38.210  1.00  0.00            
ATOM    119  H53 BCD     1      16.920  30.260  38.830  1.00  0.00            
ATOM    120  H54 BCD     1      18.390  30.750  36.460  1.00  0.00            
ATOM    121  H55 BCD     1      20.100  31.170  37.800  1.00  0.00            
ATOM    122  H56 BCD     1      20.530  28.590  37.110  1.00  0.00            
ATOM    123  H57 BCD     1      18.730  28.820  34.600  1.00  0.00            
ATOM    124  H58 BCD     1      21.090  27.920  34.160  1.00  0.00            
ATOM    125  H59 BCD     1      20.850  26.670  35.490  1.00  0.00            
ATOM    126  H60 BCD     1      19.000  26.060  34.320  1.00  0.00            
ATOM    127  C37 BCD     1      13.180  29.050  33.150  1.00  0.00            
ATOM    128  O31 BCD     1      13.700  30.150  32.380  1.00  0.00            
ATOM    129  C38 BCD     1      12.960  29.330  34.670  1.00  0.00            
ATOM    130  O32 BCD     1      12.180  30.600  34.790  1.00  0.00            
ATOM    131  C39 BCD     1      14.250  29.430  35.450  1.00  0.00            
ATOM    132  O33 BCD     1      14.020  29.420  36.850  1.00  0.00            
ATOM    133  C40 BCD     1      15.290  28.350  35.020  1.00  0.00            
ATOM    134  C41 BCD     1      15.340  28.080  33.460  1.00  0.00            
ATOM    135  O34 BCD     1      14.010  27.860  33.000  1.00  0.00            
ATOM    136  C42 BCD     1      16.170  26.890  33.120  1.00  0.00            
ATOM    137  O35 BCD     1      15.460  25.790  33.600  1.00  0.00            
ATOM    138  H61 BCD     1      12.260  28.640  32.700  1.00  0.00            
ATOM    139  H62 BCD     1      12.430  28.440  35.010  1.00  0.00            
ATOM    140  H63 BCD     1      12.050  30.740  35.730  1.00  0.00            
ATOM    141  H64 BCD     1      14.700  30.410  35.280  1.00  0.00            
ATOM    142  H65 BCD     1      14.880  29.600  37.230  1.00  0.00            
ATOM    143  H66 BCD     1      15.060  27.400  35.520  1.00  0.00            
ATOM    144  H67 BCD     1      15.820  28.880  32.890  1.00  0.00            
ATOM    145  H68 BCD     1      16.280  26.820  32.030  1.00  0.00            
ATOM    146  H69 BCD     1      17.150  26.900  33.620  1.00  0.00            
ATOM    147  H70 BCD     1      14.540  26.060  33.630  1.00  0.00            
ATOM    148  C1  DP7     2      20.410  28.210  30.430  1.00  0.00            
ATOM    149  N1  DP7     2      20.170  29.480  31.200  1.00  0.00            
ATOM    150  C2  DP7     2      20.140  30.590  30.340  1.00  0.00            
ATOM    151  C3  DP7     2      20.050  31.840  31.270  1.00  0.00            
ATOM    152  N2  DP7     2      18.780  31.940  32.110  1.00  0.00            
ATOM    153  C4  DP7     2      18.810  33.020  33.150  1.00  0.00            
ATOM    154  C5  DP7     2      18.940  34.360  32.530  1.00  0.00            
ATOM    155  C6  DP7     2      19.380  35.410  33.320  1.00  0.00            
ATOM    156  C7  DP7     2      19.500  36.740  32.810  1.00  0.00            
ATOM    157  C8  DP7     2      19.050  36.970  31.470  1.00  0.00            
ATOM    158  C9  DP7     2      18.640  35.900  30.650  1.00  0.00            
ATOM    159  C10 DP7     2      18.590  34.650  31.190  1.00  0.00            
ATOM    160  C11 DP7     2      17.700  33.110  34.100  1.00  0.00            
ATOM    161  C12 DP7     2      17.880  33.130  35.490  1.00  0.00            
ATOM    162  C13 DP7     2      16.780  33.110  36.320  1.00  0.00            
ATOM    163  C14 DP7     2      15.490  33.090  35.850  1.00  0.00            
ATOM    164  C15 DP7     2      15.270  33.120  34.490  1.00  0.00            
ATOM    165  C16 DP7     2      16.340  33.120  33.580  1.00  0.00            
ATOM    166  C17 DP7     2      18.680  30.620  32.860  1.00  0.00            
ATOM    167  C18 DP7     2      18.850  29.410  31.900  1.00  0.00            
ATOM    168  H1  DP7     2      21.340  28.300  29.850  1.00  0.00            
ATOM    169  H2  DP7     2      20.480  27.380  31.140  1.00  0.00            
ATOM    170  H3  DP7     2      19.630  28.090  29.670  1.00  0.00            
ATOM    171  H4  DP7     2      19.240  30.640  29.710  1.00  0.00            
ATOM    172  H5  DP7     2      21.010  30.770  29.700  1.00  0.00            
ATOM    173  H6  DP7     2      20.080  32.720  30.630  1.00  0.00            
ATOM    174  H7  DP7     2      20.940  31.890  31.900  1.00  0.00            
ATOM    175  H8  DP7     2      17.910  31.930  31.550  1.00  0.00            
ATOM    176  H9  DP7     2      19.770  32.830  33.630  1.00  0.00            
ATOM    177  H10 DP7     2      19.510  35.230  34.390  1.00  0.00            
ATOM    178  H11 DP7     2      19.840  37.500  33.500  1.00  0.00            
ATOM    179  H12 DP7     2      19.100  37.960  31.030  1.00  0.00            
ATOM    180  H13 DP7     2      18.350  36.130  29.630  1.00  0.00            
ATOM    181  H14 DP7     2      18.140  33.860  30.600  1.00  0.00            
ATOM    182  H15 DP7     2      18.880  33.130  35.890  1.00  0.00            
ATOM    183  H16 DP7     2      16.960  33.100  37.390  1.00  0.00            
ATOM    184  H17 DP7     2      14.620  33.080  36.500  1.00  0.00            
ATOM    185  H18 DP7     2      14.260  32.900  34.150  1.00  0.00            
ATOM    186  H19 DP7     2      16.160  32.990  32.520  1.00  0.00            
ATOM    187  H20 DP7     2      17.750  30.540  33.430  1.00  0.00            
ATOM    188  H21 DP7     2      19.540  30.600  33.530  1.00  0.00            
ATOM    189  H22 DP7     2      18.800  28.480  32.480  1.00  0.00            
ATOM    190  H23 DP7     2      18.030  29.310  31.180  1.00  0.00            
TER
ENDMDL
MODEL        1
ATOM      1  C1  BCD     1      24.430  28.750  33.970  1.00  0.00            
ATOM      2  O1  BCD     1      25.830  28.750  34.270  1.00  0.00            
ATOM      3  C2  BCD     1      23.740  29.700  34.980  1.00  0.00            
ATOM      4  O2  BCD     1      24.260  31.000  34.820  1.00  0.00            
ATOM      5  C3  BCD     1      23.700  29.160  36.450  1.00  0.00            
ATOM      6  O3  BCD     1      23.010  30.020  37.360  1.00  0.00            
ATOM      7  C4  BCD     1      23.180  27.740  36.500  1.00  0.00            
ATOM      8  C5  BCD     1      23.880  26.860  35.440  1.00  0.00            
ATOM      9  O4  BCD     1      23.810  27.450  34.160  1.00  0.00            
ATOM     10  C6  BCD     1      23.430  25.450  35.420  1.00  0.00            
ATOM     11  O5  BCD     1      21.950  25.250  35.470  1.00  0.00            
ATOM     12  H1  BCD     1      24.230  29.100  32.950  1.00  0.00            
ATOM     13  H2  BCD     1      22.670  29.810  34.770  1.00  0.00            
ATOM     14  H3  BCD     1      24.090  31.460  35.640  1.00  0.00            
ATOM     15  H4  BCD     1      24.760  29.100  36.740  1.00  0.00            
ATOM     16  H5  BCD     1      23.480  30.050  38.190  1.00  0.00            
ATOM     17  H6  BCD     1      22.090  27.660  36.450  1.00  0.00            
ATOM     18  H7  BCD     1      24.960  26.750  35.630  1.00  0.00            
ATOM     19  H8  BCD     1      23.700  24.940  34.490  1.00  0.00            
ATOM     20  H9  BCD     1      23.920  24.960  36.270  1.00  0.00            
ATOM     21  H10 BCD     1      21.530  25.340  34.610  1.00  0.00            
ATOM     22  C7  BCD     1      29.380  28.870  32.390  1.00  0.00            
ATOM     23  O6  BCD     1      30.140  28.630  33.540  1.00  0.00            
ATOM     24  C8  BCD     1      28.660  30.220  32.430  1.00  0.00            
ATOM     25  O7  BCD     1      29.540  31.330  32.700  1.00  0.00            
ATOM     26  C9  BCD     1      27.480  30.090  33.400  1.00  0.00            
ATOM     27  O8  BCD     1      26.680  31.300  33.430  1.00  0.00            
ATOM     28  C10 BCD     1      26.610  28.910  33.070  1.00  0.00            
ATOM     29  C11 BCD     1      27.400  27.690  32.980  1.00  0.00            
ATOM     30  O9  BCD     1      28.470  27.830  32.160  1.00  0.00            
ATOM     31  C12 BCD     1      26.600  26.410  32.620  1.00  0.00            
ATOM     32  O10 BCD     1      25.900  26.520  31.430  1.00  0.00            
ATOM     33  H11 BCD     1      29.970  28.890  31.470  1.00  0.00            
ATOM     34  H12 BCD     1      28.160  30.410  31.470  1.00  0.00            
ATOM     35  H13 BCD     1      28.950  32.090  32.630  1.00  0.00            
ATOM     36  H14 BCD     1      27.930  29.960  34.390  1.00  0.00            
ATOM     37  H15 BCD     1      25.860  31.160  33.910  1.00  0.00            
ATOM     38  H16 BCD     1      26.130  29.020  32.090  1.00  0.00            
ATOM     39  H17 BCD     1      27.780  27.510  34.000  1.00  0.00            
ATOM     40  H18 BCD     1      27.310  25.570  32.580  1.00  0.00            
ATOM     41  H19 BCD     1      25.910  26.230  33.460  1.00  0.00            
ATOM     42  H20 BCD     1      26.600  26.520  30.780  1.00  0.00            
ATOM     43  C13 BCD     1      34.030  27.970  34.640  1.00  0.00            
ATOM     44  O11 BCD     1      33.370  27.500  35.820  1.00  0.00            
ATOM     45  C14 BCD     1      33.740  29.490  34.420  1.00  0.00            
ATOM     46  O12 BCD     1      34.170  30.140  35.630  1.00  0.00            
ATOM     47  C15 BCD     1      32.220  29.700  34.240  1.00  0.00            
ATOM     48  O13 BCD     1      31.950  31.070  34.020  1.00  0.00            
ATOM     49  C16 BCD     1      31.530  28.690  33.270  1.00  0.00            
ATOM     50  C17 BCD     1      32.160  27.300  33.390  1.00  0.00            
ATOM     51  O14 BCD     1      33.540  27.350  33.450  1.00  0.00            
ATOM     52  C18 BCD     1      31.760  26.430  32.190  1.00  0.00            
ATOM     53  O15 BCD     1      32.390  26.980  30.960  1.00  0.00            
ATOM     54  H21 BCD     1      35.100  27.720  34.750  1.00  0.00            
ATOM     55  H22 BCD     1      34.300  29.730  33.500  1.00  0.00            
ATOM     56  H23 BCD     1      34.020  31.070  35.460  1.00  0.00            
ATOM     57  H24 BCD     1      31.680  29.440  35.160  1.00  0.00            
ATOM     58  H25 BCD     1      31.160  31.200  33.490  1.00  0.00            
ATOM     59  H26 BCD     1      31.750  29.020  32.250  1.00  0.00            
ATOM     60  H27 BCD     1      31.760  26.820  34.290  1.00  0.00            
ATOM     61  H28 BCD     1      32.180  25.430  32.340  1.00  0.00            
ATOM     62  H29 BCD     1      30.680  26.320  32.000  1.00  0.00            
ATOM     63  H30 BCD     1      32.020  26.500  30.220  1.00  0.00            
ATOM     64  C19 BCD     1      34.050  25.370  39.370  1.00  0.00            
ATOM     65  O16 BCD     1      32.780  25.190  39.840  1.00  0.00            
ATOM     66  C20 BCD     1      34.490  26.840  39.290  1.00  0.00            
ATOM     67  O17 BCD     1      34.250  27.400  40.580  1.00  0.00            
ATOM     68  C21 BCD     1      33.930  27.620  38.140  1.00  0.00            
ATOM     69  O18 BCD     1      34.540  28.980  38.060  1.00  0.00            
ATOM     70  C22 BCD     1      34.100  26.800  36.860  1.00  0.00            
ATOM     71  C23 BCD     1      33.610  25.340  36.940  1.00  0.00            
ATOM     72  O19 BCD     1      34.300  24.770  38.060  1.00  0.00            
ATOM     73  C24 BCD     1      34.100  24.550  35.670  1.00  0.00            
ATOM     74  O20 BCD     1      35.480  24.700  35.370  1.00  0.00            
ATOM     75  H31 BCD     1      34.670  24.730  40.010  1.00  0.00            
ATOM     76  H32 BCD     1      35.560  26.950  39.100  1.00  0.00            
ATOM     77  H33 BCD     1      34.730  28.220  40.740  1.00  0.00            
ATOM     78  H34 BCD     1      32.870  27.670  38.450  1.00  0.00            
ATOM     79  H35 BCD     1      34.300  29.380  37.220  1.00  0.00            
ATOM     80  H36 BCD     1      35.170  26.870  36.640  1.00  0.00            
ATOM     81  H37 BCD     1      32.530  25.240  37.050  1.00  0.00            
ATOM     82  H38 BCD     1      33.780  23.500  35.770  1.00  0.00            
ATOM     83  H39 BCD     1      33.460  24.920  34.850  1.00  0.00            
ATOM     84  H40 BCD     1      35.980  24.330  36.100  1.00  0.00            
ATOM     85  C25 BCD     1      30.430  23.130  42.550  1.00  0.00            
ATOM     86  O21 BCD     1      29.310  23.840  41.980  1.00  0.00            
ATOM     87  C26 BCD     1      31.440  24.090  43.170  1.00  0.00            
ATOM     88  O22 BCD     1      30.760  24.940  44.200  1.00  0.00            
ATOM     89  C27 BCD     1      32.160  24.950  42.060  1.00  0.00            
ATOM     90  O23 BCD     1      33.360  25.670  42.500  1.00  0.00            
ATOM     91  C28 BCD     1      32.580  24.220  40.830  1.00  0.00            
ATOM     92  C29 BCD     1      31.530  23.140  40.390  1.00  0.00            
ATOM     93  O24 BCD     1      31.180  22.410  41.590  1.00  0.00            
ATOM     94  C30 BCD     1      32.000  22.170  39.290  1.00  0.00            
ATOM     95  O25 BCD     1      33.120  21.420  39.800  1.00  0.00            
ATOM     96  H41 BCD     1      30.080  22.370  43.260  1.00  0.00            
ATOM     97  H42 BCD     1      32.280  23.550  43.630  1.00  0.00            
ATOM     98  H43 BCD     1      31.410  25.520  44.620  1.00  0.00            
ATOM     99  H44 BCD     1      31.410  25.680  41.720  1.00  0.00            
ATOM    100  H45 BCD     1      33.670  26.180  41.750  1.00  0.00            
ATOM    101  H46 BCD     1      33.470  23.720  41.220  1.00  0.00            
ATOM    102  H47 BCD     1      30.680  23.660  39.940  1.00  0.00            
ATOM    103  H48 BCD     1      31.110  21.590  39.010  1.00  0.00            
ATOM    104  H49 BCD     1      32.280  22.690  38.370  1.00  0.00            
ATOM    105  H50 BCD     1      33.610  21.220  39.000  1.00  0.00            
ATOM    106  C31 BCD     1      25.190  23.680  41.780  1.00  0.00            
ATOM    107  O26 BCD     1      25.240  24.830  40.810  1.00  0.00            
ATOM    108  C32 BCD     1      25.820  24.060  43.110  1.00  0.00            
ATOM    109  O27 BCD     1      25.110  25.130  43.770  1.00  0.00            
ATOM    110  C33 BCD     1      27.270  24.540  42.870  1.00  0.00            
ATOM    111  C34 BCD     1      28.000  23.380  42.230  1.00  0.00            
ATOM    112  C35 BCD     1      27.290  22.830  41.040  1.00  0.00            
ATOM    113  O28 BCD     1      25.890  22.600  41.230  1.00  0.00            
ATOM    114  C36 BCD     1      27.950  21.480  40.620  1.00  0.00            
ATOM    115  O29 BCD     1      28.230  21.460  39.230  1.00  0.00            
ATOM    116  O30 BCD     1      27.960  24.880  44.090  1.00  0.00            
ATOM    117  H51 BCD     1      24.180  23.300  42.000  1.00  0.00            
ATOM    118  H52 BCD     1      25.820  23.210  43.810  1.00  0.00            
ATOM    119  H53 BCD     1      24.790  24.840  44.630  1.00  0.00            
ATOM    120  H54 BCD     1      27.380  25.440  42.260  1.00  0.00            
ATOM    121  H55 BCD     1      28.780  25.350  43.930  1.00  0.00            
ATOM    122  H56 BCD     1      28.040  22.530  42.910  1.00  0.00            
ATOM    123  H57 BCD     1      27.450  23.520  40.200  1.00  0.00            
ATOM    124  H58 BCD     1      28.890  21.330  41.160  1.00  0.00            
ATOM    125  H59 BCD     1      27.370  20.590  40.890  1.00  0.00            
ATOM    126  H60 BCD     1      28.570  20.610  38.940  1.00  0.00            
ATOM    127  C37 BCD     1      22.690  27.120  38.720  1.00  0.00            
ATOM    128  O31 BCD     1      23.660  27.160  37.700  1.00  0.00            
ATOM    129  C38 BCD     1      23.240  27.700  40.050  1.00  0.00            
ATOM    130  O32 BCD     1      23.630  29.100  39.940  1.00  0.00            
ATOM    131  C39 BCD     1      24.390  26.910  40.630  1.00  0.00            
ATOM    132  O33 BCD     1      24.920  27.310  41.930  1.00  0.00            
ATOM    133  C40 BCD     1      24.030  25.440  40.610  1.00  0.00            
ATOM    134  C41 BCD     1      23.270  24.990  39.340  1.00  0.00            
ATOM    135  O34 BCD     1      22.240  25.840  38.970  1.00  0.00            
ATOM    136  C42 BCD     1      22.710  23.570  39.380  1.00  0.00            
ATOM    137  O35 BCD     1      21.540  23.390  40.260  1.00  0.00            
ATOM    138  H61 BCD     1      21.770  27.660  38.460  1.00  0.00            
ATOM    139  H62 BCD     1      22.400  27.540  40.740  1.00  0.00            
ATOM    140  H63 BCD     1      23.930  29.380  40.800  1.00  0.00            
ATOM    141  H64 BCD     1      25.260  27.050  39.980  1.00  0.00            
ATOM    142  H65 BCD     1      24.870  26.580  42.570  1.00  0.00            
ATOM    143  H66 BCD     1      23.500  25.230  41.540  1.00  0.00            
ATOM    144  H67 BCD     1      24.060  24.940  38.580  1.00  0.00            
ATOM    145  H68 BCD     1      22.520  23.370  38.320  1.00  0.00            
ATOM    146  H69 BCD     1      23.420  22.780  39.680  1.00  0.00            
ATOM    147  H70 BCD     1      20.890  22.960  39.700  1.00  0.00            
ATOM    148  C1  DP7     2      30.220  23.630  35.150  1.00  0.00            
ATOM    149  N1  DP7     2      30.230  24.960  35.870  1.00  0.00            
ATOM    150  C2  DP7     2      29.290  26.000  35.410  1.00  0.00            
ATOM    151  C3  DP7     2      29.650  27.290  36.190  1.00  0.00            
ATOM    152  N2  DP7     2      29.360  27.250  37.700  1.00  0.00            
ATOM    153  C4  DP7     2      29.830  28.530  38.330  1.00  0.00            
ATOM    154  C5  DP7     2      29.240  29.790  37.730  1.00  0.00            
ATOM    155  C6  DP7     2      30.130  30.810  37.380  1.00  0.00            
ATOM    156  C7  DP7     2      29.630  32.030  36.760  1.00  0.00            
ATOM    157  C8  DP7     2      28.260  32.100  36.550  1.00  0.00            
ATOM    158  C9  DP7     2      27.370  31.050  36.850  1.00  0.00            
ATOM    159  C10 DP7     2      27.890  29.930  37.470  1.00  0.00            
ATOM    160  C11 DP7     2      29.700  28.490  39.870  1.00  0.00            
ATOM    161  C12 DP7     2      30.830  28.290  40.670  1.00  0.00            
ATOM    162  C13 DP7     2      30.700  28.170  42.090  1.00  0.00            
ATOM    163  C14 DP7     2      29.450  28.240  42.670  1.00  0.00            
ATOM    164  C15 DP7     2      28.290  28.400  41.900  1.00  0.00            
ATOM    165  C16 DP7     2      28.440  28.440  40.500  1.00  0.00            
ATOM    166  C17 DP7     2      30.230  26.050  38.080  1.00  0.00            
ATOM    167  C18 DP7     2      30.050  24.730  37.300  1.00  0.00            
ATOM    168  H1  DP7     2      30.060  23.830  34.080  1.00  0.00            
ATOM    169  H2  DP7     2      31.120  23.030  35.320  1.00  0.00            
ATOM    170  H3  DP7     2      29.340  23.050  35.430  1.00  0.00            
ATOM    171  H4  DP7     2      28.230  25.750  35.560  1.00  0.00            
ATOM    172  H5  DP7     2      29.440  26.190  34.340  1.00  0.00            
ATOM    173  H6  DP7     2      28.970  28.040  35.780  1.00  0.00            
ATOM    174  H7  DP7     2      30.690  27.460  35.910  1.00  0.00            
ATOM    175  H8  DP7     2      28.370  27.020  37.880  1.00  0.00            
ATOM    176  H9  DP7     2      30.900  28.400  38.110  1.00  0.00            
ATOM    177  H10 DP7     2      31.190  30.830  37.580  1.00  0.00            
ATOM    178  H11 DP7     2      30.320  32.860  36.600  1.00  0.00            
ATOM    179  H12 DP7     2      27.830  33.040  36.210  1.00  0.00            
ATOM    180  H13 DP7     2      26.300  31.140  36.730  1.00  0.00            
ATOM    181  H14 DP7     2      27.140  29.180  37.700  1.00  0.00            
ATOM    182  H15 DP7     2      31.830  28.400  40.280  1.00  0.00            
ATOM    183  H16 DP7     2      31.550  27.960  42.730  1.00  0.00            
ATOM    184  H17 DP7     2      29.330  28.190  43.750  1.00  0.00            
ATOM    185  H18 DP7     2      27.330  28.500  42.390  1.00  0.00            
ATOM    186  H19 DP7     2      27.550  28.500  39.890  1.00  0.00            
ATOM    187  H20 DP7     2      30.080  25.790  39.130  1.00  0.00            
ATOM    188  H21 DP7     2      31.290  26.210  37.870  1.00  0.00            
ATOM    189  H22 DP7     2      30.620  23.870  37.670  1.00  0.00            
ATOM    190  H23 DP7     2      28.990  24.460  37.370  1.00  0.00            
TER
ENDMDL
MODEL        1
ATOM      1  C1  BCD     1      20.400  21.250  27.270  1.00  0.00            
ATOM      2  O1  BCD     1      21.200  22.020  28.190  1.00  0.00            
ATOM      3  C2  BCD     1      20.340  19.870  27.880  1.00  0.00            
ATOM      4  O2  BCD     1      19.910  20.100  29.230  1.00  0.00            
ATOM      5  C3  BCD     1      21.670  19.110  27.880  1.00  0.00            
ATOM      6  O3  BCD     1      21.520  17.780  28.250  1.00  0.00            
ATOM      7  C4  BCD     1      22.280  19.090  26.470  1.00  0.00            
ATOM      8  C5  BCD     1      22.280  20.480  25.830  1.00  0.00            
ATOM      9  O4  BCD     1      21.060  21.160  26.010  1.00  0.00            
ATOM     10  C6  BCD     1      22.510  20.550  24.370  1.00  0.00            
ATOM     11  O5  BCD     1      21.700  19.750  23.630  1.00  0.00            
ATOM     12  H1  BCD     1      19.400  21.700  27.170  1.00  0.00            
ATOM     13  H2  BCD     1      19.610  19.240  27.350  1.00  0.00            
ATOM     14  H3  BCD     1      19.480  19.330  29.620  1.00  0.00            
ATOM     15  H4  BCD     1      22.410  19.670  28.460  1.00  0.00            
ATOM     16  H5  BCD     1      20.910  17.840  28.990  1.00  0.00            
ATOM     17  H6  BCD     1      21.680  18.410  25.860  1.00  0.00            
ATOM     18  H7  BCD     1      23.000  21.170  26.300  1.00  0.00            
ATOM     19  H8  BCD     1      22.300  21.580  24.040  1.00  0.00            
ATOM     20  H9  BCD     1      23.580  20.410  24.160  1.00  0.00            
ATOM     21  H10 BCD     1      20.820  19.950  23.950  1.00  0.00            
ATOM     22  C7  BCD     1      21.660  25.760  29.860  1.00  0.00            
ATOM     23  O6  BCD     1      23.030  25.490  30.360  1.00  0.00            
ATOM     24  C8  BCD     1      20.550  24.840  30.460  1.00  0.00            
ATOM     25  O7  BCD     1      20.500  25.030  31.870  1.00  0.00            
ATOM     26  C9  BCD     1      20.810  23.420  30.040  1.00  0.00            
ATOM     27  O8  BCD     1      19.810  22.480  30.580  1.00  0.00            
ATOM     28  C10 BCD     1      20.770  23.320  28.610  1.00  0.00            
ATOM     29  C11 BCD     1      21.670  24.380  27.890  1.00  0.00            
ATOM     30  O9  BCD     1      21.590  25.700  28.470  1.00  0.00            
ATOM     31  C12 BCD     1      21.490  24.410  26.390  1.00  0.00            
ATOM     32  O10 BCD     1      20.200  24.870  26.010  1.00  0.00            
ATOM     33  H11 BCD     1      21.370  26.790  30.120  1.00  0.00            
ATOM     34  H12 BCD     1      19.640  25.180  29.960  1.00  0.00            
ATOM     35  H13 BCD     1      19.660  24.580  32.010  1.00  0.00            
ATOM     36  H14 BCD     1      21.800  23.170  30.430  1.00  0.00            
ATOM     37  H15 BCD     1      19.930  21.640  30.130  1.00  0.00            
ATOM     38  H16 BCD     1      19.740  23.540  28.300  1.00  0.00            
ATOM     39  H17 BCD     1      22.700  24.060  28.110  1.00  0.00            
ATOM     40  H18 BCD     1      22.270  25.040  25.930  1.00  0.00            
ATOM     41  H19 BCD     1      21.680  23.390  26.020  1.00  0.00            
ATOM     42  H20 BCD     1      20.230  25.830  25.960  1.00  0.00            
ATOM     43  C13 BCD     1      26.080  27.220  32.310  1.00  0.00            
ATOM     44  O11 BCD     1      26.720  25.980  32.380  1.00  0.00            
ATOM     45  C14 BCD     1      24.770  27.120  33.120  1.00  0.00            
ATOM     46  O12 BCD     1      24.990  26.610  34.430  1.00  0.00            
ATOM     47  C15 BCD     1      23.780  26.200  32.510  1.00  0.00            
ATOM     48  O13 BCD     1      22.450  26.390  33.130  1.00  0.00            
ATOM     49  C16 BCD     1      23.680  26.560  31.010  1.00  0.00            
ATOM     50  C17 BCD     1      24.970  26.800  30.240  1.00  0.00            
ATOM     51  O14 BCD     1      25.740  27.640  30.930  1.00  0.00            
ATOM     52  C18 BCD     1      24.820  27.290  28.830  1.00  0.00            
ATOM     53  O15 BCD     1      24.080  28.520  28.790  1.00  0.00            
ATOM     54  H21 BCD     1      26.780  27.930  32.770  1.00  0.00            
ATOM     55  H22 BCD     1      24.240  28.080  33.120  1.00  0.00            
ATOM     56  H23 BCD     1      24.110  26.580  34.820  1.00  0.00            
ATOM     57  H24 BCD     1      24.070  25.140  32.490  1.00  0.00            
ATOM     58  H25 BCD     1      21.790  25.880  32.670  1.00  0.00            
ATOM     59  H26 BCD     1      23.150  27.520  30.960  1.00  0.00            
ATOM     60  H27 BCD     1      25.560  25.880  30.140  1.00  0.00            
ATOM     61  H28 BCD     1      25.860  27.470  28.520  1.00  0.00            
ATOM     62  H29 BCD     1      24.230  26.540  28.290  1.00  0.00            
ATOM     63  H30 BCD     1      24.460  28.960  29.550  1.00  0.00            
ATOM     64  C19 BCD     1      30.400  24.290  33.110  1.00  0.00            
ATOM     65  O16 BCD     1      29.950  23.070  32.610  1.00  0.00            
ATOM     66  C20 BCD     1      29.570  24.730  34.360  1.00  0.00            
ATOM     67  O17 BCD     1      29.670  23.790  35.400  1.00  0.00            
ATOM     68  C21 BCD     1      28.090  25.000  34.000  1.00  0.00            
ATOM     69  O18 BCD     1      27.400  25.480  35.170  1.00  0.00            
ATOM     70  C22 BCD     1      28.070  26.020  32.880  1.00  0.00            
ATOM     71  C23 BCD     1      28.950  25.520  31.770  1.00  0.00            
ATOM     72  O19 BCD     1      30.240  25.330  32.180  1.00  0.00            
ATOM     73  C24 BCD     1      29.050  26.530  30.620  1.00  0.00            
ATOM     74  O20 BCD     1      29.740  25.980  29.530  1.00  0.00            
ATOM     75  H31 BCD     1      31.470  24.270  33.360  1.00  0.00            
ATOM     76  H32 BCD     1      29.940  25.690  34.750  1.00  0.00            
ATOM     77  H33 BCD     1      29.630  24.310  36.210  1.00  0.00            
ATOM     78  H34 BCD     1      27.580  24.120  33.590  1.00  0.00            
ATOM     79  H35 BCD     1      26.480  25.460  34.890  1.00  0.00            
ATOM     80  H36 BCD     1      28.490  26.960  33.270  1.00  0.00            
ATOM     81  H37 BCD     1      28.560  24.660  31.210  1.00  0.00            
ATOM     82  H38 BCD     1      28.020  26.740  30.300  1.00  0.00            
ATOM     83  H39 BCD     1      29.610  27.420  30.910  1.00  0.00            
ATOM     84  H40 BCD     1      30.530  25.570  29.880  1.00  0.00            
ATOM     85  C25 BCD     1      31.060  19.240  32.120  1.00  0.00            
ATOM     86  O21 BCD     1      30.000  19.110  31.140  1.00  0.00            
ATOM     87  C26 BCD     1      30.590  19.490  33.500  1.00  0.00            
ATOM     88  O22 BCD     1      29.710  18.410  33.860  1.00  0.00            
ATOM     89  C27 BCD     1      29.980  20.870  33.630  1.00  0.00            
ATOM     90  O23 BCD     1      29.630  21.160  35.010  1.00  0.00            
ATOM     91  C28 BCD     1      30.800  22.010  32.940  1.00  0.00            
ATOM     92  C29 BCD     1      31.240  21.520  31.570  1.00  0.00            
ATOM     93  O24 BCD     1      31.820  20.270  31.610  1.00  0.00            
ATOM     94  C30 BCD     1      32.230  22.440  30.880  1.00  0.00            
ATOM     95  O25 BCD     1      33.530  22.600  31.460  1.00  0.00            
ATOM     96  H41 BCD     1      31.670  18.330  32.080  1.00  0.00            
ATOM     97  H42 BCD     1      31.500  19.520  34.120  1.00  0.00            
ATOM     98  H43 BCD     1      29.430  18.660  34.750  1.00  0.00            
ATOM     99  H44 BCD     1      28.990  20.730  33.180  1.00  0.00            
ATOM    100  H45 BCD     1      29.450  22.100  35.050  1.00  0.00            
ATOM    101  H46 BCD     1      31.700  22.260  33.510  1.00  0.00            
ATOM    102  H47 BCD     1      30.500  21.470  30.760  1.00  0.00            
ATOM    103  H48 BCD     1      32.300  22.080  29.850  1.00  0.00            
ATOM    104  H49 BCD     1      31.800  23.450  30.790  1.00  0.00            
ATOM    105  H50 BCD     1      33.450  23.440  31.910  1.00  0.00            
ATOM    106  C31 BCD     1      28.530  16.430  28.350  1.00  0.00            
ATOM    107  O26 BCD     1      27.430  17.290  28.110  1.00  0.00            
ATOM    108  C32 BCD     1      28.590  15.970  29.830  1.00  0.00            
ATOM    109  O27 BCD     1      27.380  15.220  30.060  1.00  0.00            
ATOM    110  C33 BCD     1      28.740  17.140  30.750  1.00  0.00            
ATOM    111  C34 BCD     1      30.000  17.910  30.430  1.00  0.00            
ATOM    112  C35 BCD     1      30.010  18.240  28.900  1.00  0.00            
ATOM    113  O28 BCD     1      29.730  17.130  28.070  1.00  0.00            
ATOM    114  C36 BCD     1      31.370  18.840  28.340  1.00  0.00            
ATOM    115  O29 BCD     1      32.440  17.890  28.490  1.00  0.00            
ATOM    116  O30 BCD     1      28.880  16.650  32.120  1.00  0.00            
ATOM    117  H51 BCD     1      28.460  15.590  27.650  1.00  0.00            
ATOM    118  H52 BCD     1      29.460  15.310  29.950  1.00  0.00            
ATOM    119  H53 BCD     1      27.350  15.480  30.980  1.00  0.00            
ATOM    120  H54 BCD     1      27.870  17.800  30.640  1.00  0.00            
ATOM    121  H55 BCD     1      28.970  17.370  32.740  1.00  0.00            
ATOM    122  H56 BCD     1      30.880  17.250  30.470  1.00  0.00            
ATOM    123  H57 BCD     1      29.220  18.970  28.700  1.00  0.00            
ATOM    124  H58 BCD     1      31.240  18.950  27.250  1.00  0.00            
ATOM    125  H59 BCD     1      31.580  19.690  28.990  1.00  0.00            
ATOM    126  H60 BCD     1      32.040  17.020  28.380  1.00  0.00            
ATOM    127  C37 BCD     1      24.250  17.910  25.640  1.00  0.00            
ATOM    128  O31 BCD     1      23.680  18.770  26.620  1.00  0.00            
ATOM    129  C38 BCD     1      24.390  16.580  26.280  1.00  0.00            
ATOM    130  O32 BCD     1      23.040  16.020  26.560  1.00  0.00            
ATOM    131  C39 BCD     1      25.240  16.640  27.490  1.00  0.00            
ATOM    132  O33 BCD     1      25.450  15.300  27.950  1.00  0.00            
ATOM    133  C40 BCD     1      26.590  17.160  27.000  1.00  0.00            
ATOM    134  C41 BCD     1      26.480  18.510  26.300  1.00  0.00            
ATOM    135  O34 BCD     1      25.530  18.430  25.190  1.00  0.00            
ATOM    136  C42 BCD     1      27.770  19.060  25.660  1.00  0.00            
ATOM    137  O35 BCD     1      27.690  20.450  25.350  1.00  0.00            
ATOM    138  H61 BCD     1      23.620  17.900  24.740  1.00  0.00            
ATOM    139  H62 BCD     1      24.880  15.990  25.500  1.00  0.00            
ATOM    140  H63 BCD     1      22.880  16.670  27.260  1.00  0.00            
ATOM    141  H64 BCD     1      24.860  17.340  28.250  1.00  0.00            
ATOM    142  H65 BCD     1      26.100  15.310  28.670  1.00  0.00            
ATOM    143  H66 BCD     1      27.080  16.430  26.350  1.00  0.00            
ATOM    144  H67 BCD     1      26.120  19.320  26.950  1.00  0.00            
ATOM    145  H68 BCD     1      28.510  18.910  26.450  1.00  0.00            
ATOM    146  H69 BCD     1      28.080  18.420  24.830  1.00  0.00            
ATOM    147  H70 BCD     1      28.540  20.780  25.040  1.00  0.00            
ATOM    148  C1  DP7     2      28.580  23.510  27.740  1.00  0.00            
ATOM    149  N1  DP7     2      27.960  22.830  28.880  1.00  0.00            
ATOM    150  C2  DP7     2      26.930  23.570  29.560  1.00  0.00            
ATOM    151  C3  DP7     2      26.620  22.850  30.870  1.00  0.00            
ATOM    152  N2  DP7     2      26.320  21.400  30.760  1.00  0.00            
ATOM    153  C4  DP7     2      25.910  20.740  32.120  1.00  0.00            
ATOM    154  C5  DP7     2      24.790  21.540  32.790  1.00  0.00            
ATOM    155  C6  DP7     2      25.050  22.400  33.890  1.00  0.00            
ATOM    156  C7  DP7     2      23.990  23.160  34.450  1.00  0.00            
ATOM    157  C8  DP7     2      22.740  23.060  33.940  1.00  0.00            
ATOM    158  C9  DP7     2      22.470  22.220  32.860  1.00  0.00            
ATOM    159  C10 DP7     2      23.490  21.520  32.270  1.00  0.00            
ATOM    160  C11 DP7     2      25.620  19.220  32.120  1.00  0.00            
ATOM    161  C12 DP7     2      26.100  18.500  33.280  1.00  0.00            
ATOM    162  C13 DP7     2      25.950  17.120  33.370  1.00  0.00            
ATOM    163  C14 DP7     2      25.360  16.430  32.330  1.00  0.00            
ATOM    164  C15 DP7     2      24.830  17.100  31.250  1.00  0.00            
ATOM    165  C16 DP7     2      25.000  18.440  31.150  1.00  0.00            
ATOM    166  C17 DP7     2      27.530  20.770  30.120  1.00  0.00            
ATOM    167  C18 DP7     2      27.820  21.380  28.760  1.00  0.00            
ATOM    168  H1  DP7     2      28.610  24.590  27.910  1.00  0.00            
ATOM    169  H2  DP7     2      29.580  23.100  27.520  1.00  0.00            
ATOM    170  H3  DP7     2      27.900  23.510  26.880  1.00  0.00            
ATOM    171  H4  DP7     2      26.050  23.570  28.900  1.00  0.00            
ATOM    172  H5  DP7     2      27.180  24.630  29.700  1.00  0.00            
ATOM    173  H6  DP7     2      25.680  23.300  31.170  1.00  0.00            
ATOM    174  H7  DP7     2      27.360  23.150  31.620  1.00  0.00            
ATOM    175  H8  DP7     2      25.530  21.290  30.110  1.00  0.00            
ATOM    176  H9  DP7     2      26.760  20.970  32.750  1.00  0.00            
ATOM    177  H10 DP7     2      26.070  22.500  34.250  1.00  0.00            
ATOM    178  H11 DP7     2      24.180  23.850  35.260  1.00  0.00            
ATOM    179  H12 DP7     2      21.930  23.690  34.300  1.00  0.00            
ATOM    180  H13 DP7     2      21.470  22.040  32.490  1.00  0.00            
ATOM    181  H14 DP7     2      23.230  20.700  31.600  1.00  0.00            
ATOM    182  H15 DP7     2      26.650  18.970  34.100  1.00  0.00            
ATOM    183  H16 DP7     2      26.320  16.660  34.280  1.00  0.00            
ATOM    184  H17 DP7     2      25.390  15.350  32.390  1.00  0.00            
ATOM    185  H18 DP7     2      24.260  16.610  30.460  1.00  0.00            
ATOM    186  H19 DP7     2      24.690  18.920  30.230  1.00  0.00            
ATOM    187  H20 DP7     2      27.410  19.700  29.940  1.00  0.00            
ATOM    188  H21 DP7     2      28.340  20.930  30.820  1.00  0.00            
ATOM    189  H22 DP7     2      28.730  20.910  28.370  1.00  0.00            
ATOM    190  H23 DP7     2      26.990  21.180  28.070  1.00  0.00            
TER
ENDMDL
MODEL        1
ATOM      1  C1  BCD     1      19.720  28.430  31.590  1.00  0.00            
ATOM      2  O1  BCD     1      20.990  28.160  31.060  1.00  0.00            
ATOM      3  C2  BCD     1      19.860  29.070  32.940  1.00  0.00            
ATOM      4  O2  BCD     1      20.590  30.320  32.760  1.00  0.00            
ATOM      5  C3  BCD     1      20.430  28.240  34.050  1.00  0.00            
ATOM      6  O3  BCD     1      20.270  28.910  35.320  1.00  0.00            
ATOM      7  C4  BCD     1      19.750  26.860  34.130  1.00  0.00            
ATOM      8  C5  BCD     1      19.650  26.310  32.670  1.00  0.00            
ATOM      9  O4  BCD     1      18.970  27.210  31.750  1.00  0.00            
ATOM     10  C6  BCD     1      18.890  25.010  32.650  1.00  0.00            
ATOM     11  O5  BCD     1      17.540  25.130  32.970  1.00  0.00            
ATOM     12  H1  BCD     1      19.230  29.150  30.920  1.00  0.00            
ATOM     13  H2  BCD     1      18.830  29.180  33.290  1.00  0.00            
ATOM     14  H3  BCD     1      20.570  30.590  33.680  1.00  0.00            
ATOM     15  H4  BCD     1      21.490  28.030  33.850  1.00  0.00            
ATOM     16  H5  BCD     1      20.680  28.410  36.030  1.00  0.00            
ATOM     17  H6  BCD     1      18.750  26.990  34.580  1.00  0.00            
ATOM     18  H7  BCD     1      20.690  26.140  32.360  1.00  0.00            
ATOM     19  H8  BCD     1      19.020  24.670  31.610  1.00  0.00            
ATOM     20  H9  BCD     1      19.440  24.310  33.280  1.00  0.00            
ATOM     21  H10 BCD     1      17.510  25.400  33.890  1.00  0.00            
ATOM     22  C7  BCD     1      23.940  29.040  28.290  1.00  0.00            
ATOM     23  O6  BCD     1      25.110  28.940  29.190  1.00  0.00            
ATOM     24  C8  BCD     1      22.990  30.210  28.620  1.00  0.00            
ATOM     25  O7  BCD     1      23.720  31.440  28.740  1.00  0.00            
ATOM     26  C9  BCD     1      22.310  29.910  29.960  1.00  0.00            
ATOM     27  O8  BCD     1      21.430  31.000  30.380  1.00  0.00            
ATOM     28  C10 BCD     1      21.500  28.620  29.830  1.00  0.00            
ATOM     29  C11 BCD     1      22.460  27.510  29.440  1.00  0.00            
ATOM     30  O9  BCD     1      23.200  27.870  28.240  1.00  0.00            
ATOM     31  C12 BCD     1      21.750  26.120  29.250  1.00  0.00            
ATOM     32  O10 BCD     1      22.710  25.110  29.000  1.00  0.00            
ATOM     33  H11 BCD     1      24.430  29.210  27.330  1.00  0.00            
ATOM     34  H12 BCD     1      22.250  30.220  27.810  1.00  0.00            
ATOM     35  H13 BCD     1      24.330  31.350  29.480  1.00  0.00            
ATOM     36  H14 BCD     1      23.070  29.770  30.740  1.00  0.00            
ATOM     37  H15 BCD     1      21.070  30.890  31.260  1.00  0.00            
ATOM     38  H16 BCD     1      20.760  28.740  29.020  1.00  0.00            
ATOM     39  H17 BCD     1      23.140  27.300  30.280  1.00  0.00            
ATOM     40  H18 BCD     1      21.180  25.730  30.110  1.00  0.00            
ATOM     41  H19 BCD     1      21.010  26.160  28.440  1.00  0.00            
ATOM     42  H20 BCD     1      23.120  25.370  28.170  1.00  0.00            
ATOM     43  C13 BCD     1      29.120  28.950  29.350  1.00  0.00            
ATOM     44  O11 BCD     1      28.960  28.210  30.600  1.00  0.00            
ATOM     45  C14 BCD     1      28.510  30.370  29.590  1.00  0.00            
ATOM     46  O12 BCD     1      29.060  30.940  30.780  1.00  0.00            
ATOM     47  C15 BCD     1      26.990  30.170  29.750  1.00  0.00            
ATOM     48  O13 BCD     1      26.170  31.400  29.940  1.00  0.00            
ATOM     49  C16 BCD     1      26.380  29.280  28.700  1.00  0.00            
ATOM     50  C17 BCD     1      27.100  28.050  28.450  1.00  0.00            
ATOM     51  O14 BCD     1      28.520  28.290  28.290  1.00  0.00            
ATOM     52  C18 BCD     1      26.740  27.360  27.180  1.00  0.00            
ATOM     53  O15 BCD     1      26.980  28.050  25.990  1.00  0.00            
ATOM     54  H21 BCD     1      30.180  29.030  29.080  1.00  0.00            
ATOM     55  H22 BCD     1      28.620  31.090  28.770  1.00  0.00            
ATOM     56  H23 BCD     1      29.210  31.860  30.580  1.00  0.00            
ATOM     57  H24 BCD     1      26.960  29.490  30.610  1.00  0.00            
ATOM     58  H25 BCD     1      26.470  31.900  29.180  1.00  0.00            
ATOM     59  H26 BCD     1      26.320  29.830  27.750  1.00  0.00            
ATOM     60  H27 BCD     1      26.950  27.320  29.250  1.00  0.00            
ATOM     61  H28 BCD     1      27.240  26.380  27.100  1.00  0.00            
ATOM     62  H29 BCD     1      25.690  27.030  27.090  1.00  0.00            
ATOM     63  H30 BCD     1      27.900  27.900  25.760  1.00  0.00            
ATOM     64  C19 BCD     1      31.030  25.490  32.970  1.00  0.00            
ATOM     65  O16 BCD     1      30.030  25.070  33.950  1.00  0.00            
ATOM     66  C20 BCD     1      31.490  26.890  33.120  1.00  0.00            
ATOM     67  O17 BCD     1      31.680  27.250  34.440  1.00  0.00            
ATOM     68  C21 BCD     1      30.490  27.890  32.420  1.00  0.00            
ATOM     69  O18 BCD     1      30.900  29.290  32.360  1.00  0.00            
ATOM     70  C22 BCD     1      30.060  27.430  31.050  1.00  0.00            
ATOM     71  C23 BCD     1      29.700  25.900  30.990  1.00  0.00            
ATOM     72  O19 BCD     1      30.730  25.210  31.610  1.00  0.00            
ATOM     73  C24 BCD     1      29.370  25.380  29.610  1.00  0.00            
ATOM     74  O20 BCD     1      28.870  24.030  29.540  1.00  0.00            
ATOM     75  H31 BCD     1      31.940  24.910  33.140  1.00  0.00            
ATOM     76  H32 BCD     1      32.400  26.920  32.500  1.00  0.00            
ATOM     77  H33 BCD     1      31.680  28.210  34.400  1.00  0.00            
ATOM     78  H34 BCD     1      29.630  27.880  33.100  1.00  0.00            
ATOM     79  H35 BCD     1      30.310  29.700  31.730  1.00  0.00            
ATOM     80  H36 BCD     1      30.890  27.500  30.320  1.00  0.00            
ATOM     81  H37 BCD     1      28.840  25.600  31.590  1.00  0.00            
ATOM     82  H38 BCD     1      28.580  25.950  29.100  1.00  0.00            
ATOM     83  H39 BCD     1      30.320  25.400  29.070  1.00  0.00            
ATOM     84  H40 BCD     1      29.620  23.460  29.730  1.00  0.00            
ATOM     85  C25 BCD     1      28.880  22.420  36.880  1.00  0.00            
ATOM     86  O21 BCD     1      27.490  22.830  36.590  1.00  0.00            
ATOM     87  C26 BCD     1      29.610  23.600  37.360  1.00  0.00            
ATOM     88  O22 BCD     1      28.910  24.080  38.540  1.00  0.00            
ATOM     89  C27 BCD     1      29.670  24.740  36.290  1.00  0.00            
ATOM     90  O23 BCD     1      30.410  25.890  36.740  1.00  0.00            
ATOM     91  C28 BCD     1      30.280  24.080  34.990  1.00  0.00            
ATOM     92  C29 BCD     1      29.550  22.810  34.580  1.00  0.00            
ATOM     93  O24 BCD     1      29.450  21.890  35.670  1.00  0.00            
ATOM     94  C30 BCD     1      30.180  22.030  33.350  1.00  0.00            
ATOM     95  O25 BCD     1      31.520  21.590  33.650  1.00  0.00            
ATOM     96  H41 BCD     1      28.880  21.620  37.630  1.00  0.00            
ATOM     97  H42 BCD     1      30.630  23.240  37.530  1.00  0.00            
ATOM     98  H43 BCD     1      29.360  24.900  38.740  1.00  0.00            
ATOM     99  H44 BCD     1      28.610  24.940  36.090  1.00  0.00            
ATOM    100  H45 BCD     1      30.690  26.350  35.950  1.00  0.00            
ATOM    101  H46 BCD     1      31.340  23.810  35.030  1.00  0.00            
ATOM    102  H47 BCD     1      28.560  23.110  34.230  1.00  0.00            
ATOM    103  H48 BCD     1      29.540  21.210  33.000  1.00  0.00            
ATOM    104  H49 BCD     1      30.180  22.750  32.530  1.00  0.00            
ATOM    105  H50 BCD     1      31.520  20.660  33.880  1.00  0.00            
ATOM    106  C31 BCD     1      23.560  21.800  37.020  1.00  0.00            
ATOM    107  O26 BCD     1      23.240  22.950  36.350  1.00  0.00            
ATOM    108  C32 BCD     1      24.290  22.090  38.340  1.00  0.00            
ATOM    109  O27 BCD     1      23.510  22.830  39.270  1.00  0.00            
ATOM    110  C33 BCD     1      25.750  22.620  38.130  1.00  0.00            
ATOM    111  C34 BCD     1      26.490  21.910  37.010  1.00  0.00            
ATOM    112  C35 BCD     1      25.610  21.540  35.790  1.00  0.00            
ATOM    113  O28 BCD     1      24.340  21.070  36.080  1.00  0.00            
ATOM    114  C36 BCD     1      26.340  20.450  35.030  1.00  0.00            
ATOM    115  O29 BCD     1      25.770  20.290  33.750  1.00  0.00            
ATOM    116  O30 BCD     1      26.620  22.810  39.250  1.00  0.00            
ATOM    117  H51 BCD     1      22.650  21.240  37.230  1.00  0.00            
ATOM    118  H52 BCD     1      24.380  21.050  38.700  1.00  0.00            
ATOM    119  H53 BCD     1      23.480  23.720  38.900  1.00  0.00            
ATOM    120  H54 BCD     1      25.500  23.600  37.720  1.00  0.00            
ATOM    121  H55 BCD     1      27.410  23.260  38.920  1.00  0.00            
ATOM    122  H56 BCD     1      27.000  21.000  37.370  1.00  0.00            
ATOM    123  H57 BCD     1      25.540  22.430  35.150  1.00  0.00            
ATOM    124  H58 BCD     1      27.400  20.730  34.940  1.00  0.00            
ATOM    125  H59 BCD     1      26.250  19.510  35.580  1.00  0.00            
ATOM    126  H60 BCD     1      26.410  19.810  33.210  1.00  0.00            
ATOM    127  C37 BCD     1      20.040  25.430  36.130  1.00  0.00            
ATOM    128  O31 BCD     1      20.570  26.000  34.930  1.00  0.00            
ATOM    129  C38 BCD     1      21.080  25.750  37.200  1.00  0.00            
ATOM    130  O32 BCD     1      21.440  27.140  37.250  1.00  0.00            
ATOM    131  C39 BCD     1      22.360  24.940  36.990  1.00  0.00            
ATOM    132  O33 BCD     1      23.400  25.120  37.970  1.00  0.00            
ATOM    133  C40 BCD     1      22.030  23.500  36.800  1.00  0.00            
ATOM    134  C41 BCD     1      21.020  23.230  35.700  1.00  0.00            
ATOM    135  O34 BCD     1      19.850  24.010  35.880  1.00  0.00            
ATOM    136  C42 BCD     1      20.640  21.720  35.620  1.00  0.00            
ATOM    137  O35 BCD     1      19.860  21.320  36.730  1.00  0.00            
ATOM    138  H61 BCD     1      19.160  26.050  36.340  1.00  0.00            
ATOM    139  H62 BCD     1      20.610  25.600  38.190  1.00  0.00            
ATOM    140  H63 BCD     1      20.920  27.610  37.910  1.00  0.00            
ATOM    141  H64 BCD     1      22.770  25.220  36.010  1.00  0.00            
ATOM    142  H65 BCD     1      23.190  25.900  38.490  1.00  0.00            
ATOM    143  H66 BCD     1      21.670  23.070  37.740  1.00  0.00            
ATOM    144  H67 BCD     1      21.510  23.500  34.750  1.00  0.00            
ATOM    145  H68 BCD     1      20.130  21.580  34.660  1.00  0.00            
ATOM    146  H69 BCD     1      21.530  21.090  35.520  1.00  0.00            
ATOM    147  H70 BCD     1      19.190  22.000  36.830  1.00  0.00            
ATOM    148  C1  DP7     2      25.720  23.350  30.390  1.00  0.00            
ATOM    149  N1  DP7     2      25.870  24.450  31.310  1.00  0.00            
ATOM    150  C2  DP7     2      25.140  25.730  31.200  1.00  0.00            
ATOM    151  C3  DP7     2      25.730  26.830  32.090  1.00  0.00            
ATOM    152  N2  DP7     2      25.670  26.510  33.570  1.00  0.00            
ATOM    153  C4  DP7     2      26.190  27.620  34.400  1.00  0.00            
ATOM    154  C5  DP7     2      25.290  28.880  34.350  1.00  0.00            
ATOM    155  C6  DP7     2      25.600  29.840  33.430  1.00  0.00            
ATOM    156  C7  DP7     2      24.760  30.960  33.240  1.00  0.00            
ATOM    157  C8  DP7     2      23.580  31.160  33.950  1.00  0.00            
ATOM    158  C9  DP7     2      23.340  30.260  35.010  1.00  0.00            
ATOM    159  C10 DP7     2      24.170  29.120  35.240  1.00  0.00            
ATOM    160  C11 DP7     2      26.620  27.330  35.820  1.00  0.00            
ATOM    161  C12 DP7     2      27.830  27.910  36.240  1.00  0.00            
ATOM    162  C13 DP7     2      28.170  27.830  37.580  1.00  0.00            
ATOM    163  C14 DP7     2      27.440  27.120  38.480  1.00  0.00            
ATOM    164  C15 DP7     2      26.330  26.460  38.040  1.00  0.00            
ATOM    165  C16 DP7     2      25.910  26.550  36.730  1.00  0.00            
ATOM    166  C17 DP7     2      26.380  25.120  33.700  1.00  0.00            
ATOM    167  C18 DP7     2      25.850  23.980  32.740  1.00  0.00            
ATOM    168  H1  DP7     2      25.210  23.800  29.530  1.00  0.00            
ATOM    169  H2  DP7     2      26.690  22.890  30.170  1.00  0.00            
ATOM    170  H3  DP7     2      25.100  22.550  30.820  1.00  0.00            
ATOM    171  H4  DP7     2      24.090  25.540  31.460  1.00  0.00            
ATOM    172  H5  DP7     2      25.140  26.110  30.170  1.00  0.00            
ATOM    173  H6  DP7     2      25.200  27.770  31.910  1.00  0.00            
ATOM    174  H7  DP7     2      26.780  27.060  31.890  1.00  0.00            
ATOM    175  H8  DP7     2      24.650  26.460  33.750  1.00  0.00            
ATOM    176  H9  DP7     2      27.130  27.760  33.850  1.00  0.00            
ATOM    177  H10 DP7     2      26.530  29.810  32.880  1.00  0.00            
ATOM    178  H11 DP7     2      25.010  31.700  32.490  1.00  0.00            
ATOM    179  H12 DP7     2      23.000  32.080  33.840  1.00  0.00            
ATOM    180  H13 DP7     2      22.530  30.370  35.720  1.00  0.00            
ATOM    181  H14 DP7     2      24.050  28.440  36.080  1.00  0.00            
ATOM    182  H15 DP7     2      28.490  28.510  35.620  1.00  0.00            
ATOM    183  H16 DP7     2      28.970  28.440  38.000  1.00  0.00            
ATOM    184  H17 DP7     2      27.590  27.180  39.550  1.00  0.00            
ATOM    185  H18 DP7     2      25.860  25.730  38.700  1.00  0.00            
ATOM    186  H19 DP7     2      24.950  26.200  36.360  1.00  0.00            
ATOM    187  H20 DP7     2      26.120  24.810  34.710  1.00  0.00            
ATOM    188  H21 DP7     2      27.450  25.250  33.520  1.00  0.00            
ATOM    189  H22 DP7     2      26.540  23.140  32.860  1.00  0.00            
ATOM    190  H23 DP7     2      24.820  23.690  33.010  1.00  0.00            
TER
ENDMDL
MODEL        1
ATOM      1  C1  BCD     1      33.190  18.260  27.540  1.00  0.00            
ATOM      2  O1  BCD     1      32.750  17.920  28.840  1.00  0.00            
ATOM      3  C2  BCD     1      32.910  19.770  27.300  1.00  0.00            
ATOM      4  O2  BCD     1      33.720  20.590  28.210  1.00  0.00            
ATOM      5  C3  BCD     1      31.380  20.040  27.440  1.00  0.00            
ATOM      6  O3  BCD     1      30.960  21.450  27.160  1.00  0.00            
ATOM      7  C4  BCD     1      30.610  19.130  26.520  1.00  0.00            
ATOM      8  C5  BCD     1      31.070  17.640  26.640  1.00  0.00            
ATOM      9  O4  BCD     1      32.480  17.530  26.570  1.00  0.00            
ATOM     10  C6  BCD     1      30.420  16.700  25.620  1.00  0.00            
ATOM     11  O5  BCD     1      30.620  17.150  24.260  1.00  0.00            
ATOM     12  H1  BCD     1      34.220  17.960  27.330  1.00  0.00            
ATOM     13  H2  BCD     1      33.110  20.100  26.270  1.00  0.00            
ATOM     14  H3  BCD     1      33.460  20.380  29.110  1.00  0.00            
ATOM     15  H4  BCD     1      31.140  19.660  28.440  1.00  0.00            
ATOM     16  H5  BCD     1      30.000  21.480  27.090  1.00  0.00            
ATOM     17  H6  BCD     1      30.720  19.420  25.470  1.00  0.00            
ATOM     18  H7  BCD     1      30.780  17.200  27.600  1.00  0.00            
ATOM     19  H8  BCD     1      30.670  15.630  25.740  1.00  0.00            
ATOM     20  H9  BCD     1      29.340  16.790  25.730  1.00  0.00            
ATOM     21  H10 BCD     1      29.770  17.390  23.880  1.00  0.00            
ATOM     22  C7  BCD     1      34.250  16.190  32.310  1.00  0.00            
ATOM     23  O6  BCD     1      32.880  15.730  32.690  1.00  0.00            
ATOM     24  C8  BCD     1      34.350  17.720  32.200  1.00  0.00            
ATOM     25  O7  BCD     1      34.190  18.410  33.400  1.00  0.00            
ATOM     26  C9  BCD     1      33.450  18.340  31.120  1.00  0.00            
ATOM     27  O8  BCD     1      33.600  19.790  30.870  1.00  0.00            
ATOM     28  C10 BCD     1      33.790  17.600  29.780  1.00  0.00            
ATOM     29  C11 BCD     1      33.840  16.070  29.870  1.00  0.00            
ATOM     30  O9  BCD     1      34.660  15.570  31.020  1.00  0.00            
ATOM     31  C12 BCD     1      34.180  15.300  28.550  1.00  0.00            
ATOM     32  O10 BCD     1      35.410  15.810  28.000  1.00  0.00            
ATOM     33  H11 BCD     1      35.000  15.880  33.050  1.00  0.00            
ATOM     34  H12 BCD     1      35.380  18.000  31.950  1.00  0.00            
ATOM     35  H13 BCD     1      34.700  19.220  33.320  1.00  0.00            
ATOM     36  H14 BCD     1      32.440  18.060  31.430  1.00  0.00            
ATOM     37  H15 BCD     1      33.570  20.310  31.670  1.00  0.00            
ATOM     38  H16 BCD     1      34.730  18.030  29.400  1.00  0.00            
ATOM     39  H17 BCD     1      32.800  15.740  30.040  1.00  0.00            
ATOM     40  H18 BCD     1      34.240  14.230  28.780  1.00  0.00            
ATOM     41  H19 BCD     1      33.330  15.510  27.880  1.00  0.00            
ATOM     42  H20 BCD     1      35.650  15.230  27.270  1.00  0.00            
ATOM     43  C13 BCD     1      31.020  13.440  35.420  1.00  0.00            
ATOM     44  O11 BCD     1      29.800  13.870  34.870  1.00  0.00            
ATOM     45  C14 BCD     1      31.710  14.660  35.960  1.00  0.00            
ATOM     46  O12 BCD     1      30.860  15.270  36.980  1.00  0.00            
ATOM     47  C15 BCD     1      31.970  15.620  34.790  1.00  0.00            
ATOM     48  O13 BCD     1      32.750  16.790  35.330  1.00  0.00            
ATOM     49  C16 BCD     1      32.850  14.850  33.760  1.00  0.00            
ATOM     50  C17 BCD     1      32.120  13.550  33.310  1.00  0.00            
ATOM     51  O14 BCD     1      31.830  12.720  34.490  1.00  0.00            
ATOM     52  C18 BCD     1      32.980  12.700  32.360  1.00  0.00            
ATOM     53  O15 BCD     1      34.280  12.440  32.950  1.00  0.00            
ATOM     54  H21 BCD     1      30.890  12.690  36.210  1.00  0.00            
ATOM     55  H22 BCD     1      32.620  14.280  36.450  1.00  0.00            
ATOM     56  H23 BCD     1      30.160  14.620  37.110  1.00  0.00            
ATOM     57  H24 BCD     1      31.080  15.990  34.280  1.00  0.00            
ATOM     58  H25 BCD     1      32.960  17.310  34.550  1.00  0.00            
ATOM     59  H26 BCD     1      33.810  14.690  34.260  1.00  0.00            
ATOM     60  H27 BCD     1      31.180  13.890  32.850  1.00  0.00            
ATOM     61  H28 BCD     1      32.460  11.810  31.960  1.00  0.00            
ATOM     62  H29 BCD     1      33.220  13.400  31.550  1.00  0.00            
ATOM     63  H30 BCD     1      34.850  12.140  32.250  1.00  0.00            
ATOM     64  C19 BCD     1      25.790  12.720  35.040  1.00  0.00            
ATOM     65  O16 BCD     1      25.360  13.760  34.190  1.00  0.00            
ATOM     66  C20 BCD     1      26.330  13.260  36.420  1.00  0.00            
ATOM     67  O17 BCD     1      25.380  14.210  36.960  1.00  0.00            
ATOM     68  C21 BCD     1      27.710  13.940  36.230  1.00  0.00            
ATOM     69  O18 BCD     1      28.260  14.440  37.470  1.00  0.00            
ATOM     70  C22 BCD     1      28.660  13.090  35.300  1.00  0.00            
ATOM     71  C23 BCD     1      27.890  12.650  34.030  1.00  0.00            
ATOM     72  O19 BCD     1      26.850  11.930  34.490  1.00  0.00            
ATOM     73  C24 BCD     1      28.660  11.640  33.170  1.00  0.00            
ATOM     74  O20 BCD     1      28.180  11.490  31.870  1.00  0.00            
ATOM     75  H31 BCD     1      24.910  12.070  35.170  1.00  0.00            
ATOM     76  H32 BCD     1      26.330  12.390  37.080  1.00  0.00            
ATOM     77  H33 BCD     1      25.630  14.530  37.830  1.00  0.00            
ATOM     78  H34 BCD     1      27.430  14.800  35.610  1.00  0.00            
ATOM     79  H35 BCD     1      27.520  14.750  38.000  1.00  0.00            
ATOM     80  H36 BCD     1      29.000  12.170  35.780  1.00  0.00            
ATOM     81  H37 BCD     1      27.500  13.570  33.570  1.00  0.00            
ATOM     82  H38 BCD     1      29.710  11.890  33.030  1.00  0.00            
ATOM     83  H39 BCD     1      28.680  10.620  33.600  1.00  0.00            
ATOM     84  H40 BCD     1      28.920  11.160  31.350  1.00  0.00            
ATOM     85  C25 BCD     1      22.330  15.400  31.990  1.00  0.00            
ATOM     86  O21 BCD     1      23.330  16.240  31.370  1.00  0.00            
ATOM     87  C26 BCD     1      22.250  15.680  33.500  1.00  0.00            
ATOM     88  O22 BCD     1      21.960  17.050  33.640  1.00  0.00            
ATOM     89  C27 BCD     1      23.580  15.360  34.160  1.00  0.00            
ATOM     90  O23 BCD     1      23.450  15.440  35.540  1.00  0.00            
ATOM     91  C28 BCD     1      23.980  13.890  33.840  1.00  0.00            
ATOM     92  C29 BCD     1      23.920  13.590  32.340  1.00  0.00            
ATOM     93  O24 BCD     1      22.660  14.000  31.780  1.00  0.00            
ATOM     94  C30 BCD     1      24.040  12.090  32.050  1.00  0.00            
ATOM     95  O25 BCD     1      23.700  11.810  30.670  1.00  0.00            
ATOM     96  H41 BCD     1      21.380  15.690  31.520  1.00  0.00            
ATOM     97  H42 BCD     1      21.460  15.080  33.960  1.00  0.00            
ATOM     98  H43 BCD     1      21.000  17.120  33.730  1.00  0.00            
ATOM     99  H44 BCD     1      24.360  16.020  33.760  1.00  0.00            
ATOM    100  H45 BCD     1      24.230  15.120  36.010  1.00  0.00            
ATOM    101  H46 BCD     1      23.330  13.140  34.310  1.00  0.00            
ATOM    102  H47 BCD     1      24.710  14.230  31.930  1.00  0.00            
ATOM    103  H48 BCD     1      25.020  11.790  32.450  1.00  0.00            
ATOM    104  H49 BCD     1      23.240  11.600  32.600  1.00  0.00            
ATOM    105  H50 BCD     1      22.880  12.270  30.490  1.00  0.00            
ATOM    106  C31 BCD     1      23.430  19.130  28.210  1.00  0.00            
ATOM    107  O26 BCD     1      24.820  18.900  28.210  1.00  0.00            
ATOM    108  C32 BCD     1      23.050  19.640  29.620  1.00  0.00            
ATOM    109  O27 BCD     1      23.630  20.900  29.840  1.00  0.00            
ATOM    110  C33 BCD     1      23.550  18.600  30.730  1.00  0.00            
ATOM    111  C34 BCD     1      22.840  17.250  30.480  1.00  0.00            
ATOM    112  C35 BCD     1      23.120  16.830  29.010  1.00  0.00            
ATOM    113  O28 BCD     1      22.700  17.870  28.100  1.00  0.00            
ATOM    114  C36 BCD     1      22.430  15.510  28.690  1.00  0.00            
ATOM    115  O29 BCD     1      21.030  15.460  28.900  1.00  0.00            
ATOM    116  O30 BCD     1      23.310  19.080  32.050  1.00  0.00            
ATOM    117  H51 BCD     1      23.200  19.850  27.420  1.00  0.00            
ATOM    118  H52 BCD     1      21.950  19.660  29.660  1.00  0.00            
ATOM    119  H53 BCD     1      23.510  21.100  30.770  1.00  0.00            
ATOM    120  H54 BCD     1      24.620  18.400  30.600  1.00  0.00            
ATOM    121  H55 BCD     1      23.260  18.340  32.670  1.00  0.00            
ATOM    122  H56 BCD     1      21.770  17.460  30.650  1.00  0.00            
ATOM    123  H57 BCD     1      24.160  16.540  28.840  1.00  0.00            
ATOM    124  H58 BCD     1      22.730  15.280  27.660  1.00  0.00            
ATOM    125  H59 BCD     1      22.840  14.700  29.310  1.00  0.00            
ATOM    126  H60 BCD     1      20.640  15.850  28.120  1.00  0.00            
ATOM    127  C37 BCD     1      28.290  19.770  26.100  1.00  0.00            
ATOM    128  O31 BCD     1      29.280  19.290  26.950  1.00  0.00            
ATOM    129  C38 BCD     1      27.460  20.940  26.720  1.00  0.00            
ATOM    130  O32 BCD     1      28.330  22.010  27.140  1.00  0.00            
ATOM    131  C39 BCD     1      26.410  20.470  27.720  1.00  0.00            
ATOM    132  O33 BCD     1      25.700  21.590  28.170  1.00  0.00            
ATOM    133  C40 BCD     1      25.570  19.370  27.090  1.00  0.00            
ATOM    134  C41 BCD     1      26.490  18.270  26.570  1.00  0.00            
ATOM    135  O34 BCD     1      27.490  18.760  25.720  1.00  0.00            
ATOM    136  C42 BCD     1      25.700  17.170  25.910  1.00  0.00            
ATOM    137  O35 BCD     1      26.500  16.050  25.470  1.00  0.00            
ATOM    138  H61 BCD     1      28.770  20.130  25.180  1.00  0.00            
ATOM    139  H62 BCD     1      26.990  21.390  25.840  1.00  0.00            
ATOM    140  H63 BCD     1      27.660  22.690  27.260  1.00  0.00            
ATOM    141  H64 BCD     1      26.980  20.010  28.540  1.00  0.00            
ATOM    142  H65 BCD     1      25.030  21.260  28.780  1.00  0.00            
ATOM    143  H66 BCD     1      24.920  19.730  26.280  1.00  0.00            
ATOM    144  H67 BCD     1      26.960  17.880  27.480  1.00  0.00            
ATOM    145  H68 BCD     1      24.880  16.810  26.560  1.00  0.00            
ATOM    146  H69 BCD     1      25.170  17.610  25.060  1.00  0.00            
ATOM    147  H70 BCD     1      25.970  15.280  25.230  1.00  0.00            
ATOM    148  C1  DP7     2      27.390  13.720  28.360  1.00  0.00            
ATOM    149  N1  DP7     2      27.090  14.790  29.300  1.00  0.00            
ATOM    150  C2  DP7     2      27.160  14.450  30.720  1.00  0.00            
ATOM    151  C3  DP7     2      26.840  15.600  31.670  1.00  0.00            
ATOM    152  N2  DP7     2      27.690  16.830  31.480  1.00  0.00            
ATOM    153  C4  DP7     2      27.250  17.970  32.350  1.00  0.00            
ATOM    154  C5  DP7     2      27.390  17.760  33.860  1.00  0.00            
ATOM    155  C6  DP7     2      26.310  17.790  34.760  1.00  0.00            
ATOM    156  C7  DP7     2      26.380  17.650  36.120  1.00  0.00            
ATOM    157  C8  DP7     2      27.670  17.600  36.750  1.00  0.00            
ATOM    158  C9  DP7     2      28.770  17.480  35.870  1.00  0.00            
ATOM    159  C10 DP7     2      28.690  17.620  34.450  1.00  0.00            
ATOM    160  C11 DP7     2      27.800  19.360  31.970  1.00  0.00            
ATOM    161  C12 DP7     2      26.850  20.350  31.950  1.00  0.00            
ATOM    162  C13 DP7     2      27.160  21.610  31.430  1.00  0.00            
ATOM    163  C14 DP7     2      28.540  21.900  31.130  1.00  0.00            
ATOM    164  C15 DP7     2      29.490  20.870  31.130  1.00  0.00            
ATOM    165  C16 DP7     2      29.100  19.600  31.600  1.00  0.00            
ATOM    166  C17 DP7     2      27.630  17.110  29.940  1.00  0.00            
ATOM    167  C18 DP7     2      28.000  15.930  29.060  1.00  0.00            
ATOM    168  H1  DP7     2      27.360  14.090  27.330  1.00  0.00            
ATOM    169  H2  DP7     2      28.380  13.320  28.610  1.00  0.00            
ATOM    170  H3  DP7     2      26.740  12.840  28.490  1.00  0.00            
ATOM    171  H4  DP7     2      28.140  14.020  30.970  1.00  0.00            
ATOM    172  H5  DP7     2      26.460  13.620  30.870  1.00  0.00            
ATOM    173  H6  DP7     2      27.070  15.300  32.700  1.00  0.00            
ATOM    174  H7  DP7     2      25.810  15.920  31.560  1.00  0.00            
ATOM    175  H8  DP7     2      28.660  16.680  31.790  1.00  0.00            
ATOM    176  H9  DP7     2      26.190  18.070  32.130  1.00  0.00            
ATOM    177  H10 DP7     2      25.310  18.010  34.390  1.00  0.00            
ATOM    178  H11 DP7     2      25.490  17.370  36.660  1.00  0.00            
ATOM    179  H12 DP7     2      27.760  17.470  37.820  1.00  0.00            
ATOM    180  H13 DP7     2      29.690  17.330  36.430  1.00  0.00            
ATOM    181  H14 DP7     2      29.590  17.610  33.840  1.00  0.00            
ATOM    182  H15 DP7     2      25.830  20.050  32.170  1.00  0.00            
ATOM    183  H16 DP7     2      26.400  22.390  31.470  1.00  0.00            
ATOM    184  H17 DP7     2      28.920  22.860  30.790  1.00  0.00            
ATOM    185  H18 DP7     2      30.550  21.100  31.090  1.00  0.00            
ATOM    186  H19 DP7     2      29.860  18.830  31.720  1.00  0.00            
ATOM    187  H20 DP7     2      28.400  17.870  29.830  1.00  0.00            
ATOM    188  H21 DP7     2      26.650  17.520  29.660  1.00  0.00            
ATOM    189  H22 DP7     2      27.940  16.250  28.020  1.00  0.00            
ATOM    190  H23 DP7     2      29.040  15.610  29.190  1.00  0.00            
TER
ENDMDL
MODEL        1
ATOM      1  C1  BCD     1      21.560  16.840  27.520  1.00  0.00            
ATOM      2  O1  BCD     1      22.010  18.210  27.710  1.00  0.00            
ATOM      3  C2  BCD     1      21.760  15.950  28.820  1.00  0.00            
ATOM      4  O2  BCD     1      21.070  16.480  29.970  1.00  0.00            
ATOM      5  C3  BCD     1      23.200  15.780  29.130  1.00  0.00            
ATOM      6  O3  BCD     1      23.470  14.940  30.220  1.00  0.00            
ATOM      7  C4  BCD     1      23.880  15.210  27.900  1.00  0.00            
ATOM      8  C5  BCD     1      23.710  16.100  26.700  1.00  0.00            
ATOM      9  O4  BCD     1      22.350  16.250  26.500  1.00  0.00            
ATOM     10  C6  BCD     1      24.300  15.410  25.510  1.00  0.00            
ATOM     11  O5  BCD     1      24.080  13.990  25.300  1.00  0.00            
ATOM     12  H1  BCD     1      20.570  16.880  27.040  1.00  0.00            
ATOM     13  H2  BCD     1      21.470  14.930  28.550  1.00  0.00            
ATOM     14  H3  BCD     1      20.670  15.740  30.430  1.00  0.00            
ATOM     15  H4  BCD     1      23.600  16.770  29.350  1.00  0.00            
ATOM     16  H5  BCD     1      23.070  15.390  30.970  1.00  0.00            
ATOM     17  H6  BCD     1      23.630  14.190  27.590  1.00  0.00            
ATOM     18  H7  BCD     1      24.160  17.080  26.900  1.00  0.00            
ATOM     19  H8  BCD     1      23.940  15.920  24.610  1.00  0.00            
ATOM     20  H9  BCD     1      25.380  15.620  25.580  1.00  0.00            
ATOM     21  H10 BCD     1      24.190  13.710  24.380  1.00  0.00            
ATOM     22  C7  BCD     1      21.040  22.130  28.040  1.00  0.00            
ATOM     23  O6  BCD     1      22.330  22.360  28.540  1.00  0.00            
ATOM     24  C8  BCD     1      20.270  21.210  28.950  1.00  0.00            
ATOM     25  O7  BCD     1      20.030  21.670  30.290  1.00  0.00            
ATOM     26  C9  BCD     1      20.910  19.810  29.110  1.00  0.00            
ATOM     27  O8  BCD     1      20.110  19.010  29.940  1.00  0.00            
ATOM     28  C10 BCD     1      21.070  19.240  27.660  1.00  0.00            
ATOM     29  C11 BCD     1      21.770  20.240  26.760  1.00  0.00            
ATOM     30  O9  BCD     1      21.080  21.520  26.750  1.00  0.00            
ATOM     31  C12 BCD     1      21.840  19.680  25.290  1.00  0.00            
ATOM     32  O10 BCD     1      20.450  19.660  24.800  1.00  0.00            
ATOM     33  H11 BCD     1      20.480  23.060  27.900  1.00  0.00            
ATOM     34  H12 BCD     1      19.300  20.970  28.500  1.00  0.00            
ATOM     35  H13 BCD     1      19.530  20.920  30.640  1.00  0.00            
ATOM     36  H14 BCD     1      21.880  19.940  29.610  1.00  0.00            
ATOM     37  H15 BCD     1      20.430  18.100  30.010  1.00  0.00            
ATOM     38  H16 BCD     1      20.100  18.860  27.320  1.00  0.00            
ATOM     39  H17 BCD     1      22.740  20.380  27.250  1.00  0.00            
ATOM     40  H18 BCD     1      22.430  20.260  24.560  1.00  0.00            
ATOM     41  H19 BCD     1      22.210  18.650  25.180  1.00  0.00            
ATOM     42  H20 BCD     1      20.070  20.540  24.870  1.00  0.00            
ATOM     43  C13 BCD     1      24.610  25.700  29.790  1.00  0.00            
ATOM     44  O11 BCD     1      25.580  24.830  30.370  1.00  0.00            
ATOM     45  C14 BCD     1      23.260  25.480  30.530  1.00  0.00            
ATOM     46  O12 BCD     1      23.450  25.650  31.930  1.00  0.00            
ATOM     47  C15 BCD     1      22.590  24.140  30.240  1.00  0.00            
ATOM     48  O13 BCD     1      21.350  24.100  30.900  1.00  0.00            
ATOM     49  C16 BCD     1      22.590  23.730  28.690  1.00  0.00            
ATOM     50  C17 BCD     1      23.960  24.040  28.060  1.00  0.00            
ATOM     51  O14 BCD     1      24.430  25.350  28.380  1.00  0.00            
ATOM     52  C18 BCD     1      23.810  24.070  26.510  1.00  0.00            
ATOM     53  O15 BCD     1      22.790  24.970  26.120  1.00  0.00            
ATOM     54  H21 BCD     1      25.030  26.710  29.830  1.00  0.00            
ATOM     55  H22 BCD     1      22.550  26.200  30.090  1.00  0.00            
ATOM     56  H23 BCD     1      22.680  25.460  32.480  1.00  0.00            
ATOM     57  H24 BCD     1      23.250  23.440  30.790  1.00  0.00            
ATOM     58  H25 BCD     1      20.970  23.220  30.840  1.00  0.00            
ATOM     59  H26 BCD     1      21.860  24.450  28.300  1.00  0.00            
ATOM     60  H27 BCD     1      24.740  23.330  28.370  1.00  0.00            
ATOM     61  H28 BCD     1      24.720  24.240  25.920  1.00  0.00            
ATOM     62  H29 BCD     1      23.630  23.050  26.160  1.00  0.00            
ATOM     63  H30 BCD     1      23.040  25.870  26.380  1.00  0.00            
ATOM     64  C19 BCD     1      29.330  24.820  31.820  1.00  0.00            
ATOM     65  O16 BCD     1      29.420  23.400  31.510  1.00  0.00            
ATOM     66  C20 BCD     1      28.250  25.050  32.840  1.00  0.00            
ATOM     67  O17 BCD     1      28.440  24.080  33.900  1.00  0.00            
ATOM     68  C21 BCD     1      26.890  24.810  32.220  1.00  0.00            
ATOM     69  O18 BCD     1      25.870  25.120  33.200  1.00  0.00            
ATOM     70  C22 BCD     1      26.730  25.500  30.920  1.00  0.00            
ATOM     71  C23 BCD     1      27.880  25.240  29.940  1.00  0.00            
ATOM     72  O19 BCD     1      29.140  25.530  30.630  1.00  0.00            
ATOM     73  C24 BCD     1      27.820  26.020  28.580  1.00  0.00            
ATOM     74  O20 BCD     1      28.660  25.310  27.710  1.00  0.00            
ATOM     75  H31 BCD     1      30.290  25.070  32.290  1.00  0.00            
ATOM     76  H32 BCD     1      28.090  26.030  33.300  1.00  0.00            
ATOM     77  H33 BCD     1      27.620  23.970  34.390  1.00  0.00            
ATOM     78  H34 BCD     1      26.830  23.720  32.070  1.00  0.00            
ATOM     79  H35 BCD     1      25.040  25.290  32.750  1.00  0.00            
ATOM     80  H36 BCD     1      26.490  26.550  31.140  1.00  0.00            
ATOM     81  H37 BCD     1      27.950  24.180  29.660  1.00  0.00            
ATOM     82  H38 BCD     1      26.780  26.040  28.220  1.00  0.00            
ATOM     83  H39 BCD     1      28.050  27.090  28.690  1.00  0.00            
ATOM     84  H40 BCD     1      28.740  25.900  26.950  1.00  0.00            
ATOM     85  C25 BCD     1      31.970  20.210  31.590  1.00  0.00            
ATOM     86  O21 BCD     1      30.880  19.210  31.560  1.00  0.00            
ATOM     87  C26 BCD     1      31.940  21.060  32.830  1.00  0.00            
ATOM     88  O22 BCD     1      32.110  20.250  34.070  1.00  0.00            
ATOM     89  C27 BCD     1      30.680  21.920  32.870  1.00  0.00            
ATOM     90  O23 BCD     1      30.810  22.790  34.030  1.00  0.00            
ATOM     91  C28 BCD     1      30.650  22.770  31.610  1.00  0.00            
ATOM     92  C29 BCD     1      30.740  21.840  30.390  1.00  0.00            
ATOM     93  O24 BCD     1      31.950  21.050  30.440  1.00  0.00            
ATOM     94  C30 BCD     1      30.700  22.570  29.020  1.00  0.00            
ATOM     95  O25 BCD     1      31.640  23.670  29.050  1.00  0.00            
ATOM     96  H41 BCD     1      32.930  19.690  31.550  1.00  0.00            
ATOM     97  H42 BCD     1      32.770  21.760  32.900  1.00  0.00            
ATOM     98  H43 BCD     1      32.260  20.820  34.830  1.00  0.00            
ATOM     99  H44 BCD     1      29.730  21.370  32.920  1.00  0.00            
ATOM    100  H45 BCD     1      29.970  23.250  33.990  1.00  0.00            
ATOM    101  H46 BCD     1      31.480  23.490  31.660  1.00  0.00            
ATOM    102  H47 BCD     1      29.890  21.150  30.420  1.00  0.00            
ATOM    103  H48 BCD     1      30.940  21.830  28.250  1.00  0.00            
ATOM    104  H49 BCD     1      29.730  23.030  28.800  1.00  0.00            
ATOM    105  H50 BCD     1      31.720  23.980  28.150  1.00  0.00            
ATOM    106  C31 BCD     1      30.110  15.320  31.090  1.00  0.00            
ATOM    107  O26 BCD     1      28.820  15.770  30.500  1.00  0.00            
ATOM    108  C32 BCD     1      30.270  15.750  32.530  1.00  0.00            
ATOM    109  O27 BCD     1      29.120  15.060  33.190  1.00  0.00            
ATOM    110  C33 BCD     1      30.240  17.280  32.650  1.00  0.00            
ATOM    111  C34 BCD     1      31.290  17.850  31.730  1.00  0.00            
ATOM    112  C35 BCD     1      31.380  17.270  30.350  1.00  0.00            
ATOM    113  O28 BCD     1      31.180  15.870  30.360  1.00  0.00            
ATOM    114  C36 BCD     1      32.630  17.640  29.480  1.00  0.00            
ATOM    115  O29 BCD     1      33.770  17.320  30.240  1.00  0.00            
ATOM    116  O30 BCD     1      30.600  17.730  33.920  1.00  0.00            
ATOM    117  H51 BCD     1      30.250  14.250  30.940  1.00  0.00            
ATOM    118  H52 BCD     1      31.200  15.360  32.950  1.00  0.00            
ATOM    119  H53 BCD     1      29.380  15.160  34.110  1.00  0.00            
ATOM    120  H54 BCD     1      29.220  17.520  32.310  1.00  0.00            
ATOM    121  H55 BCD     1      30.860  18.660  33.820  1.00  0.00            
ATOM    122  H56 BCD     1      32.270  17.750  32.210  1.00  0.00            
ATOM    123  H57 BCD     1      30.510  17.640  29.800  1.00  0.00            
ATOM    124  H58 BCD     1      32.700  17.020  28.580  1.00  0.00            
ATOM    125  H59 BCD     1      32.540  18.680  29.160  1.00  0.00            
ATOM    126  H60 BCD     1      34.050  16.410  30.210  1.00  0.00            
ATOM    127  C37 BCD     1      26.110  14.170  27.990  1.00  0.00            
ATOM    128  O31 BCD     1      25.290  15.240  28.280  1.00  0.00            
ATOM    129  C38 BCD     1      26.400  13.370  29.230  1.00  0.00            
ATOM    130  O32 BCD     1      25.210  12.880  29.760  1.00  0.00            
ATOM    131  C39 BCD     1      27.200  14.110  30.280  1.00  0.00            
ATOM    132  O33 BCD     1      27.620  13.280  31.410  1.00  0.00            
ATOM    133  C40 BCD     1      28.400  14.800  29.530  1.00  0.00            
ATOM    134  C41 BCD     1      28.010  15.590  28.270  1.00  0.00            
ATOM    135  O34 BCD     1      27.310  14.680  27.490  1.00  0.00            
ATOM    136  C42 BCD     1      29.340  16.000  27.530  1.00  0.00            
ATOM    137  O35 BCD     1      29.080  17.120  26.670  1.00  0.00            
ATOM    138  H61 BCD     1      25.690  13.630  27.140  1.00  0.00            
ATOM    139  H62 BCD     1      26.960  12.510  28.840  1.00  0.00            
ATOM    140  H63 BCD     1      24.720  13.700  29.870  1.00  0.00            
ATOM    141  H64 BCD     1      26.550  14.950  30.550  1.00  0.00            
ATOM    142  H65 BCD     1      28.000  13.840  32.090  1.00  0.00            
ATOM    143  H66 BCD     1      29.090  13.990  29.270  1.00  0.00            
ATOM    144  H67 BCD     1      27.370  16.470  28.420  1.00  0.00            
ATOM    145  H68 BCD     1      30.050  16.180  28.350  1.00  0.00            
ATOM    146  H69 BCD     1      29.840  15.210  26.970  1.00  0.00            
ATOM    147  H70 BCD     1      29.860  17.670  26.630  1.00  0.00            
ATOM    148  C1  DP7     2      28.580  20.820  26.880  1.00  0.00            
ATOM    149  N1  DP7     2      28.220  20.650  28.280  1.00  0.00            
ATOM    150  C2  DP7     2      27.130  21.520  28.680  1.00  0.00            
ATOM    151  C3  DP7     2      26.850  21.430  30.180  1.00  0.00            
ATOM    152  N2  DP7     2      26.490  20.010  30.620  1.00  0.00            
ATOM    153  C4  DP7     2      26.250  20.010  32.090  1.00  0.00            
ATOM    154  C5  DP7     2      24.960  20.720  32.500  1.00  0.00            
ATOM    155  C6  DP7     2      24.990  21.840  33.380  1.00  0.00            
ATOM    156  C7  DP7     2      23.800  22.490  33.790  1.00  0.00            
ATOM    157  C8  DP7     2      22.590  22.090  33.200  1.00  0.00            
ATOM    158  C9  DP7     2      22.520  20.950  32.380  1.00  0.00            
ATOM    159  C10 DP7     2      23.720  20.300  32.020  1.00  0.00            
ATOM    160  C11 DP7     2      26.430  18.630  32.770  1.00  0.00            
ATOM    161  C12 DP7     2      27.320  18.520  33.850  1.00  0.00            
ATOM    162  C13 DP7     2      27.280  17.410  34.650  1.00  0.00            
ATOM    163  C14 DP7     2      26.540  16.290  34.290  1.00  0.00            
ATOM    164  C15 DP7     2      25.720  16.390  33.150  1.00  0.00            
ATOM    165  C16 DP7     2      25.660  17.550  32.370  1.00  0.00            
ATOM    166  C17 DP7     2      27.720  19.080  30.260  1.00  0.00            
ATOM    167  C18 DP7     2      28.050  19.280  28.680  1.00  0.00            
ATOM    168  H1  DP7     2      28.660  21.870  26.570  1.00  0.00            
ATOM    169  H2  DP7     2      29.580  20.410  26.650  1.00  0.00            
ATOM    170  H3  DP7     2      27.940  20.160  26.290  1.00  0.00            
ATOM    171  H4  DP7     2      26.280  21.100  28.120  1.00  0.00            
ATOM    172  H5  DP7     2      27.270  22.580  28.450  1.00  0.00            
ATOM    173  H6  DP7     2      26.090  22.120  30.560  1.00  0.00            
ATOM    174  H7  DP7     2      27.750  21.760  30.690  1.00  0.00            
ATOM    175  H8  DP7     2      25.640  19.690  30.130  1.00  0.00            
ATOM    176  H9  DP7     2      26.980  20.700  32.520  1.00  0.00            
ATOM    177  H10 DP7     2      25.900  22.190  33.850  1.00  0.00            
ATOM    178  H11 DP7     2      23.780  23.250  34.560  1.00  0.00            
ATOM    179  H12 DP7     2      21.690  22.570  33.560  1.00  0.00            
ATOM    180  H13 DP7     2      21.590  20.510  32.030  1.00  0.00            
ATOM    181  H14 DP7     2      23.660  19.490  31.300  1.00  0.00            
ATOM    182  H15 DP7     2      27.820  19.430  34.170  1.00  0.00            
ATOM    183  H16 DP7     2      27.900  17.400  35.540  1.00  0.00            
ATOM    184  H17 DP7     2      26.480  15.410  34.920  1.00  0.00            
ATOM    185  H18 DP7     2      25.060  15.570  32.860  1.00  0.00            
ATOM    186  H19 DP7     2      25.050  17.590  31.470  1.00  0.00            
ATOM    187  H20 DP7     2      27.460  18.050  30.500  1.00  0.00            
ATOM    188  H21 DP7     2      28.510  19.510  30.880  1.00  0.00            
ATOM    189  H22 DP7     2      29.000  18.770  28.510  1.00  0.00            
ATOM    190  H23 DP7     2      27.290  18.750  28.080  1.00  0.00            
TER
ENDMDL
MODEL        1
ATOM      1  C1  BCD     1      24.070  21.190  29.170  1.00  0.00            
ATOM      2  O1  BCD     1      24.370  20.350  30.260  1.00  0.00            
ATOM      3  C2  BCD     1      23.410  22.420  29.600  1.00  0.00            
ATOM      4  O2  BCD     1      24.280  23.200  30.460  1.00  0.00            
ATOM      5  C3  BCD     1      22.090  22.080  30.340  1.00  0.00            
ATOM      6  O3  BCD     1      21.460  23.300  30.760  1.00  0.00            
ATOM      7  C4  BCD     1      21.190  21.200  29.410  1.00  0.00            
ATOM      8  C5  BCD     1      21.950  20.120  28.750  1.00  0.00            
ATOM      9  O4  BCD     1      23.150  20.510  28.230  1.00  0.00            
ATOM     10  C6  BCD     1      21.150  19.450  27.630  1.00  0.00            
ATOM     11  O5  BCD     1      21.570  18.070  27.660  1.00  0.00            
ATOM     12  H1  BCD     1      24.970  21.450  28.610  1.00  0.00            
ATOM     13  H2  BCD     1      23.170  23.010  28.710  1.00  0.00            
ATOM     14  H3  BCD     1      23.680  23.890  30.740  1.00  0.00            
ATOM     15  H4  BCD     1      22.440  21.430  31.150  1.00  0.00            
ATOM     16  H5  BCD     1      20.570  23.160  31.100  1.00  0.00            
ATOM     17  H6  BCD     1      20.750  21.840  28.640  1.00  0.00            
ATOM     18  H7  BCD     1      22.090  19.370  29.540  1.00  0.00            
ATOM     19  H8  BCD     1      20.080  19.700  27.570  1.00  0.00            
ATOM     20  H9  BCD     1      21.460  19.910  26.680  1.00  0.00            
ATOM     21  H10 BCD     1      20.940  17.530  27.180  1.00  0.00            
ATOM     22  C7  BCD     1      27.500  17.990  31.860  1.00  0.00            
ATOM     23  O6  BCD     1      26.770  17.870  33.140  1.00  0.00            
ATOM     24  C8  BCD     1      27.830  19.390  31.530  1.00  0.00            
ATOM     25  O7  BCD     1      28.710  19.970  32.530  1.00  0.00            
ATOM     26  C9  BCD     1      26.540  20.180  31.370  1.00  0.00            
ATOM     27  O8  BCD     1      26.930  21.540  31.160  1.00  0.00            
ATOM     28  C10 BCD     1      25.630  19.570  30.310  1.00  0.00            
ATOM     29  C11 BCD     1      25.370  18.070  30.650  1.00  0.00            
ATOM     30  O9  BCD     1      26.640  17.430  30.790  1.00  0.00            
ATOM     31  C12 BCD     1      24.570  17.370  29.510  1.00  0.00            
ATOM     32  O10 BCD     1      24.090  16.070  29.810  1.00  0.00            
ATOM     33  H11 BCD     1      28.400  17.350  31.880  1.00  0.00            
ATOM     34  H12 BCD     1      28.360  19.430  30.580  1.00  0.00            
ATOM     35  H13 BCD     1      28.840  20.870  32.240  1.00  0.00            
ATOM     36  H14 BCD     1      25.970  20.130  32.310  1.00  0.00            
ATOM     37  H15 BCD     1      26.100  22.020  31.110  1.00  0.00            
ATOM     38  H16 BCD     1      26.160  19.570  29.350  1.00  0.00            
ATOM     39  H17 BCD     1      24.850  18.100  31.620  1.00  0.00            
ATOM     40  H18 BCD     1      23.750  18.020  29.190  1.00  0.00            
ATOM     41  H19 BCD     1      25.140  17.190  28.590  1.00  0.00            
ATOM     42  H20 BCD     1      23.630  15.720  29.040  1.00  0.00            
ATOM     43  C13 BCD     1      26.820  16.440  36.980  1.00  0.00            
ATOM     44  O11 BCD     1      25.430  16.060  36.780  1.00  0.00            
ATOM     45  C14 BCD     1      27.030  17.960  36.690  1.00  0.00            
ATOM     46  O12 BCD     1      26.390  18.610  37.790  1.00  0.00            
ATOM     47  C15 BCD     1      26.690  18.420  35.310  1.00  0.00            
ATOM     48  O13 BCD     1      26.910  19.830  35.130  1.00  0.00            
ATOM     49  C16 BCD     1      27.470  17.600  34.340  1.00  0.00            
ATOM     50  C17 BCD     1      27.360  16.080  34.590  1.00  0.00            
ATOM     51  O14 BCD     1      27.570  15.710  36.030  1.00  0.00            
ATOM     52  C18 BCD     1      28.350  15.240  33.670  1.00  0.00            
ATOM     53  O15 BCD     1      29.660  15.750  33.790  1.00  0.00            
ATOM     54  H21 BCD     1      27.160  16.100  37.960  1.00  0.00            
ATOM     55  H22 BCD     1      28.130  17.980  36.790  1.00  0.00            
ATOM     56  H23 BCD     1      26.400  19.560  37.660  1.00  0.00            
ATOM     57  H24 BCD     1      25.610  18.240  35.200  1.00  0.00            
ATOM     58  H25 BCD     1      26.080  20.280  35.280  1.00  0.00            
ATOM     59  H26 BCD     1      28.520  17.880  34.230  1.00  0.00            
ATOM     60  H27 BCD     1      26.380  15.680  34.290  1.00  0.00            
ATOM     61  H28 BCD     1      28.330  14.160  33.880  1.00  0.00            
ATOM     62  H29 BCD     1      27.940  15.190  32.650  1.00  0.00            
ATOM     63  H30 BCD     1      29.880  15.690  32.860  1.00  0.00            
ATOM     64  C19 BCD     1      22.450  14.180  38.690  1.00  0.00            
ATOM     65  O16 BCD     1      21.550  14.800  37.730  1.00  0.00            
ATOM     66  C20 BCD     1      23.140  15.260  39.500  1.00  0.00            
ATOM     67  O17 BCD     1      22.150  16.000  40.200  1.00  0.00            
ATOM     68  C21 BCD     1      23.890  16.150  38.550  1.00  0.00            
ATOM     69  O18 BCD     1      24.430  17.190  39.350  1.00  0.00            
ATOM     70  C22 BCD     1      24.860  15.280  37.800  1.00  0.00            
ATOM     71  C23 BCD     1      24.210  14.110  37.030  1.00  0.00            
ATOM     72  O19 BCD     1      23.440  13.390  37.970  1.00  0.00            
ATOM     73  C24 BCD     1      25.260  13.160  36.370  1.00  0.00            
ATOM     74  O20 BCD     1      24.550  12.080  35.780  1.00  0.00            
ATOM     75  H31 BCD     1      21.870  13.560  39.390  1.00  0.00            
ATOM     76  H32 BCD     1      23.800  14.830  40.280  1.00  0.00            
ATOM     77  H33 BCD     1      22.580  16.160  41.040  1.00  0.00            
ATOM     78  H34 BCD     1      23.150  16.540  37.840  1.00  0.00            
ATOM     79  H35 BCD     1      25.040  17.660  38.770  1.00  0.00            
ATOM     80  H36 BCD     1      25.620  14.800  38.430  1.00  0.00            
ATOM     81  H37 BCD     1      23.550  14.510  36.250  1.00  0.00            
ATOM     82  H38 BCD     1      25.730  13.760  35.580  1.00  0.00            
ATOM     83  H39 BCD     1      25.970  12.820  37.130  1.00  0.00            
ATOM     84  H40 BCD     1      25.180  11.670  35.170  1.00  0.00            
ATOM     85  C25 BCD     1      17.650  14.520  36.350  1.00  0.00            
ATOM     86  O21 BCD     1      17.730  15.720  35.610  1.00  0.00            
ATOM     87  C26 BCD     1      17.890  14.740  37.820  1.00  0.00            
ATOM     88  O22 BCD     1      16.990  15.680  38.370  1.00  0.00            
ATOM     89  C27 BCD     1      19.270  15.240  38.200  1.00  0.00            
ATOM     90  O23 BCD     1      19.380  15.300  39.610  1.00  0.00            
ATOM     91  C28 BCD     1      20.270  14.280  37.610  1.00  0.00            
ATOM     92  C29 BCD     1      20.010  14.040  36.120  1.00  0.00            
ATOM     93  O24 BCD     1      18.670  13.650  35.900  1.00  0.00            
ATOM     94  C30 BCD     1      20.940  12.960  35.640  1.00  0.00            
ATOM     95  O25 BCD     1      20.850  12.910  34.190  1.00  0.00            
ATOM     96  H41 BCD     1      16.670  14.100  36.120  1.00  0.00            
ATOM     97  H42 BCD     1      17.820  13.720  38.240  1.00  0.00            
ATOM     98  H43 BCD     1      17.440  15.670  39.220  1.00  0.00            
ATOM     99  H44 BCD     1      19.420  16.240  37.790  1.00  0.00            
ATOM    100  H45 BCD     1      20.130  15.800  39.940  1.00  0.00            
ATOM    101  H46 BCD     1      20.270  13.280  38.080  1.00  0.00            
ATOM    102  H47 BCD     1      20.160  14.950  35.530  1.00  0.00            
ATOM    103  H48 BCD     1      22.000  13.140  35.870  1.00  0.00            
ATOM    104  H49 BCD     1      20.860  11.990  36.160  1.00  0.00            
ATOM    105  H50 BCD     1      19.950  12.720  33.910  1.00  0.00            
ATOM    106  C31 BCD     1      15.770  18.290  33.220  1.00  0.00            
ATOM    107  O26 BCD     1      17.140  18.480  32.750  1.00  0.00            
ATOM    108  C32 BCD     1      15.530  18.570  34.740  1.00  0.00            
ATOM    109  O27 BCD     1      15.850  19.910  35.040  1.00  0.00            
ATOM    110  C33 BCD     1      16.510  17.700  35.540  1.00  0.00            
ATOM    111  C34 BCD     1      16.510  16.180  35.190  1.00  0.00            
ATOM    112  C35 BCD     1      16.470  15.900  33.640  1.00  0.00            
ATOM    113  O28 BCD     1      15.490  16.880  33.050  1.00  0.00            
ATOM    114  C36 BCD     1      16.160  14.450  33.160  1.00  0.00            
ATOM    115  O29 BCD     1      14.790  14.000  33.440  1.00  0.00            
ATOM    116  O30 BCD     1      16.180  17.810  36.980  1.00  0.00            
ATOM    117  H51 BCD     1      15.030  18.800  32.600  1.00  0.00            
ATOM    118  H52 BCD     1      14.530  18.150  34.920  1.00  0.00            
ATOM    119  H53 BCD     1      15.680  20.030  35.970  1.00  0.00            
ATOM    120  H54 BCD     1      17.520  18.070  35.330  1.00  0.00            
ATOM    121  H55 BCD     1      16.670  17.120  37.430  1.00  0.00            
ATOM    122  H56 BCD     1      15.720  15.700  35.790  1.00  0.00            
ATOM    123  H57 BCD     1      17.450  16.250  33.300  1.00  0.00            
ATOM    124  H58 BCD     1      16.360  14.290  32.090  1.00  0.00            
ATOM    125  H59 BCD     1      16.840  13.760  33.670  1.00  0.00            
ATOM    126  H60 BCD     1      14.810  13.090  33.150  1.00  0.00            
ATOM    127  C37 BCD     1      18.940  21.130  30.000  1.00  0.00            
ATOM    128  O31 BCD     1      20.280  20.630  30.250  1.00  0.00            
ATOM    129  C38 BCD     1      18.210  21.810  31.280  1.00  0.00            
ATOM    130  O32 BCD     1      19.020  22.890  31.660  1.00  0.00            
ATOM    131  C39 BCD     1      17.980  20.780  32.370  1.00  0.00            
ATOM    132  O33 BCD     1      17.270  21.450  33.440  1.00  0.00            
ATOM    133  C40 BCD     1      17.220  19.510  31.830  1.00  0.00            
ATOM    134  C41 BCD     1      17.900  19.010  30.570  1.00  0.00            
ATOM    135  O34 BCD     1      18.080  20.050  29.610  1.00  0.00            
ATOM    136  C42 BCD     1      17.200  17.930  29.780  1.00  0.00            
ATOM    137  O35 BCD     1      15.910  18.340  29.270  1.00  0.00            
ATOM    138  H61 BCD     1      18.930  21.750  29.100  1.00  0.00            
ATOM    139  H62 BCD     1      17.230  22.200  30.970  1.00  0.00            
ATOM    140  H63 BCD     1      18.610  23.290  32.420  1.00  0.00            
ATOM    141  H64 BCD     1      18.950  20.410  32.730  1.00  0.00            
ATOM    142  H65 BCD     1      16.670  20.860  33.890  1.00  0.00            
ATOM    143  H66 BCD     1      16.170  19.740  31.570  1.00  0.00            
ATOM    144  H67 BCD     1      18.790  18.420  30.810  1.00  0.00            
ATOM    145  H68 BCD     1      17.800  17.730  28.880  1.00  0.00            
ATOM    146  H69 BCD     1      17.220  17.050  30.440  1.00  0.00            
ATOM    147  H70 BCD     1      16.040  18.660  28.370  1.00  0.00            
ATOM    148  C1  DP7     2      20.580  15.240  30.410  1.00  0.00            
ATOM    149  N1  DP7     2      20.520  16.330  31.460  1.00  0.00            
ATOM    150  C2  DP7     2      20.350  15.900  32.880  1.00  0.00            
ATOM    151  C3  DP7     2      20.040  17.110  33.700  1.00  0.00            
ATOM    152  N2  DP7     2      21.190  18.160  33.740  1.00  0.00            
ATOM    153  C4  DP7     2      20.750  19.430  34.520  1.00  0.00            
ATOM    154  C5  DP7     2      20.510  19.240  36.030  1.00  0.00            
ATOM    155  C6  DP7     2      19.350  19.690  36.620  1.00  0.00            
ATOM    156  C7  DP7     2      19.090  19.470  38.000  1.00  0.00            
ATOM    157  C8  DP7     2      20.140  19.000  38.810  1.00  0.00            
ATOM    158  C9  DP7     2      21.410  18.620  38.290  1.00  0.00            
ATOM    159  C10 DP7     2      21.610  18.880  36.920  1.00  0.00            
ATOM    160  C11 DP7     2      21.500  20.680  34.210  1.00  0.00            
ATOM    161  C12 DP7     2      20.750  21.810  34.250  1.00  0.00            
ATOM    162  C13 DP7     2      21.450  23.070  34.060  1.00  0.00            
ATOM    163  C14 DP7     2      22.810  23.100  33.740  1.00  0.00            
ATOM    164  C15 DP7     2      23.520  21.880  33.680  1.00  0.00            
ATOM    165  C16 DP7     2      22.860  20.710  34.040  1.00  0.00            
ATOM    166  C17 DP7     2      21.430  18.510  32.270  1.00  0.00            
ATOM    167  C18 DP7     2      21.600  17.330  31.360  1.00  0.00            
ATOM    168  H1  DP7     2      20.530  15.720  29.420  1.00  0.00            
ATOM    169  H2  DP7     2      21.520  14.680  30.460  1.00  0.00            
ATOM    170  H3  DP7     2      19.710  14.580  30.530  1.00  0.00            
ATOM    171  H4  DP7     2      21.320  15.470  33.180  1.00  0.00            
ATOM    172  H5  DP7     2      19.560  15.150  32.950  1.00  0.00            
ATOM    173  H6  DP7     2      19.860  16.900  34.750  1.00  0.00            
ATOM    174  H7  DP7     2      19.230  17.540  33.110  1.00  0.00            
ATOM    175  H8  DP7     2      22.000  17.690  34.160  1.00  0.00            
ATOM    176  H9  DP7     2      19.730  19.610  34.200  1.00  0.00            
ATOM    177  H10 DP7     2      18.600  20.200  36.020  1.00  0.00            
ATOM    178  H11 DP7     2      18.160  19.780  38.470  1.00  0.00            
ATOM    179  H12 DP7     2      19.860  19.030  39.860  1.00  0.00            
ATOM    180  H13 DP7     2      22.150  18.190  38.950  1.00  0.00            
ATOM    181  H14 DP7     2      22.580  18.560  36.550  1.00  0.00            
ATOM    182  H15 DP7     2      19.680  21.820  34.410  1.00  0.00            
ATOM    183  H16 DP7     2      20.840  23.960  33.930  1.00  0.00            
ATOM    184  H17 DP7     2      23.350  23.980  33.390  1.00  0.00            
ATOM    185  H18 DP7     2      24.560  21.850  33.370  1.00  0.00            
ATOM    186  H19 DP7     2      23.440  19.790  33.960  1.00  0.00            
ATOM    187  H20 DP7     2      22.330  19.120  32.150  1.00  0.00            
ATOM    188  H21 DP7     2      20.620  19.150  31.920  1.00  0.00            
ATOM    189  H22 DP7     2      21.700  17.650  30.320  1.00  0.00            
ATOM    190  H23 DP7     2      22.530  16.810  31.630  1.00  0.00            
TER
ENDMDL
MODEL        1
ATOM      1  C1  BCD     1      31.960  20.420  27.090  1.00  0.00            
ATOM      2  O1  BCD     1      31.640  19.800  28.320  1.00  0.00            
ATOM      3  C2  BCD     1      31.350  21.860  26.950  1.00  0.00            
ATOM      4  O2  BCD     1      31.950  22.790  27.870  1.00  0.00            
ATOM      5  C3  BCD     1      29.860  21.780  26.950  1.00  0.00            
ATOM      6  O3  BCD     1      29.150  23.020  26.910  1.00  0.00            
ATOM      7  C4  BCD     1      29.470  20.860  25.790  1.00  0.00            
ATOM      8  C5  BCD     1      30.070  19.460  25.960  1.00  0.00            
ATOM      9  O4  BCD     1      31.410  19.570  26.090  1.00  0.00            
ATOM     10  C6  BCD     1      29.780  18.580  24.800  1.00  0.00            
ATOM     11  O5  BCD     1      30.320  19.160  23.610  1.00  0.00            
ATOM     12  H1  BCD     1      33.040  20.440  26.960  1.00  0.00            
ATOM     13  H2  BCD     1      31.660  22.150  25.940  1.00  0.00            
ATOM     14  H3  BCD     1      31.630  22.480  28.720  1.00  0.00            
ATOM     15  H4  BCD     1      29.550  21.360  27.920  1.00  0.00            
ATOM     16  H5  BCD     1      28.230  22.850  26.680  1.00  0.00            
ATOM     17  H6  BCD     1      29.750  21.210  24.790  1.00  0.00            
ATOM     18  H7  BCD     1      29.720  18.990  26.890  1.00  0.00            
ATOM     19  H8  BCD     1      30.160  17.560  24.910  1.00  0.00            
ATOM     20  H9  BCD     1      28.690  18.500  24.700  1.00  0.00            
ATOM     21  H10 BCD     1      31.270  19.060  23.700  1.00  0.00            
ATOM     22  C7  BCD     1      32.930  18.680  31.960  1.00  0.00            
ATOM     23  O6  BCD     1      31.940  17.760  31.840  1.00  0.00            
ATOM     24  C8  BCD     1      32.360  20.060  31.920  1.00  0.00            
ATOM     25  O7  BCD     1      31.580  20.260  33.070  1.00  0.00            
ATOM     26  C9  BCD     1      31.550  20.250  30.640  1.00  0.00            
ATOM     27  O8  BCD     1      31.030  21.620  30.550  1.00  0.00            
ATOM     28  C10 BCD     1      32.510  19.960  29.460  1.00  0.00            
ATOM     29  C11 BCD     1      33.260  18.650  29.570  1.00  0.00            
ATOM     30  O9  BCD     1      33.830  18.560  30.900  1.00  0.00            
ATOM     31  C12 BCD     1      34.370  18.600  28.520  1.00  0.00            
ATOM     32  O10 BCD     1      35.200  19.780  28.550  1.00  0.00            
ATOM     33  H11 BCD     1      33.500  18.590  32.880  1.00  0.00            
ATOM     34  H12 BCD     1      33.150  20.820  31.890  1.00  0.00            
ATOM     35  H13 BCD     1      31.230  21.160  33.130  1.00  0.00            
ATOM     36  H14 BCD     1      30.730  19.520  30.560  1.00  0.00            
ATOM     37  H15 BCD     1      31.630  22.260  30.920  1.00  0.00            
ATOM     38  H16 BCD     1      33.220  20.800  29.380  1.00  0.00            
ATOM     39  H17 BCD     1      32.550  17.820  29.500  1.00  0.00            
ATOM     40  H18 BCD     1      34.930  17.690  28.780  1.00  0.00            
ATOM     41  H19 BCD     1      33.900  18.430  27.540  1.00  0.00            
ATOM     42  H20 BCD     1      35.660  19.820  29.390  1.00  0.00            
ATOM     43  C13 BCD     1      30.670  14.150  33.430  1.00  0.00            
ATOM     44  O11 BCD     1      29.310  14.310  32.870  1.00  0.00            
ATOM     45  C14 BCD     1      30.880  15.210  34.430  1.00  0.00            
ATOM     46  O12 BCD     1      29.860  15.220  35.400  1.00  0.00            
ATOM     47  C15 BCD     1      31.010  16.600  33.770  1.00  0.00            
ATOM     48  O13 BCD     1      31.250  17.710  34.710  1.00  0.00            
ATOM     49  C16 BCD     1      32.040  16.540  32.650  1.00  0.00            
ATOM     50  C17 BCD     1      31.850  15.360  31.730  1.00  0.00            
ATOM     51  O14 BCD     1      31.780  14.210  32.540  1.00  0.00            
ATOM     52  C18 BCD     1      32.940  15.060  30.750  1.00  0.00            
ATOM     53  O15 BCD     1      34.110  14.610  31.420  1.00  0.00            
ATOM     54  H21 BCD     1      30.670  13.160  33.910  1.00  0.00            
ATOM     55  H22 BCD     1      31.870  15.220  34.910  1.00  0.00            
ATOM     56  H23 BCD     1      29.780  16.110  35.750  1.00  0.00            
ATOM     57  H24 BCD     1      30.090  16.770  33.200  1.00  0.00            
ATOM     58  H25 BCD     1      31.380  18.500  34.180  1.00  0.00            
ATOM     59  H26 BCD     1      33.000  16.360  33.160  1.00  0.00            
ATOM     60  H27 BCD     1      30.870  15.450  31.240  1.00  0.00            
ATOM     61  H28 BCD     1      32.440  14.310  30.120  1.00  0.00            
ATOM     62  H29 BCD     1      33.250  15.910  30.120  1.00  0.00            
ATOM     63  H30 BCD     1      34.360  13.710  31.170  1.00  0.00            
ATOM     64  C19 BCD     1      25.760  12.260  32.180  1.00  0.00            
ATOM     65  O16 BCD     1      25.270  13.500  31.570  1.00  0.00            
ATOM     66  C20 BCD     1      26.080  12.500  33.670  1.00  0.00            
ATOM     67  O17 BCD     1      24.890  13.070  34.360  1.00  0.00            
ATOM     68  C21 BCD     1      27.250  13.500  33.760  1.00  0.00            
ATOM     69  O18 BCD     1      27.620  13.700  35.140  1.00  0.00            
ATOM     70  C22 BCD     1      28.510  13.160  32.850  1.00  0.00            
ATOM     71  C23 BCD     1      28.020  12.800  31.490  1.00  0.00            
ATOM     72  O19 BCD     1      26.950  11.840  31.510  1.00  0.00            
ATOM     73  C24 BCD     1      29.200  12.400  30.560  1.00  0.00            
ATOM     74  O20 BCD     1      28.740  12.550  29.190  1.00  0.00            
ATOM     75  H31 BCD     1      25.030  11.450  32.040  1.00  0.00            
ATOM     76  H32 BCD     1      26.380  11.550  34.130  1.00  0.00            
ATOM     77  H33 BCD     1      24.730  12.460  35.090  1.00  0.00            
ATOM     78  H34 BCD     1      27.000  14.480  33.320  1.00  0.00            
ATOM     79  H35 BCD     1      28.390  14.280  35.150  1.00  0.00            
ATOM     80  H36 BCD     1      29.010  12.320  33.360  1.00  0.00            
ATOM     81  H37 BCD     1      27.660  13.750  31.080  1.00  0.00            
ATOM     82  H38 BCD     1      30.060  13.070  30.680  1.00  0.00            
ATOM     83  H39 BCD     1      29.550  11.370  30.720  1.00  0.00            
ATOM     84  H40 BCD     1      29.480  12.420  28.580  1.00  0.00            
ATOM     85  C25 BCD     1      22.050  14.630  29.410  1.00  0.00            
ATOM     86  O21 BCD     1      22.860  15.740  28.880  1.00  0.00            
ATOM     87  C26 BCD     1      22.010  14.710  30.940  1.00  0.00            
ATOM     88  O22 BCD     1      21.310  15.880  31.330  1.00  0.00            
ATOM     89  C27 BCD     1      23.340  14.650  31.580  1.00  0.00            
ATOM     90  O23 BCD     1      23.200  14.750  33.000  1.00  0.00            
ATOM     91  C28 BCD     1      23.920  13.330  31.160  1.00  0.00            
ATOM     92  C29 BCD     1      23.890  13.180  29.620  1.00  0.00            
ATOM     93  O24 BCD     1      22.610  13.410  29.040  1.00  0.00            
ATOM     94  C30 BCD     1      24.390  11.770  29.220  1.00  0.00            
ATOM     95  O25 BCD     1      24.570  11.700  27.760  1.00  0.00            
ATOM     96  H41 BCD     1      21.050  14.660  28.960  1.00  0.00            
ATOM     97  H42 BCD     1      21.500  13.800  31.270  1.00  0.00            
ATOM     98  H43 BCD     1      21.460  15.940  32.270  1.00  0.00            
ATOM     99  H44 BCD     1      23.920  15.500  31.200  1.00  0.00            
ATOM    100  H45 BCD     1      23.960  14.320  33.390  1.00  0.00            
ATOM    101  H46 BCD     1      23.340  12.530  31.630  1.00  0.00            
ATOM    102  H47 BCD     1      24.490  14.000  29.200  1.00  0.00            
ATOM    103  H48 BCD     1      25.390  11.670  29.670  1.00  0.00            
ATOM    104  H49 BCD     1      23.690  11.000  29.550  1.00  0.00            
ATOM    105  H50 BCD     1      24.980  10.840  27.620  1.00  0.00            
ATOM    106  C31 BCD     1      22.790  18.870  26.140  1.00  0.00            
ATOM    107  O26 BCD     1      24.150  19.260  26.230  1.00  0.00            
ATOM    108  C32 BCD     1      22.060  18.990  27.420  1.00  0.00            
ATOM    109  O27 BCD     1      22.170  20.390  27.850  1.00  0.00            
ATOM    110  C33 BCD     1      22.590  18.040  28.480  1.00  0.00            
ATOM    111  C34 BCD     1      22.360  16.590  27.970  1.00  0.00            
ATOM    112  C35 BCD     1      23.140  16.460  26.650  1.00  0.00            
ATOM    113  O28 BCD     1      22.710  17.500  25.730  1.00  0.00            
ATOM    114  C36 BCD     1      22.960  15.040  26.030  1.00  0.00            
ATOM    115  O29 BCD     1      21.630  14.650  25.680  1.00  0.00            
ATOM    116  O30 BCD     1      22.020  18.210  29.780  1.00  0.00            
ATOM    117  H51 BCD     1      22.260  19.430  25.360  1.00  0.00            
ATOM    118  H52 BCD     1      21.010  18.760  27.190  1.00  0.00            
ATOM    119  H53 BCD     1      21.530  20.540  28.560  1.00  0.00            
ATOM    120  H54 BCD     1      23.660  18.260  28.560  1.00  0.00            
ATOM    121  H55 BCD     1      21.810  17.360  30.160  1.00  0.00            
ATOM    122  H56 BCD     1      21.270  16.450  28.010  1.00  0.00            
ATOM    123  H57 BCD     1      24.200  16.620  26.900  1.00  0.00            
ATOM    124  H58 BCD     1      23.630  15.000  25.160  1.00  0.00            
ATOM    125  H59 BCD     1      23.380  14.320  26.750  1.00  0.00            
ATOM    126  H60 BCD     1      21.630  13.700  25.500  1.00  0.00            
ATOM    127  C37 BCD     1      27.320  21.230  24.720  1.00  0.00            
ATOM    128  O31 BCD     1      28.040  20.760  25.850  1.00  0.00            
ATOM    129  C38 BCD     1      26.140  22.080  25.170  1.00  0.00            
ATOM    130  O32 BCD     1      26.510  23.290  25.900  1.00  0.00            
ATOM    131  C39 BCD     1      25.280  21.230  26.050  1.00  0.00            
ATOM    132  O33 BCD     1      24.190  21.970  26.570  1.00  0.00            
ATOM    133  C40 BCD     1      24.780  20.040  25.230  1.00  0.00            
ATOM    134  C41 BCD     1      25.900  19.290  24.500  1.00  0.00            
ATOM    135  O34 BCD     1      26.880  20.180  23.850  1.00  0.00            
ATOM    136  C42 BCD     1      25.240  18.450  23.450  1.00  0.00            
ATOM    137  O35 BCD     1      26.160  17.630  22.800  1.00  0.00            
ATOM    138  H61 BCD     1      27.990  21.820  24.080  1.00  0.00            
ATOM    139  H62 BCD     1      25.490  22.270  24.300  1.00  0.00            
ATOM    140  H63 BCD     1      25.780  23.750  26.330  1.00  0.00            
ATOM    141  H64 BCD     1      25.870  20.930  26.920  1.00  0.00            
ATOM    142  H65 BCD     1      23.510  21.360  26.890  1.00  0.00            
ATOM    143  H66 BCD     1      24.040  20.320  24.470  1.00  0.00            
ATOM    144  H67 BCD     1      26.410  18.640  25.220  1.00  0.00            
ATOM    145  H68 BCD     1      24.490  17.820  23.960  1.00  0.00            
ATOM    146  H69 BCD     1      24.690  19.080  22.750  1.00  0.00            
ATOM    147  H70 BCD     1      25.690  17.150  22.100  1.00  0.00            
ATOM    148  C1  DP7     2      27.340  14.330  26.480  1.00  0.00            
ATOM    149  N1  DP7     2      26.760  15.380  27.290  1.00  0.00            
ATOM    150  C2  DP7     2      26.970  15.060  28.690  1.00  0.00            
ATOM    151  C3  DP7     2      26.290  16.110  29.540  1.00  0.00            
ATOM    152  N2  DP7     2      26.870  17.520  29.350  1.00  0.00            
ATOM    153  C4  DP7     2      26.030  18.420  30.280  1.00  0.00            
ATOM    154  C5  DP7     2      26.160  18.130  31.820  1.00  0.00            
ATOM    155  C6  DP7     2      24.950  17.940  32.520  1.00  0.00            
ATOM    156  C7  DP7     2      24.990  17.630  33.900  1.00  0.00            
ATOM    157  C8  DP7     2      26.250  17.340  34.450  1.00  0.00            
ATOM    158  C9  DP7     2      27.410  17.500  33.780  1.00  0.00            
ATOM    159  C10 DP7     2      27.410  17.860  32.420  1.00  0.00            
ATOM    160  C11 DP7     2      26.240  19.900  29.960  1.00  0.00            
ATOM    161  C12 DP7     2      25.100  20.760  29.920  1.00  0.00            
ATOM    162  C13 DP7     2      25.190  22.130  29.790  1.00  0.00            
ATOM    163  C14 DP7     2      26.490  22.710  29.850  1.00  0.00            
ATOM    164  C15 DP7     2      27.630  21.870  29.870  1.00  0.00            
ATOM    165  C16 DP7     2      27.480  20.470  29.940  1.00  0.00            
ATOM    166  C17 DP7     2      26.840  17.880  27.860  1.00  0.00            
ATOM    167  C18 DP7     2      27.340  16.720  26.960  1.00  0.00            
ATOM    168  H1  DP7     2      28.430  14.350  26.610  1.00  0.00            
ATOM    169  H2  DP7     2      27.110  13.300  26.770  1.00  0.00            
ATOM    170  H3  DP7     2      27.120  14.480  25.420  1.00  0.00            
ATOM    171  H4  DP7     2      28.030  15.120  28.950  1.00  0.00            
ATOM    172  H5  DP7     2      26.660  14.040  28.920  1.00  0.00            
ATOM    173  H6  DP7     2      26.220  15.820  30.580  1.00  0.00            
ATOM    174  H7  DP7     2      25.260  16.160  29.180  1.00  0.00            
ATOM    175  H8  DP7     2      27.900  17.410  29.420  1.00  0.00            
ATOM    176  H9  DP7     2      24.980  18.160  30.110  1.00  0.00            
ATOM    177  H10 DP7     2      24.000  18.040  32.020  1.00  0.00            
ATOM    178  H11 DP7     2      24.010  17.600  34.380  1.00  0.00            
ATOM    179  H12 DP7     2      26.340  17.060  35.500  1.00  0.00            
ATOM    180  H13 DP7     2      28.340  17.450  34.330  1.00  0.00            
ATOM    181  H14 DP7     2      28.340  17.940  31.880  1.00  0.00            
ATOM    182  H15 DP7     2      24.100  20.340  30.020  1.00  0.00            
ATOM    183  H16 DP7     2      24.320  22.770  29.680  1.00  0.00            
ATOM    184  H17 DP7     2      26.570  23.790  29.780  1.00  0.00            
ATOM    185  H18 DP7     2      28.630  22.250  29.740  1.00  0.00            
ATOM    186  H19 DP7     2      28.340  19.820  29.990  1.00  0.00            
ATOM    187  H20 DP7     2      27.330  18.840  27.680  1.00  0.00            
ATOM    188  H21 DP7     2      25.840  18.000  27.430  1.00  0.00            
ATOM    189  H22 DP7     2      27.360  16.960  25.890  1.00  0.00            
ATOM    190  H23 DP7     2      28.420  16.670  27.160  1.00  0.00            
TER
ENDMDL
MODEL        1
ATOM      1  C1  BCD     1      31.650  25.440  31.230  1.00  0.00            
ATOM      2  O1  BCD     1      33.000  25.140  31.010  1.00  0.00            
ATOM      3  C2  BCD     1      31.210  25.420  32.700  1.00  0.00            
ATOM      4  O2  BCD     1      32.040  26.380  33.390  1.00  0.00            
ATOM      5  C3  BCD     1      31.600  24.100  33.360  1.00  0.00            
ATOM      6  O3  BCD     1      31.240  24.220  34.730  1.00  0.00            
ATOM      7  C4  BCD     1      30.840  23.010  32.580  1.00  0.00            
ATOM      8  C5  BCD     1      31.130  23.040  31.070  1.00  0.00            
ATOM      9  O4  BCD     1      30.920  24.400  30.630  1.00  0.00            
ATOM     10  C6  BCD     1      30.120  22.120  30.360  1.00  0.00            
ATOM     11  O5  BCD     1      28.830  22.420  30.710  1.00  0.00            
ATOM     12  H1  BCD     1      31.360  26.350  30.690  1.00  0.00            
ATOM     13  H2  BCD     1      30.140  25.660  32.740  1.00  0.00            
ATOM     14  H3  BCD     1      32.970  26.400  33.120  1.00  0.00            
ATOM     15  H4  BCD     1      32.670  23.860  33.250  1.00  0.00            
ATOM     16  H5  BCD     1      31.930  24.710  35.180  1.00  0.00            
ATOM     17  H6  BCD     1      29.780  23.190  32.810  1.00  0.00            
ATOM     18  H7  BCD     1      32.150  22.680  30.880  1.00  0.00            
ATOM     19  H8  BCD     1      30.250  22.250  29.280  1.00  0.00            
ATOM     20  H9  BCD     1      30.330  21.060  30.580  1.00  0.00            
ATOM     21  H10 BCD     1      28.360  22.620  29.900  1.00  0.00            
ATOM     22  C7  BCD     1      36.310  26.720  29.210  1.00  0.00            
ATOM     23  O6  BCD     1      36.910  25.450  29.430  1.00  0.00            
ATOM     24  C8  BCD     1      35.990  27.310  30.570  1.00  0.00            
ATOM     25  O7  BCD     1      37.220  27.560  31.300  1.00  0.00            
ATOM     26  C9  BCD     1      35.050  26.360  31.270  1.00  0.00            
ATOM     27  O8  BCD     1      34.640  26.850  32.560  1.00  0.00            
ATOM     28  C10 BCD     1      33.780  26.160  30.410  1.00  0.00            
ATOM     29  C11 BCD     1      34.160  25.850  28.950  1.00  0.00            
ATOM     30  O9  BCD     1      35.130  26.690  28.390  1.00  0.00            
ATOM     31  C12 BCD     1      32.880  25.720  28.120  1.00  0.00            
ATOM     32  O10 BCD     1      32.290  26.980  28.010  1.00  0.00            
ATOM     33  H11 BCD     1      36.920  27.430  28.640  1.00  0.00            
ATOM     34  H12 BCD     1      35.460  28.220  30.290  1.00  0.00            
ATOM     35  H13 BCD     1      37.990  27.380  30.760  1.00  0.00            
ATOM     36  H14 BCD     1      35.500  25.360  31.340  1.00  0.00            
ATOM     37  H15 BCD     1      35.370  27.300  33.000  1.00  0.00            
ATOM     38  H16 BCD     1      33.160  27.050  30.250  1.00  0.00            
ATOM     39  H17 BCD     1      34.650  24.870  29.010  1.00  0.00            
ATOM     40  H18 BCD     1      33.280  25.550  27.110  1.00  0.00            
ATOM     41  H19 BCD     1      32.170  24.970  28.470  1.00  0.00            
ATOM     42  H20 BCD     1      32.730  27.310  27.230  1.00  0.00            
ATOM     43  C13 BCD     1      40.480  23.370  29.120  1.00  0.00            
ATOM     44  O11 BCD     1      40.270  22.680  30.350  1.00  0.00            
ATOM     45  C14 BCD     1      40.630  24.910  29.200  1.00  0.00            
ATOM     46  O12 BCD     1      41.580  25.150  30.200  1.00  0.00            
ATOM     47  C15 BCD     1      39.290  25.520  29.690  1.00  0.00            
ATOM     48  O13 BCD     1      39.330  26.950  29.650  1.00  0.00            
ATOM     49  C16 BCD     1      38.110  25.080  28.790  1.00  0.00            
ATOM     50  C17 BCD     1      38.050  23.570  28.420  1.00  0.00            
ATOM     51  O14 BCD     1      39.380  23.010  28.210  1.00  0.00            
ATOM     52  C18 BCD     1      36.990  23.320  27.390  1.00  0.00            
ATOM     53  O15 BCD     1      36.750  21.920  27.400  1.00  0.00            
ATOM     54  H21 BCD     1      41.430  23.100  28.650  1.00  0.00            
ATOM     55  H22 BCD     1      40.980  25.360  28.260  1.00  0.00            
ATOM     56  H23 BCD     1      41.480  24.510  30.920  1.00  0.00            
ATOM     57  H24 BCD     1      38.960  25.220  30.690  1.00  0.00            
ATOM     58  H25 BCD     1      39.720  27.250  28.830  1.00  0.00            
ATOM     59  H26 BCD     1      38.210  25.620  27.840  1.00  0.00            
ATOM     60  H27 BCD     1      37.730  23.080  29.350  1.00  0.00            
ATOM     61  H28 BCD     1      36.010  23.740  27.630  1.00  0.00            
ATOM     62  H29 BCD     1      37.350  23.670  26.410  1.00  0.00            
ATOM     63  H30 BCD     1      35.920  21.790  26.940  1.00  0.00            
ATOM     64  C19 BCD     1      41.910  19.860  32.810  1.00  0.00            
ATOM     65  O16 BCD     1      40.560  19.520  33.070  1.00  0.00            
ATOM     66  C20 BCD     1      42.270  21.220  33.190  1.00  0.00            
ATOM     67  O17 BCD     1      42.130  21.300  34.560  1.00  0.00            
ATOM     68  C21 BCD     1      41.380  22.130  32.350  1.00  0.00            
ATOM     69  O18 BCD     1      41.640  23.490  32.520  1.00  0.00            
ATOM     70  C22 BCD     1      41.370  21.910  30.870  1.00  0.00            
ATOM     71  C23 BCD     1      41.250  20.440  30.530  1.00  0.00            
ATOM     72  O19 BCD     1      42.160  19.750  31.420  1.00  0.00            
ATOM     73  C24 BCD     1      41.540  20.020  29.130  1.00  0.00            
ATOM     74  O20 BCD     1      42.550  20.790  28.500  1.00  0.00            
ATOM     75  H31 BCD     1      42.540  19.070  33.250  1.00  0.00            
ATOM     76  H32 BCD     1      43.270  21.520  32.830  1.00  0.00            
ATOM     77  H33 BCD     1      42.620  22.070  34.850  1.00  0.00            
ATOM     78  H34 BCD     1      40.340  22.060  32.700  1.00  0.00            
ATOM     79  H35 BCD     1      41.460  23.790  33.420  1.00  0.00            
ATOM     80  H36 BCD     1      42.300  22.270  30.390  1.00  0.00            
ATOM     81  H37 BCD     1      40.250  20.030  30.750  1.00  0.00            
ATOM     82  H38 BCD     1      41.830  18.960  29.160  1.00  0.00            
ATOM     83  H39 BCD     1      40.630  20.030  28.520  1.00  0.00            
ATOM     84  H40 BCD     1      43.380  20.480  28.850  1.00  0.00            
ATOM     85  C25 BCD     1      38.460  16.620  35.310  1.00  0.00            
ATOM     86  O21 BCD     1      37.250  17.440  35.290  1.00  0.00            
ATOM     87  C26 BCD     1      39.560  17.270  36.000  1.00  0.00            
ATOM     88  O22 BCD     1      39.070  17.520  37.350  1.00  0.00            
ATOM     89  C27 BCD     1      40.070  18.570  35.380  1.00  0.00            
ATOM     90  O23 BCD     1      41.200  19.120  36.010  1.00  0.00            
ATOM     91  C28 BCD     1      40.310  18.290  33.870  1.00  0.00            
ATOM     92  C29 BCD     1      39.270  17.390  33.180  1.00  0.00            
ATOM     93  O24 BCD     1      38.910  16.290  34.000  1.00  0.00            
ATOM     94  C30 BCD     1      39.750  16.830  31.910  1.00  0.00            
ATOM     95  O25 BCD     1      38.750  16.240  31.090  1.00  0.00            
ATOM     96  H41 BCD     1      38.100  15.720  35.810  1.00  0.00            
ATOM     97  H42 BCD     1      40.460  16.640  35.930  1.00  0.00            
ATOM     98  H43 BCD     1      39.730  18.110  37.700  1.00  0.00            
ATOM     99  H44 BCD     1      39.250  19.300  35.360  1.00  0.00            
ATOM    100  H45 BCD     1      41.330  19.970  35.570  1.00  0.00            
ATOM    101  H46 BCD     1      41.230  17.690  33.820  1.00  0.00            
ATOM    102  H47 BCD     1      38.440  18.090  33.040  1.00  0.00            
ATOM    103  H48 BCD     1      40.190  17.650  31.330  1.00  0.00            
ATOM    104  H49 BCD     1      40.630  16.200  32.120  1.00  0.00            
ATOM    105  H50 BCD     1      39.080  16.450  30.210  1.00  0.00            
ATOM    106  C31 BCD     1      33.220  16.950  35.550  1.00  0.00            
ATOM    107  O26 BCD     1      33.050  18.150  34.900  1.00  0.00            
ATOM    108  C32 BCD     1      33.900  17.070  36.900  1.00  0.00            
ATOM    109  O27 BCD     1      33.270  18.040  37.740  1.00  0.00            
ATOM    110  C33 BCD     1      35.340  17.500  36.700  1.00  0.00            
ATOM    111  C34 BCD     1      36.100  16.680  35.640  1.00  0.00            
ATOM    112  C35 BCD     1      35.240  16.460  34.380  1.00  0.00            
ATOM    113  O28 BCD     1      33.920  15.990  34.810  1.00  0.00            
ATOM    114  C36 BCD     1      35.800  15.460  33.370  1.00  0.00            
ATOM    115  O29 BCD     1      36.230  14.310  34.080  1.00  0.00            
ATOM    116  O30 BCD     1      36.170  17.540  37.900  1.00  0.00            
ATOM    117  H51 BCD     1      32.210  16.550  35.730  1.00  0.00            
ATOM    118  H52 BCD     1      33.980  16.070  37.340  1.00  0.00            
ATOM    119  H53 BCD     1      33.730  17.980  38.580  1.00  0.00            
ATOM    120  H54 BCD     1      35.260  18.560  36.420  1.00  0.00            
ATOM    121  H55 BCD     1      37.080  17.710  37.630  1.00  0.00            
ATOM    122  H56 BCD     1      36.300  15.740  36.170  1.00  0.00            
ATOM    123  H57 BCD     1      35.170  17.440  33.900  1.00  0.00            
ATOM    124  H58 BCD     1      35.010  15.140  32.680  1.00  0.00            
ATOM    125  H59 BCD     1      36.490  16.060  32.750  1.00  0.00            
ATOM    126  H60 BCD     1      36.640  13.710  33.450  1.00  0.00            
ATOM    127  C37 BCD     1      30.330  20.800  33.420  1.00  0.00            
ATOM    128  O31 BCD     1      31.320  21.780  33.130  1.00  0.00            
ATOM    129  C38 BCD     1      30.230  20.560  34.900  1.00  0.00            
ATOM    130  O32 BCD     1      30.040  21.850  35.540  1.00  0.00            
ATOM    131  C39 BCD     1      31.480  19.780  35.330  1.00  0.00            
ATOM    132  O33 BCD     1      31.300  19.610  36.710  1.00  0.00            
ATOM    133  C40 BCD     1      31.700  18.520  34.550  1.00  0.00            
ATOM    134  C41 BCD     1      31.720  18.750  33.070  1.00  0.00            
ATOM    135  O34 BCD     1      30.600  19.560  32.710  1.00  0.00            
ATOM    136  C42 BCD     1      31.690  17.460  32.250  1.00  0.00            
ATOM    137  O35 BCD     1      31.760  17.690  30.880  1.00  0.00            
ATOM    138  H61 BCD     1      29.360  21.190  33.080  1.00  0.00            
ATOM    139  H62 BCD     1      29.370  19.900  35.040  1.00  0.00            
ATOM    140  H63 BCD     1      30.520  22.550  35.090  1.00  0.00            
ATOM    141  H64 BCD     1      32.350  20.450  35.260  1.00  0.00            
ATOM    142  H65 BCD     1      32.060  19.210  37.140  1.00  0.00            
ATOM    143  H66 BCD     1      30.910  17.850  34.890  1.00  0.00            
ATOM    144  H67 BCD     1      32.650  19.250  32.760  1.00  0.00            
ATOM    145  H68 BCD     1      32.480  16.770  32.570  1.00  0.00            
ATOM    146  H69 BCD     1      30.780  16.880  32.450  1.00  0.00            
ATOM    147  H70 BCD     1      31.570  16.850  30.450  1.00  0.00            
ATOM    148  C1  DP7     2      35.780  18.330  29.540  1.00  0.00            
ATOM    149  N1  DP7     2      36.130  19.160  30.720  1.00  0.00            
ATOM    150  C2  DP7     2      36.760  20.430  30.360  1.00  0.00            
ATOM    151  C3  DP7     2      37.500  20.880  31.700  1.00  0.00            
ATOM    152  N2  DP7     2      36.530  21.160  32.900  1.00  0.00            
ATOM    153  C4  DP7     2      37.310  21.420  34.160  1.00  0.00            
ATOM    154  C5  DP7     2      38.110  22.670  34.220  1.00  0.00            
ATOM    155  C6  DP7     2      39.080  22.770  35.200  1.00  0.00            
ATOM    156  C7  DP7     2      39.710  24.060  35.430  1.00  0.00            
ATOM    157  C8  DP7     2      39.280  25.110  34.670  1.00  0.00            
ATOM    158  C9  DP7     2      38.280  25.040  33.690  1.00  0.00            
ATOM    159  C10 DP7     2      37.720  23.770  33.460  1.00  0.00            
ATOM    160  C11 DP7     2      36.450  21.440  35.450  1.00  0.00            
ATOM    161  C12 DP7     2      36.770  20.730  36.650  1.00  0.00            
ATOM    162  C13 DP7     2      36.010  20.910  37.740  1.00  0.00            
ATOM    163  C14 DP7     2      34.800  21.480  37.750  1.00  0.00            
ATOM    164  C15 DP7     2      34.310  22.130  36.570  1.00  0.00            
ATOM    165  C16 DP7     2      35.240  22.190  35.460  1.00  0.00            
ATOM    166  C17 DP7     2      35.770  19.820  33.070  1.00  0.00            
ATOM    167  C18 DP7     2      35.090  19.260  31.770  1.00  0.00            
ATOM    168  H1  DP7     2      34.870  18.680  29.050  1.00  0.00            
ATOM    169  H2  DP7     2      36.540  18.290  28.740  1.00  0.00            
ATOM    170  H3  DP7     2      35.560  17.300  29.860  1.00  0.00            
ATOM    171  H4  DP7     2      35.930  21.080  30.080  1.00  0.00            
ATOM    172  H5  DP7     2      37.430  20.310  29.510  1.00  0.00            
ATOM    173  H6  DP7     2      38.000  21.850  31.600  1.00  0.00            
ATOM    174  H7  DP7     2      38.270  20.140  31.950  1.00  0.00            
ATOM    175  H8  DP7     2      35.790  21.870  32.730  1.00  0.00            
ATOM    176  H9  DP7     2      37.970  20.560  34.250  1.00  0.00            
ATOM    177  H10 DP7     2      39.440  21.940  35.800  1.00  0.00            
ATOM    178  H11 DP7     2      40.530  24.140  36.130  1.00  0.00            
ATOM    179  H12 DP7     2      39.680  26.100  34.870  1.00  0.00            
ATOM    180  H13 DP7     2      38.010  25.890  33.060  1.00  0.00            
ATOM    181  H14 DP7     2      36.800  23.840  32.890  1.00  0.00            
ATOM    182  H15 DP7     2      37.730  20.220  36.710  1.00  0.00            
ATOM    183  H16 DP7     2      36.360  20.510  38.690  1.00  0.00            
ATOM    184  H17 DP7     2      34.200  21.370  38.650  1.00  0.00            
ATOM    185  H18 DP7     2      33.340  22.620  36.600  1.00  0.00            
ATOM    186  H19 DP7     2      35.050  22.800  34.580  1.00  0.00            
ATOM    187  H20 DP7     2      35.030  19.840  33.860  1.00  0.00            
ATOM    188  H21 DP7     2      36.500  19.060  33.360  1.00  0.00            
ATOM    189  H22 DP7     2      34.790  18.230  32.030  1.00  0.00            
ATOM    190  H23 DP7     2      34.330  19.990  31.500  1.00  0.00            
TER
ENDMDL
MODEL        1
ATOM      1  C1  BCD     1      15.700  32.430  30.410  1.00  0.00            
ATOM      2  O1  BCD     1      16.860  31.550  30.460  1.00  0.00            
ATOM      3  C2  BCD     1      15.670  33.600  31.380  1.00  0.00            
ATOM      4  O2  BCD     1      16.900  34.330  31.110  1.00  0.00            
ATOM      5  C3  BCD     1      15.570  33.110  32.840  1.00  0.00            
ATOM      6  O3  BCD     1      15.610  34.100  33.820  1.00  0.00            
ATOM      7  C4  BCD     1      14.360  32.140  32.980  1.00  0.00            
ATOM      8  C5  BCD     1      14.290  31.060  31.860  1.00  0.00            
ATOM      9  O4  BCD     1      14.520  31.680  30.570  1.00  0.00            
ATOM     10  C6  BCD     1      12.920  30.360  31.820  1.00  0.00            
ATOM     11  O5  BCD     1      11.780  31.260  31.810  1.00  0.00            
ATOM     12  H1  BCD     1      15.730  32.840  29.400  1.00  0.00            
ATOM     13  H2  BCD     1      14.760  34.180  31.150  1.00  0.00            
ATOM     14  H3  BCD     1      16.680  35.250  31.230  1.00  0.00            
ATOM     15  H4  BCD     1      16.510  32.550  32.780  1.00  0.00            
ATOM     16  H5  BCD     1      15.430  33.760  34.700  1.00  0.00            
ATOM     17  H6  BCD     1      13.450  32.730  32.840  1.00  0.00            
ATOM     18  H7  BCD     1      15.040  30.270  31.850  1.00  0.00            
ATOM     19  H8  BCD     1      12.870  29.780  30.890  1.00  0.00            
ATOM     20  H9  BCD     1      12.930  29.670  32.680  1.00  0.00            
ATOM     21  H10 BCD     1      11.040  30.950  32.330  1.00  0.00            
ATOM     22  C7  BCD     1      20.430  30.590  28.660  1.00  0.00            
ATOM     23  O6  BCD     1      20.480  29.340  29.400  1.00  0.00            
ATOM     24  C8  BCD     1      20.500  31.810  29.500  1.00  0.00            
ATOM     25  O7  BCD     1      21.670  31.820  30.360  1.00  0.00            
ATOM     26  C9  BCD     1      19.290  31.960  30.420  1.00  0.00            
ATOM     27  O8  BCD     1      19.400  33.130  31.200  1.00  0.00            
ATOM     28  C10 BCD     1      17.940  31.920  29.580  1.00  0.00            
ATOM     29  C11 BCD     1      18.070  30.760  28.610  1.00  0.00            
ATOM     30  O9  BCD     1      19.270  30.610  27.940  1.00  0.00            
ATOM     31  C12 BCD     1      17.010  30.770  27.500  1.00  0.00            
ATOM     32  O10 BCD     1      17.150  32.000  26.750  1.00  0.00            
ATOM     33  H11 BCD     1      21.280  30.660  27.970  1.00  0.00            
ATOM     34  H12 BCD     1      20.450  32.680  28.840  1.00  0.00            
ATOM     35  H13 BCD     1      21.860  32.750  30.500  1.00  0.00            
ATOM     36  H14 BCD     1      19.280  31.110  31.110  1.00  0.00            
ATOM     37  H15 BCD     1      18.500  33.480  31.260  1.00  0.00            
ATOM     38  H16 BCD     1      17.840  32.890  29.070  1.00  0.00            
ATOM     39  H17 BCD     1      17.820  29.880  29.210  1.00  0.00            
ATOM     40  H18 BCD     1      17.100  29.920  26.810  1.00  0.00            
ATOM     41  H19 BCD     1      15.970  30.730  27.850  1.00  0.00            
ATOM     42  H20 BCD     1      16.660  31.810  25.940  1.00  0.00            
ATOM     43  C13 BCD     1      22.100  25.530  29.400  1.00  0.00            
ATOM     44  O11 BCD     1      21.340  25.360  30.570  1.00  0.00            
ATOM     45  C14 BCD     1      23.050  26.700  29.580  1.00  0.00            
ATOM     46  O12 BCD     1      24.030  26.430  30.600  1.00  0.00            
ATOM     47  C15 BCD     1      22.260  27.950  29.970  1.00  0.00            
ATOM     48  O13 BCD     1      23.120  29.080  30.120  1.00  0.00            
ATOM     49  C16 BCD     1      21.290  28.320  28.870  1.00  0.00            
ATOM     50  C17 BCD     1      20.500  27.040  28.560  1.00  0.00            
ATOM     51  O14 BCD     1      21.230  25.870  28.290  1.00  0.00            
ATOM     52  C18 BCD     1      19.610  27.380  27.290  1.00  0.00            
ATOM     53  O15 BCD     1      18.600  26.360  27.220  1.00  0.00            
ATOM     54  H21 BCD     1      22.630  24.620  29.120  1.00  0.00            
ATOM     55  H22 BCD     1      23.530  26.890  28.610  1.00  0.00            
ATOM     56  H23 BCD     1      24.480  27.260  30.790  1.00  0.00            
ATOM     57  H24 BCD     1      21.730  27.780  30.910  1.00  0.00            
ATOM     58  H25 BCD     1      22.560  29.820  30.370  1.00  0.00            
ATOM     59  H26 BCD     1      21.830  28.760  28.020  1.00  0.00            
ATOM     60  H27 BCD     1      19.750  26.840  29.330  1.00  0.00            
ATOM     61  H28 BCD     1      19.110  28.330  27.510  1.00  0.00            
ATOM     62  H29 BCD     1      20.230  27.430  26.380  1.00  0.00            
ATOM     63  H30 BCD     1      18.060  26.370  26.430  1.00  0.00            
ATOM     64  C19 BCD     1      20.640  22.570  33.730  1.00  0.00            
ATOM     65  O16 BCD     1      19.920  23.560  34.480  1.00  0.00            
ATOM     66  C20 BCD     1      22.070  23.080  33.470  1.00  0.00            
ATOM     67  O17 BCD     1      22.750  23.040  34.730  1.00  0.00            
ATOM     68  C21 BCD     1      22.180  24.390  32.670  1.00  0.00            
ATOM     69  O18 BCD     1      23.570  24.630  32.440  1.00  0.00            
ATOM     70  C22 BCD     1      21.450  24.130  31.300  1.00  0.00            
ATOM     71  C23 BCD     1      20.040  23.710  31.700  1.00  0.00            
ATOM     72  O19 BCD     1      19.980  22.450  32.470  1.00  0.00            
ATOM     73  C24 BCD     1      19.130  23.510  30.540  1.00  0.00            
ATOM     74  O20 BCD     1      19.810  22.630  29.640  1.00  0.00            
ATOM     75  H31 BCD     1      20.650  21.580  34.210  1.00  0.00            
ATOM     76  H32 BCD     1      22.530  22.300  32.840  1.00  0.00            
ATOM     77  H33 BCD     1      23.610  23.390  34.500  1.00  0.00            
ATOM     78  H34 BCD     1      21.700  25.200  33.230  1.00  0.00            
ATOM     79  H35 BCD     1      23.610  25.440  31.920  1.00  0.00            
ATOM     80  H36 BCD     1      22.040  23.380  30.750  1.00  0.00            
ATOM     81  H37 BCD     1      19.500  24.440  32.320  1.00  0.00            
ATOM     82  H38 BCD     1      18.190  23.020  30.830  1.00  0.00            
ATOM     83  H39 BCD     1      18.840  24.470  30.100  1.00  0.00            
ATOM     84  H40 BCD     1      20.200  21.940  30.180  1.00  0.00            
ATOM     85  C25 BCD     1      18.010  24.000  37.940  1.00  0.00            
ATOM     86  O21 BCD     1      17.280  25.060  37.220  1.00  0.00            
ATOM     87  C26 BCD     1      19.480  24.380  38.010  1.00  0.00            
ATOM     88  O22 BCD     1      19.610  25.560  38.710  1.00  0.00            
ATOM     89  C27 BCD     1      20.070  24.420  36.680  1.00  0.00            
ATOM     90  O23 BCD     1      21.410  24.390  36.700  1.00  0.00            
ATOM     91  C28 BCD     1      19.650  23.200  35.850  1.00  0.00            
ATOM     92  C29 BCD     1      18.090  22.900  35.840  1.00  0.00            
ATOM     93  O24 BCD     1      17.740  22.860  37.210  1.00  0.00            
ATOM     94  C30 BCD     1      17.720  21.560  35.260  1.00  0.00            
ATOM     95  O25 BCD     1      18.430  20.530  35.950  1.00  0.00            
ATOM     96  H41 BCD     1      17.610  23.860  38.950  1.00  0.00            
ATOM     97  H42 BCD     1      19.960  23.550  38.550  1.00  0.00            
ATOM     98  H43 BCD     1      20.560  25.640  38.860  1.00  0.00            
ATOM     99  H44 BCD     1      19.690  25.300  36.150  1.00  0.00            
ATOM    100  H45 BCD     1      21.770  23.900  35.950  1.00  0.00            
ATOM    101  H46 BCD     1      20.160  22.270  36.140  1.00  0.00            
ATOM    102  H47 BCD     1      17.520  23.670  35.310  1.00  0.00            
ATOM    103  H48 BCD     1      16.630  21.460  35.400  1.00  0.00            
ATOM    104  H49 BCD     1      17.890  21.540  34.170  1.00  0.00            
ATOM    105  H50 BCD     1      18.150  20.560  36.870  1.00  0.00            
ATOM    106  C31 BCD     1      13.980  27.470  38.130  1.00  0.00            
ATOM    107  O26 BCD     1      14.550  28.450  37.260  1.00  0.00            
ATOM    108  C32 BCD     1      14.940  27.180  39.300  1.00  0.00            
ATOM    109  O27 BCD     1      15.070  28.420  40.090  1.00  0.00            
ATOM    110  C33 BCD     1      16.350  26.680  38.700  1.00  0.00            
ATOM    111  C34 BCD     1      16.060  25.470  37.880  1.00  0.00            
ATOM    112  C35 BCD     1      14.940  25.650  36.830  1.00  0.00            
ATOM    113  O28 BCD     1      13.770  26.280  37.410  1.00  0.00            
ATOM    114  C36 BCD     1      14.520  24.330  36.160  1.00  0.00            
ATOM    115  O29 BCD     1      14.140  23.330  37.020  1.00  0.00            
ATOM    116  O30 BCD     1      17.430  26.570  39.660  1.00  0.00            
ATOM    117  H51 BCD     1      13.020  27.820  38.530  1.00  0.00            
ATOM    118  H52 BCD     1      14.530  26.430  39.990  1.00  0.00            
ATOM    119  H53 BCD     1      15.880  28.220  40.560  1.00  0.00            
ATOM    120  H54 BCD     1      16.560  27.500  38.000  1.00  0.00            
ATOM    121  H55 BCD     1      18.220  26.210  39.260  1.00  0.00            
ATOM    122  H56 BCD     1      15.800  24.690  38.600  1.00  0.00            
ATOM    123  H57 BCD     1      15.240  26.370  36.060  1.00  0.00            
ATOM    124  H58 BCD     1      13.690  24.640  35.510  1.00  0.00            
ATOM    125  H59 BCD     1      15.310  24.020  35.460  1.00  0.00            
ATOM    126  H60 BCD     1      13.300  23.530  37.440  1.00  0.00            
ATOM    127  C37 BCD     1      13.450  31.800  35.210  1.00  0.00            
ATOM    128  O31 BCD     1      14.400  31.410  34.200  1.00  0.00            
ATOM    129  C38 BCD     1      14.200  32.030  36.490  1.00  0.00            
ATOM    130  O32 BCD     1      15.180  33.040  36.300  1.00  0.00            
ATOM    131  C39 BCD     1      14.800  30.760  37.110  1.00  0.00            
ATOM    132  O33 BCD     1      15.140  30.950  38.490  1.00  0.00            
ATOM    133  C40 BCD     1      13.840  29.620  37.030  1.00  0.00            
ATOM    134  C41 BCD     1      13.070  29.450  35.730  1.00  0.00            
ATOM    135  O34 BCD     1      12.580  30.690  35.390  1.00  0.00            
ATOM    136  C42 BCD     1      11.950  28.410  35.660  1.00  0.00            
ATOM    137  O35 BCD     1      11.060  28.540  34.630  1.00  0.00            
ATOM    138  H61 BCD     1      12.930  32.700  34.860  1.00  0.00            
ATOM    139  H62 BCD     1      13.580  32.480  37.280  1.00  0.00            
ATOM    140  H63 BCD     1      15.600  33.260  37.130  1.00  0.00            
ATOM    141  H64 BCD     1      15.670  30.510  36.490  1.00  0.00            
ATOM    142  H65 BCD     1      15.400  30.100  38.860  1.00  0.00            
ATOM    143  H66 BCD     1      13.130  29.800  37.850  1.00  0.00            
ATOM    144  H67 BCD     1      13.800  29.090  34.990  1.00  0.00            
ATOM    145  H68 BCD     1      12.510  27.460  35.560  1.00  0.00            
ATOM    146  H69 BCD     1      11.490  28.410  36.660  1.00  0.00            
ATOM    147  H70 BCD     1      10.840  29.470  34.730  1.00  0.00            
ATOM    148  C1  DP7     2      14.670  25.730  32.310  1.00  0.00            
ATOM    149  N1  DP7     2      15.600  26.230  33.370  1.00  0.00            
ATOM    150  C2  DP7     2      16.910  25.630  33.220  1.00  0.00            
ATOM    151  C3  DP7     2      17.960  26.300  34.190  1.00  0.00            
ATOM    152  N2  DP7     2      17.950  27.860  34.250  1.00  0.00            
ATOM    153  C4  DP7     2      18.860  28.430  35.340  1.00  0.00            
ATOM    154  C5  DP7     2      20.370  28.180  35.100  1.00  0.00            
ATOM    155  C6  DP7     2      21.100  28.020  36.290  1.00  0.00            
ATOM    156  C7  DP7     2      22.510  27.960  36.200  1.00  0.00            
ATOM    157  C8  DP7     2      23.160  28.100  34.970  1.00  0.00            
ATOM    158  C9  DP7     2      22.420  28.240  33.790  1.00  0.00            
ATOM    159  C10 DP7     2      21.040  28.270  33.810  1.00  0.00            
ATOM    160  C11 DP7     2      18.550  29.930  35.570  1.00  0.00            
ATOM    161  C12 DP7     2      18.190  30.350  36.860  1.00  0.00            
ATOM    162  C13 DP7     2      17.960  31.720  37.080  1.00  0.00            
ATOM    163  C14 DP7     2      18.020  32.680  36.030  1.00  0.00            
ATOM    164  C15 DP7     2      18.370  32.180  34.780  1.00  0.00            
ATOM    165  C16 DP7     2      18.660  30.830  34.560  1.00  0.00            
ATOM    166  C17 DP7     2      16.500  28.280  34.500  1.00  0.00            
ATOM    167  C18 DP7     2      15.550  27.690  33.460  1.00  0.00            
ATOM    168  H1  DP7     2      14.970  25.980  31.290  1.00  0.00            
ATOM    169  H2  DP7     2      14.590  24.630  32.310  1.00  0.00            
ATOM    170  H3  DP7     2      13.650  26.120  32.410  1.00  0.00            
ATOM    171  H4  DP7     2      17.160  25.800  32.170  1.00  0.00            
ATOM    172  H5  DP7     2      16.920  24.540  33.300  1.00  0.00            
ATOM    173  H6  DP7     2      18.930  25.880  33.930  1.00  0.00            
ATOM    174  H7  DP7     2      17.830  25.970  35.220  1.00  0.00            
ATOM    175  H8  DP7     2      18.260  28.220  33.340  1.00  0.00            
ATOM    176  H9  DP7     2      18.710  27.960  36.310  1.00  0.00            
ATOM    177  H10 DP7     2      20.680  28.030  37.290  1.00  0.00            
ATOM    178  H11 DP7     2      23.120  27.800  37.080  1.00  0.00            
ATOM    179  H12 DP7     2      24.230  28.060  34.810  1.00  0.00            
ATOM    180  H13 DP7     2      22.920  28.410  32.850  1.00  0.00            
ATOM    181  H14 DP7     2      20.580  28.480  32.850  1.00  0.00            
ATOM    182  H15 DP7     2      17.990  29.580  37.600  1.00  0.00            
ATOM    183  H16 DP7     2      17.620  31.930  38.090  1.00  0.00            
ATOM    184  H17 DP7     2      17.750  33.710  36.210  1.00  0.00            
ATOM    185  H18 DP7     2      18.460  32.850  33.930  1.00  0.00            
ATOM    186  H19 DP7     2      18.900  30.470  33.560  1.00  0.00            
ATOM    187  H20 DP7     2      16.470  29.370  34.560  1.00  0.00            
ATOM    188  H21 DP7     2      16.240  27.910  35.490  1.00  0.00            
ATOM    189  H22 DP7     2      14.520  28.040  33.590  1.00  0.00            
ATOM    190  H23 DP7     2      15.850  28.160  32.520  1.00  0.00            
TER
ENDMDL
MODEL        1
ATOM      1  C1  BCD     1      21.990  20.000  33.180  1.00  0.00            
ATOM      2  O1  BCD     1      22.730  18.920  33.770  1.00  0.00            
ATOM      3  C2  BCD     1      22.150  21.280  34.020  1.00  0.00            
ATOM      4  O2  BCD     1      23.590  21.610  34.070  1.00  0.00            
ATOM      5  C3  BCD     1      21.530  21.210  35.390  1.00  0.00            
ATOM      6  O3  BCD     1      21.380  22.500  36.020  1.00  0.00            
ATOM      7  C4  BCD     1      20.180  20.540  35.400  1.00  0.00            
ATOM      8  C5  BCD     1      20.070  19.340  34.490  1.00  0.00            
ATOM      9  O4  BCD     1      20.640  19.690  33.190  1.00  0.00            
ATOM     10  C6  BCD     1      18.670  18.850  34.250  1.00  0.00            
ATOM     11  O5  BCD     1      18.700  17.690  33.480  1.00  0.00            
ATOM     12  H1  BCD     1      22.250  20.080  32.110  1.00  0.00            
ATOM     13  H2  BCD     1      21.600  22.070  33.500  1.00  0.00            
ATOM     14  H3  BCD     1      23.760  22.390  34.610  1.00  0.00            
ATOM     15  H4  BCD     1      22.280  20.570  35.870  1.00  0.00            
ATOM     16  H5  BCD     1      20.770  22.350  36.750  1.00  0.00            
ATOM     17  H6  BCD     1      19.560  21.340  34.990  1.00  0.00            
ATOM     18  H7  BCD     1      20.660  18.570  35.010  1.00  0.00            
ATOM     19  H8  BCD     1      18.210  18.630  35.230  1.00  0.00            
ATOM     20  H9  BCD     1      18.080  19.650  33.790  1.00  0.00            
ATOM     21  H10 BCD     1      17.930  17.260  33.850  1.00  0.00            
ATOM     22  C7  BCD     1      25.820  16.340  32.820  1.00  0.00            
ATOM     23  O6  BCD     1      26.040  16.120  34.290  1.00  0.00            
ATOM     24  C8  BCD     1      26.070  17.860  32.590  1.00  0.00            
ATOM     25  O7  BCD     1      27.350  18.290  33.040  1.00  0.00            
ATOM     26  C9  BCD     1      24.950  18.790  33.200  1.00  0.00            
ATOM     27  O8  BCD     1      25.150  20.090  32.720  1.00  0.00            
ATOM     28  C10 BCD     1      23.580  18.210  32.960  1.00  0.00            
ATOM     29  C11 BCD     1      23.530  16.780  33.370  1.00  0.00            
ATOM     30  O9  BCD     1      24.450  16.060  32.580  1.00  0.00            
ATOM     31  C12 BCD     1      22.120  16.170  33.150  1.00  0.00            
ATOM     32  O10 BCD     1      21.870  15.070  34.050  1.00  0.00            
ATOM     33  H11 BCD     1      26.490  15.720  32.210  1.00  0.00            
ATOM     34  H12 BCD     1      26.080  17.880  31.490  1.00  0.00            
ATOM     35  H13 BCD     1      27.340  19.240  32.890  1.00  0.00            
ATOM     36  H14 BCD     1      25.000  18.790  34.300  1.00  0.00            
ATOM     37  H15 BCD     1      24.590  20.630  33.280  1.00  0.00            
ATOM     38  H16 BCD     1      23.340  18.230  31.890  1.00  0.00            
ATOM     39  H17 BCD     1      23.710  16.710  34.450  1.00  0.00            
ATOM     40  H18 BCD     1      21.420  17.000  33.300  1.00  0.00            
ATOM     41  H19 BCD     1      21.860  15.840  32.130  1.00  0.00            
ATOM     42  H20 BCD     1      21.200  14.510  33.650  1.00  0.00            
ATOM     43  C13 BCD     1      28.320  13.940  36.900  1.00  0.00            
ATOM     44  O11 BCD     1      27.270  14.100  37.870  1.00  0.00            
ATOM     45  C14 BCD     1      28.830  15.370  36.490  1.00  0.00            
ATOM     46  O12 BCD     1      29.260  16.080  37.630  1.00  0.00            
ATOM     47  C15 BCD     1      27.830  16.170  35.670  1.00  0.00            
ATOM     48  O13 BCD     1      28.520  17.260  35.150  1.00  0.00            
ATOM     49  C16 BCD     1      27.210  15.310  34.600  1.00  0.00            
ATOM     50  C17 BCD     1      26.850  13.840  34.950  1.00  0.00            
ATOM     51  O14 BCD     1      27.850  13.220  35.750  1.00  0.00            
ATOM     52  C18 BCD     1      26.440  13.020  33.720  1.00  0.00            
ATOM     53  O15 BCD     1      27.430  12.810  32.760  1.00  0.00            
ATOM     54  H21 BCD     1      29.210  13.420  37.270  1.00  0.00            
ATOM     55  H22 BCD     1      29.700  15.300  35.820  1.00  0.00            
ATOM     56  H23 BCD     1      29.330  16.950  37.220  1.00  0.00            
ATOM     57  H24 BCD     1      27.090  16.650  36.320  1.00  0.00            
ATOM     58  H25 BCD     1      27.960  17.640  34.480  1.00  0.00            
ATOM     59  H26 BCD     1      27.920  15.190  33.770  1.00  0.00            
ATOM     60  H27 BCD     1      25.970  13.930  35.610  1.00  0.00            
ATOM     61  H28 BCD     1      25.960  12.070  33.980  1.00  0.00            
ATOM     62  H29 BCD     1      25.650  13.680  33.320  1.00  0.00            
ATOM     63  H30 BCD     1      27.500  11.850  32.780  1.00  0.00            
ATOM     64  C19 BCD     1      26.580  12.730  41.680  1.00  0.00            
ATOM     65  O16 BCD     1      25.600  13.820  41.850  1.00  0.00            
ATOM     66  C20 BCD     1      27.950  13.400  41.450  1.00  0.00            
ATOM     67  O17 BCD     1      28.240  14.210  42.590  1.00  0.00            
ATOM     68  C21 BCD     1      27.810  14.210  40.120  1.00  0.00            
ATOM     69  O18 BCD     1      29.110  14.840  39.900  1.00  0.00            
ATOM     70  C22 BCD     1      27.400  13.300  38.970  1.00  0.00            
ATOM     71  C23 BCD     1      26.040  12.650  39.300  1.00  0.00            
ATOM     72  O19 BCD     1      26.170  11.930  40.560  1.00  0.00            
ATOM     73  C24 BCD     1      25.850  11.730  38.160  1.00  0.00            
ATOM     74  O20 BCD     1      24.670  10.960  38.430  1.00  0.00            
ATOM     75  H31 BCD     1      26.470  12.110  42.580  1.00  0.00            
ATOM     76  H32 BCD     1      28.710  12.670  41.130  1.00  0.00            
ATOM     77  H33 BCD     1      29.130  14.550  42.440  1.00  0.00            
ATOM     78  H34 BCD     1      27.020  14.960  40.220  1.00  0.00            
ATOM     79  H35 BCD     1      29.060  15.350  39.090  1.00  0.00            
ATOM     80  H36 BCD     1      28.150  12.510  38.930  1.00  0.00            
ATOM     81  H37 BCD     1      25.260  13.420  39.310  1.00  0.00            
ATOM     82  H38 BCD     1      25.680  12.210  37.190  1.00  0.00            
ATOM     83  H39 BCD     1      26.650  10.970  38.170  1.00  0.00            
ATOM     84  H40 BCD     1      24.680  10.210  37.840  1.00  0.00            
ATOM     85  C25 BCD     1      22.460  15.280  44.130  1.00  0.00            
ATOM     86  O21 BCD     1      22.210  16.410  43.320  1.00  0.00            
ATOM     87  C26 BCD     1      23.800  15.430  44.700  1.00  0.00            
ATOM     88  O22 BCD     1      23.890  16.690  45.370  1.00  0.00            
ATOM     89  C27 BCD     1      24.960  15.150  43.730  1.00  0.00            
ATOM     90  O23 BCD     1      26.240  15.030  44.360  1.00  0.00            
ATOM     91  C28 BCD     1      24.670  13.860  42.930  1.00  0.00            
ATOM     92  C29 BCD     1      23.300  13.930  42.310  1.00  0.00            
ATOM     93  O24 BCD     1      22.330  14.100  43.350  1.00  0.00            
ATOM     94  C30 BCD     1      23.010  12.640  41.520  1.00  0.00            
ATOM     95  O25 BCD     1      21.720  12.680  41.060  1.00  0.00            
ATOM     96  H41 BCD     1      21.700  15.320  44.910  1.00  0.00            
ATOM     97  H42 BCD     1      23.890  14.610  45.420  1.00  0.00            
ATOM     98  H43 BCD     1      24.720  16.660  45.860  1.00  0.00            
ATOM     99  H44 BCD     1      24.980  15.930  42.970  1.00  0.00            
ATOM    100  H45 BCD     1      26.930  14.950  43.690  1.00  0.00            
ATOM    101  H46 BCD     1      24.760  13.000  43.600  1.00  0.00            
ATOM    102  H47 BCD     1      23.100  14.760  41.610  1.00  0.00            
ATOM    103  H48 BCD     1      23.670  12.530  40.640  1.00  0.00            
ATOM    104  H49 BCD     1      23.170  11.750  42.140  1.00  0.00            
ATOM    105  H50 BCD     1      21.250  12.940  41.860  1.00  0.00            
ATOM    106  C31 BCD     1      19.260  19.060  42.360  1.00  0.00            
ATOM    107  O26 BCD     1      19.550  19.030  40.910  1.00  0.00            
ATOM    108  C32 BCD     1      20.400  19.520  43.230  1.00  0.00            
ATOM    109  O27 BCD     1      20.920  20.770  42.880  1.00  0.00            
ATOM    110  C33 BCD     1      21.470  18.510  43.320  1.00  0.00            
ATOM    111  C34 BCD     1      21.020  17.170  43.650  1.00  0.00            
ATOM    112  C35 BCD     1      19.850  16.770  42.750  1.00  0.00            
ATOM    113  O28 BCD     1      18.860  17.770  42.790  1.00  0.00            
ATOM    114  C36 BCD     1      19.280  15.510  43.230  1.00  0.00            
ATOM    115  O29 BCD     1      18.860  15.440  44.570  1.00  0.00            
ATOM    116  O30 BCD     1      22.500  18.890  44.220  1.00  0.00            
ATOM    117  H51 BCD     1      18.430  19.750  42.550  1.00  0.00            
ATOM    118  H52 BCD     1      19.950  19.630  44.230  1.00  0.00            
ATOM    119  H53 BCD     1      21.710  20.940  43.400  1.00  0.00            
ATOM    120  H54 BCD     1      21.920  18.490  42.320  1.00  0.00            
ATOM    121  H55 BCD     1      22.950  18.090  44.520  1.00  0.00            
ATOM    122  H56 BCD     1      20.740  16.960  44.690  1.00  0.00            
ATOM    123  H57 BCD     1      20.200  16.620  41.720  1.00  0.00            
ATOM    124  H58 BCD     1      18.390  15.340  42.620  1.00  0.00            
ATOM    125  H59 BCD     1      19.960  14.650  43.110  1.00  0.00            
ATOM    126  H60 BCD     1      18.440  14.580  44.650  1.00  0.00            
ATOM    127  C37 BCD     1      18.630  20.650  37.320  1.00  0.00            
ATOM    128  O31 BCD     1      19.890  20.080  36.780  1.00  0.00            
ATOM    129  C38 BCD     1      18.840  21.680  38.470  1.00  0.00            
ATOM    130  O32 BCD     1      19.550  22.790  37.980  1.00  0.00            
ATOM    131  C39 BCD     1      19.460  20.980  39.730  1.00  0.00            
ATOM    132  O33 BCD     1      19.550  21.910  40.800  1.00  0.00            
ATOM    133  C40 BCD     1      18.690  19.750  40.080  1.00  0.00            
ATOM    134  C41 BCD     1      18.400  18.820  38.870  1.00  0.00            
ATOM    135  O34 BCD     1      17.780  19.610  37.790  1.00  0.00            
ATOM    136  C42 BCD     1      17.640  17.550  39.150  1.00  0.00            
ATOM    137  O35 BCD     1      16.330  17.910  39.510  1.00  0.00            
ATOM    138  H61 BCD     1      18.060  21.150  36.530  1.00  0.00            
ATOM    139  H62 BCD     1      17.880  22.040  38.870  1.00  0.00            
ATOM    140  H63 BCD     1      19.710  23.190  38.840  1.00  0.00            
ATOM    141  H64 BCD     1      20.480  20.690  39.460  1.00  0.00            
ATOM    142  H65 BCD     1      20.060  21.370  41.420  1.00  0.00            
ATOM    143  H66 BCD     1      17.770  20.090  40.570  1.00  0.00            
ATOM    144  H67 BCD     1      19.280  18.380  38.400  1.00  0.00            
ATOM    145  H68 BCD     1      17.720  16.880  38.290  1.00  0.00            
ATOM    146  H69 BCD     1      18.140  17.020  39.980  1.00  0.00            
ATOM    147  H70 BCD     1      16.230  17.570  40.410  1.00  0.00            
ATOM    148  C1  DP7     2      19.860  14.700  37.570  1.00  0.00            
ATOM    149  N1  DP7     2      20.640  15.890  38.070  1.00  0.00            
ATOM    150  C2  DP7     2      21.480  15.480  39.160  1.00  0.00            
ATOM    151  C3  DP7     2      22.140  16.710  39.770  1.00  0.00            
ATOM    152  N2  DP7     2      23.070  17.400  38.770  1.00  0.00            
ATOM    153  C4  DP7     2      23.720  18.600  39.460  1.00  0.00            
ATOM    154  C5  DP7     2      24.670  18.200  40.610  1.00  0.00            
ATOM    155  C6  DP7     2      24.560  19.010  41.790  1.00  0.00            
ATOM    156  C7  DP7     2      25.420  18.820  42.860  1.00  0.00            
ATOM    157  C8  DP7     2      26.550  17.960  42.670  1.00  0.00            
ATOM    158  C9  DP7     2      26.740  17.240  41.540  1.00  0.00            
ATOM    159  C10 DP7     2      25.750  17.300  40.520  1.00  0.00            
ATOM    160  C11 DP7     2      24.550  19.530  38.500  1.00  0.00            
ATOM    161  C12 DP7     2      24.250  20.850  38.520  1.00  0.00            
ATOM    162  C13 DP7     2      24.870  21.720  37.600  1.00  0.00            
ATOM    163  C14 DP7     2      25.750  21.170  36.660  1.00  0.00            
ATOM    164  C15 DP7     2      26.120  19.870  36.680  1.00  0.00            
ATOM    165  C16 DP7     2      25.530  19.050  37.650  1.00  0.00            
ATOM    166  C17 DP7     2      22.250  17.760  37.500  1.00  0.00            
ATOM    167  C18 DP7     2      21.340  16.610  36.960  1.00  0.00            
ATOM    168  H1  DP7     2      20.510  13.910  37.180  1.00  0.00            
ATOM    169  H2  DP7     2      19.260  14.380  38.430  1.00  0.00            
ATOM    170  H3  DP7     2      19.210  14.960  36.720  1.00  0.00            
ATOM    171  H4  DP7     2      22.250  14.820  38.770  1.00  0.00            
ATOM    172  H5  DP7     2      20.950  14.890  39.920  1.00  0.00            
ATOM    173  H6  DP7     2      22.670  16.370  40.660  1.00  0.00            
ATOM    174  H7  DP7     2      21.440  17.510  39.990  1.00  0.00            
ATOM    175  H8  DP7     2      23.780  16.710  38.480  1.00  0.00            
ATOM    176  H9  DP7     2      22.860  19.180  39.800  1.00  0.00            
ATOM    177  H10 DP7     2      23.790  19.770  41.730  1.00  0.00            
ATOM    178  H11 DP7     2      25.110  19.330  43.760  1.00  0.00            
ATOM    179  H12 DP7     2      27.270  17.870  43.470  1.00  0.00            
ATOM    180  H13 DP7     2      27.620  16.620  41.420  1.00  0.00            
ATOM    181  H14 DP7     2      25.910  16.810  39.560  1.00  0.00            
ATOM    182  H15 DP7     2      23.520  21.260  39.210  1.00  0.00            
ATOM    183  H16 DP7     2      24.690  22.790  37.580  1.00  0.00            
ATOM    184  H17 DP7     2      26.160  21.700  35.800  1.00  0.00            
ATOM    185  H18 DP7     2      26.780  19.550  35.880  1.00  0.00            
ATOM    186  H19 DP7     2      25.780  17.990  37.600  1.00  0.00            
ATOM    187  H20 DP7     2      22.920  18.020  36.680  1.00  0.00            
ATOM    188  H21 DP7     2      21.440  18.460  37.740  1.00  0.00            
ATOM    189  H22 DP7     2      20.620  17.020  36.240  1.00  0.00            
ATOM    190  H23 DP7     2      22.000  15.970  36.360  1.00  0.00            
TER
ENDMDL
MODEL        1
ATOM      1  C1  BCD     1      23.510  17.960  25.810  1.00  0.00            
ATOM      2  O1  BCD     1      24.770  17.630  26.450  1.00  0.00            
ATOM      3  C2  BCD     1      22.460  18.560  26.790  1.00  0.00            
ATOM      4  O2  BCD     1      23.060  19.710  27.520  1.00  0.00            
ATOM      5  C3  BCD     1      21.990  17.540  27.890  1.00  0.00            
ATOM      6  O3  BCD     1      20.930  18.120  28.730  1.00  0.00            
ATOM      7  C4  BCD     1      21.500  16.280  27.190  1.00  0.00            
ATOM      8  C5  BCD     1      22.570  15.820  26.230  1.00  0.00            
ATOM      9  O4  BCD     1      23.010  16.760  25.260  1.00  0.00            
ATOM     10  C6  BCD     1      22.180  14.470  25.570  1.00  0.00            
ATOM     11  O5  BCD     1      20.930  14.590  24.860  1.00  0.00            
ATOM     12  H1  BCD     1      23.670  18.620  24.950  1.00  0.00            
ATOM     13  H2  BCD     1      21.620  18.950  26.180  1.00  0.00            
ATOM     14  H3  BCD     1      23.890  19.400  27.910  1.00  0.00            
ATOM     15  H4  BCD     1      22.880  17.320  28.500  1.00  0.00            
ATOM     16  H5  BCD     1      20.690  17.350  29.260  1.00  0.00            
ATOM     17  H6  BCD     1      20.580  16.450  26.610  1.00  0.00            
ATOM     18  H7  BCD     1      23.390  15.470  26.860  1.00  0.00            
ATOM     19  H8  BCD     1      23.010  14.120  24.950  1.00  0.00            
ATOM     20  H9  BCD     1      22.060  13.660  26.300  1.00  0.00            
ATOM     21  H10 BCD     1      20.890  14.980  23.980  1.00  0.00            
ATOM     22  C7  BCD     1      28.830  18.400  26.470  1.00  0.00            
ATOM     23  O6  BCD     1      29.160  17.100  26.850  1.00  0.00            
ATOM     24  C8  BCD     1      28.020  19.260  27.410  1.00  0.00            
ATOM     25  O7  BCD     1      28.690  19.420  28.650  1.00  0.00            
ATOM     26  C9  BCD     1      26.560  18.770  27.510  1.00  0.00            
ATOM     27  O8  BCD     1      25.730  19.710  28.230  1.00  0.00            
ATOM     28  C10 BCD     1      25.910  18.410  26.160  1.00  0.00            
ATOM     29  C11 BCD     1      26.870  17.590  25.240  1.00  0.00            
ATOM     30  O9  BCD     1      28.130  18.250  25.240  1.00  0.00            
ATOM     31  C12 BCD     1      26.320  17.390  23.800  1.00  0.00            
ATOM     32  O10 BCD     1      26.190  18.610  23.100  1.00  0.00            
ATOM     33  H11 BCD     1      29.740  18.870  26.090  1.00  0.00            
ATOM     34  H12 BCD     1      28.020  20.270  26.980  1.00  0.00            
ATOM     35  H13 BCD     1      28.290  20.120  29.170  1.00  0.00            
ATOM     36  H14 BCD     1      26.650  17.850  28.100  1.00  0.00            
ATOM     37  H15 BCD     1      26.210  20.020  29.000  1.00  0.00            
ATOM     38  H16 BCD     1      25.630  19.360  25.690  1.00  0.00            
ATOM     39  H17 BCD     1      27.030  16.660  25.790  1.00  0.00            
ATOM     40  H18 BCD     1      26.960  16.660  23.300  1.00  0.00            
ATOM     41  H19 BCD     1      25.420  16.760  23.910  1.00  0.00            
ATOM     42  H20 BCD     1      25.270  18.860  23.000  1.00  0.00            
ATOM     43  C13 BCD     1      32.530  14.850  28.110  1.00  0.00            
ATOM     44  O11 BCD     1      31.670  13.890  28.740  1.00  0.00            
ATOM     45  C14 BCD     1      32.360  16.210  28.770  1.00  0.00            
ATOM     46  O12 BCD     1      32.550  16.110  30.210  1.00  0.00            
ATOM     47  C15 BCD     1      30.890  16.750  28.510  1.00  0.00            
ATOM     48  O13 BCD     1      30.870  18.040  29.110  1.00  0.00            
ATOM     49  C16 BCD     1      30.530  16.710  27.030  1.00  0.00            
ATOM     50  C17 BCD     1      30.760  15.280  26.490  1.00  0.00            
ATOM     51  O14 BCD     1      32.130  14.880  26.750  1.00  0.00            
ATOM     52  C18 BCD     1      30.560  15.220  24.980  1.00  0.00            
ATOM     53  O15 BCD     1      31.430  16.100  24.290  1.00  0.00            
ATOM     54  H21 BCD     1      33.570  14.500  28.170  1.00  0.00            
ATOM     55  H22 BCD     1      33.050  16.950  28.350  1.00  0.00            
ATOM     56  H23 BCD     1      32.340  16.980  30.560  1.00  0.00            
ATOM     57  H24 BCD     1      30.240  16.080  29.080  1.00  0.00            
ATOM     58  H25 BCD     1      29.980  18.390  29.190  1.00  0.00            
ATOM     59  H26 BCD     1      31.200  17.390  26.490  1.00  0.00            
ATOM     60  H27 BCD     1      30.010  14.600  26.910  1.00  0.00            
ATOM     61  H28 BCD     1      30.750  14.200  24.610  1.00  0.00            
ATOM     62  H29 BCD     1      29.520  15.440  24.710  1.00  0.00            
ATOM     63  H30 BCD     1      32.300  15.680  24.280  1.00  0.00            
ATOM     64  C19 BCD     1      31.510  10.250  30.810  1.00  0.00            
ATOM     65  O16 BCD     1      30.190  10.640  31.240  1.00  0.00            
ATOM     66  C20 BCD     1      32.510  11.330  31.320  1.00  0.00            
ATOM     67  O17 BCD     1      32.580  11.380  32.760  1.00  0.00            
ATOM     68  C21 BCD     1      32.230  12.670  30.750  1.00  0.00            
ATOM     69  O18 BCD     1      33.340  13.560  31.160  1.00  0.00            
ATOM     70  C22 BCD     1      32.200  12.630  29.180  1.00  0.00            
ATOM     71  C23 BCD     1      31.240  11.520  28.740  1.00  0.00            
ATOM     72  O19 BCD     1      31.570  10.280  29.420  1.00  0.00            
ATOM     73  C24 BCD     1      31.370  11.210  27.140  1.00  0.00            
ATOM     74  O20 BCD     1      30.080  10.920  26.690  1.00  0.00            
ATOM     75  H31 BCD     1      31.830   9.260  31.140  1.00  0.00            
ATOM     76  H32 BCD     1      33.470  11.020  30.900  1.00  0.00            
ATOM     77  H33 BCD     1      33.420  11.800  32.960  1.00  0.00            
ATOM     78  H34 BCD     1      31.260  13.060  31.100  1.00  0.00            
ATOM     79  H35 BCD     1      33.110  14.480  31.050  1.00  0.00            
ATOM     80  H36 BCD     1      33.160  12.440  28.690  1.00  0.00            
ATOM     81  H37 BCD     1      30.210  11.860  28.880  1.00  0.00            
ATOM     82  H38 BCD     1      31.800  12.040  26.560  1.00  0.00            
ATOM     83  H39 BCD     1      32.010  10.330  27.020  1.00  0.00            
ATOM     84  H40 BCD     1      30.150  10.910  25.730  1.00  0.00            
ATOM     85  C25 BCD     1      26.640   9.280  33.090  1.00  0.00            
ATOM     86  O21 BCD     1      25.830  10.200  32.320  1.00  0.00            
ATOM     87  C26 BCD     1      27.660  10.060  33.920  1.00  0.00            
ATOM     88  O22 BCD     1      27.030  11.060  34.700  1.00  0.00            
ATOM     89  C27 BCD     1      28.710  10.760  33.040  1.00  0.00            
ATOM     90  O23 BCD     1      29.680  11.460  33.920  1.00  0.00            
ATOM     91  C28 BCD     1      29.380   9.760  32.120  1.00  0.00            
ATOM     92  C29 BCD     1      28.350   8.910  31.410  1.00  0.00            
ATOM     93  O24 BCD     1      27.380   8.380  32.320  1.00  0.00            
ATOM     94  C30 BCD     1      28.980   7.800  30.560  1.00  0.00            
ATOM     95  O25 BCD     1      27.980   7.090  29.880  1.00  0.00            
ATOM     96  H41 BCD     1      25.970   8.740  33.770  1.00  0.00            
ATOM     97  H42 BCD     1      28.190   9.360  34.590  1.00  0.00            
ATOM     98  H43 BCD     1      27.740  11.490  35.170  1.00  0.00            
ATOM     99  H44 BCD     1      28.240  11.480  32.360  1.00  0.00            
ATOM    100  H45 BCD     1      30.450  11.800  33.470  1.00  0.00            
ATOM    101  H46 BCD     1      29.930   9.180  32.870  1.00  0.00            
ATOM    102  H47 BCD     1      27.780   9.580  30.750  1.00  0.00            
ATOM    103  H48 BCD     1      29.780   8.160  29.900  1.00  0.00            
ATOM    104  H49 BCD     1      29.500   7.180  31.300  1.00  0.00            
ATOM    105  H50 BCD     1      27.520   6.630  30.590  1.00  0.00            
ATOM    106  C31 BCD     1      21.670  10.860  31.690  1.00  0.00            
ATOM    107  O26 BCD     1      22.000  11.980  30.880  1.00  0.00            
ATOM    108  C32 BCD     1      22.220  11.150  33.150  1.00  0.00            
ATOM    109  O27 BCD     1      21.630  12.400  33.540  1.00  0.00            
ATOM    110  C33 BCD     1      23.780  11.280  33.080  1.00  0.00            
ATOM    111  C34 BCD     1      24.380  10.010  32.460  1.00  0.00            
ATOM    112  C35 BCD     1      23.750   9.830  31.060  1.00  0.00            
ATOM    113  O28 BCD     1      22.330   9.770  31.190  1.00  0.00            
ATOM    114  C36 BCD     1      24.240   8.580  30.350  1.00  0.00            
ATOM    115  O29 BCD     1      24.380   7.450  31.290  1.00  0.00            
ATOM    116  O30 BCD     1      24.240  11.360  34.470  1.00  0.00            
ATOM    117  H51 BCD     1      20.600  10.650  31.660  1.00  0.00            
ATOM    118  H52 BCD     1      21.950  10.350  33.850  1.00  0.00            
ATOM    119  H53 BCD     1      21.750  12.540  34.490  1.00  0.00            
ATOM    120  H54 BCD     1      24.100  12.180  32.550  1.00  0.00            
ATOM    121  H55 BCD     1      25.180  11.170  34.420  1.00  0.00            
ATOM    122  H56 BCD     1      24.000   9.130  32.980  1.00  0.00            
ATOM    123  H57 BCD     1      23.990  10.730  30.460  1.00  0.00            
ATOM    124  H58 BCD     1      23.670   8.230  29.480  1.00  0.00            
ATOM    125  H59 BCD     1      25.250   8.850  30.020  1.00  0.00            
ATOM    126  H60 BCD     1      25.330   7.390  31.160  1.00  0.00            
ATOM    127  C37 BCD     1      20.080  14.700  28.340  1.00  0.00            
ATOM    128  O31 BCD     1      21.340  15.300  28.180  1.00  0.00            
ATOM    129  C38 BCD     1      19.660  14.760  29.820  1.00  0.00            
ATOM    130  O32 BCD     1      19.580  16.140  30.140  1.00  0.00            
ATOM    131  C39 BCD     1      20.800  14.100  30.670  1.00  0.00            
ATOM    132  O33 BCD     1      20.420  14.070  32.070  1.00  0.00            
ATOM    133  C40 BCD     1      20.960  12.650  30.220  1.00  0.00            
ATOM    134  C41 BCD     1      21.260  12.600  28.720  1.00  0.00            
ATOM    135  O34 BCD     1      20.300  13.290  27.980  1.00  0.00            
ATOM    136  C42 BCD     1      21.080  11.170  28.160  1.00  0.00            
ATOM    137  O35 BCD     1      20.890  11.040  26.760  1.00  0.00            
ATOM    138  H61 BCD     1      19.400  15.130  27.600  1.00  0.00            
ATOM    139  H62 BCD     1      18.640  14.370  29.900  1.00  0.00            
ATOM    140  H63 BCD     1      19.110  16.190  30.980  1.00  0.00            
ATOM    141  H64 BCD     1      21.770  14.580  30.520  1.00  0.00            
ATOM    142  H65 BCD     1      21.130  13.690  32.580  1.00  0.00            
ATOM    143  H66 BCD     1      20.060  12.060  30.440  1.00  0.00            
ATOM    144  H67 BCD     1      22.230  12.990  28.390  1.00  0.00            
ATOM    145  H68 BCD     1      21.950  10.630  28.550  1.00  0.00            
ATOM    146  H69 BCD     1      20.290  10.660  28.720  1.00  0.00            
ATOM    147  H70 BCD     1      20.620  11.840  26.310  1.00  0.00            
ATOM    148  C1  DP7     2      26.370  10.700  26.970  1.00  0.00            
ATOM    149  N1  DP7     2      26.070  11.470  28.210  1.00  0.00            
ATOM    150  C2  DP7     2      27.340  11.820  28.880  1.00  0.00            
ATOM    151  C3  DP7     2      26.950  12.530  30.170  1.00  0.00            
ATOM    152  N2  DP7     2      26.080  13.760  29.970  1.00  0.00            
ATOM    153  C4  DP7     2      25.840  14.350  31.390  1.00  0.00            
ATOM    154  C5  DP7     2      27.060  14.580  32.250  1.00  0.00            
ATOM    155  C6  DP7     2      27.120  14.130  33.580  1.00  0.00            
ATOM    156  C7  DP7     2      28.220  14.420  34.350  1.00  0.00            
ATOM    157  C8  DP7     2      29.290  15.140  33.850  1.00  0.00            
ATOM    158  C9  DP7     2      29.360  15.550  32.510  1.00  0.00            
ATOM    159  C10 DP7     2      28.270  15.200  31.730  1.00  0.00            
ATOM    160  C11 DP7     2      24.840  15.500  31.520  1.00  0.00            
ATOM    161  C12 DP7     2      23.810  15.360  32.480  1.00  0.00            
ATOM    162  C13 DP7     2      22.800  16.300  32.630  1.00  0.00            
ATOM    163  C14 DP7     2      22.850  17.500  31.860  1.00  0.00            
ATOM    164  C15 DP7     2      23.930  17.680  30.960  1.00  0.00            
ATOM    165  C16 DP7     2      24.880  16.650  30.700  1.00  0.00            
ATOM    166  C17 DP7     2      24.800  13.270  29.310  1.00  0.00            
ATOM    167  C18 DP7     2      25.110  12.520  28.020  1.00  0.00            
ATOM    168  H1  DP7     2      25.470  10.130  26.700  1.00  0.00            
ATOM    169  H2  DP7     2      26.850  11.280  26.170  1.00  0.00            
ATOM    170  H3  DP7     2      27.120   9.950  27.230  1.00  0.00            
ATOM    171  H4  DP7     2      27.880  12.550  28.260  1.00  0.00            
ATOM    172  H5  DP7     2      27.970  10.960  29.110  1.00  0.00            
ATOM    173  H6  DP7     2      27.900  12.880  30.580  1.00  0.00            
ATOM    174  H7  DP7     2      26.420  11.770  30.730  1.00  0.00            
ATOM    175  H8  DP7     2      26.650  14.420  29.410  1.00  0.00            
ATOM    176  H9  DP7     2      25.330  13.500  31.840  1.00  0.00            
ATOM    177  H10 DP7     2      26.340  13.500  34.010  1.00  0.00            
ATOM    178  H11 DP7     2      28.460  13.900  35.280  1.00  0.00            
ATOM    179  H12 DP7     2      30.200  15.250  34.440  1.00  0.00            
ATOM    180  H13 DP7     2      30.250  16.010  32.090  1.00  0.00            
ATOM    181  H14 DP7     2      28.320  15.540  30.700  1.00  0.00            
ATOM    182  H15 DP7     2      23.750  14.380  32.940  1.00  0.00            
ATOM    183  H16 DP7     2      21.990  16.130  33.330  1.00  0.00            
ATOM    184  H17 DP7     2      22.060  18.220  32.040  1.00  0.00            
ATOM    185  H18 DP7     2      23.860  18.570  30.340  1.00  0.00            
ATOM    186  H19 DP7     2      25.660  16.740  29.950  1.00  0.00            
ATOM    187  H20 DP7     2      24.170  14.150  29.170  1.00  0.00            
ATOM    188  H21 DP7     2      24.300  12.570  29.990  1.00  0.00            
ATOM    189  H22 DP7     2      24.200  12.080  27.590  1.00  0.00            
ATOM    190  H23 DP7     2      25.500  13.220  27.270  1.00  0.00            
TER
ENDMDL
MODEL        1
ATOM      1  C1  BCD     1      16.020  25.050  30.820  1.00  0.00            
ATOM      2  O1  BCD     1      16.660  24.440  29.760  1.00  0.00            
ATOM      3  C2  BCD     1      16.650  26.340  31.290  1.00  0.00            
ATOM      4  O2  BCD     1      16.740  27.190  30.160  1.00  0.00            
ATOM      5  C3  BCD     1      18.040  26.120  31.900  1.00  0.00            
ATOM      6  O3  BCD     1      18.620  27.350  32.450  1.00  0.00            
ATOM      7  C4  BCD     1      17.890  25.060  32.960  1.00  0.00            
ATOM      8  C5  BCD     1      17.080  23.810  32.480  1.00  0.00            
ATOM      9  O4  BCD     1      15.850  24.300  31.960  1.00  0.00            
ATOM     10  C6  BCD     1      16.720  22.930  33.670  1.00  0.00            
ATOM     11  O5  BCD     1      16.170  23.640  34.780  1.00  0.00            
ATOM     12  H1  BCD     1      14.990  25.250  30.490  1.00  0.00            
ATOM     13  H2  BCD     1      15.990  26.640  32.110  1.00  0.00            
ATOM     14  H3  BCD     1      17.320  27.960  30.220  1.00  0.00            
ATOM     15  H4  BCD     1      18.630  25.680  31.090  1.00  0.00            
ATOM     16  H5  BCD     1      17.970  27.780  33.010  1.00  0.00            
ATOM     17  H6  BCD     1      17.450  25.570  33.830  1.00  0.00            
ATOM     18  H7  BCD     1      17.660  23.280  31.720  1.00  0.00            
ATOM     19  H8  BCD     1      16.060  22.130  33.320  1.00  0.00            
ATOM     20  H9  BCD     1      17.590  22.370  34.040  1.00  0.00            
ATOM     21  H10 BCD     1      15.220  23.450  34.780  1.00  0.00            
ATOM     22  C7  BCD     1      16.140  22.710  26.090  1.00  0.00            
ATOM     23  O6  BCD     1      17.550  22.530  25.890  1.00  0.00            
ATOM     24  C8  BCD     1      15.710  24.170  26.090  1.00  0.00            
ATOM     25  O7  BCD     1      16.090  24.680  24.810  1.00  0.00            
ATOM     26  C9  BCD     1      16.370  24.750  27.360  1.00  0.00            
ATOM     27  O8  BCD     1      15.940  26.120  27.540  1.00  0.00            
ATOM     28  C10 BCD     1      15.870  24.020  28.640  1.00  0.00            
ATOM     29  C11 BCD     1      16.130  22.530  28.520  1.00  0.00            
ATOM     30  O9  BCD     1      15.640  22.100  27.280  1.00  0.00            
ATOM     31  C12 BCD     1      15.620  21.660  29.630  1.00  0.00            
ATOM     32  O10 BCD     1      14.320  22.020  30.110  1.00  0.00            
ATOM     33  H11 BCD     1      15.600  22.220  25.270  1.00  0.00            
ATOM     34  H12 BCD     1      14.620  24.150  26.110  1.00  0.00            
ATOM     35  H13 BCD     1      15.750  25.580  24.720  1.00  0.00            
ATOM     36  H14 BCD     1      17.450  24.600  27.280  1.00  0.00            
ATOM     37  H15 BCD     1      16.030  26.300  28.470  1.00  0.00            
ATOM     38  H16 BCD     1      14.780  24.080  28.730  1.00  0.00            
ATOM     39  H17 BCD     1      17.230  22.500  28.530  1.00  0.00            
ATOM     40  H18 BCD     1      15.560  20.620  29.290  1.00  0.00            
ATOM     41  H19 BCD     1      16.260  21.620  30.520  1.00  0.00            
ATOM     42  H20 BCD     1      14.200  21.600  30.970  1.00  0.00            
ATOM     43  C13 BCD     1      20.660  21.230  23.410  1.00  0.00            
ATOM     44  O11 BCD     1      21.680  21.860  24.240  1.00  0.00            
ATOM     45  C14 BCD     1      19.740  22.220  22.760  1.00  0.00            
ATOM     46  O12 BCD     1      20.610  23.120  21.970  1.00  0.00            
ATOM     47  C15 BCD     1      18.850  22.950  23.830  1.00  0.00            
ATOM     48  O13 BCD     1      17.990  23.890  23.210  1.00  0.00            
ATOM     49  C16 BCD     1      18.090  21.960  24.740  1.00  0.00            
ATOM     50  C17 BCD     1      19.150  21.050  25.260  1.00  0.00            
ATOM     51  O14 BCD     1      19.880  20.370  24.290  1.00  0.00            
ATOM     52  C18 BCD     1      18.540  19.900  26.050  1.00  0.00            
ATOM     53  O15 BCD     1      17.340  19.400  25.440  1.00  0.00            
ATOM     54  H21 BCD     1      21.160  20.620  22.650  1.00  0.00            
ATOM     55  H22 BCD     1      19.020  21.700  22.110  1.00  0.00            
ATOM     56  H23 BCD     1      21.440  23.240  22.450  1.00  0.00            
ATOM     57  H24 BCD     1      19.550  23.540  24.440  1.00  0.00            
ATOM     58  H25 BCD     1      17.340  24.160  23.870  1.00  0.00            
ATOM     59  H26 BCD     1      17.320  21.440  24.150  1.00  0.00            
ATOM     60  H27 BCD     1      19.840  21.610  25.900  1.00  0.00            
ATOM     61  H28 BCD     1      19.260  19.090  26.220  1.00  0.00            
ATOM     62  H29 BCD     1      18.280  20.230  27.070  1.00  0.00            
ATOM     63  H30 BCD     1      17.050  18.830  26.150  1.00  0.00            
ATOM     64  C19 BCD     1      25.860  21.600  24.930  1.00  0.00            
ATOM     65  O16 BCD     1      25.650  22.190  26.240  1.00  0.00            
ATOM     66  C20 BCD     1      25.330  22.500  23.870  1.00  0.00            
ATOM     67  O17 BCD     1      26.020  23.720  23.970  1.00  0.00            
ATOM     68  C21 BCD     1      23.850  22.720  23.890  1.00  0.00            
ATOM     69  O18 BCD     1      23.390  23.490  22.770  1.00  0.00            
ATOM     70  C22 BCD     1      23.020  21.490  23.970  1.00  0.00            
ATOM     71  C23 BCD     1      23.610  20.580  24.990  1.00  0.00            
ATOM     72  O19 BCD     1      25.060  20.430  24.810  1.00  0.00            
ATOM     73  C24 BCD     1      23.020  19.200  25.010  1.00  0.00            
ATOM     74  O20 BCD     1      23.050  18.570  23.690  1.00  0.00            
ATOM     75  H31 BCD     1      26.860  21.230  24.700  1.00  0.00            
ATOM     76  H32 BCD     1      25.530  21.970  22.930  1.00  0.00            
ATOM     77  H33 BCD     1      26.530  23.700  23.160  1.00  0.00            
ATOM     78  H34 BCD     1      23.590  23.310  24.780  1.00  0.00            
ATOM     79  H35 BCD     1      23.920  24.290  22.690  1.00  0.00            
ATOM     80  H36 BCD     1      23.020  21.020  22.980  1.00  0.00            
ATOM     81  H37 BCD     1      23.470  20.970  26.010  1.00  0.00            
ATOM     82  H38 BCD     1      23.650  18.540  25.630  1.00  0.00            
ATOM     83  H39 BCD     1      22.030  19.040  25.450  1.00  0.00            
ATOM     84  H40 BCD     1      23.270  17.640  23.670  1.00  0.00            
ATOM     85  C25 BCD     1      27.760  23.010  29.690  1.00  0.00            
ATOM     86  O21 BCD     1      26.580  23.100  30.430  1.00  0.00            
ATOM     87  C26 BCD     1      27.800  24.100  28.510  1.00  0.00            
ATOM     88  O22 BCD     1      27.620  25.420  29.070  1.00  0.00            
ATOM     89  C27 BCD     1      26.710  23.720  27.550  1.00  0.00            
ATOM     90  O23 BCD     1      26.680  24.690  26.470  1.00  0.00            
ATOM     91  C28 BCD     1      26.790  22.310  27.000  1.00  0.00            
ATOM     92  C29 BCD     1      26.860  21.290  28.150  1.00  0.00            
ATOM     93  O24 BCD     1      27.870  21.670  29.120  1.00  0.00            
ATOM     94  C30 BCD     1      27.120  19.910  27.620  1.00  0.00            
ATOM     95  O25 BCD     1      27.130  19.040  28.700  1.00  0.00            
ATOM     96  H41 BCD     1      28.620  22.980  30.370  1.00  0.00            
ATOM     97  H42 BCD     1      28.810  24.100  28.070  1.00  0.00            
ATOM     98  H43 BCD     1      28.390  25.930  28.810  1.00  0.00            
ATOM     99  H44 BCD     1      25.790  23.730  28.150  1.00  0.00            
ATOM    100  H45 BCD     1      26.380  24.290  25.650  1.00  0.00            
ATOM    101  H46 BCD     1      27.680  22.310  26.360  1.00  0.00            
ATOM    102  H47 BCD     1      25.900  21.400  28.670  1.00  0.00            
ATOM    103  H48 BCD     1      26.480  19.630  26.780  1.00  0.00            
ATOM    104  H49 BCD     1      28.120  19.860  27.160  1.00  0.00            
ATOM    105  H50 BCD     1      27.320  19.620  29.440  1.00  0.00            
ATOM    106  C31 BCD     1      24.760  23.790  34.160  1.00  0.00            
ATOM    107  O26 BCD     1      23.460  23.860  33.560  1.00  0.00            
ATOM    108  C32 BCD     1      25.730  24.860  33.660  1.00  0.00            
ATOM    109  O27 BCD     1      25.240  26.100  34.050  1.00  0.00            
ATOM    110  C33 BCD     1      26.130  24.690  32.210  1.00  0.00            
ATOM    111  C34 BCD     1      26.560  23.240  31.920  1.00  0.00            
ATOM    112  C35 BCD     1      25.630  22.260  32.500  1.00  0.00            
ATOM    113  O28 BCD     1      25.470  22.570  33.910  1.00  0.00            
ATOM    114  C36 BCD     1      26.100  20.860  32.310  1.00  0.00            
ATOM    115  O29 BCD     1      25.040  19.960  32.380  1.00  0.00            
ATOM    116  O30 BCD     1      27.260  25.600  31.910  1.00  0.00            
ATOM    117  H51 BCD     1      24.680  23.920  35.240  1.00  0.00            
ATOM    118  H52 BCD     1      26.630  24.820  34.280  1.00  0.00            
ATOM    119  H53 BCD     1      25.950  26.700  34.280  1.00  0.00            
ATOM    120  H54 BCD     1      25.230  24.890  31.600  1.00  0.00            
ATOM    121  H55 BCD     1      27.470  25.550  30.970  1.00  0.00            
ATOM    122  H56 BCD     1      27.610  23.170  32.250  1.00  0.00            
ATOM    123  H57 BCD     1      24.640  22.240  32.020  1.00  0.00            
ATOM    124  H58 BCD     1      26.530  20.710  31.310  1.00  0.00            
ATOM    125  H59 BCD     1      26.900  20.670  33.040  1.00  0.00            
ATOM    126  H60 BCD     1      24.980  19.740  33.310  1.00  0.00            
ATOM    127  C37 BCD     1      19.500  24.320  34.690  1.00  0.00            
ATOM    128  O31 BCD     1      19.200  24.700  33.350  1.00  0.00            
ATOM    129  C38 BCD     1      20.520  25.340  35.350  1.00  0.00            
ATOM    130  O32 BCD     1      19.880  26.630  35.360  1.00  0.00            
ATOM    131  C39 BCD     1      21.900  25.330  34.640  1.00  0.00            
ATOM    132  O33 BCD     1      22.880  26.080  35.400  1.00  0.00            
ATOM    133  C40 BCD     1      22.320  23.880  34.440  1.00  0.00            
ATOM    134  C41 BCD     1      21.210  23.000  33.830  1.00  0.00            
ATOM    135  O34 BCD     1      20.130  23.030  34.690  1.00  0.00            
ATOM    136  C42 BCD     1      21.690  21.600  33.670  1.00  0.00            
ATOM    137  O35 BCD     1      22.040  20.910  34.890  1.00  0.00            
ATOM    138  H61 BCD     1      18.530  24.230  35.180  1.00  0.00            
ATOM    139  H62 BCD     1      20.510  25.030  36.410  1.00  0.00            
ATOM    140  H63 BCD     1      19.840  26.860  34.430  1.00  0.00            
ATOM    141  H64 BCD     1      21.750  25.760  33.640  1.00  0.00            
ATOM    142  H65 BCD     1      23.660  26.230  34.870  1.00  0.00            
ATOM    143  H66 BCD     1      22.520  23.490  35.440  1.00  0.00            
ATOM    144  H67 BCD     1      20.980  23.280  32.790  1.00  0.00            
ATOM    145  H68 BCD     1      20.970  20.950  33.170  1.00  0.00            
ATOM    146  H69 BCD     1      22.570  21.630  33.020  1.00  0.00            
ATOM    147  H70 BCD     1      21.410  20.180  35.010  1.00  0.00            
ATOM    148  C1  DP7     2      22.780  19.200  28.820  1.00  0.00            
ATOM    149  N1  DP7     2      22.910  20.670  28.580  1.00  0.00            
ATOM    150  C2  DP7     2      21.640  21.170  27.950  1.00  0.00            
ATOM    151  C3  DP7     2      21.900  22.630  27.410  1.00  0.00            
ATOM    152  N2  DP7     2      22.290  23.620  28.550  1.00  0.00            
ATOM    153  C4  DP7     2      22.770  24.960  27.930  1.00  0.00            
ATOM    154  C5  DP7     2      21.600  25.590  27.140  1.00  0.00            
ATOM    155  C6  DP7     2      21.580  25.600  25.710  1.00  0.00            
ATOM    156  C7  DP7     2      20.390  25.950  25.040  1.00  0.00            
ATOM    157  C8  DP7     2      19.370  26.620  25.710  1.00  0.00            
ATOM    158  C9  DP7     2      19.440  26.830  27.090  1.00  0.00            
ATOM    159  C10 DP7     2      20.480  26.240  27.810  1.00  0.00            
ATOM    160  C11 DP7     2      23.430  25.880  28.950  1.00  0.00            
ATOM    161  C12 DP7     2      24.560  26.640  28.600  1.00  0.00            
ATOM    162  C13 DP7     2      25.230  27.420  29.490  1.00  0.00            
ATOM    163  C14 DP7     2      24.740  27.550  30.850  1.00  0.00            
ATOM    164  C15 DP7     2      23.550  26.850  31.220  1.00  0.00            
ATOM    165  C16 DP7     2      22.950  26.020  30.240  1.00  0.00            
ATOM    166  C17 DP7     2      23.430  22.980  29.300  1.00  0.00            
ATOM    167  C18 DP7     2      23.270  21.480  29.770  1.00  0.00            
ATOM    168  H1  DP7     2      23.760  18.750  28.980  1.00  0.00            
ATOM    169  H2  DP7     2      22.100  19.000  29.650  1.00  0.00            
ATOM    170  H3  DP7     2      22.270  18.800  27.930  1.00  0.00            
ATOM    171  H4  DP7     2      20.870  21.200  28.730  1.00  0.00            
ATOM    172  H5  DP7     2      21.320  20.530  27.110  1.00  0.00            
ATOM    173  H6  DP7     2      21.030  23.090  26.950  1.00  0.00            
ATOM    174  H7  DP7     2      22.760  22.670  26.740  1.00  0.00            
ATOM    175  H8  DP7     2      21.460  23.720  29.150  1.00  0.00            
ATOM    176  H9  DP7     2      23.590  24.670  27.270  1.00  0.00            
ATOM    177  H10 DP7     2      22.350  25.180  25.070  1.00  0.00            
ATOM    178  H11 DP7     2      20.340  25.680  23.990  1.00  0.00            
ATOM    179  H12 DP7     2      18.490  26.960  25.180  1.00  0.00            
ATOM    180  H13 DP7     2      18.650  27.230  27.710  1.00  0.00            
ATOM    181  H14 DP7     2      20.470  26.170  28.890  1.00  0.00            
ATOM    182  H15 DP7     2      24.910  26.680  27.570  1.00  0.00            
ATOM    183  H16 DP7     2      26.090  28.000  29.180  1.00  0.00            
ATOM    184  H17 DP7     2      25.290  28.020  31.650  1.00  0.00            
ATOM    185  H18 DP7     2      23.190  26.930  32.240  1.00  0.00            
ATOM    186  H19 DP7     2      22.010  25.520  30.470  1.00  0.00            
ATOM    187  H20 DP7     2      23.720  23.640  30.110  1.00  0.00            
ATOM    188  H21 DP7     2      24.220  22.940  28.550  1.00  0.00            
ATOM    189  H22 DP7     2      24.220  21.190  30.250  1.00  0.00            
ATOM    190  H23 DP7     2      22.400  21.340  30.430  1.00  0.00            
TER
ENDMDL
MODEL        1
ATOM      1  C1  BCD     1      33.440  26.350  31.620  1.00  0.00            
ATOM      2  O1  BCD     1      34.770  25.900  31.750  1.00  0.00            
ATOM      3  C2  BCD     1      32.620  25.530  32.600  1.00  0.00            
ATOM      4  O2  BCD     1      33.050  25.680  33.970  1.00  0.00            
ATOM      5  C3  BCD     1      32.490  24.120  32.170  1.00  0.00            
ATOM      6  O3  BCD     1      31.500  23.400  32.900  1.00  0.00            
ATOM      7  C4  BCD     1      32.030  23.950  30.690  1.00  0.00            
ATOM      8  C5  BCD     1      32.960  24.780  29.830  1.00  0.00            
ATOM      9  O4  BCD     1      32.920  26.110  30.350  1.00  0.00            
ATOM     10  C6  BCD     1      32.610  24.670  28.350  1.00  0.00            
ATOM     11  O5  BCD     1      31.250  24.890  28.010  1.00  0.00            
ATOM     12  H1  BCD     1      33.430  27.420  31.860  1.00  0.00            
ATOM     13  H2  BCD     1      31.610  25.960  32.490  1.00  0.00            
ATOM     14  H3  BCD     1      32.620  24.930  34.400  1.00  0.00            
ATOM     15  H4  BCD     1      33.440  23.600  32.330  1.00  0.00            
ATOM     16  H5  BCD     1      31.680  22.500  32.610  1.00  0.00            
ATOM     17  H6  BCD     1      30.980  24.260  30.600  1.00  0.00            
ATOM     18  H7  BCD     1      33.980  24.390  29.960  1.00  0.00            
ATOM     19  H8  BCD     1      33.300  25.270  27.730  1.00  0.00            
ATOM     20  H9  BCD     1      32.870  23.630  28.090  1.00  0.00            
ATOM     21  H10 BCD     1      31.210  25.790  27.680  1.00  0.00            
ATOM     22  C7  BCD     1      38.600  27.450  32.420  1.00  0.00            
ATOM     23  O6  BCD     1      39.280  26.210  32.160  1.00  0.00            
ATOM     24  C8  BCD     1      37.700  27.240  33.650  1.00  0.00            
ATOM     25  O7  BCD     1      38.540  26.900  34.840  1.00  0.00            
ATOM     26  C9  BCD     1      36.540  26.230  33.280  1.00  0.00            
ATOM     27  O8  BCD     1      35.620  26.130  34.400  1.00  0.00            
ATOM     28  C10 BCD     1      35.800  26.860  32.100  1.00  0.00            
ATOM     29  C11 BCD     1      36.790  27.070  30.900  1.00  0.00            
ATOM     30  O9  BCD     1      37.890  27.830  31.240  1.00  0.00            
ATOM     31  C12 BCD     1      36.170  27.730  29.650  1.00  0.00            
ATOM     32  O10 BCD     1      35.540  28.960  29.990  1.00  0.00            
ATOM     33  H11 BCD     1      39.380  28.150  32.740  1.00  0.00            
ATOM     34  H12 BCD     1      37.240  28.220  33.840  1.00  0.00            
ATOM     35  H13 BCD     1      38.240  27.470  35.560  1.00  0.00            
ATOM     36  H14 BCD     1      36.990  25.260  33.030  1.00  0.00            
ATOM     37  H15 BCD     1      34.740  25.930  34.090  1.00  0.00            
ATOM     38  H16 BCD     1      35.340  27.830  32.340  1.00  0.00            
ATOM     39  H17 BCD     1      37.130  26.070  30.590  1.00  0.00            
ATOM     40  H18 BCD     1      36.970  27.960  28.940  1.00  0.00            
ATOM     41  H19 BCD     1      35.350  27.100  29.290  1.00  0.00            
ATOM     42  H20 BCD     1      34.820  29.030  29.360  1.00  0.00            
ATOM     43  C13 BCD     1      43.010  24.750  30.930  1.00  0.00            
ATOM     44  O11 BCD     1      42.280  23.600  30.450  1.00  0.00            
ATOM     45  C14 BCD     1      42.820  24.890  32.440  1.00  0.00            
ATOM     46  O12 BCD     1      43.280  23.740  33.070  1.00  0.00            
ATOM     47  C15 BCD     1      41.340  25.120  32.810  1.00  0.00            
ATOM     48  O13 BCD     1      41.040  25.330  34.190  1.00  0.00            
ATOM     49  C16 BCD     1      40.730  26.270  32.030  1.00  0.00            
ATOM     50  C17 BCD     1      41.100  26.260  30.500  1.00  0.00            
ATOM     51  O14 BCD     1      42.480  25.900  30.220  1.00  0.00            
ATOM     52  C18 BCD     1      40.860  27.610  29.790  1.00  0.00            
ATOM     53  O15 BCD     1      41.500  28.700  30.410  1.00  0.00            
ATOM     54  H21 BCD     1      44.050  24.660  30.620  1.00  0.00            
ATOM     55  H22 BCD     1      43.380  25.770  32.790  1.00  0.00            
ATOM     56  H23 BCD     1      43.120  23.860  34.010  1.00  0.00            
ATOM     57  H24 BCD     1      40.900  24.180  32.430  1.00  0.00            
ATOM     58  H25 BCD     1      40.130  25.590  34.360  1.00  0.00            
ATOM     59  H26 BCD     1      41.120  27.200  32.460  1.00  0.00            
ATOM     60  H27 BCD     1      40.400  25.570  30.020  1.00  0.00            
ATOM     61  H28 BCD     1      41.360  27.500  28.830  1.00  0.00            
ATOM     62  H29 BCD     1      39.780  27.710  29.580  1.00  0.00            
ATOM     63  H30 BCD     1      40.840  29.390  30.440  1.00  0.00            
ATOM     64  C19 BCD     1      42.690  20.350  27.920  1.00  0.00            
ATOM     65  O16 BCD     1      41.430  19.870  28.280  1.00  0.00            
ATOM     66  C20 BCD     1      43.620  20.430  29.140  1.00  0.00            
ATOM     67  O17 BCD     1      43.790  19.120  29.680  1.00  0.00            
ATOM     68  C21 BCD     1      43.140  21.430  30.150  1.00  0.00            
ATOM     69  O18 BCD     1      43.880  21.560  31.400  1.00  0.00            
ATOM     70  C22 BCD     1      42.890  22.760  29.400  1.00  0.00            
ATOM     71  C23 BCD     1      41.980  22.520  28.190  1.00  0.00            
ATOM     72  O19 BCD     1      42.550  21.600  27.390  1.00  0.00            
ATOM     73  C24 BCD     1      41.770  23.780  27.360  1.00  0.00            
ATOM     74  O20 BCD     1      42.960  24.590  27.230  1.00  0.00            
ATOM     75  H31 BCD     1      43.210  19.740  27.170  1.00  0.00            
ATOM     76  H32 BCD     1      44.610  20.750  28.790  1.00  0.00            
ATOM     77  H33 BCD     1      43.060  18.600  29.330  1.00  0.00            
ATOM     78  H34 BCD     1      42.120  21.130  30.460  1.00  0.00            
ATOM     79  H35 BCD     1      43.670  22.430  31.740  1.00  0.00            
ATOM     80  H36 BCD     1      43.830  23.250  29.090  1.00  0.00            
ATOM     81  H37 BCD     1      40.970  22.260  28.540  1.00  0.00            
ATOM     82  H38 BCD     1      41.450  23.590  26.340  1.00  0.00            
ATOM     83  H39 BCD     1      41.030  24.440  27.850  1.00  0.00            
ATOM     84  H40 BCD     1      42.520  25.390  26.940  1.00  0.00            
ATOM     85  C25 BCD     1      38.890  16.900  27.050  1.00  0.00            
ATOM     86  O21 BCD     1      37.930  17.680  27.790  1.00  0.00            
ATOM     87  C26 BCD     1      39.970  16.460  28.000  1.00  0.00            
ATOM     88  O22 BCD     1      39.540  15.540  28.970  1.00  0.00            
ATOM     89  C27 BCD     1      40.650  17.670  28.590  1.00  0.00            
ATOM     90  O23 BCD     1      41.820  17.230  29.270  1.00  0.00            
ATOM     91  C28 BCD     1      41.110  18.660  27.540  1.00  0.00            
ATOM     92  C29 BCD     1      40.010  18.990  26.510  1.00  0.00            
ATOM     93  O24 BCD     1      39.460  17.750  26.060  1.00  0.00            
ATOM     94  C30 BCD     1      40.630  19.820  25.360  1.00  0.00            
ATOM     95  O25 BCD     1      39.520  20.290  24.510  1.00  0.00            
ATOM     96  H41 BCD     1      38.470  16.000  26.600  1.00  0.00            
ATOM     97  H42 BCD     1      40.680  15.970  27.320  1.00  0.00            
ATOM     98  H43 BCD     1      38.730  15.830  29.400  1.00  0.00            
ATOM     99  H44 BCD     1      39.890  18.070  29.270  1.00  0.00            
ATOM    100  H45 BCD     1      41.720  16.400  29.760  1.00  0.00            
ATOM    101  H46 BCD     1      41.980  18.200  27.050  1.00  0.00            
ATOM    102  H47 BCD     1      39.170  19.470  27.020  1.00  0.00            
ATOM    103  H48 BCD     1      41.150  20.740  25.660  1.00  0.00            
ATOM    104  H49 BCD     1      41.210  19.100  24.760  1.00  0.00            
ATOM    105  H50 BCD     1      39.130  19.530  24.080  1.00  0.00            
ATOM    106  C31 BCD     1      33.960  17.620  28.600  1.00  0.00            
ATOM    107  O26 BCD     1      33.960  18.960  28.990  1.00  0.00            
ATOM    108  C32 BCD     1      34.780  16.720  29.500  1.00  0.00            
ATOM    109  O27 BCD     1      34.430  16.940  30.890  1.00  0.00            
ATOM    110  C33 BCD     1      36.280  17.010  29.340  1.00  0.00            
ATOM    111  C34 BCD     1      36.640  17.100  27.820  1.00  0.00            
ATOM    112  C35 BCD     1      35.690  18.040  27.090  1.00  0.00            
ATOM    113  O28 BCD     1      34.340  17.630  27.250  1.00  0.00            
ATOM    114  C36 BCD     1      35.930  18.050  25.570  1.00  0.00            
ATOM    115  O29 BCD     1      35.900  16.740  25.050  1.00  0.00            
ATOM    116  O30 BCD     1      37.110  16.100  30.110  1.00  0.00            
ATOM    117  H51 BCD     1      32.940  17.220  28.570  1.00  0.00            
ATOM    118  H52 BCD     1      34.630  15.670  29.210  1.00  0.00            
ATOM    119  H53 BCD     1      34.650  16.170  31.410  1.00  0.00            
ATOM    120  H54 BCD     1      36.370  18.000  29.810  1.00  0.00            
ATOM    121  H55 BCD     1      36.900  16.260  31.030  1.00  0.00            
ATOM    122  H56 BCD     1      36.590  16.040  27.520  1.00  0.00            
ATOM    123  H57 BCD     1      35.880  19.050  27.470  1.00  0.00            
ATOM    124  H58 BCD     1      35.220  18.740  25.090  1.00  0.00            
ATOM    125  H59 BCD     1      36.920  18.430  25.280  1.00  0.00            
ATOM    126  H60 BCD     1      34.980  16.460  24.990  1.00  0.00            
ATOM    127  C37 BCD     1      31.080  21.770  30.090  1.00  0.00            
ATOM    128  O31 BCD     1      32.220  22.550  30.430  1.00  0.00            
ATOM    129  C38 BCD     1      31.050  20.500  30.980  1.00  0.00            
ATOM    130  O32 BCD     1      31.070  20.920  32.390  1.00  0.00            
ATOM    131  C39 BCD     1      32.350  19.710  30.740  1.00  0.00            
ATOM    132  O33 BCD     1      32.270  18.390  31.350  1.00  0.00            
ATOM    133  C40 BCD     1      32.630  19.520  29.230  1.00  0.00            
ATOM    134  C41 BCD     1      32.420  20.720  28.370  1.00  0.00            
ATOM    135  O34 BCD     1      31.250  21.460  28.720  1.00  0.00            
ATOM    136  C42 BCD     1      32.330  20.360  26.920  1.00  0.00            
ATOM    137  O35 BCD     1      32.150  21.490  26.070  1.00  0.00            
ATOM    138  H61 BCD     1      30.180  22.390  30.160  1.00  0.00            
ATOM    139  H62 BCD     1      30.210  19.890  30.630  1.00  0.00            
ATOM    140  H63 BCD     1      30.630  20.220  32.880  1.00  0.00            
ATOM    141  H64 BCD     1      33.250  20.200  31.140  1.00  0.00            
ATOM    142  H65 BCD     1      33.060  17.970  31.010  1.00  0.00            
ATOM    143  H66 BCD     1      31.860  18.770  28.990  1.00  0.00            
ATOM    144  H67 BCD     1      33.250  21.430  28.430  1.00  0.00            
ATOM    145  H68 BCD     1      33.230  19.810  26.620  1.00  0.00            
ATOM    146  H69 BCD     1      31.610  19.560  26.750  1.00  0.00            
ATOM    147  H70 BCD     1      32.220  21.160  25.170  1.00  0.00            
ATOM    148  C1  DP7     2      36.480  22.400  26.040  1.00  0.00            
ATOM    149  N1  DP7     2      36.790  21.960  27.370  1.00  0.00            
ATOM    150  C2  DP7     2      38.200  21.930  27.770  1.00  0.00            
ATOM    151  C3  DP7     2      38.200  20.920  28.980  1.00  0.00            
ATOM    152  N2  DP7     2      37.280  21.360  30.140  1.00  0.00            
ATOM    153  C4  DP7     2      37.310  20.320  31.240  1.00  0.00            
ATOM    154  C5  DP7     2      38.660  20.200  31.890  1.00  0.00            
ATOM    155  C6  DP7     2      39.270  18.970  31.870  1.00  0.00            
ATOM    156  C7  DP7     2      40.470  18.650  32.560  1.00  0.00            
ATOM    157  C8  DP7     2      41.140  19.720  33.160  1.00  0.00            
ATOM    158  C9  DP7     2      40.540  21.060  33.160  1.00  0.00            
ATOM    159  C10 DP7     2      39.350  21.310  32.480  1.00  0.00            
ATOM    160  C11 DP7     2      36.240  20.640  32.310  1.00  0.00            
ATOM    161  C12 DP7     2      35.380  19.680  32.810  1.00  0.00            
ATOM    162  C13 DP7     2      34.440  19.940  33.730  1.00  0.00            
ATOM    163  C14 DP7     2      34.310  21.200  34.320  1.00  0.00            
ATOM    164  C15 DP7     2      35.070  22.270  33.800  1.00  0.00            
ATOM    165  C16 DP7     2      35.960  21.970  32.810  1.00  0.00            
ATOM    166  C17 DP7     2      35.860  21.620  29.610  1.00  0.00            
ATOM    167  C18 DP7     2      35.850  22.470  28.340  1.00  0.00            
ATOM    168  H1  DP7     2      37.260  22.210  25.300  1.00  0.00            
ATOM    169  H2  DP7     2      35.490  22.070  25.700  1.00  0.00            
ATOM    170  H3  DP7     2      36.240  23.470  26.070  1.00  0.00            
ATOM    171  H4  DP7     2      38.540  22.950  28.010  1.00  0.00            
ATOM    172  H5  DP7     2      38.860  21.510  27.010  1.00  0.00            
ATOM    173  H6  DP7     2      39.260  20.880  29.230  1.00  0.00            
ATOM    174  H7  DP7     2      37.860  19.940  28.620  1.00  0.00            
ATOM    175  H8  DP7     2      37.550  22.290  30.480  1.00  0.00            
ATOM    176  H9  DP7     2      37.090  19.450  30.620  1.00  0.00            
ATOM    177  H10 DP7     2      38.830  18.260  31.180  1.00  0.00            
ATOM    178  H11 DP7     2      40.880  17.650  32.540  1.00  0.00            
ATOM    179  H12 DP7     2      42.100  19.560  33.650  1.00  0.00            
ATOM    180  H13 DP7     2      41.070  21.830  33.720  1.00  0.00            
ATOM    181  H14 DP7     2      38.980  22.320  32.320  1.00  0.00            
ATOM    182  H15 DP7     2      35.520  18.680  32.390  1.00  0.00            
ATOM    183  H16 DP7     2      33.820  19.100  34.040  1.00  0.00            
ATOM    184  H17 DP7     2      33.520  21.410  35.040  1.00  0.00            
ATOM    185  H18 DP7     2      34.850  23.270  34.160  1.00  0.00            
ATOM    186  H19 DP7     2      36.540  22.840  32.480  1.00  0.00            
ATOM    187  H20 DP7     2      35.380  22.170  30.420  1.00  0.00            
ATOM    188  H21 DP7     2      35.420  20.640  29.410  1.00  0.00            
ATOM    189  H22 DP7     2      34.810  22.520  27.990  1.00  0.00            
ATOM    190  H23 DP7     2      36.010  23.540  28.520  1.00  0.00            
TER
ENDMDL
MODEL        1
ATOM      1  C1  BCD     1      33.070  25.040  32.580  1.00  0.00            
ATOM      2  O1  BCD     1      34.370  24.410  32.780  1.00  0.00            
ATOM      3  C2  BCD     1      31.970  24.190  33.200  1.00  0.00            
ATOM      4  O2  BCD     1      32.040  24.320  34.630  1.00  0.00            
ATOM      5  C3  BCD     1      32.030  22.770  32.670  1.00  0.00            
ATOM      6  O3  BCD     1      30.960  22.010  33.250  1.00  0.00            
ATOM      7  C4  BCD     1      31.960  22.850  31.130  1.00  0.00            
ATOM      8  C5  BCD     1      32.830  23.960  30.530  1.00  0.00            
ATOM      9  O4  BCD     1      32.700  25.170  31.250  1.00  0.00            
ATOM     10  C6  BCD     1      32.530  24.200  29.020  1.00  0.00            
ATOM     11  O5  BCD     1      31.210  24.690  28.830  1.00  0.00            
ATOM     12  H1  BCD     1      33.020  26.060  32.990  1.00  0.00            
ATOM     13  H2  BCD     1      31.060  24.690  32.850  1.00  0.00            
ATOM     14  H3  BCD     1      31.980  23.420  34.960  1.00  0.00            
ATOM     15  H4  BCD     1      32.990  22.300  32.890  1.00  0.00            
ATOM     16  H5  BCD     1      31.130  21.150  32.850  1.00  0.00            
ATOM     17  H6  BCD     1      30.890  23.050  30.970  1.00  0.00            
ATOM     18  H7  BCD     1      33.870  23.650  30.690  1.00  0.00            
ATOM     19  H8  BCD     1      33.210  24.930  28.580  1.00  0.00            
ATOM     20  H9  BCD     1      32.690  23.240  28.510  1.00  0.00            
ATOM     21  H10 BCD     1      31.190  25.570  29.210  1.00  0.00            
ATOM     22  C7  BCD     1      38.210  25.400  33.740  1.00  0.00            
ATOM     23  O6  BCD     1      38.760  24.490  32.840  1.00  0.00            
ATOM     24  C8  BCD     1      37.400  24.900  34.910  1.00  0.00            
ATOM     25  O7  BCD     1      38.300  24.040  35.750  1.00  0.00            
ATOM     26  C9  BCD     1      36.150  24.200  34.300  1.00  0.00            
ATOM     27  O8  BCD     1      35.340  23.810  35.390  1.00  0.00            
ATOM     28  C10 BCD     1      35.350  25.160  33.400  1.00  0.00            
ATOM     29  C11 BCD     1      36.310  25.840  32.350  1.00  0.00            
ATOM     30  O9  BCD     1      37.440  26.330  33.070  1.00  0.00            
ATOM     31  C12 BCD     1      35.610  27.010  31.720  1.00  0.00            
ATOM     32  O10 BCD     1      35.130  27.990  32.560  1.00  0.00            
ATOM     33  H11 BCD     1      39.020  26.080  34.040  1.00  0.00            
ATOM     34  H12 BCD     1      36.980  25.790  35.420  1.00  0.00            
ATOM     35  H13 BCD     1      37.860  23.880  36.590  1.00  0.00            
ATOM     36  H14 BCD     1      36.500  23.280  33.820  1.00  0.00            
ATOM     37  H15 BCD     1      34.540  23.320  35.180  1.00  0.00            
ATOM     38  H16 BCD     1      34.960  25.950  34.060  1.00  0.00            
ATOM     39  H17 BCD     1      36.560  25.080  31.600  1.00  0.00            
ATOM     40  H18 BCD     1      36.320  27.450  31.020  1.00  0.00            
ATOM     41  H19 BCD     1      34.790  26.540  31.160  1.00  0.00            
ATOM     42  H20 BCD     1      34.180  28.100  32.420  1.00  0.00            
ATOM     43  C13 BCD     1      42.460  23.210  31.550  1.00  0.00            
ATOM     44  O11 BCD     1      41.910  21.860  31.240  1.00  0.00            
ATOM     45  C14 BCD     1      42.440  23.670  33.010  1.00  0.00            
ATOM     46  O12 BCD     1      43.180  22.710  33.800  1.00  0.00            
ATOM     47  C15 BCD     1      41.000  23.800  33.500  1.00  0.00            
ATOM     48  O13 BCD     1      40.870  24.280  34.850  1.00  0.00            
ATOM     49  C16 BCD     1      40.170  24.690  32.530  1.00  0.00            
ATOM     50  C17 BCD     1      40.300  24.250  31.080  1.00  0.00            
ATOM     51  O14 BCD     1      41.690  24.110  30.780  1.00  0.00            
ATOM     52  C18 BCD     1      39.640  25.230  30.120  1.00  0.00            
ATOM     53  O15 BCD     1      40.340  26.470  30.050  1.00  0.00            
ATOM     54  H21 BCD     1      43.480  23.310  31.170  1.00  0.00            
ATOM     55  H22 BCD     1      42.950  24.610  33.240  1.00  0.00            
ATOM     56  H23 BCD     1      42.960  22.880  34.720  1.00  0.00            
ATOM     57  H24 BCD     1      40.660  22.760  33.450  1.00  0.00            
ATOM     58  H25 BCD     1      39.980  24.270  35.210  1.00  0.00            
ATOM     59  H26 BCD     1      40.520  25.700  32.770  1.00  0.00            
ATOM     60  H27 BCD     1      39.820  23.270  30.960  1.00  0.00            
ATOM     61  H28 BCD     1      39.650  24.870  29.080  1.00  0.00            
ATOM     62  H29 BCD     1      38.600  25.380  30.420  1.00  0.00            
ATOM     63  H30 BCD     1      41.250  26.250  29.830  1.00  0.00            
ATOM     64  C19 BCD     1      42.760  18.390  29.370  1.00  0.00            
ATOM     65  O16 BCD     1      41.410  18.120  29.310  1.00  0.00            
ATOM     66  C20 BCD     1      43.290  18.490  30.770  1.00  0.00            
ATOM     67  O17 BCD     1      43.130  17.130  31.270  1.00  0.00            
ATOM     68  C21 BCD     1      42.570  19.600  31.530  1.00  0.00            
ATOM     69  O18 BCD     1      42.970  19.670  32.820  1.00  0.00            
ATOM     70  C22 BCD     1      42.840  20.910  30.770  1.00  0.00            
ATOM     71  C23 BCD     1      42.580  20.730  29.260  1.00  0.00            
ATOM     72  O19 BCD     1      43.180  19.610  28.670  1.00  0.00            
ATOM     73  C24 BCD     1      42.880  22.080  28.620  1.00  0.00            
ATOM     74  O20 BCD     1      44.180  22.450  28.920  1.00  0.00            
ATOM     75  H31 BCD     1      43.200  17.560  28.800  1.00  0.00            
ATOM     76  H32 BCD     1      44.370  18.590  30.610  1.00  0.00            
ATOM     77  H33 BCD     1      42.310  16.720  30.980  1.00  0.00            
ATOM     78  H34 BCD     1      41.480  19.450  31.540  1.00  0.00            
ATOM     79  H35 BCD     1      42.650  20.500  33.200  1.00  0.00            
ATOM     80  H36 BCD     1      43.880  21.230  30.900  1.00  0.00            
ATOM     81  H37 BCD     1      41.490  20.640  29.150  1.00  0.00            
ATOM     82  H38 BCD     1      42.750  22.000  27.540  1.00  0.00            
ATOM     83  H39 BCD     1      42.100  22.770  28.960  1.00  0.00            
ATOM     84  H40 BCD     1      44.290  23.320  28.510  1.00  0.00            
ATOM     85  C25 BCD     1      38.690  15.780  27.360  1.00  0.00            
ATOM     86  O21 BCD     1      37.610  16.600  27.840  1.00  0.00            
ATOM     87  C26 BCD     1      39.440  15.040  28.460  1.00  0.00            
ATOM     88  O22 BCD     1      38.530  14.420  29.240  1.00  0.00            
ATOM     89  C27 BCD     1      40.180  16.090  29.370  1.00  0.00            
ATOM     90  O23 BCD     1      40.870  15.380  30.470  1.00  0.00            
ATOM     91  C28 BCD     1      41.080  16.980  28.480  1.00  0.00            
ATOM     92  C29 BCD     1      40.250  17.520  27.240  1.00  0.00            
ATOM     93  O24 BCD     1      39.610  16.490  26.590  1.00  0.00            
ATOM     94  C30 BCD     1      41.080  18.240  26.170  1.00  0.00            
ATOM     95  O25 BCD     1      42.180  17.490  25.670  1.00  0.00            
ATOM     96  H41 BCD     1      38.300  15.010  26.690  1.00  0.00            
ATOM     97  H42 BCD     1      40.080  14.250  28.040  1.00  0.00            
ATOM     98  H43 BCD     1      39.030  13.760  29.720  1.00  0.00            
ATOM     99  H44 BCD     1      39.350  16.720  29.710  1.00  0.00            
ATOM    100  H45 BCD     1      40.230  15.010  31.090  1.00  0.00            
ATOM    101  H46 BCD     1      41.930  16.360  28.130  1.00  0.00            
ATOM    102  H47 BCD     1      39.560  18.290  27.590  1.00  0.00            
ATOM    103  H48 BCD     1      40.470  18.540  25.310  1.00  0.00            
ATOM    104  H49 BCD     1      41.450  19.160  26.650  1.00  0.00            
ATOM    105  H50 BCD     1      41.810  16.790  25.120  1.00  0.00            
ATOM    106  C31 BCD     1      33.460  16.680  27.540  1.00  0.00            
ATOM    107  O26 BCD     1      33.550  17.850  28.320  1.00  0.00            
ATOM    108  C32 BCD     1      34.030  15.420  28.260  1.00  0.00            
ATOM    109  O27 BCD     1      33.120  15.040  29.290  1.00  0.00            
ATOM    110  C33 BCD     1      35.470  15.680  28.740  1.00  0.00            
ATOM    111  C34 BCD     1      36.270  16.080  27.510  1.00  0.00            
ATOM    112  C35 BCD     1      35.670  17.180  26.650  1.00  0.00            
ATOM    113  O28 BCD     1      34.290  16.850  26.370  1.00  0.00            
ATOM    114  C36 BCD     1      36.380  17.390  25.310  1.00  0.00            
ATOM    115  O29 BCD     1      36.470  16.190  24.580  1.00  0.00            
ATOM    116  O30 BCD     1      35.980  14.460  29.320  1.00  0.00            
ATOM    117  H51 BCD     1      32.460  16.420  27.190  1.00  0.00            
ATOM    118  H52 BCD     1      34.060  14.690  27.440  1.00  0.00            
ATOM    119  H53 BCD     1      33.450  14.280  29.770  1.00  0.00            
ATOM    120  H54 BCD     1      35.450  16.530  29.450  1.00  0.00            
ATOM    121  H55 BCD     1      36.930  14.410  29.170  1.00  0.00            
ATOM    122  H56 BCD     1      36.380  15.180  26.890  1.00  0.00            
ATOM    123  H57 BCD     1      35.720  18.150  27.170  1.00  0.00            
ATOM    124  H58 BCD     1      35.730  18.080  24.750  1.00  0.00            
ATOM    125  H59 BCD     1      37.360  17.840  25.490  1.00  0.00            
ATOM    126  H60 BCD     1      35.560  15.920  24.450  1.00  0.00            
ATOM    127  C37 BCD     1      31.170  20.750  30.070  1.00  0.00            
ATOM    128  O31 BCD     1      32.290  21.570  30.560  1.00  0.00            
ATOM    129  C38 BCD     1      31.070  19.370  30.640  1.00  0.00            
ATOM    130  O32 BCD     1      30.950  19.480  32.110  1.00  0.00            
ATOM    131  C39 BCD     1      32.310  18.550  30.200  1.00  0.00            
ATOM    132  O33 BCD     1      32.230  17.150  30.690  1.00  0.00            
ATOM    133  C40 BCD     1      32.400  18.550  28.670  1.00  0.00            
ATOM    134  C41 BCD     1      32.500  19.970  28.090  1.00  0.00            
ATOM    135  O34 BCD     1      31.320  20.610  28.590  1.00  0.00            
ATOM    136  C42 BCD     1      32.620  19.970  26.560  1.00  0.00            
ATOM    137  O35 BCD     1      32.410  21.300  26.200  1.00  0.00            
ATOM    138  H61 BCD     1      30.210  21.270  30.190  1.00  0.00            
ATOM    139  H62 BCD     1      30.230  18.790  30.240  1.00  0.00            
ATOM    140  H63 BCD     1      31.130  18.600  32.450  1.00  0.00            
ATOM    141  H64 BCD     1      33.160  19.150  30.560  1.00  0.00            
ATOM    142  H65 BCD     1      32.670  16.520  30.110  1.00  0.00            
ATOM    143  H66 BCD     1      31.550  18.040  28.190  1.00  0.00            
ATOM    144  H67 BCD     1      33.310  20.510  28.580  1.00  0.00            
ATOM    145  H68 BCD     1      33.530  19.510  26.160  1.00  0.00            
ATOM    146  H69 BCD     1      31.820  19.310  26.200  1.00  0.00            
ATOM    147  H70 BCD     1      31.780  21.650  26.840  1.00  0.00            
ATOM    148  C1  DP7     2      37.680  21.830  26.560  1.00  0.00            
ATOM    149  N1  DP7     2      37.860  21.000  27.780  1.00  0.00            
ATOM    150  C2  DP7     2      38.710  21.550  28.810  1.00  0.00            
ATOM    151  C3  DP7     2      38.960  20.570  29.990  1.00  0.00            
ATOM    152  N2  DP7     2      37.720  20.070  30.510  1.00  0.00            
ATOM    153  C4  DP7     2      38.050  18.940  31.460  1.00  0.00            
ATOM    154  C5  DP7     2      38.900  19.340  32.690  1.00  0.00            
ATOM    155  C6  DP7     2      39.820  18.380  33.240  1.00  0.00            
ATOM    156  C7  DP7     2      40.560  18.710  34.410  1.00  0.00            
ATOM    157  C8  DP7     2      40.300  19.900  35.130  1.00  0.00            
ATOM    158  C9  DP7     2      39.360  20.850  34.600  1.00  0.00            
ATOM    159  C10 DP7     2      38.700  20.570  33.350  1.00  0.00            
ATOM    160  C11 DP7     2      36.870  18.230  32.040  1.00  0.00            
ATOM    161  C12 DP7     2      36.850  16.830  32.000  1.00  0.00            
ATOM    162  C13 DP7     2      35.760  16.080  32.410  1.00  0.00            
ATOM    163  C14 DP7     2      34.590  16.730  32.920  1.00  0.00            
ATOM    164  C15 DP7     2      34.600  18.160  32.950  1.00  0.00            
ATOM    165  C16 DP7     2      35.750  18.900  32.540  1.00  0.00            
ATOM    166  C17 DP7     2      36.820  19.510  29.360  1.00  0.00            
ATOM    167  C18 DP7     2      36.580  20.540  28.230  1.00  0.00            
ATOM    168  H1  DP7     2      38.570  22.130  25.980  1.00  0.00            
ATOM    169  H2  DP7     2      36.970  21.410  25.840  1.00  0.00            
ATOM    170  H3  DP7     2      37.270  22.760  26.970  1.00  0.00            
ATOM    171  H4  DP7     2      38.360  22.490  29.250  1.00  0.00            
ATOM    172  H5  DP7     2      39.740  21.700  28.450  1.00  0.00            
ATOM    173  H6  DP7     2      39.450  21.190  30.760  1.00  0.00            
ATOM    174  H7  DP7     2      39.590  19.710  29.770  1.00  0.00            
ATOM    175  H8  DP7     2      37.160  20.790  30.990  1.00  0.00            
ATOM    176  H9  DP7     2      38.710  18.280  30.900  1.00  0.00            
ATOM    177  H10 DP7     2      40.090  17.430  32.780  1.00  0.00            
ATOM    178  H11 DP7     2      41.160  17.930  34.860  1.00  0.00            
ATOM    179  H12 DP7     2      40.690  20.120  36.120  1.00  0.00            
ATOM    180  H13 DP7     2      39.010  21.730  35.130  1.00  0.00            
ATOM    181  H14 DP7     2      37.990  21.260  32.910  1.00  0.00            
ATOM    182  H15 DP7     2      37.680  16.280  31.570  1.00  0.00            
ATOM    183  H16 DP7     2      35.920  15.040  32.660  1.00  0.00            
ATOM    184  H17 DP7     2      33.710  16.260  33.340  1.00  0.00            
ATOM    185  H18 DP7     2      33.720  18.700  33.280  1.00  0.00            
ATOM    186  H19 DP7     2      35.700  19.990  32.570  1.00  0.00            
ATOM    187  H20 DP7     2      35.880  19.190  29.800  1.00  0.00            
ATOM    188  H21 DP7     2      37.370  18.710  28.850  1.00  0.00            
ATOM    189  H22 DP7     2      36.050  19.990  27.440  1.00  0.00            
ATOM    190  H23 DP7     2      35.890  21.350  28.500  1.00  0.00            
TER
ENDMDL
MODEL        1
ATOM      1  C1  BCD     1      36.860  26.260  35.300  1.00  0.00            
ATOM      2  O1  BCD     1      38.010  25.700  34.560  1.00  0.00            
ATOM      3  C2  BCD     1      36.210  25.220  36.240  1.00  0.00            
ATOM      4  O2  BCD     1      37.200  24.720  37.090  1.00  0.00            
ATOM      5  C3  BCD     1      35.640  24.120  35.370  1.00  0.00            
ATOM      6  O3  BCD     1      35.070  23.060  36.120  1.00  0.00            
ATOM      7  C4  BCD     1      34.680  24.700  34.390  1.00  0.00            
ATOM      8  C5  BCD     1      35.360  25.700  33.510  1.00  0.00            
ATOM      9  O4  BCD     1      35.890  26.700  34.370  1.00  0.00            
ATOM     10  C6  BCD     1      34.500  26.340  32.410  1.00  0.00            
ATOM     11  O5  BCD     1      33.370  27.040  33.070  1.00  0.00            
ATOM     12  H1  BCD     1      37.280  27.140  35.810  1.00  0.00            
ATOM     13  H2  BCD     1      35.440  25.700  36.850  1.00  0.00            
ATOM     14  H3  BCD     1      36.890  23.860  37.390  1.00  0.00            
ATOM     15  H4  BCD     1      36.400  23.650  34.730  1.00  0.00            
ATOM     16  H5  BCD     1      34.120  23.200  36.030  1.00  0.00            
ATOM     17  H6  BCD     1      33.810  25.140  34.890  1.00  0.00            
ATOM     18  H7  BCD     1      36.200  25.230  32.990  1.00  0.00            
ATOM     19  H8  BCD     1      35.140  27.070  31.890  1.00  0.00            
ATOM     20  H9  BCD     1      34.280  25.550  31.680  1.00  0.00            
ATOM     21  H10 BCD     1      33.190  27.690  32.390  1.00  0.00            
ATOM     22  C7  BCD     1      42.030  25.890  33.940  1.00  0.00            
ATOM     23  O6  BCD     1      41.760  24.630  33.320  1.00  0.00            
ATOM     24  C8  BCD     1      41.660  25.850  35.430  1.00  0.00            
ATOM     25  O7  BCD     1      42.420  24.940  36.230  1.00  0.00            
ATOM     26  C9  BCD     1      40.150  25.520  35.610  1.00  0.00            
ATOM     27  O8  BCD     1      39.760  25.610  37.010  1.00  0.00            
ATOM     28  C10 BCD     1      39.220  26.420  34.720  1.00  0.00            
ATOM     29  C11 BCD     1      39.740  26.640  33.290  1.00  0.00            
ATOM     30  O9  BCD     1      41.190  26.780  33.280  1.00  0.00            
ATOM     31  C12 BCD     1      39.200  27.950  32.700  1.00  0.00            
ATOM     32  O10 BCD     1      39.550  29.110  33.430  1.00  0.00            
ATOM     33  H11 BCD     1      43.090  26.140  33.800  1.00  0.00            
ATOM     34  H12 BCD     1      41.790  26.870  35.820  1.00  0.00            
ATOM     35  H13 BCD     1      42.270  25.290  37.110  1.00  0.00            
ATOM     36  H14 BCD     1      39.910  24.490  35.300  1.00  0.00            
ATOM     37  H15 BCD     1      38.800  25.620  37.100  1.00  0.00            
ATOM     38  H16 BCD     1      39.080  27.400  35.200  1.00  0.00            
ATOM     39  H17 BCD     1      39.410  25.800  32.660  1.00  0.00            
ATOM     40  H18 BCD     1      39.540  28.240  31.700  1.00  0.00            
ATOM     41  H19 BCD     1      38.110  27.830  32.580  1.00  0.00            
ATOM     42  H20 BCD     1      40.450  29.290  33.140  1.00  0.00            
ATOM     43  C13 BCD     1      43.780  21.390  31.540  1.00  0.00            
ATOM     44  O11 BCD     1      42.640  20.450  31.590  1.00  0.00            
ATOM     45  C14 BCD     1      44.230  21.890  32.940  1.00  0.00            
ATOM     46  O12 BCD     1      44.260  20.730  33.640  1.00  0.00            
ATOM     47  C15 BCD     1      43.320  22.890  33.630  1.00  0.00            
ATOM     48  O13 BCD     1      44.020  23.410  34.790  1.00  0.00            
ATOM     49  C16 BCD     1      42.850  23.970  32.650  1.00  0.00            
ATOM     50  C17 BCD     1      42.360  23.320  31.300  1.00  0.00            
ATOM     51  O14 BCD     1      43.410  22.530  30.740  1.00  0.00            
ATOM     52  C18 BCD     1      42.120  24.470  30.320  1.00  0.00            
ATOM     53  O15 BCD     1      43.260  25.400  30.270  1.00  0.00            
ATOM     54  H21 BCD     1      44.690  20.950  31.130  1.00  0.00            
ATOM     55  H22 BCD     1      45.230  22.310  32.810  1.00  0.00            
ATOM     56  H23 BCD     1      44.600  20.820  34.540  1.00  0.00            
ATOM     57  H24 BCD     1      42.450  22.310  33.970  1.00  0.00            
ATOM     58  H25 BCD     1      43.440  23.990  35.290  1.00  0.00            
ATOM     59  H26 BCD     1      43.780  24.560  32.580  1.00  0.00            
ATOM     60  H27 BCD     1      41.500  22.670  31.480  1.00  0.00            
ATOM     61  H28 BCD     1      41.910  24.190  29.280  1.00  0.00            
ATOM     62  H29 BCD     1      41.290  25.070  30.720  1.00  0.00            
ATOM     63  H30 BCD     1      44.020  24.810  30.170  1.00  0.00            
ATOM     64  C19 BCD     1      41.550  16.660  30.490  1.00  0.00            
ATOM     65  O16 BCD     1      40.270  16.980  31.070  1.00  0.00            
ATOM     66  C20 BCD     1      42.600  16.690  31.620  1.00  0.00            
ATOM     67  O17 BCD     1      42.330  15.700  32.610  1.00  0.00            
ATOM     68  C21 BCD     1      42.720  18.020  32.220  1.00  0.00            
ATOM     69  O18 BCD     1      43.740  18.040  33.320  1.00  0.00            
ATOM     70  C22 BCD     1      42.990  19.140  31.090  1.00  0.00            
ATOM     71  C23 BCD     1      42.170  18.870  29.800  1.00  0.00            
ATOM     72  O19 BCD     1      41.990  17.530  29.460  1.00  0.00            
ATOM     73  C24 BCD     1      42.780  19.520  28.550  1.00  0.00            
ATOM     74  O20 BCD     1      44.010  19.030  28.140  1.00  0.00            
ATOM     75  H31 BCD     1      41.520  15.650  30.060  1.00  0.00            
ATOM     76  H32 BCD     1      43.550  16.500  31.100  1.00  0.00            
ATOM     77  H33 BCD     1      41.390  15.770  32.760  1.00  0.00            
ATOM     78  H34 BCD     1      41.760  18.340  32.640  1.00  0.00            
ATOM     79  H35 BCD     1      43.840  18.960  33.580  1.00  0.00            
ATOM     80  H36 BCD     1      44.080  19.070  30.990  1.00  0.00            
ATOM     81  H37 BCD     1      41.170  19.260  29.990  1.00  0.00            
ATOM     82  H38 BCD     1      42.010  19.650  27.770  1.00  0.00            
ATOM     83  H39 BCD     1      43.020  20.560  28.800  1.00  0.00            
ATOM     84  H40 BCD     1      43.800  18.160  27.820  1.00  0.00            
ATOM     85  C25 BCD     1      36.590  15.100  31.270  1.00  0.00            
ATOM     86  O21 BCD     1      35.980  16.330  31.530  1.00  0.00            
ATOM     87  C26 BCD     1      37.530  14.680  32.390  1.00  0.00            
ATOM     88  O22 BCD     1      36.900  14.540  33.650  1.00  0.00            
ATOM     89  C27 BCD     1      38.760  15.710  32.490  1.00  0.00            
ATOM     90  O23 BCD     1      39.690  15.260  33.490  1.00  0.00            
ATOM     91  C28 BCD     1      39.410  15.850  31.100  1.00  0.00            
ATOM     92  C29 BCD     1      38.370  16.140  29.990  1.00  0.00            
ATOM     93  O24 BCD     1      37.240  15.210  29.990  1.00  0.00            
ATOM     94  C30 BCD     1      38.900  16.200  28.580  1.00  0.00            
ATOM     95  O25 BCD     1      39.590  15.000  28.130  1.00  0.00            
ATOM     96  H41 BCD     1      35.820  14.350  31.060  1.00  0.00            
ATOM     97  H42 BCD     1      37.900  13.660  32.210  1.00  0.00            
ATOM     98  H43 BCD     1      37.530  14.190  34.290  1.00  0.00            
ATOM     99  H44 BCD     1      38.430  16.710  32.790  1.00  0.00            
ATOM    100  H45 BCD     1      39.380  14.590  34.090  1.00  0.00            
ATOM    101  H46 BCD     1      39.880  14.910  30.800  1.00  0.00            
ATOM    102  H47 BCD     1      37.910  17.100  30.250  1.00  0.00            
ATOM    103  H48 BCD     1      38.050  16.430  27.930  1.00  0.00            
ATOM    104  H49 BCD     1      39.640  17.020  28.550  1.00  0.00            
ATOM    105  H50 BCD     1      39.010  14.580  27.500  1.00  0.00            
ATOM    106  C31 BCD     1      32.530  18.450  32.220  1.00  0.00            
ATOM    107  O26 BCD     1      33.340  19.570  32.630  1.00  0.00            
ATOM    108  C32 BCD     1      32.830  17.300  33.230  1.00  0.00            
ATOM    109  O27 BCD     1      32.500  17.720  34.560  1.00  0.00            
ATOM    110  C33 BCD     1      34.230  16.790  33.040  1.00  0.00            
ATOM    111  C34 BCD     1      34.550  16.440  31.590  1.00  0.00            
ATOM    112  C35 BCD     1      34.180  17.610  30.690  1.00  0.00            
ATOM    113  O28 BCD     1      32.810  18.050  30.880  1.00  0.00            
ATOM    114  C36 BCD     1      34.440  17.410  29.150  1.00  0.00            
ATOM    115  O29 BCD     1      33.750  16.240  28.720  1.00  0.00            
ATOM    116  O30 BCD     1      34.500  15.630  33.910  1.00  0.00            
ATOM    117  H51 BCD     1      31.450  18.620  32.220  1.00  0.00            
ATOM    118  H52 BCD     1      32.060  16.570  32.940  1.00  0.00            
ATOM    119  H53 BCD     1      32.590  16.940  35.110  1.00  0.00            
ATOM    120  H54 BCD     1      34.880  17.620  33.320  1.00  0.00            
ATOM    121  H55 BCD     1      35.400  15.340  33.750  1.00  0.00            
ATOM    122  H56 BCD     1      34.050  15.550  31.190  1.00  0.00            
ATOM    123  H57 BCD     1      34.920  18.400  30.860  1.00  0.00            
ATOM    124  H58 BCD     1      33.980  18.270  28.640  1.00  0.00            
ATOM    125  H59 BCD     1      35.520  17.420  28.950  1.00  0.00            
ATOM    126  H60 BCD     1      34.270  15.900  27.980  1.00  0.00            
ATOM    127  C37 BCD     1      32.860  23.630  33.200  1.00  0.00            
ATOM    128  O31 BCD     1      34.270  23.640  33.500  1.00  0.00            
ATOM    129  C38 BCD     1      32.080  22.710  34.170  1.00  0.00            
ATOM    130  O32 BCD     1      32.130  23.260  35.520  1.00  0.00            
ATOM    131  C39 BCD     1      32.610  21.260  34.090  1.00  0.00            
ATOM    132  O33 BCD     1      31.860  20.390  34.910  1.00  0.00            
ATOM    133  C40 BCD     1      32.700  20.820  32.630  1.00  0.00            
ATOM    134  C41 BCD     1      33.340  21.840  31.640  1.00  0.00            
ATOM    135  O34 BCD     1      32.700  23.100  31.850  1.00  0.00            
ATOM    136  C42 BCD     1      33.160  21.410  30.130  1.00  0.00            
ATOM    137  O35 BCD     1      34.010  22.210  29.350  1.00  0.00            
ATOM    138  H61 BCD     1      32.390  24.610  33.100  1.00  0.00            
ATOM    139  H62 BCD     1      31.030  22.650  33.870  1.00  0.00            
ATOM    140  H63 BCD     1      31.310  23.010  35.970  1.00  0.00            
ATOM    141  H64 BCD     1      33.630  21.410  34.460  1.00  0.00            
ATOM    142  H65 BCD     1      32.180  19.480  34.860  1.00  0.00            
ATOM    143  H66 BCD     1      31.690  20.820  32.180  1.00  0.00            
ATOM    144  H67 BCD     1      34.400  21.940  31.880  1.00  0.00            
ATOM    145  H68 BCD     1      33.290  20.340  29.920  1.00  0.00            
ATOM    146  H69 BCD     1      32.100  21.520  29.880  1.00  0.00            
ATOM    147  H70 BCD     1      34.210  21.790  28.510  1.00  0.00            
ATOM    148  C1  DP7     2      38.160  21.130  28.770  1.00  0.00            
ATOM    149  N1  DP7     2      38.230  20.490  30.110  1.00  0.00            
ATOM    150  C2  DP7     2      39.280  21.140  30.930  1.00  0.00            
ATOM    151  C3  DP7     2      39.520  20.340  32.240  1.00  0.00            
ATOM    152  N2  DP7     2      38.270  20.390  33.060  1.00  0.00            
ATOM    153  C4  DP7     2      38.560  19.540  34.290  1.00  0.00            
ATOM    154  C5  DP7     2      39.610  20.100  35.250  1.00  0.00            
ATOM    155  C6  DP7     2      40.820  19.380  35.510  1.00  0.00            
ATOM    156  C7  DP7     2      41.750  19.890  36.360  1.00  0.00            
ATOM    157  C8  DP7     2      41.590  21.140  36.870  1.00  0.00            
ATOM    158  C9  DP7     2      40.360  21.830  36.710  1.00  0.00            
ATOM    159  C10 DP7     2      39.360  21.320  35.860  1.00  0.00            
ATOM    160  C11 DP7     2      37.310  19.030  35.060  1.00  0.00            
ATOM    161  C12 DP7     2      37.520  17.850  35.820  1.00  0.00            
ATOM    162  C13 DP7     2      36.430  17.340  36.570  1.00  0.00            
ATOM    163  C14 DP7     2      35.300  18.000  36.690  1.00  0.00            
ATOM    164  C15 DP7     2      35.130  19.280  36.110  1.00  0.00            
ATOM    165  C16 DP7     2      36.060  19.690  35.120  1.00  0.00            
ATOM    166  C17 DP7     2      37.190  19.710  32.220  1.00  0.00            
ATOM    167  C18 DP7     2      36.990  20.340  30.790  1.00  0.00            
ATOM    168  H1  DP7     2      39.110  21.250  28.230  1.00  0.00            
ATOM    169  H2  DP7     2      37.450  20.630  28.100  1.00  0.00            
ATOM    170  H3  DP7     2      37.860  22.170  28.990  1.00  0.00            
ATOM    171  H4  DP7     2      39.110  22.210  31.150  1.00  0.00            
ATOM    172  H5  DP7     2      40.260  21.140  30.440  1.00  0.00            
ATOM    173  H6  DP7     2      40.380  20.830  32.700  1.00  0.00            
ATOM    174  H7  DP7     2      39.800  19.300  32.070  1.00  0.00            
ATOM    175  H8  DP7     2      37.970  21.350  33.300  1.00  0.00            
ATOM    176  H9  DP7     2      38.980  18.650  33.830  1.00  0.00            
ATOM    177  H10 DP7     2      41.020  18.450  34.970  1.00  0.00            
ATOM    178  H11 DP7     2      42.630  19.300  36.620  1.00  0.00            
ATOM    179  H12 DP7     2      42.310  21.660  37.500  1.00  0.00            
ATOM    180  H13 DP7     2      40.280  22.810  37.180  1.00  0.00            
ATOM    181  H14 DP7     2      38.450  21.880  35.670  1.00  0.00            
ATOM    182  H15 DP7     2      38.440  17.280  35.700  1.00  0.00            
ATOM    183  H16 DP7     2      36.640  16.460  37.170  1.00  0.00            
ATOM    184  H17 DP7     2      34.570  17.610  37.380  1.00  0.00            
ATOM    185  H18 DP7     2      34.180  19.790  36.200  1.00  0.00            
ATOM    186  H19 DP7     2      35.900  20.620  34.580  1.00  0.00            
ATOM    187  H20 DP7     2      36.250  19.610  32.760  1.00  0.00            
ATOM    188  H21 DP7     2      37.540  18.690  32.060  1.00  0.00            
ATOM    189  H22 DP7     2      36.290  19.760  30.190  1.00  0.00            
ATOM    190  H23 DP7     2      36.500  21.320  30.880  1.00  0.00            
TER
ENDMDL
MODEL        1
ATOM      1  C1  BCD     1      23.170  25.380  34.370  1.00  0.00            
ATOM      2  O1  BCD     1      23.710  24.120  34.830  1.00  0.00            
ATOM      3  C2  BCD     1      23.790  25.860  33.080  1.00  0.00            
ATOM      4  O2  BCD     1      23.390  24.850  32.070  1.00  0.00            
ATOM      5  C3  BCD     1      25.280  26.070  33.190  1.00  0.00            
ATOM      6  O3  BCD     1      25.820  26.420  31.880  1.00  0.00            
ATOM      7  C4  BCD     1      25.450  27.180  34.250  1.00  0.00            
ATOM      8  C5  BCD     1      24.730  26.740  35.520  1.00  0.00            
ATOM      9  O4  BCD     1      23.360  26.380  35.340  1.00  0.00            
ATOM     10  C6  BCD     1      24.630  27.970  36.570  1.00  0.00            
ATOM     11  O5  BCD     1      23.920  29.060  36.030  1.00  0.00            
ATOM     12  H1  BCD     1      22.090  25.210  34.280  1.00  0.00            
ATOM     13  H2  BCD     1      23.330  26.800  32.760  1.00  0.00            
ATOM     14  H3  BCD     1      22.430  24.870  32.080  1.00  0.00            
ATOM     15  H4  BCD     1      25.780  25.160  33.550  1.00  0.00            
ATOM     16  H5  BCD     1      25.620  25.710  31.260  1.00  0.00            
ATOM     17  H6  BCD     1      25.030  28.150  33.930  1.00  0.00            
ATOM     18  H7  BCD     1      25.300  25.970  36.060  1.00  0.00            
ATOM     19  H8  BCD     1      24.160  27.660  37.510  1.00  0.00            
ATOM     20  H9  BCD     1      25.630  28.300  36.850  1.00  0.00            
ATOM     21  H10 BCD     1      23.140  28.570  35.750  1.00  0.00            
ATOM     22  C7  BCD     1      22.590  20.270  36.120  1.00  0.00            
ATOM     23  O6  BCD     1      23.850  20.120  36.740  1.00  0.00            
ATOM     24  C8  BCD     1      22.670  20.470  34.550  1.00  0.00            
ATOM     25  O7  BCD     1      23.280  19.350  34.040  1.00  0.00            
ATOM     26  C9  BCD     1      23.330  21.820  34.200  1.00  0.00            
ATOM     27  O8  BCD     1      23.340  22.040  32.800  1.00  0.00            
ATOM     28  C10 BCD     1      22.750  23.010  35.020  1.00  0.00            
ATOM     29  C11 BCD     1      22.740  22.690  36.500  1.00  0.00            
ATOM     30  O9  BCD     1      21.930  21.430  36.620  1.00  0.00            
ATOM     31  C12 BCD     1      22.130  23.790  37.430  1.00  0.00            
ATOM     32  O10 BCD     1      22.280  23.370  38.740  1.00  0.00            
ATOM     33  H11 BCD     1      21.950  19.410  36.340  1.00  0.00            
ATOM     34  H12 BCD     1      21.600  20.500  34.290  1.00  0.00            
ATOM     35  H13 BCD     1      23.300  19.490  33.090  1.00  0.00            
ATOM     36  H14 BCD     1      24.390  21.740  34.480  1.00  0.00            
ATOM     37  H15 BCD     1      23.770  22.890  32.650  1.00  0.00            
ATOM     38  H16 BCD     1      21.730  23.300  34.720  1.00  0.00            
ATOM     39  H17 BCD     1      23.790  22.440  36.700  1.00  0.00            
ATOM     40  H18 BCD     1      22.650  24.750  37.300  1.00  0.00            
ATOM     41  H19 BCD     1      21.110  24.080  37.170  1.00  0.00            
ATOM     42  H20 BCD     1      21.670  22.650  38.880  1.00  0.00            
ATOM     43  C13 BCD     1      25.970  17.390  39.000  1.00  0.00            
ATOM     44  O11 BCD     1      27.190  17.980  38.580  1.00  0.00            
ATOM     45  C14 BCD     1      25.280  16.830  37.770  1.00  0.00            
ATOM     46  O12 BCD     1      26.060  15.870  37.140  1.00  0.00            
ATOM     47  C15 BCD     1      24.720  17.920  36.870  1.00  0.00            
ATOM     48  O13 BCD     1      23.790  17.400  35.900  1.00  0.00            
ATOM     49  C16 BCD     1      23.980  19.030  37.660  1.00  0.00            
ATOM     50  C17 BCD     1      24.710  19.440  38.820  1.00  0.00            
ATOM     51  O14 BCD     1      25.050  18.290  39.610  1.00  0.00            
ATOM     52  C18 BCD     1      23.980  20.550  39.550  1.00  0.00            
ATOM     53  O15 BCD     1      22.680  20.220  39.970  1.00  0.00            
ATOM     54  H21 BCD     1      26.190  16.570  39.690  1.00  0.00            
ATOM     55  H22 BCD     1      24.370  16.340  38.150  1.00  0.00            
ATOM     56  H23 BCD     1      25.560  15.310  36.540  1.00  0.00            
ATOM     57  H24 BCD     1      25.490  18.450  36.290  1.00  0.00            
ATOM     58  H25 BCD     1      23.610  18.130  35.300  1.00  0.00            
ATOM     59  H26 BCD     1      22.950  18.730  37.930  1.00  0.00            
ATOM     60  H27 BCD     1      25.640  19.870  38.430  1.00  0.00            
ATOM     61  H28 BCD     1      24.630  20.790  40.400  1.00  0.00            
ATOM     62  H29 BCD     1      24.020  21.450  38.930  1.00  0.00            
ATOM     63  H30 BCD     1      22.740  20.050  40.910  1.00  0.00            
ATOM     64  C19 BCD     1      31.290  18.180  39.480  1.00  0.00            
ATOM     65  O16 BCD     1      31.450  19.520  39.010  1.00  0.00            
ATOM     66  C20 BCD     1      30.830  17.160  38.410  1.00  0.00            
ATOM     67  O17 BCD     1      31.630  17.040  37.290  1.00  0.00            
ATOM     68  C21 BCD     1      29.360  17.350  37.980  1.00  0.00            
ATOM     69  O18 BCD     1      28.790  16.370  37.100  1.00  0.00            
ATOM     70  C22 BCD     1      28.420  17.490  39.170  1.00  0.00            
ATOM     71  C23 BCD     1      28.990  18.510  40.150  1.00  0.00            
ATOM     72  O19 BCD     1      30.310  18.090  40.520  1.00  0.00            
ATOM     73  C24 BCD     1      28.130  18.790  41.360  1.00  0.00            
ATOM     74  O20 BCD     1      28.540  19.920  42.110  1.00  0.00            
ATOM     75  H31 BCD     1      32.230  17.830  39.910  1.00  0.00            
ATOM     76  H32 BCD     1      30.930  16.240  38.990  1.00  0.00            
ATOM     77  H33 BCD     1      31.190  16.310  36.850  1.00  0.00            
ATOM     78  H34 BCD     1      29.320  18.330  37.490  1.00  0.00            
ATOM     79  H35 BCD     1      27.850  16.340  37.280  1.00  0.00            
ATOM     80  H36 BCD     1      28.280  16.540  39.710  1.00  0.00            
ATOM     81  H37 BCD     1      29.080  19.480  39.640  1.00  0.00            
ATOM     82  H38 BCD     1      27.060  18.870  41.110  1.00  0.00            
ATOM     83  H39 BCD     1      28.190  17.950  42.060  1.00  0.00            
ATOM     84  H40 BCD     1      29.400  19.690  42.460  1.00  0.00            
ATOM     85  C25 BCD     1      34.150  22.550  37.980  1.00  0.00            
ATOM     86  O21 BCD     1      33.090  23.300  37.300  1.00  0.00            
ATOM     87  C26 BCD     1      34.380  21.210  37.330  1.00  0.00            
ATOM     88  O22 BCD     1      34.720  21.400  35.940  1.00  0.00            
ATOM     89  C27 BCD     1      33.170  20.310  37.440  1.00  0.00            
ATOM     90  O23 BCD     1      33.540  19.030  36.770  1.00  0.00            
ATOM     91  C28 BCD     1      32.750  20.120  38.860  1.00  0.00            
ATOM     92  C29 BCD     1      32.560  21.540  39.510  1.00  0.00            
ATOM     93  O24 BCD     1      33.750  22.340  39.320  1.00  0.00            
ATOM     94  C30 BCD     1      32.360  21.410  41.040  1.00  0.00            
ATOM     95  O25 BCD     1      33.540  20.860  41.630  1.00  0.00            
ATOM     96  H41 BCD     1      35.080  23.130  38.000  1.00  0.00            
ATOM     97  H42 BCD     1      35.220  20.680  37.800  1.00  0.00            
ATOM     98  H43 BCD     1      34.960  20.490  35.750  1.00  0.00            
ATOM     99  H44 BCD     1      32.390  20.900  36.930  1.00  0.00            
ATOM    100  H45 BCD     1      32.790  18.440  36.890  1.00  0.00            
ATOM    101  H46 BCD     1      33.480  19.550  39.430  1.00  0.00            
ATOM    102  H47 BCD     1      31.630  21.960  39.100  1.00  0.00            
ATOM    103  H48 BCD     1      32.200  22.400  41.480  1.00  0.00            
ATOM    104  H49 BCD     1      31.510  20.740  41.210  1.00  0.00            
ATOM    105  H50 BCD     1      34.300  21.410  41.430  1.00  0.00            
ATOM    106  C31 BCD     1      32.380  27.140  35.790  1.00  0.00            
ATOM    107  O26 BCD     1      30.970  26.830  35.690  1.00  0.00            
ATOM    108  C32 BCD     1      33.300  26.280  34.950  1.00  0.00            
ATOM    109  O27 BCD     1      32.980  26.420  33.600  1.00  0.00            
ATOM    110  C33 BCD     1      33.260  24.780  35.350  1.00  0.00            
ATOM    111  C34 BCD     1      33.430  24.640  36.940  1.00  0.00            
ATOM    112  C35 BCD     1      32.600  25.680  37.720  1.00  0.00            
ATOM    113  O28 BCD     1      32.750  27.030  37.210  1.00  0.00            
ATOM    114  C36 BCD     1      32.850  25.660  39.200  1.00  0.00            
ATOM    115  O29 BCD     1      34.170  26.080  39.470  1.00  0.00            
ATOM    116  O30 BCD     1      34.140  23.920  34.660  1.00  0.00            
ATOM    117  H51 BCD     1      32.560  28.200  35.550  1.00  0.00            
ATOM    118  H52 BCD     1      34.320  26.640  35.100  1.00  0.00            
ATOM    119  H53 BCD     1      33.740  26.030  33.170  1.00  0.00            
ATOM    120  H54 BCD     1      32.250  24.490  35.040  1.00  0.00            
ATOM    121  H55 BCD     1      34.210  23.040  35.040  1.00  0.00            
ATOM    122  H56 BCD     1      34.480  24.840  37.160  1.00  0.00            
ATOM    123  H57 BCD     1      31.540  25.460  37.590  1.00  0.00            
ATOM    124  H58 BCD     1      32.160  26.380  39.650  1.00  0.00            
ATOM    125  H59 BCD     1      32.670  24.650  39.590  1.00  0.00            
ATOM    126  H60 BCD     1      34.350  26.870  38.950  1.00  0.00            
ATOM    127  C37 BCD     1      27.470  28.530  34.500  1.00  0.00            
ATOM    128  O31 BCD     1      26.870  27.260  34.460  1.00  0.00            
ATOM    129  C38 BCD     1      28.630  28.530  33.440  1.00  0.00            
ATOM    130  O32 BCD     1      28.100  28.190  32.150  1.00  0.00            
ATOM    131  C39 BCD     1      29.750  27.560  33.750  1.00  0.00            
ATOM    132  O33 BCD     1      30.780  27.680  32.750  1.00  0.00            
ATOM    133  C40 BCD     1      30.150  27.890  35.260  1.00  0.00            
ATOM    134  C41 BCD     1      28.990  27.890  36.230  1.00  0.00            
ATOM    135  O34 BCD     1      27.970  28.820  35.770  1.00  0.00            
ATOM    136  C42 BCD     1      29.400  28.350  37.610  1.00  0.00            
ATOM    137  O35 BCD     1      30.240  29.510  37.720  1.00  0.00            
ATOM    138  H61 BCD     1      26.780  29.340  34.230  1.00  0.00            
ATOM    139  H62 BCD     1      29.040  29.550  33.430  1.00  0.00            
ATOM    140  H63 BCD     1      27.540  27.410  32.190  1.00  0.00            
ATOM    141  H64 BCD     1      29.330  26.550  33.770  1.00  0.00            
ATOM    142  H65 BCD     1      31.560  27.170  32.990  1.00  0.00            
ATOM    143  H66 BCD     1      30.700  28.830  35.330  1.00  0.00            
ATOM    144  H67 BCD     1      28.550  26.890  36.380  1.00  0.00            
ATOM    145  H68 BCD     1      28.530  28.530  38.250  1.00  0.00            
ATOM    146  H69 BCD     1      29.940  27.480  38.010  1.00  0.00            
ATOM    147  H70 BCD     1      30.010  29.910  38.560  1.00  0.00            
ATOM    148  C1  DP7     2      28.490  23.620  40.230  1.00  0.00            
ATOM    149  N1  DP7     2      28.750  23.080  38.880  1.00  0.00            
ATOM    150  C2  DP7     2      27.940  21.950  38.570  1.00  0.00            
ATOM    151  C3  DP7     2      28.690  21.200  37.410  1.00  0.00            
ATOM    152  N2  DP7     2      28.790  22.120  36.200  1.00  0.00            
ATOM    153  C4  DP7     2      29.560  21.460  35.060  1.00  0.00            
ATOM    154  C5  DP7     2      29.030  20.110  34.630  1.00  0.00            
ATOM    155  C6  DP7     2      29.990  19.120  34.430  1.00  0.00            
ATOM    156  C7  DP7     2      29.490  17.920  33.990  1.00  0.00            
ATOM    157  C8  DP7     2      28.120  17.700  33.760  1.00  0.00            
ATOM    158  C9  DP7     2      27.180  18.670  34.010  1.00  0.00            
ATOM    159  C10 DP7     2      27.690  19.880  34.510  1.00  0.00            
ATOM    160  C11 DP7     2      29.740  22.490  33.920  1.00  0.00            
ATOM    161  C12 DP7     2      31.040  22.660  33.490  1.00  0.00            
ATOM    162  C13 DP7     2      31.320  23.570  32.410  1.00  0.00            
ATOM    163  C14 DP7     2      30.220  24.260  31.770  1.00  0.00            
ATOM    164  C15 DP7     2      28.960  23.990  32.180  1.00  0.00            
ATOM    165  C16 DP7     2      28.650  23.130  33.250  1.00  0.00            
ATOM    166  C17 DP7     2      29.540  23.460  36.640  1.00  0.00            
ATOM    167  C18 DP7     2      28.850  24.120  37.800  1.00  0.00            
ATOM    168  H1  DP7     2      28.340  22.760  40.910  1.00  0.00            
ATOM    169  H2  DP7     2      29.340  24.200  40.620  1.00  0.00            
ATOM    170  H3  DP7     2      27.620  24.260  40.440  1.00  0.00            
ATOM    171  H4  DP7     2      26.940  22.160  38.170  1.00  0.00            
ATOM    172  H5  DP7     2      27.800  21.220  39.380  1.00  0.00            
ATOM    173  H6  DP7     2      28.150  20.270  37.220  1.00  0.00            
ATOM    174  H7  DP7     2      29.660  20.830  37.770  1.00  0.00            
ATOM    175  H8  DP7     2      27.830  22.330  35.890  1.00  0.00            
ATOM    176  H9  DP7     2      30.610  21.410  35.330  1.00  0.00            
ATOM    177  H10 DP7     2      31.040  19.270  34.650  1.00  0.00            
ATOM    178  H11 DP7     2      30.210  17.140  33.740  1.00  0.00            
ATOM    179  H12 DP7     2      27.870  16.680  33.480  1.00  0.00            
ATOM    180  H13 DP7     2      26.130  18.560  33.740  1.00  0.00            
ATOM    181  H14 DP7     2      26.980  20.690  34.670  1.00  0.00            
ATOM    182  H15 DP7     2      31.880  22.150  33.960  1.00  0.00            
ATOM    183  H16 DP7     2      32.360  23.650  32.130  1.00  0.00            
ATOM    184  H17 DP7     2      30.350  25.010  31.000  1.00  0.00            
ATOM    185  H18 DP7     2      28.080  24.420  31.710  1.00  0.00            
ATOM    186  H19 DP7     2      27.650  22.900  33.600  1.00  0.00            
ATOM    187  H20 DP7     2      29.610  24.170  35.820  1.00  0.00            
ATOM    188  H21 DP7     2      30.510  23.130  37.050  1.00  0.00            
ATOM    189  H22 DP7     2      29.370  25.050  38.070  1.00  0.00            
ATOM    190  H23 DP7     2      27.890  24.500  37.420  1.00  0.00            
TER
ENDMDL
MODEL        1
ATOM      1  C1  BCD     1      33.850  24.110  31.150  1.00  0.00            
ATOM      2  O1  BCD     1      34.930  23.640  30.290  1.00  0.00            
ATOM      3  C2  BCD     1      33.200  22.900  31.740  1.00  0.00            
ATOM      4  O2  BCD     1      34.170  22.240  32.560  1.00  0.00            
ATOM      5  C3  BCD     1      32.740  21.940  30.680  1.00  0.00            
ATOM      6  O3  BCD     1      31.920  20.840  31.250  1.00  0.00            
ATOM      7  C4  BCD     1      31.870  22.650  29.540  1.00  0.00            
ATOM      8  C5  BCD     1      32.410  24.060  29.160  1.00  0.00            
ATOM      9  O4  BCD     1      32.890  24.760  30.290  1.00  0.00            
ATOM     10  C6  BCD     1      31.470  24.940  28.450  1.00  0.00            
ATOM     11  O5  BCD     1      30.170  24.940  28.970  1.00  0.00            
ATOM     12  H1  BCD     1      34.260  24.800  31.900  1.00  0.00            
ATOM     13  H2  BCD     1      32.380  23.190  32.410  1.00  0.00            
ATOM     14  H3  BCD     1      33.710  21.520  33.020  1.00  0.00            
ATOM     15  H4  BCD     1      33.630  21.580  30.150  1.00  0.00            
ATOM     16  H5  BCD     1      31.640  20.220  30.570  1.00  0.00            
ATOM     17  H6  BCD     1      30.850  22.790  29.910  1.00  0.00            
ATOM     18  H7  BCD     1      33.240  23.820  28.480  1.00  0.00            
ATOM     19  H8  BCD     1      31.800  25.990  28.420  1.00  0.00            
ATOM     20  H9  BCD     1      31.420  24.630  27.400  1.00  0.00            
ATOM     21  H10 BCD     1      29.740  25.190  28.150  1.00  0.00            
ATOM     22  C7  BCD     1      38.970  24.530  29.720  1.00  0.00            
ATOM     23  O6  BCD     1      39.170  23.540  28.690  1.00  0.00            
ATOM     24  C8  BCD     1      38.640  23.910  31.040  1.00  0.00            
ATOM     25  O7  BCD     1      39.670  23.010  31.530  1.00  0.00            
ATOM     26  C9  BCD     1      37.230  23.290  31.000  1.00  0.00            
ATOM     27  O8  BCD     1      36.920  22.880  32.340  1.00  0.00            
ATOM     28  C10 BCD     1      36.190  24.330  30.490  1.00  0.00            
ATOM     29  C11 BCD     1      36.630  24.900  29.150  1.00  0.00            
ATOM     30  O9  BCD     1      37.910  25.490  29.340  1.00  0.00            
ATOM     31  C12 BCD     1      35.650  25.930  28.660  1.00  0.00            
ATOM     32  O10 BCD     1      35.610  27.060  29.550  1.00  0.00            
ATOM     33  H11 BCD     1      39.870  25.160  29.830  1.00  0.00            
ATOM     34  H12 BCD     1      38.730  24.720  31.780  1.00  0.00            
ATOM     35  H13 BCD     1      39.480  22.630  32.390  1.00  0.00            
ATOM     36  H14 BCD     1      37.250  22.390  30.380  1.00  0.00            
ATOM     37  H15 BCD     1      35.970  22.740  32.330  1.00  0.00            
ATOM     38  H16 BCD     1      36.190  25.030  31.340  1.00  0.00            
ATOM     39  H17 BCD     1      36.680  24.120  28.370  1.00  0.00            
ATOM     40  H18 BCD     1      35.970  26.260  27.660  1.00  0.00            
ATOM     41  H19 BCD     1      34.650  25.480  28.550  1.00  0.00            
ATOM     42  H20 BCD     1      36.480  27.200  29.960  1.00  0.00            
ATOM     43  C13 BCD     1      42.200  22.070  26.140  1.00  0.00            
ATOM     44  O11 BCD     1      41.290  21.010  25.880  1.00  0.00            
ATOM     45  C14 BCD     1      42.450  21.930  27.640  1.00  0.00            
ATOM     46  O12 BCD     1      42.960  20.660  28.050  1.00  0.00            
ATOM     47  C15 BCD     1      41.200  22.100  28.460  1.00  0.00            
ATOM     48  O13 BCD     1      41.570  22.120  29.860  1.00  0.00            
ATOM     49  C16 BCD     1      40.480  23.450  28.150  1.00  0.00            
ATOM     50  C17 BCD     1      40.370  23.610  26.610  1.00  0.00            
ATOM     51  O14 BCD     1      41.640  23.360  25.980  1.00  0.00            
ATOM     52  C18 BCD     1      39.900  25.010  26.160  1.00  0.00            
ATOM     53  O15 BCD     1      40.700  26.050  26.760  1.00  0.00            
ATOM     54  H21 BCD     1      43.140  21.960  25.590  1.00  0.00            
ATOM     55  H22 BCD     1      43.140  22.710  27.970  1.00  0.00            
ATOM     56  H23 BCD     1      42.940  20.790  29.000  1.00  0.00            
ATOM     57  H24 BCD     1      40.550  21.250  28.190  1.00  0.00            
ATOM     58  H25 BCD     1      40.820  22.360  30.410  1.00  0.00            
ATOM     59  H26 BCD     1      41.080  24.260  28.570  1.00  0.00            
ATOM     60  H27 BCD     1      39.770  22.850  26.100  1.00  0.00            
ATOM     61  H28 BCD     1      39.850  25.190  25.080  1.00  0.00            
ATOM     62  H29 BCD     1      38.840  25.040  26.460  1.00  0.00            
ATOM     63  H30 BCD     1      40.980  26.710  26.120  1.00  0.00            
ATOM     64  C19 BCD     1      40.930  18.050  23.170  1.00  0.00            
ATOM     65  O16 BCD     1      39.600  17.810  23.610  1.00  0.00            
ATOM     66  C20 BCD     1      41.980  17.780  24.240  1.00  0.00            
ATOM     67  O17 BCD     1      41.750  16.450  24.670  1.00  0.00            
ATOM     68  C21 BCD     1      41.820  18.720  25.430  1.00  0.00            
ATOM     69  O18 BCD     1      42.970  18.770  26.280  1.00  0.00            
ATOM     70  C22 BCD     1      41.750  20.120  24.820  1.00  0.00            
ATOM     71  C23 BCD     1      40.790  20.300  23.610  1.00  0.00            
ATOM     72  O19 BCD     1      40.990  19.350  22.600  1.00  0.00            
ATOM     73  C24 BCD     1      40.940  21.650  22.920  1.00  0.00            
ATOM     74  O20 BCD     1      42.260  22.000  22.560  1.00  0.00            
ATOM     75  H31 BCD     1      41.100  17.380  22.320  1.00  0.00            
ATOM     76  H32 BCD     1      43.030  17.860  23.920  1.00  0.00            
ATOM     77  H33 BCD     1      42.440  15.870  24.330  1.00  0.00            
ATOM     78  H34 BCD     1      40.910  18.340  25.920  1.00  0.00            
ATOM     79  H35 BCD     1      42.930  19.520  26.880  1.00  0.00            
ATOM     80  H36 BCD     1      42.730  20.390  24.410  1.00  0.00            
ATOM     81  H37 BCD     1      39.780  20.080  23.980  1.00  0.00            
ATOM     82  H38 BCD     1      40.340  21.440  22.030  1.00  0.00            
ATOM     83  H39 BCD     1      40.460  22.440  23.510  1.00  0.00            
ATOM     84  H40 BCD     1      42.570  21.160  22.210  1.00  0.00            
ATOM     85  C25 BCD     1      36.290  15.400  23.200  1.00  0.00            
ATOM     86  O21 BCD     1      35.530  16.410  23.770  1.00  0.00            
ATOM     87  C26 BCD     1      37.280  14.970  24.180  1.00  0.00            
ATOM     88  O22 BCD     1      36.580  14.520  25.390  1.00  0.00            
ATOM     89  C27 BCD     1      38.370  15.940  24.490  1.00  0.00            
ATOM     90  O23 BCD     1      39.320  15.440  25.360  1.00  0.00            
ATOM     91  C28 BCD     1      38.910  16.610  23.220  1.00  0.00            
ATOM     92  C29 BCD     1      37.920  16.880  22.060  1.00  0.00            
ATOM     93  O24 BCD     1      36.950  15.820  22.020  1.00  0.00            
ATOM     94  C30 BCD     1      38.570  17.010  20.680  1.00  0.00            
ATOM     95  O25 BCD     1      39.070  15.730  20.240  1.00  0.00            
ATOM     96  H41 BCD     1      35.720  14.530  22.870  1.00  0.00            
ATOM     97  H42 BCD     1      37.750  14.090  23.700  1.00  0.00            
ATOM     98  H43 BCD     1      36.990  13.690  25.670  1.00  0.00            
ATOM     99  H44 BCD     1      37.930  16.770  25.040  1.00  0.00            
ATOM    100  H45 BCD     1      40.200  15.750  25.110  1.00  0.00            
ATOM    101  H46 BCD     1      39.640  15.920  22.770  1.00  0.00            
ATOM    102  H47 BCD     1      37.340  17.780  22.310  1.00  0.00            
ATOM    103  H48 BCD     1      37.750  17.440  20.100  1.00  0.00            
ATOM    104  H49 BCD     1      39.400  17.730  20.650  1.00  0.00            
ATOM    105  H50 BCD     1      38.350  15.100  20.310  1.00  0.00            
ATOM    106  C31 BCD     1      31.490  17.230  24.490  1.00  0.00            
ATOM    107  O26 BCD     1      32.050  18.270  25.350  1.00  0.00            
ATOM    108  C32 BCD     1      32.010  15.880  25.100  1.00  0.00            
ATOM    109  O27 BCD     1      31.530  15.560  26.380  1.00  0.00            
ATOM    110  C33 BCD     1      33.570  15.940  25.100  1.00  0.00            
ATOM    111  C34 BCD     1      34.100  16.310  23.700  1.00  0.00            
ATOM    112  C35 BCD     1      33.460  17.510  23.070  1.00  0.00            
ATOM    113  O28 BCD     1      32.040  17.370  23.170  1.00  0.00            
ATOM    114  C36 BCD     1      33.730  17.580  21.580  1.00  0.00            
ATOM    115  O29 BCD     1      33.370  16.360  20.920  1.00  0.00            
ATOM    116  O30 BCD     1      34.050  14.610  25.420  1.00  0.00            
ATOM    117  H51 BCD     1      30.400  17.340  24.520  1.00  0.00            
ATOM    118  H52 BCD     1      31.700  15.130  24.350  1.00  0.00            
ATOM    119  H53 BCD     1      32.080  14.790  26.550  1.00  0.00            
ATOM    120  H54 BCD     1      33.920  16.650  25.860  1.00  0.00            
ATOM    121  H55 BCD     1      35.000  14.550  25.260  1.00  0.00            
ATOM    122  H56 BCD     1      33.800  15.530  22.990  1.00  0.00            
ATOM    123  H57 BCD     1      33.700  18.440  23.600  1.00  0.00            
ATOM    124  H58 BCD     1      33.270  18.470  21.130  1.00  0.00            
ATOM    125  H59 BCD     1      34.810  17.760  21.470  1.00  0.00            
ATOM    126  H60 BCD     1      32.410  16.340  20.960  1.00  0.00            
ATOM    127  C37 BCD     1      30.770  21.480  27.760  1.00  0.00            
ATOM    128  O31 BCD     1      31.910  21.700  28.470  1.00  0.00            
ATOM    129  C38 BCD     1      30.170  20.140  27.980  1.00  0.00            
ATOM    130  O32 BCD     1      29.920  19.750  29.350  1.00  0.00            
ATOM    131  C39 BCD     1      31.080  19.080  27.380  1.00  0.00            
ATOM    132  O33 BCD     1      30.370  17.820  27.600  1.00  0.00            
ATOM    133  C40 BCD     1      31.220  19.270  25.860  1.00  0.00            
ATOM    134  C41 BCD     1      31.850  20.640  25.690  1.00  0.00            
ATOM    135  O34 BCD     1      31.000  21.610  26.380  1.00  0.00            
ATOM    136  C42 BCD     1      31.910  21.160  24.230  1.00  0.00            
ATOM    137  O35 BCD     1      32.550  22.440  24.080  1.00  0.00            
ATOM    138  H61 BCD     1      30.000  22.210  28.020  1.00  0.00            
ATOM    139  H62 BCD     1      29.240  20.020  27.400  1.00  0.00            
ATOM    140  H63 BCD     1      29.600  18.850  29.240  1.00  0.00            
ATOM    141  H64 BCD     1      32.110  19.150  27.760  1.00  0.00            
ATOM    142  H65 BCD     1      30.810  17.100  27.140  1.00  0.00            
ATOM    143  H66 BCD     1      30.220  19.280  25.410  1.00  0.00            
ATOM    144  H67 BCD     1      32.820  20.650  26.190  1.00  0.00            
ATOM    145  H68 BCD     1      32.410  20.360  23.660  1.00  0.00            
ATOM    146  H69 BCD     1      30.940  21.320  23.750  1.00  0.00            
ATOM    147  H70 BCD     1      32.710  22.520  23.140  1.00  0.00            
ATOM    148  C1  DP7     2      36.420  21.950  23.210  1.00  0.00            
ATOM    149  N1  DP7     2      36.690  20.880  24.220  1.00  0.00            
ATOM    150  C2  DP7     2      37.430  21.290  25.390  1.00  0.00            
ATOM    151  C3  DP7     2      37.710  20.100  26.350  1.00  0.00            
ATOM    152  N2  DP7     2      36.430  19.350  26.820  1.00  0.00            
ATOM    153  C4  DP7     2      36.770  18.100  27.650  1.00  0.00            
ATOM    154  C5  DP7     2      37.690  18.480  28.820  1.00  0.00            
ATOM    155  C6  DP7     2      39.030  18.190  28.610  1.00  0.00            
ATOM    156  C7  DP7     2      39.990  18.720  29.490  1.00  0.00            
ATOM    157  C8  DP7     2      39.660  19.520  30.580  1.00  0.00            
ATOM    158  C9  DP7     2      38.280  19.720  30.840  1.00  0.00            
ATOM    159  C10 DP7     2      37.310  19.300  29.890  1.00  0.00            
ATOM    160  C11 DP7     2      35.560  17.400  28.230  1.00  0.00            
ATOM    161  C12 DP7     2      35.530  15.940  28.210  1.00  0.00            
ATOM    162  C13 DP7     2      34.410  15.260  28.620  1.00  0.00            
ATOM    163  C14 DP7     2      33.330  16.040  29.090  1.00  0.00            
ATOM    164  C15 DP7     2      33.440  17.460  29.220  1.00  0.00            
ATOM    165  C16 DP7     2      34.510  18.190  28.730  1.00  0.00            
ATOM    166  C17 DP7     2      35.770  18.940  25.490  1.00  0.00            
ATOM    167  C18 DP7     2      35.450  20.180  24.630  1.00  0.00            
ATOM    168  H1  DP7     2      37.300  22.290  22.650  1.00  0.00            
ATOM    169  H2  DP7     2      35.630  21.630  22.510  1.00  0.00            
ATOM    170  H3  DP7     2      36.020  22.770  23.820  1.00  0.00            
ATOM    171  H4  DP7     2      36.740  22.000  25.860  1.00  0.00            
ATOM    172  H5  DP7     2      38.380  21.700  25.020  1.00  0.00            
ATOM    173  H6  DP7     2      38.220  20.520  27.210  1.00  0.00            
ATOM    174  H7  DP7     2      38.370  19.330  25.940  1.00  0.00            
ATOM    175  H8  DP7     2      35.810  19.960  27.370  1.00  0.00            
ATOM    176  H9  DP7     2      37.190  17.290  27.060  1.00  0.00            
ATOM    177  H10 DP7     2      39.420  17.550  27.830  1.00  0.00            
ATOM    178  H11 DP7     2      41.040  18.530  29.300  1.00  0.00            
ATOM    179  H12 DP7     2      40.470  19.860  31.220  1.00  0.00            
ATOM    180  H13 DP7     2      37.970  20.400  31.630  1.00  0.00            
ATOM    181  H14 DP7     2      36.290  19.660  29.860  1.00  0.00            
ATOM    182  H15 DP7     2      36.370  15.330  27.900  1.00  0.00            
ATOM    183  H16 DP7     2      34.440  14.180  28.620  1.00  0.00            
ATOM    184  H17 DP7     2      32.430  15.460  29.290  1.00  0.00            
ATOM    185  H18 DP7     2      32.550  17.910  29.650  1.00  0.00            
ATOM    186  H19 DP7     2      34.530  19.270  28.700  1.00  0.00            
ATOM    187  H20 DP7     2      34.810  18.460  25.700  1.00  0.00            
ATOM    188  H21 DP7     2      36.440  18.230  25.010  1.00  0.00            
ATOM    189  H22 DP7     2      34.850  20.020  23.730  1.00  0.00            
ATOM    190  H23 DP7     2      34.840  20.840  25.240  1.00  0.00            
TER
ENDMDL
MODEL        1
ATOM      1  C1  BCD     1      27.270  35.620  35.080  1.00  0.00            
ATOM      2  O1  BCD     1      28.030  35.730  33.930  1.00  0.00            
ATOM      3  C2  BCD     1      27.530  34.270  35.800  1.00  0.00            
ATOM      4  O2  BCD     1      28.890  34.080  36.120  1.00  0.00            
ATOM      5  C3  BCD     1      27.160  33.100  34.810  1.00  0.00            
ATOM      6  O3  BCD     1      27.420  31.840  35.430  1.00  0.00            
ATOM      7  C4  BCD     1      25.770  33.320  34.310  1.00  0.00            
ATOM      8  C5  BCD     1      25.480  34.690  33.780  1.00  0.00            
ATOM      9  O4  BCD     1      25.900  35.680  34.710  1.00  0.00            
ATOM     10  C6  BCD     1      24.000  34.930  33.580  1.00  0.00            
ATOM     11  O5  BCD     1      23.140  34.620  34.720  1.00  0.00            
ATOM     12  H1  BCD     1      27.450  36.460  35.760  1.00  0.00            
ATOM     13  H2  BCD     1      26.940  34.170  36.720  1.00  0.00            
ATOM     14  H3  BCD     1      29.060  33.170  36.360  1.00  0.00            
ATOM     15  H4  BCD     1      27.840  33.260  33.970  1.00  0.00            
ATOM     16  H5  BCD     1      26.900  31.190  34.960  1.00  0.00            
ATOM     17  H6  BCD     1      25.030  33.220  35.120  1.00  0.00            
ATOM     18  H7  BCD     1      25.990  34.800  32.820  1.00  0.00            
ATOM     19  H8  BCD     1      23.980  36.010  33.400  1.00  0.00            
ATOM     20  H9  BCD     1      23.520  34.520  32.680  1.00  0.00            
ATOM     21  H10 BCD     1      23.330  35.350  35.320  1.00  0.00            
ATOM     22  C7  BCD     1      30.530  38.830  32.310  1.00  0.00            
ATOM     23  O6  BCD     1      30.950  38.040  31.150  1.00  0.00            
ATOM     24  C8  BCD     1      30.950  38.020  33.560  1.00  0.00            
ATOM     25  O7  BCD     1      32.370  37.730  33.500  1.00  0.00            
ATOM     26  C9  BCD     1      30.120  36.760  33.830  1.00  0.00            
ATOM     27  O8  BCD     1      30.440  36.130  35.060  1.00  0.00            
ATOM     28  C10 BCD     1      28.650  37.070  33.810  1.00  0.00            
ATOM     29  C11 BCD     1      28.320  37.780  32.450  1.00  0.00            
ATOM     30  O9  BCD     1      29.100  38.950  32.430  1.00  0.00            
ATOM     31  C12 BCD     1      26.840  38.080  32.310  1.00  0.00            
ATOM     32  O10 BCD     1      26.460  38.430  30.960  1.00  0.00            
ATOM     33  H11 BCD     1      30.910  39.860  32.250  1.00  0.00            
ATOM     34  H12 BCD     1      30.900  38.690  34.430  1.00  0.00            
ATOM     35  H13 BCD     1      32.570  37.340  34.360  1.00  0.00            
ATOM     36  H14 BCD     1      30.280  36.030  33.020  1.00  0.00            
ATOM     37  H15 BCD     1      29.980  35.280  35.090  1.00  0.00            
ATOM     38  H16 BCD     1      28.430  37.760  34.650  1.00  0.00            
ATOM     39  H17 BCD     1      28.590  37.110  31.620  1.00  0.00            
ATOM     40  H18 BCD     1      26.210  37.260  32.650  1.00  0.00            
ATOM     41  H19 BCD     1      26.610  38.880  33.030  1.00  0.00            
ATOM     42  H20 BCD     1      25.810  37.770  30.690  1.00  0.00            
ATOM     43  C13 BCD     1      32.470  38.330  27.360  1.00  0.00            
ATOM     44  O11 BCD     1      31.880  37.030  27.160  1.00  0.00            
ATOM     45  C14 BCD     1      33.520  38.270  28.490  1.00  0.00            
ATOM     46  O12 BCD     1      34.550  37.440  28.040  1.00  0.00            
ATOM     47  C15 BCD     1      32.890  37.790  29.820  1.00  0.00            
ATOM     48  O13 BCD     1      33.820  37.870  30.880  1.00  0.00            
ATOM     49  C16 BCD     1      31.680  38.710  30.100  1.00  0.00            
ATOM     50  C17 BCD     1      30.790  38.890  28.940  1.00  0.00            
ATOM     51  O14 BCD     1      31.510  39.250  27.760  1.00  0.00            
ATOM     52  C18 BCD     1      29.910  40.080  29.220  1.00  0.00            
ATOM     53  O15 BCD     1      29.030  40.340  28.160  1.00  0.00            
ATOM     54  H21 BCD     1      32.950  38.660  26.430  1.00  0.00            
ATOM     55  H22 BCD     1      34.050  39.220  28.600  1.00  0.00            
ATOM     56  H23 BCD     1      35.280  38.000  27.780  1.00  0.00            
ATOM     57  H24 BCD     1      32.530  36.770  29.630  1.00  0.00            
ATOM     58  H25 BCD     1      33.300  37.810  31.690  1.00  0.00            
ATOM     59  H26 BCD     1      32.060  39.680  30.430  1.00  0.00            
ATOM     60  H27 BCD     1      30.190  37.980  28.800  1.00  0.00            
ATOM     61  H28 BCD     1      29.360  40.040  30.170  1.00  0.00            
ATOM     62  H29 BCD     1      30.420  41.040  29.360  1.00  0.00            
ATOM     63  H30 BCD     1      29.670  40.300  27.440  1.00  0.00            
ATOM     64  C19 BCD     1      31.680  33.810  24.560  1.00  0.00            
ATOM     65  O16 BCD     1      30.330  33.510  25.020  1.00  0.00            
ATOM     66  C20 BCD     1      32.740  33.760  25.710  1.00  0.00            
ATOM     67  O17 BCD     1      32.790  32.450  26.320  1.00  0.00            
ATOM     68  C21 BCD     1      32.530  34.810  26.810  1.00  0.00            
ATOM     69  O18 BCD     1      33.660  34.790  27.760  1.00  0.00            
ATOM     70  C22 BCD     1      32.440  36.220  26.130  1.00  0.00            
ATOM     71  C23 BCD     1      31.360  36.190  25.010  1.00  0.00            
ATOM     72  O19 BCD     1      31.580  35.140  24.060  1.00  0.00            
ATOM     73  C24 BCD     1      31.220  37.500  24.270  1.00  0.00            
ATOM     74  O20 BCD     1      32.530  37.840  23.710  1.00  0.00            
ATOM     75  H31 BCD     1      32.030  33.100  23.800  1.00  0.00            
ATOM     76  H32 BCD     1      33.770  33.930  25.350  1.00  0.00            
ATOM     77  H33 BCD     1      33.630  32.420  26.790  1.00  0.00            
ATOM     78  H34 BCD     1      31.540  34.590  27.240  1.00  0.00            
ATOM     79  H35 BCD     1      33.900  35.700  27.930  1.00  0.00            
ATOM     80  H36 BCD     1      33.360  36.570  25.630  1.00  0.00            
ATOM     81  H37 BCD     1      30.360  36.130  25.470  1.00  0.00            
ATOM     82  H38 BCD     1      30.460  37.390  23.490  1.00  0.00            
ATOM     83  H39 BCD     1      30.980  38.190  25.090  1.00  0.00            
ATOM     84  H40 BCD     1      32.500  38.730  23.340  1.00  0.00            
ATOM     85  C25 BCD     1      27.460  30.670  24.550  1.00  0.00            
ATOM     86  O21 BCD     1      27.040  30.970  25.850  1.00  0.00            
ATOM     87  C26 BCD     1      28.890  30.150  24.470  1.00  0.00            
ATOM     88  O22 BCD     1      28.940  28.910  25.160  1.00  0.00            
ATOM     89  C27 BCD     1      29.800  31.220  25.110  1.00  0.00            
ATOM     90  O23 BCD     1      31.070  30.600  25.030  1.00  0.00            
ATOM     91  C28 BCD     1      29.670  32.500  24.290  1.00  0.00            
ATOM     92  C29 BCD     1      28.230  32.950  24.100  1.00  0.00            
ATOM     93  O24 BCD     1      27.370  31.860  23.680  1.00  0.00            
ATOM     94  C30 BCD     1      28.070  34.110  23.090  1.00  0.00            
ATOM     95  O25 BCD     1      28.510  33.810  21.780  1.00  0.00            
ATOM     96  H41 BCD     1      26.810  29.890  24.150  1.00  0.00            
ATOM     97  H42 BCD     1      29.170  30.080  23.410  1.00  0.00            
ATOM     98  H43 BCD     1      29.840  28.850  25.480  1.00  0.00            
ATOM     99  H44 BCD     1      29.590  31.470  26.160  1.00  0.00            
ATOM    100  H45 BCD     1      31.690  31.220  25.430  1.00  0.00            
ATOM    101  H46 BCD     1      30.130  32.300  23.310  1.00  0.00            
ATOM    102  H47 BCD     1      27.990  33.360  25.090  1.00  0.00            
ATOM    103  H48 BCD     1      27.010  34.390  23.070  1.00  0.00            
ATOM    104  H49 BCD     1      28.610  34.960  23.510  1.00  0.00            
ATOM    105  H50 BCD     1      28.660  34.580  21.230  1.00  0.00            
ATOM    106  C31 BCD     1      23.860  29.970  28.440  1.00  0.00            
ATOM    107  O26 BCD     1      24.620  30.550  29.490  1.00  0.00            
ATOM    108  C32 BCD     1      24.650  28.770  27.830  1.00  0.00            
ATOM    109  O27 BCD     1      24.850  27.760  28.840  1.00  0.00            
ATOM    110  C33 BCD     1      25.970  29.350  27.260  1.00  0.00            
ATOM    111  C34 BCD     1      25.700  30.440  26.190  1.00  0.00            
ATOM    112  C35 BCD     1      24.840  31.560  26.850  1.00  0.00            
ATOM    113  O28 BCD     1      23.650  30.950  27.430  1.00  0.00            
ATOM    114  C36 BCD     1      24.460  32.580  25.760  1.00  0.00
[truncated: 1,855,444 more chars]
