# Supplementary material for: Achieving Chemical Accuracy in Cyclodextrin Host–Guest Binding via Integrative Atomistic Modelling
Source: Adv Sci (Weinh). 2025 Dec 14;13(10):e19782. doi: 10.1002/advs.202519782 (PMC12915143; doi:10.1002/advs.202519782)
Supplement: Supplementary file 1 — Supporting Information [file ADVS-13-e19782-s003.zip › all_poses/BCD.DP8.pdb]

MODEL        1
ATOM      1  C1  BCD     1      11.240  10.010  39.770  1.00  0.00            
ATOM      2  O1  BCD     1      11.580  10.310  38.420  1.00  0.00            
ATOM      3  C2  BCD     1      10.480  11.170  40.270  1.00  0.00            
ATOM      4  O2  BCD     1       9.270  11.530  39.480  1.00  0.00            
ATOM      5  C3  BCD     1      11.360  12.450  40.180  1.00  0.00            
ATOM      6  O3  BCD     1      10.750  13.540  40.820  1.00  0.00            
ATOM      7  C4  BCD     1      12.760  12.190  40.850  1.00  0.00            
ATOM      8  C5  BCD     1      13.410  10.870  40.380  1.00  0.00            
ATOM      9  O4  BCD     1      12.500   9.720  40.360  1.00  0.00            
ATOM     10  C6  BCD     1      14.730  10.550  41.060  1.00  0.00            
ATOM     11  O5  BCD     1      14.750  10.360  42.490  1.00  0.00            
ATOM     12  H1  BCD     1      10.580   9.130  39.760  1.00  0.00            
ATOM     13  H2  BCD     1      10.200  11.010  41.320  1.00  0.00            
ATOM     14  H3  BCD     1       9.450  11.580  38.540  1.00  0.00            
ATOM     15  H4  BCD     1      11.450  12.640  39.100  1.00  0.00            
ATOM     16  H5  BCD     1      11.300  14.300  40.640  1.00  0.00            
ATOM     17  H6  BCD     1      12.580  12.020  41.920  1.00  0.00            
ATOM     18  H7  BCD     1      13.610  11.100  39.330  1.00  0.00            
ATOM     19  H8  BCD     1      15.180   9.680  40.560  1.00  0.00            
ATOM     20  H9  BCD     1      15.490  11.320  40.870  1.00  0.00            
ATOM     21  H10 BCD     1      15.410   9.730  42.800  1.00  0.00            
ATOM     22  C7  BCD     1      11.130   8.980  34.530  1.00  0.00            
ATOM     23  O6  BCD     1      12.350   9.750  34.240  1.00  0.00            
ATOM     24  C8  BCD     1      10.030   9.910  35.020  1.00  0.00            
ATOM     25  O7  BCD     1       9.580  10.850  34.020  1.00  0.00            
ATOM     26  C9  BCD     1      10.530  10.640  36.340  1.00  0.00            
ATOM     27  O8  BCD     1       9.550  11.590  36.850  1.00  0.00            
ATOM     28  C10 BCD     1      10.920   9.640  37.370  1.00  0.00            
ATOM     29  C11 BCD     1      11.800   8.550  36.850  1.00  0.00            
ATOM     30  O9  BCD     1      11.340   8.010  35.590  1.00  0.00            
ATOM     31  C12 BCD     1      12.030   7.310  37.750  1.00  0.00            
ATOM     32  O10 BCD     1      10.750   7.010  38.280  1.00  0.00            
ATOM     33  H11 BCD     1      10.750   8.450  33.650  1.00  0.00            
ATOM     34  H12 BCD     1       9.170   9.330  35.370  1.00  0.00            
ATOM     35  H13 BCD     1       8.630  10.840  34.070  1.00  0.00            
ATOM     36  H14 BCD     1      11.420  11.160  35.950  1.00  0.00            
ATOM     37  H15 BCD     1       9.220  12.220  36.210  1.00  0.00            
ATOM     38  H16 BCD     1       9.970   9.210  37.710  1.00  0.00            
ATOM     39  H17 BCD     1      12.700   9.130  36.640  1.00  0.00            
ATOM     40  H18 BCD     1      12.490   6.460  37.230  1.00  0.00            
ATOM     41  H19 BCD     1      12.760   7.460  38.560  1.00  0.00            
ATOM     42  H20 BCD     1      10.090   6.660  37.680  1.00  0.00            
ATOM     43  C13 BCD     1      14.770  10.320  30.960  1.00  0.00            
ATOM     44  O11 BCD     1      15.590  11.070  31.820  1.00  0.00            
ATOM     45  C14 BCD     1      13.370  10.970  31.020  1.00  0.00            
ATOM     46  O12 BCD     1      13.460  12.310  30.470  1.00  0.00            
ATOM     47  C15 BCD     1      12.800  11.050  32.320  1.00  0.00            
ATOM     48  O13 BCD     1      11.600  11.840  32.520  1.00  0.00            
ATOM     49  C16 BCD     1      12.730   9.610  32.880  1.00  0.00            
ATOM     50  C17 BCD     1      14.090   8.910  32.790  1.00  0.00            
ATOM     51  O14 BCD     1      14.700   9.040  31.490  1.00  0.00            
ATOM     52  C18 BCD     1      13.920   7.450  33.190  1.00  0.00            
ATOM     53  O15 BCD     1      13.010   6.720  32.370  1.00  0.00            
ATOM     54  H21 BCD     1      15.110  10.300  29.920  1.00  0.00            
ATOM     55  H22 BCD     1      12.720  10.300  30.450  1.00  0.00            
ATOM     56  H23 BCD     1      12.560  12.640  30.350  1.00  0.00            
ATOM     57  H24 BCD     1      13.570  11.560  32.910  1.00  0.00            
ATOM     58  H25 BCD     1      11.130  11.400  33.240  1.00  0.00            
ATOM     59  H26 BCD     1      12.000   9.080  32.250  1.00  0.00            
ATOM     60  H27 BCD     1      14.840   9.260  33.500  1.00  0.00            
ATOM     61  H28 BCD     1      14.910   6.980  33.280  1.00  0.00            
ATOM     62  H29 BCD     1      13.650   7.510  34.250  1.00  0.00            
ATOM     63  H30 BCD     1      12.640   5.970  32.850  1.00  0.00            
ATOM     64  C19 BCD     1      19.300  12.570  32.450  1.00  0.00            
ATOM     65  O16 BCD     1      18.990  13.060  33.780  1.00  0.00            
ATOM     66  C20 BCD     1      18.520  13.260  31.340  1.00  0.00            
ATOM     67  O17 BCD     1      18.570  14.670  31.640  1.00  0.00            
ATOM     68  C21 BCD     1      17.070  12.830  31.370  1.00  0.00            
ATOM     69  O18 BCD     1      16.260  13.350  30.330  1.00  0.00            
ATOM     70  C22 BCD     1      16.990  11.340  31.350  1.00  0.00            
ATOM     71  C23 BCD     1      17.920  10.610  32.350  1.00  0.00            
ATOM     72  O19 BCD     1      19.220  11.190  32.360  1.00  0.00            
ATOM     73  C24 BCD     1      18.050   9.110  31.940  1.00  0.00            
ATOM     74  O20 BCD     1      18.660   8.850  30.660  1.00  0.00            
ATOM     75  H31 BCD     1      20.330  12.900  32.240  1.00  0.00            
ATOM     76  H32 BCD     1      18.930  13.070  30.340  1.00  0.00            
ATOM     77  H33 BCD     1      18.130  15.110  30.910  1.00  0.00            
ATOM     78  H34 BCD     1      16.780  13.170  32.370  1.00  0.00            
ATOM     79  H35 BCD     1      15.380  12.990  30.430  1.00  0.00            
ATOM     80  H36 BCD     1      17.140  10.960  30.330  1.00  0.00            
ATOM     81  H37 BCD     1      17.430  10.690  33.330  1.00  0.00            
ATOM     82  H38 BCD     1      18.650   8.650  32.730  1.00  0.00            
ATOM     83  H39 BCD     1      17.000   8.780  31.950  1.00  0.00            
ATOM     84  H40 BCD     1      18.640   7.910  30.470  1.00  0.00            
ATOM     85  C25 BCD     1      21.010  14.680  37.010  1.00  0.00            
ATOM     86  O21 BCD     1      19.760  14.990  37.640  1.00  0.00            
ATOM     87  C26 BCD     1      21.170  15.490  35.690  1.00  0.00            
ATOM     88  O22 BCD     1      21.030  16.900  35.920  1.00  0.00            
ATOM     89  C27 BCD     1      20.060  15.040  34.720  1.00  0.00            
ATOM     90  O23 BCD     1      20.140  15.740  33.450  1.00  0.00            
ATOM     91  C28 BCD     1      20.110  13.470  34.540  1.00  0.00            
ATOM     92  C29 BCD     1      20.050  12.790  35.880  1.00  0.00            
ATOM     93  O24 BCD     1      21.110  13.330  36.700  1.00  0.00            
ATOM     94  C30 BCD     1      20.270  11.260  35.740  1.00  0.00            
ATOM     95  O25 BCD     1      20.280  10.680  37.040  1.00  0.00            
ATOM     96  H41 BCD     1      21.900  14.850  37.630  1.00  0.00            
ATOM     97  H42 BCD     1      22.150  15.300  35.220  1.00  0.00            
ATOM     98  H43 BCD     1      21.010  17.260  35.030  1.00  0.00            
ATOM     99  H44 BCD     1      19.080  15.300  35.140  1.00  0.00            
ATOM    100  H45 BCD     1      19.550  15.350  32.790  1.00  0.00            
ATOM    101  H46 BCD     1      21.060  13.130  34.100  1.00  0.00            
ATOM    102  H47 BCD     1      19.090  12.880  36.410  1.00  0.00            
ATOM    103  H48 BCD     1      19.450  10.820  35.140  1.00  0.00            
ATOM    104  H49 BCD     1      21.210  11.110  35.190  1.00  0.00            
ATOM    105  H50 BCD     1      19.930   9.810  36.820  1.00  0.00            
ATOM    106  C31 BCD     1      18.160  16.860  40.800  1.00  0.00            
ATOM    107  O26 BCD     1      17.040  16.040  40.440  1.00  0.00            
ATOM    108  C32 BCD     1      18.420  17.780  39.650  1.00  0.00            
ATOM    109  O27 BCD     1      17.270  18.580  39.440  1.00  0.00            
ATOM    110  C33 BCD     1      18.670  16.910  38.410  1.00  0.00            
ATOM    111  C34 BCD     1      19.910  15.990  38.620  1.00  0.00            
ATOM    112  C35 BCD     1      19.860  15.300  40.010  1.00  0.00            
ATOM    113  O28 BCD     1      19.380  16.150  41.070  1.00  0.00            
ATOM    114  C36 BCD     1      21.190  14.910  40.480  1.00  0.00            
ATOM    115  O29 BCD     1      21.950  16.100  40.680  1.00  0.00            
ATOM    116  O30 BCD     1      18.700  17.640  37.160  1.00  0.00            
ATOM    117  H51 BCD     1      17.880  17.450  41.680  1.00  0.00            
ATOM    118  H52 BCD     1      19.300  18.370  39.920  1.00  0.00            
ATOM    119  H53 BCD     1      17.380  18.950  38.560  1.00  0.00            
ATOM    120  H54 BCD     1      17.780  16.280  38.280  1.00  0.00            
ATOM    121  H55 BCD     1      19.520  17.480  36.670  1.00  0.00            
ATOM    122  H56 BCD     1      20.720  16.710  38.430  1.00  0.00            
ATOM    123  H57 BCD     1      19.270  14.380  39.940  1.00  0.00            
ATOM    124  H58 BCD     1      21.090  14.330  41.410  1.00  0.00            
ATOM    125  H59 BCD     1      21.590  14.200  39.740  1.00  0.00            
ATOM    126  H60 BCD     1      21.480  16.520  41.410  1.00  0.00            
ATOM    127  C37 BCD     1      13.650  14.100  41.880  1.00  0.00            
ATOM    128  O31 BCD     1      13.590  13.340  40.710  1.00  0.00            
ATOM    129  C38 BCD     1      13.560  15.610  41.470  1.00  0.00            
ATOM    130  O32 BCD     1      12.290  15.880  40.830  1.00  0.00            
ATOM    131  C39 BCD     1      14.750  16.060  40.640  1.00  0.00            
ATOM    132  O33 BCD     1      14.720  17.500  40.280  1.00  0.00            
ATOM    133  C40 BCD     1      16.060  15.720  41.380  1.00  0.00            
ATOM    134  C41 BCD     1      16.100  14.240  41.720  1.00  0.00            
ATOM    135  O34 BCD     1      14.920  13.820  42.420  1.00  0.00            
ATOM    136  C42 BCD     1      17.290  13.910  42.620  1.00  0.00            
ATOM    137  O35 BCD     1      17.330  14.660  43.830  1.00  0.00            
ATOM    138  H61 BCD     1      12.860  13.800  42.570  1.00  0.00            
ATOM    139  H62 BCD     1      13.580  16.240  42.370  1.00  0.00            
ATOM    140  H63 BCD     1      12.140  16.820  41.000  1.00  0.00            
ATOM    141  H64 BCD     1      14.760  15.400  39.770  1.00  0.00            
ATOM    142  H65 BCD     1      15.660  17.670  40.130  1.00  0.00            
ATOM    143  H66 BCD     1      16.180  16.320  42.300  1.00  0.00            
ATOM    144  H67 BCD     1      16.170  13.650  40.800  1.00  0.00            
ATOM    145  H68 BCD     1      17.260  12.830  42.810  1.00  0.00            
ATOM    146  H69 BCD     1      18.200  14.130  42.040  1.00  0.00            
ATOM    147  H70 BCD     1      16.470  14.520  44.240  1.00  0.00            
ATOM    148  C1  DP8     2      15.070  18.090  30.140  1.00  0.00            
ATOM    149  N1  DP8     2      14.660  17.370  31.290  1.00  0.00            
ATOM    150  C2  DP8     2      14.000  18.140  32.340  1.00  0.00            
ATOM    151  C3  DP8     2      13.420  17.200  33.430  1.00  0.00            
ATOM    152  N2  DP8     2      14.540  16.250  34.020  1.00  0.00            
ATOM    153  C4  DP8     2      13.860  15.160  34.880  1.00  0.00            
ATOM    154  C5  DP8     2      12.890  15.620  35.970  1.00  0.00            
ATOM    155  C6  DP8     2      13.170  16.740  36.750  1.00  0.00            
ATOM    156  C7  DP8     2      12.260  17.170  37.750  1.00  0.00            
ATOM    157  C8  DP8     2      11.090  16.430  37.930  1.00  0.00            
ATOM    158  C9  DP8     2      10.740  15.320  37.120  1.00  0.00            
ATOM    159  C10 DP8     2      11.660  14.930  36.150  1.00  0.00            
ATOM    160  C11 DP8     2      14.680  14.190  35.630  1.00  0.00            
ATOM    161  C12 DP8     2      15.880  14.470  36.360  1.00  0.00            
ATOM    162  C13 DP8     2      16.560  13.500  37.040  1.00  0.00            
ATOM    163  C14 DP8     2      16.150  12.190  36.860  1.00  0.00            
ATOM    164  Cl1 DP8     2      17.100  11.060  37.720  1.00  0.00            
ATOM    165  C15 DP8     2      14.990  11.810  36.120  1.00  0.00            
ATOM    166  C16 DP8     2      14.370  12.870  35.460  1.00  0.00            
ATOM    167  C17 DP8     2      15.160  15.480  32.830  1.00  0.00            
ATOM    168  C18 DP8     2      15.680  16.440  31.740  1.00  0.00            
ATOM    169  H1  DP8     2      14.250  18.640  29.660  1.00  0.00            
ATOM    170  H2  DP8     2      15.890  18.780  30.390  1.00  0.00            
ATOM    171  H3  DP8     2      15.480  17.380  29.410  1.00  0.00            
ATOM    172  H4  DP8     2      13.150  18.690  31.930  1.00  0.00            
ATOM    173  H5  DP8     2      14.650  18.940  32.720  1.00  0.00            
ATOM    174  H6  DP8     2      12.570  16.640  33.050  1.00  0.00            
ATOM    175  H7  DP8     2      13.020  17.760  34.290  1.00  0.00            
ATOM    176  H8  DP8     2      15.280  16.760  34.520  1.00  0.00            
ATOM    177  H9  DP8     2      13.230  14.680  34.120  1.00  0.00            
ATOM    178  H10 DP8     2      14.150  17.200  36.710  1.00  0.00            
ATOM    179  H11 DP8     2      12.510  17.960  38.460  1.00  0.00            
ATOM    180  H12 DP8     2      10.390  16.850  38.640  1.00  0.00            
ATOM    181  H13 DP8     2       9.780  14.820  37.180  1.00  0.00            
ATOM    182  H14 DP8     2      11.460  14.120  35.460  1.00  0.00            
ATOM    183  H15 DP8     2      16.160  15.500  36.580  1.00  0.00            
ATOM    184  H16 DP8     2      17.460  13.740  37.600  1.00  0.00            
ATOM    185  H17 DP8     2      14.670  10.780  35.980  1.00  0.00            
ATOM    186  H18 DP8     2      13.460  12.630  34.910  1.00  0.00            
ATOM    187  H19 DP8     2      14.430  14.870  32.290  1.00  0.00            
ATOM    188  H20 DP8     2      15.930  14.830  33.230  1.00  0.00            
ATOM    189  H21 DP8     2      16.480  17.010  32.240  1.00  0.00            
ATOM    190  H22 DP8     2      16.200  15.830  30.980  1.00  0.00            
TER
ENDMDL
MODEL        1
ATOM      1  C1  BCD     1      11.320  11.480  38.640  1.00  0.00            
ATOM      2  O1  BCD     1      11.450  11.510  37.200  1.00  0.00            
ATOM      3  C2  BCD     1      11.170  12.920  39.140  1.00  0.00            
ATOM      4  O2  BCD     1      10.150  13.630  38.450  1.00  0.00            
ATOM      5  C3  BCD     1      12.500  13.660  39.200  1.00  0.00            
ATOM      6  O3  BCD     1      12.400  14.820  40.030  1.00  0.00            
ATOM      7  C4  BCD     1      13.690  12.840  39.730  1.00  0.00            
ATOM      8  C5  BCD     1      13.720  11.420  39.120  1.00  0.00            
ATOM      9  O4  BCD     1      12.360  10.800  39.260  1.00  0.00            
ATOM     10  C6  BCD     1      14.740  10.440  39.740  1.00  0.00            
ATOM     11  O5  BCD     1      14.410  10.170  41.060  1.00  0.00            
ATOM     12  H1  BCD     1      10.380  10.980  38.890  1.00  0.00            
ATOM     13  H2  BCD     1      10.860  12.920  40.190  1.00  0.00            
ATOM     14  H3  BCD     1      10.130  14.520  38.830  1.00  0.00            
ATOM     15  H4  BCD     1      12.730  13.950  38.160  1.00  0.00            
ATOM     16  H5  BCD     1      13.220  15.300  40.140  1.00  0.00            
ATOM     17  H6  BCD     1      13.550  12.690  40.810  1.00  0.00            
ATOM     18  H7  BCD     1      13.920  11.420  38.040  1.00  0.00            
ATOM     19  H8  BCD     1      14.770   9.510  39.150  1.00  0.00            
ATOM     20  H9  BCD     1      15.770  10.820  39.710  1.00  0.00            
ATOM     21  H10 BCD     1      14.540  10.940  41.630  1.00  0.00            
ATOM     22  C7  BCD     1      10.450   9.870  33.500  1.00  0.00            
ATOM     23  O6  BCD     1      11.750  10.250  33.020  1.00  0.00            
ATOM     24  C8  BCD     1       9.610  11.060  33.920  1.00  0.00            
ATOM     25  O7  BCD     1       9.270  11.840  32.810  1.00  0.00            
ATOM     26  C9  BCD     1      10.330  11.750  35.150  1.00  0.00            
ATOM     27  O8  BCD     1       9.640  12.880  35.760  1.00  0.00            
ATOM     28  C10 BCD     1      10.520  10.820  36.320  1.00  0.00            
ATOM     29  C11 BCD     1      11.220   9.580  35.790  1.00  0.00            
ATOM     30  O9  BCD     1      10.580   9.060  34.610  1.00  0.00            
ATOM     31  C12 BCD     1      11.410   8.500  36.780  1.00  0.00            
ATOM     32  O10 BCD     1      10.230   8.170  37.430  1.00  0.00            
ATOM     33  H11 BCD     1      10.010   9.250  32.710  1.00  0.00            
ATOM     34  H12 BCD     1       8.680  10.650  34.340  1.00  0.00            
ATOM     35  H13 BCD     1      10.040  12.260  32.400  1.00  0.00            
ATOM     36  H14 BCD     1      11.270  12.070  34.680  1.00  0.00            
ATOM     37  H15 BCD     1      10.080  13.120  36.580  1.00  0.00            
ATOM     38  H16 BCD     1       9.540  10.670  36.790  1.00  0.00            
ATOM     39  H17 BCD     1      12.260   9.810  35.510  1.00  0.00            
ATOM     40  H18 BCD     1      11.690   7.590  36.230  1.00  0.00            
ATOM     41  H19 BCD     1      12.120   8.830  37.540  1.00  0.00            
ATOM     42  H20 BCD     1       9.530   8.060  36.790  1.00  0.00            
ATOM     43  C13 BCD     1      14.020  10.870  29.780  1.00  0.00            
ATOM     44  O11 BCD     1      15.200  11.080  30.610  1.00  0.00            
ATOM     45  C14 BCD     1      13.080  12.000  29.980  1.00  0.00            
ATOM     46  O12 BCD     1      13.740  13.220  29.650  1.00  0.00            
ATOM     47  C15 BCD     1      12.410  11.880  31.360  1.00  0.00            
ATOM     48  O13 BCD     1      11.360  12.800  31.610  1.00  0.00            
ATOM     49  C16 BCD     1      11.870  10.460  31.620  1.00  0.00            
ATOM     50  C17 BCD     1      12.870   9.380  31.230  1.00  0.00            
ATOM     51  O14 BCD     1      13.460   9.600  29.940  1.00  0.00            
ATOM     52  C18 BCD     1      12.380   7.940  31.290  1.00  0.00            
ATOM     53  O15 BCD     1      11.510   7.640  30.220  1.00  0.00            
ATOM     54  H21 BCD     1      14.430  10.940  28.770  1.00  0.00            
ATOM     55  H22 BCD     1      12.270  11.830  29.250  1.00  0.00            
ATOM     56  H23 BCD     1      13.110  13.930  29.510  1.00  0.00            
ATOM     57  H24 BCD     1      13.290  11.960  32.010  1.00  0.00            
ATOM     58  H25 BCD     1      11.600  13.610  31.160  1.00  0.00            
ATOM     59  H26 BCD     1      10.910  10.390  31.110  1.00  0.00            
ATOM     60  H27 BCD     1      13.770   9.440  31.860  1.00  0.00            
ATOM     61  H28 BCD     1      13.260   7.320  31.090  1.00  0.00            
ATOM     62  H29 BCD     1      12.030   7.680  32.300  1.00  0.00            
ATOM     63  H30 BCD     1      11.180   6.750  30.380  1.00  0.00            
ATOM     64  C19 BCD     1      19.330  11.450  30.240  1.00  0.00            
ATOM     65  O16 BCD     1      19.160  12.430  31.290  1.00  0.00            
ATOM     66  C20 BCD     1      18.410  11.920  29.110  1.00  0.00            
ATOM     67  O17 BCD     1      18.810  13.250  28.640  1.00  0.00            
ATOM     68  C21 BCD     1      16.950  12.080  29.510  1.00  0.00            
ATOM     69  O18 BCD     1      16.140  12.570  28.380  1.00  0.00            
ATOM     70  C22 BCD     1      16.450  10.780  30.090  1.00  0.00            
ATOM     71  C23 BCD     1      17.450  10.240  31.180  1.00  0.00            
ATOM     72  O19 BCD     1      18.750  10.260  30.610  1.00  0.00            
ATOM     73  C24 BCD     1      16.970   8.870  31.640  1.00  0.00            
ATOM     74  O20 BCD     1      16.790   7.920  30.550  1.00  0.00            
ATOM     75  H31 BCD     1      20.350  11.190  29.940  1.00  0.00            
ATOM     76  H32 BCD     1      18.490  11.330  28.190  1.00  0.00            
ATOM     77  H33 BCD     1      18.180  13.490  27.950  1.00  0.00            
ATOM     78  H34 BCD     1      16.890  12.830  30.310  1.00  0.00            
ATOM     79  H35 BCD     1      15.250  12.680  28.720  1.00  0.00            
ATOM     80  H36 BCD     1      16.320  10.010  29.310  1.00  0.00            
ATOM     81  H37 BCD     1      17.420  10.890  32.060  1.00  0.00            
ATOM     82  H38 BCD     1      17.430   8.470  32.550  1.00  0.00            
ATOM     83  H39 BCD     1      15.920   8.930  31.940  1.00  0.00            
ATOM     84  H40 BCD     1      17.580   8.080  30.020  1.00  0.00            
ATOM     85  C25 BCD     1      21.780  14.330  33.900  1.00  0.00            
ATOM     86  O21 BCD     1      20.760  14.630  34.800  1.00  0.00            
ATOM     87  C26 BCD     1      21.480  14.990  32.590  1.00  0.00            
ATOM     88  O22 BCD     1      21.440  16.410  32.620  1.00  0.00            
ATOM     89  C27 BCD     1      20.270  14.430  31.880  1.00  0.00            
ATOM     90  O23 BCD     1      20.140  14.870  30.500  1.00  0.00            
ATOM     91  C28 BCD     1      20.360  12.890  31.830  1.00  0.00            
ATOM     92  C29 BCD     1      20.500  12.340  33.170  1.00  0.00            
ATOM     93  O24 BCD     1      21.740  12.930  33.690  1.00  0.00            
ATOM     94  C30 BCD     1      20.650  10.800  33.230  1.00  0.00            
ATOM     95  O25 BCD     1      21.060  10.350  34.500  1.00  0.00            
ATOM     96  H41 BCD     1      22.760  14.520  34.350  1.00  0.00            
ATOM     97  H42 BCD     1      22.320  14.580  32.000  1.00  0.00            
ATOM     98  H43 BCD     1      22.070  16.630  31.930  1.00  0.00            
ATOM     99  H44 BCD     1      19.350  14.750  32.380  1.00  0.00            
ATOM    100  H45 BCD     1      19.610  14.180  30.090  1.00  0.00            
ATOM    101  H46 BCD     1      21.250  12.520  31.300  1.00  0.00            
ATOM    102  H47 BCD     1      19.630  12.600  33.780  1.00  0.00            
ATOM    103  H48 BCD     1      19.680  10.340  32.990  1.00  0.00            
ATOM    104  H49 BCD     1      21.440  10.530  32.520  1.00  0.00            
ATOM    105  H50 BCD     1      21.040   9.390  34.470  1.00  0.00            
ATOM    106  C31 BCD     1      19.850  16.360  38.220  1.00  0.00            
ATOM    107  O26 BCD     1      18.950  15.360  38.130  1.00  0.00            
ATOM    108  C32 BCD     1      19.740  17.400  37.050  1.00  0.00            
ATOM    109  O27 BCD     1      18.530  18.050  37.150  1.00  0.00            
ATOM    110  C33 BCD     1      19.840  16.600  35.800  1.00  0.00            
ATOM    111  C34 BCD     1      21.120  15.650  35.800  1.00  0.00            
ATOM    112  C35 BCD     1      21.440  14.980  37.120  1.00  0.00            
ATOM    113  O28 BCD     1      21.160  15.770  38.280  1.00  0.00            
ATOM    114  C36 BCD     1      22.970  14.660  37.200  1.00  0.00            
ATOM    115  O29 BCD     1      23.650  15.990  37.210  1.00  0.00            
ATOM    116  O30 BCD     1      19.970  17.510  34.690  1.00  0.00            
ATOM    117  H51 BCD     1      19.680  16.870  39.180  1.00  0.00            
ATOM    118  H52 BCD     1      20.590  18.090  36.990  1.00  0.00            
ATOM    119  H53 BCD     1      18.500  18.880  36.670  1.00  0.00            
ATOM    120  H54 BCD     1      18.950  15.960  35.670  1.00  0.00            
ATOM    121  H55 BCD     1      20.290  17.020  33.930  1.00  0.00            
ATOM    122  H56 BCD     1      21.900  16.310  35.410  1.00  0.00            
ATOM    123  H57 BCD     1      20.940  14.010  37.150  1.00  0.00            
ATOM    124  H58 BCD     1      23.230  14.060  38.070  1.00  0.00            
ATOM    125  H59 BCD     1      23.250  14.010  36.360  1.00  0.00            
ATOM    126  H60 BCD     1      23.040  16.630  37.590  1.00  0.00            
ATOM    127  C37 BCD     1      15.740  13.850  40.450  1.00  0.00            
ATOM    128  O31 BCD     1      14.880  13.510  39.350  1.00  0.00            
ATOM    129  C38 BCD     1      16.060  15.380  40.500  1.00  0.00            
ATOM    130  O32 BCD     1      14.910  16.220  40.430  1.00  0.00            
ATOM    131  C39 BCD     1      16.920  15.870  39.340  1.00  0.00            
ATOM    132  O33 BCD     1      17.280  17.260  39.510  1.00  0.00            
ATOM    133  C40 BCD     1      18.210  15.120  39.350  1.00  0.00            
ATOM    134  C41 BCD     1      17.920  13.580  39.400  1.00  0.00            
ATOM    135  O34 BCD     1      16.970  13.110  40.410  1.00  0.00            
ATOM    136  C42 BCD     1      19.180  12.780  39.570  1.00  0.00            
ATOM    137  O35 BCD     1      19.660  13.030  40.830  1.00  0.00            
ATOM    138  H61 BCD     1      15.210  13.670  41.400  1.00  0.00            
ATOM    139  H62 BCD     1      16.560  15.610  41.450  1.00  0.00            
ATOM    140  H63 BCD     1      15.300  17.090  40.360  1.00  0.00            
ATOM    141  H64 BCD     1      16.270  15.590  38.500  1.00  0.00            
ATOM    142  H65 BCD     1      17.730  17.580  38.720  1.00  0.00            
ATOM    143  H66 BCD     1      18.750  15.510  40.220  1.00  0.00            
ATOM    144  H67 BCD     1      17.510  13.310  38.420  1.00  0.00            
ATOM    145  H68 BCD     1      18.850  11.730  39.580  1.00  0.00            
ATOM    146  H69 BCD     1      19.890  12.960  38.760  1.00  0.00            
ATOM    147  H70 BCD     1      18.880  13.100  41.390  1.00  0.00            
ATOM    148  C1  DP8     2      15.760  17.350  29.030  1.00  0.00            
ATOM    149  N1  DP8     2      15.340  16.580  30.180  1.00  0.00            
ATOM    150  C2  DP8     2      14.790  17.320  31.320  1.00  0.00            
ATOM    151  C3  DP8     2      14.240  16.400  32.420  1.00  0.00            
ATOM    152  N2  DP8     2      15.170  15.440  33.060  1.00  0.00            
ATOM    153  C4  DP8     2      14.470  14.500  34.060  1.00  0.00            
ATOM    154  C5  DP8     2      13.770  15.270  35.200  1.00  0.00            
ATOM    155  C6  DP8     2      14.400  16.030  36.230  1.00  0.00            
ATOM    156  C7  DP8     2      13.630  16.590  37.260  1.00  0.00            
ATOM    157  C8  DP8     2      12.230  16.410  37.210  1.00  0.00            
ATOM    158  C9  DP8     2      11.590  15.800  36.190  1.00  0.00            
ATOM    159  C10 DP8     2      12.380  15.200  35.160  1.00  0.00            
ATOM    160  C11 DP8     2      15.330  13.360  34.620  1.00  0.00            
ATOM    161  C12 DP8     2      16.660  13.550  34.930  1.00  0.00            
ATOM    162  C13 DP8     2      17.390  12.420  35.510  1.00  0.00            
ATOM    163  C14 DP8     2      16.790  11.140  35.470  1.00  0.00            
ATOM    164  Cl1 DP8     2      17.710   9.750  35.800  1.00  0.00            
ATOM    165  C15 DP8     2      15.480  10.970  35.080  1.00  0.00            
ATOM    166  C16 DP8     2      14.700  12.050  34.720  1.00  0.00            
ATOM    167  C17 DP8     2      15.650  14.630  31.780  1.00  0.00            
ATOM    168  C18 DP8     2      16.290  15.500  30.590  1.00  0.00            
ATOM    169  H1  DP8     2      15.000  18.090  28.770  1.00  0.00            
ATOM    170  H2  DP8     2      16.620  17.980  29.270  1.00  0.00            
ATOM    171  H3  DP8     2      16.020  16.650  28.230  1.00  0.00            
ATOM    172  H4  DP8     2      13.930  17.890  30.950  1.00  0.00            
ATOM    173  H5  DP8     2      15.600  17.900  31.780  1.00  0.00            
ATOM    174  H6  DP8     2      13.350  15.890  32.040  1.00  0.00            
ATOM    175  H7  DP8     2      13.960  17.100  33.210  1.00  0.00            
ATOM    176  H8  DP8     2      15.940  15.940  33.530  1.00  0.00            
ATOM    177  H9  DP8     2      13.700  13.990  33.490  1.00  0.00            
ATOM    178  H10 DP8     2      15.480  16.100  36.230  1.00  0.00            
ATOM    179  H11 DP8     2      14.040  17.340  37.930  1.00  0.00            
ATOM    180  H12 DP8     2      11.630  16.820  38.020  1.00  0.00            
ATOM    181  H13 DP8     2      10.520  15.700  36.020  1.00  0.00            
ATOM    182  H14 DP8     2      11.910  14.590  34.390  1.00  0.00            
ATOM    183  H15 DP8     2      17.140  14.520  34.990  1.00  0.00            
ATOM    184  H16 DP8     2      18.410  12.530  35.870  1.00  0.00            
ATOM    185  H17 DP8     2      14.960  10.040  35.300  1.00  0.00            
ATOM    186  H18 DP8     2      13.630  11.940  34.580  1.00  0.00            
ATOM    187  H19 DP8     2      14.780  14.070  31.430  1.00  0.00            
ATOM    188  H20 DP8     2      16.300  13.850  32.180  1.00  0.00            
ATOM    189  H21 DP8     2      17.330  15.820  30.770  1.00  0.00            
ATOM    190  H22 DP8     2      16.550  14.830  29.760  1.00  0.00            
TER
ENDMDL
MODEL        1
ATOM      1  C1  BCD     1      12.070  11.020  36.340  1.00  0.00            
ATOM      2  O1  BCD     1      12.740  11.320  35.150  1.00  0.00            
ATOM      3  C2  BCD     1      11.080  12.150  36.810  1.00  0.00            
ATOM      4  O2  BCD     1      10.090  12.330  35.770  1.00  0.00            
ATOM      5  C3  BCD     1      11.800  13.420  37.120  1.00  0.00            
ATOM      6  O3  BCD     1      10.930  14.340  37.780  1.00  0.00            
ATOM      7  C4  BCD     1      13.020  13.180  38.060  1.00  0.00            
ATOM      8  C5  BCD     1      13.930  12.020  37.590  1.00  0.00            
ATOM      9  O4  BCD     1      13.160  10.830  37.270  1.00  0.00            
ATOM     10  C6  BCD     1      15.060  11.580  38.490  1.00  0.00            
ATOM     11  O5  BCD     1      14.710  11.180  39.810  1.00  0.00            
ATOM     12  H1  BCD     1      11.490  10.100  36.290  1.00  0.00            
ATOM     13  H2  BCD     1      10.660  11.720  37.730  1.00  0.00            
ATOM     14  H3  BCD     1      10.470  12.430  34.890  1.00  0.00            
ATOM     15  H4  BCD     1      12.100  13.900  36.180  1.00  0.00            
ATOM     16  H5  BCD     1      10.040  14.290  37.430  1.00  0.00            
ATOM     17  H6  BCD     1      12.630  12.960  39.060  1.00  0.00            
ATOM     18  H7  BCD     1      14.380  12.420  36.670  1.00  0.00            
ATOM     19  H8  BCD     1      15.430  10.740  37.880  1.00  0.00            
ATOM     20  H9  BCD     1      15.750  12.420  38.540  1.00  0.00            
ATOM     21  H10 BCD     1      15.500  11.220  40.350  1.00  0.00            
ATOM     22  C7  BCD     1      12.810   9.860  31.240  1.00  0.00            
ATOM     23  O6  BCD     1      14.100  10.440  31.120  1.00  0.00            
ATOM     24  C8  BCD     1      11.780  10.940  31.480  1.00  0.00            
ATOM     25  O7  BCD     1      11.880  11.970  30.420  1.00  0.00            
ATOM     26  C9  BCD     1      12.090  11.600  32.800  1.00  0.00            
ATOM     27  O8  BCD     1      11.070  12.560  33.180  1.00  0.00            
ATOM     28  C10 BCD     1      12.320  10.590  33.960  1.00  0.00            
ATOM     29  C11 BCD     1      13.300   9.620  33.640  1.00  0.00            
ATOM     30  O9  BCD     1      12.840   9.030  32.460  1.00  0.00            
ATOM     31  C12 BCD     1      13.490   8.410  34.510  1.00  0.00            
ATOM     32  O10 BCD     1      12.240   7.680  34.450  1.00  0.00            
ATOM     33  H11 BCD     1      12.530   9.250  30.370  1.00  0.00            
ATOM     34  H12 BCD     1      10.790  10.480  31.590  1.00  0.00            
ATOM     35  H13 BCD     1      11.580  12.820  30.740  1.00  0.00            
ATOM     36  H14 BCD     1      13.040  12.120  32.660  1.00  0.00            
ATOM     37  H15 BCD     1      10.920  13.270  32.550  1.00  0.00            
ATOM     38  H16 BCD     1      11.340  10.080  34.010  1.00  0.00            
ATOM     39  H17 BCD     1      14.260  10.130  33.520  1.00  0.00            
ATOM     40  H18 BCD     1      14.390   7.940  34.080  1.00  0.00            
ATOM     41  H19 BCD     1      13.710   8.640  35.570  1.00  0.00            
ATOM     42  H20 BCD     1      12.150   7.040  33.730  1.00  0.00            
ATOM     43  C13 BCD     1      16.990  10.930  28.060  1.00  0.00            
ATOM     44  O11 BCD     1      17.190  12.150  28.810  1.00  0.00            
ATOM     45  C14 BCD     1      15.510  10.980  27.600  1.00  0.00            
ATOM     46  O12 BCD     1      15.450  12.080  26.720  1.00  0.00            
ATOM     47  C15 BCD     1      14.540  11.180  28.780  1.00  0.00            
ATOM     48  O13 BCD     1      13.170  11.340  28.290  1.00  0.00            
ATOM     49  C16 BCD     1      14.790  10.100  29.880  1.00  0.00            
ATOM     50  C17 BCD     1      16.260   9.910  30.210  1.00  0.00            
ATOM     51  O14 BCD     1      16.980   9.860  28.940  1.00  0.00            
ATOM     52  C18 BCD     1      16.550   8.650  30.970  1.00  0.00            
ATOM     53  O15 BCD     1      17.820   8.560  31.670  1.00  0.00            
ATOM     54  H21 BCD     1      17.650  10.690  27.210  1.00  0.00            
ATOM     55  H22 BCD     1      15.250  10.140  26.950  1.00  0.00            
ATOM     56  H23 BCD     1      14.520  12.260  26.540  1.00  0.00            
ATOM     57  H24 BCD     1      14.810  12.080  29.350  1.00  0.00            
ATOM     58  H25 BCD     1      12.590  11.590  29.010  1.00  0.00            
ATOM     59  H26 BCD     1      14.390   9.130  29.530  1.00  0.00            
ATOM     60  H27 BCD     1      16.660  10.810  30.690  1.00  0.00            
ATOM     61  H28 BCD     1      15.820   8.450  31.760  1.00  0.00            
ATOM     62  H29 BCD     1      16.470   7.810  30.260  1.00  0.00            
ATOM     63  H30 BCD     1      17.590   8.430  32.590  1.00  0.00            
ATOM     64  C19 BCD     1      20.280  14.820  29.150  1.00  0.00            
ATOM     65  O16 BCD     1      19.760  15.540  30.230  1.00  0.00            
ATOM     66  C20 BCD     1      19.320  15.050  27.910  1.00  0.00            
ATOM     67  O17 BCD     1      18.990  16.380  27.630  1.00  0.00            
ATOM     68  C21 BCD     1      18.040  14.250  28.200  1.00  0.00            
ATOM     69  O18 BCD     1      17.170  14.270  27.130  1.00  0.00            
ATOM     70  C22 BCD     1      18.380  12.810  28.470  1.00  0.00            
ATOM     71  C23 BCD     1      19.330  12.570  29.680  1.00  0.00            
ATOM     72  O19 BCD     1      20.450  13.430  29.480  1.00  0.00            
ATOM     73  C24 BCD     1      19.800  11.130  30.000  1.00  0.00            
ATOM     74  O20 BCD     1      20.950  11.030  30.880  1.00  0.00            
ATOM     75  H31 BCD     1      21.220  15.250  28.810  1.00  0.00            
ATOM     76  H32 BCD     1      19.950  14.610  27.130  1.00  0.00            
ATOM     77  H33 BCD     1      18.490  16.430  26.810  1.00  0.00            
ATOM     78  H34 BCD     1      17.610  14.730  29.090  1.00  0.00            
ATOM     79  H35 BCD     1      16.670  13.450  27.050  1.00  0.00            
ATOM     80  H36 BCD     1      18.870  12.370  27.590  1.00  0.00            
ATOM     81  H37 BCD     1      18.880  12.960  30.610  1.00  0.00            
ATOM     82  H38 BCD     1      19.000  10.510  30.430  1.00  0.00            
ATOM     83  H39 BCD     1      19.970  10.530  29.100  1.00  0.00            
ATOM     84  H40 BCD     1      21.620  11.510  30.390  1.00  0.00            
ATOM     85  C25 BCD     1      20.530  18.050  33.250  1.00  0.00            
ATOM     86  O21 BCD     1      19.580  17.370  34.050  1.00  0.00            
ATOM     87  C26 BCD     1      19.820  18.720  32.040  1.00  0.00            
ATOM     88  O22 BCD     1      18.840  19.660  32.520  1.00  0.00            
ATOM     89  C27 BCD     1      19.360  17.550  31.160  1.00  0.00            
ATOM     90  O23 BCD     1      18.790  18.050  29.930  1.00  0.00            
ATOM     91  C28 BCD     1      20.470  16.580  30.820  1.00  0.00            
ATOM     92  C29 BCD     1      21.220  16.070  32.070  1.00  0.00            
ATOM     93  O24 BCD     1      21.600  17.230  32.850  1.00  0.00            
ATOM     94  C30 BCD     1      22.260  15.130  31.810  1.00  0.00            
ATOM     95  O25 BCD     1      23.250  15.590  30.950  1.00  0.00            
ATOM     96  H41 BCD     1      20.930  18.830  33.920  1.00  0.00            
ATOM     97  H42 BCD     1      20.630  19.190  31.480  1.00  0.00            
ATOM     98  H43 BCD     1      18.420  19.900  31.690  1.00  0.00            
ATOM     99  H44 BCD     1      18.590  16.960  31.670  1.00  0.00            
ATOM    100  H45 BCD     1      18.960  17.520  29.150  1.00  0.00            
ATOM    101  H46 BCD     1      21.140  17.080  30.110  1.00  0.00            
ATOM    102  H47 BCD     1      20.480  15.470  32.610  1.00  0.00            
ATOM    103  H48 BCD     1      22.840  14.810  32.680  1.00  0.00            
ATOM    104  H49 BCD     1      21.860  14.280  31.240  1.00  0.00            
ATOM    105  H50 BCD     1      24.030  15.020  30.940  1.00  0.00            
ATOM    106  C31 BCD     1      18.500  17.190  38.000  1.00  0.00            
ATOM    107  O26 BCD     1      17.210  16.840  37.640  1.00  0.00            
ATOM    108  C32 BCD     1      18.750  18.620  37.480  1.00  0.00            
ATOM    109  O27 BCD     1      17.750  19.540  37.890  1.00  0.00            
ATOM    110  C33 BCD     1      18.680  18.510  35.850  1.00  0.00            
ATOM    111  C34 BCD     1      19.700  17.440  35.450  1.00  0.00            
ATOM    112  C35 BCD     1      19.540  16.050  36.060  1.00  0.00            
ATOM    113  O28 BCD     1      19.320  16.150  37.420  1.00  0.00            
ATOM    114  C36 BCD     1      20.740  15.110  35.860  1.00  0.00            
ATOM    115  O29 BCD     1      20.330  14.020  35.160  1.00  0.00            
ATOM    116  O30 BCD     1      18.800  19.870  35.320  1.00  0.00            
ATOM    117  H51 BCD     1      18.680  17.180  39.080  1.00  0.00            
ATOM    118  H52 BCD     1      19.760  18.870  37.830  1.00  0.00            
ATOM    119  H53 BCD     1      17.840  20.270  37.270  1.00  0.00            
ATOM    120  H54 BCD     1      17.670  18.130  35.660  1.00  0.00            
ATOM    121  H55 BCD     1      19.010  19.800  34.390  1.00  0.00            
ATOM    122  H56 BCD     1      20.680  17.740  35.860  1.00  0.00            
ATOM    123  H57 BCD     1      18.750  15.490  35.550  1.00  0.00            
ATOM    124  H58 BCD     1      21.470  15.630  35.220  1.00  0.00            
ATOM    125  H59 BCD     1      21.170  14.880  36.840  1.00  0.00            
ATOM    126  H60 BCD     1      19.650  13.480  35.580  1.00  0.00            
ATOM    127  C37 BCD     1      13.970  15.070  39.240  1.00  0.00            
ATOM    128  O31 BCD     1      13.750  14.390  37.970  1.00  0.00            
ATOM    129  C38 BCD     1      13.880  16.600  39.140  1.00  0.00            
ATOM    130  O32 BCD     1      12.510  16.860  38.590  1.00  0.00            
ATOM    131  C39 BCD     1      15.060  17.090  38.260  1.00  0.00            
ATOM    132  O33 BCD     1      15.140  18.500  38.380  1.00  0.00            
ATOM    133  C40 BCD     1      16.370  16.530  38.740  1.00  0.00            
ATOM    134  C41 BCD     1      16.300  14.980  38.970  1.00  0.00            
ATOM    135  O34 BCD     1      15.210  14.700  39.850  1.00  0.00            
ATOM    136  C42 BCD     1      17.550  14.420  39.690  1.00  0.00            
ATOM    137  O35 BCD     1      17.740  15.140  40.870  1.00  0.00            
ATOM    138  H61 BCD     1      13.150  14.770  39.890  1.00  0.00            
ATOM    139  H62 BCD     1      14.060  17.020  40.140  1.00  0.00            
ATOM    140  H63 BCD     1      12.170  16.030  38.270  1.00  0.00            
ATOM    141  H64 BCD     1      14.860  16.680  37.260  1.00  0.00            
ATOM    142  H65 BCD     1      16.010  18.760  38.060  1.00  0.00            
ATOM    143  H66 BCD     1      16.620  16.990  39.700  1.00  0.00            
ATOM    144  H67 BCD     1      16.130  14.450  38.020  1.00  0.00            
ATOM    145  H68 BCD     1      17.360  13.370  39.970  1.00  0.00            
ATOM    146  H69 BCD     1      18.380  14.540  38.980  1.00  0.00            
ATOM    147  H70 BCD     1      16.900  15.350  41.300  1.00  0.00            
ATOM    148  C1  DP8     2      12.930  15.960  26.810  1.00  0.00            
ATOM    149  N1  DP8     2      13.060  15.860  28.300  1.00  0.00            
ATOM    150  C2  DP8     2      12.940  17.130  29.000  1.00  0.00            
ATOM    151  C3  DP8     2      12.900  16.950  30.520  1.00  0.00            
ATOM    152  N2  DP8     2      14.090  16.230  31.010  1.00  0.00            
ATOM    153  C4  DP8     2      14.040  15.930  32.470  1.00  0.00            
ATOM    154  C5  DP8     2      14.160  17.120  33.410  1.00  0.00            
ATOM    155  C6  DP8     2      15.220  17.960  33.280  1.00  0.00            
ATOM    156  C7  DP8     2      15.410  19.050  34.140  1.00  0.00            
ATOM    157  C8  DP8     2      14.520  19.280  35.240  1.00  0.00            
ATOM    158  C9  DP8     2      13.430  18.470  35.390  1.00  0.00            
ATOM    159  C10 DP8     2      13.280  17.320  34.520  1.00  0.00            
ATOM    160  C11 DP8     2      15.100  14.880  32.960  1.00  0.00            
ATOM    161  C12 DP8     2      16.420  14.950  32.550  1.00  0.00            
ATOM    162  C13 DP8     2      17.350  13.990  32.730  1.00  0.00            
ATOM    163  C14 DP8     2      17.010  12.860  33.540  1.00  0.00            
ATOM    164  Cl1 DP8     2      18.170  11.590  33.810  1.00  0.00            
ATOM    165  C15 DP8     2      15.670  12.770  34.040  1.00  0.00            
ATOM    166  C16 DP8     2      14.750  13.770  33.750  1.00  0.00            
ATOM    167  C17 DP8     2      14.140  14.910  30.250  1.00  0.00            
ATOM    168  C18 DP8     2      14.260  15.160  28.720  1.00  0.00            
ATOM    169  H1  DP8     2      11.940  16.400  26.620  1.00  0.00            
ATOM    170  H2  DP8     2      13.710  16.650  26.480  1.00  0.00            
ATOM    171  H3  DP8     2      12.910  14.930  26.420  1.00  0.00            
ATOM    172  H4  DP8     2      12.090  17.690  28.590  1.00  0.00            
ATOM    173  H5  DP8     2      13.780  17.750  28.690  1.00  0.00            
ATOM    174  H6  DP8     2      12.050  16.330  30.800  1.00  0.00            
ATOM    175  H7  DP8     2      12.660  17.910  30.970  1.00  0.00            
ATOM    176  H8  DP8     2      14.940  16.790  30.850  1.00  0.00            
ATOM    177  H9  DP8     2      13.100  15.380  32.580  1.00  0.00            
ATOM    178  H10 DP8     2      15.970  17.750  32.520  1.00  0.00            
ATOM    179  H11 DP8     2      16.300  19.640  33.950  1.00  0.00            
ATOM    180  H12 DP8     2      14.680  20.120  35.920  1.00  0.00            
ATOM    181  H13 DP8     2      12.700  18.730  36.150  1.00  0.00            
ATOM    182  H14 DP8     2      12.500  16.560  34.600  1.00  0.00            
ATOM    183  H15 DP8     2      16.780  15.820  32.010  1.00  0.00            
ATOM    184  H16 DP8     2      18.340  13.990  32.290  1.00  0.00            
ATOM    185  H17 DP8     2      15.360  11.940  34.660  1.00  0.00            
ATOM    186  H18 DP8     2      13.780  13.670  34.230  1.00  0.00            
ATOM    187  H19 DP8     2      13.160  14.430  30.380  1.00  0.00            
ATOM    188  H20 DP8     2      14.980  14.300  30.590  1.00  0.00            
ATOM    189  H21 DP8     2      15.200  15.680  28.490  1.00  0.00            
ATOM    190  H22 DP8     2      14.220  14.170  28.230  1.00  0.00            
TER
ENDMDL
MODEL        1
ATOM      1  C1  BCD     1      12.000  17.460  32.320  1.00  0.00            
ATOM      2  O1  BCD     1      12.210  17.270  30.930  1.00  0.00            
ATOM      3  C2  BCD     1      12.480  18.830  32.740  1.00  0.00            
ATOM      4  O2  BCD     1      11.780  19.820  32.020  1.00  0.00            
ATOM      5  C3  BCD     1      13.960  19.110  32.690  1.00  0.00            
ATOM      6  O3  BCD     1      14.310  20.410  33.200  1.00  0.00            
ATOM      7  C4  BCD     1      14.670  18.000  33.400  1.00  0.00            
ATOM      8  C5  BCD     1      14.260  16.630  32.790  1.00  0.00            
ATOM      9  O4  BCD     1      12.840  16.500  32.990  1.00  0.00            
ATOM     10  C6  BCD     1      14.830  15.430  33.540  1.00  0.00            
ATOM     11  O5  BCD     1      14.760  15.470  34.940  1.00  0.00            
ATOM     12  H1  BCD     1      10.970  17.440  32.670  1.00  0.00            
ATOM     13  H2  BCD     1      12.210  18.990  33.800  1.00  0.00            
ATOM     14  H3  BCD     1      11.970  20.690  32.370  1.00  0.00            
ATOM     15  H4  BCD     1      14.220  19.190  31.620  1.00  0.00            
ATOM     16  H5  BCD     1      15.220  20.650  33.020  1.00  0.00            
ATOM     17  H6  BCD     1      14.330  17.930  34.450  1.00  0.00            
ATOM     18  H7  BCD     1      14.570  16.500  31.740  1.00  0.00            
ATOM     19  H8  BCD     1      14.360  14.490  33.260  1.00  0.00            
ATOM     20  H9  BCD     1      15.890  15.450  33.260  1.00  0.00            
ATOM     21  H10 BCD     1      14.980  14.590  35.270  1.00  0.00            
ATOM     22  C7  BCD     1      10.790  15.170  27.670  1.00  0.00            
ATOM     23  O6  BCD     1      12.210  15.060  27.370  1.00  0.00            
ATOM     24  C8  BCD     1      10.480  16.650  27.690  1.00  0.00            
ATOM     25  O7  BCD     1      10.830  17.300  26.460  1.00  0.00            
ATOM     26  C9  BCD     1      11.200  17.370  28.900  1.00  0.00            
ATOM     27  O8  BCD     1      10.880  18.820  29.130  1.00  0.00            
ATOM     28  C10 BCD     1      11.120  16.660  30.230  1.00  0.00            
ATOM     29  C11 BCD     1      11.370  15.140  30.020  1.00  0.00            
ATOM     30  O9  BCD     1      10.490  14.660  28.930  1.00  0.00            
ATOM     31  C12 BCD     1      10.930  14.450  31.240  1.00  0.00            
ATOM     32  O10 BCD     1      11.290  13.100  31.170  1.00  0.00            
ATOM     33  H11 BCD     1      10.220  14.600  26.930  1.00  0.00            
ATOM     34  H12 BCD     1       9.430  16.910  27.880  1.00  0.00            
ATOM     35  H13 BCD     1      10.110  17.900  26.230  1.00  0.00            
ATOM     36  H14 BCD     1      12.240  17.290  28.560  1.00  0.00            
ATOM     37  H15 BCD     1      11.450  19.130  29.830  1.00  0.00            
ATOM     38  H16 BCD     1      10.150  16.790  30.740  1.00  0.00            
ATOM     39  H17 BCD     1      12.410  14.840  29.840  1.00  0.00            
ATOM     40  H18 BCD     1      11.420  14.850  32.130  1.00  0.00            
ATOM     41  H19 BCD     1       9.850  14.520  31.430  1.00  0.00            
ATOM     42  H20 BCD     1      10.620  12.790  30.560  1.00  0.00            
ATOM     43  C13 BCD     1      14.900  12.810  25.290  1.00  0.00            
ATOM     44  O11 BCD     1      16.040  13.060  26.100  1.00  0.00            
ATOM     45  C14 BCD     1      14.380  14.110  24.690  1.00  0.00            
ATOM     46  O12 BCD     1      15.450  14.870  24.150  1.00  0.00            
ATOM     47  C15 BCD     1      13.710  14.990  25.730  1.00  0.00            
ATOM     48  O13 BCD     1      13.130  16.070  25.040  1.00  0.00            
ATOM     49  C16 BCD     1      12.660  14.170  26.450  1.00  0.00            
ATOM     50  C17 BCD     1      13.220  12.960  27.120  1.00  0.00            
ATOM     51  O14 BCD     1      13.860  12.180  26.050  1.00  0.00            
ATOM     52  C18 BCD     1      12.140  12.040  27.770  1.00  0.00            
ATOM     53  O15 BCD     1      11.040  11.870  26.780  1.00  0.00            
ATOM     54  H21 BCD     1      15.270  12.090  24.550  1.00  0.00            
ATOM     55  H22 BCD     1      13.650  13.810  23.930  1.00  0.00            
ATOM     56  H23 BCD     1      15.060  15.690  23.850  1.00  0.00            
ATOM     57  H24 BCD     1      14.490  15.410  26.380  1.00  0.00            
ATOM     58  H25 BCD     1      12.510  16.560  25.580  1.00  0.00            
ATOM     59  H26 BCD     1      11.850  13.860  25.770  1.00  0.00            
ATOM     60  H27 BCD     1      14.000  13.080  27.880  1.00  0.00            
ATOM     61  H28 BCD     1      12.700  11.100  27.790  1.00  0.00            
ATOM     62  H29 BCD     1      11.810  12.320  28.780  1.00  0.00            
ATOM     63  H30 BCD     1      11.500  11.780  25.940  1.00  0.00            
ATOM     64  C19 BCD     1      20.000  11.400  26.490  1.00  0.00            
ATOM     65  O16 BCD     1      20.380  12.600  27.170  1.00  0.00            
ATOM     66  C20 BCD     1      19.470  11.860  25.120  1.00  0.00            
ATOM     67  O17 BCD     1      20.490  12.530  24.360  1.00  0.00            
ATOM     68  C21 BCD     1      18.200  12.690  25.200  1.00  0.00            
ATOM     69  O18 BCD     1      17.840  12.850  23.810  1.00  0.00            
ATOM     70  C22 BCD     1      17.090  12.020  26.070  1.00  0.00            
ATOM     71  C23 BCD     1      17.720  11.690  27.490  1.00  0.00            
ATOM     72  O19 BCD     1      18.900  10.790  27.260  1.00  0.00            
ATOM     73  C24 BCD     1      16.660  11.080  28.360  1.00  0.00            
ATOM     74  O20 BCD     1      16.090   9.870  27.780  1.00  0.00            
ATOM     75  H31 BCD     1      20.850  10.740  26.270  1.00  0.00            
ATOM     76  H32 BCD     1      19.230  10.930  24.600  1.00  0.00            
ATOM     77  H33 BCD     1      20.160  12.800  23.500  1.00  0.00            
ATOM     78  H34 BCD     1      18.450  13.650  25.670  1.00  0.00            
ATOM     79  H35 BCD     1      17.180  13.540  23.750  1.00  0.00            
ATOM     80  H36 BCD     1      16.710  11.110  25.600  1.00  0.00            
ATOM     81  H37 BCD     1      18.010  12.630  27.970  1.00  0.00            
ATOM     82  H38 BCD     1      17.080  10.820  29.340  1.00  0.00            
ATOM     83  H39 BCD     1      15.840  11.800  28.430  1.00  0.00            
ATOM     84  H40 BCD     1      15.510   9.470  28.430  1.00  0.00            
ATOM     85  C25 BCD     1      23.440  14.010  29.590  1.00  0.00            
ATOM     86  O21 BCD     1      22.420  14.810  30.110  1.00  0.00            
ATOM     87  C26 BCD     1      23.590  14.280  28.060  1.00  0.00            
ATOM     88  O22 BCD     1      24.110  15.610  27.910  1.00  0.00            
ATOM     89  C27 BCD     1      22.210  14.080  27.360  1.00  0.00            
ATOM     90  O23 BCD     1      22.280  14.170  25.960  1.00  0.00            
ATOM     91  C28 BCD     1      21.720  12.630  27.660  1.00  0.00            
ATOM     92  C29 BCD     1      21.800  12.240  29.190  1.00  0.00            
ATOM     93  O24 BCD     1      23.060  12.620  29.690  1.00  0.00            
ATOM     94  C30 BCD     1      21.550  10.770  29.470  1.00  0.00            
ATOM     95  O25 BCD     1      22.380   9.990  28.540  1.00  0.00            
ATOM     96  H41 BCD     1      24.380  14.230  30.110  1.00  0.00            
ATOM     97  H42 BCD     1      24.240  13.540  27.570  1.00  0.00            
ATOM     98  H43 BCD     1      23.420  16.210  28.220  1.00  0.00            
ATOM     99  H44 BCD     1      21.480  14.790  27.770  1.00  0.00            
ATOM    100  H45 BCD     1      21.480  13.770  25.630  1.00  0.00            
ATOM    101  H46 BCD     1      22.370  11.970  27.070  1.00  0.00            
ATOM    102  H47 BCD     1      21.030  12.790  29.740  1.00  0.00            
ATOM    103  H48 BCD     1      21.720  10.510  30.520  1.00  0.00            
ATOM    104  H49 BCD     1      20.480  10.640  29.260  1.00  0.00            
ATOM    105  H50 BCD     1      23.270  10.360  28.490  1.00  0.00            
ATOM    106  C31 BCD     1      21.680  18.220  32.260  1.00  0.00            
ATOM    107  O26 BCD     1      20.420  17.710  32.410  1.00  0.00            
ATOM    108  C32 BCD     1      22.070  18.460  30.810  1.00  0.00            
ATOM    109  O27 BCD     1      21.220  19.380  30.220  1.00  0.00            
ATOM    110  C33 BCD     1      21.920  17.180  30.020  1.00  0.00            
ATOM    111  C34 BCD     1      22.760  16.050  30.670  1.00  0.00            
ATOM    112  C35 BCD     1      22.580  15.980  32.150  1.00  0.00            
ATOM    113  O28 BCD     1      22.620  17.270  32.790  1.00  0.00            
ATOM    114  C36 BCD     1      23.590  15.170  32.890  1.00  0.00            
ATOM    115  O29 BCD     1      24.880  15.560  32.510  1.00  0.00            
ATOM    116  O30 BCD     1      22.300  17.300  28.660  1.00  0.00            
ATOM    117  H51 BCD     1      21.790  19.110  32.900  1.00  0.00            
ATOM    118  H52 BCD     1      23.130  18.730  30.770  1.00  0.00            
ATOM    119  H53 BCD     1      21.360  19.360  29.270  1.00  0.00            
ATOM    120  H54 BCD     1      20.840  17.030  30.110  1.00  0.00            
ATOM    121  H55 BCD     1      21.490  17.640  28.270  1.00  0.00            
ATOM    122  H56 BCD     1      23.810  16.320  30.500  1.00  0.00            
ATOM    123  H57 BCD     1      21.590  15.580  32.400  1.00  0.00            
ATOM    124  H58 BCD     1      23.460  15.370  33.960  1.00  0.00            
ATOM    125  H59 BCD     1      23.330  14.130  32.660  1.00  0.00            
ATOM    126  H60 BCD     1      24.880  16.480  32.790  1.00  0.00            
ATOM    127  C37 BCD     1      16.810  18.800  34.270  1.00  0.00            
ATOM    128  O31 BCD     1      16.070  18.210  33.160  1.00  0.00            
ATOM    129  C38 BCD     1      17.740  19.890  33.690  1.00  0.00            
ATOM    130  O32 BCD     1      17.030  20.890  33.030  1.00  0.00            
ATOM    131  C39 BCD     1      18.810  19.370  32.750  1.00  0.00            
ATOM    132  O33 BCD     1      19.610  20.530  32.320  1.00  0.00            
ATOM    133  C40 BCD     1      19.610  18.300  33.440  1.00  0.00            
ATOM    134  C41 BCD     1      18.640  17.270  34.060  1.00  0.00            
ATOM    135  O34 BCD     1      17.650  17.780  34.890  1.00  0.00            
ATOM    136  C42 BCD     1      19.390  16.220  34.840  1.00  0.00            
ATOM    137  O35 BCD     1      20.050  16.760  35.970  1.00  0.00            
ATOM    138  H61 BCD     1      16.140  19.260  35.010  1.00  0.00            
ATOM    139  H62 BCD     1      18.230  20.420  34.510  1.00  0.00            
ATOM    140  H63 BCD     1      17.700  21.550  32.820  1.00  0.00            
ATOM    141  H64 BCD     1      18.400  18.920  31.840  1.00  0.00            
ATOM    142  H65 BCD     1      20.230  20.240  31.640  1.00  0.00            
ATOM    143  H66 BCD     1      20.110  18.690  34.340  1.00  0.00            
ATOM    144  H67 BCD     1      18.100  16.740  33.270  1.00  0.00            
ATOM    145  H68 BCD     1      18.620  15.700  35.410  1.00  0.00            
ATOM    146  H69 BCD     1      20.060  15.560  34.280  1.00  0.00            
ATOM    147  H70 BCD     1      20.760  16.160  36.200  1.00  0.00            
ATOM    148  C1  DP8     2      18.310  17.570  22.350  1.00  0.00            
ATOM    149  N1  DP8     2      17.580  17.280  23.630  1.00  0.00            
ATOM    150  C2  DP8     2      17.020  18.520  24.200  1.00  0.00            
ATOM    151  C3  DP8     2      16.420  18.280  25.600  1.00  0.00            
ATOM    152  N2  DP8     2      17.390  17.830  26.640  1.00  0.00            
ATOM    153  C4  DP8     2      16.610  17.610  27.930  1.00  0.00            
ATOM    154  C5  DP8     2      16.260  18.910  28.570  1.00  0.00            
ATOM    155  C6  DP8     2      17.230  19.700  29.190  1.00  0.00            
ATOM    156  C7  DP8     2      16.870  20.950  29.740  1.00  0.00            
ATOM    157  C8  DP8     2      15.530  21.390  29.800  1.00  0.00            
ATOM    158  C9  DP8     2      14.510  20.540  29.260  1.00  0.00            
ATOM    159  C10 DP8     2      14.890  19.350  28.590  1.00  0.00            
ATOM    160  C11 DP8     2      16.960  16.550  29.040  1.00  0.00            
ATOM    161  C12 DP8     2      18.280  16.240  29.450  1.00  0.00            
ATOM    162  C13 DP8     2      18.600  15.260  30.450  1.00  0.00            
ATOM    163  C14 DP8     2      17.550  14.450  30.940  1.00  0.00            
ATOM    164  Cl1 DP8     2      17.900  13.280  32.220  1.00  0.00            
ATOM    165  C15 DP8     2      16.230  14.630  30.460  1.00  0.00            
ATOM    166  C16 DP8     2      15.940  15.750  29.580  1.00  0.00            
ATOM    167  C17 DP8     2      17.970  16.500  26.110  1.00  0.00            
ATOM    168  C18 DP8     2      18.480  16.660  24.680  1.00  0.00            
ATOM    169  H1  DP8     2      19.080  16.830  22.080  1.00  0.00            
ATOM    170  H2  DP8     2      17.570  17.630  21.540  1.00  0.00            
ATOM    171  H3  DP8     2      18.940  18.470  22.460  1.00  0.00            
ATOM    172  H4  DP8     2      16.260  18.940  23.530  1.00  0.00            
ATOM    173  H5  DP8     2      17.800  19.280  24.310  1.00  0.00            
ATOM    174  H6  DP8     2      15.650  17.510  25.540  1.00  0.00            
ATOM    175  H7  DP8     2      15.890  19.150  25.990  1.00  0.00            
ATOM    176  H8  DP8     2      18.140  18.530  26.760  1.00  0.00            
ATOM    177  H9  DP8     2      15.580  17.340  27.690  1.00  0.00            
ATOM    178  H10 DP8     2      18.280  19.430  29.220  1.00  0.00            
ATOM    179  H11 DP8     2      17.640  21.590  30.180  1.00  0.00            
ATOM    180  H12 DP8     2      15.240  22.270  30.380  1.00  0.00            
ATOM    181  H13 DP8     2      13.460  20.790  29.420  1.00  0.00            
ATOM    182  H14 DP8     2      14.100  18.700  28.230  1.00  0.00            
ATOM    183  H15 DP8     2      19.020  16.920  29.030  1.00  0.00            
ATOM    184  H16 DP8     2      19.650  15.160  30.700  1.00  0.00            
ATOM    185  H17 DP8     2      15.410  14.020  30.820  1.00  0.00            
ATOM    186  H18 DP8     2      14.920  15.750  29.200  1.00  0.00            
ATOM    187  H19 DP8     2      17.230  15.700  26.210  1.00  0.00            
ATOM    188  H20 DP8     2      18.790  16.280  26.800  1.00  0.00            
ATOM    189  H21 DP8     2      19.430  17.190  24.830  1.00  0.00            
ATOM    190  H22 DP8     2      18.810  15.680  24.290  1.00  0.00            
TER
ENDMDL
MODEL        1
ATOM      1  C1  BCD     1      13.880  17.700  32.300  1.00  0.00            
ATOM      2  O1  BCD     1      13.960  17.040  31.010  1.00  0.00            
ATOM      3  C2  BCD     1      14.040  19.210  32.080  1.00  0.00            
ATOM      4  O2  BCD     1      13.100  19.740  31.160  1.00  0.00            
ATOM      5  C3  BCD     1      15.490  19.690  31.790  1.00  0.00            
ATOM      6  O3  BCD     1      15.600  21.100  31.980  1.00  0.00            
ATOM      7  C4  BCD     1      16.400  19.030  32.730  1.00  0.00            
ATOM      8  C5  BCD     1      16.220  17.500  32.870  1.00  0.00            
ATOM      9  O4  BCD     1      14.890  17.200  33.240  1.00  0.00            
ATOM     10  C6  BCD     1      17.110  16.820  33.940  1.00  0.00            
ATOM     11  O5  BCD     1      16.880  17.130  35.380  1.00  0.00            
ATOM     12  H1  BCD     1      12.890  17.610  32.760  1.00  0.00            
ATOM     13  H2  BCD     1      13.780  19.550  33.090  1.00  0.00            
ATOM     14  H3  BCD     1      13.240  20.690  31.130  1.00  0.00            
ATOM     15  H4  BCD     1      15.760  19.430  30.750  1.00  0.00            
ATOM     16  H5  BCD     1      16.480  21.400  31.760  1.00  0.00            
ATOM     17  H6  BCD     1      16.260  19.580  33.670  1.00  0.00            
ATOM     18  H7  BCD     1      16.480  17.090  31.880  1.00  0.00            
ATOM     19  H8  BCD     1      16.780  15.770  33.890  1.00  0.00            
ATOM     20  H9  BCD     1      18.140  16.890  33.570  1.00  0.00            
ATOM     21  H10 BCD     1      16.780  18.080  35.480  1.00  0.00            
ATOM     22  C7  BCD     1      11.750  14.400  28.700  1.00  0.00            
ATOM     23  O6  BCD     1      12.850  14.350  27.810  1.00  0.00            
ATOM     24  C8  BCD     1      11.210  15.870  28.780  1.00  0.00            
ATOM     25  O7  BCD     1      10.740  16.420  27.600  1.00  0.00            
ATOM     26  C9  BCD     1      12.280  16.770  29.380  1.00  0.00            
ATOM     27  O8  BCD     1      11.740  18.080  29.510  1.00  0.00            
ATOM     28  C10 BCD     1      12.810  16.190  30.680  1.00  0.00            
ATOM     29  C11 BCD     1      13.290  14.780  30.480  1.00  0.00            
ATOM     30  O9  BCD     1      12.190  13.980  29.970  1.00  0.00            
ATOM     31  C12 BCD     1      13.800  14.320  31.850  1.00  0.00            
ATOM     32  O10 BCD     1      14.100  12.940  31.800  1.00  0.00            
ATOM     33  H11 BCD     1      10.970  13.710  28.360  1.00  0.00            
ATOM     34  H12 BCD     1      10.340  15.930  29.450  1.00  0.00            
ATOM     35  H13 BCD     1      10.700  17.360  27.800  1.00  0.00            
ATOM     36  H14 BCD     1      13.110  16.650  28.670  1.00  0.00            
ATOM     37  H15 BCD     1      12.340  18.670  29.970  1.00  0.00            
ATOM     38  H16 BCD     1      12.050  16.330  31.460  1.00  0.00            
ATOM     39  H17 BCD     1      14.140  14.710  29.780  1.00  0.00            
ATOM     40  H18 BCD     1      14.670  14.950  32.050  1.00  0.00            
ATOM     41  H19 BCD     1      13.040  14.450  32.640  1.00  0.00            
ATOM     42  H20 BCD     1      13.460  12.500  32.370  1.00  0.00            
ATOM     43  C13 BCD     1      14.420  12.710  24.550  1.00  0.00            
ATOM     44  O11 BCD     1      15.720  12.780  25.180  1.00  0.00            
ATOM     45  C14 BCD     1      13.820  14.020  24.250  1.00  0.00            
ATOM     46  O12 BCD     1      14.590  14.740  23.300  1.00  0.00            
ATOM     47  C15 BCD     1      13.610  14.640  25.590  1.00  0.00            
ATOM     48  O13 BCD     1      13.010  15.970  25.480  1.00  0.00            
ATOM     49  C16 BCD     1      12.710  13.800  26.520  1.00  0.00            
ATOM     50  C17 BCD     1      13.330  12.390  26.630  1.00  0.00            
ATOM     51  O14 BCD     1      13.690  11.830  25.390  1.00  0.00            
ATOM     52  C18 BCD     1      12.560  11.400  27.520  1.00  0.00            
ATOM     53  O15 BCD     1      11.440  10.920  26.750  1.00  0.00            
ATOM     54  H21 BCD     1      14.550  12.240  23.560  1.00  0.00            
ATOM     55  H22 BCD     1      12.820  13.690  23.950  1.00  0.00            
ATOM     56  H23 BCD     1      14.050  15.520  23.130  1.00  0.00            
ATOM     57  H24 BCD     1      14.610  14.720  26.030  1.00  0.00            
ATOM     58  H25 BCD     1      12.270  16.120  26.070  1.00  0.00            
ATOM     59  H26 BCD     1      11.670  13.800  26.170  1.00  0.00            
ATOM     60  H27 BCD     1      14.270  12.470  27.190  1.00  0.00            
ATOM     61  H28 BCD     1      13.300  10.600  27.690  1.00  0.00            
ATOM     62  H29 BCD     1      12.290  11.800  28.510  1.00  0.00            
ATOM     63  H30 BCD     1      11.870  10.540  25.980  1.00  0.00            
ATOM     64  C19 BCD     1      19.520  11.670  24.650  1.00  0.00            
ATOM     65  O16 BCD     1      19.970  12.660  25.490  1.00  0.00            
ATOM     66  C20 BCD     1      18.930  12.350  23.460  1.00  0.00            
ATOM     67  O17 BCD     1      19.880  13.200  22.880  1.00  0.00            
ATOM     68  C21 BCD     1      17.580  13.020  23.780  1.00  0.00            
ATOM     69  O18 BCD     1      16.860  13.370  22.620  1.00  0.00            
ATOM     70  C22 BCD     1      16.750  12.040  24.560  1.00  0.00            
ATOM     71  C23 BCD     1      17.520  11.350  25.680  1.00  0.00            
ATOM     72  O19 BCD     1      18.650  10.720  25.160  1.00  0.00            
ATOM     73  C24 BCD     1      16.570  10.230  26.310  1.00  0.00            
ATOM     74  O20 BCD     1      16.290   9.130  25.380  1.00  0.00            
ATOM     75  H31 BCD     1      20.340  11.050  24.270  1.00  0.00            
ATOM     76  H32 BCD     1      18.760  11.610  22.670  1.00  0.00            
ATOM     77  H33 BCD     1      19.790  13.240  21.930  1.00  0.00            
ATOM     78  H34 BCD     1      17.740  13.850  24.480  1.00  0.00            
ATOM     79  H35 BCD     1      16.180  14.000  22.880  1.00  0.00            
ATOM     80  H36 BCD     1      16.330  11.250  23.930  1.00  0.00            
ATOM     81  H37 BCD     1      17.850  11.940  26.550  1.00  0.00            
ATOM     82  H38 BCD     1      17.030   9.960  27.270  1.00  0.00            
ATOM     83  H39 BCD     1      15.560  10.610  26.520  1.00  0.00            
ATOM     84  H40 BCD     1      15.490   8.650  25.600  1.00  0.00            
ATOM     85  C25 BCD     1      23.180  13.640  27.860  1.00  0.00            
ATOM     86  O21 BCD     1      22.670  14.870  28.240  1.00  0.00            
ATOM     87  C26 BCD     1      23.430  13.690  26.290  1.00  0.00            
ATOM     88  O22 BCD     1      24.450  14.570  25.930  1.00  0.00            
ATOM     89  C27 BCD     1      22.060  13.770  25.610  1.00  0.00            
ATOM     90  O23 BCD     1      22.110  13.600  24.220  1.00  0.00            
ATOM     91  C28 BCD     1      21.230  12.550  26.150  1.00  0.00            
ATOM     92  C29 BCD     1      21.040  12.510  27.700  1.00  0.00            
ATOM     93  O24 BCD     1      22.370  12.560  28.210  1.00  0.00            
ATOM     94  C30 BCD     1      20.300  11.280  28.150  1.00  0.00            
ATOM     95  O25 BCD     1      21.030  10.100  27.580  1.00  0.00            
ATOM     96  H41 BCD     1      24.130  13.470  28.370  1.00  0.00            
ATOM     97  H42 BCD     1      23.830  12.680  26.130  1.00  0.00            
ATOM     98  H43 BCD     1      24.290  15.430  26.330  1.00  0.00            
ATOM     99  H44 BCD     1      21.470  14.640  25.950  1.00  0.00            
ATOM    100  H45 BCD     1      21.240  13.640  23.810  1.00  0.00            
ATOM    101  H46 BCD     1      21.890  11.710  25.920  1.00  0.00            
ATOM    102  H47 BCD     1      20.480  13.390  28.030  1.00  0.00            
ATOM    103  H48 BCD     1      20.290  11.190  29.240  1.00  0.00            
ATOM    104  H49 BCD     1      19.260  11.210  27.800  1.00  0.00            
ATOM    105  H50 BCD     1      21.930  10.250  27.860  1.00  0.00            
ATOM    106  C31 BCD     1      23.140  18.090  30.660  1.00  0.00            
ATOM    107  O26 BCD     1      21.670  18.180  30.690  1.00  0.00            
ATOM    108  C32 BCD     1      23.690  18.270  29.230  1.00  0.00            
ATOM    109  O27 BCD     1      23.210  19.490  28.660  1.00  0.00            
ATOM    110  C33 BCD     1      23.310  17.100  28.310  1.00  0.00            
ATOM    111  C34 BCD     1      23.550  15.750  28.970  1.00  0.00            
ATOM    112  C35 BCD     1      23.160  15.710  30.430  1.00  0.00            
ATOM    113  O28 BCD     1      23.650  16.820  31.140  1.00  0.00            
ATOM    114  C36 BCD     1      23.610  14.460  31.120  1.00  0.00            
ATOM    115  O29 BCD     1      25.010  14.070  31.130  1.00  0.00            
ATOM    116  O30 BCD     1      24.030  17.160  27.070  1.00  0.00            
ATOM    117  H51 BCD     1      23.570  18.900  31.250  1.00  0.00            
ATOM    118  H52 BCD     1      24.790  18.320  29.240  1.00  0.00            
ATOM    119  H53 BCD     1      23.830  20.220  28.750  1.00  0.00            
ATOM    120  H54 BCD     1      22.250  17.210  28.070  1.00  0.00            
ATOM    121  H55 BCD     1      23.830  17.890  26.480  1.00  0.00            
ATOM    122  H56 BCD     1      24.530  15.410  28.620  1.00  0.00            
ATOM    123  H57 BCD     1      22.070  15.760  30.460  1.00  0.00            
ATOM    124  H58 BCD     1      23.250  14.470  32.160  1.00  0.00            
ATOM    125  H59 BCD     1      23.040  13.640  30.670  1.00  0.00            
ATOM    126  H60 BCD     1      25.410  14.940  31.070  1.00  0.00            
ATOM    127  C37 BCD     1      18.600  20.030  32.850  1.00  0.00            
ATOM    128  O31 BCD     1      17.750  19.170  32.210  1.00  0.00            
ATOM    129  C38 BCD     1      19.260  20.890  31.820  1.00  0.00            
ATOM    130  O32 BCD     1      18.280  21.740  31.140  1.00  0.00            
ATOM    131  C39 BCD     1      20.100  19.980  30.850  1.00  0.00            
ATOM    132  O33 BCD     1      20.910  20.760  29.970  1.00  0.00            
ATOM    133  C40 BCD     1      21.060  19.060  31.600  1.00  0.00            
ATOM    134  C41 BCD     1      20.250  18.190  32.640  1.00  0.00            
ATOM    135  O34 BCD     1      19.570  19.160  33.500  1.00  0.00            
ATOM    136  C42 BCD     1      21.120  17.180  33.340  1.00  0.00            
ATOM    137  O35 BCD     1      22.090  17.940  34.080  1.00  0.00            
ATOM    138  H61 BCD     1      18.000  20.460  33.660  1.00  0.00            
ATOM    139  H62 BCD     1      19.990  21.550  32.310  1.00  0.00            
ATOM    140  H63 BCD     1      18.620  21.840  30.250  1.00  0.00            
ATOM    141  H64 BCD     1      19.410  19.350  30.290  1.00  0.00            
ATOM    142  H65 BCD     1      21.290  20.120  29.350  1.00  0.00            
ATOM    143  H66 BCD     1      21.820  19.680  32.090  1.00  0.00            
ATOM    144  H67 BCD     1      19.600  17.570  32.010  1.00  0.00            
ATOM    145  H68 BCD     1      20.630  16.500  34.040  1.00  0.00            
ATOM    146  H69 BCD     1      21.610  16.520  32.610  1.00  0.00            
ATOM    147  H70 BCD     1      22.820  17.330  34.160  1.00  0.00            
ATOM    148  C1  DP8     2      17.880  17.100  21.280  1.00  0.00            
ATOM    149  N1  DP8     2      17.350  17.160  22.620  1.00  0.00            
ATOM    150  C2  DP8     2      16.710  18.410  23.090  1.00  0.00            
ATOM    151  C3  DP8     2      16.050  18.160  24.490  1.00  0.00            
ATOM    152  N2  DP8     2      17.020  17.690  25.540  1.00  0.00            
ATOM    153  C4  DP8     2      16.270  17.370  26.810  1.00  0.00            
ATOM    154  C5  DP8     2      15.530  18.660  27.370  1.00  0.00            
ATOM    155  C6  DP8     2      16.170  19.700  28.100  1.00  0.00            
ATOM    156  C7  DP8     2      15.460  20.870  28.440  1.00  0.00            
ATOM    157  C8  DP8     2      14.050  21.010  28.130  1.00  0.00            
ATOM    158  C9  DP8     2      13.440  20.000  27.350  1.00  0.00            
ATOM    159  C10 DP8     2      14.190  18.830  26.970  1.00  0.00            
ATOM    160  C11 DP8     2      17.150  16.610  27.800  1.00  0.00            
ATOM    161  C12 DP8     2      18.500  16.960  28.030  1.00  0.00            
ATOM    162  C13 DP8     2      19.160  16.390  29.170  1.00  0.00            
ATOM    163  C14 DP8     2      18.500  15.340  29.880  1.00  0.00            
ATOM    164  Cl1 DP8     2      19.470  14.450  31.000  1.00  0.00            
ATOM    165  C15 DP8     2      17.190  14.950  29.650  1.00  0.00            
ATOM    166  C16 DP8     2      16.530  15.610  28.590  1.00  0.00            
ATOM    167  C17 DP8     2      17.520  16.350  24.990  1.00  0.00            
ATOM    168  C18 DP8     2      18.180  16.470  23.620  1.00  0.00            
ATOM    169  H1  DP8     2      18.850  17.590  21.190  1.00  0.00            
ATOM    170  H2  DP8     2      17.930  16.060  20.910  1.00  0.00            
ATOM    171  H3  DP8     2      17.080  17.580  20.700  1.00  0.00            
ATOM    172  H4  DP8     2      16.020  18.970  22.460  1.00  0.00            
ATOM    173  H5  DP8     2      17.550  19.100  23.210  1.00  0.00            
ATOM    174  H6  DP8     2      15.320  17.350  24.450  1.00  0.00            
ATOM    175  H7  DP8     2      15.560  19.070  24.830  1.00  0.00            
ATOM    176  H8  DP8     2      17.820  18.330  25.660  1.00  0.00            
ATOM    177  H9  DP8     2      15.450  16.720  26.500  1.00  0.00            
ATOM    178  H10 DP8     2      17.230  19.600  28.340  1.00  0.00            
ATOM    179  H11 DP8     2      15.990  21.620  29.020  1.00  0.00            
ATOM    180  H12 DP8     2      13.520  21.940  28.290  1.00  0.00            
ATOM    181  H13 DP8     2      12.420  20.060  27.000  1.00  0.00            
ATOM    182  H14 DP8     2      13.670  18.090  26.350  1.00  0.00            
ATOM    183  H15 DP8     2      18.950  17.780  27.470  1.00  0.00            
ATOM    184  H16 DP8     2      20.170  16.660  29.460  1.00  0.00            
ATOM    185  H17 DP8     2      16.750  14.140  30.230  1.00  0.00            
ATOM    186  H18 DP8     2      15.480  15.380  28.480  1.00  0.00            
ATOM    187  H19 DP8     2      16.690  15.640  25.010  1.00  0.00            
ATOM    188  H20 DP8     2      18.310  16.020  25.660  1.00  0.00            
ATOM    189  H21 DP8     2      19.130  17.010  23.760  1.00  0.00            
ATOM    190  H22 DP8     2      18.610  15.500  23.330  1.00  0.00            
TER
ENDMDL
MODEL        1
ATOM      1  C1  BCD     1      12.640  17.180  34.490  1.00  0.00            
ATOM      2  O1  BCD     1      12.340  16.680  33.160  1.00  0.00            
ATOM      3  C2  BCD     1      12.890  18.720  34.460  1.00  0.00            
ATOM      4  O2  BCD     1      11.730  19.390  33.910  1.00  0.00            
ATOM      5  C3  BCD     1      14.230  19.140  33.770  1.00  0.00            
ATOM      6  O3  BCD     1      14.680  20.440  34.110  1.00  0.00            
ATOM      7  C4  BCD     1      15.360  18.170  34.180  1.00  0.00            
ATOM      8  C5  BCD     1      14.950  16.730  34.220  1.00  0.00            
ATOM      9  O4  BCD     1      13.800  16.480  34.980  1.00  0.00            
ATOM     10  C6  BCD     1      16.080  15.870  34.760  1.00  0.00            
ATOM     11  O5  BCD     1      16.520  16.250  36.070  1.00  0.00            
ATOM     12  H1  BCD     1      11.850  16.900  35.180  1.00  0.00            
ATOM     13  H2  BCD     1      12.940  19.010  35.520  1.00  0.00            
ATOM     14  H3  BCD     1      11.250  20.000  34.480  1.00  0.00            
ATOM     15  H4  BCD     1      14.100  19.030  32.690  1.00  0.00            
ATOM     16  H5  BCD     1      15.380  20.680  33.500  1.00  0.00            
ATOM     17  H6  BCD     1      15.720  18.410  35.190  1.00  0.00            
ATOM     18  H7  BCD     1      14.770  16.430  33.180  1.00  0.00            
ATOM     19  H8  BCD     1      15.790  14.810  34.780  1.00  0.00            
ATOM     20  H9  BCD     1      16.970  15.920  34.130  1.00  0.00            
ATOM     21  H10 BCD     1      17.160  15.560  36.270  1.00  0.00            
ATOM     22  C7  BCD     1      10.110  14.640  30.620  1.00  0.00            
ATOM     23  O6  BCD     1      11.400  14.360  30.030  1.00  0.00            
ATOM     24  C8  BCD     1       9.740  16.170  30.720  1.00  0.00            
ATOM     25  O7  BCD     1       9.610  16.780  29.420  1.00  0.00            
ATOM     26  C9  BCD     1      10.800  16.890  31.520  1.00  0.00            
ATOM     27  O8  BCD     1      10.480  18.240  31.730  1.00  0.00            
ATOM     28  C10 BCD     1      11.020  16.210  32.860  1.00  0.00            
ATOM     29  C11 BCD     1      11.060  14.680  32.770  1.00  0.00            
ATOM     30  O9  BCD     1      10.000  14.170  31.910  1.00  0.00            
ATOM     31  C12 BCD     1      10.960  14.020  34.070  1.00  0.00            
ATOM     32  O10 BCD     1      11.310  12.650  33.870  1.00  0.00            
ATOM     33  H11 BCD     1       9.400  14.010  30.070  1.00  0.00            
ATOM     34  H12 BCD     1       8.810  16.190  31.310  1.00  0.00            
ATOM     35  H13 BCD     1       9.300  17.670  29.590  1.00  0.00            
ATOM     36  H14 BCD     1      11.680  16.860  30.870  1.00  0.00            
ATOM     37  H15 BCD     1      11.070  18.750  32.300  1.00  0.00            
ATOM     38  H16 BCD     1      10.310  16.530  33.620  1.00  0.00            
ATOM     39  H17 BCD     1      12.060  14.500  32.350  1.00  0.00            
ATOM     40  H18 BCD     1      11.700  14.500  34.730  1.00  0.00            
ATOM     41  H19 BCD     1       9.980  13.940  34.570  1.00  0.00            
ATOM     42  H20 BCD     1      12.240  12.500  34.080  1.00  0.00            
ATOM     43  C13 BCD     1      12.820  12.440  26.590  1.00  0.00            
ATOM     44  O11 BCD     1      14.220  12.510  26.920  1.00  0.00            
ATOM     45  C14 BCD     1      12.210  13.850  26.490  1.00  0.00            
ATOM     46  O12 BCD     1      12.920  14.630  25.480  1.00  0.00            
ATOM     47  C15 BCD     1      12.300  14.530  27.900  1.00  0.00            
ATOM     48  O13 BCD     1      11.750  15.840  27.870  1.00  0.00            
ATOM     49  C16 BCD     1      11.410  13.660  28.840  1.00  0.00            
ATOM     50  C17 BCD     1      11.930  12.190  28.930  1.00  0.00            
ATOM     51  O14 BCD     1      12.110  11.660  27.630  1.00  0.00            
ATOM     52  C18 BCD     1      11.070  11.280  29.770  1.00  0.00            
ATOM     53  O15 BCD     1       9.760  11.200  29.310  1.00  0.00            
ATOM     54  H21 BCD     1      12.690  11.880  25.650  1.00  0.00            
ATOM     55  H22 BCD     1      11.180  13.840  26.140  1.00  0.00            
ATOM     56  H23 BCD     1      12.410  15.420  25.300  1.00  0.00            
ATOM     57  H24 BCD     1      13.380  14.530  28.100  1.00  0.00            
ATOM     58  H25 BCD     1      11.210  15.980  28.660  1.00  0.00            
ATOM     59  H26 BCD     1      10.430  13.690  28.340  1.00  0.00            
ATOM     60  H27 BCD     1      12.940  12.180  29.370  1.00  0.00            
ATOM     61  H28 BCD     1      11.490  10.260  29.780  1.00  0.00            
ATOM     62  H29 BCD     1      11.030  11.570  30.830  1.00  0.00            
ATOM     63  H30 BCD     1       9.810  10.970  28.370  1.00  0.00            
ATOM     64  C19 BCD     1      17.990  11.590  25.340  1.00  0.00            
ATOM     65  O16 BCD     1      18.470  12.800  25.890  1.00  0.00            
ATOM     66  C20 BCD     1      16.910  11.870  24.260  1.00  0.00            
ATOM     67  O17 BCD     1      17.420  12.640  23.230  1.00  0.00            
ATOM     68  C21 BCD     1      15.800  12.610  25.000  1.00  0.00            
ATOM     69  O18 BCD     1      14.860  13.100  24.090  1.00  0.00            
ATOM     70  C22 BCD     1      15.180  11.780  26.090  1.00  0.00            
ATOM     71  C23 BCD     1      16.270  11.240  27.090  1.00  0.00            
ATOM     72  O19 BCD     1      17.400  10.720  26.270  1.00  0.00            
ATOM     73  C24 BCD     1      15.730  10.130  27.940  1.00  0.00            
ATOM     74  O20 BCD     1      15.520   8.930  27.090  1.00  0.00            
ATOM     75  H31 BCD     1      18.700  10.990  24.770  1.00  0.00            
ATOM     76  H32 BCD     1      16.570  10.910  23.840  1.00  0.00            
ATOM     77  H33 BCD     1      16.650  12.860  22.690  1.00  0.00            
ATOM     78  H34 BCD     1      16.240  13.500  25.490  1.00  0.00            
ATOM     79  H35 BCD     1      14.370  13.610  24.740  1.00  0.00            
ATOM     80  H36 BCD     1      14.700  11.000  25.490  1.00  0.00            
ATOM     81  H37 BCD     1      16.610  12.050  27.750  1.00  0.00            
ATOM     82  H38 BCD     1      16.510   9.850  28.660  1.00  0.00            
ATOM     83  H39 BCD     1      14.830  10.420  28.510  1.00  0.00            
ATOM     84  H40 BCD     1      15.360   8.240  27.730  1.00  0.00            
ATOM     85  C25 BCD     1      21.940  14.710  27.120  1.00  0.00            
ATOM     86  O21 BCD     1      21.240  15.570  28.020  1.00  0.00            
ATOM     87  C26 BCD     1      21.470  14.880  25.630  1.00  0.00            
ATOM     88  O22 BCD     1      21.700  16.270  25.150  1.00  0.00            
ATOM     89  C27 BCD     1      20.020  14.380  25.520  1.00  0.00            
ATOM     90  O23 BCD     1      19.410  14.420  24.240  1.00  0.00            
ATOM     91  C28 BCD     1      19.860  12.990  25.990  1.00  0.00            
ATOM     92  C29 BCD     1      20.280  12.860  27.430  1.00  0.00            
ATOM     93  O24 BCD     1      21.640  13.380  27.520  1.00  0.00            
ATOM     94  C30 BCD     1      20.450  11.420  27.890  1.00  0.00            
ATOM     95  O25 BCD     1      21.220  10.470  27.010  1.00  0.00            
ATOM     96  H41 BCD     1      23.010  14.940  27.180  1.00  0.00            
ATOM     97  H42 BCD     1      22.130  14.200  25.090  1.00  0.00            
ATOM     98  H43 BCD     1      21.290  16.360  24.290  1.00  0.00            
ATOM     99  H44 BCD     1      19.550  15.140  26.160  1.00  0.00            
ATOM    100  H45 BCD     1      18.790  13.690  24.330  1.00  0.00            
ATOM    101  H46 BCD     1      20.430  12.240  25.420  1.00  0.00            
ATOM    102  H47 BCD     1      19.640  13.480  28.070  1.00  0.00            
ATOM    103  H48 BCD     1      20.830  11.290  28.910  1.00  0.00            
ATOM    104  H49 BCD     1      19.430  11.000  27.860  1.00  0.00            
ATOM    105  H50 BCD     1      22.170  10.520  27.110  1.00  0.00            
ATOM    106  C31 BCD     1      21.420  18.790  30.290  1.00  0.00            
ATOM    107  O26 BCD     1      20.300  18.160  30.930  1.00  0.00            
ATOM    108  C32 BCD     1      21.080  19.120  28.840  1.00  0.00            
ATOM    109  O27 BCD     1      20.020  20.030  28.650  1.00  0.00            
ATOM    110  C33 BCD     1      20.720  17.880  28.130  1.00  0.00            
ATOM    111  C34 BCD     1      21.780  16.840  28.330  1.00  0.00            
ATOM    112  C35 BCD     1      22.200  16.640  29.790  1.00  0.00            
ATOM    113  O28 BCD     1      22.530  17.960  30.360  1.00  0.00            
ATOM    114  C36 BCD     1      23.370  15.650  29.980  1.00  0.00            
ATOM    115  O29 BCD     1      24.490  15.970  29.120  1.00  0.00            
ATOM    116  O30 BCD     1      20.490  18.100  26.660  1.00  0.00            
ATOM    117  H51 BCD     1      21.570  19.730  30.830  1.00  0.00            
ATOM    118  H52 BCD     1      22.000  19.530  28.410  1.00  0.00            
ATOM    119  H53 BCD     1      20.120  20.260  27.730  1.00  0.00            
ATOM    120  H54 BCD     1      19.810  17.440  28.550  1.00  0.00            
ATOM    121  H55 BCD     1      20.800  17.380  26.110  1.00  0.00            
ATOM    122  H56 BCD     1      22.650  17.150  27.740  1.00  0.00            
ATOM    123  H57 BCD     1      21.340  16.180  30.290  1.00  0.00            
ATOM    124  H58 BCD     1      23.640  15.620  31.040  1.00  0.00            
ATOM    125  H59 BCD     1      23.070  14.620  29.750  1.00  0.00            
ATOM    126  H60 BCD     1      24.990  15.150  29.080  1.00  0.00            
ATOM    127  C37 BCD     1      17.690  18.980  34.020  1.00  0.00            
ATOM    128  O31 BCD     1      16.540  18.500  33.360  1.00  0.00            
ATOM    129  C38 BCD     1      18.240  20.160  33.230  1.00  0.00            
ATOM    130  O32 BCD     1      17.110  21.070  32.990  1.00  0.00            
ATOM    131  C39 BCD     1      18.870  19.790  31.940  1.00  0.00            
ATOM    132  O33 BCD     1      19.310  20.920  31.150  1.00  0.00            
ATOM    133  C40 BCD     1      19.900  18.630  32.210  1.00  0.00            
ATOM    134  C41 BCD     1      19.300  17.490  33.070  1.00  0.00            
ATOM    135  O34 BCD     1      18.780  18.070  34.270  1.00  0.00            
ATOM    136  C42 BCD     1      20.310  16.400  33.370  1.00  0.00            
ATOM    137  O35 BCD     1      21.450  17.000  33.980  1.00  0.00            
ATOM    138  H61 BCD     1      17.440  19.380  35.010  1.00  0.00            
ATOM    139  H62 BCD     1      18.950  20.720  33.850  1.00  0.00            
ATOM    140  H63 BCD     1      17.290  21.940  32.630  1.00  0.00            
ATOM    141  H64 BCD     1      18.100  19.180  31.440  1.00  0.00            
ATOM    142  H65 BCD     1      19.610  20.700  30.260  1.00  0.00            
ATOM    143  H66 BCD     1      20.770  18.990  32.770  1.00  0.00            
ATOM    144  H67 BCD     1      18.480  16.940  32.600  1.00  0.00            
ATOM    145  H68 BCD     1      19.910  15.510  33.860  1.00  0.00            
ATOM    146  H69 BCD     1      20.610  16.100  32.350  1.00  0.00            
ATOM    147  H70 BCD     1      21.260  17.140  34.910  1.00  0.00            
ATOM    148  C1  DP8     2      14.750  17.090  22.860  1.00  0.00            
ATOM    149  N1  DP8     2      14.580  17.140  24.360  1.00  0.00            
ATOM    150  C2  DP8     2      14.210  18.450  24.830  1.00  0.00            
ATOM    151  C3  DP8     2      13.970  18.450  26.360  1.00  0.00            
ATOM    152  N2  DP8     2      15.040  17.740  27.150  1.00  0.00            
ATOM    153  C4  DP8     2      14.530  17.490  28.560  1.00  0.00            
ATOM    154  C5  DP8     2      14.140  18.800  29.240  1.00  0.00            
ATOM    155  C6  DP8     2      15.070  19.740  29.820  1.00  0.00            
ATOM    156  C7  DP8     2      14.580  20.830  30.490  1.00  0.00            
ATOM    157  C8  DP8     2      13.300  21.170  30.440  1.00  0.00            
ATOM    158  C9  DP8     2      12.350  20.290  29.940  1.00  0.00            
ATOM    159  C10 DP8     2      12.790  19.130  29.310  1.00  0.00            
ATOM    160  C11 DP8     2      15.500  16.710  29.450  1.00  0.00            
ATOM    161  C12 DP8     2      16.910  16.870  29.250  1.00  0.00            
ATOM    162  C13 DP8     2      17.740  15.980  29.950  1.00  0.00            
ATOM    163  C14 DP8     2      17.190  15.030  30.890  1.00  0.00            
ATOM    164  Cl1 DP8     2      18.310  14.080  31.880  1.00  0.00            
ATOM    165  C15 DP8     2      15.820  15.020  31.130  1.00  0.00            
ATOM    166  C16 DP8     2      14.970  15.890  30.440  1.00  0.00            
ATOM    167  C17 DP8     2      15.380  16.400  26.580  1.00  0.00            
ATOM    168  C18 DP8     2      15.750  16.590  25.090  1.00  0.00            
ATOM    169  H1  DP8     2      15.560  17.740  22.510  1.00  0.00            
ATOM    170  H2  DP8     2      14.770  16.050  22.530  1.00  0.00            
ATOM    171  H3  DP8     2      13.890  17.550  22.360  1.00  0.00            
ATOM    172  H4  DP8     2      13.220  18.760  24.450  1.00  0.00            
ATOM    173  H5  DP8     2      14.860  19.230  24.410  1.00  0.00            
ATOM    174  H6  DP8     2      13.000  17.980  26.530  1.00  0.00            
ATOM    175  H7  DP8     2      13.830  19.470  26.720  1.00  0.00            
ATOM    176  H8  DP8     2      15.890  18.330  27.120  1.00  0.00            
ATOM    177  H9  DP8     2      13.670  16.810  28.540  1.00  0.00            
ATOM    178  H10 DP8     2      16.140  19.570  29.720  1.00  0.00            
ATOM    179  H11 DP8     2      15.250  21.440  31.080  1.00  0.00            
ATOM    180  H12 DP8     2      13.090  22.030  31.070  1.00  0.00            
ATOM    181  H13 DP8     2      11.300  20.410  30.190  1.00  0.00            
ATOM    182  H14 DP8     2      12.030  18.510  28.860  1.00  0.00            
ATOM    183  H15 DP8     2      17.390  17.570  28.570  1.00  0.00            
ATOM    184  H16 DP8     2      18.800  15.980  29.690  1.00  0.00            
ATOM    185  H17 DP8     2      15.560  14.410  31.990  1.00  0.00            
ATOM    186  H18 DP8     2      13.910  15.900  30.680  1.00  0.00            
ATOM    187  H19 DP8     2      14.530  15.710  26.620  1.00  0.00            
ATOM    188  H20 DP8     2      16.260  15.960  27.050  1.00  0.00            
ATOM    189  H21 DP8     2      16.570  17.320  25.020  1.00  0.00            
ATOM    190  H22 DP8     2      16.060  15.610  24.700  1.00  0.00            
TER
ENDMDL
MODEL        1
ATOM      1  C1  BCD     1       9.390   8.910  38.420  1.00  0.00            
ATOM      2  O1  BCD     1      10.000   8.850  37.140  1.00  0.00            
ATOM      3  C2  BCD     1      10.250   9.440  39.580  1.00  0.00            
ATOM      4  O2  BCD     1      10.630  10.750  39.340  1.00  0.00            
ATOM      5  C3  BCD     1      11.450   8.500  39.660  1.00  0.00            
ATOM      6  O3  BCD     1      12.320   8.820  40.740  1.00  0.00            
ATOM      7  C4  BCD     1      10.970   7.060  39.900  1.00  0.00            
ATOM      8  C5  BCD     1       9.930   6.600  38.890  1.00  0.00            
ATOM      9  O4  BCD     1       8.920   7.660  38.770  1.00  0.00            
ATOM     10  C6  BCD     1       9.040   5.380  39.270  1.00  0.00            
ATOM     11  O5  BCD     1       8.750   5.530  40.660  1.00  0.00            
ATOM     12  H1  BCD     1       8.490   9.530  38.350  1.00  0.00            
ATOM     13  H2  BCD     1       9.700   9.350  40.520  1.00  0.00            
ATOM     14  H3  BCD     1      10.320  11.160  40.150  1.00  0.00            
ATOM     15  H4  BCD     1      11.940   8.530  38.670  1.00  0.00            
ATOM     16  H5  BCD     1      12.780   8.020  41.010  1.00  0.00            
ATOM     17  H6  BCD     1      10.610   6.990  40.930  1.00  0.00            
ATOM     18  H7  BCD     1      10.340   6.380  37.900  1.00  0.00            
ATOM     19  H8  BCD     1       8.150   5.350  38.630  1.00  0.00            
ATOM     20  H9  BCD     1       9.610   4.450  39.140  1.00  0.00            
ATOM     21  H10 BCD     1       8.150   4.800  40.830  1.00  0.00            
ATOM     22  C7  BCD     1       9.830  10.510  33.360  1.00  0.00            
ATOM     23  O6  BCD     1      10.770   9.570  32.900  1.00  0.00            
ATOM     24  C8  BCD     1      10.480  11.420  34.450  1.00  0.00            
ATOM     25  O7  BCD     1      11.490  12.190  33.800  1.00  0.00            
ATOM     26  C9  BCD     1      10.900  10.550  35.640  1.00  0.00            
ATOM     27  O8  BCD     1      11.650  11.280  36.580  1.00  0.00            
ATOM     28  C10 BCD     1       9.620   9.920  36.230  1.00  0.00            
ATOM     29  C11 BCD     1       8.880   9.110  35.130  1.00  0.00            
ATOM     30  O9  BCD     1       8.690   9.900  33.960  1.00  0.00            
ATOM     31  C12 BCD     1       7.490   8.530  35.480  1.00  0.00            
ATOM     32  O10 BCD     1       6.690   9.570  36.040  1.00  0.00            
ATOM     33  H11 BCD     1       9.400  11.130  32.570  1.00  0.00            
ATOM     34  H12 BCD     1       9.650  12.020  34.840  1.00  0.00            
ATOM     35  H13 BCD     1      11.820  12.870  34.390  1.00  0.00            
ATOM     36  H14 BCD     1      11.460   9.650  35.370  1.00  0.00            
ATOM     37  H15 BCD     1      11.590  10.820  37.420  1.00  0.00            
ATOM     38  H16 BCD     1       8.990  10.700  36.680  1.00  0.00            
ATOM     39  H17 BCD     1       9.500   8.290  34.760  1.00  0.00            
ATOM     40  H18 BCD     1       6.980   8.180  34.580  1.00  0.00            
ATOM     41  H19 BCD     1       7.690   7.740  36.220  1.00  0.00            
ATOM     42  H20 BCD     1       6.730  10.290  35.400  1.00  0.00            
ATOM     43  C13 BCD     1      12.930   8.670  29.630  1.00  0.00            
ATOM     44  O11 BCD     1      14.020   8.400  30.560  1.00  0.00            
ATOM     45  C14 BCD     1      12.440  10.160  29.590  1.00  0.00            
ATOM     46  O12 BCD     1      13.520  10.960  29.150  1.00  0.00            
ATOM     47  C15 BCD     1      11.930  10.450  31.010  1.00  0.00            
ATOM     48  O13 BCD     1      11.430  11.820  31.020  1.00  0.00            
ATOM     49  C16 BCD     1      10.880   9.400  31.470  1.00  0.00            
ATOM     50  C17 BCD     1      11.200   7.970  31.090  1.00  0.00            
ATOM     51  O14 BCD     1      11.750   7.880  29.790  1.00  0.00            
ATOM     52  C18 BCD     1       9.990   6.990  31.200  1.00  0.00            
ATOM     53  O15 BCD     1       8.940   7.500  30.310  1.00  0.00            
ATOM     54  H21 BCD     1      13.300   8.320  28.670  1.00  0.00            
ATOM     55  H22 BCD     1      11.550  10.250  28.960  1.00  0.00            
ATOM     56  H23 BCD     1      13.580  11.120  28.200  1.00  0.00            
ATOM     57  H24 BCD     1      12.810  10.310  31.650  1.00  0.00            
ATOM     58  H25 BCD     1      11.420  12.090  31.940  1.00  0.00            
ATOM     59  H26 BCD     1       9.970   9.730  30.940  1.00  0.00            
ATOM     60  H27 BCD     1      11.970   7.720  31.830  1.00  0.00            
ATOM     61  H28 BCD     1      10.370   6.000  30.930  1.00  0.00            
ATOM     62  H29 BCD     1       9.670   7.070  32.250  1.00  0.00            
ATOM     63  H30 BCD     1       9.400   7.890  29.560  1.00  0.00            
ATOM     64  C19 BCD     1      17.970   7.010  30.360  1.00  0.00            
ATOM     65  O16 BCD     1      18.090   6.740  31.780  1.00  0.00            
ATOM     66  C20 BCD     1      17.720   8.500  30.140  1.00  0.00            
ATOM     67  O17 BCD     1      18.770   9.240  30.710  1.00  0.00            
ATOM     68  C21 BCD     1      16.390   8.950  30.650  1.00  0.00            
ATOM     69  O18 BCD     1      16.160  10.320  30.410  1.00  0.00            
ATOM     70  C22 BCD     1      15.320   8.090  30.070  1.00  0.00            
ATOM     71  C23 BCD     1      15.560   6.600  30.370  1.00  0.00            
ATOM     72  O19 BCD     1      16.840   6.240  29.880  1.00  0.00            
ATOM     73  C24 BCD     1      14.510   5.750  29.730  1.00  0.00            
ATOM     74  O20 BCD     1      14.920   4.470  29.980  1.00  0.00            
ATOM     75  H31 BCD     1      18.830   6.640  29.800  1.00  0.00            
ATOM     76  H32 BCD     1      17.710   8.650  29.050  1.00  0.00            
ATOM     77  H33 BCD     1      18.250  10.010  30.980  1.00  0.00            
ATOM     78  H34 BCD     1      16.400   8.790  31.740  1.00  0.00            
ATOM     79  H35 BCD     1      15.260  10.520  30.170  1.00  0.00            
ATOM     80  H36 BCD     1      15.330   8.140  28.980  1.00  0.00            
ATOM     81  H37 BCD     1      15.450   6.380  31.440  1.00  0.00            
ATOM     82  H38 BCD     1      13.470   5.940  30.030  1.00  0.00            
ATOM     83  H39 BCD     1      14.510   5.960  28.660  1.00  0.00            
ATOM     84  H40 BCD     1      15.770   4.590  30.400  1.00  0.00            
ATOM     85  C25 BCD     1      20.170   5.170  34.840  1.00  0.00            
ATOM     86  O21 BCD     1      18.900   5.110  35.400  1.00  0.00            
ATOM     87  C26 BCD     1      20.540   6.600  34.510  1.00  0.00            
ATOM     88  O22 BCD     1      20.610   7.300  35.750  1.00  0.00            
ATOM     89  C27 BCD     1      19.570   7.160  33.510  1.00  0.00            
ATOM     90  O23 BCD     1      19.930   8.540  33.220  1.00  0.00            
ATOM     91  C28 BCD     1      19.420   6.340  32.270  1.00  0.00            
ATOM     92  C29 BCD     1      19.330   4.860  32.600  1.00  0.00            
ATOM     93  O24 BCD     1      20.240   4.430  33.620  1.00  0.00            
ATOM     94  C30 BCD     1      19.640   4.080  31.360  1.00  0.00            
ATOM     95  O25 BCD     1      21.040   4.040  31.170  1.00  0.00            
ATOM     96  H41 BCD     1      20.880   4.630  35.480  1.00  0.00            
ATOM     97  H42 BCD     1      21.550   6.640  34.100  1.00  0.00            
ATOM     98  H43 BCD     1      20.670   8.230  35.510  1.00  0.00            
ATOM     99  H44 BCD     1      18.590   7.160  34.010  1.00  0.00            
ATOM    100  H45 BCD     1      19.500   8.660  32.370  1.00  0.00            
ATOM    101  H46 BCD     1      20.260   6.560  31.590  1.00  0.00            
ATOM    102  H47 BCD     1      18.280   4.580  32.770  1.00  0.00            
ATOM    103  H48 BCD     1      19.190   3.100  31.560  1.00  0.00            
ATOM    104  H49 BCD     1      19.170   4.620  30.530  1.00  0.00            
ATOM    105  H50 BCD     1      21.320   3.740  32.040  1.00  0.00            
ATOM    106  C31 BCD     1      17.130   3.470  38.920  1.00  0.00            
ATOM    107  O26 BCD     1      16.080   4.400  38.720  1.00  0.00            
ATOM    108  C32 BCD     1      18.440   4.230  39.030  1.00  0.00            
ATOM    109  O27 BCD     1      18.340   5.220  40.070  1.00  0.00            
ATOM    110  C33 BCD     1      18.860   5.030  37.810  1.00  0.00            
ATOM    111  C34 BCD     1      18.820   4.230  36.480  1.00  0.00            
ATOM    112  C35 BCD     1      17.440   3.480  36.470  1.00  0.00            
ATOM    113  O28 BCD     1      17.310   2.710  37.710  1.00  0.00            
ATOM    114  C36 BCD     1      17.190   2.670  35.210  1.00  0.00            
ATOM    115  O29 BCD     1      18.120   1.680  35.020  1.00  0.00            
ATOM    116  O30 BCD     1      20.090   5.760  38.040  1.00  0.00            
ATOM    117  H51 BCD     1      16.880   2.880  39.810  1.00  0.00            
ATOM    118  H52 BCD     1      19.280   3.560  39.260  1.00  0.00            
ATOM    119  H53 BCD     1      19.090   5.790  39.850  1.00  0.00            
ATOM    120  H54 BCD     1      18.030   5.750  37.830  1.00  0.00            
ATOM    121  H55 BCD     1      20.170   6.230  37.210  1.00  0.00            
ATOM    122  H56 BCD     1      19.590   3.450  36.360  1.00  0.00            
ATOM    123  H57 BCD     1      16.710   4.290  36.420  1.00  0.00            
ATOM    124  H58 BCD     1      16.240   2.120  35.180  1.00  0.00            
ATOM    125  H59 BCD     1      17.090   3.340  34.340  1.00  0.00            
ATOM    126  H60 BCD     1      17.880   1.290  34.180  1.00  0.00            
ATOM    127  C37 BCD     1      12.530   5.360  40.640  1.00  0.00            
ATOM    128  O31 BCD     1      12.170   6.290  39.680  1.00  0.00            
ATOM    129  C38 BCD     1      13.820   5.620  41.370  1.00  0.00            
ATOM    130  O32 BCD     1      13.650   6.900  42.000  1.00  0.00            
ATOM    131  C39 BCD     1      14.990   5.590  40.490  1.00  0.00            
ATOM    132  O33 BCD     1      16.200   5.790  41.340  1.00  0.00            
ATOM    133  C40 BCD     1      15.040   4.280  39.700  1.00  0.00            
ATOM    134  C41 BCD     1      13.710   4.030  38.960  1.00  0.00            
ATOM    135  O34 BCD     1      12.650   4.120  39.950  1.00  0.00            
ATOM    136  C42 BCD     1      13.750   2.710  38.270  1.00  0.00            
ATOM    137  O35 BCD     1      12.480   2.430  37.670  1.00  0.00            
ATOM    138  H61 BCD     1      11.750   5.300  41.410  1.00  0.00            
ATOM    139  H62 BCD     1      14.010   4.890  42.160  1.00  0.00            
ATOM    140  H63 BCD     1      14.340   7.030  42.650  1.00  0.00            
ATOM    141  H64 BCD     1      14.880   6.400  39.760  1.00  0.00            
ATOM    142  H65 BCD     1      16.980   5.520  40.850  1.00  0.00            
ATOM    143  H66 BCD     1      15.230   3.450  40.400  1.00  0.00            
ATOM    144  H67 BCD     1      13.520   4.740  38.140  1.00  0.00            
ATOM    145  H68 BCD     1      14.490   2.750  37.460  1.00  0.00            
ATOM    146  H69 BCD     1      14.010   1.880  38.940  1.00  0.00            
ATOM    147  H70 BCD     1      12.360   1.500  37.470  1.00  0.00            
ATOM    148  C1  DP8     2      15.330  14.360  33.080  1.00  0.00            
ATOM    149  N1  DP8     2      15.090  13.260  33.970  1.00  0.00            
ATOM    150  C2  DP8     2      15.790  13.260  35.240  1.00  0.00            
ATOM    151  C3  DP8     2      15.390  11.960  36.090  1.00  0.00            
ATOM    152  N2  DP8     2      15.480  10.650  35.390  1.00  0.00            
ATOM    153  C4  DP8     2      14.880   9.570  36.290  1.00  0.00            
ATOM    154  C5  DP8     2      15.780   9.350  37.460  1.00  0.00            
ATOM    155  C6  DP8     2      17.200   9.170  37.290  1.00  0.00            
ATOM    156  C7  DP8     2      17.920   8.810  38.480  1.00  0.00            
ATOM    157  C8  DP8     2      17.270   8.830  39.710  1.00  0.00            
ATOM    158  C9  DP8     2      16.000   9.280  39.900  1.00  0.00            
ATOM    159  C10 DP8     2      15.170   9.410  38.770  1.00  0.00            
ATOM    160  C11 DP8     2      14.570   8.290  35.690  1.00  0.00            
ATOM    161  C12 DP8     2      15.610   7.660  35.020  1.00  0.00            
ATOM    162  C13 DP8     2      15.400   6.320  34.490  1.00  0.00            
ATOM    163  C14 DP8     2      14.180   5.670  34.740  1.00  0.00            
ATOM    164  Cl1 DP8     2      13.960   4.060  34.130  1.00  0.00            
ATOM    165  C15 DP8     2      13.150   6.280  35.450  1.00  0.00            
ATOM    166  C16 DP8     2      13.340   7.570  35.980  1.00  0.00            
ATOM    167  C17 DP8     2      14.670  10.840  34.140  1.00  0.00            
ATOM    168  C18 DP8     2      15.100  12.000  33.240  1.00  0.00            
ATOM    169  H1  DP8     2      15.240  15.330  33.580  1.00  0.00            
ATOM    170  H2  DP8     2      16.290  14.290  32.560  1.00  0.00            
ATOM    171  H3  DP8     2      14.550  14.320  32.310  1.00  0.00            
ATOM    172  H4  DP8     2      15.510  14.160  35.810  1.00  0.00            
ATOM    173  H5  DP8     2      16.880  13.250  35.120  1.00  0.00            
ATOM    174  H6  DP8     2      14.380  12.120  36.460  1.00  0.00            
ATOM    175  H7  DP8     2      15.900  11.980  37.060  1.00  0.00            
ATOM    176  H8  DP8     2      16.480  10.490  35.170  1.00  0.00            
ATOM    177  H9  DP8     2      13.990  10.050  36.690  1.00  0.00            
ATOM    178  H10 DP8     2      17.590   9.180  36.280  1.00  0.00            
ATOM    179  H11 DP8     2      18.990   8.640  38.400  1.00  0.00            
ATOM    180  H12 DP8     2      17.860   8.720  40.610  1.00  0.00            
ATOM    181  H13 DP8     2      15.620   9.280  40.920  1.00  0.00            
ATOM    182  H14 DP8     2      14.090   9.480  38.810  1.00  0.00            
ATOM    183  H15 DP8     2      16.520   8.160  34.700  1.00  0.00            
ATOM    184  H16 DP8     2      16.160   5.810  33.910  1.00  0.00            
ATOM    185  H17 DP8     2      12.190   5.800  35.600  1.00  0.00            
ATOM    186  H18 DP8     2      12.530   8.110  36.460  1.00  0.00            
ATOM    187  H19 DP8     2      13.670  11.010  34.560  1.00  0.00            
ATOM    188  H20 DP8     2      14.640   9.930  33.540  1.00  0.00            
ATOM    189  H21 DP8     2      16.110  11.820  32.860  1.00  0.00            
ATOM    190  H22 DP8     2      14.460  11.930  32.350  1.00  0.00            
TER
ENDMDL
MODEL        1
ATOM      1  C1  BCD     1      13.080  11.420  35.720  1.00  0.00            
ATOM      2  O1  BCD     1      13.720  10.730  34.600  1.00  0.00            
ATOM      3  C2  BCD     1      14.190  11.710  36.710  1.00  0.00            
ATOM      4  O2  BCD     1      15.200  12.530  36.070  1.00  0.00            
ATOM      5  C3  BCD     1      14.890  10.450  37.240  1.00  0.00            
ATOM      6  O3  BCD     1      15.840  10.870  38.150  1.00  0.00            
ATOM      7  C4  BCD     1      13.880   9.490  37.860  1.00  0.00            
ATOM      8  C5  BCD     1      12.680   9.300  36.870  1.00  0.00            
ATOM      9  O4  BCD     1      12.120  10.590  36.370  1.00  0.00            
ATOM     10  C6  BCD     1      11.590   8.490  37.480  1.00  0.00            
ATOM     11  O5  BCD     1      10.990   9.200  38.520  1.00  0.00            
ATOM     12  H1  BCD     1      12.520  12.300  35.360  1.00  0.00            
ATOM     13  H2  BCD     1      13.890  12.320  37.570  1.00  0.00            
ATOM     14  H3  BCD     1      15.910  12.560  36.720  1.00  0.00            
ATOM     15  H4  BCD     1      15.320  10.040  36.310  1.00  0.00            
ATOM     16  H5  BCD     1      16.130  10.060  38.570  1.00  0.00            
ATOM     17  H6  BCD     1      13.530   9.930  38.810  1.00  0.00            
ATOM     18  H7  BCD     1      12.990   8.690  36.010  1.00  0.00            
ATOM     19  H8  BCD     1      10.860   8.150  36.730  1.00  0.00            
ATOM     20  H9  BCD     1      12.060   7.540  37.780  1.00  0.00            
ATOM     21  H10 BCD     1      10.760  10.100  38.250  1.00  0.00            
ATOM     22  C7  BCD     1      13.410  11.240  30.570  1.00  0.00            
ATOM     23  O6  BCD     1      14.110  10.010  30.420  1.00  0.00            
ATOM     24  C8  BCD     1      14.280  12.280  31.360  1.00  0.00            
ATOM     25  O7  BCD     1      15.460  12.630  30.700  1.00  0.00            
ATOM     26  C9  BCD     1      14.600  11.700  32.690  1.00  0.00            
ATOM     27  O8  BCD     1      15.540  12.490  33.430  1.00  0.00            
ATOM     28  C10 BCD     1      13.300  11.350  33.390  1.00  0.00            
ATOM     29  C11 BCD     1      12.390  10.420  32.570  1.00  0.00            
ATOM     30  O9  BCD     1      12.170  11.070  31.310  1.00  0.00            
ATOM     31  C12 BCD     1      11.060  10.080  33.220  1.00  0.00            
ATOM     32  O10 BCD     1      10.450  11.270  33.720  1.00  0.00            
ATOM     33  H11 BCD     1      13.130  11.610  29.580  1.00  0.00            
ATOM     34  H12 BCD     1      13.690  13.190  31.530  1.00  0.00            
ATOM     35  H13 BCD     1      15.990  13.100  31.350  1.00  0.00            
ATOM     36  H14 BCD     1      14.980  10.690  32.510  1.00  0.00            
ATOM     37  H15 BCD     1      15.480  12.550  34.390  1.00  0.00            
ATOM     38  H16 BCD     1      12.640  12.230  33.510  1.00  0.00            
ATOM     39  H17 BCD     1      12.940   9.470  32.510  1.00  0.00            
ATOM     40  H18 BCD     1      10.480   9.580  32.430  1.00  0.00            
ATOM     41  H19 BCD     1      11.190   9.390  34.070  1.00  0.00            
ATOM     42  H20 BCD     1      10.390  11.930  33.030  1.00  0.00            
ATOM     43  C13 BCD     1      15.390   7.740  27.280  1.00  0.00            
ATOM     44  O11 BCD     1      16.320   7.200  28.200  1.00  0.00            
ATOM     45  C14 BCD     1      15.470   9.240  27.140  1.00  0.00            
ATOM     46  O12 BCD     1      16.670   9.640  26.510  1.00  0.00            
ATOM     47  C15 BCD     1      15.370   9.910  28.500  1.00  0.00            
ATOM     48  O13 BCD     1      15.540  11.330  28.330  1.00  0.00            
ATOM     49  C16 BCD     1      14.030   9.560  29.100  1.00  0.00            
ATOM     50  C17 BCD     1      13.780   8.040  29.150  1.00  0.00            
ATOM     51  O14 BCD     1      14.100   7.500  27.830  1.00  0.00            
ATOM     52  C18 BCD     1      12.400   7.500  29.550  1.00  0.00            
ATOM     53  O15 BCD     1      11.480   8.150  28.740  1.00  0.00            
ATOM     54  H21 BCD     1      15.290   7.160  26.360  1.00  0.00            
ATOM     55  H22 BCD     1      14.640   9.630  26.550  1.00  0.00            
ATOM     56  H23 BCD     1      16.960  10.480  26.880  1.00  0.00            
ATOM     57  H24 BCD     1      16.180   9.550  29.150  1.00  0.00            
ATOM     58  H25 BCD     1      15.420  11.700  29.220  1.00  0.00            
ATOM     59  H26 BCD     1      13.230   9.970  28.470  1.00  0.00            
ATOM     60  H27 BCD     1      14.390   7.550  29.910  1.00  0.00            
ATOM     61  H28 BCD     1      12.250   6.410  29.490  1.00  0.00            
ATOM     62  H29 BCD     1      12.330   7.820  30.600  1.00  0.00            
ATOM     63  H30 BCD     1      11.610   7.730  27.890  1.00  0.00            
ATOM     64  C19 BCD     1      19.750   5.060  28.380  1.00  0.00            
ATOM     65  O16 BCD     1      19.420   4.880  29.770  1.00  0.00            
ATOM     66  C20 BCD     1      19.850   6.550  28.080  1.00  0.00            
ATOM     67  O17 BCD     1      20.950   7.050  28.860  1.00  0.00            
ATOM     68  C21 BCD     1      18.590   7.250  28.370  1.00  0.00            
ATOM     69  O18 BCD     1      18.750   8.700  28.130  1.00  0.00            
ATOM     70  C22 BCD     1      17.490   6.660  27.550  1.00  0.00            
ATOM     71  C23 BCD     1      17.430   5.120  27.650  1.00  0.00            
ATOM     72  O19 BCD     1      18.710   4.440  27.660  1.00  0.00            
ATOM     73  C24 BCD     1      16.640   4.560  26.520  1.00  0.00            
ATOM     74  O20 BCD     1      16.640   3.110  26.590  1.00  0.00            
ATOM     75  H31 BCD     1      20.640   4.590  27.950  1.00  0.00            
ATOM     76  H32 BCD     1      20.110   6.600  27.010  1.00  0.00            
ATOM     77  H33 BCD     1      20.900   8.010  28.910  1.00  0.00            
ATOM     78  H34 BCD     1      18.330   7.010  29.410  1.00  0.00            
ATOM     79  H35 BCD     1      18.300   9.000  27.340  1.00  0.00            
ATOM     80  H36 BCD     1      17.670   6.980  26.520  1.00  0.00            
ATOM     81  H37 BCD     1      16.920   4.860  28.580  1.00  0.00            
ATOM     82  H38 BCD     1      15.610   4.910  26.690  1.00  0.00            
ATOM     83  H39 BCD     1      16.860   4.920  25.500  1.00  0.00            
ATOM     84  H40 BCD     1      17.550   2.810  26.690  1.00  0.00            
ATOM     85  C25 BCD     1      20.390   3.190  33.290  1.00  0.00            
ATOM     86  O21 BCD     1      19.300   3.840  33.970  1.00  0.00            
ATOM     87  C26 BCD     1      21.480   4.130  32.780  1.00  0.00            
ATOM     88  O22 BCD     1      21.960   4.930  33.760  1.00  0.00            
ATOM     89  C27 BCD     1      20.900   4.900  31.650  1.00  0.00            
ATOM     90  O23 BCD     1      21.840   5.710  30.960  1.00  0.00            
ATOM     91  C28 BCD     1      20.220   3.990  30.590  1.00  0.00            
ATOM     92  C29 BCD     1      19.250   3.040  31.230  1.00  0.00            
ATOM     93  O24 BCD     1      19.930   2.330  32.250  1.00  0.00            
ATOM     94  C30 BCD     1      18.660   2.080  30.220  1.00  0.00            
ATOM     95  O25 BCD     1      19.730   1.350  29.620  1.00  0.00            
ATOM     96  H41 BCD     1      20.860   2.490  33.990  1.00  0.00            
ATOM     97  H42 BCD     1      22.340   3.620  32.320  1.00  0.00            
ATOM     98  H43 BCD     1      22.880   5.040  33.520  1.00  0.00            
ATOM     99  H44 BCD     1      20.090   5.510  32.050  1.00  0.00            
ATOM    100  H45 BCD     1      21.450   6.080  30.160  1.00  0.00            
ATOM    101  H46 BCD     1      20.920   3.480  29.910  1.00  0.00            
ATOM    102  H47 BCD     1      18.450   3.650  31.670  1.00  0.00            
ATOM    103  H48 BCD     1      18.010   1.410  30.790  1.00  0.00            
ATOM    104  H49 BCD     1      18.120   2.620  29.430  1.00  0.00            
ATOM    105  H50 BCD     1      20.140   1.870  28.930  1.00  0.00            
ATOM    106  C31 BCD     1      17.800   3.670  37.770  1.00  0.00            
ATOM    107  O26 BCD     1      17.200   4.930  37.490  1.00  0.00            
ATOM    108  C32 BCD     1      19.320   3.820  37.690  1.00  0.00            
ATOM    109  O27 BCD     1      19.830   4.760  38.670  1.00  0.00            
ATOM    110  C33 BCD     1      19.650   4.180  36.300  1.00  0.00            
ATOM    111  C34 BCD     1      19.070   3.290  35.290  1.00  0.00            
ATOM    112  C35 BCD     1      17.580   3.110  35.420  1.00  0.00            
ATOM    113  O28 BCD     1      17.290   2.750  36.750  1.00  0.00            
ATOM    114  C36 BCD     1      16.940   2.070  34.560  1.00  0.00            
ATOM    115  O29 BCD     1      17.370   0.740  34.790  1.00  0.00            
ATOM    116  O30 BCD     1      21.110   4.340  36.130  1.00  0.00            
ATOM    117  H51 BCD     1      17.440   3.150  38.660  1.00  0.00            
ATOM    118  H52 BCD     1      19.680   2.810  37.930  1.00  0.00            
ATOM    119  H53 BCD     1      20.540   5.250  38.240  1.00  0.00            
ATOM    120  H54 BCD     1      19.160   5.150  36.170  1.00  0.00            
ATOM    121  H55 BCD     1      21.260   4.630  35.230  1.00  0.00            
ATOM    122  H56 BCD     1      19.470   2.280  35.440  1.00  0.00            
ATOM    123  H57 BCD     1      17.060   4.030  35.120  1.00  0.00            
ATOM    124  H58 BCD     1      15.860   2.230  34.600  1.00  0.00            
ATOM    125  H59 BCD     1      17.220   2.280  33.510  1.00  0.00            
ATOM    126  H60 BCD     1      16.920   0.480  35.600  1.00  0.00            
ATOM    127  C37 BCD     1      14.390   7.520  39.110  1.00  0.00            
ATOM    128  O31 BCD     1      14.560   8.290  37.960  1.00  0.00            
ATOM    129  C38 BCD     1      15.820   7.500  39.760  1.00  0.00            
ATOM    130  O32 BCD     1      16.340   8.780  39.890  1.00  0.00            
ATOM    131  C39 BCD     1      16.840   6.740  38.900  1.00  0.00            
ATOM    132  O33 BCD     1      18.050   6.570  39.630  1.00  0.00            
ATOM    133  C40 BCD     1      16.250   5.420  38.430  1.00  0.00            
ATOM    134  C41 BCD     1      14.920   5.610  37.740  1.00  0.00            
ATOM    135  O34 BCD     1      14.000   6.280  38.650  1.00  0.00            
ATOM    136  C42 BCD     1      14.320   4.340  37.190  1.00  0.00            
ATOM    137  O35 BCD     1      13.140   4.830  36.540  1.00  0.00            
ATOM    138  H61 BCD     1      13.690   7.980  39.810  1.00  0.00            
ATOM    139  H62 BCD     1      15.740   7.080  40.770  1.00  0.00            
ATOM    140  H63 BCD     1      17.280   8.670  40.030  1.00  0.00            
ATOM    141  H64 BCD     1      17.100   7.280  37.980  1.00  0.00            
ATOM    142  H65 BCD     1      18.640   5.930  39.220  1.00  0.00            
ATOM    143  H66 BCD     1      16.170   4.780  39.320  1.00  0.00            
ATOM    144  H67 BCD     1      15.140   6.230  36.860  1.00  0.00            
ATOM    145  H68 BCD     1      15.010   3.860  36.480  1.00  0.00            
ATOM    146  H69 BCD     1      14.120   3.590  37.960  1.00  0.00            
ATOM    147  H70 BCD     1      12.580   5.100  37.270  1.00  0.00            
ATOM    148  C1  DP8     2      19.000  13.580  29.510  1.00  0.00            
ATOM    149  N1  DP8     2      18.770  12.550  30.480  1.00  0.00            
ATOM    150  C2  DP8     2      19.600  12.560  31.710  1.00  0.00            
ATOM    151  C3  DP8     2      18.860  11.690  32.780  1.00  0.00            
ATOM    152  N2  DP8     2      18.710  10.250  32.270  1.00  0.00            
ATOM    153  C4  DP8     2      17.830   9.520  33.340  1.00  0.00            
ATOM    154  C5  DP8     2      18.540   9.190  34.670  1.00  0.00            
ATOM    155  C6  DP8     2      19.320   8.050  34.730  1.00  0.00            
ATOM    156  C7  DP8     2      19.960   7.650  35.910  1.00  0.00            
ATOM    157  C8  DP8     2      19.840   8.430  37.050  1.00  0.00            
ATOM    158  C9  DP8     2      19.010   9.600  37.020  1.00  0.00            
ATOM    159  C10 DP8     2      18.350   9.950  35.810  1.00  0.00            
ATOM    160  C11 DP8     2      17.020   8.340  32.800  1.00  0.00            
ATOM    161  C12 DP8     2      17.480   7.330  31.850  1.00  0.00            
ATOM    162  C13 DP8     2      16.740   6.180  31.470  1.00  0.00            
ATOM    163  C14 DP8     2      15.500   5.970  32.100  1.00  0.00            
ATOM    164  Cl1 DP8     2      14.550   4.480  31.920  1.00  0.00            
ATOM    165  C15 DP8     2      14.980   6.940  32.940  1.00  0.00            
ATOM    166  C16 DP8     2      15.660   8.160  33.200  1.00  0.00            
ATOM    167  C17 DP8     2      17.990  10.290  30.890  1.00  0.00            
ATOM    168  C18 DP8     2      18.670  11.180  29.940  1.00  0.00            
ATOM    169  H1  DP8     2      18.850  14.560  29.980  1.00  0.00            
ATOM    170  H2  DP8     2      20.030  13.510  29.130  1.00  0.00            
ATOM    171  H3  DP8     2      18.390  13.360  28.630  1.00  0.00            
ATOM    172  H4  DP8     2      19.630  13.600  32.070  1.00  0.00            
ATOM    173  H5  DP8     2      20.650  12.240  31.670  1.00  0.00            
ATOM    174  H6  DP8     2      17.890  12.050  33.120  1.00  0.00            
ATOM    175  H7  DP8     2      19.440  11.630  33.700  1.00  0.00            
ATOM    176  H8  DP8     2      19.630   9.820  32.060  1.00  0.00            
ATOM    177  H9  DP8     2      17.120  10.270  33.710  1.00  0.00            
ATOM    178  H10 DP8     2      19.530   7.520  33.800  1.00  0.00            
ATOM    179  H11 DP8     2      20.730   6.890  35.930  1.00  0.00            
ATOM    180  H12 DP8     2      20.520   8.240  37.880  1.00  0.00            
ATOM    181  H13 DP8     2      18.860  10.260  37.870  1.00  0.00            
ATOM    182  H14 DP8     2      17.790  10.880  35.760  1.00  0.00            
ATOM    183  H15 DP8     2      18.530   7.360  31.560  1.00  0.00            
ATOM    184  H16 DP8     2      17.150   5.490  30.740  1.00  0.00            
ATOM    185  H17 DP8     2      13.970   6.750  33.290  1.00  0.00            
ATOM    186  H18 DP8     2      15.190   8.810  33.930  1.00  0.00            
ATOM    187  H19 DP8     2      16.930  10.520  30.930  1.00  0.00            
ATOM    188  H20 DP8     2      18.140   9.330  30.400  1.00  0.00            
ATOM    189  H21 DP8     2      19.670  10.770  29.740  1.00  0.00            
ATOM    190  H22 DP8     2      18.080  11.240  29.020  1.00  0.00            
TER
ENDMDL
MODEL        1
ATOM      1  C1  BCD     1      13.940  11.430  33.130  1.00  0.00            
ATOM      2  O1  BCD     1      14.880  10.780  32.270  1.00  0.00            
ATOM      3  C2  BCD     1      14.590  12.140  34.330  1.00  0.00            
ATOM      4  O2  BCD     1      15.530  13.070  33.920  1.00  0.00            
ATOM      5  C3  BCD     1      15.040  11.140  35.480  1.00  0.00            
ATOM      6  O3  BCD     1      15.400  11.700  36.740  1.00  0.00            
ATOM      7  C4  BCD     1      14.090   9.970  35.670  1.00  0.00            
ATOM      8  C5  BCD     1      13.550   9.370  34.340  1.00  0.00            
ATOM      9  O4  BCD     1      13.030  10.420  33.630  1.00  0.00            
ATOM     10  C6  BCD     1      12.370   8.440  34.400  1.00  0.00            
ATOM     11  O5  BCD     1      11.350   9.060  35.170  1.00  0.00            
ATOM     12  H1  BCD     1      13.360  12.150  32.540  1.00  0.00            
ATOM     13  H2  BCD     1      13.690  12.690  34.650  1.00  0.00            
ATOM     14  H3  BCD     1      15.340  13.930  34.320  1.00  0.00            
ATOM     15  H4  BCD     1      15.950  10.790  34.980  1.00  0.00            
ATOM     16  H5  BCD     1      15.750  10.990  37.280  1.00  0.00            
ATOM     17  H6  BCD     1      13.230  10.210  36.300  1.00  0.00            
ATOM     18  H7  BCD     1      14.350   8.850  33.790  1.00  0.00            
ATOM     19  H8  BCD     1      12.130   8.190  33.360  1.00  0.00            
ATOM     20  H9  BCD     1      12.750   7.530  34.870  1.00  0.00            
ATOM     21  H10 BCD     1      11.180   9.840  34.630  1.00  0.00            
ATOM     22  C7  BCD     1      16.760  11.470  28.720  1.00  0.00            
ATOM     23  O6  BCD     1      17.300  10.100  28.740  1.00  0.00            
ATOM     24  C8  BCD     1      17.380  12.210  29.840  1.00  0.00            
ATOM     25  O7  BCD     1      18.840  12.280  29.720  1.00  0.00            
ATOM     26  C9  BCD     1      16.880  11.610  31.170  1.00  0.00            
ATOM     27  O8  BCD     1      17.390  12.300  32.290  1.00  0.00            
ATOM     28  C10 BCD     1      15.350  11.450  31.130  1.00  0.00            
ATOM     29  C11 BCD     1      14.870  10.650  29.940  1.00  0.00            
ATOM     30  O9  BCD     1      15.350  11.390  28.750  1.00  0.00            
ATOM     31  C12 BCD     1      13.370  10.470  29.950  1.00  0.00            
ATOM     32  O10 BCD     1      12.770  11.740  30.090  1.00  0.00            
ATOM     33  H11 BCD     1      17.090  11.860  27.750  1.00  0.00            
ATOM     34  H12 BCD     1      16.950  13.220  29.750  1.00  0.00            
ATOM     35  H13 BCD     1      19.090  13.070  30.210  1.00  0.00            
ATOM     36  H14 BCD     1      17.340  10.620  31.200  1.00  0.00            
ATOM     37  H15 BCD     1      16.700  12.450  32.940  1.00  0.00            
ATOM     38  H16 BCD     1      14.890  12.450  31.070  1.00  0.00            
ATOM     39  H17 BCD     1      15.310   9.640  29.940  1.00  0.00            
ATOM     40  H18 BCD     1      13.110   9.990  29.000  1.00  0.00            
ATOM     41  H19 BCD     1      13.030   9.900  30.820  1.00  0.00            
ATOM     42  H20 BCD     1      11.950  11.720  29.590  1.00  0.00            
ATOM     43  C13 BCD     1      19.410   7.580  26.370  1.00  0.00            
ATOM     44  O11 BCD     1      20.040   7.140  27.570  1.00  0.00            
ATOM     45  C14 BCD     1      19.790   9.050  26.190  1.00  0.00            
ATOM     46  O12 BCD     1      21.160   9.140  26.240  1.00  0.00            
ATOM     47  C15 BCD     1      19.270   9.870  27.360  1.00  0.00            
ATOM     48  O13 BCD     1      19.650  11.220  27.240  1.00  0.00            
ATOM     49  C16 BCD     1      17.760   9.630  27.460  1.00  0.00            
ATOM     50  C17 BCD     1      17.420   8.120  27.550  1.00  0.00            
ATOM     51  O14 BCD     1      17.980   7.460  26.450  1.00  0.00            
ATOM     52  C18 BCD     1      15.850   7.900  27.530  1.00  0.00            
ATOM     53  O15 BCD     1      15.140   8.900  26.760  1.00  0.00            
ATOM     54  H21 BCD     1      19.750   7.040  25.480  1.00  0.00            
ATOM     55  H22 BCD     1      19.430   9.500  25.260  1.00  0.00            
ATOM     56  H23 BCD     1      21.290  10.090  26.240  1.00  0.00            
ATOM     57  H24 BCD     1      19.690   9.460  28.290  1.00  0.00            
ATOM     58  H25 BCD     1      19.290  11.540  28.080  1.00  0.00            
ATOM     59  H26 BCD     1      17.280  10.220  26.670  1.00  0.00            
ATOM     60  H27 BCD     1      17.710   7.720  28.530  1.00  0.00            
ATOM     61  H28 BCD     1      15.610   6.930  27.060  1.00  0.00            
ATOM     62  H29 BCD     1      15.550   7.810  28.580  1.00  0.00            
ATOM     63  H30 BCD     1      15.000   9.700  27.280  1.00  0.00            
ATOM     64  C19 BCD     1      22.490   4.100  28.980  1.00  0.00            
ATOM     65  O16 BCD     1      22.120   4.410  30.310  1.00  0.00            
ATOM     66  C20 BCD     1      23.130   5.360  28.390  1.00  0.00            
ATOM     67  O17 BCD     1      24.230   5.790  29.100  1.00  0.00            
ATOM     68  C21 BCD     1      22.150   6.460  28.400  1.00  0.00            
ATOM     69  O18 BCD     1      22.720   7.700  28.030  1.00  0.00            
ATOM     70  C22 BCD     1      20.940   6.100  27.490  1.00  0.00            
ATOM     71  C23 BCD     1      20.340   4.790  27.940  1.00  0.00            
ATOM     72  O19 BCD     1      21.370   3.760  28.170  1.00  0.00            
ATOM     73  C24 BCD     1      19.190   4.200  27.070  1.00  0.00            
ATOM     74  O20 BCD     1      18.780   2.980  27.600  1.00  0.00            
ATOM     75  H31 BCD     1      23.220   3.280  29.030  1.00  0.00            
ATOM     76  H32 BCD     1      23.480   5.140  27.370  1.00  0.00            
ATOM     77  H33 BCD     1      24.390   6.720  28.910  1.00  0.00            
ATOM     78  H34 BCD     1      21.780   6.620  29.420  1.00  0.00            
ATOM     79  H35 BCD     1      22.110   8.280  27.560  1.00  0.00            
ATOM     80  H36 BCD     1      21.330   5.980  26.470  1.00  0.00            
ATOM     81  H37 BCD     1      19.980   5.040  28.950  1.00  0.00            
ATOM     82  H38 BCD     1      18.390   4.950  27.080  1.00  0.00            
ATOM     83  H39 BCD     1      19.530   4.000  26.050  1.00  0.00            
ATOM     84  H40 BCD     1      17.870   2.830  27.330  1.00  0.00            
ATOM     85  C25 BCD     1      22.350   3.280  34.230  1.00  0.00            
ATOM     86  O21 BCD     1      21.100   3.890  34.440  1.00  0.00            
ATOM     87  C26 BCD     1      23.340   4.370  33.800  1.00  0.00            
ATOM     88  O22 BCD     1      23.320   5.470  34.740  1.00  0.00            
ATOM     89  C27 BCD     1      23.020   4.880  32.340  1.00  0.00            
ATOM     90  O23 BCD     1      24.110   5.750  31.820  1.00  0.00            
ATOM     91  C28 BCD     1      22.750   3.770  31.410  1.00  0.00            
ATOM     92  C29 BCD     1      21.810   2.760  32.000  1.00  0.00            
ATOM     93  O24 BCD     1      22.240   2.300  33.250  1.00  0.00            
ATOM     94  C30 BCD     1      21.550   1.570  31.090  1.00  0.00            
ATOM     95  O25 BCD     1      22.680   0.750  30.800  1.00  0.00            
ATOM     96  H41 BCD     1      22.700   2.890  35.200  1.00  0.00            
ATOM     97  H42 BCD     1      24.340   3.920  33.730  1.00  0.00            
ATOM     98  H43 BCD     1      24.160   5.900  34.580  1.00  0.00            
ATOM     99  H44 BCD     1      22.090   5.460  32.380  1.00  0.00            
ATOM    100  H45 BCD     1      24.290   5.610  30.890  1.00  0.00            
ATOM    101  H46 BCD     1      23.680   3.320  31.040  1.00  0.00            
ATOM    102  H47 BCD     1      20.840   3.260  32.090  1.00  0.00            
ATOM    103  H48 BCD     1      20.710   0.970  31.470  1.00  0.00            
ATOM    104  H49 BCD     1      21.330   1.930  30.080  1.00  0.00            
ATOM    105  H50 BCD     1      22.960   0.930  29.890  1.00  0.00            
ATOM    106  C31 BCD     1      18.220   4.340  37.360  1.00  0.00            
ATOM    107  O26 BCD     1      17.530   5.400  36.710  1.00  0.00            
ATOM    108  C32 BCD     1      19.710   4.550  37.830  1.00  0.00            
ATOM    109  O27 BCD     1      19.870   5.620  38.690  1.00  0.00            
ATOM    110  C33 BCD     1      20.590   4.760  36.570  1.00  0.00            
ATOM    111  C34 BCD     1      20.470   3.540  35.660  1.00  0.00            
ATOM    112  C35 BCD     1      18.980   3.200  35.350  1.00  0.00            
ATOM    113  O28 BCD     1      18.170   3.150  36.530  1.00  0.00            
ATOM    114  C36 BCD     1      18.980   1.900  34.560  1.00  0.00            
ATOM    115  O29 BCD     1      19.650   0.850  35.210  1.00  0.00            
ATOM    116  O30 BCD     1      21.930   5.070  36.840  1.00  0.00            
ATOM    117  H51 BCD     1      17.640   4.090  38.250  1.00  0.00            
ATOM    118  H52 BCD     1      20.020   3.650  38.380  1.00  0.00            
ATOM    119  H53 BCD     1      20.780   5.930  38.680  1.00  0.00            
ATOM    120  H54 BCD     1      20.220   5.580  35.930  1.00  0.00            
ATOM    121  H55 BCD     1      22.300   5.230  35.970  1.00  0.00            
ATOM    122  H56 BCD     1      20.920   2.700  36.210  1.00  0.00            
ATOM    123  H57 BCD     1      18.520   3.970  34.720  1.00  0.00            
ATOM    124  H58 BCD     1      17.900   1.670  34.510  1.00  0.00            
ATOM    125  H59 BCD     1      19.460   2.210  33.620  1.00  0.00            
ATOM    126  H60 BCD     1      18.980   0.240  35.520  1.00  0.00            
ATOM    127  C37 BCD     1      14.340   8.070  37.260  1.00  0.00            
ATOM    128  O31 BCD     1      14.910   9.030  36.370  1.00  0.00            
ATOM    129  C38 BCD     1      15.300   7.910  38.410  1.00  0.00            
ATOM    130  O32 BCD     1      15.730   9.200  38.990  1.00  0.00            
ATOM    131  C39 BCD     1      16.590   7.150  37.980  1.00  0.00            
ATOM    132  O33 BCD     1      17.380   6.910  39.050  1.00  0.00            
ATOM    133  C40 BCD     1      16.260   5.860  37.200  1.00  0.00            
ATOM    134  C41 BCD     1      15.440   6.280  36.030  1.00  0.00            
ATOM    135  O34 BCD     1      14.240   6.860  36.490  1.00  0.00            
ATOM    136  C42 BCD     1      15.120   5.110  35.130  1.00  0.00            
ATOM    137  O35 BCD     1      14.350   5.510  33.980  1.00  0.00            
ATOM    138  H61 BCD     1      13.350   8.370  37.590  1.00  0.00            
ATOM    139  H62 BCD     1      14.810   7.270  39.150  1.00  0.00            
ATOM    140  H63 BCD     1      16.590   8.970  39.340  1.00  0.00            
ATOM    141  H64 BCD     1      17.130   7.780  37.270  1.00  0.00            
ATOM    142  H65 BCD     1      18.250   6.510  38.960  1.00  0.00            
ATOM    143  H66 BCD     1      15.710   5.140  37.830  1.00  0.00            
ATOM    144  H67 BCD     1      16.100   6.970  35.480  1.00  0.00            
ATOM    145  H68 BCD     1      16.040   4.610  34.810  1.00  0.00            
ATOM    146  H69 BCD     1      14.530   4.360  35.690  1.00  0.00            
ATOM    147  H70 BCD     1      13.460   5.410  34.340  1.00  0.00            
ATOM    148  C1  DP8     2      23.320  12.030  29.860  1.00  0.00            
ATOM    149  N1  DP8     2      22.250  11.420  30.640  1.00  0.00            
ATOM    150  C2  DP8     2      22.190  11.700  32.090  1.00  0.00            
ATOM    151  C3  DP8     2      20.850  11.290  32.700  1.00  0.00            
ATOM    152  N2  DP8     2      20.580   9.840  32.330  1.00  0.00            
ATOM    153  C4  DP8     2      19.270   9.430  33.010  1.00  0.00            
ATOM    154  C5  DP8     2      19.350   9.360  34.530  1.00  0.00            
ATOM    155  C6  DP8     2      20.180   8.370  35.080  1.00  0.00            
ATOM    156  C7  DP8     2      20.420   8.440  36.440  1.00  0.00            
ATOM    157  C8  DP8     2      19.530   9.180  37.270  1.00  0.00            
ATOM    158  C9  DP8     2      18.610  10.110  36.730  1.00  0.00            
ATOM    159  C10 DP8     2      18.570  10.220  35.320  1.00  0.00            
ATOM    160  C11 DP8     2      18.580   8.240  32.480  1.00  0.00            
ATOM    161  C12 DP8     2      19.300   7.120  32.120  1.00  0.00            
ATOM    162  C13 DP8     2      18.610   6.030  31.480  1.00  0.00            
ATOM    163  C14 DP8     2      17.260   6.100  31.300  1.00  0.00            
ATOM    164  Cl1 DP8     2      16.430   4.960  30.310  1.00  0.00            
ATOM    165  C15 DP8     2      16.520   7.200  31.800  1.00  0.00            
ATOM    166  C16 DP8     2      17.170   8.250  32.340  1.00  0.00            
ATOM    167  C17 DP8     2      20.480   9.700  30.850  1.00  0.00            
ATOM    168  C18 DP8     2      21.840  10.070  30.170  1.00  0.00            
ATOM    169  H1  DP8     2      23.200  13.120  29.820  1.00  0.00            
ATOM    170  H2  DP8     2      24.280  11.790  30.330  1.00  0.00            
ATOM    171  H3  DP8     2      23.410  11.840  28.790  1.00  0.00            
ATOM    172  H4  DP8     2      22.490  12.730  32.290  1.00  0.00            
ATOM    173  H5  DP8     2      22.910  11.030  32.580  1.00  0.00            
ATOM    174  H6  DP8     2      19.980  11.820  32.310  1.00  0.00            
ATOM    175  H7  DP8     2      20.860  11.360  33.780  1.00  0.00            
ATOM    176  H8  DP8     2      21.300   9.190  32.660  1.00  0.00            
ATOM    177  H9  DP8     2      18.640  10.290  32.800  1.00  0.00            
ATOM    178  H10 DP8     2      20.710   7.740  34.370  1.00  0.00            
ATOM    179  H11 DP8     2      21.190   7.780  36.850  1.00  0.00            
ATOM    180  H12 DP8     2      19.680   9.150  38.340  1.00  0.00            
ATOM    181  H13 DP8     2      18.000  10.720  37.380  1.00  0.00            
ATOM    182  H14 DP8     2      17.890  10.950  34.890  1.00  0.00            
ATOM    183  H15 DP8     2      20.360   6.990  32.350  1.00  0.00            
ATOM    184  H16 DP8     2      19.140   5.120  31.200  1.00  0.00            
ATOM    185  H17 DP8     2      15.440   7.200  31.640  1.00  0.00            
ATOM    186  H18 DP8     2      16.550   9.020  32.790  1.00  0.00            
ATOM    187  H19 DP8     2      19.600  10.300  30.620  1.00  0.00            
ATOM    188  H20 DP8     2      20.170   8.710  30.520  1.00  0.00            
ATOM    189  H21 DP8     2      22.730   9.450  30.350  1.00  0.00            
ATOM    190  H22 DP8     2      21.780  10.070  29.070  1.00  0.00            
TER
ENDMDL
MODEL        1
ATOM      1  C1  BCD     1      10.500  17.050  38.030  1.00  0.00            
ATOM      2  O1  BCD     1      11.080  16.200  37.010  1.00  0.00            
ATOM      3  C2  BCD     1      10.920  18.410  37.590  1.00  0.00            
ATOM      4  O2  BCD     1      10.420  18.720  36.290  1.00  0.00            
ATOM      5  C3  BCD     1      12.350  18.700  37.680  1.00  0.00            
ATOM      6  O3  BCD     1      12.660  20.090  37.460  1.00  0.00            
ATOM      7  C4  BCD     1      12.930  18.280  39.040  1.00  0.00            
ATOM      8  C5  BCD     1      12.540  16.860  39.440  1.00  0.00            
ATOM      9  O4  BCD     1      11.070  16.660  39.270  1.00  0.00            
ATOM     10  C6  BCD     1      12.880  16.460  40.870  1.00  0.00            
ATOM     11  O5  BCD     1      12.190  15.250  41.040  1.00  0.00            
ATOM     12  H1  BCD     1       9.400  17.000  38.090  1.00  0.00            
ATOM     13  H2  BCD     1      10.420  19.100  38.280  1.00  0.00            
ATOM     14  H3  BCD     1      10.770  19.590  36.090  1.00  0.00            
ATOM     15  H4  BCD     1      12.890  18.050  36.980  1.00  0.00            
ATOM     16  H5  BCD     1      13.600  20.200  37.620  1.00  0.00            
ATOM     17  H6  BCD     1      12.550  18.980  39.790  1.00  0.00            
ATOM     18  H7  BCD     1      13.060  16.260  38.680  1.00  0.00            
ATOM     19  H8  BCD     1      13.950  16.410  41.070  1.00  0.00            
ATOM     20  H9  BCD     1      12.500  17.180  41.600  1.00  0.00            
ATOM     21  H10 BCD     1      11.330  15.400  40.650  1.00  0.00            
ATOM     22  C7  BCD     1      10.280  13.060  34.360  1.00  0.00            
ATOM     23  O6  BCD     1      11.660  12.890  34.300  1.00  0.00            
ATOM     24  C8  BCD     1      10.010  14.420  33.830  1.00  0.00            
ATOM     25  O7  BCD     1      10.420  14.740  32.500  1.00  0.00            
ATOM     26  C9  BCD     1      10.570  15.540  34.730  1.00  0.00            
ATOM     27  O8  BCD     1      10.180  16.850  34.190  1.00  0.00            
ATOM     28  C10 BCD     1      10.250  15.350  36.230  1.00  0.00            
ATOM     29  C11 BCD     1      10.560  13.950  36.640  1.00  0.00            
ATOM     30  O9  BCD     1       9.880  13.060  35.790  1.00  0.00            
ATOM     31  C12 BCD     1      10.110  13.670  38.060  1.00  0.00            
ATOM     32  O10 BCD     1       8.890  14.310  38.360  1.00  0.00            
ATOM     33  H11 BCD     1       9.780  12.300  33.750  1.00  0.00            
ATOM     34  H12 BCD     1       8.920  14.550  33.880  1.00  0.00            
ATOM     35  H13 BCD     1      10.320  15.650  32.220  1.00  0.00            
ATOM     36  H14 BCD     1      11.670  15.480  34.720  1.00  0.00            
ATOM     37  H15 BCD     1      10.250  17.470  34.920  1.00  0.00            
ATOM     38  H16 BCD     1       9.210  15.700  36.280  1.00  0.00            
ATOM     39  H17 BCD     1      11.640  13.840  36.480  1.00  0.00            
ATOM     40  H18 BCD     1       9.920  12.590  38.140  1.00  0.00            
ATOM     41  H19 BCD     1      10.940  14.000  38.700  1.00  0.00            
ATOM     42  H20 BCD     1       8.210  14.130  37.700  1.00  0.00            
ATOM     43  C13 BCD     1      14.480  10.190  33.220  1.00  0.00            
ATOM     44  O11 BCD     1      15.560  10.900  33.850  1.00  0.00            
ATOM     45  C14 BCD     1      13.830  10.990  32.100  1.00  0.00            
ATOM     46  O12 BCD     1      14.880  11.310  31.220  1.00  0.00            
ATOM     47  C15 BCD     1      13.060  12.200  32.620  1.00  0.00            
ATOM     48  O13 BCD     1      12.390  12.910  31.520  1.00  0.00            
ATOM     49  C16 BCD     1      12.060  11.720  33.650  1.00  0.00            
ATOM     50  C17 BCD     1      12.670  10.830  34.750  1.00  0.00            
ATOM     51  O14 BCD     1      13.520   9.850  34.160  1.00  0.00            
ATOM     52  C18 BCD     1      11.610  10.220  35.630  1.00  0.00            
ATOM     53  O15 BCD     1      12.370   9.620  36.670  1.00  0.00            
ATOM     54  H21 BCD     1      14.830   9.240  32.810  1.00  0.00            
ATOM     55  H22 BCD     1      13.110  10.360  31.560  1.00  0.00            
ATOM     56  H23 BCD     1      14.440  11.530  30.390  1.00  0.00            
ATOM     57  H24 BCD     1      13.710  12.960  33.070  1.00  0.00            
ATOM     58  H25 BCD     1      11.870  13.660  31.810  1.00  0.00            
ATOM     59  H26 BCD     1      11.200  11.200  33.190  1.00  0.00            
ATOM     60  H27 BCD     1      13.330  11.420  35.380  1.00  0.00            
ATOM     61  H28 BCD     1      11.000  11.000  36.100  1.00  0.00            
ATOM     62  H29 BCD     1      11.020   9.460  35.110  1.00  0.00            
ATOM     63  H30 BCD     1      12.840   8.960  36.140  1.00  0.00            
ATOM     64  C19 BCD     1      19.470  10.510  34.990  1.00  0.00            
ATOM     65  O16 BCD     1      19.560  11.970  34.970  1.00  0.00            
ATOM     66  C20 BCD     1      19.190   9.980  33.500  1.00  0.00            
ATOM     67  O17 BCD     1      20.210  10.420  32.690  1.00  0.00            
ATOM     68  C21 BCD     1      17.770  10.650  33.100  1.00  0.00            
ATOM     69  O18 BCD     1      17.370  10.280  31.770  1.00  0.00            
ATOM     70  C22 BCD     1      16.730  10.150  34.170  1.00  0.00            
ATOM     71  C23 BCD     1      17.150  10.350  35.680  1.00  0.00            
ATOM     72  O19 BCD     1      18.530  10.010  35.900  1.00  0.00            
ATOM     73  C24 BCD     1      16.240   9.650  36.590  1.00  0.00            
ATOM     74  O20 BCD     1      16.070   8.310  36.230  1.00  0.00            
ATOM     75  H31 BCD     1      20.420  10.130  35.380  1.00  0.00            
ATOM     76  H32 BCD     1      19.110   8.890  33.550  1.00  0.00            
ATOM     77  H33 BCD     1      20.320  11.380  32.620  1.00  0.00            
ATOM     78  H34 BCD     1      17.810  11.740  33.200  1.00  0.00            
ATOM     79  H35 BCD     1      16.500  10.550  31.480  1.00  0.00            
ATOM     80  H36 BCD     1      16.640   9.090  33.870  1.00  0.00            
ATOM     81  H37 BCD     1      17.060  11.410  35.920  1.00  0.00            
ATOM     82  H38 BCD     1      16.640   9.660  37.610  1.00  0.00            
ATOM     83  H39 BCD     1      15.220  10.060  36.540  1.00  0.00            
ATOM     84  H40 BCD     1      15.410   8.010  36.860  1.00  0.00            
ATOM     85  C25 BCD     1      22.260  15.000  35.340  1.00  0.00            
ATOM     86  O21 BCD     1      21.120  15.730  35.870  1.00  0.00            
ATOM     87  C26 BCD     1      21.930  14.510  33.910  1.00  0.00            
ATOM     88  O22 BCD     1      21.630  15.660  33.110  1.00  0.00            
ATOM     89  C27 BCD     1      20.670  13.650  33.880  1.00  0.00            
ATOM     90  O23 BCD     1      20.370  13.110  32.550  1.00  0.00            
ATOM     91  C28 BCD     1      20.850  12.530  34.840  1.00  0.00            
ATOM     92  C29 BCD     1      21.410  12.820  36.230  1.00  0.00            
ATOM     93  O24 BCD     1      22.540  13.830  36.180  1.00  0.00            
ATOM     94  C30 BCD     1      21.810  11.580  36.980  1.00  0.00            
ATOM     95  O25 BCD     1      22.840  10.800  36.390  1.00  0.00            
ATOM     96  H41 BCD     1      23.100  15.700  35.370  1.00  0.00            
ATOM     97  H42 BCD     1      22.810  13.910  33.630  1.00  0.00            
ATOM     98  H43 BCD     1      22.470  15.960  32.740  1.00  0.00            
ATOM     99  H44 BCD     1      19.850  14.280  34.230  1.00  0.00            
ATOM    100  H45 BCD     1      20.920  13.610  31.940  1.00  0.00            
ATOM    101  H46 BCD     1      21.550  11.840  34.340  1.00  0.00            
ATOM    102  H47 BCD     1      20.600  13.230  36.850  1.00  0.00            
ATOM    103  H48 BCD     1      22.190  12.060  37.890  1.00  0.00            
ATOM    104  H49 BCD     1      20.920  10.980  37.200  1.00  0.00            
ATOM    105  H50 BCD     1      23.320  10.340  37.080  1.00  0.00            
ATOM    106  C31 BCD     1      19.760  19.100  37.690  1.00  0.00            
ATOM    107  O26 BCD     1      18.560  18.300  37.920  1.00  0.00            
ATOM    108  C32 BCD     1      20.060  19.230  36.220  1.00  0.00            
ATOM    109  O27 BCD     1      19.020  19.880  35.610  1.00  0.00            
ATOM    110  C33 BCD     1      20.280  17.870  35.610  1.00  0.00            
ATOM    111  C34 BCD     1      21.310  17.080  36.320  1.00  0.00            
ATOM    112  C35 BCD     1      21.110  17.170  37.840  1.00  0.00            
ATOM    113  O28 BCD     1      20.860  18.460  38.270  1.00  0.00            
ATOM    114  C36 BCD     1      22.350  16.580  38.530  1.00  0.00            
ATOM    115  O29 BCD     1      23.620  17.170  38.350  1.00  0.00            
ATOM    116  O30 BCD     1      20.540  17.880  34.220  1.00  0.00            
ATOM    117  H51 BCD     1      19.630  20.130  38.030  1.00  0.00            
ATOM    118  H52 BCD     1      20.950  19.870  36.080  1.00  0.00            
ATOM    119  H53 BCD     1      19.370  19.900  34.710  1.00  0.00            
ATOM    120  H54 BCD     1      19.380  17.300  35.860  1.00  0.00            
ATOM    121  H55 BCD     1      20.660  16.960  33.960  1.00  0.00            
ATOM    122  H56 BCD     1      22.270  17.520  36.000  1.00  0.00            
ATOM    123  H57 BCD     1      20.260  16.510  38.050  1.00  0.00            
ATOM    124  H58 BCD     1      22.100  16.630  39.600  1.00  0.00            
ATOM    125  H59 BCD     1      22.380  15.520  38.260  1.00  0.00            
ATOM    126  H60 BCD     1      23.530  18.130  38.400  1.00  0.00            
ATOM    127  C37 BCD     1      15.030  18.900  39.880  1.00  0.00            
ATOM    128  O31 BCD     1      14.290  18.210  38.890  1.00  0.00            
ATOM    129  C38 BCD     1      15.720  20.180  39.390  1.00  0.00            
ATOM    130  O32 BCD     1      14.720  21.130  38.960  1.00  0.00            
ATOM    131  C39 BCD     1      16.750  19.680  38.350  1.00  0.00            
ATOM    132  O33 BCD     1      17.270  20.810  37.710  1.00  0.00            
ATOM    133  C40 BCD     1      17.750  18.770  39.000  1.00  0.00            
ATOM    134  C41 BCD     1      16.970  17.600  39.580  1.00  0.00            
ATOM    135  O34 BCD     1      15.970  18.040  40.500  1.00  0.00            
ATOM    136  C42 BCD     1      17.980  16.840  40.400  1.00  0.00            
ATOM    137  O35 BCD     1      17.490  15.620  40.850  1.00  0.00            
ATOM    138  H61 BCD     1      14.340  19.220  40.670  1.00  0.00            
ATOM    139  H62 BCD     1      16.280  20.630  40.220  1.00  0.00            
ATOM    140  H63 BCD     1      15.200  21.650  38.320  1.00  0.00            
ATOM    141  H64 BCD     1      16.150  19.120  37.620  1.00  0.00            
ATOM    142  H65 BCD     1      17.760  20.650  36.900  1.00  0.00            
ATOM    143  H66 BCD     1      18.330  19.300  39.760  1.00  0.00            
ATOM    144  H67 BCD     1      16.560  16.960  38.790  1.00  0.00            
ATOM    145  H68 BCD     1      18.940  16.630  39.910  1.00  0.00            
ATOM    146  H69 BCD     1      18.270  17.440  41.280  1.00  0.00            
ATOM    147  H70 BCD     1      16.570  15.870  40.940  1.00  0.00            
ATOM    148  C1  DP8     2      17.180  13.750  28.630  1.00  0.00            
ATOM    149  N1  DP8     2      16.670  14.170  29.960  1.00  0.00            
ATOM    150  C2  DP8     2      16.380  15.620  30.140  1.00  0.00            
ATOM    151  C3  DP8     2      15.520  15.880  31.300  1.00  0.00            
ATOM    152  N2  DP8     2      16.180  15.430  32.590  1.00  0.00            
ATOM    153  C4  DP8     2      15.320  15.610  33.850  1.00  0.00            
ATOM    154  C5  DP8     2      14.960  17.000  34.120  1.00  0.00            
ATOM    155  C6  DP8     2      15.780  17.890  34.880  1.00  0.00            
ATOM    156  C7  DP8     2      15.340  19.190  35.170  1.00  0.00            
ATOM    157  C8  DP8     2      14.010  19.570  34.790  1.00  0.00            
ATOM    158  C9  DP8     2      13.220  18.670  34.080  1.00  0.00            
ATOM    159  C10 DP8     2      13.640  17.370  33.760  1.00  0.00            
ATOM    160  C11 DP8     2      15.650  14.940  35.170  1.00  0.00            
ATOM    161  C12 DP8     2      16.980  14.740  35.590  1.00  0.00            
ATOM    162  C13 DP8     2      17.220  14.080  36.800  1.00  0.00            
ATOM    163  C14 DP8     2      16.150  13.570  37.560  1.00  0.00            
ATOM    164  Cl1 DP8     2      16.600  12.730  38.940  1.00  0.00            
ATOM    165  C15 DP8     2      14.760  13.610  37.080  1.00  0.00            
ATOM    166  C16 DP8     2      14.590  14.290  35.820  1.00  0.00            
ATOM    167  C17 DP8     2      16.590  13.950  32.480  1.00  0.00            
ATOM    168  C18 DP8     2      17.350  13.690  31.150  1.00  0.00            
ATOM    169  H1  DP8     2      18.110  14.250  28.350  1.00  0.00            
ATOM    170  H2  DP8     2      17.410  12.690  28.580  1.00  0.00            
ATOM    171  H3  DP8     2      16.420  14.020  27.880  1.00  0.00            
ATOM    172  H4  DP8     2      15.760  16.000  29.320  1.00  0.00            
ATOM    173  H5  DP8     2      17.330  16.180  30.140  1.00  0.00            
ATOM    174  H6  DP8     2      14.600  15.290  31.300  1.00  0.00            
ATOM    175  H7  DP8     2      15.200  16.920  31.350  1.00  0.00            
ATOM    176  H8  DP8     2      17.060  15.930  32.740  1.00  0.00            
ATOM    177  H9  DP8     2      14.390  15.130  33.540  1.00  0.00            
ATOM    178  H10 DP8     2      16.770  17.560  35.190  1.00  0.00            
ATOM    179  H11 DP8     2      15.990  19.890  35.680  1.00  0.00            
ATOM    180  H12 DP8     2      13.580  20.540  34.980  1.00  0.00            
ATOM    181  H13 DP8     2      12.190  18.930  33.860  1.00  0.00            
ATOM    182  H14 DP8     2      12.900  16.650  33.400  1.00  0.00            
ATOM    183  H15 DP8     2      17.760  15.080  34.920  1.00  0.00            
ATOM    184  H16 DP8     2      18.250  14.060  37.130  1.00  0.00            
ATOM    185  H17 DP8     2      13.950  13.200  37.680  1.00  0.00            
ATOM    186  H18 DP8     2      13.640  14.430  35.320  1.00  0.00            
ATOM    187  H19 DP8     2      15.630  13.420  32.430  1.00  0.00            
ATOM    188  H20 DP8     2      17.230  13.600  33.290  1.00  0.00            
ATOM    189  H21 DP8     2      18.340  14.150  31.290  1.00  0.00            
ATOM    190  H22 DP8     2      17.500  12.610  31.020  1.00  0.00            
TER
ENDMDL
MODEL        1
ATOM      1  C1  BCD     1      15.410  22.170  29.560  1.00  0.00            
ATOM      2  O1  BCD     1      14.740  21.210  28.700  1.00  0.00            
ATOM      3  C2  BCD     1      15.330  23.560  29.000  1.00  0.00            
ATOM      4  O2  BCD     1      14.010  24.080  28.790  1.00  0.00            
ATOM      5  C3  BCD     1      16.190  23.510  27.730  1.00  0.00            
ATOM      6  O3  BCD     1      16.340  24.840  27.150  1.00  0.00            
ATOM      7  C4  BCD     1      17.610  23.040  27.950  1.00  0.00            
ATOM      8  C5  BCD     1      17.620  21.590  28.560  1.00  0.00            
ATOM      9  O4  BCD     1      16.810  21.750  29.690  1.00  0.00            
ATOM     10  C6  BCD     1      18.890  20.970  28.840  1.00  0.00            
ATOM     11  O5  BCD     1      19.680  21.810  29.570  1.00  0.00            
ATOM     12  H1  BCD     1      14.900  22.190  30.530  1.00  0.00            
ATOM     13  H2  BCD     1      15.880  24.250  29.660  1.00  0.00            
ATOM     14  H3  BCD     1      14.010  25.040  28.920  1.00  0.00            
ATOM     15  H4  BCD     1      15.810  22.760  27.020  1.00  0.00            
ATOM     16  H5  BCD     1      16.940  24.790  26.400  1.00  0.00            
ATOM     17  H6  BCD     1      18.240  23.680  28.570  1.00  0.00            
ATOM     18  H7  BCD     1      17.150  20.950  27.800  1.00  0.00            
ATOM     19  H8  BCD     1      18.770  20.070  29.470  1.00  0.00            
ATOM     20  H9  BCD     1      19.350  20.720  27.880  1.00  0.00            
ATOM     21  H10 BCD     1      19.170  22.260  30.260  1.00  0.00            
ATOM     22  C7  BCD     1      12.270  17.920  29.230  1.00  0.00            
ATOM     23  O6  BCD     1      12.400  17.770  27.810  1.00  0.00            
ATOM     24  C8  BCD     1      11.620  19.200  29.530  1.00  0.00            
ATOM     25  O7  BCD     1      10.300  19.250  29.090  1.00  0.00            
ATOM     26  C9  BCD     1      12.470  20.440  28.990  1.00  0.00            
ATOM     27  O8  BCD     1      11.970  21.750  29.370  1.00  0.00            
ATOM     28  C10 BCD     1      13.920  20.280  29.430  1.00  0.00            
ATOM     29  C11 BCD     1      14.530  18.900  29.140  1.00  0.00            
ATOM     30  O9  BCD     1      13.620  17.930  29.650  1.00  0.00            
ATOM     31  C12 BCD     1      15.820  18.740  29.850  1.00  0.00            
ATOM     32  O10 BCD     1      16.350  17.480  29.460  1.00  0.00            
ATOM     33  H11 BCD     1      11.720  17.070  29.660  1.00  0.00            
ATOM     34  H12 BCD     1      11.530  19.280  30.630  1.00  0.00            
ATOM     35  H13 BCD     1      10.180  18.900  28.200  1.00  0.00            
ATOM     36  H14 BCD     1      12.570  20.390  27.890  1.00  0.00            
ATOM     37  H15 BCD     1      12.700  22.370  29.290  1.00  0.00            
ATOM     38  H16 BCD     1      14.100  20.460  30.500  1.00  0.00            
ATOM     39  H17 BCD     1      14.650  18.640  28.080  1.00  0.00            
ATOM     40  H18 BCD     1      16.470  19.590  29.640  1.00  0.00            
ATOM     41  H19 BCD     1      15.540  18.830  30.910  1.00  0.00            
ATOM     42  H20 BCD     1      15.560  16.930  29.410  1.00  0.00            
ATOM     43  C13 BCD     1      11.270  15.440  24.710  1.00  0.00            
ATOM     44  O11 BCD     1      12.480  15.900  24.160  1.00  0.00            
ATOM     45  C14 BCD     1      10.430  16.630  25.040  1.00  0.00            
ATOM     46  O12 BCD     1      10.180  17.380  23.890  1.00  0.00            
ATOM     47  C15 BCD     1      10.990  17.580  26.030  1.00  0.00            
ATOM     48  O13 BCD     1       9.980  18.580  26.390  1.00  0.00            
ATOM     49  C16 BCD     1      11.520  16.850  27.240  1.00  0.00            
ATOM     50  C17 BCD     1      12.260  15.630  26.890  1.00  0.00            
ATOM     51  O14 BCD     1      11.410  14.840  26.050  1.00  0.00            
ATOM     52  C18 BCD     1      12.620  14.790  28.130  1.00  0.00            
ATOM     53  O15 BCD     1      11.500  14.580  28.950  1.00  0.00            
ATOM     54  H21 BCD     1      10.870  14.640  24.080  1.00  0.00            
ATOM     55  H22 BCD     1       9.500  16.220  25.460  1.00  0.00            
ATOM     56  H23 BCD     1      10.820  17.070  23.240  1.00  0.00            
ATOM     57  H24 BCD     1      11.860  18.110  25.600  1.00  0.00            
ATOM     58  H25 BCD     1       9.560  18.950  25.610  1.00  0.00            
ATOM     59  H26 BCD     1      10.720  16.600  27.950  1.00  0.00            
ATOM     60  H27 BCD     1      13.210  15.850  26.390  1.00  0.00            
ATOM     61  H28 BCD     1      13.220  13.880  28.000  1.00  0.00            
ATOM     62  H29 BCD     1      13.330  15.440  28.660  1.00  0.00            
ATOM     63  H30 BCD     1      10.840  13.990  28.560  1.00  0.00            
ATOM     64  C19 BCD     1      15.290  14.860  21.290  1.00  0.00            
ATOM     65  O16 BCD     1      16.310  15.550  21.990  1.00  0.00            
ATOM     66  C20 BCD     1      14.120  15.730  20.820  1.00  0.00            
ATOM     67  O17 BCD     1      14.640  16.700  19.880  1.00  0.00            
ATOM     68  C21 BCD     1      13.430  16.400  22.080  1.00  0.00            
ATOM     69  O18 BCD     1      12.270  17.070  21.660  1.00  0.00            
ATOM     70  C22 BCD     1      12.970  15.270  22.970  1.00  0.00            
ATOM     71  C23 BCD     1      14.100  14.350  23.330  1.00  0.00            
ATOM     72  O19 BCD     1      14.720  13.910  22.080  1.00  0.00            
ATOM     73  C24 BCD     1      13.670  13.140  24.160  1.00  0.00            
ATOM     74  O20 BCD     1      12.670  12.370  23.450  1.00  0.00            
ATOM     75  H31 BCD     1      15.680  14.310  20.420  1.00  0.00            
ATOM     76  H32 BCD     1      13.320  15.110  20.410  1.00  0.00            
ATOM     77  H33 BCD     1      15.510  16.430  19.570  1.00  0.00            
ATOM     78  H34 BCD     1      14.110  17.040  22.660  1.00  0.00            
ATOM     79  H35 BCD     1      12.350  17.510  20.800  1.00  0.00            
ATOM     80  H36 BCD     1      12.170  14.750  22.440  1.00  0.00            
ATOM     81  H37 BCD     1      14.860  14.880  23.940  1.00  0.00            
ATOM     82  H38 BCD     1      14.550  12.480  24.140  1.00  0.00            
ATOM     83  H39 BCD     1      13.300  13.440  25.150  1.00  0.00            
ATOM     84  H40 BCD     1      12.980  12.230  22.560  1.00  0.00            
ATOM     85  C25 BCD     1      20.130  16.460  21.150  1.00  0.00            
ATOM     86  O21 BCD     1      19.900  17.810  21.500  1.00  0.00            
ATOM     87  C26 BCD     1      19.290  16.100  19.920  1.00  0.00            
ATOM     88  O22 BCD     1      19.510  17.050  18.900  1.00  0.00            
ATOM     89  C27 BCD     1      17.800  16.170  20.250  1.00  0.00            
ATOM     90  O23 BCD     1      16.990  15.860  19.060  1.00  0.00            
ATOM     91  C28 BCD     1      17.590  15.250  21.510  1.00  0.00            
ATOM     92  C29 BCD     1      18.480  15.500  22.680  1.00  0.00            
ATOM     93  O24 BCD     1      19.840  15.500  22.200  1.00  0.00            
ATOM     94  C30 BCD     1      18.210  14.560  23.870  1.00  0.00            
ATOM     95  O25 BCD     1      18.990  13.330  23.810  1.00  0.00            
ATOM     96  H41 BCD     1      21.170  16.300  20.820  1.00  0.00            
ATOM     97  H42 BCD     1      19.560  15.090  19.610  1.00  0.00            
ATOM     98  H43 BCD     1      19.860  17.900  19.180  1.00  0.00            
ATOM     99  H44 BCD     1      17.600  17.220  20.500  1.00  0.00            
ATOM    100  H45 BCD     1      17.330  15.010  18.780  1.00  0.00            
ATOM    101  H46 BCD     1      17.650  14.190  21.220  1.00  0.00            
ATOM    102  H47 BCD     1      18.370  16.530  23.060  1.00  0.00            
ATOM    103  H48 BCD     1      18.640  15.090  24.730  1.00  0.00            
ATOM    104  H49 BCD     1      17.130  14.440  23.970  1.00  0.00            
ATOM    105  H50 BCD     1      19.860  13.560  23.480  1.00  0.00            
ATOM    106  C31 BCD     1      21.850  21.370  22.590  1.00  0.00            
ATOM    107  O26 BCD     1      20.790  21.680  23.500  1.00  0.00            
ATOM    108  C32 BCD     1      21.310  21.180  21.190  1.00  0.00            
ATOM    109  O27 BCD     1      20.690  22.470  20.940  1.00  0.00            
ATOM    110  C33 BCD     1      20.430  20.000  20.860  1.00  0.00            
ATOM    111  C34 BCD     1      20.990  18.730  21.440  1.00  0.00            
ATOM    112  C35 BCD     1      21.590  18.990  22.870  1.00  0.00            
ATOM    113  O28 BCD     1      22.520  20.140  22.930  1.00  0.00            
ATOM    114  C36 BCD     1      22.320  17.780  23.380  1.00  0.00            
ATOM    115  O29 BCD     1      23.410  17.430  22.590  1.00  0.00            
ATOM    116  O30 BCD     1      20.190  19.760  19.430  1.00  0.00            
ATOM    117  H51 BCD     1      22.520  22.200  22.850  1.00  0.00            
ATOM    118  H52 BCD     1      22.170  21.080  20.520  1.00  0.00            
ATOM    119  H53 BCD     1      20.340  22.480  20.050  1.00  0.00            
ATOM    120  H54 BCD     1      19.500  20.170  21.410  1.00  0.00            
ATOM    121  H55 BCD     1      19.890  20.580  19.040  1.00  0.00            
ATOM    122  H56 BCD     1      21.800  18.320  20.830  1.00  0.00            
ATOM    123  H57 BCD     1      20.800  19.180  23.620  1.00  0.00            
ATOM    124  H58 BCD     1      22.590  18.010  24.420  1.00  0.00            
ATOM    125  H59 BCD     1      21.630  16.950  23.550  1.00  0.00            
ATOM    126  H60 BCD     1      23.950  16.720  22.940  1.00  0.00            
ATOM    127  C37 BCD     1      19.370  23.950  26.520  1.00  0.00            
ATOM    128  O31 BCD     1      18.270  23.050  26.740  1.00  0.00            
ATOM    129  C38 BCD     1      19.260  24.530  25.110  1.00  0.00            
ATOM    130  O32 BCD     1      17.990  25.130  24.960  1.00  0.00            
ATOM    131  C39 BCD     1      19.500  23.440  24.100  1.00  0.00            
ATOM    132  O33 BCD     1      19.340  23.890  22.730  1.00  0.00            
ATOM    133  C40 BCD     1      20.840  22.840  24.320  1.00  0.00            
ATOM    134  C41 BCD     1      21.000  22.240  25.730  1.00  0.00            
ATOM    135  O34 BCD     1      20.640  23.240  26.740  1.00  0.00            
ATOM    136  C42 BCD     1      22.370  21.800  26.110  1.00  0.00            
ATOM    137  O35 BCD     1      23.340  22.860  25.990  1.00  0.00            
ATOM    138  H61 BCD     1      19.390  24.760  27.260  1.00  0.00            
ATOM    139  H62 BCD     1      19.960  25.370  24.980  1.00  0.00            
ATOM    140  H63 BCD     1      17.880  25.320  24.020  1.00  0.00            
ATOM    141  H64 BCD     1      18.710  22.710  24.300  1.00  0.00            
ATOM    142  H65 BCD     1      19.920  23.340  22.200  1.00  0.00            
ATOM    143  H66 BCD     1      21.660  23.500  24.030  1.00  0.00            
ATOM    144  H67 BCD     1      20.270  21.450  25.950  1.00  0.00            
ATOM    145  H68 BCD     1      22.410  21.460  27.150  1.00  0.00            
ATOM    146  H69 BCD     1      22.720  20.940  25.520  1.00  0.00            
ATOM    147  H70 BCD     1      23.320  23.490  26.720  1.00  0.00            
ATOM    148  C1  DP8     2      14.640  20.240  17.920  1.00  0.00            
ATOM    149  N1  DP8     2      14.400  20.080  19.330  1.00  0.00            
ATOM    150  C2  DP8     2      13.600  21.070  20.030  1.00  0.00            
ATOM    151  C3  DP8     2      13.470  20.790  21.510  1.00  0.00            
ATOM    152  N2  DP8     2      14.740  20.550  22.240  1.00  0.00            
ATOM    153  C4  DP8     2      14.380  20.140  23.700  1.00  0.00            
ATOM    154  C5  DP8     2      13.700  21.200  24.520  1.00  0.00            
ATOM    155  C6  DP8     2      14.210  22.430  24.890  1.00  0.00            
ATOM    156  C7  DP8     2      13.480  23.360  25.710  1.00  0.00            
ATOM    157  C8  DP8     2      12.140  23.100  25.920  1.00  0.00            
ATOM    158  C9  DP8     2      11.580  21.870  25.620  1.00  0.00            
ATOM    159  C10 DP8     2      12.360  20.970  24.870  1.00  0.00            
ATOM    160  C11 DP8     2      15.530  19.480  24.460  1.00  0.00            
ATOM    161  C12 DP8     2      16.800  20.050  24.530  1.00  0.00            
ATOM    162  C13 DP8     2      17.850  19.280  25.170  1.00  0.00            
ATOM    163  C14 DP8     2      17.590  18.000  25.690  1.00  0.00            
ATOM    164  Cl1 DP8     2      18.800  17.040  26.440  1.00  0.00            
ATOM    165  C15 DP8     2      16.310  17.430  25.590  1.00  0.00            
ATOM    166  C16 DP8     2      15.240  18.200  25.020  1.00  0.00            
ATOM    167  C17 DP8     2      15.520  19.440  21.470  1.00  0.00            
ATOM    168  C18 DP8     2      15.640  19.710  19.950  1.00  0.00            
ATOM    169  H1  DP8     2      15.210  19.370  17.570  1.00  0.00            
ATOM    170  H2  DP8     2      13.690  20.280  17.370  1.00  0.00            
ATOM    171  H3  DP8     2      15.340  21.030  17.630  1.00  0.00            
ATOM    172  H4  DP8     2      12.600  21.190  19.590  1.00  0.00            
ATOM    173  H5  DP8     2      14.050  22.070  19.920  1.00  0.00            
ATOM    174  H6  DP8     2      12.910  19.860  21.650  1.00  0.00            
ATOM    175  H7  DP8     2      13.020  21.590  22.090  1.00  0.00            
ATOM    176  H8  DP8     2      15.330  21.390  22.170  1.00  0.00            
ATOM    177  H9  DP8     2      13.630  19.360  23.560  1.00  0.00            
ATOM    178  H10 DP8     2      15.240  22.670  24.630  1.00  0.00            
ATOM    179  H11 DP8     2      13.940  24.310  25.990  1.00  0.00            
ATOM    180  H12 DP8     2      11.540  23.810  26.490  1.00  0.00            
ATOM    181  H13 DP8     2      10.570  21.580  25.890  1.00  0.00            
ATOM    182  H14 DP8     2      11.880  20.060  24.490  1.00  0.00            
ATOM    183  H15 DP8     2      17.050  21.060  24.210  1.00  0.00            
ATOM    184  H16 DP8     2      18.860  19.700  25.160  1.00  0.00            
ATOM    185  H17 DP8     2      16.170  16.430  25.980  1.00  0.00            
ATOM    186  H18 DP8     2      14.290  17.660  25.030  1.00  0.00            
ATOM    187  H19 DP8     2      14.970  18.530  21.700  1.00  0.00            
ATOM    188  H20 DP8     2      16.550  19.380  21.820  1.00  0.00            
ATOM    189  H21 DP8     2      16.440  20.460  19.850  1.00  0.00            
ATOM    190  H22 DP8     2      16.120  18.840  19.490  1.00  0.00            
TER
ENDMDL
MODEL        1
ATOM      1  C1  BCD     1      10.730  17.800  26.210  1.00  0.00            
ATOM      2  O1  BCD     1      11.890  17.110  25.710  1.00  0.00            
ATOM      3  C2  BCD     1      11.120  19.200  26.710  1.00  0.00            
ATOM      4  O2  BCD     1      11.430  19.990  25.670  1.00  0.00            
ATOM      5  C3  BCD     1      12.220  19.140  27.740  1.00  0.00            
ATOM      6  O3  BCD     1      12.510  20.470  28.180  1.00  0.00            
ATOM      7  C4  BCD     1      11.800  18.200  28.890  1.00  0.00            
ATOM      8  C5  BCD     1      11.200  16.900  28.430  1.00  0.00            
ATOM      9  O4  BCD     1      10.200  17.110  27.370  1.00  0.00            
ATOM     10  C6  BCD     1      10.510  16.120  29.550  1.00  0.00            
ATOM     11  O5  BCD     1       9.410  16.760  30.070  1.00  0.00            
ATOM     12  H1  BCD     1       9.920  17.910  25.480  1.00  0.00            
ATOM     13  H2  BCD     1      10.280  19.680  27.220  1.00  0.00            
ATOM     14  H3  BCD     1      11.740  19.490  24.920  1.00  0.00            
ATOM     15  H4  BCD     1      13.120  18.660  27.330  1.00  0.00            
ATOM     16  H5  BCD     1      12.370  20.980  27.370  1.00  0.00            
ATOM     17  H6  BCD     1      11.060  18.720  29.510  1.00  0.00            
ATOM     18  H7  BCD     1      12.060  16.320  28.060  1.00  0.00            
ATOM     19  H8  BCD     1      10.220  15.140  29.160  1.00  0.00            
ATOM     20  H9  BCD     1      11.240  15.940  30.340  1.00  0.00            
ATOM     21  H10 BCD     1       8.760  16.110  30.350  1.00  0.00            
ATOM     22  C7  BCD     1      13.550  15.160  22.610  1.00  0.00            
ATOM     23  O6  BCD     1      14.770  14.890  23.330  1.00  0.00            
ATOM     24  C8  BCD     1      13.220  16.600  22.340  1.00  0.00            
ATOM     25  O7  BCD     1      14.250  17.240  21.540  1.00  0.00            
ATOM     26  C9  BCD     1      12.920  17.320  23.630  1.00  0.00            
ATOM     27  O8  BCD     1      12.370  18.660  23.470  1.00  0.00            
ATOM     28  C10 BCD     1      11.880  16.540  24.440  1.00  0.00            
ATOM     29  C11 BCD     1      12.200  15.060  24.600  1.00  0.00            
ATOM     30  O9  BCD     1      12.430  14.660  23.320  1.00  0.00            
ATOM     31  C12 BCD     1      11.060  14.160  25.120  1.00  0.00            
ATOM     32  O10 BCD     1      11.520  12.820  25.250  1.00  0.00            
ATOM     33  H11 BCD     1      13.610  14.580  21.680  1.00  0.00            
ATOM     34  H12 BCD     1      12.340  16.660  21.680  1.00  0.00            
ATOM     35  H13 BCD     1      13.770  17.540  20.770  1.00  0.00            
ATOM     36  H14 BCD     1      13.840  17.340  24.230  1.00  0.00            
ATOM     37  H15 BCD     1      12.890  19.230  22.900  1.00  0.00            
ATOM     38  H16 BCD     1      10.970  16.710  23.870  1.00  0.00            
ATOM     39  H17 BCD     1      13.120  15.010  25.200  1.00  0.00            
ATOM     40  H18 BCD     1      10.740  14.570  26.080  1.00  0.00            
ATOM     41  H19 BCD     1      10.270  14.220  24.360  1.00  0.00            
ATOM     42  H20 BCD     1      11.120  12.240  24.600  1.00  0.00            
ATOM     43  C13 BCD     1      18.250  12.740  22.720  1.00  0.00            
ATOM     44  O11 BCD     1      19.020  13.450  23.660  1.00  0.00            
ATOM     45  C14 BCD     1      17.760  13.640  21.550  1.00  0.00            
ATOM     46  O12 BCD     1      18.860  14.390  20.990  1.00  0.00            
ATOM     47  C15 BCD     1      16.700  14.600  22.040  1.00  0.00            
ATOM     48  O13 BCD     1      16.170  15.430  20.950  1.00  0.00            
ATOM     49  C16 BCD     1      15.610  13.850  22.780  1.00  0.00            
ATOM     50  C17 BCD     1      16.230  13.070  23.870  1.00  0.00            
ATOM     51  O14 BCD     1      17.100  12.120  23.240  1.00  0.00            
ATOM     52  C18 BCD     1      15.210  12.200  24.650  1.00  0.00            
ATOM     53  O15 BCD     1      14.500  11.400  23.700  1.00  0.00            
ATOM     54  H21 BCD     1      18.890  11.940  22.330  1.00  0.00            
ATOM     55  H22 BCD     1      17.330  12.970  20.790  1.00  0.00            
ATOM     56  H23 BCD     1      18.570  14.990  20.300  1.00  0.00            
ATOM     57  H24 BCD     1      17.150  15.340  22.720  1.00  0.00            
ATOM     58  H25 BCD     1      15.460  16.010  21.260  1.00  0.00            
ATOM     59  H26 BCD     1      15.050  13.230  22.070  1.00  0.00            
ATOM     60  H27 BCD     1      16.870  13.750  24.440  1.00  0.00            
ATOM     61  H28 BCD     1      15.780  11.580  25.350  1.00  0.00            
ATOM     62  H29 BCD     1      14.580  12.900  25.220  1.00  0.00            
ATOM     63  H30 BCD     1      14.040  10.730  24.210  1.00  0.00            
ATOM     64  C19 BCD     1      22.530  13.030  25.780  1.00  0.00            
ATOM     65  O16 BCD     1      22.060  14.060  26.560  1.00  0.00            
ATOM     66  C20 BCD     1      22.660  13.490  24.280  1.00  0.00            
ATOM     67  O17 BCD     1      23.600  14.540  24.170  1.00  0.00            
ATOM     68  C21 BCD     1      21.300  13.980  23.810  1.00  0.00            
ATOM     69  O18 BCD     1      21.350  14.370  22.480  1.00  0.00            
ATOM     70  C22 BCD     1      20.290  12.860  24.020  1.00  0.00            
ATOM     71  C23 BCD     1      20.330  12.250  25.470  1.00  0.00            
ATOM     72  O19 BCD     1      21.670  11.920  25.790  1.00  0.00            
ATOM     73  C24 BCD     1      19.370  11.130  25.560  1.00  0.00            
ATOM     74  O20 BCD     1      19.200  10.620  26.900  1.00  0.00            
ATOM     75  H31 BCD     1      23.440  12.520  26.130  1.00  0.00            
ATOM     76  H32 BCD     1      22.980  12.630  23.670  1.00  0.00            
ATOM     77  H33 BCD     1      24.050  14.390  23.340  1.00  0.00            
ATOM     78  H34 BCD     1      20.940  14.800  24.450  1.00  0.00            
ATOM     79  H35 BCD     1      20.470  14.540  22.120  1.00  0.00            
ATOM     80  H36 BCD     1      20.480  11.980  23.400  1.00  0.00            
ATOM     81  H37 BCD     1      19.930  12.980  26.200  1.00  0.00            
ATOM     82  H38 BCD     1      18.370  11.460  25.230  1.00  0.00            
ATOM     83  H39 BCD     1      19.670  10.340  24.860  1.00  0.00            
ATOM     84  H40 BCD     1      18.430  10.060  26.750  1.00  0.00            
ATOM     85  C25 BCD     1      22.500  16.340  29.890  1.00  0.00            
ATOM     86  O21 BCD     1      21.100  16.710  29.690  1.00  0.00            
ATOM     87  C26 BCD     1      23.340  16.740  28.680  1.00  0.00            
ATOM     88  O22 BCD     1      23.260  18.210  28.400  1.00  0.00            
ATOM     89  C27 BCD     1      22.930  16.020  27.380  1.00  0.00            
ATOM     90  O23 BCD     1      23.750  16.310  26.240  1.00  0.00            
ATOM     91  C28 BCD     1      22.800  14.540  27.670  1.00  0.00            
ATOM     92  C29 BCD     1      22.050  14.160  28.960  1.00  0.00            
ATOM     93  O24 BCD     1      22.510  14.950  30.050  1.00  0.00            
ATOM     94  C30 BCD     1      21.930  12.720  29.200  1.00  0.00            
ATOM     95  O25 BCD     1      23.190  12.080  29.340  1.00  0.00            
ATOM     96  H41 BCD     1      22.820  16.930  30.760  1.00  0.00            
ATOM     97  H42 BCD     1      24.370  16.420  28.870  1.00  0.00            
ATOM     98  H43 BCD     1      22.330  18.360  28.220  1.00  0.00            
ATOM     99  H44 BCD     1      21.910  16.360  27.190  1.00  0.00            
ATOM    100  H45 BCD     1      23.460  15.680  25.570  1.00  0.00            
ATOM    101  H46 BCD     1      23.810  14.100  27.680  1.00  0.00            
ATOM    102  H47 BCD     1      21.050  14.540  28.720  1.00  0.00            
ATOM    103  H48 BCD     1      21.360  12.610  30.130  1.00  0.00            
ATOM    104  H49 BCD     1      21.370  12.230  28.390  1.00  0.00            
ATOM    105  H50 BCD     1      23.070  11.170  29.640  1.00  0.00            
ATOM    106  C31 BCD     1      18.230  18.770  31.760  1.00  0.00            
ATOM    107  O26 BCD     1      17.080  18.280  31.100  1.00  0.00            
ATOM    108  C32 BCD     1      19.110  19.570  30.820  1.00  0.00            
ATOM    109  O27 BCD     1      18.350  20.680  30.300  1.00  0.00            
ATOM    110  C33 BCD     1      19.770  18.690  29.770  1.00  0.00            
ATOM    111  C34 BCD     1      20.570  17.660  30.600  1.00  0.00            
ATOM    112  C35 BCD     1      19.620  16.850  31.670  1.00  0.00            
ATOM    113  O28 BCD     1      18.940  17.790  32.440  1.00  0.00            
ATOM    114  C36 BCD     1      20.390  16.080  32.680  1.00  0.00            
ATOM    115  O29 BCD     1      21.680  16.700  32.980  1.00  0.00            
ATOM    116  O30 BCD     1      20.630  19.520  28.950  1.00  0.00            
ATOM    117  H51 BCD     1      17.890  19.510  32.500  1.00  0.00            
ATOM    118  H52 BCD     1      19.910  20.000  31.440  1.00  0.00            
ATOM    119  H53 BCD     1      18.900  21.430  30.050  1.00  0.00            
ATOM    120  H54 BCD     1      19.050  18.030  29.260  1.00  0.00            
ATOM    121  H55 BCD     1      20.270  20.370  28.700  1.00  0.00            
ATOM    122  H56 BCD     1      21.380  18.170  31.150  1.00  0.00            
ATOM    123  H57 BCD     1      18.930  16.210  31.110  1.00  0.00            
ATOM    124  H58 BCD     1      19.800  16.010  33.610  1.00  0.00            
ATOM    125  H59 BCD     1      20.650  15.090  32.290  1.00  0.00            
ATOM    126  H60 BCD     1      21.520  17.370  33.660  1.00  0.00            
ATOM    127  C37 BCD     1      12.970  17.950  31.030  1.00  0.00            
ATOM    128  O31 BCD     1      12.950  17.870  29.620  1.00  0.00            
ATOM    129  C38 BCD     1      13.460  19.290  31.540  1.00  0.00            
ATOM    130  O32 BCD     1      12.610  20.350  31.120  1.00  0.00            
ATOM    131  C39 BCD     1      14.930  19.430  31.180  1.00  0.00            
ATOM    132  O33 BCD     1      15.490  20.750  31.450  1.00  0.00            
ATOM    133  C40 BCD     1      15.830  18.250  31.720  1.00  0.00            
ATOM    134  C41 BCD     1      15.200  16.930  31.240  1.00  0.00            
ATOM    135  O34 BCD     1      13.790  16.930  31.570  1.00  0.00            
ATOM    136  C42 BCD     1      16.040  15.780  31.850  1.00  0.00            
ATOM    137  O35 BCD     1      15.510  14.510  31.490  1.00  0.00            
ATOM    138  H61 BCD     1      11.980  17.770  31.480  1.00  0.00            
ATOM    139  H62 BCD     1      13.360  19.170  32.630  1.00  0.00            
ATOM    140  H63 BCD     1      12.620  20.420  30.160  1.00  0.00            
ATOM    141  H64 BCD     1      14.950  19.280  30.100  1.00  0.00            
ATOM    142  H65 BCD     1      16.420  20.730  31.190  1.00  0.00            
ATOM    143  H66 BCD     1      15.880  18.390  32.810  1.00  0.00            
ATOM    144  H67 BCD     1      15.270  16.870  30.140  1.00  0.00            
ATOM    145  H68 BCD     1      17.070  15.920  31.490  1.00  0.00            
ATOM    146  H69 BCD     1      15.920  15.850  32.940  1.00  0.00            
ATOM    147  H70 BCD     1      16.340  14.060  31.330  1.00  0.00            
ATOM    148  C1  DP8     2      16.210  23.480  27.470  1.00  0.00            
ATOM    149  N1  DP8     2      16.790  22.150  27.110  1.00  0.00            
ATOM    150  C2  DP8     2      17.060  21.930  25.720  1.00  0.00            
ATOM    151  C3  DP8     2      17.880  20.590  25.730  1.00  0.00            
ATOM    152  N2  DP8     2      17.220  19.340  26.350  1.00  0.00            
ATOM    153  C4  DP8     2      18.180  18.200  26.420  1.00  0.00            
ATOM    154  C5  DP8     2      19.030  17.930  25.140  1.00  0.00            
ATOM    155  C6  DP8     2      18.310  17.600  23.990  1.00  0.00            
ATOM    156  C7  DP8     2      19.000  17.440  22.750  1.00  0.00            
ATOM    157  C8  DP8     2      20.420  17.510  22.680  1.00  0.00            
ATOM    158  C9  DP8     2      21.100  17.790  23.880  1.00  0.00            
ATOM    159  C10 DP8     2      20.410  18.000  25.080  1.00  0.00            
ATOM    160  C11 DP8     2      17.510  16.900  26.810  1.00  0.00            
ATOM    161  C12 DP8     2      16.100  16.700  26.670  1.00  0.00            
ATOM    162  C13 DP8     2      15.560  15.500  27.130  1.00  0.00            
ATOM    163  C14 DP8     2      16.330  14.430  27.700  1.00  0.00            
ATOM    164  Cl1 DP8     2      15.630  12.840  28.230  1.00  0.00            
ATOM    165  C15 DP8     2      17.690  14.630  27.930  1.00  0.00            
ATOM    166  C16 DP8     2      18.220  15.900  27.490  1.00  0.00            
ATOM    167  C17 DP8     2      16.850  19.830  27.720  1.00  0.00            
ATOM    168  C18 DP8     2      16.030  21.110  27.740  1.00  0.00            
ATOM    169  H1  DP8     2      15.170  23.500  27.100  1.00  0.00            
ATOM    170  H2  DP8     2      16.330  23.760  28.520  1.00  0.00            
ATOM    171  H3  DP8     2      16.770  24.200  26.850  1.00  0.00            
ATOM    172  H4  DP8     2      17.790  22.610  25.260  1.00  0.00            
ATOM    173  H5  DP8     2      16.140  21.860  25.140  1.00  0.00            
ATOM    174  H6  DP8     2      18.810  20.740  26.290  1.00  0.00            
ATOM    175  H7  DP8     2      18.060  20.400  24.670  1.00  0.00            
ATOM    176  H8  DP8     2      16.400  19.070  25.800  1.00  0.00            
ATOM    177  H9  DP8     2      18.800  18.350  27.300  1.00  0.00            
ATOM    178  H10 DP8     2      17.230  17.510  24.050  1.00  0.00            
ATOM    179  H11 DP8     2      18.450  17.150  21.860  1.00  0.00            
ATOM    180  H12 DP8     2      20.880  17.330  21.720  1.00  0.00            
ATOM    181  H13 DP8     2      22.180  17.700  23.990  1.00  0.00            
ATOM    182  H14 DP8     2      21.030  18.150  25.950  1.00  0.00            
ATOM    183  H15 DP8     2      15.510  17.490  26.210  1.00  0.00            
ATOM    184  H16 DP8     2      14.490  15.350  27.090  1.00  0.00            
ATOM    185  H17 DP8     2      18.380  13.980  28.460  1.00  0.00            
ATOM    186  H18 DP8     2      19.280  16.050  27.650  1.00  0.00            
ATOM    187  H19 DP8     2      17.710  20.080  28.340  1.00  0.00            
ATOM    188  H20 DP8     2      16.380  18.960  28.200  1.00  0.00            
ATOM    189  H21 DP8     2      15.110  21.150  27.150  1.00  0.00            
ATOM    190  H22 DP8     2      15.720  21.310  28.770  1.00  0.00            
TER
ENDMDL
MODEL        1
ATOM      1  C1  BCD     1      13.740  10.500  27.760  1.00  0.00            
ATOM      2  O1  BCD     1      14.850  10.280  26.970  1.00  0.00            
ATOM      3  C2  BCD     1      14.150  10.510  29.210  1.00  0.00            
ATOM      4  O2  BCD     1      15.100  11.550  29.320  1.00  0.00            
ATOM      5  C3  BCD     1      14.740   9.150  29.570  1.00  0.00            
ATOM      6  O3  BCD     1      14.990   8.980  30.970  1.00  0.00            
ATOM      7  C4  BCD     1      13.870   8.010  29.190  1.00  0.00            
ATOM      8  C5  BCD     1      13.330   8.100  27.810  1.00  0.00            
ATOM      9  O4  BCD     1      12.900   9.430  27.620  1.00  0.00            
ATOM     10  C6  BCD     1      12.150   7.200  27.630  1.00  0.00            
ATOM     11  O5  BCD     1      11.130   7.320  28.610  1.00  0.00            
ATOM     12  H1  BCD     1      13.110  11.370  27.520  1.00  0.00            
ATOM     13  H2  BCD     1      13.310  10.660  29.900  1.00  0.00            
ATOM     14  H3  BCD     1      15.620  11.630  28.520  1.00  0.00            
ATOM     15  H4  BCD     1      15.650   9.090  28.960  1.00  0.00            
ATOM     16  H5  BCD     1      15.640   9.640  31.220  1.00  0.00            
ATOM     17  H6  BCD     1      13.040   7.980  29.890  1.00  0.00            
ATOM     18  H7  BCD     1      14.120   7.750  27.130  1.00  0.00            
ATOM     19  H8  BCD     1      11.680   7.340  26.660  1.00  0.00            
ATOM     20  H9  BCD     1      12.440   6.140  27.550  1.00  0.00            
ATOM     21  H10 BCD     1      10.380   6.830  28.240  1.00  0.00            
ATOM     22  C7  BCD     1      16.310  11.740  23.540  1.00  0.00            
ATOM     23  O6  BCD     1      16.780  10.460  23.460  1.00  0.00            
ATOM     24  C8  BCD     1      16.950  12.330  24.810  1.00  0.00            
ATOM     25  O7  BCD     1      18.380  12.330  24.670  1.00  0.00            
ATOM     26  C9  BCD     1      16.500  11.480  26.010  1.00  0.00            
ATOM     27  O8  BCD     1      16.970  12.010  27.280  1.00  0.00            
ATOM     28  C10 BCD     1      14.980  11.270  25.980  1.00  0.00            
ATOM     29  C11 BCD     1      14.360  10.940  24.680  1.00  0.00            
ATOM     30  O9  BCD     1      14.830  11.770  23.660  1.00  0.00            
ATOM     31  C12 BCD     1      12.850  10.910  24.670  1.00  0.00            
ATOM     32  O10 BCD     1      12.400  12.190  25.090  1.00  0.00            
ATOM     33  H11 BCD     1      16.610  12.290  22.640  1.00  0.00            
ATOM     34  H12 BCD     1      16.530  13.330  25.010  1.00  0.00            
ATOM     35  H13 BCD     1      18.750  12.970  25.280  1.00  0.00            
ATOM     36  H14 BCD     1      16.950  10.490  25.820  1.00  0.00            
ATOM     37  H15 BCD     1      17.330  12.890  27.120  1.00  0.00            
ATOM     38  H16 BCD     1      14.530  12.220  26.280  1.00  0.00            
ATOM     39  H17 BCD     1      14.780   9.980  24.380  1.00  0.00            
ATOM     40  H18 BCD     1      12.520  10.660  23.650  1.00  0.00            
ATOM     41  H19 BCD     1      12.450  10.200  25.390  1.00  0.00            
ATOM     42  H20 BCD     1      11.450  12.190  24.990  1.00  0.00            
ATOM     43  C13 BCD     1      18.810   8.090  20.720  1.00  0.00            
ATOM     44  O11 BCD     1      19.630   7.490  21.710  1.00  0.00            
ATOM     45  C14 BCD     1      18.990   9.610  20.640  1.00  0.00            
ATOM     46  O12 BCD     1      20.310   9.960  20.260  1.00  0.00            
ATOM     47  C15 BCD     1      18.600  10.310  21.990  1.00  0.00            
ATOM     48  O13 BCD     1      18.930  11.790  22.010  1.00  0.00            
ATOM     49  C16 BCD     1      17.150   9.950  22.220  1.00  0.00            
ATOM     50  C17 BCD     1      16.890   8.450  22.190  1.00  0.00            
ATOM     51  O14 BCD     1      17.420   7.900  20.980  1.00  0.00            
ATOM     52  C18 BCD     1      15.430   8.040  22.260  1.00  0.00            
ATOM     53  O15 BCD     1      14.630   8.670  21.350  1.00  0.00            
ATOM     54  H21 BCD     1      18.880   7.630  19.730  1.00  0.00            
ATOM     55  H22 BCD     1      18.250  10.010  19.940  1.00  0.00            
ATOM     56  H23 BCD     1      20.900   9.360  20.710  1.00  0.00            
ATOM     57  H24 BCD     1      19.110   9.760  22.790  1.00  0.00            
ATOM     58  H25 BCD     1      19.060  12.180  22.870  1.00  0.00            
ATOM     59  H26 BCD     1      16.450  10.370  21.490  1.00  0.00            
ATOM     60  H27 BCD     1      17.530   7.970  22.930  1.00  0.00            
ATOM     61  H28 BCD     1      15.420   6.940  22.260  1.00  0.00            
ATOM     62  H29 BCD     1      15.070   8.240  23.280  1.00  0.00            
ATOM     63  H30 BCD     1      15.150   8.800  20.550  1.00  0.00            
ATOM     64  C19 BCD     1      22.430   4.500  22.110  1.00  0.00            
ATOM     65  O16 BCD     1      22.120   4.470  23.500  1.00  0.00            
ATOM     66  C20 BCD     1      22.960   5.890  21.670  1.00  0.00            
ATOM     67  O17 BCD     1      24.110   6.150  22.440  1.00  0.00            
ATOM     68  C21 BCD     1      21.910   6.920  21.960  1.00  0.00            
ATOM     69  O18 BCD     1      22.360   8.250  21.390  1.00  0.00            
ATOM     70  C22 BCD     1      20.650   6.550  21.290  1.00  0.00            
ATOM     71  C23 BCD     1      20.190   5.140  21.530  1.00  0.00            
ATOM     72  O19 BCD     1      21.260   4.240  21.270  1.00  0.00            
ATOM     73  C24 BCD     1      19.020   4.750  20.620  1.00  0.00            
ATOM     74  O20 BCD     1      18.600   3.460  20.980  1.00  0.00            
ATOM     75  H31 BCD     1      23.220   3.780  21.830  1.00  0.00            
ATOM     76  H32 BCD     1      23.160   5.810  20.600  1.00  0.00            
ATOM     77  H33 BCD     1      24.140   5.820  23.350  1.00  0.00            
ATOM     78  H34 BCD     1      21.850   6.990  23.050  1.00  0.00            
ATOM     79  H35 BCD     1      23.070   8.590  21.950  1.00  0.00            
ATOM     80  H36 BCD     1      20.790   6.630  20.200  1.00  0.00            
ATOM     81  H37 BCD     1      19.910   5.040  22.580  1.00  0.00            
ATOM     82  H38 BCD     1      18.250   5.530  20.670  1.00  0.00            
ATOM     83  H39 BCD     1      19.380   4.700  19.590  1.00  0.00            
ATOM     84  H40 BCD     1      19.400   2.940  20.850  1.00  0.00            
ATOM     85  C25 BCD     1      22.680   2.420  26.950  1.00  0.00            
ATOM     86  O21 BCD     1      21.390   2.870  27.240  1.00  0.00            
ATOM     87  C26 BCD     1      23.570   3.670  26.810  1.00  0.00            
ATOM     88  O22 BCD     1      23.600   4.440  28.010  1.00  0.00            
ATOM     89  C27 BCD     1      23.180   4.530  25.670  1.00  0.00            
ATOM     90  O23 BCD     1      24.180   5.540  25.340  1.00  0.00            
ATOM     91  C28 BCD     1      22.890   3.690  24.390  1.00  0.00            
ATOM     92  C29 BCD     1      22.170   2.350  24.650  1.00  0.00            
ATOM     93  O24 BCD     1      22.660   1.710  25.810  1.00  0.00            
ATOM     94  C30 BCD     1      22.270   1.420  23.380  1.00  0.00            
ATOM     95  O25 BCD     1      23.670   1.080  23.140  1.00  0.00            
ATOM     96  H41 BCD     1      23.010   1.760  27.760  1.00  0.00            
ATOM     97  H42 BCD     1      24.570   3.260  26.600  1.00  0.00            
ATOM     98  H43 BCD     1      24.250   5.130  27.840  1.00  0.00            
ATOM     99  H44 BCD     1      22.210   4.940  25.960  1.00  0.00            
ATOM    100  H45 BCD     1      25.050   5.340  25.710  1.00  0.00            
ATOM    101  H46 BCD     1      23.840   3.410  23.930  1.00  0.00            
ATOM    102  H47 BCD     1      21.110   2.610  24.780  1.00  0.00            
ATOM    103  H48 BCD     1      21.680   0.510  23.470  1.00  0.00            
ATOM    104  H49 BCD     1      21.860   1.920  22.490  1.00  0.00            
ATOM    105  H50 BCD     1      23.820   0.150  23.300  1.00  0.00            
ATOM    106  C31 BCD     1      18.130   2.340  29.610  1.00  0.00            
ATOM    107  O26 BCD     1      17.560   3.610  29.360  1.00  0.00            
ATOM    108  C32 BCD     1      19.480   2.540  30.300  1.00  0.00            
ATOM    109  O27 BCD     1      19.250   3.300  31.470  1.00  0.00            
ATOM    110  C33 BCD     1      20.520   3.170  29.360  1.00  0.00            
ATOM    111  C34 BCD     1      20.620   2.210  28.210  1.00  0.00            
ATOM    112  C35 BCD     1      19.220   2.010  27.560  1.00  0.00            
ATOM    113  O28 BCD     1      18.280   1.520  28.510  1.00  0.00            
ATOM    114  C36 BCD     1      19.150   1.010  26.490  1.00  0.00            
ATOM    115  O29 BCD     1      18.010   1.270  25.640  1.00  0.00            
ATOM    116  O30 BCD     1      21.740   3.300  30.100  1.00  0.00            
ATOM    117  H51 BCD     1      17.510   1.790  30.320  1.00  0.00            
ATOM    118  H52 BCD     1      19.760   1.500  30.520  1.00  0.00            
ATOM    119  H53 BCD     1      20.130   3.520  31.790  1.00  0.00            
ATOM    120  H54 BCD     1      20.110   4.150  29.080  1.00  0.00            
ATOM    121  H55 BCD     1      22.410   3.450  29.420  1.00  0.00            
ATOM    122  H56 BCD     1      20.910   1.180  28.430  1.00  0.00            
ATOM    123  H57 BCD     1      18.940   3.020  27.230  1.00  0.00            
ATOM    124  H58 BCD     1      20.090   1.080  25.920  1.00  0.00            
ATOM    125  H59 BCD     1      19.190  -0.010  26.870  1.00  0.00            
ATOM    126  H60 BCD     1      18.170   1.000  24.730  1.00  0.00            
ATOM    127  C37 BCD     1      14.010   5.660  29.700  1.00  0.00            
ATOM    128  O31 BCD     1      14.690   6.880  29.330  1.00  0.00            
ATOM    129  C38 BCD     1      14.690   5.170  30.960  1.00  0.00            
ATOM    130  O32 BCD     1      14.310   6.240  31.910  1.00  0.00            
ATOM    131  C39 BCD     1      16.160   4.870  30.740  1.00  0.00            
ATOM    132  O33 BCD     1      16.740   4.480  31.990  1.00  0.00            
ATOM    133  C40 BCD     1      16.170   3.800  29.720  1.00  0.00            
ATOM    134  C41 BCD     1      15.510   4.250  28.390  1.00  0.00            
ATOM    135  O34 BCD     1      14.170   4.660  28.650  1.00  0.00            
ATOM    136  C42 BCD     1      15.340   3.170  27.360  1.00  0.00            
ATOM    137  O35 BCD     1      14.410   2.130  27.740  1.00  0.00            
ATOM    138  H61 BCD     1      12.940   5.850  29.820  1.00  0.00            
ATOM    139  H62 BCD     1      14.130   4.270  31.250  1.00  0.00            
ATOM    140  H63 BCD     1      14.840   6.990  31.630  1.00  0.00            
ATOM    141  H64 BCD     1      16.660   5.720  30.280  1.00  0.00            
ATOM    142  H65 BCD     1      17.630   4.180  31.790  1.00  0.00            
ATOM    143  H66 BCD     1      15.740   2.900  30.180  1.00  0.00            
ATOM    144  H67 BCD     1      16.060   5.060  27.900  1.00  0.00            
ATOM    145  H68 BCD     1      15.000   3.590  26.410  1.00  0.00            
ATOM    146  H69 BCD     1      16.290   2.630  27.270  1.00  0.00            
ATOM    147  H70 BCD     1      13.550   2.510  27.530  1.00  0.00            
ATOM    148  C1  DP8     2      21.990  12.200  24.310  1.00  0.00            
ATOM    149  N1  DP8     2      21.100  11.140  24.910  1.00  0.00            
ATOM    150  C2  DP8     2      21.390  11.040  26.310  1.00  0.00            
ATOM    151  C3  DP8     2      20.220  10.280  26.870  1.00  0.00            
ATOM    152  N2  DP8     2      20.250   8.790  26.420  1.00  0.00            
ATOM    153  C4  DP8     2      19.070   8.210  27.110  1.00  0.00            
ATOM    154  C5  DP8     2      19.430   7.690  28.560  1.00  0.00            
ATOM    155  C6  DP8     2      20.580   6.880  28.810  1.00  0.00            
ATOM    156  C7  DP8     2      20.800   6.530  30.160  1.00  0.00            
ATOM    157  C8  DP8     2      19.910   6.800  31.160  1.00  0.00            
ATOM    158  C9  DP8     2      18.800   7.530  30.910  1.00  0.00            
ATOM    159  C10 DP8     2      18.510   7.980  29.580  1.00  0.00            
ATOM    160  C11 DP8     2      18.300   7.040  26.400  1.00  0.00            
ATOM    161  C12 DP8     2      18.970   5.920  25.870  1.00  0.00            
ATOM    162  C13 DP8     2      18.260   4.980  25.120  1.00  0.00            
ATOM    163  C14 DP8     2      16.920   5.120  24.830  1.00  0.00            
ATOM    164  Cl1 DP8     2      16.050   3.900  24.000  1.00  0.00            
ATOM    165  C15 DP8     2      16.280   6.200  25.330  1.00  0.00            
ATOM    166  C16 DP8     2      16.930   7.170  26.100  1.00  0.00            
ATOM    167  C17 DP8     2      20.150   8.940  24.890  1.00  0.00            
ATOM    168  C18 DP8     2      21.230   9.810  24.220  1.00  0.00            
ATOM    169  H1  DP8     2      21.800  12.190  23.230  1.00  0.00            
ATOM    170  H2  DP8     2      21.740  13.210  24.650  1.00  0.00            
ATOM    171  H3  DP8     2      23.050  12.060  24.560  1.00  0.00            
ATOM    172  H4  DP8     2      21.380  12.080  26.660  1.00  0.00            
ATOM    173  H5  DP8     2      22.350  10.540  26.440  1.00  0.00            
ATOM    174  H6  DP8     2      19.350  10.700  26.350  1.00  0.00            
ATOM    175  H7  DP8     2      20.120  10.440  27.940  1.00  0.00            
ATOM    176  H8  DP8     2      21.140   8.380  26.720  1.00  0.00            
ATOM    177  H9  DP8     2      18.330   9.000  27.220  1.00  0.00            
ATOM    178  H10 DP8     2      21.360   6.740  28.060  1.00  0.00            
ATOM    179  H11 DP8     2      21.730   6.050  30.440  1.00  0.00            
ATOM    180  H12 DP8     2      20.100   6.460  32.170  1.00  0.00            
ATOM    181  H13 DP8     2      18.250   7.830  31.790  1.00  0.00            
ATOM    182  H14 DP8     2      17.570   8.470  29.330  1.00  0.00            
ATOM    183  H15 DP8     2      20.030   5.810  26.060  1.00  0.00            
ATOM    184  H16 DP8     2      18.810   4.080  24.860  1.00  0.00            
ATOM    185  H17 DP8     2      15.220   6.190  25.110  1.00  0.00            
ATOM    186  H18 DP8     2      16.400   8.070  26.400  1.00  0.00            
ATOM    187  H19 DP8     2      19.160   9.380  24.740  1.00  0.00            
ATOM    188  H20 DP8     2      20.170   7.940  24.450  1.00  0.00            
ATOM    189  H21 DP8     2      22.220   9.410  24.480  1.00  0.00            
ATOM    190  H22 DP8     2      21.060   9.900  23.140  1.00  0.00            
TER
ENDMDL
MODEL        1
ATOM      1  C1  BCD     1      14.720   9.560  26.500  1.00  0.00            
ATOM      2  O1  BCD     1      15.590   9.170  25.490  1.00  0.00            
ATOM      3  C2  BCD     1      15.540   9.820  27.730  1.00  0.00            
ATOM      4  O2  BCD     1      16.380  10.880  27.330  1.00  0.00            
ATOM      5  C3  BCD     1      16.350   8.620  28.190  1.00  0.00            
ATOM      6  O3  BCD     1      16.990   8.760  29.390  1.00  0.00            
ATOM      7  C4  BCD     1      15.480   7.340  28.200  1.00  0.00            
ATOM      8  C5  BCD     1      14.480   7.220  27.020  1.00  0.00            
ATOM      9  O4  BCD     1      13.860   8.500  26.870  1.00  0.00            
ATOM     10  C6  BCD     1      13.310   6.210  27.260  1.00  0.00            
ATOM     11  O5  BCD     1      12.450   6.580  28.340  1.00  0.00            
ATOM     12  H1  BCD     1      14.220  10.470  26.170  1.00  0.00            
ATOM     13  H2  BCD     1      14.860  10.150  28.520  1.00  0.00            
ATOM     14  H3  BCD     1      15.830  11.630  27.080  1.00  0.00            
ATOM     15  H4  BCD     1      17.060   8.460  27.380  1.00  0.00            
ATOM     16  H5  BCD     1      17.560   9.540  29.350  1.00  0.00            
ATOM     17  H6  BCD     1      14.990   7.380  29.180  1.00  0.00            
ATOM     18  H7  BCD     1      14.930   6.940  26.050  1.00  0.00            
ATOM     19  H8  BCD     1      12.620   6.110  26.410  1.00  0.00            
ATOM     20  H9  BCD     1      13.600   5.170  27.440  1.00  0.00            
ATOM     21  H10 BCD     1      11.710   5.960  28.350  1.00  0.00            
ATOM     22  C7  BCD     1      16.440   9.340  21.490  1.00  0.00            
ATOM     23  O6  BCD     1      17.320   8.240  21.630  1.00  0.00            
ATOM     24  C8  BCD     1      16.980  10.580  22.270  1.00  0.00            
ATOM     25  O7  BCD     1      18.440  10.700  22.060  1.00  0.00            
ATOM     26  C9  BCD     1      16.860  10.320  23.770  1.00  0.00            
ATOM     27  O8  BCD     1      17.110  11.480  24.530  1.00  0.00            
ATOM     28  C10 BCD     1      15.480   9.740  24.160  1.00  0.00            
ATOM     29  C11 BCD     1      14.990   8.600  23.290  1.00  0.00            
ATOM     30  O9  BCD     1      15.110   8.970  21.880  1.00  0.00            
ATOM     31  C12 BCD     1      13.540   8.090  23.550  1.00  0.00            
ATOM     32  O10 BCD     1      12.670   9.210  23.750  1.00  0.00            
ATOM     33  H11 BCD     1      16.300   9.560  20.430  1.00  0.00            
ATOM     34  H12 BCD     1      16.480  11.490  21.900  1.00  0.00            
ATOM     35  H13 BCD     1      18.760  11.520  22.420  1.00  0.00            
ATOM     36  H14 BCD     1      17.640   9.600  24.060  1.00  0.00            
ATOM     37  H15 BCD     1      17.370  11.080  25.370  1.00  0.00            
ATOM     38  H16 BCD     1      14.760  10.570  24.190  1.00  0.00            
ATOM     39  H17 BCD     1      15.650   7.740  23.470  1.00  0.00            
ATOM     40  H18 BCD     1      13.280   7.410  22.740  1.00  0.00            
ATOM     41  H19 BCD     1      13.640   7.400  24.400  1.00  0.00            
ATOM     42  H20 BCD     1      12.510   9.630  22.900  1.00  0.00            
ATOM     43  C13 BCD     1      19.290   5.550  19.180  1.00  0.00            
ATOM     44  O11 BCD     1      20.240   5.240  20.220  1.00  0.00            
ATOM     45  C14 BCD     1      19.380   7.020  18.740  1.00  0.00            
ATOM     46  O12 BCD     1      20.690   7.280  18.260  1.00  0.00            
ATOM     47  C15 BCD     1      19.000   7.950  19.970  1.00  0.00            
ATOM     48  O13 BCD     1      19.030   9.370  19.720  1.00  0.00            
ATOM     49  C16 BCD     1      17.560   7.570  20.400  1.00  0.00            
ATOM     50  C17 BCD     1      17.440   6.140  20.720  1.00  0.00            
ATOM     51  O14 BCD     1      17.960   5.330  19.660  1.00  0.00            
ATOM     52  C18 BCD     1      16.050   5.670  20.920  1.00  0.00            
ATOM     53  O15 BCD     1      15.320   5.730  19.730  1.00  0.00            
ATOM     54  H21 BCD     1      19.500   4.890  18.330  1.00  0.00            
ATOM     55  H22 BCD     1      18.690   7.110  17.900  1.00  0.00            
ATOM     56  H23 BCD     1      21.360   7.210  18.950  1.00  0.00            
ATOM     57  H24 BCD     1      19.770   7.890  20.750  1.00  0.00            
ATOM     58  H25 BCD     1      18.510   9.790  20.410  1.00  0.00            
ATOM     59  H26 BCD     1      16.970   7.960  19.550  1.00  0.00            
ATOM     60  H27 BCD     1      18.010   5.750  21.570  1.00  0.00            
ATOM     61  H28 BCD     1      15.860   4.680  21.350  1.00  0.00            
ATOM     62  H29 BCD     1      15.720   6.360  21.710  1.00  0.00            
ATOM     63  H30 BCD     1      14.680   5.020  19.690  1.00  0.00            
ATOM     64  C19 BCD     1      23.490   2.780  20.840  1.00  0.00            
ATOM     65  O16 BCD     1      23.300   2.740  22.270  1.00  0.00            
ATOM     66  C20 BCD     1      23.860   4.220  20.410  1.00  0.00            
ATOM     67  O17 BCD     1      25.110   4.720  21.060  1.00  0.00            
ATOM     68  C21 BCD     1      22.660   5.180  20.550  1.00  0.00            
ATOM     69  O18 BCD     1      22.840   6.360  19.740  1.00  0.00            
ATOM     70  C22 BCD     1      21.390   4.490  19.950  1.00  0.00            
ATOM     71  C23 BCD     1      21.150   3.100  20.540  1.00  0.00            
ATOM     72  O19 BCD     1      22.290   2.330  20.300  1.00  0.00            
ATOM     73  C24 BCD     1      19.930   2.370  19.940  1.00  0.00            
ATOM     74  O20 BCD     1      19.770   1.180  20.570  1.00  0.00            
ATOM     75  H31 BCD     1      24.200   1.970  20.630  1.00  0.00            
ATOM     76  H32 BCD     1      24.040   4.170  19.320  1.00  0.00            
ATOM     77  H33 BCD     1      25.040   4.540  22.000  1.00  0.00            
ATOM     78  H34 BCD     1      22.430   5.280  21.620  1.00  0.00            
ATOM     79  H35 BCD     1      23.700   6.730  19.970  1.00  0.00            
ATOM     80  H36 BCD     1      21.520   4.400  18.860  1.00  0.00            
ATOM     81  H37 BCD     1      20.900   3.200  21.610  1.00  0.00            
ATOM     82  H38 BCD     1      19.100   3.010  20.290  1.00  0.00            
ATOM     83  H39 BCD     1      19.930   2.410  18.840  1.00  0.00            
ATOM     84  H40 BCD     1      20.520   0.600  20.410  1.00  0.00            
ATOM     85  C25 BCD     1      24.300   1.500  26.090  1.00  0.00            
ATOM     86  O21 BCD     1      23.030   1.890  26.630  1.00  0.00            
ATOM     87  C26 BCD     1      25.140   2.680  25.590  1.00  0.00            
ATOM     88  O22 BCD     1      25.260   3.640  26.710  1.00  0.00            
ATOM     89  C27 BCD     1      24.530   3.240  24.280  1.00  0.00            
ATOM     90  O23 BCD     1      25.490   4.210  23.710  1.00  0.00            
ATOM     91  C28 BCD     1      24.220   2.140  23.230  1.00  0.00            
ATOM     92  C29 BCD     1      23.440   1.100  23.910  1.00  0.00            
ATOM     93  O24 BCD     1      24.030   0.530  25.070  1.00  0.00            
ATOM     94  C30 BCD     1      23.270  -0.030  22.950  1.00  0.00            
ATOM     95  O25 BCD     1      24.460  -0.860  22.900  1.00  0.00            
ATOM     96  H41 BCD     1      24.910   0.950  26.810  1.00  0.00            
ATOM     97  H42 BCD     1      26.120   2.280  25.320  1.00  0.00            
ATOM     98  H43 BCD     1      26.070   4.140  26.570  1.00  0.00            
ATOM     99  H44 BCD     1      23.530   3.660  24.440  1.00  0.00            
ATOM    100  H45 BCD     1      26.080   4.310  24.470  1.00  0.00            
ATOM    101  H46 BCD     1      25.160   1.720  22.850  1.00  0.00            
ATOM    102  H47 BCD     1      22.450   1.510  24.160  1.00  0.00            
ATOM    103  H48 BCD     1      22.390  -0.600  23.300  1.00  0.00            
ATOM    104  H49 BCD     1      23.090   0.300  21.920  1.00  0.00            
ATOM    105  H50 BCD     1      24.410  -1.460  23.660  1.00  0.00            
ATOM    106  C31 BCD     1      20.450   2.250  29.710  1.00  0.00            
ATOM    107  O26 BCD     1      19.680   3.180  28.840  1.00  0.00            
ATOM    108  C32 BCD     1      21.790   2.790  30.020  1.00  0.00            
ATOM    109  O27 BCD     1      21.750   4.000  30.710  1.00  0.00            
ATOM    110  C33 BCD     1      22.650   2.860  28.730  1.00  0.00            
ATOM    111  C34 BCD     1      22.590   1.550  27.950  1.00  0.00            
ATOM    112  C35 BCD     1      21.150   1.030  27.800  1.00  0.00            
ATOM    113  O28 BCD     1      20.480   0.980  29.020  1.00  0.00            
ATOM    114  C36 BCD     1      21.220  -0.300  27.110  1.00  0.00            
ATOM    115  O29 BCD     1      20.030  -0.270  26.240  1.00  0.00            
ATOM    116  O30 BCD     1      23.990   3.210  28.980  1.00  0.00            
ATOM    117  H51 BCD     1      19.800   2.110  30.570  1.00  0.00            
ATOM    118  H52 BCD     1      22.200   1.950  30.590  1.00  0.00            
ATOM    119  H53 BCD     1      22.650   4.190  30.970  1.00  0.00            
ATOM    120  H54 BCD     1      22.250   3.690  28.120  1.00  0.00            
ATOM    121  H55 BCD     1      24.420   3.410  28.150  1.00  0.00            
ATOM    122  H56 BCD     1      23.210   0.810  28.460  1.00  0.00            
ATOM    123  H57 BCD     1      20.610   1.650  27.070  1.00  0.00            
ATOM    124  H58 BCD     1      22.130  -0.460  26.510  1.00  0.00            
ATOM    125  H59 BCD     1      21.050  -1.080  27.860  1.00  0.00            
ATOM    126  H60 BCD     1      19.360  -0.850  26.600  1.00  0.00            
ATOM    127  C37 BCD     1      15.990   5.070  28.860  1.00  0.00            
ATOM    128  O31 BCD     1      16.350   6.210  28.160  1.00  0.00            
ATOM    129  C38 BCD     1      16.840   4.990  30.120  1.00  0.00            
ATOM    130  O32 BCD     1      16.600   6.130  30.960  1.00  0.00            
ATOM    131  C39 BCD     1      18.330   4.700  29.810  1.00  0.00            
ATOM    132  O33 BCD     1      19.220   4.640  31.010  1.00  0.00            
ATOM    133  C40 BCD     1      18.360   3.370  29.070  1.00  0.00            
ATOM    134  C41 BCD     1      17.570   3.470  27.790  1.00  0.00            
ATOM    135  O34 BCD     1      16.200   3.890  28.110  1.00  0.00            
ATOM    136  C42 BCD     1      17.430   2.100  27.110  1.00  0.00            
ATOM    137  O35 BCD     1      17.090   1.030  28.020  1.00  0.00            
ATOM    138  H61 BCD     1      14.930   5.210  29.080  1.00  0.00            
ATOM    139  H62 BCD     1      16.460   4.080  30.600  1.00  0.00            
ATOM    140  H63 BCD     1      16.770   6.920  30.440  1.00  0.00            
ATOM    141  H64 BCD     1      18.620   5.500  29.130  1.00  0.00            
ATOM    142  H65 BCD     1      20.060   4.380  30.630  1.00  0.00            
ATOM    143  H66 BCD     1      17.940   2.560  29.670  1.00  0.00            
ATOM    144  H67 BCD     1      18.060   4.210  27.160  1.00  0.00            
ATOM    145  H68 BCD     1      16.640   2.080  26.350  1.00  0.00            
ATOM    146  H69 BCD     1      18.400   1.920  26.620  1.00  0.00            
ATOM    147  H70 BCD     1      17.870   0.500  28.230  1.00  0.00            
ATOM    148  C1  DP8     2      22.490  11.450  21.860  1.00  0.00            
ATOM    149  N1  DP8     2      21.960  10.440  22.780  1.00  0.00            
ATOM    150  C2  DP8     2      22.560  10.510  24.170  1.00  0.00            
ATOM    151  C3  DP8     2      21.790   9.520  25.160  1.00  0.00            
ATOM    152  N2  DP8     2      21.410   8.100  24.560  1.00  0.00            
ATOM    153  C4  DP8     2      20.460   7.460  25.510  1.00  0.00            
ATOM    154  C5  DP8     2      20.950   7.290  26.930  1.00  0.00            
ATOM    155  C6  DP8     2      22.140   6.610  27.140  1.00  0.00            
ATOM    156  C7  DP8     2      22.690   6.520  28.450  1.00  0.00            
ATOM    157  C8  DP8     2      22.050   7.190  29.490  1.00  0.00            
ATOM    158  C9  DP8     2      20.870   7.880  29.330  1.00  0.00            
ATOM    159  C10 DP8     2      20.350   7.930  28.000  1.00  0.00            
ATOM    160  C11 DP8     2      19.800   6.210  25.000  1.00  0.00            
ATOM    161  C12 DP8     2      20.470   5.030  24.670  1.00  0.00            
ATOM    162  C13 DP8     2      19.720   3.920  24.220  1.00  0.00            
ATOM    163  C14 DP8     2      18.340   4.020  24.050  1.00  0.00            
ATOM    164  Cl1 DP8     2      17.410   2.720  23.400  1.00  0.00            
ATOM    165  C15 DP8     2      17.680   5.230  24.380  1.00  0.00            
ATOM    166  C16 DP8     2      18.360   6.320  24.930  1.00  0.00            
ATOM    167  C17 DP8     2      20.780   8.350  23.220  1.00  0.00            
ATOM    168  C18 DP8     2      21.710   9.100  22.200  1.00  0.00            
ATOM    169  H1  DP8     2      21.680  11.660  21.160  1.00  0.00            
ATOM    170  H2  DP8     2      22.680  12.380  22.400  1.00  0.00            
ATOM    171  H3  DP8     2      23.380  11.090  21.330  1.00  0.00            
ATOM    172  H4  DP8     2      22.430  11.530  24.570  1.00  0.00            
ATOM    173  H5  DP8     2      23.630  10.280  24.230  1.00  0.00            
ATOM    174  H6  DP8     2      20.820   9.970  25.390  1.00  0.00            
ATOM    175  H7  DP8     2      22.320   9.340  26.090  1.00  0.00            
ATOM    176  H8  DP8     2      22.330   7.640  24.510  1.00  0.00            
ATOM    177  H9  DP8     2      19.670   8.220  25.490  1.00  0.00            
ATOM    178  H10 DP8     2      22.660   6.200  26.280  1.00  0.00            
ATOM    179  H11 DP8     2      23.650   6.030  28.600  1.00  0.00            
ATOM    180  H12 DP8     2      22.530   7.170  30.460  1.00  0.00            
ATOM    181  H13 DP8     2      20.500   8.290  30.260  1.00  0.00            
ATOM    182  H14 DP8     2      19.460   8.490  27.740  1.00  0.00            
ATOM    183  H15 DP8     2      21.540   4.940  24.830  1.00  0.00            
ATOM    184  H16 DP8     2      20.190   2.980  23.940  1.00  0.00            
ATOM    185  H17 DP8     2      16.630   5.400  24.190  1.00  0.00            
ATOM    186  H18 DP8     2      17.910   7.300  25.060  1.00  0.00            
ATOM    187  H19 DP8     2      19.870   8.930  23.390  1.00  0.00            
ATOM    188  H20 DP8     2      20.410   7.420  22.790  1.00  0.00            
ATOM    189  H21 DP8     2      22.670   8.570  22.110  1.00  0.00            
ATOM    190  H22 DP8     2      21.300   9.210  21.190  1.00  0.00            
TER
ENDMDL
MODEL        1
ATOM      1  C1  BCD     1      16.620  27.930  29.700  1.00  0.00            
ATOM      2  O1  BCD     1      15.350  27.360  29.440  1.00  0.00            
ATOM      3  C2  BCD     1      17.680  26.980  29.270  1.00  0.00            
ATOM      4  O2  BCD     1      17.640  26.900  27.810  1.00  0.00            
ATOM      5  C3  BCD     1      17.640  25.670  30.020  1.00  0.00            
ATOM      6  O3  BCD     1      18.910  24.930  29.830  1.00  0.00            
ATOM      7  C4  BCD     1      17.410  26.040  31.500  1.00  0.00            
ATOM      8  C5  BCD     1      16.360  27.010  31.880  1.00  0.00            
ATOM      9  O4  BCD     1      16.630  28.170  31.120  1.00  0.00            
ATOM     10  C6  BCD     1      16.450  27.440  33.370  1.00  0.00            
ATOM     11  O5  BCD     1      17.750  27.880  33.760  1.00  0.00            
ATOM     12  H1  BCD     1      16.620  28.900  29.190  1.00  0.00            
ATOM     13  H2  BCD     1      18.630  27.470  29.540  1.00  0.00            
ATOM     14  H3  BCD     1      18.190  27.650  27.570  1.00  0.00            
ATOM     15  H4  BCD     1      16.730  25.120  29.750  1.00  0.00            
ATOM     16  H5  BCD     1      19.060  24.380  30.600  1.00  0.00            
ATOM     17  H6  BCD     1      18.420  26.370  31.760  1.00  0.00            
ATOM     18  H7  BCD     1      15.350  26.620  31.750  1.00  0.00            
ATOM     19  H8  BCD     1      15.690  28.220  33.500  1.00  0.00            
ATOM     20  H9  BCD     1      16.100  26.590  33.970  1.00  0.00            
ATOM     21  H10 BCD     1      17.690  28.130  34.680  1.00  0.00            
ATOM     22  C7  BCD     1      11.740  27.730  27.510  1.00  0.00            
ATOM     23  O6  BCD     1      11.370  26.650  28.430  1.00  0.00            
ATOM     24  C8  BCD     1      12.870  27.320  26.620  1.00  0.00            
ATOM     25  O7  BCD     1      12.570  26.230  25.720  1.00  0.00            
ATOM     26  C9  BCD     1      14.110  26.890  27.500  1.00  0.00            
ATOM     27  O8  BCD     1      15.190  26.340  26.740  1.00  0.00            
ATOM     28  C10 BCD     1      14.510  27.990  28.520  1.00  0.00            
ATOM     29  C11 BCD     1      13.250  28.440  29.270  1.00  0.00            
ATOM     30  O9  BCD     1      12.240  28.760  28.300  1.00  0.00            
ATOM     31  C12 BCD     1      13.400  29.670  30.120  1.00  0.00            
ATOM     32  O10 BCD     1      14.340  30.600  29.470  1.00  0.00            
ATOM     33  H11 BCD     1      10.960  28.090  26.840  1.00  0.00            
ATOM     34  H12 BCD     1      13.200  28.220  26.080  1.00  0.00            
ATOM     35  H13 BCD     1      13.350  25.940  25.250  1.00  0.00            
ATOM     36  H14 BCD     1      13.660  26.080  28.080  1.00  0.00            
ATOM     37  H15 BCD     1      16.030  26.550  27.160  1.00  0.00            
ATOM     38  H16 BCD     1      15.060  28.770  27.960  1.00  0.00            
ATOM     39  H17 BCD     1      12.890  27.600  29.890  1.00  0.00            
ATOM     40  H18 BCD     1      12.380  30.050  30.240  1.00  0.00            
ATOM     41  H19 BCD     1      13.800  29.420  31.110  1.00  0.00            
ATOM     42  H20 BCD     1      13.800  30.930  28.750  1.00  0.00            
ATOM     43  C13 BCD     1       7.810  24.730  29.430  1.00  0.00            
ATOM     44  O11 BCD     1       8.530  23.690  29.940  1.00  0.00            
ATOM     45  C14 BCD     1       8.160  24.860  27.910  1.00  0.00            
ATOM     46  O12 BCD     1       7.790  23.660  27.310  1.00  0.00            
ATOM     47  C15 BCD     1       9.650  25.230  27.730  1.00  0.00            
ATOM     48  O13 BCD     1       9.930  25.370  26.300  1.00  0.00            
ATOM     49  C16 BCD     1       9.940  26.460  28.590  1.00  0.00            
ATOM     50  C17 BCD     1       9.610  26.220  30.140  1.00  0.00            
ATOM     51  O14 BCD     1       8.170  25.900  30.230  1.00  0.00            
ATOM     52  C18 BCD     1       9.860  27.490  30.920  1.00  0.00            
ATOM     53  O15 BCD     1       9.850  27.330  32.340  1.00  0.00            
ATOM     54  H21 BCD     1       6.730  24.610  29.580  1.00  0.00            
ATOM     55  H22 BCD     1       7.450  25.620  27.560  1.00  0.00            
ATOM     56  H23 BCD     1       7.730  23.850  26.370  1.00  0.00            
ATOM     57  H24 BCD     1      10.180  24.410  28.240  1.00  0.00            
ATOM     58  H25 BCD     1      10.790  25.790  26.210  1.00  0.00            
ATOM     59  H26 BCD     1       9.470  27.390  28.250  1.00  0.00            
ATOM     60  H27 BCD     1      10.160  25.420  30.660  1.00  0.00            
ATOM     61  H28 BCD     1      10.830  27.890  30.600  1.00  0.00            
ATOM     62  H29 BCD     1       9.020  28.150  30.660  1.00  0.00            
ATOM     63  H30 BCD     1       9.920  28.230  32.670  1.00  0.00            
ATOM     64  C19 BCD     1       8.080  20.080  32.010  1.00  0.00            
ATOM     65  O16 BCD     1       9.480  19.630  31.870  1.00  0.00            
ATOM     66  C20 BCD     1       7.480  20.090  30.600  1.00  0.00            
ATOM     67  O17 BCD     1       7.810  18.840  29.890  1.00  0.00            
ATOM     68  C21 BCD     1       7.890  21.320  29.800  1.00  0.00            
ATOM     69  O18 BCD     1       6.930  21.410  28.700  1.00  0.00            
ATOM     70  C22 BCD     1       7.820  22.600  30.630  1.00  0.00            
ATOM     71  C23 BCD     1       8.570  22.410  31.940  1.00  0.00            
ATOM     72  O19 BCD     1       8.000  21.320  32.630  1.00  0.00            
ATOM     73  C24 BCD     1       8.490  23.660  32.860  1.00  0.00            
ATOM     74  O20 BCD     1       9.170  23.250  34.070  1.00  0.00            
ATOM     75  H31 BCD     1       7.520  19.420  32.680  1.00  0.00            
ATOM     76  H32 BCD     1       6.430  20.160  30.920  1.00  0.00            
ATOM     77  H33 BCD     1       7.580  19.030  28.970  1.00  0.00            
ATOM     78  H34 BCD     1       8.930  21.230  29.440  1.00  0.00            
ATOM     79  H35 BCD     1       7.200  22.140  28.130  1.00  0.00            
ATOM     80  H36 BCD     1       6.780  22.910  30.790  1.00  0.00            
ATOM     81  H37 BCD     1       9.620  22.170  31.700  1.00  0.00            
ATOM     82  H38 BCD     1       8.860  24.590  32.420  1.00  0.00            
ATOM     83  H39 BCD     1       7.440  23.930  33.050  1.00  0.00            
ATOM     84  H40 BCD     1       8.650  22.480  34.330  1.00  0.00            
ATOM     85  C25 BCD     1      12.280  17.110  33.330  1.00  0.00            
ATOM     86  O21 BCD     1      13.250  18.080  32.930  1.00  0.00            
ATOM     87  C26 BCD     1      11.520  16.650  32.170  1.00  0.00            
ATOM     88  O22 BCD     1      12.360  16.030  31.250  1.00  0.00            
ATOM     89  C27 BCD     1      10.800  17.830  31.500  1.00  0.00            
ATOM     90  O23 BCD     1      10.050  17.390  30.370  1.00  0.00            
ATOM     91  C28 BCD     1       9.870  18.440  32.500  1.00  0.00            
ATOM     92  C29 BCD     1      10.610  18.800  33.800  1.00  0.00            
ATOM     93  O24 BCD     1      11.450  17.740  34.250  1.00  0.00            
ATOM     94  C30 BCD     1       9.640  19.220  34.910  1.00  0.00            
ATOM     95  O25 BCD     1       8.550  18.240  35.040  1.00  0.00            
ATOM     96  H41 BCD     1      12.720  16.250  33.850  1.00  0.00            
ATOM     97  H42 BCD     1      10.810  15.890  32.540  1.00  0.00            
ATOM     98  H43 BCD     1      11.770  15.860  30.510  1.00  0.00            
ATOM     99  H44 BCD     1      11.530  18.610  31.260  1.00  0.00            
ATOM    100  H45 BCD     1       9.340  18.030  30.260  1.00  0.00            
ATOM    101  H46 BCD     1       9.010  17.770  32.660  1.00  0.00            
ATOM    102  H47 BCD     1      11.260  19.650  33.550  1.00  0.00            
ATOM    103  H48 BCD     1      10.150  19.140  35.880  1.00  0.00            
ATOM    104  H49 BCD     1       9.200  20.210  34.780  1.00  0.00            
ATOM    105  H50 BCD     1       8.910  17.360  35.170  1.00  0.00            
ATOM    106  C31 BCD     1      17.110  19.220  32.680  1.00  0.00            
ATOM    107  O26 BCD     1      16.500  20.550  32.630  1.00  0.00            
ATOM    108  C32 BCD     1      16.670  18.340  31.490  1.00  0.00            
ATOM    109  O27 BCD     1      17.060  18.770  30.130  1.00  0.00            
ATOM    110  C33 BCD     1      15.160  18.350  31.570  1.00  0.00            
ATOM    111  C34 BCD     1      14.610  17.730  32.890  1.00  0.00            
ATOM    112  C35 BCD     1      15.320  18.410  34.050  1.00  0.00            
ATOM    113  O28 BCD     1      16.730  18.480  33.790  1.00  0.00            
ATOM    114  C36 BCD     1      15.140  17.490  35.250  1.00  0.00            
ATOM    115  O29 BCD     1      15.670  16.200  35.160  1.00  0.00            
ATOM    116  O30 BCD     1      14.560  17.660  30.450  1.00  0.00            
ATOM    117  H51 BCD     1      18.200  19.280  32.680  1.00  0.00            
ATOM    118  H52 BCD     1      17.000  17.330  31.730  1.00  0.00            
ATOM    119  H53 BCD     1      16.620  18.250  29.460  1.00  0.00            
ATOM    120  H54 BCD     1      14.720  19.360  31.570  1.00  0.00            
ATOM    121  H55 BCD     1      13.820  17.110  30.710  1.00  0.00            
ATOM    122  H56 BCD     1      14.780  16.640  32.860  1.00  0.00            
ATOM    123  H57 BCD     1      14.890  19.410  34.190  1.00  0.00            
ATOM    124  H58 BCD     1      15.660  17.970  36.090  1.00  0.00            
ATOM    125  H59 BCD     1      14.080  17.510  35.570  1.00  0.00            
ATOM    126  H60 BCD     1      16.600  16.310  34.940  1.00  0.00            
ATOM    127  C37 BCD     1      17.620  24.370  33.300  1.00  0.00            
ATOM    128  O31 BCD     1      17.100  24.730  32.010  1.00  0.00            
ATOM    129  C38 BCD     1      18.790  23.430  33.190  1.00  0.00            
ATOM    130  O32 BCD     1      19.660  23.980  32.120  1.00  0.00            
ATOM    131  C39 BCD     1      18.310  22.020  32.750  1.00  0.00            
ATOM    132  O33 BCD     1      19.420  21.070  32.970  1.00  0.00            
ATOM    133  C40 BCD     1      17.010  21.610  33.420  1.00  0.00            
ATOM    134  C41 BCD     1      15.950  22.690  33.510  1.00  0.00            
ATOM    135  O34 BCD     1      16.510  23.820  33.950  1.00  0.00            
ATOM    136  C42 BCD     1      14.690  22.210  34.340  1.00  0.00            
ATOM    137  O35 BCD     1      14.970  21.850  35.700  1.00  0.00            
ATOM    138  H61 BCD     1      18.000  25.270  33.790  1.00  0.00            
ATOM    139  H62 BCD     1      19.410  23.280  34.080  1.00  0.00            
ATOM    140  H63 BCD     1      20.520  23.660  32.410  1.00  0.00            
ATOM    141  H64 BCD     1      18.110  22.010  31.670  1.00  0.00            
ATOM    142  H65 BCD     1      20.250  21.500  32.780  1.00  0.00            
ATOM    143  H66 BCD     1      17.200  21.160  34.400  1.00  0.00            
ATOM    144  H67 BCD     1      15.650  22.850  32.470  1.00  0.00            
ATOM    145  H68 BCD     1      14.130  23.150  34.450  1.00  0.00            
ATOM    146  H69 BCD     1      14.190  21.420  33.760  1.00  0.00            
ATOM    147  H70 BCD     1      15.070  22.670  36.170  1.00  0.00            
ATOM    148  C1  DP8     2      18.340  21.830  26.540  1.00  0.00            
ATOM    149  N1  DP8     2      17.230  21.410  27.400  1.00  0.00            
ATOM    150  C2  DP8     2      16.240  20.740  26.670  1.00  0.00            
ATOM    151  C3  DP8     2      15.070  20.340  27.580  1.00  0.00            
ATOM    152  N2  DP8     2      14.570  21.510  28.470  1.00  0.00            
ATOM    153  C4  DP8     2      13.270  21.020  29.220  1.00  0.00            
ATOM    154  C5  DP8     2      12.130  20.570  28.390  1.00  0.00            
ATOM    155  C6  DP8     2      11.460  21.520  27.620  1.00  0.00            
ATOM    156  C7  DP8     2      10.340  21.180  26.860  1.00  0.00            
ATOM    157  C8  DP8     2       9.900  19.900  26.900  1.00  0.00            
ATOM    158  C9  DP8     2      10.600  18.890  27.560  1.00  0.00            
ATOM    159  C10 DP8     2      11.660  19.270  28.380  1.00  0.00            
ATOM    160  C11 DP8     2      12.810  22.110  30.310  1.00  0.00            
ATOM    161  C12 DP8     2      12.950  23.480  30.040  1.00  0.00            
ATOM    162  C13 DP8     2      12.710  24.370  31.090  1.00  0.00            
ATOM    163  C14 DP8     2      12.290  23.980  32.330  1.00  0.00            
ATOM    164  Cl1 DP8     2      11.860  25.190  33.590  1.00  0.00            
ATOM    165  C15 DP8     2      12.160  22.620  32.650  1.00  0.00            
ATOM    166  C16 DP8     2      12.380  21.680  31.600  1.00  0.00            
ATOM    167  C17 DP8     2      15.690  22.050  29.330  1.00  0.00            
ATOM    168  C18 DP8     2      16.900  22.420  28.400  1.00  0.00            
ATOM    169  H1  DP8     2      18.360  21.180  25.650  1.00  0.00            
ATOM    170  H2  DP8     2      18.190  22.860  26.200  1.00  0.00            
ATOM    171  H3  DP8     2      19.320  21.690  27.020  1.00  0.00            
ATOM    172  H4  DP8     2      16.400  19.820  26.100  1.00  0.00            
ATOM    173  H5  DP8     2      15.740  21.390  25.940  1.00  0.00            
ATOM    174  H6  DP8     2      15.360  19.610  28.330  1.00  0.00            
ATOM    175  H7  DP8     2      14.260  19.900  27.000  1.00  0.00            
ATOM    176  H8  DP8     2      14.280  22.220  27.780  1.00  0.00            
ATOM    177  H9  DP8     2      13.620  20.200  29.850  1.00  0.00            
ATOM    178  H10 DP8     2      11.680  22.580  27.590  1.00  0.00            
ATOM    179  H11 DP8     2       9.810  21.890  26.230  1.00  0.00            
ATOM    180  H12 DP8     2       9.010  19.700  26.310  1.00  0.00            
ATOM    181  H13 DP8     2      10.230  17.870  27.450  1.00  0.00            
ATOM    182  H14 DP8     2      12.140  18.600  29.080  1.00  0.00            
ATOM    183  H15 DP8     2      13.290  23.900  29.100  1.00  0.00            
ATOM    184  H16 DP8     2      12.690  25.430  30.840  1.00  0.00            
ATOM    185  H17 DP8     2      11.890  22.210  33.620  1.00  0.00            
ATOM    186  H18 DP8     2      12.250  20.620  31.820  1.00  0.00            
ATOM    187  H19 DP8     2      16.020  21.310  30.060  1.00  0.00            
ATOM    188  H20 DP8     2      15.330  22.910  29.900  1.00  0.00            
ATOM    189  H21 DP8     2      16.560  23.340  27.910  1.00  0.00            
ATOM    190  H22 DP8     2      17.770  22.740  28.990  1.00  0.00            
TER
ENDMDL
MODEL        1
ATOM      1  C1  BCD     1      13.960   5.580  27.610  1.00  0.00            
ATOM      2  O1  BCD     1      14.360   4.520  28.480  1.00  0.00            
ATOM      3  C2  BCD     1      15.170   6.240  26.980  1.00  0.00            
ATOM      4  O2  BCD     1      15.990   5.340  26.260  1.00  0.00            
ATOM      5  C3  BCD     1      15.950   6.900  28.110  1.00  0.00            
ATOM      6  O3  BCD     1      17.130   7.490  27.560  1.00  0.00            
ATOM      7  C4  BCD     1      15.120   7.850  28.870  1.00  0.00            
ATOM      8  C5  BCD     1      13.920   7.160  29.440  1.00  0.00            
ATOM      9  O4  BCD     1      13.220   6.520  28.310  1.00  0.00            
ATOM     10  C6  BCD     1      12.890   8.080  30.140  1.00  0.00            
ATOM     11  O5  BCD     1      12.660   9.270  29.440  1.00  0.00            
ATOM     12  H1  BCD     1      13.290   5.230  26.820  1.00  0.00            
ATOM     13  H2  BCD     1      14.800   7.010  26.290  1.00  0.00            
ATOM     14  H3  BCD     1      15.980   4.570  26.840  1.00  0.00            
ATOM     15  H4  BCD     1      16.320   6.160  28.840  1.00  0.00            
ATOM     16  H5  BCD     1      17.660   6.770  27.200  1.00  0.00            
ATOM     17  H6  BCD     1      14.890   8.720  28.250  1.00  0.00            
ATOM     18  H7  BCD     1      14.110   6.320  30.120  1.00  0.00            
ATOM     19  H8  BCD     1      11.950   7.570  30.350  1.00  0.00            
ATOM     20  H9  BCD     1      13.350   8.430  31.070  1.00  0.00            
ATOM     21  H10 BCD     1      11.970   9.020  28.820  1.00  0.00            
ATOM     22  C7  BCD     1      13.450   0.810  29.820  1.00  0.00            
ATOM     23  O6  BCD     1      14.000   1.250  30.980  1.00  0.00            
ATOM     24  C8  BCD     1      14.510   0.840  28.680  1.00  0.00            
ATOM     25  O7  BCD     1      15.590   0.030  29.010  1.00  0.00            
ATOM     26  C9  BCD     1      14.950   2.230  28.570  1.00  0.00            
ATOM     27  O8  BCD     1      15.890   2.390  27.520  1.00  0.00            
ATOM     28  C10 BCD     1      13.810   3.180  28.300  1.00  0.00            
ATOM     29  C11 BCD     1      12.660   3.050  29.230  1.00  0.00            
ATOM     30  O9  BCD     1      12.380   1.650  29.380  1.00  0.00            
ATOM     31  C12 BCD     1      11.330   3.720  28.810  1.00  0.00            
ATOM     32  O10 BCD     1      10.990   3.150  27.560  1.00  0.00            
ATOM     33  H11 BCD     1      13.190  -0.250  29.880  1.00  0.00            
ATOM     34  H12 BCD     1      14.040   0.490  27.760  1.00  0.00            
ATOM     35  H13 BCD     1      16.270  -0.120  28.350  1.00  0.00            
ATOM     36  H14 BCD     1      15.360   2.500  29.560  1.00  0.00            
ATOM     37  H15 BCD     1      15.970   1.590  26.990  1.00  0.00            
ATOM     38  H16 BCD     1      13.560   3.020  27.240  1.00  0.00            
ATOM     39  H17 BCD     1      12.930   3.420  30.230  1.00  0.00            
ATOM     40  H18 BCD     1      10.520   3.550  29.540  1.00  0.00            
ATOM     41  H19 BCD     1      11.450   4.800  28.740  1.00  0.00            
ATOM     42  H20 BCD     1      10.730   2.240  27.730  1.00  0.00            
ATOM     43  C13 BCD     1      14.830   0.240  34.800  1.00  0.00            
ATOM     44  O11 BCD     1      15.910   1.150  34.900  1.00  0.00            
ATOM     45  C14 BCD     1      15.140  -0.850  33.760  1.00  0.00            
ATOM     46  O12 BCD     1      16.380  -1.470  34.060  1.00  0.00            
ATOM     47  C15 BCD     1      15.070  -0.340  32.280  1.00  0.00            
ATOM     48  O13 BCD     1      15.000  -1.370  31.310  1.00  0.00            
ATOM     49  C16 BCD     1      13.800   0.500  32.160  1.00  0.00            
ATOM     50  C17 BCD     1      13.600   1.520  33.310  1.00  0.00            
ATOM     51  O14 BCD     1      13.630   0.800  34.480  1.00  0.00            
ATOM     52  C18 BCD     1      12.220   2.150  33.110  1.00  0.00            
ATOM     53  O15 BCD     1      11.980   3.100  34.120  1.00  0.00            
ATOM     54  H21 BCD     1      14.670  -0.210  35.780  1.00  0.00            
ATOM     55  H22 BCD     1      14.310  -1.570  33.830  1.00  0.00            
ATOM     56  H23 BCD     1      16.580  -2.010  33.290  1.00  0.00            
ATOM     57  H24 BCD     1      15.970   0.250  32.050  1.00  0.00            
ATOM     58  H25 BCD     1      15.100  -0.900  30.470  1.00  0.00            
ATOM     59  H26 BCD     1      12.970  -0.210  32.040  1.00  0.00            
ATOM     60  H27 BCD     1      14.380   2.280  33.450  1.00  0.00            
ATOM     61  H28 BCD     1      12.260   2.800  32.220  1.00  0.00            
ATOM     62  H29 BCD     1      11.470   1.350  33.080  1.00  0.00            
ATOM     63  H30 BCD     1      12.030   2.560  34.920  1.00  0.00            
ATOM     64  C19 BCD     1      18.080   2.940  37.870  1.00  0.00            
ATOM     65  O16 BCD     1      18.760   3.880  36.990  1.00  0.00            
ATOM     66  C20 BCD     1      18.430   1.580  37.560  1.00  0.00            
ATOM     67  O17 BCD     1      19.860   1.350  37.770  1.00  0.00            
ATOM     68  C21 BCD     1      17.900   1.150  36.210  1.00  0.00            
ATOM     69  O18 BCD     1      18.120  -0.330  36.110  1.00  0.00            
ATOM     70  C22 BCD     1      16.380   1.400  36.210  1.00  0.00            
ATOM     71  C23 BCD     1      16.090   2.860  36.500  1.00  0.00            
ATOM     72  O19 BCD     1      16.630   3.130  37.820  1.00  0.00            
ATOM     73  C24 BCD     1      14.600   3.190  36.650  1.00  0.00            
ATOM     74  O20 BCD     1      14.020   2.360  37.630  1.00  0.00            
ATOM     75  H31 BCD     1      18.370   3.060  38.920  1.00  0.00            
ATOM     76  H32 BCD     1      17.850   1.080  38.340  1.00  0.00            
ATOM     77  H33 BCD     1      19.960   1.010  38.670  1.00  0.00            
ATOM     78  H34 BCD     1      18.440   1.680  35.410  1.00  0.00            
ATOM     79  H35 BCD     1      17.610  -0.730  35.390  1.00  0.00            
ATOM     80  H36 BCD     1      15.900   0.810  37.000  1.00  0.00            
ATOM     81  H37 BCD     1      16.490   3.580  35.780  1.00  0.00            
ATOM     82  H38 BCD     1      14.500   4.210  37.040  1.00  0.00            
ATOM     83  H39 BCD     1      14.030   3.170  35.710  1.00  0.00            
ATOM     84  H40 BCD     1      14.400   2.560  38.480  1.00  0.00            
ATOM     85  C25 BCD     1      21.470   6.820  37.100  1.00  0.00            
ATOM     86  O21 BCD     1      20.890   7.080  35.800  1.00  0.00            
ATOM     87  C26 BCD     1      22.150   5.480  37.070  1.00  0.00            
ATOM     88  O22 BCD     1      23.240   5.580  36.150  1.00  0.00            
ATOM     89  C27 BCD     1      21.120   4.400  36.800  1.00  0.00            
ATOM     90  O23 BCD     1      21.800   3.140  37.000  1.00  0.00            
ATOM     91  C28 BCD     1      19.870   4.520  37.720  1.00  0.00            
ATOM     92  C29 BCD     1      19.470   5.990  38.020  1.00  0.00            
ATOM     93  O24 BCD     1      20.620   6.810  38.210  1.00  0.00            
ATOM     94  C30 BCD     1      18.600   6.140  39.310  1.00  0.00            
ATOM     95  O25 BCD     1      19.210   5.490  40.460  1.00  0.00            
ATOM     96  H41 BCD     1      22.190   7.620  37.270  1.00  0.00            
ATOM     97  H42 BCD     1      22.570   5.180  38.030  1.00  0.00            
ATOM     98  H43 BCD     1      22.770   5.830  35.340  1.00  0.00            
ATOM     99  H44 BCD     1      20.880   4.580  35.740  1.00  0.00            
ATOM    100  H45 BCD     1      21.130   2.460  36.920  1.00  0.00            
ATOM    101  H46 BCD     1      20.080   4.080  38.700  1.00  0.00            
ATOM    102  H47 BCD     1      18.920   6.350  37.150  1.00  0.00            
ATOM    103  H48 BCD     1      18.350   7.190  39.540  1.00  0.00            
ATOM    104  H49 BCD     1      17.670   5.610  39.060  1.00  0.00            
ATOM    105  H50 BCD     1      18.680   5.570  41.260  1.00  0.00            
ATOM    106  C31 BCD     1      20.720   9.180  32.320  1.00  0.00            
ATOM    107  O26 BCD     1      19.380   8.650  32.100  1.00  0.00            
ATOM    108  C32 BCD     1      21.740   7.970  32.380  1.00  0.00            
ATOM    109  O27 BCD     1      21.880   7.360  31.110  1.00  0.00            
ATOM    110  C33 BCD     1      21.440   7.040  33.560  1.00  0.00            
ATOM    111  C34 BCD     1      21.520   7.900  34.840  1.00  0.00            
ATOM    112  C35 BCD     1      20.620   9.140  34.720  1.00  0.00            
ATOM    113  O28 BCD     1      20.840   9.890  33.470  1.00  0.00            
ATOM    114  C36 BCD     1      20.760  10.180  35.830  1.00  0.00            
ATOM    115  O29 BCD     1      22.120  10.490  36.090  1.00  0.00            
ATOM    116  O30 BCD     1      22.260   5.840  33.580  1.00  0.00            
ATOM    117  H51 BCD     1      20.940   9.860  31.490  1.00  0.00            
ATOM    118  H52 BCD     1      22.730   8.380  32.630  1.00  0.00            
ATOM    119  H53 BCD     1      21.990   8.080  30.490  1.00  0.00            
ATOM    120  H54 BCD     1      20.410   6.730  33.390  1.00  0.00            
ATOM    121  H55 BCD     1      23.180   6.090  33.450  1.00  0.00            
ATOM    122  H56 BCD     1      22.500   8.180  35.240  1.00  0.00            
ATOM    123  H57 BCD     1      19.590   8.760  34.690  1.00  0.00            
ATOM    124  H58 BCD     1      20.280  11.110  35.520  1.00  0.00            
ATOM    125  H59 BCD     1      20.310   9.830  36.770  1.00  0.00            
ATOM    126  H60 BCD     1      22.180  11.060  36.870  1.00  0.00            
ATOM    127  C37 BCD     1      15.940   9.660  30.260  1.00  0.00            
ATOM    128  O31 BCD     1      15.970   8.270  29.940  1.00  0.00            
ATOM    129  C38 BCD     1      17.130  10.390  29.680  1.00  0.00            
ATOM    130  O32 BCD     1      17.160  10.250  28.290  1.00  0.00            
ATOM    131  C39 BCD     1      18.430   9.830  30.290  1.00  0.00            
ATOM    132  O33 BCD     1      19.510  10.620  29.910  1.00  0.00            
ATOM    133  C40 BCD     1      18.390   9.720  31.840  1.00  0.00            
ATOM    134  C41 BCD     1      17.020   9.270  32.360  1.00  0.00            
ATOM    135  O34 BCD     1      15.950   9.930  31.670  1.00  0.00            
ATOM    136  C42 BCD     1      16.940   9.690  33.830  1.00  0.00            
ATOM    137  O35 BCD     1      17.120  11.110  33.890  1.00  0.00            
ATOM    138  H61 BCD     1      15.040  10.120  29.830  1.00  0.00            
ATOM    139  H62 BCD     1      16.970  11.450  29.940  1.00  0.00            
ATOM    140  H63 BCD     1      17.170   9.300  28.100  1.00  0.00            
ATOM    141  H64 BCD     1      18.530   8.820  29.880  1.00  0.00            
ATOM    142  H65 BCD     1      19.660  10.600  28.960  1.00  0.00            
ATOM    143  H66 BCD     1      18.750  10.650  32.290  1.00  0.00            
ATOM    144  H67 BCD     1      16.910   8.190  32.270  1.00  0.00            
ATOM    145  H68 BCD     1      16.020   9.450  34.370  1.00  0.00            
ATOM    146  H69 BCD     1      17.750   9.240  34.420  1.00  0.00            
ATOM    147  H70 BCD     1      16.440  11.630  33.450  1.00  0.00            
ATOM    148  C1  DP8     2      20.160   5.660  25.790  1.00  0.00            
ATOM    149  N1  DP8     2      19.540   5.540  27.090  1.00  0.00            
ATOM    150  C2  DP8     2      20.150   6.310  28.170  1.00  0.00            
ATOM    151  C3  DP8     2      19.430   6.050  29.500  1.00  0.00            
ATOM    152  N2  DP8     2      19.500   4.550  29.840  1.00  0.00            
ATOM    153  C4  DP8     2      19.300   4.300  31.380  1.00  0.00            
ATOM    154  C5  DP8     2      19.550   2.840  31.820  1.00  0.00            
ATOM    155  C6  DP8     2      20.730   2.610  32.470  1.00  0.00            
ATOM    156  C7  DP8     2      21.140   1.290  32.760  1.00  0.00            
ATOM    157  C8  DP8     2      20.290   0.240  32.490  1.00  0.00            
ATOM    158  C9  DP8     2      19.030   0.480  31.910  1.00  0.00            
ATOM    159  C10 DP8     2      18.630   1.800  31.640  1.00  0.00            
ATOM    160  C11 DP8     2      18.090   4.840  32.060  1.00  0.00            
ATOM    161  C12 DP8     2      18.210   5.060  33.440  1.00  0.00            
ATOM    162  C13 DP8     2      17.080   5.440  34.190  1.00  0.00            
ATOM    163  C14 DP8     2      15.830   5.570  33.590  1.00  0.00            
ATOM    164  Cl1 DP8     2      14.320   5.960  34.400  1.00  0.00            
ATOM    165  C15 DP8     2      15.690   5.380  32.240  1.00  0.00            
ATOM    166  C16 DP8     2      16.790   5.010  31.420  1.00  0.00            
ATOM    167  C17 DP8     2      18.780   3.770  28.800  1.00  0.00            
ATOM    168  C18 DP8     2      19.370   4.080  27.410  1.00  0.00            
ATOM    169  H1  DP8     2      19.630   5.300  24.900  1.00  0.00            
ATOM    170  H2  DP8     2      20.260   6.750  25.730  1.00  0.00            
ATOM    171  H3  DP8     2      21.150   5.180  25.850  1.00  0.00            
ATOM    172  H4  DP8     2      20.110   7.380  27.920  1.00  0.00            
ATOM    173  H5  DP8     2      21.190   5.950  28.220  1.00  0.00            
ATOM    174  H6  DP8     2      18.420   6.450  29.410  1.00  0.00            
ATOM    175  H7  DP8     2      19.770   6.630  30.360  1.00  0.00            
ATOM    176  H8  DP8     2      20.470   4.240  29.700  1.00  0.00            
ATOM    177  H9  DP8     2      20.190   4.770  31.790  1.00  0.00            
ATOM    178  H10 DP8     2      21.460   3.380  32.690  1.00  0.00            
ATOM    179  H11 DP8     2      22.110   1.210  33.240  1.00  0.00            
ATOM    180  H12 DP8     2      20.550  -0.790  32.730  1.00  0.00            
ATOM    181  H13 DP8     2      18.380  -0.380  31.760  1.00  0.00            
ATOM    182  H14 DP8     2      17.700   2.150  31.200  1.00  0.00            
ATOM    183  H15 DP8     2      19.160   4.950  33.960  1.00  0.00            
ATOM    184  H16 DP8     2      17.050   5.690  35.250  1.00  0.00            
ATOM    185  H17 DP8     2      14.680   5.380  31.850  1.00  0.00            
ATOM    186  H18 DP8     2      16.550   4.660  30.420  1.00  0.00            
ATOM    187  H19 DP8     2      17.760   4.160  28.810  1.00  0.00            
ATOM    188  H20 DP8     2      18.810   2.700  29.010  1.00  0.00            
ATOM    189  H21 DP8     2      20.330   3.540  27.460  1.00  0.00            
ATOM    190  H22 DP8     2      18.760   3.720  26.570  1.00  0.00            
TER
ENDMDL
MODEL        1
ATOM      1  C1  BCD     1      18.140  11.540  30.270  1.00  0.00            
ATOM      2  O1  BCD     1      19.320  11.790  29.460  1.00  0.00            
ATOM      3  C2  BCD     1      17.030  12.500  30.010  1.00  0.00            
ATOM      4  O2  BCD     1      16.500  12.450  28.670  1.00  0.00            
ATOM      5  C3  BCD     1      17.420  13.890  30.520  1.00  0.00            
ATOM      6  O3  BCD     1      16.370  14.800  30.390  1.00  0.00            
ATOM      7  C4  BCD     1      18.170  13.890  31.920  1.00  0.00            
ATOM      8  C5  BCD     1      19.210  12.770  31.970  1.00  0.00            
ATOM      9  O4  BCD     1      18.480  11.600  31.710  1.00  0.00            
ATOM     10  C6  BCD     1      20.040  12.670  33.220  1.00  0.00            
ATOM     11  O5  BCD     1      19.050  12.650  34.310  1.00  0.00            
ATOM     12  H1  BCD     1      17.790  10.550  29.960  1.00  0.00            
ATOM     13  H2  BCD     1      16.300  12.180  30.760  1.00  0.00            
ATOM     14  H3  BCD     1      17.200  12.430  28.000  1.00  0.00            
ATOM     15  H4  BCD     1      18.150  14.190  29.760  1.00  0.00            
ATOM     16  H5  BCD     1      16.090  14.810  29.480  1.00  0.00            
ATOM     17  H6  BCD     1      17.370  13.750  32.660  1.00  0.00            
ATOM     18  H7  BCD     1      19.980  12.910  31.190  1.00  0.00            
ATOM     19  H8  BCD     1      20.630  11.740  33.240  1.00  0.00            
ATOM     20  H9  BCD     1      20.780  13.480  33.270  1.00  0.00            
ATOM     21  H10 BCD     1      18.960  13.400  34.900  1.00  0.00            
ATOM     22  C7  BCD     1      21.110  10.160  26.040  1.00  0.00            
ATOM     23  O6  BCD     1      22.270  10.910  26.150  1.00  0.00            
ATOM     24  C8  BCD     1      19.940  11.100  25.830  1.00  0.00            
ATOM     25  O7  BCD     1      20.180  11.900  24.650  1.00  0.00            
ATOM     26  C9  BCD     1      19.590  11.880  27.020  1.00  0.00            
ATOM     27  O8  BCD     1      18.290  12.610  26.730  1.00  0.00            
ATOM     28  C10 BCD     1      19.470  11.040  28.270  1.00  0.00            
ATOM     29  C11 BCD     1      20.670  10.170  28.450  1.00  0.00            
ATOM     30  O9  BCD     1      20.850   9.450  27.240  1.00  0.00            
ATOM     31  C12 BCD     1      20.450   9.210  29.610  1.00  0.00            
ATOM     32  O10 BCD     1      21.530   8.280  29.670  1.00  0.00            
ATOM     33  H11 BCD     1      21.140   9.360  25.290  1.00  0.00            
ATOM     34  H12 BCD     1      19.070  10.450  25.630  1.00  0.00            
ATOM     35  H13 BCD     1      20.730  11.350  24.080  1.00  0.00            
ATOM     36  H14 BCD     1      20.360  12.660  27.070  1.00  0.00            
ATOM     37  H15 BCD     1      18.160  12.740  25.790  1.00  0.00            
ATOM     38  H16 BCD     1      18.620  10.340  28.200  1.00  0.00            
ATOM     39  H17 BCD     1      21.600  10.710  28.640  1.00  0.00            
ATOM     40  H18 BCD     1      20.460   9.820  30.520  1.00  0.00            
ATOM     41  H19 BCD     1      19.440   8.810  29.500  1.00  0.00            
ATOM     42  H20 BCD     1      21.170   7.430  29.420  1.00  0.00            
ATOM     43  C13 BCD     1      26.280  11.340  26.040  1.00  0.00            
ATOM     44  O11 BCD     1      25.970  12.470  26.860  1.00  0.00            
ATOM     45  C14 BCD     1      25.550  11.540  24.700  1.00  0.00            
ATOM     46  O12 BCD     1      25.970  12.810  24.100  1.00  0.00            
ATOM     47  C15 BCD     1      24.030  11.580  24.870  1.00  0.00            
ATOM     48  O13 BCD     1      23.390  11.650  23.580  1.00  0.00            
ATOM     49  C16 BCD     1      23.530  10.390  25.650  1.00  0.00            
ATOM     50  C17 BCD     1      24.400  10.060  26.890  1.00  0.00            
ATOM     51  O14 BCD     1      25.840  10.140  26.680  1.00  0.00            
ATOM     52  C18 BCD     1      24.180   8.770  27.630  1.00  0.00            
ATOM     53  O15 BCD     1      24.920   7.670  27.110  1.00  0.00            
ATOM     54  H21 BCD     1      27.370  11.250  25.960  1.00  0.00            
ATOM     55  H22 BCD     1      25.940  10.760  24.040  1.00  0.00            
ATOM     56  H23 BCD     1      25.670  13.500  24.710  1.00  0.00            
ATOM     57  H24 BCD     1      23.770  12.460  25.470  1.00  0.00            
ATOM     58  H25 BCD     1      23.740  12.440  23.170  1.00  0.00            
ATOM     59  H26 BCD     1      23.390   9.430  25.140  1.00  0.00            
ATOM     60  H27 BCD     1      24.110  10.940  27.480  1.00  0.00            
ATOM     61  H28 BCD     1      24.530   8.970  28.650  1.00  0.00            
ATOM     62  H29 BCD     1      23.110   8.540  27.600  1.00  0.00            
ATOM     63  H30 BCD     1      25.870   7.790  27.230  1.00  0.00            
ATOM     64  C19 BCD     1      28.010  15.590  28.650  1.00  0.00            
ATOM     65  O16 BCD     1      27.010  15.620  29.620  1.00  0.00            
ATOM     66  C20 BCD     1      27.480  15.850  27.290  1.00  0.00            
ATOM     67  O17 BCD     1      26.990  17.260  27.360  1.00  0.00            
ATOM     68  C21 BCD     1      26.380  14.840  26.940  1.00  0.00            
ATOM     69  O18 BCD     1      25.710  15.040  25.670  1.00  0.00            
ATOM     70  C22 BCD     1      27.050  13.430  26.960  1.00  0.00            
ATOM     71  C23 BCD     1      27.680  13.190  28.360  1.00  0.00            
ATOM     72  O19 BCD     1      28.630  14.270  28.700  1.00  0.00            
ATOM     73  C24 BCD     1      28.400  11.890  28.380  1.00  0.00            
ATOM     74  O20 BCD     1      29.000  11.460  29.580  1.00  0.00            
ATOM     75  H31 BCD     1      28.680  16.420  28.900  1.00  0.00            
ATOM     76  H32 BCD     1      28.270  15.800  26.540  1.00  0.00            
ATOM     77  H33 BCD     1      26.440  17.390  26.590  1.00  0.00            
ATOM     78  H34 BCD     1      25.570  14.800  27.680  1.00  0.00            
ATOM     79  H35 BCD     1      25.180  15.830  25.810  1.00  0.00            
ATOM     80  H36 BCD     1      27.700  13.340  26.080  1.00  0.00            
ATOM     81  H37 BCD     1      26.900  13.130  29.140  1.00  0.00            
ATOM     82  H38 BCD     1      27.760  11.060  28.060  1.00  0.00            
ATOM     83  H39 BCD     1      29.220  11.880  27.640  1.00  0.00            
ATOM     84  H40 BCD     1      28.770  12.130  30.230  1.00  0.00            
ATOM     85  C25 BCD     1      26.950  17.140  33.440  1.00  0.00            
ATOM     86  O21 BCD     1      25.550  17.240  33.460  1.00  0.00            
ATOM     87  C26 BCD     1      27.540  18.070  32.340  1.00  0.00            
ATOM     88  O22 BCD     1      27.100  19.410  32.630  1.00  0.00            
ATOM     89  C27 BCD     1      27.020  17.590  30.970  1.00  0.00            
ATOM     90  O23 BCD     1      27.580  18.400  29.910  1.00  0.00            
ATOM     91  C28 BCD     1      27.460  16.170  30.850  1.00  0.00            
ATOM     92  C29 BCD     1      26.770  15.370  31.900  1.00  0.00            
ATOM     93  O24 BCD     1      27.290  15.800  33.140  1.00  0.00            
ATOM     94  C30 BCD     1      26.950  13.830  31.850  1.00  0.00            
ATOM     95  O25 BCD     1      28.350  13.370  31.710  1.00  0.00            
ATOM     96  H41 BCD     1      27.440  17.430  34.380  1.00  0.00            
ATOM     97  H42 BCD     1      28.610  17.820  32.350  1.00  0.00            
ATOM     98  H43 BCD     1      27.740  20.000  32.210  1.00  0.00            
ATOM     99  H44 BCD     1      25.930  17.540  30.960  1.00  0.00            
ATOM    100  H45 BCD     1      27.250  18.090  29.060  1.00  0.00            
ATOM    101  H46 BCD     1      28.540  16.000  30.970  1.00  0.00            
ATOM    102  H47 BCD     1      25.680  15.490  31.840  1.00  0.00            
ATOM    103  H48 BCD     1      26.500  13.500  32.800  1.00  0.00            
ATOM    104  H49 BCD     1      26.250  13.510  31.070  1.00  0.00            
ATOM    105  H50 BCD     1      28.860  13.930  32.300  1.00  0.00            
ATOM    106  C31 BCD     1      22.130  17.560  35.590  1.00  0.00            
ATOM    107  O26 BCD     1      21.460  17.240  34.410  1.00  0.00            
ATOM    108  C32 BCD     1      22.920  18.860  35.400  1.00  0.00            
ATOM    109  O27 BCD     1      22.000  19.900  35.010  1.00  0.00            
ATOM    110  C33 BCD     1      24.080  18.650  34.390  1.00  0.00            
ATOM    111  C34 BCD     1      24.870  17.410  34.670  1.00  0.00            
ATOM    112  C35 BCD     1      23.960  16.210  34.840  1.00  0.00            
ATOM    113  O28 BCD     1      22.940  16.510  35.850  1.00  0.00            
ATOM    114  C36 BCD     1      24.710  14.940  35.280  1.00  0.00            
ATOM    115  O29 BCD     1      25.140  15.030  36.620  1.00  0.00            
ATOM    116  O30 BCD     1      24.970  19.720  34.460  1.00  0.00            
ATOM    117  H51 BCD     1      21.350  17.640  36.360  1.00  0.00            
ATOM    118  H52 BCD     1      23.350  19.080  36.390  1.00  0.00            
ATOM    119  H53 BCD     1      21.520  19.610  34.230  1.00  0.00            
ATOM    120  H54 BCD     1      23.590  18.540  33.410  1.00  0.00            
ATOM    121  H55 BCD     1      25.610  19.550  33.760  1.00  0.00            
ATOM    122  H56 BCD     1      25.630  17.560  35.440  1.00  0.00            
ATOM    123  H57 BCD     1      23.410  15.970  33.920  1.00  0.00            
ATOM    124  H58 BCD     1      23.940  14.160  35.260  1.00  0.00            
ATOM    125  H59 BCD     1      25.550  14.710  34.620  1.00  0.00            
ATOM    126  H60 BCD     1      25.040  14.100  36.840  1.00  0.00            
ATOM    127  C37 BCD     1      17.960  16.160  32.730  1.00  0.00            
ATOM    128  O31 BCD     1      18.850  15.210  32.120  1.00  0.00            
ATOM    129  C38 BCD     1      18.290  17.620  32.500  1.00  0.00            
ATOM    130  O32 BCD     1      17.930  18.050  31.160  1.00  0.00            
ATOM    131  C39 BCD     1      19.750  17.900  33.010  1.00  0.00            
ATOM    132  O33 BCD     1      20.160  19.270  33.110  1.00  0.00            
ATOM    133  C40 BCD     1      20.050  17.410  34.380  1.00  0.00            
ATOM    134  C41 BCD     1      19.340  16.090  34.710  1.00  0.00            
ATOM    135  O34 BCD     1      17.920  15.980  34.110  1.00  0.00            
ATOM    136  C42 BCD     1      19.300  15.820  36.210  1.00  0.00            
ATOM    137  O35 BCD     1      18.940  14.410  36.390  1.00  0.00            
ATOM    138  H61 BCD     1      16.960  16.030  32.300  1.00  0.00            
ATOM    139  H62 BCD     1      17.580  18.120  33.170  1.00  0.00            
ATOM    140  H63 BCD     1      17.000  17.810  31.040  1.00  0.00            
ATOM    141  H64 BCD     1      20.400  17.280  32.380  1.00  0.00            
ATOM    142  H65 BCD     1      19.650  19.850  32.530  1.00  0.00            
ATOM    143  H66 BCD     1      19.760  18.130  35.160  1.00  0.00            
ATOM    144  H67 BCD     1      19.950  15.290  34.280  1.00  0.00            
ATOM    145  H68 BCD     1      20.320  15.950  36.590  1.00  0.00            
ATOM    146  H69 BCD     1      18.580  16.540  36.630  1.00  0.00            
ATOM    147  H70 BCD     1      18.700  14.240  37.300  1.00  0.00            
ATOM    148  C1  DP8     2      17.010  17.650  26.600  1.00  0.00            
ATOM    149  N1  DP8     2      18.120  17.420  27.430  1.00  0.00            
ATOM    150  C2  DP8     2      18.970  18.610  27.480  1.00  0.00            
ATOM    151  C3  DP8     2      20.050  18.390  28.590  1.00  0.00            
ATOM    152  N2  DP8     2      20.870  17.160  28.380  1.00  0.00            
ATOM    153  C4  DP8     2      21.830  17.010  29.510  1.00  0.00            
ATOM    154  C5  DP8     2      22.840  18.110  29.610  1.00  0.00            
ATOM    155  C6  DP8     2      23.820  18.370  28.660  1.00  0.00            
ATOM    156  C7  DP8     2      24.630  19.540  28.730  1.00  0.00            
ATOM    157  C8  DP8     2      24.470  20.470  29.760  1.00  0.00            
ATOM    158  C9  DP8     2      23.590  20.090  30.780  1.00  0.00            
ATOM    159  C10 DP8     2      22.800  18.950  30.770  1.00  0.00            
ATOM    160  C11 DP8     2      22.540  15.670  29.660  1.00  0.00            
ATOM    161  C12 DP8     2      22.870  14.900  28.560  1.00  0.00            
ATOM    162  C13 DP8     2      23.430  13.590  28.700  1.00  0.00            
ATOM    163  C14 DP8     2      23.630  13.120  29.970  1.00  0.00            
ATOM    164  Cl1 DP8     2      24.200  11.510  30.160  1.00  0.00            
ATOM    165  C15 DP8     2      23.220  13.880  31.080  1.00  0.00            
ATOM    166  C16 DP8     2      22.540  15.090  30.950  1.00  0.00            
ATOM    167  C17 DP8     2      19.880  16.050  28.350  1.00  0.00            
ATOM    168  C18 DP8     2      18.870  16.140  27.150  1.00  0.00            
ATOM    169  H1  DP8     2      17.280  17.990  25.600  1.00  0.00            
ATOM    170  H2  DP8     2      16.300  16.820  26.720  1.00  0.00            
ATOM    171  H3  DP8     2      16.480  18.510  27.030  1.00  0.00            
ATOM    172  H4  DP8     2      18.350  19.470  27.760  1.00  0.00            
ATOM    173  H5  DP8     2      19.450  18.700  26.500  1.00  0.00            
ATOM    174  H6  DP8     2      19.520  18.400  29.550  1.00  0.00            
ATOM    175  H7  DP8     2      20.770  19.200  28.600  1.00  0.00            
ATOM    176  H8  DP8     2      21.380  17.150  27.480  1.00  0.00            
ATOM    177  H9  DP8     2      21.070  17.200  30.270  1.00  0.00            
ATOM    178  H10 DP8     2      23.790  17.730  27.780  1.00  0.00            
ATOM    179  H11 DP8     2      25.310  19.680  27.900  1.00  0.00            
ATOM    180  H12 DP8     2      25.040  21.390  29.670  1.00  0.00            
ATOM    181  H13 DP8     2      23.270  20.790  31.550  1.00  0.00            
ATOM    182  H14 DP8     2      21.980  18.830  31.480  1.00  0.00            
ATOM    183  H15 DP8     2      22.770  15.450  27.630  1.00  0.00            
ATOM    184  H16 DP8     2      23.820  13.080  27.830  1.00  0.00            
ATOM    185  H17 DP8     2      23.450  13.540  32.080  1.00  0.00            
ATOM    186  H18 DP8     2      22.200  15.640  31.810  1.00  0.00            
ATOM    187  H19 DP8     2      19.230  16.190  29.220  1.00  0.00            
ATOM    188  H20 DP8     2      20.290  15.040  28.350  1.00  0.00            
ATOM    189  H21 DP8     2      19.380  16.110  26.180  1.00  0.00            
ATOM    190  H22 DP8     2      18.190  15.290  27.210  1.00  0.00            
TER
ENDMDL
MODEL        1
ATOM      1  C1  BCD     1       6.000  25.930  28.090  1.00  0.00            
ATOM      2  O1  BCD     1       6.490  24.830  27.230  1.00  0.00            
ATOM      3  C2  BCD     1       4.960  26.790  27.400  1.00  0.00            
ATOM      4  O2  BCD     1       3.860  26.000  26.920  1.00  0.00            
ATOM      5  C3  BCD     1       5.590  27.400  26.160  1.00  0.00            
ATOM      6  O3  BCD     1       4.620  28.260  25.520  1.00  0.00            
ATOM      7  C4  BCD     1       6.860  28.160  26.530  1.00  0.00            
ATOM      8  C5  BCD     1       7.820  27.260  27.280  1.00  0.00            
ATOM      9  O4  BCD     1       7.150  26.720  28.430  1.00  0.00            
ATOM     10  C6  BCD     1       9.050  27.970  27.750  1.00  0.00            
ATOM     11  O5  BCD     1       8.840  29.070  28.570  1.00  0.00            
ATOM     12  H1  BCD     1       5.640  25.630  29.090  1.00  0.00            
ATOM     13  H2  BCD     1       4.640  27.640  28.020  1.00  0.00            
ATOM     14  H3  BCD     1       3.560  25.510  27.680  1.00  0.00            
ATOM     15  H4  BCD     1       5.820  26.590  25.460  1.00  0.00            
ATOM     16  H5  BCD     1       3.960  27.790  25.000  1.00  0.00            
ATOM     17  H6  BCD     1       6.550  29.030  27.120  1.00  0.00            
ATOM     18  H7  BCD     1       8.120  26.510  26.540  1.00  0.00            
ATOM     19  H8  BCD     1       9.510  27.150  28.330  1.00  0.00            
ATOM     20  H9  BCD     1       9.670  28.320  26.920  1.00  0.00            
ATOM     21  H10 BCD     1       9.670  29.570  28.570  1.00  0.00            
ATOM     22  C7  BCD     1       7.490  20.850  27.490  1.00  0.00            
ATOM     23  O6  BCD     1       8.450  20.870  26.430  1.00  0.00            
ATOM     24  C8  BCD     1       6.090  21.180  27.010  1.00  0.00            
ATOM     25  O7  BCD     1       5.660  20.460  25.880  1.00  0.00            
ATOM     26  C9  BCD     1       6.000  22.710  26.580  1.00  0.00            
ATOM     27  O8  BCD     1       4.690  23.180  26.110  1.00  0.00            
ATOM     28  C10 BCD     1       6.430  23.540  27.760  1.00  0.00            
ATOM     29  C11 BCD     1       7.790  23.100  28.290  1.00  0.00            
ATOM     30  O9  BCD     1       7.880  21.720  28.500  1.00  0.00            
ATOM     31  C12 BCD     1       8.210  23.910  29.530  1.00  0.00            
ATOM     32  O10 BCD     1       7.370  23.820  30.640  1.00  0.00            
ATOM     33  H11 BCD     1       7.460  19.810  27.840  1.00  0.00            
ATOM     34  H12 BCD     1       5.410  20.990  27.850  1.00  0.00            
ATOM     35  H13 BCD     1       5.310  19.660  26.290  1.00  0.00            
ATOM     36  H14 BCD     1       6.780  22.820  25.810  1.00  0.00            
ATOM     37  H15 BCD     1       4.570  24.110  26.340  1.00  0.00            
ATOM     38  H16 BCD     1       5.630  23.540  28.510  1.00  0.00            
ATOM     39  H17 BCD     1       8.520  23.340  27.510  1.00  0.00            
ATOM     40  H18 BCD     1       9.160  23.490  29.890  1.00  0.00            
ATOM     41  H19 BCD     1       8.490  24.950  29.360  1.00  0.00            
ATOM     42  H20 BCD     1       7.110  22.910  30.800  1.00  0.00            
ATOM     43  C13 BCD     1      12.150  19.580  25.140  1.00  0.00            
ATOM     44  O11 BCD     1      12.350  20.810  24.470  1.00  0.00            
ATOM     45  C14 BCD     1      10.950  18.950  24.400  1.00  0.00            
ATOM     46  O12 BCD     1      11.110  19.140  23.020  1.00  0.00            
ATOM     47  C15 BCD     1       9.670  19.730  24.750  1.00  0.00            
ATOM     48  O13 BCD     1       8.540  19.260  23.970  1.00  0.00            
ATOM     49  C16 BCD     1       9.390  19.790  26.280  1.00  0.00            
ATOM     50  C17 BCD     1      10.730  20.290  26.980  1.00  0.00            
ATOM     51  O14 BCD     1      11.940  19.610  26.540  1.00  0.00            
ATOM     52  C18 BCD     1      10.630  20.210  28.530  1.00  0.00            
ATOM     53  O15 BCD     1      10.390  18.850  28.850  1.00  0.00            
ATOM     54  H21 BCD     1      13.000  18.950  24.850  1.00  0.00            
ATOM     55  H22 BCD     1      10.910  17.910  24.770  1.00  0.00            
ATOM     56  H23 BCD     1      10.190  19.040  22.770  1.00  0.00            
ATOM     57  H24 BCD     1       9.890  20.750  24.420  1.00  0.00            
ATOM     58  H25 BCD     1       8.450  18.340  24.230  1.00  0.00            
ATOM     59  H26 BCD     1       9.060  18.810  26.660  1.00  0.00            
ATOM     60  H27 BCD     1      10.970  21.310  26.640  1.00  0.00            
ATOM     61  H28 BCD     1      11.570  20.530  28.970  1.00  0.00            
ATOM     62  H29 BCD     1       9.860  20.900  28.900  1.00  0.00            
ATOM     63  H30 BCD     1      10.370  18.760  29.810  1.00  0.00            
ATOM     64  C19 BCD     1      15.260  23.070  22.750  1.00  0.00            
ATOM     65  O16 BCD     1      14.310  23.910  22.140  1.00  0.00            
ATOM     66  C20 BCD     1      15.150  21.680  22.190  1.00  0.00            
ATOM     67  O17 BCD     1      15.350  21.650  20.820  1.00  0.00            
ATOM     68  C21 BCD     1      13.820  21.110  22.600  1.00  0.00            
ATOM     69  O18 BCD     1      13.770  19.760  22.050  1.00  0.00            
ATOM     70  C22 BCD     1      13.680  21.070  24.040  1.00  0.00            
ATOM     71  C23 BCD     1      14.010  22.450  24.680  1.00  0.00            
ATOM     72  O19 BCD     1      15.210  23.020  24.180  1.00  0.00            
ATOM     73  C24 BCD     1      14.080  22.450  26.190  1.00  0.00            
ATOM     74  O20 BCD     1      14.510  23.690  26.780  1.00  0.00            
ATOM     75  H31 BCD     1      16.270  23.430  22.530  1.00  0.00            
ATOM     76  H32 BCD     1      15.870  20.950  22.590  1.00  0.00            
ATOM     77  H33 BCD     1      15.090  20.800  20.450  1.00  0.00            
ATOM     78  H34 BCD     1      13.030  21.730  22.150  1.00  0.00            
ATOM     79  H35 BCD     1      12.880  19.480  22.260  1.00  0.00            
ATOM     80  H36 BCD     1      14.390  20.410  24.560  1.00  0.00            
ATOM     81  H37 BCD     1      13.120  23.050  24.410  1.00  0.00            
ATOM     82  H38 BCD     1      13.100  22.120  26.550  1.00  0.00            
ATOM     83  H39 BCD     1      14.730  21.660  26.560  1.00  0.00            
ATOM     84  H40 BCD     1      14.000  23.830  27.590  1.00  0.00            
ATOM     85  C25 BCD     1      14.160  27.320  19.750  1.00  0.00            
ATOM     86  O21 BCD     1      12.810  27.620  20.080  1.00  0.00            
ATOM     87  C26 BCD     1      14.270  25.960  19.030  1.00  0.00            
ATOM     88  O22 BCD     1      13.380  25.870  17.930  1.00  0.00            
ATOM     89  C27 BCD     1      14.050  24.780  19.970  1.00  0.00            
ATOM     90  O23 BCD     1      14.470  23.550  19.320  1.00  0.00            
ATOM     91  C28 BCD     1      14.800  24.920  21.280  1.00  0.00            
ATOM     92  C29 BCD     1      14.620  26.320  21.930  1.00  0.00            
ATOM     93  O24 BCD     1      14.950  27.310  20.930  1.00  0.00            
ATOM     94  C30 BCD     1      15.450  26.330  23.190  1.00  0.00            
ATOM     95  O25 BCD     1      15.150  27.530  23.920  1.00  0.00            
ATOM     96  H41 BCD     1      14.670  28.050  19.120  1.00  0.00            
ATOM     97  H42 BCD     1      15.320  25.960  18.730  1.00  0.00            
ATOM     98  H43 BCD     1      13.410  24.930  17.710  1.00  0.00            
ATOM     99  H44 BCD     1      13.010  24.840  20.310  1.00  0.00            
ATOM    100  H45 BCD     1      14.650  22.910  20.020  1.00  0.00            
ATOM    101  H46 BCD     1      15.860  24.700  21.110  1.00  0.00            
ATOM    102  H47 BCD     1      13.540  26.260  22.130  1.00  0.00            
ATOM    103  H48 BCD     1      15.260  25.500  23.880  1.00  0.00            
ATOM    104  H49 BCD     1      16.520  26.390  22.950  1.00  0.00            
ATOM    105  H50 BCD     1      15.060  27.320  24.860  1.00  0.00            
ATOM    106  C31 BCD     1      10.200  30.650  20.630  1.00  0.00            
ATOM    107  O26 BCD     1      10.070  30.000  21.890  1.00  0.00            
ATOM    108  C32 BCD     1       9.890  29.720  19.520  1.00  0.00            
ATOM    109  O27 BCD     1       8.500  29.410  19.390  1.00  0.00            
ATOM    110  C33 BCD     1      10.750  28.460  19.660  1.00  0.00            
ATOM    111  C34 BCD     1      12.210  28.840  19.650  1.00  0.00            
ATOM    112  C35 BCD     1      12.570  29.990  20.630  1.00  0.00            
ATOM    113  O28 BCD     1      11.580  30.980  20.550  1.00  0.00            
ATOM    114  C36 BCD     1      13.950  30.590  20.400  1.00  0.00            
ATOM    115  O29 BCD     1      13.970  31.070  19.090  1.00  0.00            
ATOM    116  O30 BCD     1      10.590  27.460  18.640  1.00  0.00            
ATOM    117  H51 BCD     1       9.610  31.560  20.450  1.00  0.00            
ATOM    118  H52 BCD     1      10.240  30.140  18.560  1.00  0.00            
ATOM    119  H53 BCD     1       8.250  28.940  18.590  1.00  0.00            
ATOM    120  H54 BCD     1      10.490  28.030  20.640  1.00  0.00            
ATOM    121  H55 BCD     1      11.240  27.660  17.960  1.00  0.00            
ATOM    122  H56 BCD     1      12.490  29.120  18.620  1.00  0.00            
ATOM    123  H57 BCD     1      12.530  29.570  21.650  1.00  0.00            
ATOM    124  H58 BCD     1      14.220  31.370  21.120  1.00  0.00            
ATOM    125  H59 BCD     1      14.750  29.850  20.510  1.00  0.00            
ATOM    126  H60 BCD     1      13.180  31.600  18.970  1.00  0.00            
ATOM    127  C37 BCD     1       7.440  30.050  25.060  1.00  0.00            
ATOM    128  O31 BCD     1       7.380  28.600  25.230  1.00  0.00            
ATOM    129  C38 BCD     1       6.820  30.510  23.760  1.00  0.00            
ATOM    130  O32 BCD     1       5.510  29.870  23.600  1.00  0.00            
ATOM    131  C39 BCD     1       7.780  30.150  22.580  1.00  0.00            
ATOM    132  O33 BCD     1       7.280  30.710  21.330  1.00  0.00            
ATOM    133  C40 BCD     1       9.240  30.530  22.840  1.00  0.00            
ATOM    134  C41 BCD     1       9.640  30.020  24.240  1.00  0.00            
ATOM    135  O34 BCD     1       8.690  30.600  25.250  1.00  0.00            
ATOM    136  C42 BCD     1      11.030  30.460  24.670  1.00  0.00            
ATOM    137  O35 BCD     1      11.470  29.690  25.770  1.00  0.00            
ATOM    138  H61 BCD     1       6.970  30.620  25.870  1.00  0.00            
ATOM    139  H62 BCD     1       6.750  31.610  23.670  1.00  0.00            
ATOM    140  H63 BCD     1       5.340  29.440  24.440  1.00  0.00            
ATOM    141  H64 BCD     1       7.600  29.080  22.430  1.00  0.00            
ATOM    142  H65 BCD     1       7.630  30.240  20.560  1.00  0.00            
ATOM    143  H66 BCD     1       9.260  31.630  22.970  1.00  0.00            
ATOM    144  H67 BCD     1       9.710  28.920  24.170  1.00  0.00            
ATOM    145  H68 BCD     1      11.690  30.310  23.800  1.00  0.00            
ATOM    146  H69 BCD     1      11.070  31.530  24.940  1.00  0.00            
ATOM    147  H70 BCD     1      10.870  29.840  26.510  1.00  0.00            
ATOM    148  C1  DP8     2      11.990  21.370  18.790  1.00  0.00            
ATOM    149  N1  DP8     2      11.120  22.180  19.740  1.00  0.00            
ATOM    150  C2  DP8     2      10.240  21.440  20.610  1.00  0.00            
ATOM    151  C3  DP8     2       9.760  22.300  21.760  1.00  0.00            
ATOM    152  N2  DP8     2       9.030  23.550  21.320  1.00  0.00            
ATOM    153  C4  DP8     2       8.800  24.420  22.570  1.00  0.00            
ATOM    154  C5  DP8     2       7.620  25.430  22.370  1.00  0.00            
ATOM    155  C6  DP8     2       7.600  26.460  21.390  1.00  0.00            
ATOM    156  C7  DP8     2       6.440  27.220  21.090  1.00  0.00            
ATOM    157  C8  DP8     2       5.320  27.050  21.970  1.00  0.00            
ATOM    158  C9  DP8     2       5.250  25.880  22.810  1.00  0.00            
ATOM    159  C10 DP8     2       6.430  25.140  23.030  1.00  0.00            
ATOM    160  C11 DP8     2       9.860  25.000  23.390  1.00  0.00            
ATOM    161  C12 DP8     2      10.520  26.180  23.120  1.00  0.00            
ATOM    162  C13 DP8     2      11.480  26.660  24.020  1.00  0.00            
ATOM    163  C14 DP8     2      11.720  25.920  25.180  1.00  0.00            
ATOM    164  Cl1 DP8     2      13.010  26.350  26.230  1.00  0.00            
ATOM    165  C15 DP8     2      11.140  24.670  25.380  1.00  0.00            
ATOM    166  C16 DP8     2      10.190  24.270  24.480  1.00  0.00            
ATOM    167  C17 DP8     2       9.910  24.310  20.290  1.00  0.00            
ATOM    168  C18 DP8     2      10.520  23.380  19.110  1.00  0.00            
ATOM    169  H1  DP8     2      12.670  20.690  19.310  1.00  0.00            
ATOM    170  H2  DP8     2      11.320  20.750  18.180  1.00  0.00            
ATOM    171  H3  DP8     2      12.590  22.120  18.260  1.00  0.00            
ATOM    172  H4  DP8     2      10.810  20.610  21.040  1.00  0.00            
ATOM    173  H5  DP8     2       9.390  21.140  19.980  1.00  0.00            
ATOM    174  H6  DP8     2      10.500  22.640  22.490  1.00  0.00            
ATOM    175  H7  DP8     2       8.870  21.840  22.180  1.00  0.00            
ATOM    176  H8  DP8     2       8.140  23.220  20.910  1.00  0.00            
ATOM    177  H9  DP8     2       8.400  23.730  23.320  1.00  0.00            
ATOM    178  H10 DP8     2       8.450  26.760  20.790  1.00  0.00            
ATOM    179  H11 DP8     2       6.390  27.990  20.330  1.00  0.00            
ATOM    180  H12 DP8     2       4.430  27.650  21.790  1.00  0.00            
ATOM    181  H13 DP8     2       4.320  25.530  23.240  1.00  0.00            
ATOM    182  H14 DP8     2       6.340  24.290  23.690  1.00  0.00            
ATOM    183  H15 DP8     2      10.300  26.670  22.170  1.00  0.00            
ATOM    184  H16 DP8     2      12.130  27.520  23.830  1.00  0.00            
ATOM    185  H17 DP8     2      11.510  24.050  26.200  1.00  0.00            
ATOM    186  H18 DP8     2       9.590  23.390  24.700  1.00  0.00            
ATOM    187  H19 DP8     2      10.730  24.830  20.780  1.00  0.00            
ATOM    188  H20 DP8     2       9.270  25.030  19.770  1.00  0.00            
ATOM    189  H21 DP8     2       9.700  23.040  18.480  1.00  0.00            
ATOM    190  H22 DP8     2      11.200  23.960  18.470  1.00  0.00            
TER
ENDMDL
MODEL        1
ATOM      1  C1  BCD     1       9.810  15.440  45.930  1.00  0.00            
ATOM      2  O1  BCD     1      10.050  14.870  44.680  1.00  0.00            
ATOM      3  C2  BCD     1       8.830  16.630  45.850  1.00  0.00            
ATOM      4  O2  BCD     1       7.620  16.190  45.240  1.00  0.00            
ATOM      5  C3  BCD     1       9.490  17.750  45.080  1.00  0.00            
ATOM      6  O3  BCD     1       8.680  18.860  45.110  1.00  0.00            
ATOM      7  C4  BCD     1      10.810  18.070  45.730  1.00  0.00            
ATOM      8  C5  BCD     1      11.770  16.900  45.860  1.00  0.00            
ATOM      9  O4  BCD     1      11.010  15.900  46.570  1.00  0.00            
ATOM     10  C6  BCD     1      13.050  17.220  46.760  1.00  0.00            
ATOM     11  O5  BCD     1      13.910  16.110  46.910  1.00  0.00            
ATOM     12  H1  BCD     1       9.430  14.670  46.610  1.00  0.00            
ATOM     13  H2  BCD     1       8.630  16.910  46.900  1.00  0.00            
ATOM     14  H3  BCD     1       7.060  16.960  45.360  1.00  0.00            
ATOM     15  H4  BCD     1       9.590  17.570  44.000  1.00  0.00            
ATOM     16  H5  BCD     1       9.230  19.540  44.710  1.00  0.00            
ATOM     17  H6  BCD     1      10.640  18.640  46.660  1.00  0.00            
ATOM     18  H7  BCD     1      12.070  16.480  44.890  1.00  0.00            
ATOM     19  H8  BCD     1      13.570  18.060  46.290  1.00  0.00            
ATOM     20  H9  BCD     1      12.800  17.630  47.750  1.00  0.00            
ATOM     21  H10 BCD     1      14.600  16.220  46.260  1.00  0.00            
ATOM     22  C7  BCD     1      10.220  11.180  42.870  1.00  0.00            
ATOM     23  O6  BCD     1      10.830  11.660  41.640  1.00  0.00            
ATOM     24  C8  BCD     1       8.830  11.830  43.050  1.00  0.00            
ATOM     25  O7  BCD     1       8.030  11.580  41.890  1.00  0.00            
ATOM     26  C9  BCD     1       8.970  13.310  43.350  1.00  0.00            
ATOM     27  O8  BCD     1       7.630  13.850  43.530  1.00  0.00            
ATOM     28  C10 BCD     1       9.900  13.490  44.550  1.00  0.00            
ATOM     29  C11 BCD     1      11.230  12.900  44.220  1.00  0.00            
ATOM     30  O9  BCD     1      11.080  11.500  43.960  1.00  0.00            
ATOM     31  C12 BCD     1      12.240  13.050  45.390  1.00  0.00            
ATOM     32  O10 BCD     1      12.030  12.370  46.610  1.00  0.00            
ATOM     33  H11 BCD     1      10.030  10.100  42.870  1.00  0.00            
ATOM     34  H12 BCD     1       8.390  11.390  43.960  1.00  0.00            
ATOM     35  H13 BCD     1       7.340  12.240  42.000  1.00  0.00            
ATOM     36  H14 BCD     1       9.380  13.820  42.460  1.00  0.00            
ATOM     37  H15 BCD     1       7.720  14.710  43.960  1.00  0.00            
ATOM     38  H16 BCD     1       9.430  13.060  45.440  1.00  0.00            
ATOM     39  H17 BCD     1      11.690  13.310  43.320  1.00  0.00            
ATOM     40  H18 BCD     1      13.120  12.600  44.910  1.00  0.00            
ATOM     41  H19 BCD     1      12.480  14.120  45.470  1.00  0.00            
ATOM     42  H20 BCD     1      12.930  12.180  46.870  1.00  0.00            
ATOM     43  C13 BCD     1      12.760  10.750  38.230  1.00  0.00            
ATOM     44  O11 BCD     1      13.260  12.040  38.220  1.00  0.00            
ATOM     45  C14 BCD     1      11.250  10.700  38.110  1.00  0.00            
ATOM     46  O12 BCD     1      10.880  11.410  36.910  1.00  0.00            
ATOM     47  C15 BCD     1      10.660  11.400  39.300  1.00  0.00            
ATOM     48  O13 BCD     1       9.270  11.380  39.280  1.00  0.00            
ATOM     49  C16 BCD     1      11.160  10.770  40.570  1.00  0.00            
ATOM     50  C17 BCD     1      12.680  10.690  40.600  1.00  0.00            
ATOM     51  O14 BCD     1      13.250  10.190  39.420  1.00  0.00            
ATOM     52  C18 BCD     1      13.230   9.860  41.800  1.00  0.00            
ATOM     53  O15 BCD     1      14.500  10.250  42.250  1.00  0.00            
ATOM     54  H21 BCD     1      13.210  10.180  37.400  1.00  0.00            
ATOM     55  H22 BCD     1      11.000   9.630  38.020  1.00  0.00            
ATOM     56  H23 BCD     1       9.970  11.120  36.850  1.00  0.00            
ATOM     57  H24 BCD     1      11.070  12.420  39.290  1.00  0.00            
ATOM     58  H25 BCD     1       8.940  11.550  40.170  1.00  0.00            
ATOM     59  H26 BCD     1      10.690   9.790  40.760  1.00  0.00            
ATOM     60  H27 BCD     1      13.030  11.720  40.730  1.00  0.00            
ATOM     61  H28 BCD     1      12.510   9.870  42.630  1.00  0.00            
ATOM     62  H29 BCD     1      13.270   8.800  41.510  1.00  0.00            
ATOM     63  H30 BCD     1      14.610  10.140  43.210  1.00  0.00            
ATOM     64  C19 BCD     1      16.000  14.250  36.170  1.00  0.00            
ATOM     65  O16 BCD     1      16.050  15.050  37.300  1.00  0.00            
ATOM     66  C20 BCD     1      14.640  14.300  35.600  1.00  0.00            
ATOM     67  O17 BCD     1      14.280  15.670  35.330  1.00  0.00            
ATOM     68  C21 BCD     1      13.670  13.730  36.640  1.00  0.00            
ATOM     69  O18 BCD     1      12.310  13.750  36.170  1.00  0.00            
ATOM     70  C22 BCD     1      14.070  12.320  37.120  1.00  0.00            
ATOM     71  C23 BCD     1      15.530  12.240  37.550  1.00  0.00            
ATOM     72  O19 BCD     1      16.290  12.900  36.570  1.00  0.00            
ATOM     73  C24 BCD     1      16.040  10.850  37.770  1.00  0.00            
ATOM     74  O20 BCD     1      17.170  11.020  38.600  1.00  0.00            
ATOM     75  H31 BCD     1      16.700  14.520  35.370  1.00  0.00            
ATOM     76  H32 BCD     1      14.630  13.690  34.680  1.00  0.00            
ATOM     77  H33 BCD     1      13.430  15.620  34.870  1.00  0.00            
ATOM     78  H34 BCD     1      13.590  14.380  37.520  1.00  0.00            
ATOM     79  H35 BCD     1      11.870  12.990  36.570  1.00  0.00            
ATOM     80  H36 BCD     1      13.820  11.660  36.280  1.00  0.00            
ATOM     81  H37 BCD     1      15.590  12.730  38.530  1.00  0.00            
ATOM     82  H38 BCD     1      15.380  10.200  38.360  1.00  0.00            
ATOM     83  H39 BCD     1      16.320  10.300  36.870  1.00  0.00            
ATOM     84  H40 BCD     1      16.870  11.300  39.470  1.00  0.00            
ATOM     85  C25 BCD     1      18.180  18.350  38.740  1.00  0.00            
ATOM     86  O21 BCD     1      16.940  18.760  39.400  1.00  0.00            
ATOM     87  C26 BCD     1      17.950  18.350  37.220  1.00  0.00            
ATOM     88  O22 BCD     1      17.530  19.680  36.820  1.00  0.00            
ATOM     89  C27 BCD     1      16.770  17.440  36.930  1.00  0.00            
ATOM     90  O23 BCD     1      16.320  17.420  35.560  1.00  0.00            
ATOM     91  C28 BCD     1      17.150  16.000  37.360  1.00  0.00            
ATOM     92  C29 BCD     1      17.680  15.960  38.800  1.00  0.00            
ATOM     93  O24 BCD     1      18.600  17.040  39.030  1.00  0.00            
ATOM     94  C30 BCD     1      18.240  14.640  39.350  1.00  0.00            
ATOM     95  O25 BCD     1      19.350  14.200  38.530  1.00  0.00            
ATOM     96  H41 BCD     1      18.940  19.130  38.910  1.00  0.00            
ATOM     97  H42 BCD     1      18.880  18.090  36.710  1.00  0.00            
ATOM     98  H43 BCD     1      16.840  19.880  37.460  1.00  0.00            
ATOM     99  H44 BCD     1      15.960  17.670  37.630  1.00  0.00            
ATOM    100  H45 BCD     1      15.540  16.860  35.540  1.00  0.00            
ATOM    101  H46 BCD     1      17.940  15.620  36.700  1.00  0.00            
ATOM    102  H47 BCD     1      16.830  16.210  39.450  1.00  0.00            
ATOM    103  H48 BCD     1      18.460  14.780  40.420  1.00  0.00            
ATOM    104  H49 BCD     1      17.440  13.890  39.270  1.00  0.00            
ATOM    105  H50 BCD     1      20.220  14.410  38.870  1.00  0.00            
ATOM    106  C31 BCD     1      15.340  21.720  41.950  1.00  0.00            
ATOM    107  O26 BCD     1      14.470  20.810  42.490  1.00  0.00            
ATOM    108  C32 BCD     1      15.170  21.900  40.490  1.00  0.00            
ATOM    109  O27 BCD     1      13.860  22.370  40.160  1.00  0.00            
ATOM    110  C33 BCD     1      15.510  20.640  39.660  1.00  0.00            
ATOM    111  C34 BCD     1      16.910  20.070  40.030  1.00  0.00            
ATOM    112  C35 BCD     1      17.160  20.060  41.580  1.00  0.00            
ATOM    113  O28 BCD     1      16.700  21.250  42.220  1.00  0.00            
ATOM    114  C36 BCD     1      18.640  19.810  41.950  1.00  0.00            
ATOM    115  O29 BCD     1      19.490  20.740  41.290  1.00  0.00            
ATOM    116  O30 BCD     1      15.390  20.870  38.260  1.00  0.00            
ATOM    117  H51 BCD     1      15.240  22.700  42.440  1.00  0.00            
ATOM    118  H52 BCD     1      15.900  22.560  40.010  1.00  0.00            
ATOM    119  H53 BCD     1      13.820  22.760  39.280  1.00  0.00            
ATOM    120  H54 BCD     1      14.790  19.890  40.010  1.00  0.00            
ATOM    121  H55 BCD     1      14.530  21.260  38.070  1.00  0.00            
ATOM    122  H56 BCD     1      17.660  20.690  39.510  1.00  0.00            
ATOM    123  H57 BCD     1      16.500  19.280  41.980  1.00  0.00            
ATOM    124  H58 BCD     1      18.820  19.980  43.030  1.00  0.00            
ATOM    125  H59 BCD     1      18.850  18.790  41.610  1.00  0.00            
ATOM    126  H60 BCD     1      19.240  21.560  41.730  1.00  0.00            
ATOM    127  C37 BCD     1      11.620  20.330  45.390  1.00  0.00            
ATOM    128  O31 BCD     1      11.600  18.960  44.960  1.00  0.00            
ATOM    129  C38 BCD     1      11.180  21.160  44.170  1.00  0.00            
ATOM    130  O32 BCD     1       9.850  20.730  43.730  1.00  0.00            
ATOM    131  C39 BCD     1      12.170  21.100  43.050  1.00  0.00            
ATOM    132  O33 BCD     1      11.870  21.960  41.960  1.00  0.00            
ATOM    133  C40 BCD     1      13.630  21.330  43.530  1.00  0.00            
ATOM    134  C41 BCD     1      13.990  20.480  44.780  1.00  0.00            
ATOM    135  O34 BCD     1      12.990  20.720  45.760  1.00  0.00            
ATOM    136  C42 BCD     1      15.350  20.890  45.280  1.00  0.00            
ATOM    137  O35 BCD     1      15.610  20.180  46.480  1.00  0.00            
ATOM    138  H61 BCD     1      10.990  20.440  46.280  1.00  0.00            
ATOM    139  H62 BCD     1      11.240  22.220  44.440  1.00  0.00            
ATOM    140  H63 BCD     1       9.800  21.360  43.000  1.00  0.00            
ATOM    141  H64 BCD     1      12.090  20.080  42.650  1.00  0.00            
ATOM    142  H65 BCD     1      12.640  22.080  41.390  1.00  0.00            
ATOM    143  H66 BCD     1      13.780  22.390  43.780  1.00  0.00            
ATOM    144  H67 BCD     1      14.010  19.420  44.480  1.00  0.00            
ATOM    145  H68 BCD     1      16.070  20.680  44.480  1.00  0.00            
ATOM    146  H69 BCD     1      15.260  21.970  45.430  1.00  0.00            
ATOM    147  H70 BCD     1      15.930  20.750  47.180  1.00  0.00            
ATOM    148  C1  DP8     2      12.080  20.070  34.850  1.00  0.00            
ATOM    149  N1  DP8     2      11.880  18.870  35.640  1.00  0.00            
ATOM    150  C2  DP8     2      10.580  18.830  36.200  1.00  0.00            
ATOM    151  C3  DP8     2      10.410  17.620  37.110  1.00  0.00            
ATOM    152  N2  DP8     2      11.430  17.660  38.270  1.00  0.00            
ATOM    153  C4  DP8     2      11.210  16.410  39.100  1.00  0.00            
ATOM    154  C5  DP8     2       9.830  16.130  39.710  1.00  0.00            
ATOM    155  C6  DP8     2       9.160  17.130  40.360  1.00  0.00            
ATOM    156  C7  DP8     2       7.870  16.980  40.880  1.00  0.00            
ATOM    157  C8  DP8     2       7.290  15.760  40.700  1.00  0.00            
ATOM    158  C9  DP8     2       7.900  14.710  39.990  1.00  0.00            
ATOM    159  C10 DP8     2       9.200  14.890  39.440  1.00  0.00            
ATOM    160  C11 DP8     2      12.360  16.260  40.100  1.00  0.00            
ATOM    161  C12 DP8     2      12.790  17.330  40.830  1.00  0.00            
ATOM    162  C13 DP8     2      13.990  17.280  41.560  1.00  0.00            
ATOM    163  C14 DP8     2      14.810  16.120  41.490  1.00  0.00            
ATOM    164  Cl1 DP8     2      16.400  15.960  42.220  1.00  0.00            
ATOM    165  C15 DP8     2      14.310  14.970  40.790  1.00  0.00            
ATOM    166  C16 DP8     2      13.070  15.060  40.120  1.00  0.00            
ATOM    167  C17 DP8     2      12.780  17.570  37.530  1.00  0.00            
ATOM    168  C18 DP8     2      12.970  18.790  36.610  1.00  0.00            
ATOM    169  H1  DP8     2      11.310  20.190  34.080  1.00  0.00            
ATOM    170  H2  DP8     2      12.100  20.950  35.510  1.00  0.00            
ATOM    171  H3  DP8     2      13.030  20.060  34.310  1.00  0.00            
ATOM    172  H4  DP8     2       9.770  18.980  35.470  1.00  0.00            
ATOM    173  H5  DP8     2      10.520  19.740  36.820  1.00  0.00            
ATOM    174  H6  DP8     2      10.470  16.700  36.520  1.00  0.00            
ATOM    175  H7  DP8     2       9.400  17.630  37.510  1.00  0.00            
ATOM    176  H8  DP8     2      11.320  18.510  38.830  1.00  0.00            
ATOM    177  H9  DP8     2      11.330  15.670  38.310  1.00  0.00            
ATOM    178  H10 DP8     2       9.500  18.160  40.390  1.00  0.00            
ATOM    179  H11 DP8     2       7.340  17.840  41.280  1.00  0.00            
ATOM    180  H12 DP8     2       6.260  15.640  41.020  1.00  0.00            
ATOM    181  H13 DP8     2       7.370  13.760  39.970  1.00  0.00            
ATOM    182  H14 DP8     2       9.790  14.120  38.950  1.00  0.00            
ATOM    183  H15 DP8     2      12.250  18.270  40.690  1.00  0.00            
ATOM    184  H16 DP8     2      14.400  18.180  42.010  1.00  0.00            
ATOM    185  H17 DP8     2      14.900  14.060  40.690  1.00  0.00            
ATOM    186  H18 DP8     2      12.600  14.190  39.680  1.00  0.00            
ATOM    187  H19 DP8     2      12.750  16.770  36.800  1.00  0.00            
ATOM    188  H20 DP8     2      13.610  17.430  38.220  1.00  0.00            
ATOM    189  H21 DP8     2      12.990  19.720  37.190  1.00  0.00            
ATOM    190  H22 DP8     2      13.850  18.600  35.990  1.00  0.00            
TER
ENDMDL
MODEL        1
ATOM      1  C1  BCD     1      26.840  43.470  21.280  1.00  0.00            
ATOM      2  O1  BCD     1      25.910  42.710  22.060  1.00  0.00            
ATOM      3  C2  BCD     1      27.550  42.490  20.320  1.00  0.00            
ATOM      4  O2  BCD     1      26.630  41.790  19.580  1.00  0.00            
ATOM      5  C3  BCD     1      28.560  41.530  21.000  1.00  0.00            
ATOM      6  O3  BCD     1      29.330  40.740  20.090  1.00  0.00            
ATOM      7  C4  BCD     1      29.490  42.320  21.920  1.00  0.00            
ATOM      8  C5  BCD     1      28.780  43.410  22.720  1.00  0.00            
ATOM      9  O4  BCD     1      27.810  44.150  22.000  1.00  0.00            
ATOM     10  C6  BCD     1      29.850  44.420  23.250  1.00  0.00            
ATOM     11  O5  BCD     1      30.610  44.920  22.200  1.00  0.00            
ATOM     12  H1  BCD     1      26.300  44.210  20.680  1.00  0.00            
ATOM     13  H2  BCD     1      28.080  43.110  19.590  1.00  0.00            
ATOM     14  H3  BCD     1      27.060  41.460  18.780  1.00  0.00            
ATOM     15  H4  BCD     1      28.030  40.860  21.690  1.00  0.00            
ATOM     16  H5  BCD     1      28.780  40.020  19.770  1.00  0.00            
ATOM     17  H6  BCD     1      30.210  42.780  21.220  1.00  0.00            
ATOM     18  H7  BCD     1      28.300  42.990  23.610  1.00  0.00            
ATOM     19  H8  BCD     1      29.290  45.250  23.700  1.00  0.00            
ATOM     20  H9  BCD     1      30.470  43.970  24.040  1.00  0.00            
ATOM     21  H10 BCD     1      31.020  45.760  22.440  1.00  0.00            
ATOM     22  C7  BCD     1      22.000  42.550  23.210  1.00  0.00            
ATOM     23  O6  BCD     1      22.400  41.710  24.260  1.00  0.00            
ATOM     24  C8  BCD     1      22.370  41.900  21.870  1.00  0.00            
ATOM     25  O7  BCD     1      21.800  40.580  21.840  1.00  0.00            
ATOM     26  C9  BCD     1      23.860  41.790  21.700  1.00  0.00            
ATOM     27  O8  BCD     1      24.180  41.300  20.380  1.00  0.00            
ATOM     28  C10 BCD     1      24.570  43.060  21.880  1.00  0.00            
ATOM     29  C11 BCD     1      24.150  43.770  23.190  1.00  0.00            
ATOM     30  O9  BCD     1      22.650  43.830  23.310  1.00  0.00            
ATOM     31  C12 BCD     1      24.790  45.170  23.350  1.00  0.00            
ATOM     32  O10 BCD     1      24.430  46.080  22.250  1.00  0.00            
ATOM     33  H11 BCD     1      20.910  42.660  23.200  1.00  0.00            
ATOM     34  H12 BCD     1      22.050  42.440  20.970  1.00  0.00            
ATOM     35  H13 BCD     1      22.080  40.170  21.010  1.00  0.00            
ATOM     36  H14 BCD     1      24.290  41.160  22.490  1.00  0.00            
ATOM     37  H15 BCD     1      25.090  41.440  20.100  1.00  0.00            
ATOM     38  H16 BCD     1      24.450  43.630  20.940  1.00  0.00            
ATOM     39  H17 BCD     1      24.480  43.140  24.030  1.00  0.00            
ATOM     40  H18 BCD     1      24.330  45.620  24.240  1.00  0.00            
ATOM     41  H19 BCD     1      25.880  45.130  23.460  1.00  0.00            
ATOM     42  H20 BCD     1      23.640  46.560  22.520  1.00  0.00            
ATOM     43  C13 BCD     1      21.360  39.620  27.530  1.00  0.00            
ATOM     44  O11 BCD     1      22.650  39.050  27.500  1.00  0.00            
ATOM     45  C14 BCD     1      20.580  39.170  26.270  1.00  0.00            
ATOM     46  O12 BCD     1      20.740  37.740  26.180  1.00  0.00            
ATOM     47  C15 BCD     1      21.180  39.840  25.030  1.00  0.00            
ATOM     48  O13 BCD     1      20.420  39.590  23.820  1.00  0.00            
ATOM     49  C16 BCD     1      21.440  41.360  25.220  1.00  0.00            
ATOM     50  C17 BCD     1      22.090  41.670  26.620  1.00  0.00            
ATOM     51  O14 BCD     1      21.370  41.060  27.650  1.00  0.00            
ATOM     52  C18 BCD     1      22.060  43.230  26.810  1.00  0.00            
ATOM     53  O15 BCD     1      20.700  43.750  26.600  1.00  0.00            
ATOM     54  H21 BCD     1      20.820  39.280  28.420  1.00  0.00            
ATOM     55  H22 BCD     1      19.550  39.520  26.420  1.00  0.00            
ATOM     56  H23 BCD     1      20.500  37.400  25.310  1.00  0.00            
ATOM     57  H24 BCD     1      22.200  39.430  25.010  1.00  0.00            
ATOM     58  H25 BCD     1      20.960  39.990  23.120  1.00  0.00            
ATOM     59  H26 BCD     1      20.500  41.920  25.110  1.00  0.00            
ATOM     60  H27 BCD     1      23.130  41.320  26.580  1.00  0.00            
ATOM     61  H28 BCD     1      22.380  43.400  27.850  1.00  0.00            
ATOM     62  H29 BCD     1      22.790  43.700  26.150  1.00  0.00            
ATOM     63  H30 BCD     1      20.590  44.530  27.150  1.00  0.00            
ATOM     64  C19 BCD     1      25.050  36.640  29.840  1.00  0.00            
ATOM     65  O16 BCD     1      25.970  36.440  28.860  1.00  0.00            
ATOM     66  C20 BCD     1      23.660  36.060  29.500  1.00  0.00            
ATOM     67  O17 BCD     1      23.830  34.710  29.160  1.00  0.00            
ATOM     68  C21 BCD     1      23.090  36.870  28.340  1.00  0.00            
ATOM     69  O18 BCD     1      21.770  36.450  28.130  1.00  0.00            
ATOM     70  C22 BCD     1      23.140  38.350  28.660  1.00  0.00            
ATOM     71  C23 BCD     1      24.500  38.880  29.060  1.00  0.00            
ATOM     72  O19 BCD     1      25.020  37.990  30.090  1.00  0.00            
ATOM     73  C24 BCD     1      24.380  40.320  29.600  1.00  0.00            
ATOM     74  O20 BCD     1      25.630  40.900  30.020  1.00  0.00            
ATOM     75  H31 BCD     1      25.380  36.100  30.740  1.00  0.00            
ATOM     76  H32 BCD     1      23.020  36.100  30.390  1.00  0.00            
ATOM     77  H33 BCD     1      24.780  34.610  29.160  1.00  0.00            
ATOM     78  H34 BCD     1      23.620  36.730  27.390  1.00  0.00            
ATOM     79  H35 BCD     1      21.410  37.060  27.490  1.00  0.00            
ATOM     80  H36 BCD     1      22.470  38.540  29.510  1.00  0.00            
ATOM     81  H37 BCD     1      25.200  38.770  28.220  1.00  0.00            
ATOM     82  H38 BCD     1      23.870  41.010  28.910  1.00  0.00            
ATOM     83  H39 BCD     1      23.700  40.310  30.460  1.00  0.00            
ATOM     84  H40 BCD     1      25.930  40.390  30.770  1.00  0.00            
ATOM     85  C25 BCD     1      29.820  34.810  28.350  1.00  0.00            
ATOM     86  O21 BCD     1      29.690  34.810  26.910  1.00  0.00            
ATOM     87  C26 BCD     1      28.710  33.950  29.090  1.00  0.00            
ATOM     88  O22 BCD     1      28.820  32.510  28.840  1.00  0.00            
ATOM     89  C27 BCD     1      27.270  34.420  28.960  1.00  0.00            
ATOM     90  O23 BCD     1      26.310  33.770  29.830  1.00  0.00            
ATOM     91  C28 BCD     1      27.260  35.960  29.240  1.00  0.00            
ATOM     92  C29 BCD     1      28.300  36.730  28.500  1.00  0.00            
ATOM     93  O24 BCD     1      29.590  36.140  28.790  1.00  0.00            
ATOM     94  C30 BCD     1      28.250  38.210  28.730  1.00  0.00            
ATOM     95  O25 BCD     1      28.040  38.550  30.090  1.00  0.00            
ATOM     96  H41 BCD     1      30.850  34.520  28.580  1.00  0.00            
ATOM     97  H42 BCD     1      28.890  34.100  30.160  1.00  0.00            
ATOM     98  H43 BCD     1      29.660  32.250  29.210  1.00  0.00            
ATOM     99  H44 BCD     1      27.050  34.220  27.900  1.00  0.00            
ATOM    100  H45 BCD     1      26.290  32.900  29.430  1.00  0.00            
ATOM    101  H46 BCD     1      27.400  36.090  30.320  1.00  0.00            
ATOM    102  H47 BCD     1      28.120  36.550  27.440  1.00  0.00            
ATOM    103  H48 BCD     1      29.170  38.610  28.290  1.00  0.00            
ATOM    104  H49 BCD     1      27.430  38.660  28.150  1.00  0.00            
ATOM    105  H50 BCD     1      27.100  38.700  30.150  1.00  0.00            
ATOM    106  C31 BCD     1      32.320  36.490  24.140  1.00  0.00            
ATOM    107  O26 BCD     1      31.470  37.710  24.030  1.00  0.00            
ATOM    108  C32 BCD     1      31.610  35.180  23.670  1.00  0.00            
ATOM    109  O27 BCD     1      31.100  35.440  22.360  1.00  0.00            
ATOM    110  C33 BCD     1      30.430  34.810  24.600  1.00  0.00            
ATOM    111  C34 BCD     1      30.930  34.890  26.100  1.00  0.00            
ATOM    112  C35 BCD     1      31.840  36.090  26.450  1.00  0.00            
ATOM    113  O28 BCD     1      32.820  36.280  25.420  1.00  0.00            
ATOM    114  C36 BCD     1      32.560  36.080  27.740  1.00  0.00            
ATOM    115  O29 BCD     1      33.350  34.930  27.890  1.00  0.00            
ATOM    116  O30 BCD     1      29.800  33.530  24.370  1.00  0.00            
ATOM    117  H51 BCD     1      33.200  36.620  23.510  1.00  0.00            
ATOM    118  H52 BCD     1      32.410  34.420  23.640  1.00  0.00            
ATOM    119  H53 BCD     1      30.950  34.600  21.910  1.00  0.00            
ATOM    120  H54 BCD     1      29.680  35.600  24.500  1.00  0.00            
ATOM    121  H55 BCD     1      29.070  33.670  23.750  1.00  0.00            
ATOM    122  H56 BCD     1      31.470  33.950  26.280  1.00  0.00            
ATOM    123  H57 BCD     1      31.300  37.040  26.470  1.00  0.00            
ATOM    124  H58 BCD     1      33.270  36.910  27.640  1.00  0.00            
ATOM    125  H59 BCD     1      31.990  36.270  28.660  1.00  0.00            
ATOM    126  H60 BCD     1      34.080  35.060  28.500  1.00  0.00            
ATOM    127  C37 BCD     1      31.600  41.620  22.810  1.00  0.00            
ATOM    128  O31 BCD     1      30.150  41.450  22.750  1.00  0.00            
ATOM    129  C38 BCD     1      32.210  40.610  21.870  1.00  0.00            
ATOM    130  O32 BCD     1      31.970  40.990  20.510  1.00  0.00            
ATOM    131  C39 BCD     1      31.860  39.180  22.220  1.00  0.00            
ATOM    132  O33 BCD     1      32.440  38.170  21.420  1.00  0.00            
ATOM    133  C40 BCD     1      32.150  38.960  23.750  1.00  0.00            
ATOM    134  C41 BCD     1      31.590  40.030  24.610  1.00  0.00            
ATOM    135  O34 BCD     1      32.100  41.280  24.130  1.00  0.00            
ATOM    136  C42 BCD     1      32.070  39.840  26.030  1.00  0.00            
ATOM    137  O35 BCD     1      31.570  40.810  26.950  1.00  0.00            
ATOM    138  H61 BCD     1      31.910  42.590  22.420  1.00  0.00            
ATOM    139  H62 BCD     1      33.300  40.570  22.040  1.00  0.00            
ATOM    140  H63 BCD     1      31.050  40.800  20.300  1.00  0.00            
ATOM    141  H64 BCD     1      30.770  39.080  22.060  1.00  0.00            
ATOM    142  H65 BCD     1      32.270  37.400  21.970  1.00  0.00            
ATOM    143  H66 BCD     1      33.250  38.990  23.780  1.00  0.00            
ATOM    144  H67 BCD     1      30.490  39.990  24.610  1.00  0.00            
ATOM    145  H68 BCD     1      31.720  38.840  26.300  1.00  0.00            
ATOM    146  H69 BCD     1      33.160  39.850  26.140  1.00  0.00            
ATOM    147  H70 BCD     1      31.740  40.380  27.790  1.00  0.00            
ATOM    148  C1  DP8     2      24.530  33.180  25.940  1.00  0.00            
ATOM    149  N1  DP8     2      24.930  34.600  25.610  1.00  0.00            
ATOM    150  C2  DP8     2      23.990  35.290  24.760  1.00  0.00            
ATOM    151  C3  DP8     2      24.330  36.790  24.520  1.00  0.00            
ATOM    152  N2  DP8     2      25.550  36.830  23.640  1.00  0.00            
ATOM    153  C4  DP8     2      25.900  38.220  23.150  1.00  0.00            
ATOM    154  C5  DP8     2      26.780  38.240  21.890  1.00  0.00            
ATOM    155  C6  DP8     2      28.000  37.620  21.790  1.00  0.00            
ATOM    156  C7  DP8     2      28.690  37.570  20.580  1.00  0.00            
ATOM    157  C8  DP8     2      28.150  38.050  19.430  1.00  0.00            
ATOM    158  C9  DP8     2      26.890  38.590  19.440  1.00  0.00            
ATOM    159  C10 DP8     2      26.190  38.710  20.690  1.00  0.00            
ATOM    160  C11 DP8     2      26.310  39.270  24.170  1.00  0.00            
ATOM    161  C12 DP8     2      25.310  40.130  24.690  1.00  0.00            
ATOM    162  C13 DP8     2      25.660  41.130  25.560  1.00  0.00            
ATOM    163  C14 DP8     2      26.920  41.280  26.050  1.00  0.00            
ATOM    164  Cl1 DP8     2      27.340  42.580  27.220  1.00  0.00            
ATOM    165  C15 DP8     2      27.870  40.270  25.690  1.00  0.00            
ATOM    166  C16 DP8     2      27.590  39.320  24.710  1.00  0.00            
ATOM    167  C17 DP8     2      26.590  36.120  24.460  1.00  0.00            
ATOM    168  C18 DP8     2      26.320  34.700  25.020  1.00  0.00            
ATOM    169  H1  DP8     2      25.220  32.730  26.670  1.00  0.00            
ATOM    170  H2  DP8     2      23.550  33.230  26.450  1.00  0.00            
ATOM    171  H3  DP8     2      24.400  32.500  25.090  1.00  0.00            
ATOM    172  H4  DP8     2      22.970  35.280  25.170  1.00  0.00            
ATOM    173  H5  DP8     2      23.870  34.810  23.780  1.00  0.00            
ATOM    174  H6  DP8     2      24.540  37.210  25.500  1.00  0.00            
ATOM    175  H7  DP8     2      23.500  37.340  24.090  1.00  0.00            
ATOM    176  H8  DP8     2      25.370  36.300  22.770  1.00  0.00            
ATOM    177  H9  DP8     2      24.910  38.520  22.810  1.00  0.00            
ATOM    178  H10 DP8     2      28.370  37.100  22.660  1.00  0.00            
ATOM    179  H11 DP8     2      29.670  37.110  20.570  1.00  0.00            
ATOM    180  H12 DP8     2      28.710  37.880  18.520  1.00  0.00            
ATOM    181  H13 DP8     2      26.320  38.810  18.540  1.00  0.00            
ATOM    182  H14 DP8     2      25.150  39.010  20.630  1.00  0.00            
ATOM    183  H15 DP8     2      24.340  40.210  24.210  1.00  0.00            
ATOM    184  H16 DP8     2      24.970  41.960  25.720  1.00  0.00            
ATOM    185  H17 DP8     2      28.880  40.400  26.070  1.00  0.00            
ATOM    186  H18 DP8     2      28.460  38.800  24.310  1.00  0.00            
ATOM    187  H19 DP8     2      26.720  36.740  25.350  1.00  0.00            
ATOM    188  H20 DP8     2      27.460  36.140  23.800  1.00  0.00            
ATOM    189  H21 DP8     2      26.560  33.960  24.250  1.00  0.00            
ATOM    190  H22 DP8     2      27.080  34.560  25.800  1.00  0.00            
TER
ENDMDL
MODEL        1
ATOM      1  C1  BCD     1      20.290  20.750  22.420  1.00  0.00            
ATOM      2  O1  BCD     1      19.490  19.790  23.160  1.00  0.00            
ATOM      3  C2  BCD     1      20.980  19.910  21.270  1.00  0.00            
ATOM      4  O2  BCD     1      20.050  19.280  20.370  1.00  0.00            
ATOM      5  C3  BCD     1      21.910  18.850  21.810  1.00  0.00            
ATOM      6  O3  BCD     1      22.580  18.110  20.730  1.00  0.00            
ATOM      7  C4  BCD     1      22.920  19.510  22.710  1.00  0.00            
ATOM      8  C5  BCD     1      22.290  20.470  23.730  1.00  0.00            
ATOM      9  O4  BCD     1      21.370  21.320  23.160  1.00  0.00            
ATOM     10  C6  BCD     1      23.330  21.270  24.590  1.00  0.00            
ATOM     11  O5  BCD     1      22.810  21.590  25.850  1.00  0.00            
ATOM     12  H1  BCD     1      19.650  21.530  22.000  1.00  0.00            
ATOM     13  H2  BCD     1      21.580  20.580  20.630  1.00  0.00            
ATOM     14  H3  BCD     1      20.630  18.740  19.820  1.00  0.00            
ATOM     15  H4  BCD     1      21.400  18.130  22.450  1.00  0.00            
ATOM     16  H5  BCD     1      23.440  17.880  21.090  1.00  0.00            
ATOM     17  H6  BCD     1      23.550  20.140  22.070  1.00  0.00            
ATOM     18  H7  BCD     1      21.750  19.860  24.460  1.00  0.00            
ATOM     19  H8  BCD     1      24.200  20.630  24.800  1.00  0.00            
ATOM     20  H9  BCD     1      23.670  22.180  24.080  1.00  0.00            
ATOM     21  H10 BCD     1      23.510  21.590  26.500  1.00  0.00            
ATOM     22  C7  BCD     1      15.450  19.680  24.500  1.00  0.00            
ATOM     23  O6  BCD     1      15.740  18.420  25.130  1.00  0.00            
ATOM     24  C8  BCD     1      15.830  19.460  23.020  1.00  0.00            
ATOM     25  O7  BCD     1      14.930  18.540  22.370  1.00  0.00            
ATOM     26  C9  BCD     1      17.300  19.060  22.830  1.00  0.00            
ATOM     27  O8  BCD     1      17.640  18.850  21.430  1.00  0.00            
ATOM     28  C10 BCD     1      18.140  20.210  23.370  1.00  0.00            
ATOM     29  C11 BCD     1      17.770  20.370  24.870  1.00  0.00            
ATOM     30  O9  BCD     1      16.410  20.630  25.030  1.00  0.00            
ATOM     31  C12 BCD     1      18.570  21.380  25.600  1.00  0.00            
ATOM     32  O10 BCD     1      18.070  21.570  26.900  1.00  0.00            
ATOM     33  H11 BCD     1      14.460  20.130  24.560  1.00  0.00            
ATOM     34  H12 BCD     1      15.720  20.470  22.610  1.00  0.00            
ATOM     35  H13 BCD     1      15.320  18.280  21.530  1.00  0.00            
ATOM     36  H14 BCD     1      17.630  18.210  23.440  1.00  0.00            
ATOM     37  H15 BCD     1      18.580  18.950  21.280  1.00  0.00            
ATOM     38  H16 BCD     1      17.830  21.160  22.930  1.00  0.00            
ATOM     39  H17 BCD     1      17.900  19.440  25.430  1.00  0.00            
ATOM     40  H18 BCD     1      19.620  21.090  25.680  1.00  0.00            
ATOM     41  H19 BCD     1      18.550  22.310  25.020  1.00  0.00            
ATOM     42  H20 BCD     1      17.520  22.360  26.870  1.00  0.00            
ATOM     43  C13 BCD     1      14.320  15.890  27.890  1.00  0.00            
ATOM     44  O11 BCD     1      15.670  15.680  28.340  1.00  0.00            
ATOM     45  C14 BCD     1      14.110  15.540  26.460  1.00  0.00            
ATOM     46  O12 BCD     1      14.400  14.070  26.280  1.00  0.00            
ATOM     47  C15 BCD     1      15.060  16.370  25.570  1.00  0.00            
ATOM     48  O13 BCD     1      15.060  16.010  24.230  1.00  0.00            
ATOM     49  C16 BCD     1      14.670  17.800  25.750  1.00  0.00            
ATOM     50  C17 BCD     1      14.660  18.180  27.240  1.00  0.00            
ATOM     51  O14 BCD     1      13.840  17.230  27.970  1.00  0.00            
ATOM     52  C18 BCD     1      14.070  19.610  27.480  1.00  0.00            
ATOM     53  O15 BCD     1      12.730  19.590  26.980  1.00  0.00            
ATOM     54  H21 BCD     1      13.700  15.250  28.530  1.00  0.00            
ATOM     55  H22 BCD     1      13.050  15.570  26.170  1.00  0.00            
ATOM     56  H23 BCD     1      14.530  13.970  25.330  1.00  0.00            
ATOM     57  H24 BCD     1      16.100  16.240  25.900  1.00  0.00            
ATOM     58  H25 BCD     1      14.360  16.520  23.820  1.00  0.00            
ATOM     59  H26 BCD     1      13.740  17.930  25.180  1.00  0.00            
ATOM     60  H27 BCD     1      15.720  18.130  27.540  1.00  0.00            
ATOM     61  H28 BCD     1      14.150  19.770  28.560  1.00  0.00            
ATOM     62  H29 BCD     1      14.680  20.400  27.010  1.00  0.00            
ATOM     63  H30 BCD     1      12.710  20.050  26.140  1.00  0.00            
ATOM     64  C19 BCD     1      17.580  13.780  31.460  1.00  0.00            
ATOM     65  O16 BCD     1      18.750  13.760  30.680  1.00  0.00            
ATOM     66  C20 BCD     1      16.470  13.060  30.760  1.00  0.00            
ATOM     67  O17 BCD     1      16.800  11.690  30.360  1.00  0.00            
ATOM     68  C21 BCD     1      16.210  13.770  29.420  1.00  0.00            
ATOM     69  O18 BCD     1      15.190  13.020  28.610  1.00  0.00            
ATOM     70  C22 BCD     1      15.820  15.160  29.670  1.00  0.00            
ATOM     71  C23 BCD     1      16.940  15.870  30.390  1.00  0.00            
ATOM     72  O19 BCD     1      17.260  15.160  31.640  1.00  0.00            
ATOM     73  C24 BCD     1      16.530  17.210  30.850  1.00  0.00            
ATOM     74  O20 BCD     1      15.310  17.100  31.580  1.00  0.00            
ATOM     75  H31 BCD     1      17.710  13.230  32.400  1.00  0.00            
ATOM     76  H32 BCD     1      15.580  12.960  31.400  1.00  0.00            
ATOM     77  H33 BCD     1      16.150  11.500  29.680  1.00  0.00            
ATOM     78  H34 BCD     1      17.150  13.750  28.870  1.00  0.00            
ATOM     79  H35 BCD     1      15.050  13.540  27.820  1.00  0.00            
ATOM     80  H36 BCD     1      14.870  15.170  30.220  1.00  0.00            
ATOM     81  H37 BCD     1      17.790  15.870  29.690  1.00  0.00            
ATOM     82  H38 BCD     1      17.280  17.630  31.540  1.00  0.00            
ATOM     83  H39 BCD     1      16.510  17.940  30.030  1.00  0.00            
ATOM     84  H40 BCD     1      15.280  17.530  32.440  1.00  0.00            
ATOM     85  C25 BCD     1      22.840  13.700  30.680  1.00  0.00            
ATOM     86  O21 BCD     1      23.010  14.220  29.330  1.00  0.00            
ATOM     87  C26 BCD     1      22.100  12.340  30.740  1.00  0.00            
ATOM     88  O22 BCD     1      22.810  11.340  29.910  1.00  0.00            
ATOM     89  C27 BCD     1      20.700  12.510  30.340  1.00  0.00            
ATOM     90  O23 BCD     1      19.890  11.270  30.280  1.00  0.00            
ATOM     91  C28 BCD     1      19.960  13.500  31.290  1.00  0.00            
ATOM     92  C29 BCD     1      20.760  14.820  31.380  1.00  0.00            
ATOM     93  O24 BCD     1      22.140  14.570  31.560  1.00  0.00            
ATOM     94  C30 BCD     1      20.280  15.810  32.420  1.00  0.00            
ATOM     95  O25 BCD     1      20.170  15.190  33.700  1.00  0.00            
ATOM     96  H41 BCD     1      23.840  13.570  31.120  1.00  0.00            
ATOM     97  H42 BCD     1      22.100  11.970  31.770  1.00  0.00            
ATOM     98  H43 BCD     1      23.440  10.880  30.460  1.00  0.00            
ATOM     99  H44 BCD     1      20.660  13.050  29.390  1.00  0.00            
ATOM    100  H45 BCD     1      18.980  11.610  30.250  1.00  0.00            
ATOM    101  H46 BCD     1      19.830  13.020  32.270  1.00  0.00            
ATOM    102  H47 BCD     1      20.700  15.340  30.420  1.00  0.00            
ATOM    103  H48 BCD     1      20.980  16.660  32.500  1.00  0.00            
ATOM    104  H49 BCD     1      19.320  16.170  32.030  1.00  0.00            
ATOM    105  H50 BCD     1      19.900  15.940  34.230  1.00  0.00            
ATOM    106  C31 BCD     1      25.980  14.610  26.480  1.00  0.00            
ATOM    107  O26 BCD     1      25.320  15.780  26.090  1.00  0.00            
ATOM    108  C32 BCD     1      25.140  13.410  26.340  1.00  0.00            
ATOM    109  O27 BCD     1      24.800  13.180  24.940  1.00  0.00            
ATOM    110  C33 BCD     1      23.850  13.610  27.170  1.00  0.00            
ATOM    111  C34 BCD     1      24.210  13.920  28.610  1.00  0.00            
ATOM    112  C35 BCD     1      25.170  15.100  28.710  1.00  0.00            
ATOM    113  O28 BCD     1      26.270  14.820  27.840  1.00  0.00            
ATOM    114  C36 BCD     1      25.750  15.340  30.030  1.00  0.00            
ATOM    115  O29 BCD     1      26.080  14.110  30.700  1.00  0.00            
ATOM    116  O30 BCD     1      23.040  12.390  27.140  1.00  0.00            
ATOM    117  H51 BCD     1      26.970  14.510  26.020  1.00  0.00            
ATOM    118  H52 BCD     1      25.690  12.590  26.820  1.00  0.00            
ATOM    119  H53 BCD     1      24.380  12.310  24.900  1.00  0.00            
ATOM    120  H54 BCD     1      23.170  14.360  26.720  1.00  0.00            
ATOM    121  H55 BCD     1      22.810  12.120  28.030  1.00  0.00            
ATOM    122  H56 BCD     1      24.660  13.020  29.050  1.00  0.00            
ATOM    123  H57 BCD     1      24.700  16.000  28.300  1.00  0.00            
ATOM    124  H58 BCD     1      26.580  16.050  29.890  1.00  0.00            
ATOM    125  H59 BCD     1      24.920  15.810  30.570  1.00  0.00            
ATOM    126  H60 BCD     1      27.040  14.080  30.790  1.00  0.00            
ATOM    127  C37 BCD     1      25.140  18.580  23.080  1.00  0.00            
ATOM    128  O31 BCD     1      23.700  18.520  23.300  1.00  0.00            
ATOM    129  C38 BCD     1      25.590  17.210  22.580  1.00  0.00            
ATOM    130  O32 BCD     1      24.950  16.860  21.320  1.00  0.00            
ATOM    131  C39 BCD     1      25.320  16.160  23.640  1.00  0.00            
ATOM    132  O33 BCD     1      25.820  14.950  23.140  1.00  0.00            
ATOM    133  C40 BCD     1      25.940  16.550  25.010  1.00  0.00            
ATOM    134  C41 BCD     1      25.590  17.990  25.380  1.00  0.00            
ATOM    135  O34 BCD     1      25.840  18.840  24.310  1.00  0.00            
ATOM    136  C42 BCD     1      26.420  18.500  26.540  1.00  0.00            
ATOM    137  O35 BCD     1      25.860  19.670  26.920  1.00  0.00            
ATOM    138  H61 BCD     1      25.510  19.320  22.370  1.00  0.00            
ATOM    139  H62 BCD     1      26.670  17.230  22.370  1.00  0.00            
ATOM    140  H63 BCD     1      25.450  16.080  21.060  1.00  0.00            
ATOM    141  H64 BCD     1      24.240  16.050  23.780  1.00  0.00            
ATOM    142  H65 BCD     1      25.480  14.320  23.790  1.00  0.00            
ATOM    143  H66 BCD     1      27.040  16.540  25.020  1.00  0.00            
ATOM    144  H67 BCD     1      24.540  18.100  25.690  1.00  0.00            
ATOM    145  H68 BCD     1      26.290  17.710  27.290  1.00  0.00            
ATOM    146  H69 BCD     1      27.490  18.540  26.290  1.00  0.00            
ATOM    147  H70 BCD     1      26.390  20.440  26.680  1.00  0.00            
ATOM    148  C1  DP8     2      17.740  10.690  27.590  1.00  0.00            
ATOM    149  N1  DP8     2      18.230  11.890  26.840  1.00  0.00            
ATOM    150  C2  DP8     2      17.320  12.230  25.700  1.00  0.00            
ATOM    151  C3  DP8     2      17.830  13.480  24.900  1.00  0.00            
ATOM    152  N2  DP8     2      19.310  13.410  24.560  1.00  0.00            
ATOM    153  C4  DP8     2      19.830  14.810  24.080  1.00  0.00            
ATOM    154  C5  DP8     2      20.770  14.860  22.860  1.00  0.00            
ATOM    155  C6  DP8     2      21.910  14.010  22.930  1.00  0.00            
ATOM    156  C7  DP8     2      22.790  13.840  21.810  1.00  0.00            
ATOM    157  C8  DP8     2      22.350  14.420  20.610  1.00  0.00            
ATOM    158  C9  DP8     2      21.180  15.220  20.550  1.00  0.00            
ATOM    159  C10 DP8     2      20.390  15.490  21.670  1.00  0.00            
ATOM    160  C11 DP8     2      20.210  15.810  25.250  1.00  0.00            
ATOM    161  C12 DP8     2      21.550  16.030  25.660  1.00  0.00            
ATOM    162  C13 DP8     2      21.870  16.760  26.850  1.00  0.00            
ATOM    163  C14 DP8     2      20.860  17.370  27.570  1.00  0.00            
ATOM    164  Cl1 DP8     2      21.320  18.230  29.030  1.00  0.00            
ATOM    165  C15 DP8     2      19.510  17.180  27.180  1.00  0.00            
ATOM    166  C16 DP8     2      19.190  16.460  26.010  1.00  0.00            
ATOM    167  C17 DP8     2      20.100  13.040  25.770  1.00  0.00            
ATOM    168  C18 DP8     2      19.590  11.760  26.510  1.00  0.00            
ATOM    169  H1  DP8     2      16.660  10.740  27.790  1.00  0.00            
ATOM    170  H2  DP8     2      17.900   9.820  26.940  1.00  0.00            
ATOM    171  H3  DP8     2      18.330  10.490  28.500  1.00  0.00            
ATOM    172  H4  DP8     2      16.320  12.330  26.150  1.00  0.00            
ATOM    173  H5  DP8     2      17.220  11.380  25.020  1.00  0.00            
ATOM    174  H6  DP8     2      17.580  14.410  25.420  1.00  0.00            
ATOM    175  H7  DP8     2      17.470  13.460  23.870  1.00  0.00            
ATOM    176  H8  DP8     2      19.530  12.730  23.820  1.00  0.00            
ATOM    177  H9  DP8     2      18.930  15.260  23.660  1.00  0.00            
ATOM    178  H10 DP8     2      22.050  13.450  23.840  1.00  0.00            
ATOM    179  H11 DP8     2      23.680  13.250  21.970  1.00  0.00            
ATOM    180  H12 DP8     2      22.920  14.290  19.700  1.00  0.00            
ATOM    181  H13 DP8     2      20.780  15.520  19.590  1.00  0.00            
ATOM    182  H14 DP8     2      19.430  15.990  21.690  1.00  0.00            
ATOM    183  H15 DP8     2      22.290  15.550  25.020  1.00  0.00            
ATOM    184  H16 DP8     2      22.880  16.750  27.250  1.00  0.00            
ATOM    185  H17 DP8     2      18.730  17.770  27.660  1.00  0.00            
ATOM    186  H18 DP8     2      18.130  16.470  25.770  1.00  0.00            
ATOM    187  H19 DP8     2      19.970  13.900  26.430  1.00  0.00            
ATOM    188  H20 DP8     2      21.180  12.950  25.610  1.00  0.00            
ATOM    189  H21 DP8     2      19.760  10.860  25.910  1.00  0.00            
ATOM    190  H22 DP8     2      20.250  11.660  27.380  1.00  0.00            
TER
ENDMDL
MODEL        1
ATOM      1  C1  BCD     1       1.210  26.060  26.110  1.00  0.00            
ATOM      2  O1  BCD     1       2.110  24.920  25.940  1.00  0.00            
ATOM      3  C2  BCD     1       0.060  26.120  25.150  1.00  0.00            
ATOM      4  O2  BCD     1      -0.790  24.890  25.090  1.00  0.00            
ATOM      5  C3  BCD     1       0.570  26.510  23.750  1.00  0.00            
ATOM      6  O3  BCD     1      -0.520  26.790  22.860  1.00  0.00            
ATOM      7  C4  BCD     1       1.440  27.740  23.820  1.00  0.00            
ATOM      8  C5  BCD     1       2.530  27.620  25.010  1.00  0.00            
ATOM      9  O4  BCD     1       1.870  27.350  26.200  1.00  0.00            
ATOM     10  C6  BCD     1       3.370  28.900  25.280  1.00  0.00            
ATOM     11  O5  BCD     1       2.320  29.900  25.530  1.00  0.00            
ATOM     12  H1  BCD     1       0.770  25.880  27.100  1.00  0.00            
ATOM     13  H2  BCD     1      -0.460  27.000  25.550  1.00  0.00            
ATOM     14  H3  BCD     1      -0.250  24.100  25.040  1.00  0.00            
ATOM     15  H4  BCD     1       1.180  25.660  23.400  1.00  0.00            
ATOM     16  H5  BCD     1      -1.190  26.090  22.920  1.00  0.00            
ATOM     17  H6  BCD     1       0.770  28.580  24.030  1.00  0.00            
ATOM     18  H7  BCD     1       3.290  26.850  24.850  1.00  0.00            
ATOM     19  H8  BCD     1       3.980  28.680  26.160  1.00  0.00            
ATOM     20  H9  BCD     1       3.980  29.230  24.430  1.00  0.00            
ATOM     21  H10 BCD     1       2.750  30.730  25.730  1.00  0.00            
ATOM     22  C7  BCD     1       3.120  21.310  27.600  1.00  0.00            
ATOM     23  O6  BCD     1       4.160  21.420  26.650  1.00  0.00            
ATOM     24  C8  BCD     1       1.800  21.280  26.790  1.00  0.00            
ATOM     25  O7  BCD     1       1.630  20.060  26.100  1.00  0.00            
ATOM     26  C9  BCD     1       1.730  22.530  25.880  1.00  0.00            
ATOM     27  O8  BCD     1       0.470  22.540  25.130  1.00  0.00            
ATOM     28  C10 BCD     1       1.960  23.770  26.720  1.00  0.00            
ATOM     29  C11 BCD     1       3.160  23.710  27.600  1.00  0.00            
ATOM     30  O9  BCD     1       3.160  22.570  28.410  1.00  0.00            
ATOM     31  C12 BCD     1       3.010  24.820  28.640  1.00  0.00            
ATOM     32  O10 BCD     1       1.740  24.750  29.330  1.00  0.00            
ATOM     33  H11 BCD     1       3.260  20.470  28.280  1.00  0.00            
ATOM     34  H12 BCD     1       0.930  21.230  27.460  1.00  0.00            
ATOM     35  H13 BCD     1       2.340  19.960  25.450  1.00  0.00            
ATOM     36  H14 BCD     1       2.520  22.480  25.120  1.00  0.00            
ATOM     37  H15 BCD     1       0.160  21.710  24.770  1.00  0.00            
ATOM     38  H16 BCD     1       1.060  23.920  27.330  1.00  0.00            
ATOM     39  H17 BCD     1       4.050  23.850  26.980  1.00  0.00            
ATOM     40  H18 BCD     1       3.820  24.660  29.360  1.00  0.00            
ATOM     41  H19 BCD     1       3.170  25.800  28.180  1.00  0.00            
ATOM     42  H20 BCD     1       1.540  25.580  29.770  1.00  0.00            
ATOM     43  C13 BCD     1       7.990  20.100  25.890  1.00  0.00            
ATOM     44  O11 BCD     1       8.110  21.150  24.910  1.00  0.00            
ATOM     45  C14 BCD     1       6.940  19.160  25.450  1.00  0.00            
ATOM     46  O12 BCD     1       7.240  18.660  24.170  1.00  0.00            
ATOM     47  C15 BCD     1       5.540  19.850  25.460  1.00  0.00            
ATOM     48  O13 BCD     1       4.520  18.840  25.250  1.00  0.00            
ATOM     49  C16 BCD     1       5.320  20.580  26.790  1.00  0.00            
ATOM     50  C17 BCD     1       6.510  21.410  27.290  1.00  0.00            
ATOM     51  O14 BCD     1       7.700  20.610  27.150  1.00  0.00            
ATOM     52  C18 BCD     1       6.370  21.980  28.700  1.00  0.00            
ATOM     53  O15 BCD     1       5.850  21.020  29.650  1.00  0.00            
ATOM     54  H21 BCD     1       8.960  19.600  25.980  1.00  0.00            
ATOM     55  H22 BCD     1       6.890  18.420  26.260  1.00  0.00            
ATOM     56  H23 BCD     1       6.530  18.100  23.860  1.00  0.00            
ATOM     57  H24 BCD     1       5.530  20.540  24.600  1.00  0.00            
ATOM     58  H25 BCD     1       4.450  18.290  26.040  1.00  0.00            
ATOM     59  H26 BCD     1       5.180  19.790  27.550  1.00  0.00            
ATOM     60  H27 BCD     1       6.550  22.260  26.590  1.00  0.00            
ATOM     61  H28 BCD     1       7.380  22.350  28.910  1.00  0.00            
ATOM     62  H29 BCD     1       5.820  22.930  28.710  1.00  0.00            
ATOM     63  H30 BCD     1       5.350  21.430  30.350  1.00  0.00            
ATOM     64  C19 BCD     1      11.130  22.820  22.430  1.00  0.00            
ATOM     65  O16 BCD     1      10.280  23.330  21.450  1.00  0.00            
ATOM     66  C20 BCD     1      10.950  21.290  22.410  1.00  0.00            
ATOM     67  O17 BCD     1      11.130  20.830  21.050  1.00  0.00            
ATOM     68  C21 BCD     1       9.620  20.830  23.040  1.00  0.00            
ATOM     69  O18 BCD     1       9.650  19.420  23.270  1.00  0.00            
ATOM     70  C22 BCD     1       9.450  21.490  24.430  1.00  0.00            
ATOM     71  C23 BCD     1       9.600  23.000  24.350  1.00  0.00            
ATOM     72  O19 BCD     1      10.850  23.390  23.730  1.00  0.00            
ATOM     73  C24 BCD     1       9.590  23.560  25.780  1.00  0.00            
ATOM     74  O20 BCD     1       9.540  24.970  25.660  1.00  0.00            
ATOM     75  H31 BCD     1      12.160  23.030  22.120  1.00  0.00            
ATOM     76  H32 BCD     1      11.750  20.910  23.050  1.00  0.00            
ATOM     77  H33 BCD     1      10.800  19.940  20.940  1.00  0.00            
ATOM     78  H34 BCD     1       8.790  21.130  22.390  1.00  0.00            
ATOM     79  H35 BCD     1       8.800  19.190  23.640  1.00  0.00            
ATOM     80  H36 BCD     1      10.270  21.160  25.080  1.00  0.00            
ATOM     81  H37 BCD     1       8.710  23.450  23.890  1.00  0.00            
ATOM     82  H38 BCD     1       8.710  23.160  26.290  1.00  0.00            
ATOM     83  H39 BCD     1      10.460  23.240  26.380  1.00  0.00            
ATOM     84  H40 BCD     1       9.300  25.330  26.520  1.00  0.00            
ATOM     85  C25 BCD     1      10.000  26.160  18.450  1.00  0.00            
ATOM     86  O21 BCD     1       8.530  26.060  18.360  1.00  0.00            
ATOM     87  C26 BCD     1      10.680  24.860  18.150  1.00  0.00            
ATOM     88  O22 BCD     1      10.250  24.440  16.820  1.00  0.00            
ATOM     89  C27 BCD     1      10.360  23.760  19.130  1.00  0.00            
ATOM     90  O23 BCD     1      11.220  22.580  18.870  1.00  0.00            
ATOM     91  C28 BCD     1      10.750  24.300  20.520  1.00  0.00            
ATOM     92  C29 BCD     1      10.040  25.620  20.800  1.00  0.00            
ATOM     93  O24 BCD     1      10.390  26.520  19.720  1.00  0.00            
ATOM     94  C30 BCD     1      10.440  26.400  22.060  1.00  0.00            
ATOM     95  O25 BCD     1      11.840  26.310  22.300  1.00  0.00            
ATOM     96  H41 BCD     1      10.330  27.030  17.880  1.00  0.00            
ATOM     97  H42 BCD     1      11.750  25.090  18.230  1.00  0.00            
ATOM     98  H43 BCD     1      10.580  23.560  16.620  1.00  0.00            
ATOM     99  H44 BCD     1       9.320  23.410  19.080  1.00  0.00            
ATOM    100  H45 BCD     1      11.210  22.130  19.720  1.00  0.00            
ATOM    101  H46 BCD     1      11.830  24.450  20.600  1.00  0.00            
ATOM    102  H47 BCD     1       8.960  25.430  20.710  1.00  0.00            
ATOM    103  H48 BCD     1      10.110  27.450  22.140  1.00  0.00            
ATOM    104  H49 BCD     1      10.010  25.920  22.950  1.00  0.00            
ATOM    105  H50 BCD     1      12.020  26.420  23.240  1.00  0.00            
ATOM    106  C31 BCD     1       5.400  28.460  17.820  1.00  0.00            
ATOM    107  O26 BCD     1       4.910  28.010  19.100  1.00  0.00            
ATOM    108  C32 BCD     1       5.510  27.390  16.760  1.00  0.00            
ATOM    109  O27 BCD     1       4.100  26.990  16.520  1.00  0.00            
ATOM    110  C33 BCD     1       6.440  26.360  17.230  1.00  0.00            
ATOM    111  C34 BCD     1       7.810  27.000  17.630  1.00  0.00            
ATOM    112  C35 BCD     1       7.590  28.310  18.580  1.00  0.00            
ATOM    113  O28 BCD     1       6.590  29.150  18.000  1.00  0.00            
ATOM    114  C36 BCD     1       8.910  29.130  18.700  1.00  0.00            
ATOM    115  O29 BCD     1       9.440  29.370  17.420  1.00  0.00            
ATOM    116  O30 BCD     1       6.610  25.320  16.230  1.00  0.00            
ATOM    117  H51 BCD     1       4.670  29.220  17.510  1.00  0.00            
ATOM    118  H52 BCD     1       5.820  27.660  15.750  1.00  0.00            
ATOM    119  H53 BCD     1       4.110  26.370  15.790  1.00  0.00            
ATOM    120  H54 BCD     1       6.020  25.890  18.130  1.00  0.00            
ATOM    121  H55 BCD     1       5.790  24.830  16.260  1.00  0.00            
ATOM    122  H56 BCD     1       8.430  27.280  16.770  1.00  0.00            
ATOM    123  H57 BCD     1       7.250  28.060  19.600  1.00  0.00            
ATOM    124  H58 BCD     1       8.630  30.120  19.090  1.00  0.00            
ATOM    125  H59 BCD     1       9.660  28.760  19.400  1.00  0.00            
ATOM    126  H60 BCD     1       8.920  30.050  16.980  1.00  0.00            
ATOM    127  C37 BCD     1       2.080  29.220  21.910  1.00  0.00            
ATOM    128  O31 BCD     1       2.180  27.940  22.630  1.00  0.00            
ATOM    129  C38 BCD     1       1.620  28.950  20.580  1.00  0.00            
ATOM    130  O32 BCD     1       0.340  28.310  20.620  1.00  0.00            
ATOM    131  C39 BCD     1       2.620  28.120  19.790  1.00  0.00            
ATOM    132  O33 BCD     1       2.240  27.970  18.370  1.00  0.00            
ATOM    133  C40 BCD     1       3.960  28.830  19.780  1.00  0.00            
ATOM    134  C41 BCD     1       4.410  29.160  21.190  1.00  0.00            
ATOM    135  O34 BCD     1       3.360  29.850  21.890  1.00  0.00            
ATOM    136  C42 BCD     1       5.680  29.970  21.320  1.00  0.00            
ATOM    137  O35 BCD     1       6.300  29.910  22.650  1.00  0.00            
ATOM    138  H61 BCD     1       1.290  29.860  22.320  1.00  0.00            
ATOM    139  H62 BCD     1       1.540  29.900  20.040  1.00  0.00            
ATOM    140  H63 BCD     1       0.290  27.610  21.270  1.00  0.00            
ATOM    141  H64 BCD     1       2.700  27.130  20.280  1.00  0.00            
ATOM    142  H65 BCD     1       3.000  27.520  17.980  1.00  0.00            
ATOM    143  H66 BCD     1       3.810  29.750  19.210  1.00  0.00            
ATOM    144  H67 BCD     1       4.640  28.230  21.740  1.00  0.00            
ATOM    145  H68 BCD     1       6.500  29.650  20.670  1.00  0.00            
ATOM    146  H69 BCD     1       5.540  31.040  21.130  1.00  0.00            
ATOM    147  H70 BCD     1       7.230  30.080  22.470  1.00  0.00            
ATOM    148  C1  DP8     2       8.270  20.360  18.930  1.00  0.00            
ATOM    149  N1  DP8     2       7.420  21.240  19.750  1.00  0.00            
ATOM    150  C2  DP8     2       6.640  20.520  20.740  1.00  0.00            
ATOM    151  C3  DP8     2       5.780  21.400  21.570  1.00  0.00            
ATOM    152  N2  DP8     2       4.850  22.280  20.700  1.00  0.00            
ATOM    153  C4  DP8     2       4.070  23.160  21.680  1.00  0.00            
ATOM    154  C5  DP8     2       2.690  23.730  21.220  1.00  0.00            
ATOM    155  C6  DP8     2       2.580  24.450  20.010  1.00  0.00            
ATOM    156  C7  DP8     2       1.310  24.840  19.570  1.00  0.00            
ATOM    157  C8  DP8     2       0.150  24.440  20.280  1.00  0.00            
ATOM    158  C9  DP8     2       0.270  23.670  21.450  1.00  0.00            
ATOM    159  C10 DP8     2       1.520  23.370  21.890  1.00  0.00            
ATOM    160  C11 DP8     2       4.960  24.180  22.400  1.00  0.00            
ATOM    161  C12 DP8     2       5.400  25.360  21.780  1.00  0.00            
ATOM    162  C13 DP8     2       6.190  26.310  22.470  1.00  0.00            
ATOM    163  C14 DP8     2       6.330  26.130  23.850  1.00  0.00            
ATOM    164  Cl1 DP8     2       7.110  27.330  24.870  1.00  0.00            
ATOM    165  C15 DP8     2       5.880  24.940  24.470  1.00  0.00            
ATOM    166  C16 DP8     2       5.270  23.960  23.740  1.00  0.00            
ATOM    167  C17 DP8     2       5.680  23.050  19.660  1.00  0.00            
ATOM    168  C18 DP8     2       6.660  22.240  18.860  1.00  0.00            
ATOM    169  H1  DP8     2       8.850  20.950  18.210  1.00  0.00            
ATOM    170  H2  DP8     2       8.780  19.660  19.590  1.00  0.00            
ATOM    171  H3  DP8     2       7.530  19.790  18.360  1.00  0.00            
ATOM    172  H4  DP8     2       7.310  19.960  21.400  1.00  0.00            
ATOM    173  H5  DP8     2       5.970  19.810  20.240  1.00  0.00            
ATOM    174  H6  DP8     2       6.420  22.100  22.100  1.00  0.00            
ATOM    175  H7  DP8     2       5.210  20.790  22.270  1.00  0.00            
ATOM    176  H8  DP8     2       4.200  21.650  20.210  1.00  0.00            
ATOM    177  H9  DP8     2       3.790  22.380  22.390  1.00  0.00            
ATOM    178  H10 DP8     2       3.440  24.690  19.390  1.00  0.00            
ATOM    179  H11 DP8     2       1.170  25.470  18.700  1.00  0.00            
ATOM    180  H12 DP8     2      -0.840  24.600  19.870  1.00  0.00            
ATOM    181  H13 DP8     2      -0.590  23.440  22.070  1.00  0.00            
ATOM    182  H14 DP8     2       1.590  22.690  22.740  1.00  0.00            
ATOM    183  H15 DP8     2       5.050  25.550  20.770  1.00  0.00            
ATOM    184  H16 DP8     2       6.710  27.080  21.900  1.00  0.00            
ATOM    185  H17 DP8     2       5.960  24.880  25.550  1.00  0.00            
ATOM    186  H18 DP8     2       4.940  23.050  24.240  1.00  0.00            
ATOM    187  H19 DP8     2       6.260  23.780  20.230  1.00  0.00            
ATOM    188  H20 DP8     2       5.070  23.660  18.990  1.00  0.00            
ATOM    189  H21 DP8     2       6.080  21.710  18.090  1.00  0.00            
ATOM    190  H22 DP8     2       7.380  22.840  18.300  1.00  0.00            
TER
ENDMDL
MODEL        1
ATOM      1  C1  BCD     1      14.450  13.940  36.930  1.00  0.00            
ATOM      2  O1  BCD     1      13.910  12.770  37.590  1.00  0.00            
ATOM      3  C2  BCD     1      14.570  13.600  35.490  1.00  0.00            
ATOM      4  O2  BCD     1      13.280  13.310  34.990  1.00  0.00            
ATOM      5  C3  BCD     1      15.510  12.450  35.200  1.00  0.00            
ATOM      6  O3  BCD     1      15.750  12.280  33.800  1.00  0.00            
ATOM      7  C4  BCD     1      16.900  12.820  35.850  1.00  0.00            
ATOM      8  C5  BCD     1      16.740  13.240  37.320  1.00  0.00            
ATOM      9  O4  BCD     1      15.700  14.270  37.440  1.00  0.00            
ATOM     10  C6  BCD     1      18.080  13.690  37.960  1.00  0.00            
ATOM     11  O5  BCD     1      17.930  14.370  39.130  1.00  0.00            
ATOM     12  H1  BCD     1      13.740  14.740  37.150  1.00  0.00            
ATOM     13  H2  BCD     1      14.830  14.520  34.950  1.00  0.00            
ATOM     14  H3  BCD     1      13.400  12.790  34.190  1.00  0.00            
ATOM     15  H4  BCD     1      15.150  11.540  35.680  1.00  0.00            
ATOM     16  H5  BCD     1      16.400  11.590  33.630  1.00  0.00            
ATOM     17  H6  BCD     1      17.260  13.700  35.310  1.00  0.00            
ATOM     18  H7  BCD     1      16.320  12.330  37.770  1.00  0.00            
ATOM     19  H8  BCD     1      18.700  12.780  38.000  1.00  0.00            
ATOM     20  H9  BCD     1      18.460  14.280  37.120  1.00  0.00            
ATOM     21  H10 BCD     1      18.460  15.170  39.070  1.00  0.00            
ATOM     22  C7  BCD     1      11.280  11.390  40.300  1.00  0.00            
ATOM     23  O6  BCD     1      12.150  10.270  40.480  1.00  0.00            
ATOM     24  C8  BCD     1      10.740  11.350  38.870  1.00  0.00            
ATOM     25  O7  BCD     1      10.060  10.130  38.550  1.00  0.00            
ATOM     26  C9  BCD     1      11.960  11.580  37.920  1.00  0.00            
ATOM     27  O8  BCD     1      11.400  11.660  36.570  1.00  0.00            
ATOM     28  C10 BCD     1      12.750  12.850  38.390  1.00  0.00            
ATOM     29  C11 BCD     1      13.150  12.790  39.860  1.00  0.00            
ATOM     30  O9  BCD     1      11.960  12.650  40.580  1.00  0.00            
ATOM     31  C12 BCD     1      13.870  14.000  40.420  1.00  0.00            
ATOM     32  O10 BCD     1      12.950  15.170  40.300  1.00  0.00            
ATOM     33  H11 BCD     1      10.480  11.430  41.050  1.00  0.00            
ATOM     34  H12 BCD     1      10.080  12.230  38.830  1.00  0.00            
ATOM     35  H13 BCD     1       9.780  10.250  37.640  1.00  0.00            
ATOM     36  H14 BCD     1      12.550  10.660  37.990  1.00  0.00            
ATOM     37  H15 BCD     1      12.030  11.980  35.930  1.00  0.00            
ATOM     38  H16 BCD     1      12.180  13.770  38.210  1.00  0.00            
ATOM     39  H17 BCD     1      13.840  11.980  40.130  1.00  0.00            
ATOM     40  H18 BCD     1      13.930  13.830  41.500  1.00  0.00            
ATOM     41  H19 BCD     1      14.850  14.090  39.920  1.00  0.00            
ATOM     42  H20 BCD     1      12.030  14.920  40.170  1.00  0.00            
ATOM     43  C13 BCD     1      13.090   7.340  43.070  1.00  0.00            
ATOM     44  O11 BCD     1      14.410   7.380  42.580  1.00  0.00            
ATOM     45  C14 BCD     1      12.050   6.920  41.960  1.00  0.00            
ATOM     46  O12 BCD     1      12.480   5.610  41.460  1.00  0.00            
ATOM     47  C15 BCD     1      12.050   8.000  40.850  1.00  0.00            
ATOM     48  O13 BCD     1      11.040   7.740  39.900  1.00  0.00            
ATOM     49  C16 BCD     1      11.900   9.370  41.550  1.00  0.00            
ATOM     50  C17 BCD     1      12.930   9.650  42.640  1.00  0.00            
ATOM     51  O14 BCD     1      12.760   8.650  43.620  1.00  0.00            
ATOM     52  C18 BCD     1      12.660  11.000  43.330  1.00  0.00            
ATOM     53  O15 BCD     1      11.300  11.190  43.620  1.00  0.00            
ATOM     54  H21 BCD     1      13.030   6.720  43.980  1.00  0.00            
ATOM     55  H22 BCD     1      11.110   6.910  42.520  1.00  0.00            
ATOM     56  H23 BCD     1      11.620   5.350  41.110  1.00  0.00            
ATOM     57  H24 BCD     1      13.050   7.870  40.400  1.00  0.00            
ATOM     58  H25 BCD     1      10.770   8.550  39.460  1.00  0.00            
ATOM     59  H26 BCD     1      10.900   9.370  42.010  1.00  0.00            
ATOM     60  H27 BCD     1      13.940   9.710  42.210  1.00  0.00            
ATOM     61  H28 BCD     1      13.370  11.170  44.160  1.00  0.00            
ATOM     62  H29 BCD     1      12.910  11.830  42.650  1.00  0.00            
ATOM     63  H30 BCD     1      11.130  10.490  44.250  1.00  0.00            
ATOM     64  C19 BCD     1      18.000   5.670  43.740  1.00  0.00            
ATOM     65  O16 BCD     1      18.470   5.740  42.400  1.00  0.00            
ATOM     66  C20 BCD     1      16.810   4.750  43.890  1.00  0.00            
ATOM     67  O17 BCD     1      17.170   3.360  43.760  1.00  0.00            
ATOM     68  C21 BCD     1      15.640   5.300  42.910  1.00  0.00            
ATOM     69  O18 BCD     1      14.440   4.550  42.920  1.00  0.00            
ATOM     70  C22 BCD     1      15.360   6.710  43.440  1.00  0.00            
ATOM     71  C23 BCD     1      16.660   7.610  43.290  1.00  0.00            
ATOM     72  O19 BCD     1      17.670   6.990  44.100  1.00  0.00            
ATOM     73  C24 BCD     1      16.450   9.000  43.770  1.00  0.00            
ATOM     74  O20 BCD     1      16.180   8.920  45.260  1.00  0.00            
ATOM     75  H31 BCD     1      18.860   5.480  44.390  1.00  0.00            
ATOM     76  H32 BCD     1      16.410   4.950  44.900  1.00  0.00            
ATOM     77  H33 BCD     1      17.330   3.220  42.820  1.00  0.00            
ATOM     78  H34 BCD     1      16.140   5.270  41.930  1.00  0.00            
ATOM     79  H35 BCD     1      13.850   4.840  42.220  1.00  0.00            
ATOM     80  H36 BCD     1      14.920   6.730  44.440  1.00  0.00            
ATOM     81  H37 BCD     1      16.970   7.620  42.240  1.00  0.00            
ATOM     82  H38 BCD     1      17.420   9.470  43.560  1.00  0.00            
ATOM     83  H39 BCD     1      15.720   9.550  43.160  1.00  0.00            
ATOM     84  H40 BCD     1      16.270   9.800  45.650  1.00  0.00            
ATOM     85  C25 BCD     1      21.160   4.170  39.770  1.00  0.00            
ATOM     86  O21 BCD     1      20.790   5.340  39.060  1.00  0.00            
ATOM     87  C26 BCD     1      19.870   3.310  39.950  1.00  0.00            
ATOM     88  O22 BCD     1      19.520   2.770  38.660  1.00  0.00            
ATOM     89  C27 BCD     1      18.770   4.020  40.730  1.00  0.00            
ATOM     90  O23 BCD     1      17.670   3.090  41.050  1.00  0.00            
ATOM     91  C28 BCD     1      19.350   4.710  41.970  1.00  0.00            
ATOM     92  C29 BCD     1      20.740   5.420  41.730  1.00  0.00            
ATOM     93  O24 BCD     1      21.620   4.600  41.060  1.00  0.00            
ATOM     94  C30 BCD     1      21.480   5.790  43.030  1.00  0.00            
ATOM     95  O25 BCD     1      21.700   4.660  43.940  1.00  0.00            
ATOM     96  H41 BCD     1      21.960   3.560  39.340  1.00  0.00            
ATOM     97  H42 BCD     1      20.190   2.510  40.640  1.00  0.00            
ATOM     98  H43 BCD     1      19.310   1.840  38.790  1.00  0.00            
ATOM     99  H44 BCD     1      18.380   4.760  40.020  1.00  0.00            
ATOM    100  H45 BCD     1      17.630   2.440  40.350  1.00  0.00            
ATOM    101  H46 BCD     1      19.460   3.940  42.750  1.00  0.00            
ATOM    102  H47 BCD     1      20.620   6.370  41.210  1.00  0.00            
ATOM    103  H48 BCD     1      22.400   6.320  42.760  1.00  0.00            
ATOM    104  H49 BCD     1      20.800   6.500  43.510  1.00  0.00            
ATOM    105  H50 BCD     1      22.100   3.950  43.430  1.00  0.00            
ATOM    106  C31 BCD     1      21.790   7.430  35.610  1.00  0.00            
ATOM    107  O26 BCD     1      20.650   8.280  35.940  1.00  0.00            
ATOM    108  C32 BCD     1      21.280   6.090  35.380  1.00  0.00            
ATOM    109  O27 BCD     1      20.470   5.900  34.180  1.00  0.00            
ATOM    110  C33 BCD     1      20.590   5.480  36.600  1.00  0.00            
ATOM    111  C34 BCD     1      21.530   5.660  37.860  1.00  0.00            
ATOM    112  C35 BCD     1      22.060   7.060  37.940  1.00  0.00            
ATOM    113  O28 BCD     1      22.660   7.420  36.730  1.00  0.00            
ATOM    114  C36 BCD     1      23.040   7.310  39.040  1.00  0.00            
ATOM    115  O29 BCD     1      24.110   6.430  38.990  1.00  0.00            
ATOM    116  O30 BCD     1      20.270   4.080  36.380  1.00  0.00            
ATOM    117  H51 BCD     1      22.340   7.830  34.750  1.00  0.00            
ATOM    118  H52 BCD     1      22.190   5.500  35.260  1.00  0.00            
ATOM    119  H53 BCD     1      20.550   4.960  33.960  1.00  0.00            
ATOM    120  H54 BCD     1      19.730   6.100  36.870  1.00  0.00            
ATOM    121  H55 BCD     1      20.150   3.660  37.240  1.00  0.00            
ATOM    122  H56 BCD     1      22.350   4.930  37.800  1.00  0.00            
ATOM    123  H57 BCD     1      21.260   7.780  38.170  1.00  0.00            
ATOM    124  H58 BCD     1      23.450   8.300  38.830  1.00  0.00            
ATOM    125  H59 BCD     1      22.530   7.240  40.010  1.00  0.00            
ATOM    126  H60 BCD     1      24.820   6.910  39.420  1.00  0.00            
ATOM    127  C37 BCD     1      18.800  11.860  34.750  1.00  0.00            
ATOM    128  O31 BCD     1      17.780  11.700  35.720  1.00  0.00            
ATOM    129  C38 BCD     1      18.960  10.700  33.750  1.00  0.00            
ATOM    130  O32 BCD     1      17.780  10.620  32.960  1.00  0.00            
ATOM    131  C39 BCD     1      19.300   9.400  34.350  1.00  0.00            
ATOM    132  O33 BCD     1      19.520   8.470  33.270  1.00  0.00            
ATOM    133  C40 BCD     1      20.520   9.540  35.270  1.00  0.00            
ATOM    134  C41 BCD     1      20.390  10.730  36.220  1.00  0.00            
ATOM    135  O34 BCD     1      20.100  11.910  35.450  1.00  0.00            
ATOM    136  C42 BCD     1      21.660  10.860  37.010  1.00  0.00            
ATOM    137  O35 BCD     1      22.740  11.290  36.180  1.00  0.00            
ATOM    138  H61 BCD     1      18.730  12.780  34.160  1.00  0.00            
ATOM    139  H62 BCD     1      19.790  10.980  33.100  1.00  0.00            
ATOM    140  H63 BCD     1      18.010   9.840  32.440  1.00  0.00            
ATOM    141  H64 BCD     1      18.430   9.140  34.960  1.00  0.00            
ATOM    142  H65 BCD     1      19.660   7.580  33.590  1.00  0.00            
ATOM    143  H66 BCD     1      21.420   9.750  34.670  1.00  0.00            
ATOM    144  H67 BCD     1      19.580  10.630  36.950  1.00  0.00            
ATOM    145  H68 BCD     1      21.420  11.580  37.810  1.00  0.00            
ATOM    146  H69 BCD     1      21.780   9.940  37.600  1.00  0.00            
ATOM    147  H70 BCD     1      23.560  10.980  36.580  1.00  0.00            
ATOM    148  C1  DP8     2      13.460   1.970  39.120  1.00  0.00            
ATOM    149  N1  DP8     2      13.580   3.420  38.940  1.00  0.00            
ATOM    150  C2  DP8     2      13.280   3.830  37.530  1.00  0.00            
ATOM    151  C3  DP8     2      13.420   5.400  37.390  1.00  0.00            
ATOM    152  N2  DP8     2      14.750   5.880  37.900  1.00  0.00            
ATOM    153  C4  DP8     2      14.660   7.460  37.950  1.00  0.00            
ATOM    154  C5  DP8     2      14.300   8.170  36.630  1.00  0.00            
ATOM    155  C6  DP8     2      15.250   8.280  35.610  1.00  0.00            
ATOM    156  C7  DP8     2      14.920   8.810  34.370  1.00  0.00            
ATOM    157  C8  DP8     2      13.620   9.240  34.110  1.00  0.00            
ATOM    158  C9  DP8     2      12.690   9.320  35.180  1.00  0.00            
ATOM    159  C10 DP8     2      12.960   8.680  36.360  1.00  0.00            
ATOM    160  C11 DP8     2      15.770   8.250  38.610  1.00  0.00            
ATOM    161  C12 DP8     2      17.120   7.900  38.540  1.00  0.00            
ATOM    162  C13 DP8     2      18.190   8.550  39.250  1.00  0.00            
ATOM    163  C14 DP8     2      17.830   9.730  40.000  1.00  0.00            
ATOM    164  Cl1 DP8     2      19.060  10.600  40.930  1.00  0.00            
ATOM    165  C15 DP8     2      16.430  10.080  40.070  1.00  0.00            
ATOM    166  C16 DP8     2      15.410   9.330  39.430  1.00  0.00            
ATOM    167  C17 DP8     2      15.000   5.390  39.310  1.00  0.00            
ATOM    168  C18 DP8     2      14.850   3.840  39.480  1.00  0.00            
ATOM    169  H1  DP8     2      14.220   1.480  38.510  1.00  0.00            
ATOM    170  H2  DP8     2      13.540   1.690  40.180  1.00  0.00            
ATOM    171  H3  DP8     2      12.470   1.590  38.850  1.00  0.00            
ATOM    172  H4  DP8     2      12.270   3.520  37.260  1.00  0.00            
ATOM    173  H5  DP8     2      14.060   3.420  36.880  1.00  0.00            
ATOM    174  H6  DP8     2      12.640   5.980  37.890  1.00  0.00            
ATOM    175  H7  DP8     2      13.420   5.560  36.310  1.00  0.00            
ATOM    176  H8  DP8     2      15.490   5.560  37.260  1.00  0.00            
ATOM    177  H9  DP8     2      13.710   7.610  38.470  1.00  0.00            
ATOM    178  H10 DP8     2      16.280   7.960  35.720  1.00  0.00            
ATOM    179  H11 DP8     2      15.600   8.780  33.530  1.00  0.00            
ATOM    180  H12 DP8     2      13.310   9.640  33.150  1.00  0.00            
ATOM    181  H13 DP8     2      11.650   9.480  34.930  1.00  0.00            
ATOM    182  H14 DP8     2      12.140   8.520  37.050  1.00  0.00            
ATOM    183  H15 DP8     2      17.300   7.050  37.880  1.00  0.00            
ATOM    184  H16 DP8     2      19.170   8.110  39.080  1.00  0.00            
ATOM    185  H17 DP8     2      16.100  10.870  40.740  1.00  0.00            
ATOM    186  H18 DP8     2      14.390   9.680  39.540  1.00  0.00            
ATOM    187  H19 DP8     2      14.350   5.940  39.990  1.00  0.00            
ATOM    188  H20 DP8     2      16.040   5.600  39.570  1.00  0.00            
ATOM    189  H21 DP8     2      15.710   3.320  39.050  1.00  0.00            
ATOM    190  H22 DP8     2      14.820   3.530  40.530  1.00  0.00            
TER
ENDMDL
MODEL        1
ATOM      1  C1  BCD     1      14.800  23.070  20.740  1.00  0.00            
ATOM      2  O1  BCD     1      14.960  22.370  21.960  1.00  0.00            
ATOM      3  C2  BCD     1      15.250  22.220  19.610  1.00  0.00            
ATOM      4  O2  BCD     1      14.790  20.850  19.780  1.00  0.00            
ATOM      5  C3  BCD     1      16.840  22.200  19.800  1.00  0.00            
ATOM      6  O3  BCD     1      17.490  21.460  18.810  1.00  0.00            
ATOM      7  C4  BCD     1      17.440  23.580  19.880  1.00  0.00            
ATOM      8  C5  BCD     1      16.740  24.410  20.960  1.00  0.00            
ATOM      9  O4  BCD     1      15.310  24.350  20.700  1.00  0.00            
ATOM     10  C6  BCD     1      17.110  25.900  20.780  1.00  0.00            
ATOM     11  O5  BCD     1      17.010  26.270  19.420  1.00  0.00            
ATOM     12  H1  BCD     1      13.710  23.200  20.720  1.00  0.00            
ATOM     13  H2  BCD     1      15.010  22.770  18.690  1.00  0.00            
ATOM     14  H3  BCD     1      14.760  20.370  18.950  1.00  0.00            
ATOM     15  H4  BCD     1      17.040  21.650  20.730  1.00  0.00            
ATOM     16  H5  BCD     1      17.160  20.560  18.880  1.00  0.00            
ATOM     17  H6  BCD     1      17.330  23.930  18.850  1.00  0.00            
ATOM     18  H7  BCD     1      17.070  24.000  21.920  1.00  0.00            
ATOM     19  H8  BCD     1      16.430  26.480  21.410  1.00  0.00            
ATOM     20  H9  BCD     1      18.170  26.010  21.050  1.00  0.00            
ATOM     21  H10 BCD     1      16.090  26.200  19.150  1.00  0.00            
ATOM     22  C7  BCD     1      12.810  21.480  25.280  1.00  0.00            
ATOM     23  O6  BCD     1      13.960  21.810  26.060  1.00  0.00            
ATOM     24  C8  BCD     1      13.070  20.320  24.360  1.00  0.00            
ATOM     25  O7  BCD     1      13.510  19.120  25.010  1.00  0.00            
ATOM     26  C9  BCD     1      14.160  20.640  23.400  1.00  0.00            
ATOM     27  O8  BCD     1      14.430  19.690  22.350  1.00  0.00            
ATOM     28  C10 BCD     1      13.910  22.010  22.740  1.00  0.00            
ATOM     29  C11 BCD     1      13.660  23.100  23.760  1.00  0.00            
ATOM     30  O9  BCD     1      12.550  22.670  24.580  1.00  0.00            
ATOM     31  C12 BCD     1      13.160  24.420  23.250  1.00  0.00            
ATOM     32  O10 BCD     1      11.970  24.260  22.450  1.00  0.00            
ATOM     33  H11 BCD     1      11.930  21.230  25.880  1.00  0.00            
ATOM     34  H12 BCD     1      12.190  20.210  23.720  1.00  0.00            
ATOM     35  H13 BCD     1      13.790  18.630  24.230  1.00  0.00            
ATOM     36  H14 BCD     1      15.000  20.780  24.080  1.00  0.00            
ATOM     37  H15 BCD     1      14.660  20.050  21.490  1.00  0.00            
ATOM     38  H16 BCD     1      12.990  21.810  22.180  1.00  0.00            
ATOM     39  H17 BCD     1      14.600  23.330  24.270  1.00  0.00            
ATOM     40  H18 BCD     1      12.970  25.060  24.120  1.00  0.00            
ATOM     41  H19 BCD     1      14.000  24.810  22.660  1.00  0.00            
ATOM     42  H20 BCD     1      11.870  25.170  22.150  1.00  0.00            
ATOM     43  C13 BCD     1      15.020  22.080  29.820  1.00  0.00            
ATOM     44  O11 BCD     1      16.300  21.810  29.450  1.00  0.00            
ATOM     45  C14 BCD     1      14.100  20.980  29.490  1.00  0.00            
ATOM     46  O12 BCD     1      14.510  19.760  30.200  1.00  0.00            
ATOM     47  C15 BCD     1      14.080  20.800  28.000  1.00  0.00            
ATOM     48  O13 BCD     1      13.240  19.640  27.800  1.00  0.00            
ATOM     49  C16 BCD     1      13.690  22.130  27.350  1.00  0.00            
ATOM     50  C17 BCD     1      14.470  23.330  27.910  1.00  0.00            
ATOM     51  O14 BCD     1      14.470  23.290  29.300  1.00  0.00            
ATOM     52  C18 BCD     1      13.920  24.680  27.520  1.00  0.00            
ATOM     53  O15 BCD     1      12.460  24.880  27.740  1.00  0.00            
ATOM     54  H21 BCD     1      14.910  22.170  30.910  1.00  0.00            
ATOM     55  H22 BCD     1      13.080  21.280  29.760  1.00  0.00            
ATOM     56  H23 BCD     1      14.050  19.000  29.830  1.00  0.00            
ATOM     57  H24 BCD     1      15.100  20.570  27.670  1.00  0.00            
ATOM     58  H25 BCD     1      13.290  19.330  26.890  1.00  0.00            
ATOM     59  H26 BCD     1      12.610  22.200  27.500  1.00  0.00            
ATOM     60  H27 BCD     1      15.520  23.350  27.610  1.00  0.00            
ATOM     61  H28 BCD     1      14.410  25.430  28.150  1.00  0.00            
ATOM     62  H29 BCD     1      14.220  24.840  26.470  1.00  0.00            
ATOM     63  H30 BCD     1      12.210  25.680  27.270  1.00  0.00            
ATOM     64  C19 BCD     1      20.200  21.890  30.920  1.00  0.00            
ATOM     65  O16 BCD     1      20.700  21.370  29.710  1.00  0.00            
ATOM     66  C20 BCD     1      19.190  20.920  31.560  1.00  0.00            
ATOM     67  O17 BCD     1      19.890  19.720  31.850  1.00  0.00            
ATOM     68  C21 BCD     1      17.990  20.680  30.670  1.00  0.00            
ATOM     69  O18 BCD     1      17.030  19.780  31.270  1.00  0.00            
ATOM     70  C22 BCD     1      17.310  22.030  30.460  1.00  0.00            
ATOM     71  C23 BCD     1      18.360  23.060  29.900  1.00  0.00            
ATOM     72  O19 BCD     1      19.520  23.120  30.740  1.00  0.00            
ATOM     73  C24 BCD     1      17.810  24.450  29.640  1.00  0.00            
ATOM     74  O20 BCD     1      17.700  25.140  30.860  1.00  0.00            
ATOM     75  H31 BCD     1      21.030  22.100  31.610  1.00  0.00            
ATOM     76  H32 BCD     1      18.750  21.420  32.430  1.00  0.00            
ATOM     77  H33 BCD     1      20.120  19.400  30.980  1.00  0.00            
ATOM     78  H34 BCD     1      18.360  20.330  29.700  1.00  0.00            
ATOM     79  H35 BCD     1      16.240  19.850  30.740  1.00  0.00            
ATOM     80  H36 BCD     1      16.950  22.440  31.410  1.00  0.00            
ATOM     81  H37 BCD     1      18.670  22.620  28.940  1.00  0.00            
ATOM     82  H38 BCD     1      18.540  24.870  28.930  1.00  0.00            
ATOM     83  H39 BCD     1      16.830  24.400  29.130  1.00  0.00            
ATOM     84  H40 BCD     1      16.840  24.970  31.270  1.00  0.00            
ATOM     85  C25 BCD     1      24.110  21.010  27.380  1.00  0.00            
ATOM     86  O21 BCD     1      23.350  21.620  26.290  1.00  0.00            
ATOM     87  C26 BCD     1      23.500  19.700  27.800  1.00  0.00            
ATOM     88  O22 BCD     1      23.400  18.870  26.670  1.00  0.00            
ATOM     89  C27 BCD     1      22.140  19.920  28.470  1.00  0.00            
ATOM     90  O23 BCD     1      21.820  18.730  29.260  1.00  0.00            
ATOM     91  C28 BCD     1      22.120  21.150  29.470  1.00  0.00            
ATOM     92  C29 BCD     1      22.870  22.320  28.910  1.00  0.00            
ATOM     93  O24 BCD     1      24.170  21.940  28.410  1.00  0.00            
ATOM     94  C30 BCD     1      22.970  23.490  29.890  1.00  0.00            
ATOM     95  O25 BCD     1      23.320  23.180  31.260  1.00  0.00            
ATOM     96  H41 BCD     1      25.150  20.840  27.070  1.00  0.00            
ATOM     97  H42 BCD     1      24.190  19.290  28.550  1.00  0.00            
ATOM     98  H43 BCD     1      22.950  18.080  26.990  1.00  0.00            
ATOM     99  H44 BCD     1      21.360  20.220  27.760  1.00  0.00            
ATOM    100  H45 BCD     1      21.620  17.900  28.810  1.00  0.00            
ATOM    101  H46 BCD     1      22.640  20.810  30.380  1.00  0.00            
ATOM    102  H47 BCD     1      22.400  22.770  28.030  1.00  0.00            
ATOM    103  H48 BCD     1      23.610  24.290  29.500  1.00  0.00            
ATOM    104  H49 BCD     1      21.980  23.960  29.990  1.00  0.00            
ATOM    105  H50 BCD     1      23.450  24.020  31.700  1.00  0.00            
ATOM    106  C31 BCD     1      23.880  22.870  22.490  1.00  0.00            
ATOM    107  O26 BCD     1      22.530  22.750  22.110  1.00  0.00            
ATOM    108  C32 BCD     1      24.520  21.510  22.750  1.00  0.00            
ATOM    109  O27 BCD     1      24.300  20.520  21.740  1.00  0.00            
ATOM    110  C33 BCD     1      23.970  20.930  24.080  1.00  0.00            
ATOM    111  C34 BCD     1      24.140  21.970  25.240  1.00  0.00            
ATOM    112  C35 BCD     1      23.560  23.300  24.810  1.00  0.00            
ATOM    113  O28 BCD     1      24.200  23.700  23.630  1.00  0.00            
ATOM    114  C36 BCD     1      23.800  24.370  25.830  1.00  0.00            
ATOM    115  O29 BCD     1      25.260  24.470  26.180  1.00  0.00            
ATOM    116  O30 BCD     1      24.540  19.640  24.340  1.00  0.00            
ATOM    117  H51 BCD     1      24.460  23.230  21.630  1.00  0.00            
ATOM    118  H52 BCD     1      25.600  21.660  22.850  1.00  0.00            
ATOM    119  H53 BCD     1      24.620  19.710  22.140  1.00  0.00            
ATOM    120  H54 BCD     1      22.920  20.710  23.860  1.00  0.00            
ATOM    121  H55 BCD     1      23.930  19.330  25.030  1.00  0.00            
ATOM    122  H56 BCD     1      25.190  22.050  25.540  1.00  0.00            
ATOM    123  H57 BCD     1      22.480  23.220  24.680  1.00  0.00            
ATOM    124  H58 BCD     1      23.460  25.260  25.290  1.00  0.00            
ATOM    125  H59 BCD     1      23.180  24.210  26.710  1.00  0.00            
ATOM    126  H60 BCD     1      25.370  25.000  26.970  1.00  0.00            
ATOM    127  C37 BCD     1      19.760  24.060  19.430  1.00  0.00            
ATOM    128  O31 BCD     1      18.740  23.370  20.220  1.00  0.00            
ATOM    129  C38 BCD     1      20.750  23.050  18.860  1.00  0.00            
ATOM    130  O32 BCD     1      19.890  22.170  18.090  1.00  0.00            
ATOM    131  C39 BCD     1      21.370  22.280  20.010  1.00  0.00            
ATOM    132  O33 BCD     1      22.350  21.350  19.450  1.00  0.00            
ATOM    133  C40 BCD     1      22.090  23.330  20.910  1.00  0.00            
ATOM    134  C41 BCD     1      21.140  24.500  21.360  1.00  0.00            
ATOM    135  O34 BCD     1      20.570  25.020  20.180  1.00  0.00            
ATOM    136  C42 BCD     1      21.870  25.720  22.070  1.00  0.00            
ATOM    137  O35 BCD     1      20.910  26.550  22.740  1.00  0.00            
ATOM    138  H61 BCD     1      19.210  24.660  18.700  1.00  0.00            
ATOM    139  H62 BCD     1      21.570  23.460  18.260  1.00  0.00            
ATOM    140  H63 BCD     1      19.010  22.130  18.460  1.00  0.00            
ATOM    141  H64 BCD     1      20.630  21.770  20.630  1.00  0.00            
ATOM    142  H65 BCD     1      22.660  20.770  20.150  1.00  0.00            
ATOM    143  H66 BCD     1      22.790  23.830  20.230  1.00  0.00            
ATOM    144  H67 BCD     1      20.350  24.090  22.000  1.00  0.00            
ATOM    145  H68 BCD     1      22.630  25.340  22.760  1.00  0.00            
ATOM    146  H69 BCD     1      22.420  26.310  21.330  1.00  0.00            
ATOM    147  H70 BCD     1      21.420  27.330  22.970  1.00  0.00            
ATOM    148  C1  DP8     2      14.920  15.960  26.710  1.00  0.00            
ATOM    149  N1  DP8     2      15.550  17.010  25.880  1.00  0.00            
ATOM    150  C2  DP8     2      16.420  16.460  24.830  1.00  0.00            
ATOM    151  C3  DP8     2      16.970  17.640  24.030  1.00  0.00            
ATOM    152  N2  DP8     2      17.620  18.720  24.840  1.00  0.00            
ATOM    153  C4  DP8     2      18.170  19.830  23.970  1.00  0.00            
ATOM    154  C5  DP8     2      19.160  19.300  23.020  1.00  0.00            
ATOM    155  C6  DP8     2      20.510  19.160  23.480  1.00  0.00            
ATOM    156  C7  DP8     2      21.540  19.030  22.450  1.00  0.00            
ATOM    157  C8  DP8     2      21.160  18.740  21.130  1.00  0.00            
ATOM    158  C9  DP8     2      19.810  18.710  20.720  1.00  0.00            
ATOM    159  C10 DP8     2      18.840  19.100  21.690  1.00  0.00            
ATOM    160  C11 DP8     2      18.560  21.110  24.660  1.00  0.00            
ATOM    161  C12 DP8     2      19.410  21.150  25.830  1.00  0.00            
ATOM    162  C13 DP8     2      19.730  22.420  26.360  1.00  0.00            
ATOM    163  C14 DP8     2      19.240  23.600  25.820  1.00  0.00            
ATOM    164  Cl1 DP8     2      19.570  25.150  26.590  1.00  0.00            
ATOM    165  C15 DP8     2      18.330  23.560  24.730  1.00  0.00            
ATOM    166  C16 DP8     2      18.130  22.330  24.120  1.00  0.00            
ATOM    167  C17 DP8     2      16.600  19.210  25.820  1.00  0.00            
ATOM    168  C18 DP8     2      16.220  18.070  26.790  1.00  0.00            
ATOM    169  H1  DP8     2      13.870  16.210  26.920  1.00  0.00            
ATOM    170  H2  DP8     2      14.880  15.040  26.130  1.00  0.00            
ATOM    171  H3  DP8     2      15.450  15.800  27.660  1.00  0.00            
ATOM    172  H4  DP8     2      15.860  15.750  24.210  1.00  0.00            
ATOM    173  H5  DP8     2      17.240  15.940  25.340  1.00  0.00            
ATOM    174  H6  DP8     2      16.060  18.070  23.620  1.00  0.00            
ATOM    175  H7  DP8     2      17.610  17.200  23.260  1.00  0.00            
ATOM    176  H8  DP8     2      18.460  18.330  25.280  1.00  0.00            
ATOM    177  H9  DP8     2      17.250  20.160  23.470  1.00  0.00            
ATOM    178  H10 DP8     2      20.760  19.300  24.520  1.00  0.00            
ATOM    179  H11 DP8     2      22.580  19.050  22.780  1.00  0.00            
ATOM    180  H12 DP8     2      21.890  18.460  20.370  1.00  0.00            
ATOM    181  H13 DP8     2      19.540  18.510  19.690  1.00  0.00            
ATOM    182  H14 DP8     2      17.770  19.010  21.490  1.00  0.00            
ATOM    183  H15 DP8     2      19.840  20.260  26.280  1.00  0.00            
ATOM    184  H16 DP8     2      20.320  22.460  27.270  1.00  0.00            
ATOM    185  H17 DP8     2      17.820  24.450  24.380  1.00  0.00            
ATOM    186  H18 DP8     2      17.490  22.290  23.250  1.00  0.00            
ATOM    187  H19 DP8     2      15.740  19.540  25.240  1.00  0.00            
ATOM    188  H20 DP8     2      17.060  20.090  26.260  1.00  0.00            
ATOM    189  H21 DP8     2      17.140  17.670  27.240  1.00  0.00            
ATOM    190  H22 DP8     2      15.590  18.300  27.650  1.00  0.00            
TER
ENDMDL
MODEL        1
ATOM      1  C1  BCD     1      14.190  45.790  -5.310  1.00  0.00            
ATOM      2  O1  BCD     1      13.560  45.340  -4.180  1.00  0.00            
ATOM      3  C2  BCD     1      14.580  44.590  -6.150  1.00  0.00            
ATOM      4  O2  BCD     1      13.350  44.010  -6.620  1.00  0.00            
ATOM      5  C3  BCD     1      15.390  43.680  -5.300  1.00  0.00            
ATOM      6  O3  BCD     1      15.730  42.580  -6.110  1.00  0.00            
ATOM      7  C4  BCD     1      16.690  44.400  -4.830  1.00  0.00            
ATOM      8  C5  BCD     1      16.320  45.690  -4.070  1.00  0.00            
ATOM      9  O4  BCD     1      15.430  46.470  -4.960  1.00  0.00            
ATOM     10  C6  BCD     1      17.670  46.420  -3.790  1.00  0.00            
ATOM     11  O5  BCD     1      18.500  46.430  -4.970  1.00  0.00            
ATOM     12  H1  BCD     1      13.630  46.490  -5.940  1.00  0.00            
ATOM     13  H2  BCD     1      15.180  44.980  -6.980  1.00  0.00            
ATOM     14  H3  BCD     1      13.670  43.170  -6.970  1.00  0.00            
ATOM     15  H4  BCD     1      14.850  43.400  -4.380  1.00  0.00            
ATOM     16  H5  BCD     1      16.600  42.220  -5.930  1.00  0.00            
ATOM     17  H6  BCD     1      17.350  44.610  -5.680  1.00  0.00            
ATOM     18  H7  BCD     1      15.920  45.410  -3.090  1.00  0.00            
ATOM     19  H8  BCD     1      17.560  47.430  -3.370  1.00  0.00            
ATOM     20  H9  BCD     1      18.210  45.890  -3.000  1.00  0.00            
ATOM     21  H10 BCD     1      19.250  46.960  -4.690  1.00  0.00            
ATOM     22  C7  BCD     1      10.130  45.760  -1.910  1.00  0.00            
ATOM     23  O6  BCD     1      10.650  44.920  -0.890  1.00  0.00            
ATOM     24  C8  BCD     1       9.980  44.990  -3.220  1.00  0.00            
ATOM     25  O7  BCD     1       9.320  43.740  -2.970  1.00  0.00            
ATOM     26  C9  BCD     1      11.280  44.690  -3.910  1.00  0.00            
ATOM     27  O8  BCD     1      10.920  44.270  -5.270  1.00  0.00            
ATOM     28  C10 BCD     1      12.250  45.880  -3.930  1.00  0.00            
ATOM     29  C11 BCD     1      12.260  46.640  -2.650  1.00  0.00            
ATOM     30  O9  BCD     1      10.940  46.850  -2.140  1.00  0.00            
ATOM     31  C12 BCD     1      12.950  47.970  -2.760  1.00  0.00            
ATOM     32  O10 BCD     1      12.330  48.790  -3.770  1.00  0.00            
ATOM     33  H11 BCD     1       9.230  46.240  -1.530  1.00  0.00            
ATOM     34  H12 BCD     1       9.380  45.610  -3.900  1.00  0.00            
ATOM     35  H13 BCD     1       9.000  43.400  -3.810  1.00  0.00            
ATOM     36  H14 BCD     1      11.770  43.840  -3.430  1.00  0.00            
ATOM     37  H15 BCD     1      11.700  44.000  -5.760  1.00  0.00            
ATOM     38  H16 BCD     1      11.930  46.540  -4.750  1.00  0.00            
ATOM     39  H17 BCD     1      12.810  46.180  -1.820  1.00  0.00            
ATOM     40  H18 BCD     1      12.720  48.410  -1.780  1.00  0.00            
ATOM     41  H19 BCD     1      14.020  47.880  -2.970  1.00  0.00            
ATOM     42  H20 BCD     1      12.980  49.380  -4.160  1.00  0.00            
ATOM     43  C13 BCD     1       9.690  44.170   3.120  1.00  0.00            
ATOM     44  O11 BCD     1      10.950  43.600   3.170  1.00  0.00            
ATOM     45  C14 BCD     1       8.840  43.460   2.040  1.00  0.00            
ATOM     46  O12 BCD     1       8.450  42.170   2.390  1.00  0.00            
ATOM     47  C15 BCD     1       9.620  43.460   0.740  1.00  0.00            
ATOM     48  O13 BCD     1       9.000  42.700  -0.320  1.00  0.00            
ATOM     49  C16 BCD     1       9.870  44.920   0.370  1.00  0.00            
ATOM     50  C17 BCD     1      10.630  45.650   1.440  1.00  0.00            
ATOM     51  O14 BCD     1       9.920  45.490   2.770  1.00  0.00            
ATOM     52  C18 BCD     1      10.850  47.140   1.210  1.00  0.00            
ATOM     53  O15 BCD     1      11.720  47.630   2.230  1.00  0.00            
ATOM     54  H21 BCD     1       9.280  44.030   4.130  1.00  0.00            
ATOM     55  H22 BCD     1       7.940  44.090   1.960  1.00  0.00            
ATOM     56  H23 BCD     1       8.070  41.830   1.580  1.00  0.00            
ATOM     57  H24 BCD     1      10.580  42.980   0.950  1.00  0.00            
ATOM     58  H25 BCD     1       9.490  42.830  -1.140  1.00  0.00            
ATOM     59  H26 BCD     1       8.910  45.440   0.290  1.00  0.00            
ATOM     60  H27 BCD     1      11.630  45.190   1.500  1.00  0.00            
ATOM     61  H28 BCD     1      11.280  47.330   0.210  1.00  0.00            
ATOM     62  H29 BCD     1       9.850  47.590   1.210  1.00  0.00            
ATOM     63  H30 BCD     1      11.720  48.590   2.290  1.00  0.00            
ATOM     64  C19 BCD     1      13.140  41.700   5.960  1.00  0.00            
ATOM     65  O16 BCD     1      13.740  40.880   4.950  1.00  0.00            
ATOM     66  C20 BCD     1      11.620  41.420   6.010  1.00  0.00            
ATOM     67  O17 BCD     1      11.510  40.060   6.320  1.00  0.00            
ATOM     68  C21 BCD     1      10.960  41.940   4.780  1.00  0.00            
ATOM     69  O18 BCD     1       9.560  41.770   4.930  1.00  0.00            
ATOM     70  C22 BCD     1      11.420  43.350   4.490  1.00  0.00            
ATOM     71  C23 BCD     1      12.920  43.560   4.440  1.00  0.00            
ATOM     72  O19 BCD     1      13.400  43.130   5.700  1.00  0.00            
ATOM     73  C24 BCD     1      13.140  45.110   4.310  1.00  0.00            
ATOM     74  O20 BCD     1      12.410  45.950   5.220  1.00  0.00            
ATOM     75  H31 BCD     1      13.600  41.470   6.930  1.00  0.00            
ATOM     76  H32 BCD     1      11.310  42.040   6.860  1.00  0.00            
ATOM     77  H33 BCD     1      10.690  39.720   5.950  1.00  0.00            
ATOM     78  H34 BCD     1      11.350  41.240   4.030  1.00  0.00            
ATOM     79  H35 BCD     1       9.110  41.900   4.090  1.00  0.00            
ATOM     80  H36 BCD     1      10.910  44.000   5.220  1.00  0.00            
ATOM     81  H37 BCD     1      13.460  43.070   3.620  1.00  0.00            
ATOM     82  H38 BCD     1      14.210  45.280   4.520  1.00  0.00            
ATOM     83  H39 BCD     1      12.800  45.340   3.290  1.00  0.00            
ATOM     84  H40 BCD     1      12.710  46.820   4.950  1.00  0.00            
ATOM     85  C25 BCD     1      17.140  38.620   4.340  1.00  0.00            
ATOM     86  O21 BCD     1      17.210  39.270   3.070  1.00  0.00            
ATOM     87  C26 BCD     1      15.820  37.860   4.420  1.00  0.00            
ATOM     88  O22 BCD     1      15.820  36.830   3.420  1.00  0.00            
ATOM     89  C27 BCD     1      14.550  38.740   4.390  1.00  0.00            
ATOM     90  O23 BCD     1      13.310  37.920   4.640  1.00  0.00            
ATOM     91  C28 BCD     1      14.680  39.840   5.420  1.00  0.00            
ATOM     92  C29 BCD     1      16.040  40.560   5.350  1.00  0.00            
ATOM     93  O24 BCD     1      17.150  39.590   5.410  1.00  0.00            
ATOM     94  C30 BCD     1      16.280  41.610   6.410  1.00  0.00            
ATOM     95  O25 BCD     1      16.190  41.190   7.720  1.00  0.00            
ATOM     96  H41 BCD     1      17.980  37.940   4.510  1.00  0.00            
ATOM     97  H42 BCD     1      15.760  37.400   5.420  1.00  0.00            
ATOM     98  H43 BCD     1      15.110  36.240   3.710  1.00  0.00            
ATOM     99  H44 BCD     1      14.480  39.180   3.390  1.00  0.00            
ATOM    100  H45 BCD     1      12.600  38.570   4.590  1.00  0.00            
ATOM    101  H46 BCD     1      14.340  39.500   6.410  1.00  0.00            
ATOM    102  H47 BCD     1      16.050  40.940   4.320  1.00  0.00            
ATOM    103  H48 BCD     1      17.270  42.050   6.220  1.00  0.00            
ATOM    104  H49 BCD     1      15.570  42.370   6.080  1.00  0.00            
ATOM    105  H50 BCD     1      16.930  40.580   7.810  1.00  0.00            
ATOM    106  C31 BCD     1      19.270  39.630  -0.450  1.00  0.00            
ATOM    107  O26 BCD     1      18.440  40.780  -0.830  1.00  0.00            
ATOM    108  C32 BCD     1      18.410  38.390  -0.400  1.00  0.00            
ATOM    109  O27 BCD     1      17.640  38.270  -1.630  1.00  0.00            
ATOM    110  C33 BCD     1      17.440  38.490   0.890  1.00  0.00            
ATOM    111  C34 BCD     1      18.200  38.750   2.150  1.00  0.00            
ATOM    112  C35 BCD     1      19.120  39.970   1.910  1.00  0.00            
ATOM    113  O28 BCD     1      19.940  39.790   0.760  1.00  0.00            
ATOM    114  C36 BCD     1      19.870  40.120   3.230  1.00  0.00            
ATOM    115  O29 BCD     1      20.710  39.030   3.390  1.00  0.00            
ATOM    116  O30 BCD     1      16.670  37.280   0.930  1.00  0.00            
ATOM    117  H51 BCD     1      20.100  39.520  -1.170  1.00  0.00            
ATOM    118  H52 BCD     1      19.030  37.480  -0.300  1.00  0.00            
ATOM    119  H53 BCD     1      17.240  37.400  -1.630  1.00  0.00            
ATOM    120  H54 BCD     1      16.820  39.370   0.660  1.00  0.00            
ATOM    121  H55 BCD     1      16.390  37.160   1.840  1.00  0.00            
ATOM    122  H56 BCD     1      18.760  37.880   2.490  1.00  0.00            
ATOM    123  H57 BCD     1      18.620  40.940   1.780  1.00  0.00            
ATOM    124  H58 BCD     1      20.360  41.100   3.210  1.00  0.00            
ATOM    125  H59 BCD     1      19.210  40.070   4.100  1.00  0.00            
ATOM    126  H60 BCD     1      20.860  38.900   4.330  1.00  0.00            
ATOM    127  C37 BCD     1      18.670  43.290  -4.110  1.00  0.00            
ATOM    128  O31 BCD     1      17.270  43.400  -4.000  1.00  0.00            
ATOM    129  C38 BCD     1      19.010  41.850  -4.430  1.00  0.00            
ATOM    130  O32 BCD     1      18.330  41.490  -5.620  1.00  0.00            
ATOM    131  C39 BCD     1      18.580  40.990  -3.200  1.00  0.00            
ATOM    132  O33 BCD     1      19.080  39.590  -3.440  1.00  0.00            
ATOM    133  C40 BCD     1      19.090  41.500  -1.870  1.00  0.00            
ATOM    134  C41 BCD     1      18.790  43.020  -1.700  1.00  0.00            
ATOM    135  O34 BCD     1      19.310  43.670  -2.850  1.00  0.00            
ATOM    136  C42 BCD     1      19.450  43.490  -0.440  1.00  0.00            
ATOM    137  O35 BCD     1      18.890  44.780  -0.120  1.00  0.00            
ATOM    138  H61 BCD     1      19.060  44.000  -4.850  1.00  0.00            
ATOM    139  H62 BCD     1      20.100  41.770  -4.510  1.00  0.00            
ATOM    140  H63 BCD     1      18.580  40.570  -5.720  1.00  0.00            
ATOM    141  H64 BCD     1      17.500  41.160  -3.080  1.00  0.00            
ATOM    142  H65 BCD     1      18.680  39.030  -2.770  1.00  0.00            
ATOM    143  H66 BCD     1      20.180  41.340  -1.840  1.00  0.00            
ATOM    144  H67 BCD     1      17.710  43.030  -1.520  1.00  0.00            
ATOM    145  H68 BCD     1      19.350  42.790   0.400  1.00  0.00            
ATOM    146  H69 BCD     1      20.530  43.460  -0.660  1.00  0.00            
ATOM    147  H70 BCD     1      19.340  45.150   0.640  1.00  0.00            
ATOM    148  C1  DP8     2      14.840  38.430  37.190  1.00  0.00            
ATOM    149  N1  DP8     2      14.880  38.620  38.700  1.00  0.00            
ATOM    150  C2  DP8     2      13.600  38.280  39.380  1.00  0.00            
ATOM    151  C3  DP8     2      13.610  38.490  40.910  1.00  0.00            
ATOM    152  N2  DP8     2      13.900  39.940  41.220  1.00  0.00            
ATOM    153  C4  DP8     2      14.130  40.200  42.720  1.00  0.00            
ATOM    154  C5  DP8     2      13.040  39.570  43.540  1.00  0.00            
ATOM    155  C6  DP8     2      13.250  38.340  44.110  1.00  0.00            
ATOM    156  C7  DP8     2      12.270  37.840  44.960  1.00  0.00            
ATOM    157  C8  DP8     2      11.020  38.400  44.940  1.00  0.00            
ATOM    158  C9  DP8     2      10.720  39.560  44.250  1.00  0.00            
ATOM    159  C10 DP8     2      11.800  40.230  43.670  1.00  0.00            
ATOM    160  C11 DP8     2      14.280  41.630  43.240  1.00  0.00            
ATOM    161  C12 DP8     2      15.050  41.850  44.380  1.00  0.00            
ATOM    162  C13 DP8     2      15.390  43.160  44.800  1.00  0.00            
ATOM    163  C14 DP8     2      14.880  44.220  44.150  1.00  0.00            
ATOM    164  Cl1 DP8     2      15.160  45.860  44.620  1.00  0.00            
ATOM    165  C15 DP8     2      14.090  43.980  43.010  1.00  0.00            
ATOM    166  C16 DP8     2      13.830  42.730  42.480  1.00  0.00            
ATOM    167  C17 DP8     2      15.140  40.390  40.500  1.00  0.00            
ATOM    168  C18 DP8     2      15.070  40.070  38.960  1.00  0.00            
ATOM    169  H1  DP8     2      14.940  37.380  36.870  1.00  0.00            
ATOM    170  H2  DP8     2      13.980  38.990  36.810  1.00  0.00            
ATOM    171  H3  DP8     2      15.720  38.860  36.700  1.00  0.00            
ATOM    172  H4  DP8     2      13.390  37.200  39.330  1.00  0.00            
ATOM    173  H5  DP8     2      12.690  38.750  39.000  1.00  0.00            
ATOM    174  H6  DP8     2      14.450  37.910  41.300  1.00  0.00            
ATOM    175  H7  DP8     2      12.670  38.150  41.350  1.00  0.00            
ATOM    176  H8  DP8     2      13.070  40.480  40.920  1.00  0.00            
ATOM    177  H9  DP8     2      15.060  39.690  42.970  1.00  0.00            
ATOM    178  H10 DP8     2      14.230  37.880  44.040  1.00  0.00            
ATOM    179  H11 DP8     2      12.460  36.900  45.470  1.00  0.00            
ATOM    180  H12 DP8     2      10.250  38.020  45.600  1.00  0.00            
ATOM    181  H13 DP8     2       9.690  39.890  44.340  1.00  0.00            
ATOM    182  H14 DP8     2      11.580  41.200  43.240  1.00  0.00            
ATOM    183  H15 DP8     2      15.480  41.010  44.910  1.00  0.00            
ATOM    184  H16 DP8     2      16.030  43.280  45.680  1.00  0.00            
ATOM    185  H17 DP8     2      13.590  44.790  42.490  1.00  0.00            
ATOM    186  H18 DP8     2      13.260  42.530  41.580  1.00  0.00            
ATOM    187  H19 DP8     2      16.030  39.890  40.890  1.00  0.00            
ATOM    188  H20 DP8     2      15.320  41.450  40.650  1.00  0.00            
ATOM    189  H21 DP8     2      14.310  40.730  38.510  1.00  0.00            
ATOM    190  H22 DP8     2      16.080  40.340  38.630  1.00  0.00            
TER
ENDMDL
MODEL        1
ATOM      1  C1  BCD     1       6.540   5.540  32.300  1.00  0.00            
ATOM      2  O1  BCD     1       7.760   6.280  32.240  1.00  0.00            
ATOM      3  C2  BCD     1       5.440   6.260  33.130  1.00  0.00            
ATOM      4  O2  BCD     1       4.990   7.440  32.510  1.00  0.00            
ATOM      5  C3  BCD     1       5.980   6.620  34.540  1.00  0.00            
ATOM      6  O3  BCD     1       5.080   7.360  35.310  1.00  0.00            
ATOM      7  C4  BCD     1       6.520   5.330  35.230  1.00  0.00            
ATOM      8  C5  BCD     1       7.430   4.530  34.290  1.00  0.00            
ATOM      9  O4  BCD     1       6.820   4.400  33.030  1.00  0.00            
ATOM     10  C6  BCD     1       7.900   3.320  34.960  1.00  0.00            
ATOM     11  O5  BCD     1       8.670   2.650  34.030  1.00  0.00            
ATOM     12  H1  BCD     1       6.160   5.080  31.380  1.00  0.00            
ATOM     13  H2  BCD     1       4.630   5.530  33.270  1.00  0.00            
ATOM     14  H3  BCD     1       5.740   8.000  32.310  1.00  0.00            
ATOM     15  H4  BCD     1       6.870   7.240  34.320  1.00  0.00            
ATOM     16  H5  BCD     1       5.260   8.280  35.090  1.00  0.00            
ATOM     17  H6  BCD     1       5.770   4.560  35.480  1.00  0.00            
ATOM     18  H7  BCD     1       8.350   5.120  34.190  1.00  0.00            
ATOM     19  H8  BCD     1       8.460   3.520  35.880  1.00  0.00            
ATOM     20  H9  BCD     1       7.050   2.680  35.200  1.00  0.00            
ATOM     21  H10 BCD     1       8.170   2.380  33.260  1.00  0.00            
ATOM     22  C7  BCD     1      10.410   7.910  29.520  1.00  0.00            
ATOM     23  O6  BCD     1      11.380   8.170  30.560  1.00  0.00            
ATOM     24  C8  BCD     1       9.150   8.760  29.800  1.00  0.00            
ATOM     25  O7  BCD     1       9.390  10.240  29.810  1.00  0.00            
ATOM     26  C9  BCD     1       8.480   8.300  31.110  1.00  0.00            
ATOM     27  O8  BCD     1       7.210   8.910  31.320  1.00  0.00            
ATOM     28  C10 BCD     1       8.250   6.790  30.960  1.00  0.00            
ATOM     29  C11 BCD     1       9.450   5.980  30.560  1.00  0.00            
ATOM     30  O9  BCD     1      10.050   6.560  29.420  1.00  0.00            
ATOM     31  C12 BCD     1       9.090   4.520  30.290  1.00  0.00            
ATOM     32  O10 BCD     1      10.100   3.710  29.750  1.00  0.00            
ATOM     33  H11 BCD     1      10.800   8.340  28.600  1.00  0.00            
ATOM     34  H12 BCD     1       8.510   8.580  28.920  1.00  0.00            
ATOM     35  H13 BCD     1       9.930  10.380  30.590  1.00  0.00            
ATOM     36  H14 BCD     1       9.190   8.580  31.910  1.00  0.00            
ATOM     37  H15 BCD     1       7.240   9.860  31.270  1.00  0.00            
ATOM     38  H16 BCD     1       7.540   6.590  30.150  1.00  0.00            
ATOM     39  H17 BCD     1      10.240   6.000  31.320  1.00  0.00            
ATOM     40  H18 BCD     1       8.800   4.180  31.300  1.00  0.00            
ATOM     41  H19 BCD     1       8.190   4.570  29.660  1.00  0.00            
ATOM     42  H20 BCD     1      10.380   4.190  28.960  1.00  0.00            
ATOM     43  C13 BCD     1      15.140   9.640  31.470  1.00  0.00            
ATOM     44  O11 BCD     1      15.020   8.790  32.600  1.00  0.00            
ATOM     45  C14 BCD     1      13.970  10.620  31.720  1.00  0.00            
ATOM     46  O12 BCD     1      13.940  11.370  32.970  1.00  0.00            
ATOM     47  C15 BCD     1      12.540   9.910  31.540  1.00  0.00            
ATOM     48  O13 BCD     1      11.440  10.880  31.580  1.00  0.00            
ATOM     49  C16 BCD     1      12.480   9.040  30.300  1.00  0.00            
ATOM     50  C17 BCD     1      13.670   8.180  30.130  1.00  0.00            
ATOM     51  O14 BCD     1      14.920   8.880  30.260  1.00  0.00            
ATOM     52  C18 BCD     1      13.740   7.400  28.890  1.00  0.00            
ATOM     53  O15 BCD     1      13.510   8.190  27.740  1.00  0.00            
ATOM     54  H21 BCD     1      16.130  10.110  31.370  1.00  0.00            
ATOM     55  H22 BCD     1      14.010  11.350  30.900  1.00  0.00            
ATOM     56  H23 BCD     1      13.820  12.290  32.750  1.00  0.00            
ATOM     57  H24 BCD     1      12.440   9.290  32.440  1.00  0.00            
ATOM     58  H25 BCD     1      11.520  11.420  32.370  1.00  0.00            
ATOM     59  H26 BCD     1      12.390   9.670  29.400  1.00  0.00            
ATOM     60  H27 BCD     1      13.650   7.390  30.890  1.00  0.00            
ATOM     61  H28 BCD     1      14.740   6.940  28.830  1.00  0.00            
ATOM     62  H29 BCD     1      13.010   6.580  28.940  1.00  0.00            
ATOM     63  H30 BCD     1      12.830   7.770  27.210  1.00  0.00            
ATOM     64  C19 BCD     1      17.030   6.530  35.230  1.00  0.00            
ATOM     65  O16 BCD     1      15.750   5.920  35.550  1.00  0.00            
ATOM     66  C20 BCD     1      16.960   8.050  35.530  1.00  0.00            
ATOM     67  O17 BCD     1      16.690   8.260  36.950  1.00  0.00            
ATOM     68  C21 BCD     1      15.860   8.650  34.700  1.00  0.00            
ATOM     69  O18 BCD     1      15.620  10.080  34.910  1.00  0.00            
ATOM     70  C22 BCD     1      16.200   8.400  33.210  1.00  0.00            
ATOM     71  C23 BCD     1      16.460   6.880  32.980  1.00  0.00            
ATOM     72  O19 BCD     1      17.460   6.450  33.900  1.00  0.00            
ATOM     73  C24 BCD     1      16.990   6.590  31.600  1.00  0.00            
ATOM     74  O20 BCD     1      17.420   5.180  31.370  1.00  0.00            
ATOM     75  H31 BCD     1      17.850   6.110  35.820  1.00  0.00            
ATOM     76  H32 BCD     1      17.860   8.510  35.110  1.00  0.00            
ATOM     77  H33 BCD     1      17.020   9.160  37.010  1.00  0.00            
ATOM     78  H34 BCD     1      14.920   8.100  34.870  1.00  0.00            
ATOM     79  H35 BCD     1      14.940  10.370  34.300  1.00  0.00            
ATOM     80  H36 BCD     1      17.060   9.050  33.010  1.00  0.00            
ATOM     81  H37 BCD     1      15.500   6.350  33.050  1.00  0.00            
ATOM     82  H38 BCD     1      16.120   6.820  30.970  1.00  0.00            
ATOM     83  H39 BCD     1      17.770   7.280  31.250  1.00  0.00            
ATOM     84  H40 BCD     1      18.050   5.050  32.090  1.00  0.00            
ATOM     85  C25 BCD     1      14.350   2.700  37.960  1.00  0.00            
ATOM     86  O21 BCD     1      13.040   3.220  38.060  1.00  0.00            
ATOM     87  C26 BCD     1      15.430   3.650  38.500  1.00  0.00            
ATOM     88  O22 BCD     1      15.260   3.820  39.860  1.00  0.00            
ATOM     89  C27 BCD     1      15.570   4.990  37.830  1.00  0.00            
ATOM     90  O23 BCD     1      16.720   5.700  38.340  1.00  0.00            
ATOM     91  C28 BCD     1      15.760   4.680  36.300  1.00  0.00            
ATOM     92  C29 BCD     1      14.700   3.710  35.770  1.00  0.00            
ATOM     93  O24 BCD     1      14.690   2.470  36.640  1.00  0.00            
ATOM     94  C30 BCD     1      14.930   3.230  34.310  1.00  0.00            
ATOM     95  O25 BCD     1      16.190   2.640  34.280  1.00  0.00            
ATOM     96  H41 BCD     1      14.430   1.750  38.490  1.00  0.00            
ATOM     97  H42 BCD     1      16.400   3.260  38.160  1.00  0.00            
ATOM     98  H43 BCD     1      15.790   4.550  40.200  1.00  0.00            
ATOM     99  H44 BCD     1      14.670   5.610  37.980  1.00  0.00            
ATOM    100  H45 BCD     1      16.830   6.510  37.840  1.00  0.00            
ATOM    101  H46 BCD     1      16.730   4.170  36.170  1.00  0.00            
ATOM    102  H47 BCD     1      13.700   4.140  35.910  1.00  0.00            
ATOM    103  H48 BCD     1      14.250   2.400  34.060  1.00  0.00            
ATOM    104  H49 BCD     1      14.850   4.050  33.590  1.00  0.00            
ATOM    105  H50 BCD     1      16.480   2.390  33.400  1.00  0.00            
ATOM    106  C31 BCD     1       9.400   2.380  39.990  1.00  0.00            
ATOM    107  O26 BCD     1       9.200   3.840  40.050  1.00  0.00            
ATOM    108  C32 BCD     1      10.700   2.240  40.850  1.00  0.00            
ATOM    109  O27 BCD     1      10.510   2.630  42.210  1.00  0.00            
ATOM    110  C33 BCD     1      11.930   2.850  40.160  1.00  0.00            
ATOM    111  C34 BCD     1      12.100   2.400  38.760  1.00  0.00            
ATOM    112  C35 BCD     1      10.790   2.570  38.020  1.00  0.00            
ATOM    113  O28 BCD     1       9.740   1.900  38.710  1.00  0.00            
ATOM    114  C36 BCD     1      10.920   2.020  36.560  1.00  0.00            
ATOM    115  O29 BCD     1      11.320   0.680  36.470  1.00  0.00            
ATOM    116  O30 BCD     1      13.070   2.490  40.920  1.00  0.00            
ATOM    117  H51 BCD     1       8.520   1.850  40.370  1.00  0.00            
ATOM    118  H52 BCD     1      10.930   1.160  40.840  1.00  0.00            
ATOM    119  H53 BCD     1      10.680   1.850  42.750  1.00  0.00            
ATOM    120  H54 BCD     1      11.730   3.930  40.170  1.00  0.00            
ATOM    121  H55 BCD     1      13.850   2.850  40.500  1.00  0.00            
ATOM    122  H56 BCD     1      12.370   1.330  38.730  1.00  0.00            
ATOM    123  H57 BCD     1      10.470   3.620  38.050  1.00  0.00            
ATOM    124  H58 BCD     1       9.980   2.180  36.020  1.00  0.00            
ATOM    125  H59 BCD     1      11.680   2.710  36.160  1.00  0.00            
ATOM    126  H60 BCD     1      11.340   0.480  35.530  1.00  0.00            
ATOM    127  C37 BCD     1       6.320   5.640  37.550  1.00  0.00            
ATOM    128  O31 BCD     1       7.210   5.600  36.380  1.00  0.00            
ATOM    129  C38 BCD     1       6.940   6.440  38.650  1.00  0.00            
ATOM    130  O32 BCD     1       7.300   7.760  38.240  1.00  0.00            
ATOM    131  C39 BCD     1       8.150   5.800  39.270  1.00  0.00            
ATOM    132  O33 BCD     1       8.510   6.670  40.400  1.00  0.00            
ATOM    133  C40 BCD     1       7.890   4.370  39.680  1.00  0.00            
ATOM    134  C41 BCD     1       7.150   3.560  38.560  1.00  0.00            
ATOM    135  O34 BCD     1       6.060   4.300  38.010  1.00  0.00            
ATOM    136  C42 BCD     1       6.560   2.250  38.950  1.00  0.00            
ATOM    137  O35 BCD     1       5.500   2.300  39.860  1.00  0.00            
ATOM    138  H61 BCD     1       5.360   6.110  37.310  1.00  0.00            
ATOM    139  H62 BCD     1       6.120   6.490  39.370  1.00  0.00            
ATOM    140  H63 BCD     1       6.660   8.130  37.630  1.00  0.00            
ATOM    141  H64 BCD     1       8.910   5.810  38.470  1.00  0.00            
ATOM    142  H65 BCD     1       8.360   7.560  40.070  1.00  0.00            
ATOM    143  H66 BCD     1       7.240   4.350  40.570  1.00  0.00            
ATOM    144  H67 BCD     1       7.830   3.330  37.730  1.00  0.00            
ATOM    145  H68 BCD     1       6.200   1.840  38.000  1.00  0.00            
ATOM    146  H69 BCD     1       7.160   1.430  39.370  1.00  0.00            
ATOM    147  H70 BCD     1       5.190   1.410  40.020  1.00  0.00            
ATOM    148  C1  DP8     2       7.190  11.920  36.210  1.00  0.00            
ATOM    149  N1  DP8     2       8.170  10.870  36.480  1.00  0.00            
ATOM    150  C2  DP8     2       9.100  11.200  37.580  1.00  0.00            
ATOM    151  C3  DP8     2       9.850   9.890  37.980  1.00  0.00            
ATOM    152  N2  DP8     2      10.470   9.200  36.760  1.00  0.00            
ATOM    153  C4  DP8     2      11.000   7.790  37.160  1.00  0.00            
ATOM    154  C5  DP8     2      12.070   7.640  38.160  1.00  0.00            
ATOM    155  C6  DP8     2      13.040   8.640  38.270  1.00  0.00            
ATOM    156  C7  DP8     2      14.120   8.470  39.120  1.00  0.00            
ATOM    157  C8  DP8     2      14.140   7.410  40.030  1.00  0.00            
ATOM    158  C9  DP8     2      13.110   6.450  40.000  1.00  0.00            
ATOM    159  C10 DP8     2      12.070   6.600  39.100  1.00  0.00            
ATOM    160  C11 DP8     2      11.440   6.950  35.960  1.00  0.00            
ATOM    161  C12 DP8     2      12.160   7.570  34.960  1.00  0.00            
ATOM    162  C13 DP8     2      12.500   6.870  33.840  1.00  0.00            
ATOM    163  C14 DP8     2      12.040   5.570  33.610  1.00  0.00            
ATOM    164  Cl1 DP8     2      12.480   4.760  32.130  1.00  0.00            
ATOM    165  C15 DP8     2      11.270   4.960  34.630  1.00  0.00            
ATOM    166  C16 DP8     2      10.950   5.650  35.800  1.00  0.00            
ATOM    167  C17 DP8     2       9.340   8.940  35.750  1.00  0.00            
ATOM    168  C18 DP8     2       8.690  10.220  35.270  1.00  0.00            
ATOM    169  H1  DP8     2       6.820  11.850  35.190  1.00  0.00            
ATOM    170  H2  DP8     2       6.340  12.120  36.880  1.00  0.00            
ATOM    171  H3  DP8     2       7.700  12.890  36.100  1.00  0.00            
ATOM    172  H4  DP8     2       8.470  11.560  38.410  1.00  0.00            
ATOM    173  H5  DP8     2       9.880  11.930  37.320  1.00  0.00            
ATOM    174  H6  DP8     2       9.100   9.170  38.300  1.00  0.00            
ATOM    175  H7  DP8     2      10.590  10.060  38.760  1.00  0.00            
ATOM    176  H8  DP8     2      11.210   9.800  36.390  1.00  0.00            
ATOM    177  H9  DP8     2      10.160   7.240  37.590  1.00  0.00            
ATOM    178  H10 DP8     2      13.070   9.420  37.510  1.00  0.00            
ATOM    179  H11 DP8     2      14.990   9.130  39.090  1.00  0.00            
ATOM    180  H12 DP8     2      15.010   7.400  40.670  1.00  0.00            
ATOM    181  H13 DP8     2      13.120   5.640  40.720  1.00  0.00            
ATOM    182  H14 DP8     2      11.360   5.800  38.930  1.00  0.00            
ATOM    183  H15 DP8     2      12.460   8.610  35.000  1.00  0.00            
ATOM    184  H16 DP8     2      13.050   7.350  33.040  1.00  0.00            
ATOM    185  H17 DP8     2      10.880   3.950  34.550  1.00  0.00            
ATOM    186  H18 DP8     2      10.360   5.270  36.630  1.00  0.00            
ATOM    187  H19 DP8     2       8.630   8.260  36.230  1.00  0.00            
ATOM    188  H20 DP8     2       9.940   8.420  35.000  1.00  0.00            
ATOM    189  H21 DP8     2       9.480  10.850  34.830  1.00  0.00            
ATOM    190  H22 DP8     2       7.970   9.980  34.480  1.00  0.00            
TER
ENDMDL
MODEL        1
ATOM      1  C1  BCD     1      13.500   9.230  32.710  1.00  0.00            
ATOM      2  O1  BCD     1      14.720   9.390  31.860  1.00  0.00            
ATOM      3  C2  BCD     1      13.210  10.440  33.530  1.00  0.00            
ATOM      4  O2  BCD     1      12.930  11.540  32.690  1.00  0.00            
ATOM      5  C3  BCD     1      14.360  10.740  34.470  1.00  0.00            
ATOM      6  O3  BCD     1      14.100  11.850  35.320  1.00  0.00            
ATOM      7  C4  BCD     1      14.760   9.590  35.410  1.00  0.00            
ATOM      8  C5  BCD     1      14.810   8.310  34.590  1.00  0.00            
ATOM      9  O4  BCD     1      13.650   8.220  33.720  1.00  0.00            
ATOM     10  C6  BCD     1      14.960   7.080  35.440  1.00  0.00            
ATOM     11  O5  BCD     1      13.770   6.870  36.310  1.00  0.00            
ATOM     12  H1  BCD     1      12.650   8.940  32.080  1.00  0.00            
ATOM     13  H2  BCD     1      12.310  10.240  34.120  1.00  0.00            
ATOM     14  H3  BCD     1      12.130  11.380  32.180  1.00  0.00            
ATOM     15  H4  BCD     1      15.240  10.960  33.850  1.00  0.00            
ATOM     16  H5  BCD     1      13.670  12.570  34.850  1.00  0.00            
ATOM     17  H6  BCD     1      13.960   9.490  36.150  1.00  0.00            
ATOM     18  H7  BCD     1      15.670   8.400  33.910  1.00  0.00            
ATOM     19  H8  BCD     1      14.950   6.300  34.670  1.00  0.00            
ATOM     20  H9  BCD     1      15.880   7.020  36.040  1.00  0.00            
ATOM     21  H10 BCD     1      13.910   6.080  36.840  1.00  0.00            
ATOM     22  C7  BCD     1      16.360   7.940  28.460  1.00  0.00            
ATOM     23  O6  BCD     1      17.520   7.820  29.240  1.00  0.00            
ATOM     24  C8  BCD     1      15.930   9.350  28.380  1.00  0.00            
ATOM     25  O7  BCD     1      17.060  10.110  27.770  1.00  0.00            
ATOM     26  C9  BCD     1      15.610   9.940  29.750  1.00  0.00            
ATOM     27  O8  BCD     1      14.900  11.220  29.510  1.00  0.00            
ATOM     28  C10 BCD     1      14.670   9.030  30.490  1.00  0.00            
ATOM     29  C11 BCD     1      15.000   7.520  30.360  1.00  0.00            
ATOM     30  O9  BCD     1      15.320   7.130  28.980  1.00  0.00            
ATOM     31  C12 BCD     1      13.880   6.590  30.770  1.00  0.00            
ATOM     32  O10 BCD     1      12.680   6.920  30.110  1.00  0.00            
ATOM     33  H11 BCD     1      16.540   7.570  27.450  1.00  0.00            
ATOM     34  H12 BCD     1      15.090   9.480  27.690  1.00  0.00            
ATOM     35  H13 BCD     1      16.760  11.020  27.670  1.00  0.00            
ATOM     36  H14 BCD     1      16.500  10.050  30.380  1.00  0.00            
ATOM     37  H15 BCD     1      15.500  11.740  28.970  1.00  0.00            
ATOM     38  H16 BCD     1      13.630   9.160  30.150  1.00  0.00            
ATOM     39  H17 BCD     1      15.870   7.380  31.030  1.00  0.00            
ATOM     40  H18 BCD     1      14.130   5.540  30.590  1.00  0.00            
ATOM     41  H19 BCD     1      13.690   6.540  31.850  1.00  0.00            
ATOM     42  H20 BCD     1      12.840   6.790  29.170  1.00  0.00            
ATOM     43  C13 BCD     1      21.280   6.080  28.920  1.00  0.00            
ATOM     44  O11 BCD     1      21.980   7.030  29.830  1.00  0.00            
ATOM     45  C14 BCD     1      20.730   6.710  27.650  1.00  0.00            
ATOM     46  O12 BCD     1      21.670   7.440  26.900  1.00  0.00            
ATOM     47  C15 BCD     1      19.550   7.620  27.890  1.00  0.00            
ATOM     48  O13 BCD     1      19.060   8.200  26.650  1.00  0.00            
ATOM     49  C16 BCD     1      18.470   6.890  28.750  1.00  0.00            
ATOM     50  C17 BCD     1      19.000   6.190  29.990  1.00  0.00            
ATOM     51  O14 BCD     1      20.170   5.410  29.680  1.00  0.00            
ATOM     52  C18 BCD     1      18.040   5.220  30.580  1.00  0.00            
ATOM     53  O15 BCD     1      17.600   4.270  29.540  1.00  0.00            
ATOM     54  H21 BCD     1      21.980   5.280  28.650  1.00  0.00            
ATOM     55  H22 BCD     1      20.390   5.870  27.030  1.00  0.00            
ATOM     56  H23 BCD     1      21.160   7.770  26.160  1.00  0.00            
ATOM     57  H24 BCD     1      19.880   8.420  28.550  1.00  0.00            
ATOM     58  H25 BCD     1      18.600   9.000  26.920  1.00  0.00            
ATOM     59  H26 BCD     1      17.940   6.200  28.080  1.00  0.00            
ATOM     60  H27 BCD     1      19.340   7.000  30.650  1.00  0.00            
ATOM     61  H28 BCD     1      18.410   4.690  31.470  1.00  0.00            
ATOM     62  H29 BCD     1      17.120   5.730  30.900  1.00  0.00            
ATOM     63  H30 BCD     1      16.940   3.710  29.970  1.00  0.00            
ATOM     64  C19 BCD     1      25.600   8.420  30.880  1.00  0.00            
ATOM     65  O16 BCD     1      24.930   9.200  31.810  1.00  0.00            
ATOM     66  C20 BCD     1      25.260   8.910  29.480  1.00  0.00            
ATOM     67  O17 BCD     1      25.680  10.260  29.300  1.00  0.00            
ATOM     68  C21 BCD     1      23.760   8.720  29.370  1.00  0.00            
ATOM     69  O18 BCD     1      23.370   8.950  28.020  1.00  0.00            
ATOM     70  C22 BCD     1      23.400   7.210  29.690  1.00  0.00            
ATOM     71  C23 BCD     1      24.010   6.630  30.920  1.00  0.00            
ATOM     72  O19 BCD     1      25.430   6.980  31.010  1.00  0.00            
ATOM     73  C24 BCD     1      23.900   5.120  30.890  1.00  0.00            
ATOM     74  O20 BCD     1      24.590   4.600  29.790  1.00  0.00            
ATOM     75  H31 BCD     1      26.690   8.510  30.900  1.00  0.00            
ATOM     76  H32 BCD     1      25.660   8.210  28.740  1.00  0.00            
ATOM     77  H33 BCD     1      26.630  10.260  29.190  1.00  0.00            
ATOM     78  H34 BCD     1      23.250   9.460  30.010  1.00  0.00            
ATOM     79  H35 BCD     1      22.630   8.370  27.820  1.00  0.00            
ATOM     80  H36 BCD     1      23.840   6.640  28.860  1.00  0.00            
ATOM     81  H37 BCD     1      23.480   6.970  31.820  1.00  0.00            
ATOM     82  H38 BCD     1      24.400   4.680  31.760  1.00  0.00            
ATOM     83  H39 BCD     1      22.920   4.620  30.850  1.00  0.00            
ATOM     84  H40 BCD     1      24.550   3.640  29.860  1.00  0.00            
ATOM     85  C25 BCD     1      25.350  11.480  35.190  1.00  0.00            
ATOM     86  O21 BCD     1      24.070  11.110  35.510  1.00  0.00            
ATOM     87  C26 BCD     1      25.360  12.200  33.890  1.00  0.00            
ATOM     88  O22 BCD     1      24.730  13.520  34.070  1.00  0.00            
ATOM     89  C27 BCD     1      24.820  11.330  32.760  1.00  0.00            
ATOM     90  O23 BCD     1      24.790  11.910  31.410  1.00  0.00            
ATOM     91  C28 BCD     1      25.620  10.030  32.790  1.00  0.00            
ATOM     92  C29 BCD     1      25.850   9.380  34.200  1.00  0.00            
ATOM     93  O24 BCD     1      26.220  10.340  35.150  1.00  0.00            
ATOM     94  C30 BCD     1      27.030   8.340  34.210  1.00  0.00            
ATOM     95  O25 BCD     1      27.390   7.680  35.420  1.00  0.00            
ATOM     96  H41 BCD     1      25.700  12.230  35.920  1.00  0.00            
ATOM     97  H42 BCD     1      26.430  12.360  33.720  1.00  0.00            
ATOM     98  H43 BCD     1      25.330  14.220  33.790  1.00  0.00            
ATOM     99  H44 BCD     1      23.760  11.100  32.970  1.00  0.00            
ATOM    100  H45 BCD     1      24.960  11.270  30.710  1.00  0.00            
ATOM    101  H46 BCD     1      26.600  10.290  32.370  1.00  0.00            
ATOM    102  H47 BCD     1      24.990   8.890  34.680  1.00  0.00            
ATOM    103  H48 BCD     1      26.770   7.490  33.570  1.00  0.00            
ATOM    104  H49 BCD     1      27.880   8.900  33.780  1.00  0.00            
ATOM    105  H50 BCD     1      26.560   7.300  35.750  1.00  0.00            
ATOM    106  C31 BCD     1      21.180  11.230  38.360  1.00  0.00            
ATOM    107  O26 BCD     1      20.230  10.920  37.320  1.00  0.00            
ATOM    108  C32 BCD     1      21.830  12.540  38.070  1.00  0.00            
ATOM    109  O27 BCD     1      20.750  13.490  38.060  1.00  0.00            
ATOM    110  C33 BCD     1      22.650  12.440  36.800  1.00  0.00            
ATOM    111  C34 BCD     1      23.610  11.240  36.850  1.00  0.00            
ATOM    112  C35 BCD     1      22.900   9.940  37.170  1.00  0.00            
ATOM    113  O28 BCD     1      22.160  10.240  38.420  1.00  0.00            
ATOM    114  C36 BCD     1      23.840   8.790  37.430  1.00  0.00
[truncated: 1,855,444 more chars]
