# Supplementary material for: Achieving Chemical Accuracy in Cyclodextrin Host–Guest Binding via Integrative Atomistic Modelling
Source: Adv Sci (Weinh). 2025 Dec 14;13(10):e19782. doi: 10.1002/advs.202519782 (PMC12915143; doi:10.1002/advs.202519782)
Supplement: Supplementary file 1 — Supporting Information [file ADVS-13-e19782-s003.zip › all_poses/BCD.DP9.pdb]

MODEL        1
ATOM      1  C1  BCD     1      35.920  25.400  31.530  1.00  0.00            
ATOM      2  O1  BCD     1      34.780  24.780  32.070  1.00  0.00            
ATOM      3  C2  BCD     1      35.480  26.200  30.270  1.00  0.00            
ATOM      4  O2  BCD     1      34.500  27.210  30.610  1.00  0.00            
ATOM      5  C3  BCD     1      35.030  25.180  29.200  1.00  0.00            
ATOM      6  O3  BCD     1      35.090  25.860  27.910  1.00  0.00            
ATOM      7  C4  BCD     1      35.980  23.890  29.050  1.00  0.00            
ATOM      8  C5  BCD     1      36.460  23.350  30.410  1.00  0.00            
ATOM      9  O4  BCD     1      36.920  24.490  31.180  1.00  0.00            
ATOM     10  C6  BCD     1      37.570  22.310  30.300  1.00  0.00            
ATOM     11  O5  BCD     1      38.500  22.820  29.440  1.00  0.00            
ATOM     12  H1  BCD     1      36.360  26.060  32.270  1.00  0.00            
ATOM     13  H2  BCD     1      36.440  26.600  29.910  1.00  0.00            
ATOM     14  H3  BCD     1      33.630  26.810  30.640  1.00  0.00            
ATOM     15  H4  BCD     1      33.970  24.950  29.360  1.00  0.00            
ATOM     16  H5  BCD     1      35.240  26.810  27.980  1.00  0.00            
ATOM     17  H6  BCD     1      36.850  24.140  28.420  1.00  0.00            
ATOM     18  H7  BCD     1      35.550  22.960  30.890  1.00  0.00            
ATOM     19  H8  BCD     1      38.080  22.180  31.270  1.00  0.00            
ATOM     20  H9  BCD     1      37.150  21.380  29.910  1.00  0.00            
ATOM     21  H10 BCD     1      38.860  23.600  29.880  1.00  0.00            
ATOM     22  C7  BCD     1      33.580  23.690  35.850  1.00  0.00            
ATOM     23  O6  BCD     1      33.310  22.480  35.290  1.00  0.00            
ATOM     24  C8  BCD     1      32.810  24.820  35.200  1.00  0.00            
ATOM     25  O7  BCD     1      31.420  24.630  35.500  1.00  0.00            
ATOM     26  C9  BCD     1      33.080  24.930  33.690  1.00  0.00            
ATOM     27  O8  BCD     1      32.300  25.970  33.050  1.00  0.00            
ATOM     28  C10 BCD     1      34.540  25.030  33.480  1.00  0.00            
ATOM     29  C11 BCD     1      35.390  24.090  34.310  1.00  0.00            
ATOM     30  O9  BCD     1      34.930  23.970  35.650  1.00  0.00            
ATOM     31  C12 BCD     1      36.850  24.380  34.430  1.00  0.00            
ATOM     32  O10 BCD     1      37.070  25.780  34.730  1.00  0.00            
ATOM     33  H11 BCD     1      33.430  23.720  36.940  1.00  0.00            
ATOM     34  H12 BCD     1      33.200  25.730  35.680  1.00  0.00            
ATOM     35  H13 BCD     1      30.990  25.330  34.990  1.00  0.00            
ATOM     36  H14 BCD     1      32.720  23.960  33.310  1.00  0.00            
ATOM     37  H15 BCD     1      32.370  25.850  32.100  1.00  0.00            
ATOM     38  H16 BCD     1      34.790  26.060  33.760  1.00  0.00            
ATOM     39  H17 BCD     1      35.320  23.080  33.890  1.00  0.00            
ATOM     40  H18 BCD     1      37.430  23.750  35.120  1.00  0.00            
ATOM     41  H19 BCD     1      37.380  24.190  33.490  1.00  0.00            
ATOM     42  H20 BCD     1      36.650  26.010  35.570  1.00  0.00            
ATOM     43  C13 BCD     1      32.290  18.930  36.870  1.00  0.00            
ATOM     44  O11 BCD     1      31.800  18.430  35.600  1.00  0.00            
ATOM     45  C14 BCD     1      31.400  20.080  37.340  1.00  0.00            
ATOM     46  O12 BCD     1      30.050  19.560  37.290  1.00  0.00            
ATOM     47  C15 BCD     1      31.670  21.310  36.450  1.00  0.00            
ATOM     48  O13 BCD     1      30.960  22.460  36.940  1.00  0.00            
ATOM     49  C16 BCD     1      33.170  21.520  36.300  1.00  0.00            
ATOM     50  C17 BCD     1      34.040  20.280  36.020  1.00  0.00            
ATOM     51  O14 BCD     1      33.710  19.190  36.910  1.00  0.00            
ATOM     52  C18 BCD     1      35.540  20.650  36.260  1.00  0.00            
ATOM     53  O15 BCD     1      35.890  20.770  37.700  1.00  0.00            
ATOM     54  H21 BCD     1      32.140  18.120  37.600  1.00  0.00            
ATOM     55  H22 BCD     1      31.690  20.430  38.340  1.00  0.00            
ATOM     56  H23 BCD     1      29.420  20.260  37.070  1.00  0.00            
ATOM     57  H24 BCD     1      31.240  21.070  35.460  1.00  0.00            
ATOM     58  H25 BCD     1      31.040  23.120  36.250  1.00  0.00            
ATOM     59  H26 BCD     1      33.570  21.840  37.270  1.00  0.00            
ATOM     60  H27 BCD     1      33.970  19.910  34.990  1.00  0.00            
ATOM     61  H28 BCD     1      36.260  20.000  35.760  1.00  0.00            
ATOM     62  H29 BCD     1      35.710  21.690  35.950  1.00  0.00            
ATOM     63  H30 BCD     1      35.610  20.010  38.210  1.00  0.00            
ATOM     64  C19 BCD     1      30.910  14.870  33.690  1.00  0.00            
ATOM     65  O16 BCD     1      30.710  15.610  32.450  1.00  0.00            
ATOM     66  C20 BCD     1      29.920  15.400  34.710  1.00  0.00            
ATOM     67  O17 BCD     1      28.590  15.240  34.210  1.00  0.00            
ATOM     68  C21 BCD     1      30.210  16.880  35.110  1.00  0.00            
ATOM     69  O18 BCD     1      29.430  17.150  36.290  1.00  0.00            
ATOM     70  C22 BCD     1      31.580  17.070  35.500  1.00  0.00            
ATOM     71  C23 BCD     1      32.550  16.550  34.450  1.00  0.00            
ATOM     72  O19 BCD     1      32.200  15.190  34.110  1.00  0.00            
ATOM     73  C24 BCD     1      34.030  16.580  34.820  1.00  0.00            
ATOM     74  O20 BCD     1      34.240  15.720  35.910  1.00  0.00            
ATOM     75  H31 BCD     1      30.820  13.800  33.510  1.00  0.00            
ATOM     76  H32 BCD     1      29.910  14.660  35.530  1.00  0.00            
ATOM     77  H33 BCD     1      28.040  15.870  34.680  1.00  0.00            
ATOM     78  H34 BCD     1      29.950  17.540  34.270  1.00  0.00            
ATOM     79  H35 BCD     1      29.670  18.020  36.620  1.00  0.00            
ATOM     80  H36 BCD     1      31.690  16.620  36.490  1.00  0.00            
ATOM     81  H37 BCD     1      32.440  17.250  33.610  1.00  0.00            
ATOM     82  H38 BCD     1      34.640  16.160  34.020  1.00  0.00            
ATOM     83  H39 BCD     1      34.320  17.620  35.030  1.00  0.00            
ATOM     84  H40 BCD     1      34.040  14.850  35.540  1.00  0.00            
ATOM     85  C25 BCD     1      30.170  14.760  28.310  1.00  0.00            
ATOM     86  O21 BCD     1      29.800  16.100  28.140  1.00  0.00            
ATOM     87  C26 BCD     1      29.170  14.100  29.310  1.00  0.00            
ATOM     88  O22 BCD     1      27.850  14.080  28.710  1.00  0.00            
ATOM     89  C27 BCD     1      29.190  14.830  30.760  1.00  0.00            
ATOM     90  O23 BCD     1      28.260  14.330  31.670  1.00  0.00            
ATOM     91  C28 BCD     1      30.590  14.810  31.240  1.00  0.00            
ATOM     92  C29 BCD     1      31.530  15.370  30.240  1.00  0.00            
ATOM     93  O24 BCD     1      31.350  14.650  28.990  1.00  0.00            
ATOM     94  C30 BCD     1      33.010  15.230  30.710  1.00  0.00            
ATOM     95  O25 BCD     1      33.390  13.920  30.970  1.00  0.00            
ATOM     96  H41 BCD     1      30.230  14.310  27.320  1.00  0.00            
ATOM     97  H42 BCD     1      29.460  13.050  29.510  1.00  0.00            
ATOM     98  H43 BCD     1      27.210  13.890  29.400  1.00  0.00            
ATOM     99  H44 BCD     1      28.890  15.860  30.530  1.00  0.00            
ATOM    100  H45 BCD     1      28.380  14.840  32.480  1.00  0.00            
ATOM    101  H46 BCD     1      30.880  13.760  31.390  1.00  0.00            
ATOM    102  H47 BCD     1      31.370  16.440  30.090  1.00  0.00            
ATOM    103  H48 BCD     1      33.660  15.620  29.910  1.00  0.00            
ATOM    104  H49 BCD     1      33.140  15.890  31.580  1.00  0.00            
ATOM    105  H50 BCD     1      33.290  13.520  30.100  1.00  0.00            
ATOM    106  C31 BCD     1      31.600  19.290  26.170  1.00  0.00            
ATOM    107  O26 BCD     1      32.320  19.780  27.310  1.00  0.00            
ATOM    108  C32 BCD     1      30.130  19.330  26.230  1.00  0.00            
ATOM    109  O27 BCD     1      29.750  20.700  26.540  1.00  0.00            
ATOM    110  C33 BCD     1      29.530  18.280  27.160  1.00  0.00            
ATOM    111  C34 BCD     1      30.120  16.830  26.960  1.00  0.00            
ATOM    112  C35 BCD     1      31.590  16.890  26.680  1.00  0.00            
ATOM    113  O28 BCD     1      31.980  17.970  25.850  1.00  0.00            
ATOM    114  C36 BCD     1      32.130  15.580  26.000  1.00  0.00            
ATOM    115  O29 BCD     1      31.440  15.120  24.830  1.00  0.00            
ATOM    116  O30 BCD     1      28.130  18.260  27.040  1.00  0.00            
ATOM    117  H51 BCD     1      31.960  19.830  25.290  1.00  0.00            
ATOM    118  H52 BCD     1      29.810  19.050  25.220  1.00  0.00            
ATOM    119  H53 BCD     1      28.930  20.580  27.020  1.00  0.00            
ATOM    120  H54 BCD     1      29.790  18.610  28.180  1.00  0.00            
ATOM    121  H55 BCD     1      27.770  17.700  27.730  1.00  0.00            
ATOM    122  H56 BCD     1      29.590  16.400  26.090  1.00  0.00            
ATOM    123  H57 BCD     1      32.140  17.010  27.620  1.00  0.00            
ATOM    124  H58 BCD     1      33.120  15.820  25.600  1.00  0.00            
ATOM    125  H59 BCD     1      32.290  14.730  26.690  1.00  0.00            
ATOM    126  H60 BCD     1      30.880  14.400  25.110  1.00  0.00            
ATOM    127  C37 BCD     1      35.620  22.170  27.360  1.00  0.00            
ATOM    128  O31 BCD     1      35.120  22.930  28.430  1.00  0.00            
ATOM    129  C38 BCD     1      34.670  22.380  26.150  1.00  0.00            
ATOM    130  O32 BCD     1      34.540  23.730  25.750  1.00  0.00            
ATOM    131  C39 BCD     1      33.310  21.800  26.570  1.00  0.00            
ATOM    132  O33 BCD     1      32.230  22.050  25.660  1.00  0.00            
ATOM    133  C40 BCD     1      33.540  20.370  26.870  1.00  0.00            
ATOM    134  C41 BCD     1      34.520  20.150  28.030  1.00  0.00            
ATOM    135  O34 BCD     1      35.750  20.840  27.760  1.00  0.00            
ATOM    136  C42 BCD     1      34.770  18.700  28.170  1.00  0.00            
ATOM    137  O35 BCD     1      35.310  18.120  27.020  1.00  0.00            
ATOM    138  H61 BCD     1      36.540  22.590  26.950  1.00  0.00            
ATOM    139  H62 BCD     1      35.060  21.780  25.320  1.00  0.00            
ATOM    140  H63 BCD     1      34.820  24.250  26.510  1.00  0.00            
ATOM    141  H64 BCD     1      33.030  22.290  27.510  1.00  0.00            
ATOM    142  H65 BCD     1      31.390  21.890  26.100  1.00  0.00            
ATOM    143  H66 BCD     1      33.880  19.830  25.980  1.00  0.00            
ATOM    144  H67 BCD     1      34.120  20.530  28.980  1.00  0.00            
ATOM    145  H68 BCD     1      35.450  18.580  29.020  1.00  0.00            
ATOM    146  H69 BCD     1      33.760  18.320  28.390  1.00  0.00            
ATOM    147  H70 BCD     1      36.240  18.100  27.270  1.00  0.00            
ATOM    148  C1  DP9     2      31.980  22.820  30.730  1.00  0.00            
ATOM    149  N1  DP9     2      31.110  21.930  31.600  1.00  0.00            
ATOM    150  C2  DP9     2      30.920  20.550  31.280  1.00  0.00            
ATOM    151  C3  DP9     2      32.080  19.580  31.420  1.00  0.00            
ATOM    152  O1  DP9     2      32.100  18.490  30.850  1.00  0.00            
ATOM    153  N2  DP9     2      33.130  20.060  32.170  1.00  0.00            
ATOM    154  C4  DP9     2      34.500  19.680  32.220  1.00  0.00            
ATOM    155  C5  DP9     2      35.060  18.490  31.800  1.00  0.00            
ATOM    156  C6  DP9     2      36.500  18.350  31.850  1.00  0.00            
ATOM    157  C7  DP9     2      37.230  19.390  32.410  1.00  0.00            
ATOM    158  C8  DP9     2      36.570  20.510  32.840  1.00  0.00            
ATOM    159  N3  DP9     2      35.260  20.670  32.670  1.00  0.00            
ATOM    160  C9  DP9     2      29.670  20.170  30.790  1.00  0.00            
ATOM    161  O2  DP9     2      29.440  18.870  30.460  1.00  0.00            
ATOM    162  C10 DP9     2      28.450  21.000  30.690  1.00  0.00            
ATOM    163  C11 DP9     2      27.380  20.680  29.840  1.00  0.00            
ATOM    164  C12 DP9     2      26.200  21.430  29.850  1.00  0.00            
ATOM    165  C13 DP9     2      26.080  22.610  30.650  1.00  0.00            
ATOM    166  C14 DP9     2      27.120  22.950  31.450  1.00  0.00            
ATOM    167  C15 DP9     2      28.400  22.170  31.460  1.00  0.00            
ATOM    168  S1  DP9     2      29.810  22.670  32.480  1.00  0.00            
ATOM    169  O3  DP9     2      29.620  21.900  33.730  1.00  0.00            
ATOM    170  O4  DP9     2      29.910  24.160  32.460  1.00  0.00            
ATOM    171  H1  DP9     2      32.660  22.290  30.040  1.00  0.00            
ATOM    172  H2  DP9     2      31.440  23.510  30.070  1.00  0.00            
ATOM    173  H3  DP9     2      32.560  23.440  31.410  1.00  0.00            
ATOM    174  H4  DP9     2      33.020  20.960  32.610  1.00  0.00            
ATOM    175  H5  DP9     2      34.460  17.690  31.380  1.00  0.00            
ATOM    176  H6  DP9     2      36.980  17.470  31.410  1.00  0.00            
ATOM    177  H7  DP9     2      38.300  19.350  32.580  1.00  0.00            
ATOM    178  H8  DP9     2      37.110  21.370  33.250  1.00  0.00            
ATOM    179  H9  DP9     2      30.310  18.450  30.330  1.00  0.00            
ATOM    180  H10 DP9     2      27.340  19.760  29.260  1.00  0.00            
ATOM    181  H11 DP9     2      25.370  21.070  29.260  1.00  0.00            
ATOM    182  H12 DP9     2      25.170  23.190  30.640  1.00  0.00            
ATOM    183  H13 DP9     2      26.970  23.760  32.150  1.00  0.00            
TER
ENDMDL
MODEL        1
ATOM      1  C1  BCD     1      38.280  22.670  29.260  1.00  0.00            
ATOM      2  O1  BCD     1      36.970  22.910  29.930  1.00  0.00            
ATOM      3  C2  BCD     1      38.410  23.380  28.010  1.00  0.00            
ATOM      4  O2  BCD     1      38.150  24.730  28.280  1.00  0.00            
ATOM      5  C3  BCD     1      37.420  22.770  27.010  1.00  0.00            
ATOM      6  O3  BCD     1      37.520  23.420  25.720  1.00  0.00            
ATOM      7  C4  BCD     1      37.670  21.330  26.790  1.00  0.00            
ATOM      8  C5  BCD     1      37.550  20.730  28.190  1.00  0.00            
ATOM      9  O4  BCD     1      38.510  21.250  29.060  1.00  0.00            
ATOM     10  C6  BCD     1      37.780  19.150  28.170  1.00  0.00            
ATOM     11  O5  BCD     1      39.090  18.800  27.650  1.00  0.00            
ATOM     12  H1  BCD     1      39.060  22.930  29.990  1.00  0.00            
ATOM     13  H2  BCD     1      39.420  23.300  27.600  1.00  0.00            
ATOM     14  H3  BCD     1      37.680  25.040  27.490  1.00  0.00            
ATOM     15  H4  BCD     1      36.380  22.780  27.370  1.00  0.00            
ATOM     16  H5  BCD     1      36.930  23.080  25.050  1.00  0.00            
ATOM     17  H6  BCD     1      38.680  21.160  26.410  1.00  0.00            
ATOM     18  H7  BCD     1      36.580  21.010  28.620  1.00  0.00            
ATOM     19  H8  BCD     1      37.640  18.760  29.180  1.00  0.00            
ATOM     20  H9  BCD     1      37.050  18.650  27.510  1.00  0.00            
ATOM     21  H10 BCD     1      39.130  17.840  27.640  1.00  0.00            
ATOM     22  C7  BCD     1      35.190  24.150  33.590  1.00  0.00            
ATOM     23  O6  BCD     1      33.930  24.380  33.000  1.00  0.00            
ATOM     24  C8  BCD     1      36.240  25.060  33.010  1.00  0.00            
ATOM     25  O7  BCD     1      35.910  26.490  33.050  1.00  0.00            
ATOM     26  C9  BCD     1      36.630  24.720  31.530  1.00  0.00            
ATOM     27  O8  BCD     1      37.780  25.520  31.050  1.00  0.00            
ATOM     28  C10 BCD     1      36.900  23.240  31.320  1.00  0.00            
ATOM     29  C11 BCD     1      35.890  22.420  32.040  1.00  0.00            
ATOM     30  O9  BCD     1      35.710  22.820  33.430  1.00  0.00            
ATOM     31  C12 BCD     1      36.200  20.920  32.080  1.00  0.00            
ATOM     32  O10 BCD     1      37.340  20.700  32.950  1.00  0.00            
ATOM     33  H11 BCD     1      35.180  24.390  34.660  1.00  0.00            
ATOM     34  H12 BCD     1      37.040  24.800  33.720  1.00  0.00            
ATOM     35  H13 BCD     1      36.520  27.030  32.550  1.00  0.00            
ATOM     36  H14 BCD     1      35.680  24.970  31.050  1.00  0.00            
ATOM     37  H15 BCD     1      37.660  25.380  30.100  1.00  0.00            
ATOM     38  H16 BCD     1      37.880  23.040  31.770  1.00  0.00            
ATOM     39  H17 BCD     1      34.930  22.600  31.530  1.00  0.00            
ATOM     40  H18 BCD     1      35.300  20.360  32.360  1.00  0.00            
ATOM     41  H19 BCD     1      36.430  20.650  31.040  1.00  0.00            
ATOM     42  H20 BCD     1      37.220  21.110  33.810  1.00  0.00            
ATOM     43  C13 BCD     1      30.300  22.240  33.510  1.00  0.00            
ATOM     44  O11 BCD     1      30.630  21.240  32.580  1.00  0.00            
ATOM     45  C14 BCD     1      30.140  23.660  32.970  1.00  0.00            
ATOM     46  O12 BCD     1      29.200  23.820  31.860  1.00  0.00            
ATOM     47  C15 BCD     1      31.570  24.230  32.590  1.00  0.00            
ATOM     48  O13 BCD     1      31.540  25.620  32.260  1.00  0.00            
ATOM     49  C16 BCD     1      32.660  24.020  33.700  1.00  0.00            
ATOM     50  C17 BCD     1      32.560  22.550  34.220  1.00  0.00            
ATOM     51  O14 BCD     1      31.230  22.160  34.570  1.00  0.00            
ATOM     52  C18 BCD     1      33.320  22.290  35.500  1.00  0.00            
ATOM     53  O15 BCD     1      33.020  23.360  36.410  1.00  0.00            
ATOM     54  H21 BCD     1      29.350  21.900  33.930  1.00  0.00            
ATOM     55  H22 BCD     1      29.770  24.200  33.850  1.00  0.00            
ATOM     56  H23 BCD     1      28.440  23.310  32.160  1.00  0.00            
ATOM     57  H24 BCD     1      31.900  23.700  31.690  1.00  0.00            
ATOM     58  H25 BCD     1      30.820  25.730  31.630  1.00  0.00            
ATOM     59  H26 BCD     1      32.490  24.710  34.540  1.00  0.00            
ATOM     60  H27 BCD     1      32.940  21.850  33.460  1.00  0.00            
ATOM     61  H28 BCD     1      33.010  21.390  36.030  1.00  0.00            
ATOM     62  H29 BCD     1      34.390  22.290  35.280  1.00  0.00            
ATOM     63  H30 BCD     1      33.510  23.090  37.200  1.00  0.00            
ATOM     64  C19 BCD     1      29.640  17.300  32.000  1.00  0.00            
ATOM     65  O16 BCD     1      29.650  17.360  30.550  1.00  0.00            
ATOM     66  C20 BCD     1      28.470  18.150  32.530  1.00  0.00            
ATOM     67  O17 BCD     1      27.200  17.840  31.970  1.00  0.00            
ATOM     68  C21 BCD     1      28.860  19.630  32.310  1.00  0.00            
ATOM     69  O18 BCD     1      27.820  20.460  32.780  1.00  0.00            
ATOM     70  C22 BCD     1      30.300  19.910  32.900  1.00  0.00            
ATOM     71  C23 BCD     1      31.290  18.950  32.340  1.00  0.00            
ATOM     72  O19 BCD     1      30.890  17.610  32.530  1.00  0.00            
ATOM     73  C24 BCD     1      32.690  19.050  32.890  1.00  0.00            
ATOM     74  O20 BCD     1      32.790  18.720  34.320  1.00  0.00            
ATOM     75  H31 BCD     1      29.420  16.260  32.250  1.00  0.00            
ATOM     76  H32 BCD     1      28.300  18.060  33.610  1.00  0.00            
ATOM     77  H33 BCD     1      26.480  18.210  32.480  1.00  0.00            
ATOM     78  H34 BCD     1      28.990  19.810  31.230  1.00  0.00            
ATOM     79  H35 BCD     1      27.130  20.520  32.110  1.00  0.00            
ATOM     80  H36 BCD     1      30.320  19.770  33.990  1.00  0.00            
ATOM     81  H37 BCD     1      31.500  19.160  31.280  1.00  0.00            
ATOM     82  H38 BCD     1      33.360  18.320  32.420  1.00  0.00            
ATOM     83  H39 BCD     1      33.150  20.030  32.730  1.00  0.00            
ATOM     84  H40 BCD     1      32.360  17.870  34.410  1.00  0.00            
ATOM     85  C25 BCD     1      29.270  15.280  27.170  1.00  0.00            
ATOM     86  O21 BCD     1      30.080  16.380  26.700  1.00  0.00            
ATOM     87  C26 BCD     1      27.920  15.680  27.770  1.00  0.00            
ATOM     88  O22 BCD     1      27.050  16.260  26.780  1.00  0.00            
ATOM     89  C27 BCD     1      28.060  16.650  28.940  1.00  0.00            
ATOM     90  O23 BCD     1      26.790  16.980  29.540  1.00  0.00            
ATOM     91  C28 BCD     1      29.110  16.210  29.980  1.00  0.00            
ATOM     92  C29 BCD     1      30.290  15.510  29.350  1.00  0.00            
ATOM     93  O24 BCD     1      29.950  14.660  28.230  1.00  0.00            
ATOM     94  C30 BCD     1      31.190  14.730  30.370  1.00  0.00            
ATOM     95  O25 BCD     1      30.370  13.780  31.020  1.00  0.00            
ATOM     96  H41 BCD     1      29.200  14.540  26.360  1.00  0.00            
ATOM     97  H42 BCD     1      27.570  14.730  28.200  1.00  0.00            
ATOM     98  H43 BCD     1      26.730  15.590  26.180  1.00  0.00            
ATOM     99  H44 BCD     1      28.450  17.490  28.340  1.00  0.00            
ATOM    100  H45 BCD     1      27.000  17.400  30.380  1.00  0.00            
ATOM    101  H46 BCD     1      28.530  15.490  30.580  1.00  0.00            
ATOM    102  H47 BCD     1      30.940  16.310  28.980  1.00  0.00            
ATOM    103  H48 BCD     1      31.990  14.280  29.780  1.00  0.00            
ATOM    104  H49 BCD     1      31.640  15.440  31.080  1.00  0.00            
ATOM    105  H50 BCD     1      29.900  13.300  30.330  1.00  0.00            
ATOM    106  C31 BCD     1      32.380  17.790  23.630  1.00  0.00            
ATOM    107  O26 BCD     1      33.410  18.390  24.480  1.00  0.00            
ATOM    108  C32 BCD     1      31.010  18.520  23.860  1.00  0.00            
ATOM    109  O27 BCD     1      31.040  19.910  23.860  1.00  0.00            
ATOM    110  C33 BCD     1      30.520  18.110  25.190  1.00  0.00            
ATOM    111  C34 BCD     1      30.360  16.630  25.350  1.00  0.00            
ATOM    112  C35 BCD     1      31.670  15.830  24.980  1.00  0.00            
ATOM    113  O28 BCD     1      32.360  16.420  23.820  1.00  0.00            
ATOM    114  C36 BCD     1      31.370  14.360  24.660  1.00  0.00            
ATOM    115  O29 BCD     1      30.470  14.250  23.570  1.00  0.00            
ATOM    116  O30 BCD     1      29.210  18.700  25.360  1.00  0.00            
ATOM    117  H51 BCD     1      32.740  17.910  22.600  1.00  0.00            
ATOM    118  H52 BCD     1      30.290  18.110  23.140  1.00  0.00            
ATOM    119  H53 BCD     1      30.260  20.150  24.360  1.00  0.00            
ATOM    120  H54 BCD     1      31.130  18.560  25.980  1.00  0.00            
ATOM    121  H55 BCD     1      28.650  18.020  25.760  1.00  0.00            
ATOM    122  H56 BCD     1      29.540  16.280  24.700  1.00  0.00            
ATOM    123  H57 BCD     1      32.370  15.840  25.820  1.00  0.00            
ATOM    124  H58 BCD     1      32.350  13.930  24.430  1.00  0.00            
ATOM    125  H59 BCD     1      30.950  13.860  25.540  1.00  0.00            
ATOM    126  H60 BCD     1      30.840  14.810  22.880  1.00  0.00            
ATOM    127  C37 BCD     1      36.860  20.520  24.540  1.00  0.00            
ATOM    128  O31 BCD     1      36.650  20.800  25.920  1.00  0.00            
ATOM    129  C38 BCD     1      35.750  21.160  23.700  1.00  0.00            
ATOM    130  O32 BCD     1      35.730  22.510  23.940  1.00  0.00            
ATOM    131  C39 BCD     1      34.420  20.410  24.060  1.00  0.00            
ATOM    132  O33 BCD     1      33.360  21.080  23.400  1.00  0.00            
ATOM    133  C40 BCD     1      34.540  18.890  23.840  1.00  0.00            
ATOM    134  C41 BCD     1      35.770  18.340  24.590  1.00  0.00            
ATOM    135  O34 BCD     1      36.940  19.170  24.310  1.00  0.00            
ATOM    136  C42 BCD     1      35.940  16.890  24.190  1.00  0.00            
ATOM    137  O35 BCD     1      35.980  16.710  22.760  1.00  0.00            
ATOM    138  H61 BCD     1      37.880  20.840  24.290  1.00  0.00            
ATOM    139  H62 BCD     1      36.010  20.950  22.660  1.00  0.00            
ATOM    140  H63 BCD     1      34.930  22.810  23.510  1.00  0.00            
ATOM    141  H64 BCD     1      34.370  20.420  25.160  1.00  0.00            
ATOM    142  H65 BCD     1      32.610  20.490  23.490  1.00  0.00            
ATOM    143  H66 BCD     1      34.640  18.670  22.770  1.00  0.00            
ATOM    144  H67 BCD     1      35.540  18.420  25.660  1.00  0.00            
ATOM    145  H68 BCD     1      36.870  16.450  24.590  1.00  0.00            
ATOM    146  H69 BCD     1      35.040  16.360  24.530  1.00  0.00            
ATOM    147  H70 BCD     1      35.770  15.800  22.540  1.00  0.00            
ATOM    148  C1  DP9     2      33.380  22.660  26.610  1.00  0.00            
ATOM    149  N1  DP9     2      33.000  22.940  27.960  1.00  0.00            
ATOM    150  C2  DP9     2      31.980  22.240  28.570  1.00  0.00            
ATOM    151  C3  DP9     2      32.170  20.740  28.660  1.00  0.00            
ATOM    152  O1  DP9     2      31.260  19.950  28.760  1.00  0.00            
ATOM    153  N2  DP9     2      33.470  20.310  28.670  1.00  0.00            
ATOM    154  C4  DP9     2      33.870  19.050  29.020  1.00  0.00            
ATOM    155  C5  DP9     2      33.230  17.850  28.620  1.00  0.00            
ATOM    156  C6  DP9     2      33.680  16.620  29.130  1.00  0.00            
ATOM    157  C7  DP9     2      34.680  16.660  30.090  1.00  0.00            
ATOM    158  C8  DP9     2      35.240  17.880  30.350  1.00  0.00            
ATOM    159  N3  DP9     2      34.930  19.070  29.780  1.00  0.00            
ATOM    160  C9  DP9     2      30.890  22.940  29.010  1.00  0.00            
ATOM    161  O2  DP9     2      29.880  22.270  29.640  1.00  0.00            
ATOM    162  C10 DP9     2      30.600  24.440  29.050  1.00  0.00            
ATOM    163  C11 DP9     2      29.310  24.970  29.150  1.00  0.00            
ATOM    164  C12 DP9     2      29.080  26.350  29.050  1.00  0.00            
ATOM    165  C13 DP9     2      30.210  27.110  28.650  1.00  0.00            
ATOM    166  C14 DP9     2      31.530  26.580  28.610  1.00  0.00            
ATOM    167  C15 DP9     2      31.710  25.250  28.720  1.00  0.00            
ATOM    168  S1  DP9     2      33.310  24.490  28.660  1.00  0.00            
ATOM    169  O3  DP9     2      33.730  24.020  29.960  1.00  0.00            
ATOM    170  O4  DP9     2      34.230  25.310  27.840  1.00  0.00            
ATOM    171  H1  DP9     2      33.570  23.580  26.050  1.00  0.00            
ATOM    172  H2  DP9     2      34.230  21.980  26.470  1.00  0.00            
ATOM    173  H3  DP9     2      32.510  22.200  26.120  1.00  0.00            
ATOM    174  H4  DP9     2      34.130  21.070  28.680  1.00  0.00            
ATOM    175  H5  DP9     2      32.520  17.860  27.800  1.00  0.00            
ATOM    176  H6  DP9     2      33.380  15.720  28.610  1.00  0.00            
ATOM    177  H7  DP9     2      34.910  15.710  30.580  1.00  0.00            
ATOM    178  H8  DP9     2      36.020  17.920  31.110  1.00  0.00            
ATOM    179  H9  DP9     2      29.660  22.810  30.420  1.00  0.00            
ATOM    180  H10 DP9     2      28.490  24.310  29.400  1.00  0.00            
ATOM    181  H11 DP9     2      28.070  26.750  29.100  1.00  0.00            
ATOM    182  H12 DP9     2      30.060  28.120  28.280  1.00  0.00            
ATOM    183  H13 DP9     2      32.320  27.260  28.310  1.00  0.00            
TER
ENDMDL
MODEL        1
ATOM      1  C1  BCD     1      33.490  25.680  31.760  1.00  0.00            
ATOM      2  O1  BCD     1      33.440  24.730  32.760  1.00  0.00            
ATOM      3  C2  BCD     1      32.390  25.360  30.750  1.00  0.00            
ATOM      4  O2  BCD     1      31.120  25.430  31.350  1.00  0.00            
ATOM      5  C3  BCD     1      32.760  24.040  30.120  1.00  0.00            
ATOM      6  O3  BCD     1      31.810  23.650  29.100  1.00  0.00            
ATOM      7  C4  BCD     1      34.140  24.120  29.420  1.00  0.00            
ATOM      8  C5  BCD     1      35.160  24.520  30.500  1.00  0.00            
ATOM      9  O4  BCD     1      34.800  25.750  31.120  1.00  0.00            
ATOM     10  C6  BCD     1      36.590  24.590  29.960  1.00  0.00            
ATOM     11  O5  BCD     1      36.720  25.570  28.930  1.00  0.00            
ATOM     12  H1  BCD     1      33.240  26.660  32.160  1.00  0.00            
ATOM     13  H2  BCD     1      32.490  26.120  29.960  1.00  0.00            
ATOM     14  H3  BCD     1      30.580  24.730  30.990  1.00  0.00            
ATOM     15  H4  BCD     1      32.740  23.310  30.940  1.00  0.00            
ATOM     16  H5  BCD     1      30.910  23.470  29.410  1.00  0.00            
ATOM     17  H6  BCD     1      34.140  24.780  28.540  1.00  0.00            
ATOM     18  H7  BCD     1      35.220  23.770  31.300  1.00  0.00            
ATOM     19  H8  BCD     1      37.390  24.740  30.690  1.00  0.00            
ATOM     20  H9  BCD     1      36.830  23.630  29.490  1.00  0.00            
ATOM     21  H10 BCD     1      37.460  25.290  28.390  1.00  0.00            
ATOM     22  C7  BCD     1      33.900  24.330  36.890  1.00  0.00            
ATOM     23  O6  BCD     1      33.870  22.920  36.940  1.00  0.00            
ATOM     24  C8  BCD     1      32.590  24.930  36.430  1.00  0.00            
ATOM     25  O7  BCD     1      31.400  24.450  37.150  1.00  0.00            
ATOM     26  C9  BCD     1      32.360  24.730  34.950  1.00  0.00            
ATOM     27  O8  BCD     1      31.160  25.430  34.500  1.00  0.00            
ATOM     28  C10 BCD     1      33.630  25.150  34.140  1.00  0.00            
ATOM     29  C11 BCD     1      34.800  24.390  34.700  1.00  0.00            
ATOM     30  O9  BCD     1      34.930  24.800  36.030  1.00  0.00            
ATOM     31  C12 BCD     1      36.150  24.800  34.060  1.00  0.00            
ATOM     32  O10 BCD     1      36.410  26.200  33.910  1.00  0.00            
ATOM     33  H11 BCD     1      34.090  24.700  37.910  1.00  0.00            
ATOM     34  H12 BCD     1      32.620  26.000  36.660  1.00  0.00            
ATOM     35  H13 BCD     1      30.650  24.990  36.890  1.00  0.00            
ATOM     36  H14 BCD     1      32.250  23.640  34.940  1.00  0.00            
ATOM     37  H15 BCD     1      31.250  25.350  33.540  1.00  0.00            
ATOM     38  H16 BCD     1      33.850  26.220  34.300  1.00  0.00            
ATOM     39  H17 BCD     1      34.630  23.310  34.590  1.00  0.00            
ATOM     40  H18 BCD     1      36.900  24.280  34.670  1.00  0.00            
ATOM     41  H19 BCD     1      36.300  24.290  33.100  1.00  0.00            
ATOM     42  H20 BCD     1      37.250  26.390  34.320  1.00  0.00            
ATOM     43  C13 BCD     1      34.440  19.950  39.750  1.00  0.00            
ATOM     44  O11 BCD     1      33.960  19.010  38.810  1.00  0.00            
ATOM     45  C14 BCD     1      33.320  20.920  40.140  1.00  0.00            
ATOM     46  O12 BCD     1      32.170  20.130  40.540  1.00  0.00            
ATOM     47  C15 BCD     1      32.910  21.800  38.920  1.00  0.00            
ATOM     48  O13 BCD     1      31.990  22.930  39.190  1.00  0.00            
ATOM     49  C16 BCD     1      34.150  22.360  38.230  1.00  0.00            
ATOM     50  C17 BCD     1      35.200  21.310  37.970  1.00  0.00            
ATOM     51  O14 BCD     1      35.550  20.720  39.280  1.00  0.00            
ATOM     52  C18 BCD     1      36.520  21.950  37.380  1.00  0.00            
ATOM     53  O15 BCD     1      36.940  22.980  38.270  1.00  0.00            
ATOM     54  H21 BCD     1      34.720  19.440  40.690  1.00  0.00            
ATOM     55  H22 BCD     1      33.610  21.580  40.970  1.00  0.00            
ATOM     56  H23 BCD     1      31.900  19.590  39.790  1.00  0.00            
ATOM     57  H24 BCD     1      32.510  21.080  38.200  1.00  0.00            
ATOM     58  H25 BCD     1      31.810  23.370  38.360  1.00  0.00            
ATOM     59  H26 BCD     1      34.680  23.070  38.880  1.00  0.00            
ATOM     60  H27 BCD     1      34.760  20.700  37.170  1.00  0.00            
ATOM     61  H28 BCD     1      37.290  21.190  37.200  1.00  0.00            
ATOM     62  H29 BCD     1      36.400  22.400  36.390  1.00  0.00            
ATOM     63  H30 BCD     1      37.830  23.320  38.190  1.00  0.00            
ATOM     64  C19 BCD     1      34.150  15.090  37.750  1.00  0.00            
ATOM     65  O16 BCD     1      34.190  15.540  36.400  1.00  0.00            
ATOM     66  C20 BCD     1      32.850  15.550  38.440  1.00  0.00            
ATOM     67  O17 BCD     1      31.710  14.980  37.790  1.00  0.00            
ATOM     68  C21 BCD     1      32.780  17.020  38.390  1.00  0.00            
ATOM     69  O18 BCD     1      31.680  17.470  39.110  1.00  0.00            
ATOM     70  C22 BCD     1      34.060  17.630  38.970  1.00  0.00            
ATOM     71  C23 BCD     1      35.280  17.110  38.370  1.00  0.00            
ATOM     72  O19 BCD     1      35.270  15.690  38.480  1.00  0.00            
ATOM     73  C24 BCD     1      36.660  17.670  38.840  1.00  0.00            
ATOM     74  O20 BCD     1      36.700  17.510  40.320  1.00  0.00            
ATOM     75  H31 BCD     1      34.360  14.010  37.780  1.00  0.00            
ATOM     76  H32 BCD     1      32.870  15.230  39.490  1.00  0.00            
ATOM     77  H33 BCD     1      31.040  14.820  38.460  1.00  0.00            
ATOM     78  H34 BCD     1      32.740  17.430  37.380  1.00  0.00            
ATOM     79  H35 BCD     1      30.890  16.990  38.860  1.00  0.00            
ATOM     80  H36 BCD     1      34.120  17.520  40.060  1.00  0.00            
ATOM     81  H37 BCD     1      35.180  17.350  37.300  1.00  0.00            
ATOM     82  H38 BCD     1      37.470  17.150  38.310  1.00  0.00            
ATOM     83  H39 BCD     1      36.760  18.710  38.510  1.00  0.00            
ATOM     84  H40 BCD     1      36.600  16.570  40.480  1.00  0.00            
ATOM     85  C25 BCD     1      34.560  14.140  32.570  1.00  0.00            
ATOM     86  O21 BCD     1      34.320  15.440  32.000  1.00  0.00            
ATOM     87  C26 BCD     1      33.350  13.560  33.320  1.00  0.00            
ATOM     88  O22 BCD     1      32.140  13.740  32.580  1.00  0.00            
ATOM     89  C27 BCD     1      33.100  14.230  34.700  1.00  0.00            
ATOM     90  O23 BCD     1      32.160  13.510  35.550  1.00  0.00            
ATOM     91  C28 BCD     1      34.440  14.530  35.440  1.00  0.00            
ATOM     92  C29 BCD     1      35.550  15.070  34.550  1.00  0.00            
ATOM     93  O24 BCD     1      35.740  14.210  33.440  1.00  0.00            
ATOM     94  C30 BCD     1      36.860  15.130  35.290  1.00  0.00            
ATOM     95  O25 BCD     1      37.930  15.560  34.460  1.00  0.00            
ATOM     96  H41 BCD     1      34.740  13.450  31.740  1.00  0.00            
ATOM     97  H42 BCD     1      33.280  12.470  33.440  1.00  0.00            
ATOM     98  H43 BCD     1      32.130  13.160  31.810  1.00  0.00            
ATOM     99  H44 BCD     1      32.740  15.210  34.380  1.00  0.00            
ATOM    100  H45 BCD     1      32.010  14.090  36.300  1.00  0.00            
ATOM    101  H46 BCD     1      34.860  13.580  35.790  1.00  0.00            
ATOM    102  H47 BCD     1      35.380  16.110  34.240  1.00  0.00            
ATOM    103  H48 BCD     1      36.960  15.640  36.260  1.00  0.00            
ATOM    104  H49 BCD     1      37.090  14.120  35.650  1.00  0.00            
ATOM    105  H50 BCD     1      38.300  16.350  34.870  1.00  0.00            
ATOM    106  C31 BCD     1      34.020  17.270  28.290  1.00  0.00            
ATOM    107  O26 BCD     1      34.400  18.470  28.870  1.00  0.00            
ATOM    108  C32 BCD     1      32.740  16.880  29.010  1.00  0.00            
ATOM    109  O27 BCD     1      31.700  17.840  28.710  1.00  0.00            
ATOM    110  C33 BCD     1      33.000  16.560  30.440  1.00  0.00            
ATOM    111  C34 BCD     1      34.160  15.560  30.610  1.00  0.00            
ATOM    112  C35 BCD     1      35.410  16.120  29.940  1.00  0.00            
ATOM    113  O28 BCD     1      35.090  16.350  28.570  1.00  0.00            
ATOM    114  C36 BCD     1      36.480  15.100  30.080  1.00  0.00            
ATOM    115  O29 BCD     1      36.180  13.820  29.540  1.00  0.00            
ATOM    116  O30 BCD     1      31.760  15.990  31.020  1.00  0.00            
ATOM    117  H51 BCD     1      33.870  17.350  27.210  1.00  0.00            
ATOM    118  H52 BCD     1      32.500  15.920  28.520  1.00  0.00            
ATOM    119  H53 BCD     1      30.920  17.310  28.880  1.00  0.00            
ATOM    120  H54 BCD     1      33.220  17.500  30.960  1.00  0.00            
ATOM    121  H55 BCD     1      32.030  15.600  31.850  1.00  0.00            
ATOM    122  H56 BCD     1      33.900  14.540  30.320  1.00  0.00            
ATOM    123  H57 BCD     1      35.640  17.090  30.410  1.00  0.00            
ATOM    124  H58 BCD     1      37.330  15.590  29.580  1.00  0.00            
ATOM    125  H59 BCD     1      36.640  15.020  31.160  1.00  0.00            
ATOM    126  H60 BCD     1      36.950  13.270  29.690  1.00  0.00            
ATOM    127  C37 BCD     1      34.950  22.430  27.870  1.00  0.00            
ATOM    128  O31 BCD     1      34.430  22.740  29.170  1.00  0.00            
ATOM    129  C38 BCD     1      33.870  21.690  26.990  1.00  0.00            
ATOM    130  O32 BCD     1      32.720  22.520  26.870  1.00  0.00            
ATOM    131  C39 BCD     1      33.540  20.340  27.680  1.00  0.00            
ATOM    132  O33 BCD     1      32.710  19.540  26.790  1.00  0.00            
ATOM    133  C40 BCD     1      34.830  19.520  28.000  1.00  0.00            
ATOM    134  C41 BCD     1      35.870  20.330  28.660  1.00  0.00            
ATOM    135  O34 BCD     1      36.110  21.530  27.970  1.00  0.00            
ATOM    136  C42 BCD     1      37.160  19.600  28.820  1.00  0.00            
ATOM    137  O35 BCD     1      37.740  19.170  27.600  1.00  0.00            
ATOM    138  H61 BCD     1      35.260  23.350  27.360  1.00  0.00            
ATOM    139  H62 BCD     1      34.320  21.510  26.000  1.00  0.00            
ATOM    140  H63 BCD     1      32.420  22.850  27.730  1.00  0.00            
ATOM    141  H64 BCD     1      32.940  20.590  28.560  1.00  0.00            
ATOM    142  H65 BCD     1      32.130  19.080  27.400  1.00  0.00            
ATOM    143  H66 BCD     1      35.230  19.140  27.050  1.00  0.00            
ATOM    144  H67 BCD     1      35.500  20.500  29.680  1.00  0.00            
ATOM    145  H68 BCD     1      37.710  20.330  29.430  1.00  0.00            
ATOM    146  H69 BCD     1      37.030  18.690  29.420  1.00  0.00            
ATOM    147  H70 BCD     1      38.680  19.380  27.580  1.00  0.00            
ATOM    148  C1  DP9     2      32.800  20.290  31.230  1.00  0.00            
ATOM    149  N1  DP9     2      32.690  20.320  32.620  1.00  0.00            
ATOM    150  C2  DP9     2      33.290  19.370  33.510  1.00  0.00            
ATOM    151  C3  DP9     2      34.760  19.450  33.680  1.00  0.00            
ATOM    152  O1  DP9     2      35.360  18.450  34.100  1.00  0.00            
ATOM    153  N2  DP9     2      35.340  20.610  33.380  1.00  0.00            
ATOM    154  C4  DP9     2      36.670  20.760  33.160  1.00  0.00            
ATOM    155  C5  DP9     2      37.590  20.480  34.170  1.00  0.00            
ATOM    156  C6  DP9     2      38.850  20.990  34.040  1.00  0.00            
ATOM    157  C7  DP9     2      39.160  21.710  32.860  1.00  0.00            
ATOM    158  C8  DP9     2      38.210  21.970  31.890  1.00  0.00            
ATOM    159  N3  DP9     2      36.950  21.490  32.060  1.00  0.00            
ATOM    160  C9  DP9     2      32.470  18.460  34.100  1.00  0.00            
ATOM    161  O2  DP9     2      33.000  17.570  34.940  1.00  0.00            
ATOM    162  C10 DP9     2      31.030  18.250  33.850  1.00  0.00            
ATOM    163  C11 DP9     2      30.280  17.050  34.170  1.00  0.00            
ATOM    164  C12 DP9     2      28.870  17.070  34.090  1.00  0.00            
ATOM    165  C13 DP9     2      28.170  18.190  33.520  1.00  0.00            
ATOM    166  C14 DP9     2      28.890  19.310  33.090  1.00  0.00            
ATOM    167  C15 DP9     2      30.290  19.280  33.360  1.00  0.00            
ATOM    168  S1  DP9     2      31.170  20.810  33.200  1.00  0.00            
ATOM    169  O3  DP9     2      31.500  21.200  34.580  1.00  0.00            
ATOM    170  O4  DP9     2      30.480  21.710  32.320  1.00  0.00            
ATOM    171  H1  DP9     2      32.810  21.250  30.700  1.00  0.00            
ATOM    172  H2  DP9     2      33.750  19.820  30.950  1.00  0.00            
ATOM    173  H3  DP9     2      32.100  19.740  30.590  1.00  0.00            
ATOM    174  H4  DP9     2      34.810  21.310  32.880  1.00  0.00            
ATOM    175  H5  DP9     2      37.350  19.960  35.090  1.00  0.00            
ATOM    176  H6  DP9     2      39.550  20.860  34.860  1.00  0.00            
ATOM    177  H7  DP9     2      40.070  22.300  32.860  1.00  0.00            
ATOM    178  H8  DP9     2      38.420  22.580  31.010  1.00  0.00            
ATOM    179  H9  DP9     2      33.930  17.670  34.680  1.00  0.00            
ATOM    180  H10 DP9     2      30.780  16.210  34.650  1.00  0.00            
ATOM    181  H11 DP9     2      28.220  16.340  34.570  1.00  0.00            
ATOM    182  H12 DP9     2      27.080  18.180  33.520  1.00  0.00            
ATOM    183  H13 DP9     2      28.410  20.200  32.700  1.00  0.00            
TER
ENDMDL
MODEL        1
ATOM      1  C1  BCD     1      37.450  18.060  27.240  1.00  0.00            
ATOM      2  O1  BCD     1      36.260  18.050  28.000  1.00  0.00            
ATOM      3  C2  BCD     1      37.620  19.150  26.180  1.00  0.00            
ATOM      4  O2  BCD     1      37.630  20.460  26.820  1.00  0.00            
ATOM      5  C3  BCD     1      36.410  19.190  25.220  1.00  0.00            
ATOM      6  O3  BCD     1      36.550  20.310  24.250  1.00  0.00            
ATOM      7  C4  BCD     1      36.330  17.890  24.570  1.00  0.00            
ATOM      8  C5  BCD     1      36.470  16.720  25.570  1.00  0.00            
ATOM      9  O4  BCD     1      37.560  16.930  26.500  1.00  0.00            
ATOM     10  C6  BCD     1      36.620  15.370  24.900  1.00  0.00            
ATOM     11  O5  BCD     1      37.780  15.180  24.100  1.00  0.00            
ATOM     12  H1  BCD     1      38.330  18.020  27.890  1.00  0.00            
ATOM     13  H2  BCD     1      38.500  19.000  25.540  1.00  0.00            
ATOM     14  H3  BCD     1      37.320  21.100  26.170  1.00  0.00            
ATOM     15  H4  BCD     1      35.540  19.400  25.850  1.00  0.00            
ATOM     16  H5  BCD     1      35.920  20.200  23.530  1.00  0.00            
ATOM     17  H6  BCD     1      37.100  17.800  23.790  1.00  0.00            
ATOM     18  H7  BCD     1      35.520  16.690  26.120  1.00  0.00            
ATOM     19  H8  BCD     1      36.580  14.560  25.640  1.00  0.00            
ATOM     20  H9  BCD     1      35.770  15.170  24.220  1.00  0.00            
ATOM     21  H10 BCD     1      38.550  15.320  24.670  1.00  0.00            
ATOM     22  C7  BCD     1      35.180  18.960  31.840  1.00  0.00            
ATOM     23  O6  BCD     1      34.060  19.710  31.390  1.00  0.00            
ATOM     24  C8  BCD     1      36.470  19.560  31.340  1.00  0.00            
ATOM     25  O7  BCD     1      36.680  20.800  31.930  1.00  0.00            
ATOM     26  C9  BCD     1      36.630  19.490  29.820  1.00  0.00            
ATOM     27  O8  BCD     1      37.990  20.010  29.410  1.00  0.00            
ATOM     28  C10 BCD     1      36.400  18.050  29.440  1.00  0.00            
ATOM     29  C11 BCD     1      35.170  17.400  30.090  1.00  0.00            
ATOM     30  O9  BCD     1      35.170  17.600  31.510  1.00  0.00            
ATOM     31  C12 BCD     1      35.070  15.870  29.800  1.00  0.00            
ATOM     32  O10 BCD     1      36.180  15.170  30.360  1.00  0.00            
ATOM     33  H11 BCD     1      35.150  19.090  32.930  1.00  0.00            
ATOM     34  H12 BCD     1      37.220  18.850  31.720  1.00  0.00            
ATOM     35  H13 BCD     1      37.430  21.180  31.460  1.00  0.00            
ATOM     36  H14 BCD     1      35.880  20.170  29.390  1.00  0.00            
ATOM     37  H15 BCD     1      37.820  20.320  28.520  1.00  0.00            
ATOM     38  H16 BCD     1      37.210  17.450  29.890  1.00  0.00            
ATOM     39  H17 BCD     1      34.270  17.870  29.690  1.00  0.00            
ATOM     40  H18 BCD     1      34.170  15.410  30.240  1.00  0.00            
ATOM     41  H19 BCD     1      35.040  15.850  28.700  1.00  0.00            
ATOM     42  H20 BCD     1      36.040  15.140  31.310  1.00  0.00            
ATOM     43  C13 BCD     1      29.970  18.910  32.300  1.00  0.00            
ATOM     44  O11 BCD     1      29.960  18.180  31.080  1.00  0.00            
ATOM     45  C14 BCD     1      30.320  20.350  32.060  1.00  0.00            
ATOM     46  O12 BCD     1      29.350  20.970  31.030  1.00  0.00            
ATOM     47  C15 BCD     1      31.710  20.540  31.480  1.00  0.00            
ATOM     48  O13 BCD     1      32.100  21.900  31.370  1.00  0.00            
ATOM     49  C16 BCD     1      32.820  19.780  32.250  1.00  0.00            
ATOM     50  C17 BCD     1      32.360  18.400  32.800  1.00  0.00            
ATOM     51  O14 BCD     1      30.980  18.340  33.210  1.00  0.00            
ATOM     52  C18 BCD     1      33.230  17.890  33.990  1.00  0.00            
ATOM     53  O15 BCD     1      33.630  18.910  34.930  1.00  0.00            
ATOM     54  H21 BCD     1      28.940  18.870  32.660  1.00  0.00            
ATOM     55  H22 BCD     1      30.190  20.840  33.030  1.00  0.00            
ATOM     56  H23 BCD     1      28.610  21.160  31.620  1.00  0.00            
ATOM     57  H24 BCD     1      31.700  19.990  30.530  1.00  0.00            
ATOM     58  H25 BCD     1      31.340  22.390  31.040  1.00  0.00            
ATOM     59  H26 BCD     1      33.000  20.400  33.130  1.00  0.00            
ATOM     60  H27 BCD     1      32.530  17.620  32.050  1.00  0.00            
ATOM     61  H28 BCD     1      32.690  17.160  34.600  1.00  0.00            
ATOM     62  H29 BCD     1      34.130  17.360  33.670  1.00  0.00            
ATOM     63  H30 BCD     1      34.510  18.700  35.260  1.00  0.00            
ATOM     64  C19 BCD     1      27.860  14.880  29.710  1.00  0.00            
ATOM     65  O16 BCD     1      27.560  15.590  28.480  1.00  0.00            
ATOM     66  C20 BCD     1      27.280  15.630  30.820  1.00  0.00            
ATOM     67  O17 BCD     1      25.820  15.770  30.590  1.00  0.00            
ATOM     68  C21 BCD     1      27.890  17.000  31.140  1.00  0.00            
ATOM     69  O18 BCD     1      27.200  17.500  32.300  1.00  0.00            
ATOM     70  C22 BCD     1      29.390  16.800  31.180  1.00  0.00            
ATOM     71  C23 BCD     1      29.970  16.010  29.970  1.00  0.00            
ATOM     72  O19 BCD     1      29.280  14.750  29.890  1.00  0.00            
ATOM     73  C24 BCD     1      31.400  15.770  29.970  1.00  0.00            
ATOM     74  O20 BCD     1      31.820  15.140  31.200  1.00  0.00            
ATOM     75  H31 BCD     1      27.510  13.850  29.570  1.00  0.00            
ATOM     76  H32 BCD     1      27.400  14.940  31.670  1.00  0.00            
ATOM     77  H33 BCD     1      25.830  16.150  29.710  1.00  0.00            
ATOM     78  H34 BCD     1      27.690  17.710  30.320  1.00  0.00            
ATOM     79  H35 BCD     1      26.260  17.450  32.120  1.00  0.00            
ATOM     80  H36 BCD     1      29.660  16.290  32.120  1.00  0.00            
ATOM     81  H37 BCD     1      29.830  16.540  29.020  1.00  0.00            
ATOM     82  H38 BCD     1      31.650  15.080  29.150  1.00  0.00            
ATOM     83  H39 BCD     1      31.910  16.710  29.730  1.00  0.00            
ATOM     84  H40 BCD     1      31.060  14.640  31.510  1.00  0.00            
ATOM     85  C25 BCD     1      26.220  15.290  24.590  1.00  0.00            
ATOM     86  O21 BCD     1      27.210  16.330  24.360  1.00  0.00            
ATOM     87  C26 BCD     1      25.150  15.740  25.590  1.00  0.00            
ATOM     88  O22 BCD     1      24.420  16.890  25.060  1.00  0.00            
ATOM     89  C27 BCD     1      25.860  16.050  26.930  1.00  0.00            
ATOM     90  O23 BCD     1      24.960  16.510  27.930  1.00  0.00            
ATOM     91  C28 BCD     1      26.770  14.930  27.490  1.00  0.00            
ATOM     92  C29 BCD     1      27.590  14.340  26.380  1.00  0.00            
ATOM     93  O24 BCD     1      26.890  14.130  25.210  1.00  0.00            
ATOM     94  C30 BCD     1      28.360  13.030  26.810  1.00  0.00            
ATOM     95  O25 BCD     1      27.620  11.960  27.370  1.00  0.00            
ATOM     96  H41 BCD     1      25.740  15.030  23.640  1.00  0.00            
ATOM     97  H42 BCD     1      24.380  14.990  25.810  1.00  0.00            
ATOM     98  H43 BCD     1      23.490  16.710  25.240  1.00  0.00            
ATOM     99  H44 BCD     1      26.390  16.970  26.660  1.00  0.00            
ATOM    100  H45 BCD     1      24.380  17.120  27.460  1.00  0.00            
ATOM    101  H46 BCD     1      26.110  14.170  27.930  1.00  0.00            
ATOM    102  H47 BCD     1      28.400  15.040  26.150  1.00  0.00            
ATOM    103  H48 BCD     1      28.780  12.600  25.900  1.00  0.00            
ATOM    104  H49 BCD     1      29.170  13.440  27.430  1.00  0.00            
ATOM    105  H50 BCD     1      26.940  11.790  26.720  1.00  0.00            
ATOM    106  C31 BCD     1      29.860  17.410  21.370  1.00  0.00            
ATOM    107  O26 BCD     1      30.850  17.180  22.330  1.00  0.00            
ATOM    108  C32 BCD     1      29.010  18.470  21.970  1.00  0.00            
ATOM    109  O27 BCD     1      29.720  19.670  22.300  1.00  0.00            
ATOM    110  C33 BCD     1      28.220  18.030  23.230  1.00  0.00            
ATOM    111  C34 BCD     1      27.490  16.730  23.040  1.00  0.00            
ATOM    112  C35 BCD     1      28.400  15.710  22.300  1.00  0.00            
ATOM    113  O28 BCD     1      29.020  16.300  21.130  1.00  0.00            
ATOM    114  C36 BCD     1      27.830  14.440  21.750  1.00  0.00            
ATOM    115  O29 BCD     1      26.820  14.770  20.860  1.00  0.00            
ATOM    116  O30 BCD     1      27.350  19.100  23.810  1.00  0.00            
ATOM    117  H51 BCD     1      30.330  17.730  20.430  1.00  0.00            
ATOM    118  H52 BCD     1      28.180  18.630  21.270  1.00  0.00            
ATOM    119  H53 BCD     1      29.310  20.170  23.020  1.00  0.00            
ATOM    120  H54 BCD     1      29.040  17.810  23.920  1.00  0.00            
ATOM    121  H55 BCD     1      27.210  19.040  24.760  1.00  0.00            
ATOM    122  H56 BCD     1      26.530  16.900  22.530  1.00  0.00            
ATOM    123  H57 BCD     1      29.250  15.540  22.980  1.00  0.00            
ATOM    124  H58 BCD     1      28.570  13.840  21.200  1.00  0.00            
ATOM    125  H59 BCD     1      27.690  13.790  22.630  1.00  0.00            
ATOM    126  H60 BCD     1      27.260  14.560  20.040  1.00  0.00            
ATOM    127  C37 BCD     1      35.010  17.480  22.540  1.00  0.00            
ATOM    128  O31 BCD     1      35.090  17.790  23.970  1.00  0.00            
ATOM    129  C38 BCD     1      34.310  18.570  21.780  1.00  0.00            
ATOM    130  O32 BCD     1      34.840  19.830  22.170  1.00  0.00            
ATOM    131  C39 BCD     1      32.820  18.570  22.100  1.00  0.00            
ATOM    132  O33 BCD     1      32.190  19.620  21.280  1.00  0.00            
ATOM    133  C40 BCD     1      32.210  17.110  21.910  1.00  0.00            
ATOM    134  C41 BCD     1      33.020  16.110  22.650  1.00  0.00            
ATOM    135  O34 BCD     1      34.400  16.210  22.250  1.00  0.00            
ATOM    136  C42 BCD     1      32.560  14.630  22.380  1.00  0.00            
ATOM    137  O35 BCD     1      32.330  14.420  21.040  1.00  0.00            
ATOM    138  H61 BCD     1      35.990  17.310  22.080  1.00  0.00            
ATOM    139  H62 BCD     1      34.380  18.450  20.690  1.00  0.00            
ATOM    140  H63 BCD     1      34.140  20.470  22.050  1.00  0.00            
ATOM    141  H64 BCD     1      32.580  18.830  23.140  1.00  0.00            
ATOM    142  H65 BCD     1      31.280  19.650  21.590  1.00  0.00            
ATOM    143  H66 BCD     1      32.230  16.860  20.840  1.00  0.00            
ATOM    144  H67 BCD     1      33.000  16.290  23.740  1.00  0.00            
ATOM    145  H68 BCD     1      33.260  13.950  22.880  1.00  0.00            
ATOM    146  H69 BCD     1      31.650  14.520  22.990  1.00  0.00            
ATOM    147  H70 BCD     1      32.080  13.500  20.910  1.00  0.00            
ATOM    148  C1  DP9     2      32.380  20.670  24.930  1.00  0.00            
ATOM    149  N1  DP9     2      32.290  20.190  26.370  1.00  0.00            
ATOM    150  C2  DP9     2      31.100  19.740  26.890  1.00  0.00            
ATOM    151  C3  DP9     2      30.760  18.320  26.590  1.00  0.00            
ATOM    152  O1  DP9     2      29.690  17.850  26.800  1.00  0.00            
ATOM    153  N2  DP9     2      31.770  17.540  26.130  1.00  0.00            
ATOM    154  C4  DP9     2      31.840  16.100  26.160  1.00  0.00            
ATOM    155  C5  DP9     2      31.070  15.220  25.430  1.00  0.00            
ATOM    156  C6  DP9     2      31.390  13.880  25.310  1.00  0.00            
ATOM    157  C7  DP9     2      32.480  13.460  26.020  1.00  0.00            
ATOM    158  C8  DP9     2      33.320  14.420  26.580  1.00  0.00            
ATOM    159  N3  DP9     2      32.970  15.730  26.760  1.00  0.00            
ATOM    160  C9  DP9     2      30.390  20.550  27.820  1.00  0.00            
ATOM    161  O2  DP9     2      29.210  20.070  28.320  1.00  0.00            
ATOM    162  C10 DP9     2      30.800  21.950  28.190  1.00  0.00            
ATOM    163  C11 DP9     2      29.900  22.880  28.720  1.00  0.00            
ATOM    164  C12 DP9     2      30.250  24.180  29.040  1.00  0.00            
ATOM    165  C13 DP9     2      31.620  24.480  28.980  1.00  0.00            
ATOM    166  C14 DP9     2      32.600  23.550  28.590  1.00  0.00            
ATOM    167  C15 DP9     2      32.120  22.280  28.140  1.00  0.00            
ATOM    168  S1  DP9     2      33.300  21.000  27.500  1.00  0.00            
ATOM    169  O3  DP9     2      33.610  20.080  28.610  1.00  0.00            
ATOM    170  O4  DP9     2      34.440  21.560  26.790  1.00  0.00            
ATOM    171  H1  DP9     2      33.230  20.220  24.400  1.00  0.00            
ATOM    172  H2  DP9     2      31.440  20.350  24.440  1.00  0.00            
ATOM    173  H3  DP9     2      32.570  21.750  24.810  1.00  0.00            
ATOM    174  H4  DP9     2      32.700  17.920  26.210  1.00  0.00            
ATOM    175  H5  DP9     2      30.260  15.710  24.900  1.00  0.00            
ATOM    176  H6  DP9     2      30.820  13.160  24.720  1.00  0.00            
ATOM    177  H7  DP9     2      32.830  12.430  26.040  1.00  0.00            
ATOM    178  H8  DP9     2      34.270  14.100  27.010  1.00  0.00            
ATOM    179  H9  DP9     2      29.220  20.380  29.240  1.00  0.00            
ATOM    180  H10 DP9     2      28.860  22.610  28.930  1.00  0.00            
ATOM    181  H11 DP9     2      29.580  24.940  29.410  1.00  0.00            
ATOM    182  H12 DP9     2      32.000  25.470  29.210  1.00  0.00            
ATOM    183  H13 DP9     2      33.650  23.750  28.730  1.00  0.00            
TER
ENDMDL
MODEL        1
ATOM      1  C1  BCD     1      33.630  32.200  23.130  1.00  0.00            
ATOM      2  O1  BCD     1      32.870  31.750  24.260  1.00  0.00            
ATOM      3  C2  BCD     1      32.770  32.970  22.140  1.00  0.00            
ATOM      4  O2  BCD     1      32.200  34.120  22.770  1.00  0.00            
ATOM      5  C3  BCD     1      31.650  32.060  21.640  1.00  0.00            
ATOM      6  O3  BCD     1      30.910  32.640  20.640  1.00  0.00            
ATOM      7  C4  BCD     1      32.200  30.780  21.080  1.00  0.00            
ATOM      8  C5  BCD     1      33.260  30.160  21.990  1.00  0.00            
ATOM      9  O4  BCD     1      34.180  31.100  22.580  1.00  0.00            
ATOM     10  C6  BCD     1      34.020  29.040  21.330  1.00  0.00            
ATOM     11  O5  BCD     1      34.780  29.450  20.150  1.00  0.00            
ATOM     12  H1  BCD     1      34.500  32.790  23.410  1.00  0.00            
ATOM     13  H2  BCD     1      33.340  33.300  21.260  1.00  0.00            
ATOM     14  H3  BCD     1      31.950  34.620  21.990  1.00  0.00            
ATOM     15  H4  BCD     1      30.910  31.970  22.440  1.00  0.00            
ATOM     16  H5  BCD     1      30.110  32.120  20.530  1.00  0.00            
ATOM     17  H6  BCD     1      32.720  30.950  20.130  1.00  0.00            
ATOM     18  H7  BCD     1      32.780  29.650  22.840  1.00  0.00            
ATOM     19  H8  BCD     1      34.570  28.590  22.160  1.00  0.00            
ATOM     20  H9  BCD     1      33.320  28.230  21.070  1.00  0.00            
ATOM     21  H10 BCD     1      35.390  28.720  19.980  1.00  0.00            
ATOM     22  C7  BCD     1      32.190  32.480  28.210  1.00  0.00            
ATOM     23  O6  BCD     1      31.710  31.110  28.320  1.00  0.00            
ATOM     24  C8  BCD     1      31.370  33.320  27.240  1.00  0.00            
ATOM     25  O7  BCD     1      30.010  33.230  27.590  1.00  0.00            
ATOM     26  C9  BCD     1      31.440  32.870  25.790  1.00  0.00            
ATOM     27  O8  BCD     1      30.700  33.790  24.940  1.00  0.00            
ATOM     28  C10 BCD     1      32.890  32.620  25.400  1.00  0.00            
ATOM     29  C11 BCD     1      33.690  31.860  26.490  1.00  0.00            
ATOM     30  O9  BCD     1      33.520  32.560  27.710  1.00  0.00            
ATOM     31  C12 BCD     1      35.210  31.880  26.260  1.00  0.00            
ATOM     32  O10 BCD     1      35.680  33.160  25.940  1.00  0.00            
ATOM     33  H11 BCD     1      32.120  33.020  29.160  1.00  0.00            
ATOM     34  H12 BCD     1      31.850  34.310  27.260  1.00  0.00            
ATOM     35  H13 BCD     1      29.570  33.660  26.850  1.00  0.00            
ATOM     36  H14 BCD     1      30.980  31.870  25.720  1.00  0.00            
ATOM     37  H15 BCD     1      31.210  34.030  24.160  1.00  0.00            
ATOM     38  H16 BCD     1      33.430  33.540  25.150  1.00  0.00            
ATOM     39  H17 BCD     1      33.330  30.830  26.630  1.00  0.00            
ATOM     40  H18 BCD     1      35.710  31.560  27.180  1.00  0.00            
ATOM     41  H19 BCD     1      35.480  31.170  25.470  1.00  0.00            
ATOM     42  H20 BCD     1      36.640  33.180  26.000  1.00  0.00            
ATOM     43  C13 BCD     1      30.810  28.430  31.330  1.00  0.00            
ATOM     44  O11 BCD     1      30.170  27.600  30.360  1.00  0.00            
ATOM     45  C14 BCD     1      30.070  29.740  31.340  1.00  0.00            
ATOM     46  O12 BCD     1      28.730  29.490  31.780  1.00  0.00            
ATOM     47  C15 BCD     1      30.210  30.450  29.960  1.00  0.00            
ATOM     48  O13 BCD     1      29.580  31.790  29.970  1.00  0.00            
ATOM     49  C16 BCD     1      31.710  30.550  29.600  1.00  0.00            
ATOM     50  C17 BCD     1      32.430  29.200  29.660  1.00  0.00            
ATOM     51  O14 BCD     1      32.170  28.650  30.940  1.00  0.00            
ATOM     52  C18 BCD     1      33.960  29.310  29.560  1.00  0.00            
ATOM     53  O15 BCD     1      34.450  30.450  30.290  1.00  0.00            
ATOM     54  H21 BCD     1      30.930  27.940  32.300  1.00  0.00            
ATOM     55  H22 BCD     1      30.550  30.410  32.060  1.00  0.00            
ATOM     56  H23 BCD     1      28.230  29.300  30.980  1.00  0.00            
ATOM     57  H24 BCD     1      29.780  29.800  29.190  1.00  0.00            
ATOM     58  H25 BCD     1      29.840  32.230  29.160  1.00  0.00            
ATOM     59  H26 BCD     1      32.110  31.180  30.410  1.00  0.00            
ATOM     60  H27 BCD     1      32.070  28.560  28.850  1.00  0.00            
ATOM     61  H28 BCD     1      34.400  28.350  29.850  1.00  0.00            
ATOM     62  H29 BCD     1      34.240  29.340  28.490  1.00  0.00            
ATOM     63  H30 BCD     1      34.070  30.300  31.160  1.00  0.00            
ATOM     64  C19 BCD     1      29.350  23.610  29.560  1.00  0.00            
ATOM     65  O16 BCD     1      29.030  23.840  28.200  1.00  0.00            
ATOM     66  C20 BCD     1      28.410  24.370  30.480  1.00  0.00            
ATOM     67  O17 BCD     1      27.130  23.910  30.140  1.00  0.00            
ATOM     68  C21 BCD     1      28.580  25.860  30.320  1.00  0.00            
ATOM     69  O18 BCD     1      27.730  26.640  31.090  1.00  0.00            
ATOM     70  C22 BCD     1      30.010  26.240  30.650  1.00  0.00            
ATOM     71  C23 BCD     1      31.000  25.420  29.820  1.00  0.00            
ATOM     72  O19 BCD     1      30.670  24.020  29.860  1.00  0.00            
ATOM     73  C24 BCD     1      32.370  25.510  30.420  1.00  0.00            
ATOM     74  O20 BCD     1      33.200  24.660  29.620  1.00  0.00            
ATOM     75  H31 BCD     1      29.280  22.530  29.720  1.00  0.00            
ATOM     76  H32 BCD     1      28.580  24.080  31.530  1.00  0.00            
ATOM     77  H33 BCD     1      26.570  24.250  30.840  1.00  0.00            
ATOM     78  H34 BCD     1      28.360  26.060  29.260  1.00  0.00            
ATOM     79  H35 BCD     1      27.620  27.460  30.610  1.00  0.00            
ATOM     80  H36 BCD     1      30.250  25.970  31.690  1.00  0.00            
ATOM     81  H37 BCD     1      30.990  25.760  28.780  1.00  0.00            
ATOM     82  H38 BCD     1      32.750  26.540  30.460  1.00  0.00            
ATOM     83  H39 BCD     1      32.270  25.070  31.420  1.00  0.00            
ATOM     84  H40 BCD     1      32.700  23.840  29.620  1.00  0.00            
ATOM     85  C25 BCD     1      28.980  21.820  24.520  1.00  0.00            
ATOM     86  O21 BCD     1      28.860  23.140  23.870  1.00  0.00            
ATOM     87  C26 BCD     1      27.850  21.560  25.490  1.00  0.00            
ATOM     88  O22 BCD     1      26.620  21.580  24.780  1.00  0.00            
ATOM     89  C27 BCD     1      27.790  22.640  26.610  1.00  0.00            
ATOM     90  O23 BCD     1      26.820  22.340  27.620  1.00  0.00            
ATOM     91  C28 BCD     1      29.160  22.740  27.340  1.00  0.00            
ATOM     92  C29 BCD     1      30.260  22.880  26.270  1.00  0.00            
ATOM     93  O24 BCD     1      30.180  21.800  25.320  1.00  0.00            
ATOM     94  C30 BCD     1      31.680  22.960  26.860  1.00  0.00            
ATOM     95  O25 BCD     1      32.010  21.660  27.520  1.00  0.00            
ATOM     96  H41 BCD     1      28.940  20.970  23.830  1.00  0.00            
ATOM     97  H42 BCD     1      27.920  20.600  26.010  1.00  0.00            
ATOM     98  H43 BCD     1      26.370  22.510  24.760  1.00  0.00            
ATOM     99  H44 BCD     1      27.540  23.620  26.190  1.00  0.00            
ATOM    100  H45 BCD     1      27.040  22.760  28.450  1.00  0.00            
ATOM    101  H46 BCD     1      29.240  21.770  27.840  1.00  0.00            
ATOM    102  H47 BCD     1      30.220  23.890  25.850  1.00  0.00            
ATOM    103  H48 BCD     1      32.430  23.220  26.100  1.00  0.00            
ATOM    104  H49 BCD     1      31.630  23.800  27.560  1.00  0.00            
ATOM    105  H50 BCD     1      32.970  21.660  27.490  1.00  0.00            
ATOM    106  C31 BCD     1      27.840  25.250  20.570  1.00  0.00            
ATOM    107  O26 BCD     1      28.780  26.210  21.020  1.00  0.00            
ATOM    108  C32 BCD     1      26.670  25.050  21.570  1.00  0.00            
ATOM    109  O27 BCD     1      25.910  26.270  21.720  1.00  0.00            
ATOM    110  C33 BCD     1      27.190  24.420  22.870  1.00  0.00            
ATOM    111  C34 BCD     1      28.090  23.180  22.650  1.00  0.00            
ATOM    112  C35 BCD     1      29.090  23.440  21.500  1.00  0.00            
ATOM    113  O28 BCD     1      28.400  23.990  20.350  1.00  0.00            
ATOM    114  C36 BCD     1      29.810  22.190  21.090  1.00  0.00            
ATOM    115  O29 BCD     1      28.990  21.270  20.410  1.00  0.00            
ATOM    116  O30 BCD     1      26.060  24.260  23.810  1.00  0.00            
ATOM    117  H51 BCD     1      27.500  25.610  19.600  1.00  0.00            
ATOM    118  H52 BCD     1      26.010  24.260  21.180  1.00  0.00            
ATOM    119  H53 BCD     1      25.140  26.110  22.280  1.00  0.00            
ATOM    120  H54 BCD     1      27.900  25.140  23.290  1.00  0.00            
ATOM    121  H55 BCD     1      25.180  24.420  23.440  1.00  0.00            
ATOM    122  H56 BCD     1      27.530  22.240  22.520  1.00  0.00            
ATOM    123  H57 BCD     1      29.890  24.090  21.870  1.00  0.00            
ATOM    124  H58 BCD     1      30.690  22.480  20.490  1.00  0.00            
ATOM    125  H59 BCD     1      30.170  21.720  22.020  1.00  0.00            
ATOM    126  H60 BCD     1      29.450  20.440  20.260  1.00  0.00            
ATOM    127  C37 BCD     1      30.630  29.590  19.610  1.00  0.00            
ATOM    128  O31 BCD     1      31.120  29.880  20.920  1.00  0.00            
ATOM    129  C38 BCD     1      29.160  29.670  19.590  1.00  0.00            
ATOM    130  O32 BCD     1      28.830  30.930  20.010  1.00  0.00            
ATOM    131  C39 BCD     1      28.510  28.520  20.480  1.00  0.00            
ATOM    132  O33 BCD     1      27.090  28.590  20.440  1.00  0.00            
ATOM    133  C40 BCD     1      29.210  27.230  20.090  1.00  0.00            
ATOM    134  C41 BCD     1      30.740  27.260  20.010  1.00  0.00            
ATOM    135  O34 BCD     1      31.080  28.280  19.130  1.00  0.00            
ATOM    136  C42 BCD     1      31.330  25.910  19.630  1.00  0.00            
ATOM    137  O35 BCD     1      32.730  25.880  19.350  1.00  0.00            
ATOM    138  H61 BCD     1      31.100  30.310  18.930  1.00  0.00            
ATOM    139  H62 BCD     1      28.910  29.450  18.540  1.00  0.00            
ATOM    140  H63 BCD     1      28.260  31.210  19.290  1.00  0.00            
ATOM    141  H64 BCD     1      28.840  28.740  21.510  1.00  0.00            
ATOM    142  H65 BCD     1      26.770  27.960  21.090  1.00  0.00            
ATOM    143  H66 BCD     1      28.870  26.920  19.100  1.00  0.00            
ATOM    144  H67 BCD     1      31.060  27.530  21.020  1.00  0.00            
ATOM    145  H68 BCD     1      31.070  25.140  20.370  1.00  0.00            
ATOM    146  H69 BCD     1      30.790  25.610  18.720  1.00  0.00            
ATOM    147  H70 BCD     1      32.870  25.760  18.410  1.00  0.00            
ATOM    148  C1  DP9     2      29.960  29.720  23.900  1.00  0.00            
ATOM    149  N1  DP9     2      29.340  29.410  25.170  1.00  0.00            
ATOM    150  C2  DP9     2      29.230  28.070  25.710  1.00  0.00            
ATOM    151  C3  DP9     2      30.540  27.420  26.040  1.00  0.00            
ATOM    152  O1  DP9     2      30.640  26.190  26.340  1.00  0.00            
ATOM    153  N2  DP9     2      31.660  28.150  25.960  1.00  0.00            
ATOM    154  C4  DP9     2      32.950  27.770  26.120  1.00  0.00            
ATOM    155  C5  DP9     2      33.460  26.950  27.090  1.00  0.00            
ATOM    156  C6  DP9     2      34.810  26.730  27.140  1.00  0.00            
ATOM    157  C7  DP9     2      35.610  27.360  26.210  1.00  0.00            
ATOM    158  C8  DP9     2      35.040  28.240  25.290  1.00  0.00            
ATOM    159  N3  DP9     2      33.710  28.400  25.200  1.00  0.00            
ATOM    160  C9  DP9     2      27.990  27.580  26.000  1.00  0.00            
ATOM    161  O2  DP9     2      27.920  26.360  26.600  1.00  0.00            
ATOM    162  C10 DP9     2      26.660  28.320  25.880  1.00  0.00            
ATOM    163  C11 DP9     2      25.500  27.570  25.590  1.00  0.00            
ATOM    164  C12 DP9     2      24.270  28.270  25.390  1.00  0.00            
ATOM    165  C13 DP9     2      24.190  29.650  25.370  1.00  0.00            
ATOM    166  C14 DP9     2      25.350  30.400  25.540  1.00  0.00            
ATOM    167  C15 DP9     2      26.580  29.720  25.740  1.00  0.00            
ATOM    168  S1  DP9     2      28.140  30.560  25.940  1.00  0.00            
ATOM    169  O3  DP9     2      28.450  30.690  27.370  1.00  0.00            
ATOM    170  O4  DP9     2      28.210  31.670  25.030  1.00  0.00            
ATOM    171  H1  DP9     2      30.670  28.960  23.550  1.00  0.00            
ATOM    172  H2  DP9     2      29.140  29.920  23.200  1.00  0.00            
ATOM    173  H3  DP9     2      30.530  30.650  24.010  1.00  0.00            
ATOM    174  H4  DP9     2      31.640  28.990  25.400  1.00  0.00            
ATOM    175  H5  DP9     2      32.800  26.470  27.800  1.00  0.00            
ATOM    176  H6  DP9     2      35.270  26.040  27.850  1.00  0.00            
ATOM    177  H7  DP9     2      36.690  27.390  26.250  1.00  0.00            
ATOM    178  H8  DP9     2      35.560  28.700  24.450  1.00  0.00            
ATOM    179  H9  DP9     2      28.850  26.050  26.570  1.00  0.00            
ATOM    180  H10 DP9     2      25.530  26.490  25.710  1.00  0.00            
ATOM    181  H11 DP9     2      23.300  27.840  25.160  1.00  0.00            
ATOM    182  H12 DP9     2      23.280  30.230  25.210  1.00  0.00            
ATOM    183  H13 DP9     2      25.370  31.480  25.460  1.00  0.00            
TER
ENDMDL
MODEL        1
ATOM      1  C1  BCD     1      39.290  16.830  30.460  1.00  0.00            
ATOM      2  O1  BCD     1      37.880  17.050  30.670  1.00  0.00            
ATOM      3  C2  BCD     1      39.650  17.510  29.110  1.00  0.00            
ATOM      4  O2  BCD     1      39.050  18.860  28.940  1.00  0.00            
ATOM      5  C3  BCD     1      39.080  16.680  27.950  1.00  0.00            
ATOM      6  O3  BCD     1      39.540  17.170  26.750  1.00  0.00            
ATOM      7  C4  BCD     1      39.430  15.210  28.090  1.00  0.00            
ATOM      8  C5  BCD     1      38.970  14.670  29.450  1.00  0.00            
ATOM      9  O4  BCD     1      39.670  15.410  30.420  1.00  0.00            
ATOM     10  C6  BCD     1      39.280  13.230  29.610  1.00  0.00            
ATOM     11  O5  BCD     1      40.630  12.970  29.350  1.00  0.00            
ATOM     12  H1  BCD     1      39.770  17.310  31.310  1.00  0.00            
ATOM     13  H2  BCD     1      40.710  17.570  28.840  1.00  0.00            
ATOM     14  H3  BCD     1      39.630  19.390  28.390  1.00  0.00            
ATOM     15  H4  BCD     1      37.990  16.730  27.960  1.00  0.00            
ATOM     16  H5  BCD     1      38.930  16.790  26.110  1.00  0.00            
ATOM     17  H6  BCD     1      40.440  14.860  27.870  1.00  0.00            
ATOM     18  H7  BCD     1      37.880  14.740  29.470  1.00  0.00            
ATOM     19  H8  BCD     1      39.050  12.960  30.650  1.00  0.00            
ATOM     20  H9  BCD     1      38.590  12.710  28.930  1.00  0.00            
ATOM     21  H10 BCD     1      40.800  12.090  29.710  1.00  0.00            
ATOM     22  C7  BCD     1      35.230  18.560  33.380  1.00  0.00            
ATOM     23  O6  BCD     1      34.400  17.480  33.160  1.00  0.00            
ATOM     24  C8  BCD     1      35.410  19.410  32.170  1.00  0.00            
ATOM     25  O7  BCD     1      34.110  19.880  31.690  1.00  0.00            
ATOM     26  C9  BCD     1      36.140  18.630  31.060  1.00  0.00            
ATOM     27  O8  BCD     1      36.400  19.460  29.870  1.00  0.00            
ATOM     28  C10 BCD     1      37.410  17.960  31.610  1.00  0.00            
ATOM     29  C11 BCD     1      37.190  17.170  32.950  1.00  0.00            
ATOM     30  O9  BCD     1      36.520  18.070  33.800  1.00  0.00            
ATOM     31  C12 BCD     1      38.440  16.630  33.660  1.00  0.00            
ATOM     32  O10 BCD     1      39.150  17.640  34.400  1.00  0.00            
ATOM     33  H11 BCD     1      34.780  19.060  34.240  1.00  0.00            
ATOM     34  H12 BCD     1      36.000  20.280  32.480  1.00  0.00            
ATOM     35  H13 BCD     1      34.190  20.140  30.760  1.00  0.00            
ATOM     36  H14 BCD     1      35.370  17.900  30.760  1.00  0.00            
ATOM     37  H15 BCD     1      37.220  19.150  29.460  1.00  0.00            
ATOM     38  H16 BCD     1      38.120  18.790  31.700  1.00  0.00            
ATOM     39  H17 BCD     1      36.520  16.340  32.670  1.00  0.00            
ATOM     40  H18 BCD     1      38.120  15.870  34.380  1.00  0.00            
ATOM     41  H19 BCD     1      38.980  16.070  32.890  1.00  0.00            
ATOM     42  H20 BCD     1      39.590  17.230  35.150  1.00  0.00            
ATOM     43  C13 BCD     1      31.160  15.220  34.210  1.00  0.00            
ATOM     44  O11 BCD     1      31.300  14.580  32.910  1.00  0.00            
ATOM     45  C14 BCD     1      30.930  16.740  34.000  1.00  0.00            
ATOM     46  O12 BCD     1      29.700  16.970  33.280  1.00  0.00            
ATOM     47  C15 BCD     1      32.150  17.390  33.180  1.00  0.00            
ATOM     48  O13 BCD     1      31.860  18.850  33.040  1.00  0.00            
ATOM     49  C16 BCD     1      33.360  17.140  34.000  1.00  0.00            
ATOM     50  C17 BCD     1      33.490  15.650  34.340  1.00  0.00            
ATOM     51  O14 BCD     1      32.310  15.150  35.010  1.00  0.00            
ATOM     52  C18 BCD     1      34.550  15.400  35.420  1.00  0.00            
ATOM     53  O15 BCD     1      35.150  14.110  35.310  1.00  0.00            
ATOM     54  H21 BCD     1      30.350  14.760  34.790  1.00  0.00            
ATOM     55  H22 BCD     1      30.900  17.180  35.000  1.00  0.00            
ATOM     56  H23 BCD     1      29.370  17.770  33.700  1.00  0.00            
ATOM     57  H24 BCD     1      32.210  16.840  32.240  1.00  0.00            
ATOM     58  H25 BCD     1      32.580  19.240  32.540  1.00  0.00            
ATOM     59  H26 BCD     1      33.350  17.680  34.960  1.00  0.00            
ATOM     60  H27 BCD     1      33.580  15.000  33.460  1.00  0.00            
ATOM     61  H28 BCD     1      35.370  16.100  35.210  1.00  0.00            
ATOM     62  H29 BCD     1      34.300  15.600  36.470  1.00  0.00            
ATOM     63  H30 BCD     1      34.370  13.550  35.300  1.00  0.00            
ATOM     64  C19 BCD     1      29.730  11.400  30.770  1.00  0.00            
ATOM     65  O16 BCD     1      30.470  11.640  29.560  1.00  0.00            
ATOM     66  C20 BCD     1      28.760  12.530  31.080  1.00  0.00            
ATOM     67  O17 BCD     1      27.870  12.730  30.040  1.00  0.00            
ATOM     68  C21 BCD     1      29.530  13.790  31.490  1.00  0.00            
ATOM     69  O18 BCD     1      28.750  14.890  31.930  1.00  0.00            
ATOM     70  C22 BCD     1      30.460  13.420  32.620  1.00  0.00            
ATOM     71  C23 BCD     1      31.400  12.290  32.270  1.00  0.00            
ATOM     72  O19 BCD     1      30.540  11.190  31.910  1.00  0.00            
ATOM     73  C24 BCD     1      32.350  11.830  33.380  1.00  0.00            
ATOM     74  O20 BCD     1      31.660  11.380  34.540  1.00  0.00            
ATOM     75  H31 BCD     1      29.180  10.460  30.700  1.00  0.00            
ATOM     76  H32 BCD     1      28.150  12.250  31.950  1.00  0.00            
ATOM     77  H33 BCD     1      27.140  13.220  30.430  1.00  0.00            
ATOM     78  H34 BCD     1      30.140  14.090  30.630  1.00  0.00            
ATOM     79  H35 BCD     1      29.230  15.540  32.460  1.00  0.00            
ATOM     80  H36 BCD     1      29.860  13.120  33.490  1.00  0.00            
ATOM     81  H37 BCD     1      32.060  12.480  31.410  1.00  0.00            
ATOM     82  H38 BCD     1      32.900  10.960  33.000  1.00  0.00            
ATOM     83  H39 BCD     1      33.060  12.630  33.640  1.00  0.00            
ATOM     84  H40 BCD     1      31.310  10.510  34.340  1.00  0.00            
ATOM     85  C25 BCD     1      31.080   9.780  25.880  1.00  0.00            
ATOM     86  O21 BCD     1      31.900  10.740  25.270  1.00  0.00            
ATOM     87  C26 BCD     1      29.630  10.150  26.250  1.00  0.00            
ATOM     88  O22 BCD     1      29.020  10.710  25.110  1.00  0.00            
ATOM     89  C27 BCD     1      29.530  11.240  27.340  1.00  0.00            
ATOM     90  O23 BCD     1      28.190  11.660  27.710  1.00  0.00            
ATOM     91  C28 BCD     1      30.350  10.700  28.510  1.00  0.00            
ATOM     92  C29 BCD     1      31.770  10.300  28.110  1.00  0.00            
ATOM     93  O24 BCD     1      31.660   9.350  27.110  1.00  0.00            
ATOM     94  C30 BCD     1      32.420   9.620  29.300  1.00  0.00            
ATOM     95  O25 BCD     1      33.790   9.490  28.950  1.00  0.00            
ATOM     96  H41 BCD     1      31.110   8.880  25.250  1.00  0.00            
ATOM     97  H42 BCD     1      29.110   9.270  26.640  1.00  0.00            
ATOM     98  H43 BCD     1      28.300  11.230  25.480  1.00  0.00            
ATOM     99  H44 BCD     1      30.030  12.160  27.020  1.00  0.00            
ATOM    100  H45 BCD     1      28.200  12.040  28.590  1.00  0.00            
ATOM    101  H46 BCD     1      29.800   9.800  28.810  1.00  0.00            
ATOM    102  H47 BCD     1      32.430  11.080  27.700  1.00  0.00            
ATOM    103  H48 BCD     1      32.390  10.250  30.200  1.00  0.00            
ATOM    104  H49 BCD     1      32.000   8.620  29.460  1.00  0.00            
ATOM    105  H50 BCD     1      34.100  10.390  28.820  1.00  0.00            
ATOM    106  C31 BCD     1      35.580  10.990  23.570  1.00  0.00            
ATOM    107  O26 BCD     1      36.010  11.980  24.550  1.00  0.00            
ATOM    108  C32 BCD     1      34.480  11.520  22.720  1.00  0.00            
ATOM    109  O27 BCD     1      34.700  12.740  22.130  1.00  0.00            
ATOM    110  C33 BCD     1      33.230  11.590  23.540  1.00  0.00            
ATOM    111  C34 BCD     1      32.900  10.300  24.400  1.00  0.00            
ATOM    112  C35 BCD     1      34.170   9.810  25.050  1.00  0.00            
ATOM    113  O28 BCD     1      35.180   9.750  24.110  1.00  0.00            
ATOM    114  C36 BCD     1      34.180   8.430  25.680  1.00  0.00            
ATOM    115  O29 BCD     1      33.510   7.520  24.810  1.00  0.00            
ATOM    116  O30 BCD     1      32.090  11.950  22.710  1.00  0.00            
ATOM    117  H51 BCD     1      36.500  10.800  23.000  1.00  0.00            
ATOM    118  H52 BCD     1      34.340  10.730  21.970  1.00  0.00            
ATOM    119  H53 BCD     1      33.880  13.220  22.030  1.00  0.00            
ATOM    120  H54 BCD     1      33.330  12.390  24.280  1.00  0.00            
ATOM    121  H55 BCD     1      31.260  11.590  23.040  1.00  0.00            
ATOM    122  H56 BCD     1      32.550   9.560  23.660  1.00  0.00            
ATOM    123  H57 BCD     1      34.480  10.520  25.830  1.00  0.00            
ATOM    124  H58 BCD     1      35.220   8.110  25.790  1.00  0.00            
ATOM    125  H59 BCD     1      33.780   8.510  26.710  1.00  0.00            
ATOM    126  H60 BCD     1      34.030   7.470  24.010  1.00  0.00            
ATOM    127  C37 BCD     1      39.160  14.210  25.990  1.00  0.00            
ATOM    128  O31 BCD     1      38.560  14.660  27.170  1.00  0.00            
ATOM    129  C38 BCD     1      38.450  14.740  24.750  1.00  0.00            
ATOM    130  O32 BCD     1      38.300  16.130  24.750  1.00  0.00            
ATOM    131  C39 BCD     1      37.090  14.070  24.440  1.00  0.00            
ATOM    132  O33 BCD     1      36.560  14.470  23.170  1.00  0.00            
ATOM    133  C40 BCD     1      37.280  12.580  24.490  1.00  0.00            
ATOM    134  C41 BCD     1      37.950  12.130  25.860  1.00  0.00            
ATOM    135  O34 BCD     1      39.220  12.800  26.000  1.00  0.00            
ATOM    136  C42 BCD     1      38.050  10.670  26.030  1.00  0.00            
ATOM    137  O35 BCD     1      38.700  10.260  27.260  1.00  0.00            
ATOM    138  H61 BCD     1      40.190  14.560  26.010  1.00  0.00            
ATOM    139  H62 BCD     1      39.120  14.530  23.900  1.00  0.00            
ATOM    140  H63 BCD     1      38.060  16.260  23.830  1.00  0.00            
ATOM    141  H64 BCD     1      36.430  14.420  25.240  1.00  0.00            
ATOM    142  H65 BCD     1      35.790  13.930  22.990  1.00  0.00            
ATOM    143  H66 BCD     1      37.920  12.230  23.670  1.00  0.00            
ATOM    144  H67 BCD     1      37.320  12.470  26.690  1.00  0.00            
ATOM    145  H68 BCD     1      37.060  10.200  25.930  1.00  0.00            
ATOM    146  H69 BCD     1      38.600  10.170  25.220  1.00  0.00            
ATOM    147  H70 BCD     1      38.750   9.300  27.300  1.00  0.00            
ATOM    148  C1  DP9     2      33.100  14.060  26.660  1.00  0.00            
ATOM    149  N1  DP9     2      32.050  14.720  27.520  1.00  0.00            
ATOM    150  C2  DP9     2      32.400  15.610  28.610  1.00  0.00            
ATOM    151  C3  DP9     2      33.290  15.010  29.640  1.00  0.00            
ATOM    152  O1  DP9     2      33.810  15.660  30.570  1.00  0.00            
ATOM    153  N2  DP9     2      33.520  13.630  29.530  1.00  0.00            
ATOM    154  C4  DP9     2      34.610  12.830  29.830  1.00  0.00            
ATOM    155  C5  DP9     2      35.110  12.790  31.110  1.00  0.00            
ATOM    156  C6  DP9     2      36.110  11.930  31.360  1.00  0.00            
ATOM    157  C7  DP9     2      36.650  11.200  30.270  1.00  0.00            
ATOM    158  C8  DP9     2      36.130  11.440  28.970  1.00  0.00            
ATOM    159  N3  DP9     2      35.010  12.120  28.740  1.00  0.00            
ATOM    160  C9  DP9     2      31.940  16.920  28.670  1.00  0.00            
ATOM    161  O2  DP9     2      32.330  17.780  29.690  1.00  0.00            
ATOM    162  C10 DP9     2      30.980  17.560  27.770  1.00  0.00            
ATOM    163  C11 DP9     2      30.860  18.950  27.720  1.00  0.00            
ATOM    164  C12 DP9     2      29.840  19.570  26.940  1.00  0.00            
ATOM    165  C13 DP9     2      29.030  18.760  26.090  1.00  0.00            
ATOM    166  C14 DP9     2      29.270  17.390  26.010  1.00  0.00            
ATOM    167  C15 DP9     2      30.160  16.800  26.950  1.00  0.00            
ATOM    168  S1  DP9     2      30.400  15.030  26.900  1.00  0.00            
ATOM    169  O3  DP9     2      30.390  14.560  25.460  1.00  0.00            
ATOM    170  O4  DP9     2      29.540  14.430  27.930  1.00  0.00            
ATOM    171  H1  DP9     2      33.020  14.430  25.630  1.00  0.00            
ATOM    172  H2  DP9     2      34.120  14.340  26.960  1.00  0.00            
ATOM    173  H3  DP9     2      33.070  12.960  26.670  1.00  0.00            
ATOM    174  H4  DP9     2      33.110  13.230  28.700  1.00  0.00            
ATOM    175  H5  DP9     2      34.680  13.470  31.840  1.00  0.00            
ATOM    176  H6  DP9     2      36.400  11.740  32.390  1.00  0.00            
ATOM    177  H7  DP9     2      37.320  10.360  30.440  1.00  0.00            
ATOM    178  H8  DP9     2      36.510  10.840  28.140  1.00  0.00            
ATOM    179  H9  DP9     2      32.900  17.230  30.260  1.00  0.00            
ATOM    180  H10 DP9     2      31.600  19.530  28.260  1.00  0.00            
ATOM    181  H11 DP9     2      29.730  20.650  26.850  1.00  0.00            
ATOM    182  H12 DP9     2      28.320  19.150  25.360  1.00  0.00            
ATOM    183  H13 DP9     2      28.740  16.740  25.330  1.00  0.00            
TER
ENDMDL
MODEL        1
ATOM      1  C1  BCD     1      39.760  22.910  35.770  1.00  0.00            
ATOM      2  O1  BCD     1      38.770  22.430  36.600  1.00  0.00            
ATOM      3  C2  BCD     1      39.360  24.250  35.190  1.00  0.00            
ATOM      4  O2  BCD     1      38.900  25.140  36.180  1.00  0.00            
ATOM      5  C3  BCD     1      38.250  24.130  34.170  1.00  0.00            
ATOM      6  O3  BCD     1      38.060  25.430  33.620  1.00  0.00            
ATOM      7  C4  BCD     1      38.630  23.070  33.070  1.00  0.00            
ATOM      8  C5  BCD     1      38.990  21.800  33.790  1.00  0.00            
ATOM      9  O4  BCD     1      40.100  22.060  34.650  1.00  0.00            
ATOM     10  C6  BCD     1      39.380  20.620  32.960  1.00  0.00            
ATOM     11  O5  BCD     1      40.690  20.660  32.400  1.00  0.00            
ATOM     12  H1  BCD     1      40.710  23.140  36.270  1.00  0.00            
ATOM     13  H2  BCD     1      40.230  24.660  34.650  1.00  0.00            
ATOM     14  H3  BCD     1      38.610  25.940  35.730  1.00  0.00            
ATOM     15  H4  BCD     1      37.310  23.750  34.610  1.00  0.00            
ATOM     16  H5  BCD     1      37.470  25.320  32.870  1.00  0.00            
ATOM     17  H6  BCD     1      39.530  23.350  32.500  1.00  0.00            
ATOM     18  H7  BCD     1      38.170  21.360  34.390  1.00  0.00            
ATOM     19  H8  BCD     1      39.110  19.820  33.650  1.00  0.00            
ATOM     20  H9  BCD     1      38.630  20.570  32.160  1.00  0.00            
ATOM     21  H10 BCD     1      41.300  21.060  33.030  1.00  0.00            
ATOM     22  C7  BCD     1      38.050  21.090  40.400  1.00  0.00            
ATOM     23  O6  BCD     1      36.730  20.770  39.900  1.00  0.00            
ATOM     24  C8  BCD     1      38.240  22.610  40.310  1.00  0.00            
ATOM     25  O7  BCD     1      37.270  23.280  41.160  1.00  0.00            
ATOM     26  C9  BCD     1      38.260  23.020  38.860  1.00  0.00            
ATOM     27  O8  BCD     1      38.510  24.430  38.770  1.00  0.00            
ATOM     28  C10 BCD     1      39.160  22.170  37.990  1.00  0.00            
ATOM     29  C11 BCD     1      38.920  20.680  38.230  1.00  0.00            
ATOM     30  O9  BCD     1      39.030  20.430  39.670  1.00  0.00            
ATOM     31  C12 BCD     1      39.980  19.860  37.470  1.00  0.00            
ATOM     32  O10 BCD     1      41.300  19.960  38.000  1.00  0.00            
ATOM     33  H11 BCD     1      38.180  20.780  41.440  1.00  0.00            
ATOM     34  H12 BCD     1      39.260  22.670  40.700  1.00  0.00            
ATOM     35  H13 BCD     1      37.710  24.110  41.390  1.00  0.00            
ATOM     36  H14 BCD     1      37.370  22.730  38.270  1.00  0.00            
ATOM     37  H15 BCD     1      38.590  24.670  37.840  1.00  0.00            
ATOM     38  H16 BCD     1      40.230  22.390  38.130  1.00  0.00            
ATOM     39  H17 BCD     1      37.920  20.360  37.900  1.00  0.00            
ATOM     40  H18 BCD     1      39.660  18.810  37.460  1.00  0.00            
ATOM     41  H19 BCD     1      40.150  20.190  36.440  1.00  0.00            
ATOM     42  H20 BCD     1      41.460  19.260  38.630  1.00  0.00            
ATOM     43  C13 BCD     1      33.350  18.790  40.860  1.00  0.00            
ATOM     44  O11 BCD     1      32.830  19.290  39.600  1.00  0.00            
ATOM     45  C14 BCD     1      33.690  19.860  41.860  1.00  0.00            
ATOM     46  O12 BCD     1      32.540  20.570  42.190  1.00  0.00            
ATOM     47  C15 BCD     1      34.700  20.750  41.190  1.00  0.00            
ATOM     48  O13 BCD     1      35.210  21.690  42.190  1.00  0.00            
ATOM     49  C16 BCD     1      35.950  19.940  40.710  1.00  0.00            
ATOM     50  C17 BCD     1      35.590  18.650  39.930  1.00  0.00            
ATOM     51  O14 BCD     1      34.550  18.030  40.620  1.00  0.00            
ATOM     52  C18 BCD     1      36.690  17.620  39.770  1.00  0.00            
ATOM     53  O15 BCD     1      36.320  16.590  38.900  1.00  0.00            
ATOM     54  H21 BCD     1      32.620  18.050  41.200  1.00  0.00            
ATOM     55  H22 BCD     1      34.080  19.430  42.800  1.00  0.00            
ATOM     56  H23 BCD     1      32.610  21.190  42.920  1.00  0.00            
ATOM     57  H24 BCD     1      34.160  21.300  40.410  1.00  0.00            
ATOM     58  H25 BCD     1      35.880  22.230  41.770  1.00  0.00            
ATOM     59  H26 BCD     1      36.510  19.750  41.640  1.00  0.00            
ATOM     60  H27 BCD     1      35.250  18.810  38.900  1.00  0.00            
ATOM     61  H28 BCD     1      37.530  18.180  39.330  1.00  0.00            
ATOM     62  H29 BCD     1      36.950  17.310  40.780  1.00  0.00            
ATOM     63  H30 BCD     1      35.840  15.990  39.490  1.00  0.00            
ATOM     64  C19 BCD     1      29.320  19.840  37.620  1.00  0.00            
ATOM     65  O16 BCD     1      29.950  19.970  36.340  1.00  0.00            
ATOM     66  C20 BCD     1      29.640  20.980  38.540  1.00  0.00            
ATOM     67  O17 BCD     1      29.230  22.210  38.020  1.00  0.00            
ATOM     68  C21 BCD     1      31.100  20.900  38.960  1.00  0.00            
ATOM     69  O18 BCD     1      31.390  21.760  40.020  1.00  0.00            
ATOM     70  C22 BCD     1      31.370  19.450  39.470  1.00  0.00            
ATOM     71  C23 BCD     1      30.970  18.450  38.450  1.00  0.00            
ATOM     72  O19 BCD     1      29.590  18.570  38.070  1.00  0.00            
ATOM     73  C24 BCD     1      31.210  17.010  38.890  1.00  0.00            
ATOM     74  O20 BCD     1      30.610  16.700  40.120  1.00  0.00            
ATOM     75  H31 BCD     1      28.230  19.820  37.530  1.00  0.00            
ATOM     76  H32 BCD     1      28.980  20.840  39.400  1.00  0.00            
ATOM     77  H33 BCD     1      29.310  22.890  38.690  1.00  0.00            
ATOM     78  H34 BCD     1      31.760  21.170  38.130  1.00  0.00            
ATOM     79  H35 BCD     1      31.810  21.390  40.790  1.00  0.00            
ATOM     80  H36 BCD     1      30.930  19.250  40.450  1.00  0.00            
ATOM     81  H37 BCD     1      31.600  18.680  37.580  1.00  0.00            
ATOM     82  H38 BCD     1      30.820  16.350  38.110  1.00  0.00            
ATOM     83  H39 BCD     1      32.290  16.840  38.980  1.00  0.00            
ATOM     84  H40 BCD     1      31.230  16.190  40.650  1.00  0.00            
ATOM     85  C25 BCD     1      29.180  19.530  32.330  1.00  0.00            
ATOM     86  O21 BCD     1      30.420  20.220  32.020  1.00  0.00            
ATOM     87  C26 BCD     1      28.210  20.460  33.110  1.00  0.00            
ATOM     88  O22 BCD     1      27.890  21.570  32.260  1.00  0.00            
ATOM     89  C27 BCD     1      28.710  20.850  34.530  1.00  0.00            
ATOM     90  O23 BCD     1      27.790  21.620  35.340  1.00  0.00            
ATOM     91  C28 BCD     1      29.180  19.470  35.220  1.00  0.00            
ATOM     92  C29 BCD     1      30.070  18.590  34.340  1.00  0.00            
ATOM     93  O24 BCD     1      29.460  18.380  33.120  1.00  0.00            
ATOM     94  C30 BCD     1      30.260  17.210  34.990  1.00  0.00            
ATOM     95  O25 BCD     1      31.110  16.420  34.220  1.00  0.00            
ATOM     96  H41 BCD     1      28.700  19.170  31.410  1.00  0.00            
ATOM     97  H42 BCD     1      27.330  19.830  33.290  1.00  0.00            
ATOM     98  H43 BCD     1      27.800  22.360  32.800  1.00  0.00            
ATOM     99  H44 BCD     1      29.610  21.450  34.330  1.00  0.00            
ATOM    100  H45 BCD     1      28.270  22.160  35.980  1.00  0.00            
ATOM    101  H46 BCD     1      28.290  18.890  35.490  1.00  0.00            
ATOM    102  H47 BCD     1      31.080  18.990  34.210  1.00  0.00            
ATOM    103  H48 BCD     1      30.790  17.270  35.950  1.00  0.00            
ATOM    104  H49 BCD     1      29.330  16.670  35.170  1.00  0.00            
ATOM    105  H50 BCD     1      31.990  16.790  34.220  1.00  0.00            
ATOM    106  C31 BCD     1      33.100  20.860  29.090  1.00  0.00            
ATOM    107  O26 BCD     1      33.880  21.480  30.170  1.00  0.00            
ATOM    108  C32 BCD     1      31.700  21.510  28.940  1.00  0.00            
ATOM    109  O27 BCD     1      31.820  22.850  28.500  1.00  0.00            
ATOM    110  C33 BCD     1      31.030  21.500  30.250  1.00  0.00            
ATOM    111  C34 BCD     1      30.840  20.040  30.670  1.00  0.00            
ATOM    112  C35 BCD     1      32.120  19.260  30.680  1.00  0.00            
ATOM    113  O28 BCD     1      32.920  19.510  29.480  1.00  0.00            
ATOM    114  C36 BCD     1      31.890  17.780  30.800  1.00  0.00            
ATOM    115  O29 BCD     1      33.120  17.140  31.170  1.00  0.00            
ATOM    116  O30 BCD     1      29.690  22.120  30.110  1.00  0.00            
ATOM    117  H51 BCD     1      33.700  20.900  28.170  1.00  0.00            
ATOM    118  H52 BCD     1      31.030  20.960  28.260  1.00  0.00            
ATOM    119  H53 BCD     1      30.890  23.070  28.350  1.00  0.00            
ATOM    120  H54 BCD     1      31.550  22.060  31.030  1.00  0.00            
ATOM    121  H55 BCD     1      29.190  21.900  30.900  1.00  0.00            
ATOM    122  H56 BCD     1      29.990  19.590  30.140  1.00  0.00            
ATOM    123  H57 BCD     1      32.680  19.630  31.550  1.00  0.00            
ATOM    124  H58 BCD     1      31.010  17.470  31.380  1.00  0.00            
ATOM    125  H59 BCD     1      31.670  17.490  29.760  1.00  0.00            
ATOM    126  H60 BCD     1      33.820  17.230  30.510  1.00  0.00            
ATOM    127  C37 BCD     1      37.690  23.200  30.810  1.00  0.00            
ATOM    128  O31 BCD     1      37.580  22.720  32.170  1.00  0.00            
ATOM    129  C38 BCD     1      36.590  24.200  30.460  1.00  0.00            
ATOM    130  O32 BCD     1      36.670  25.280  31.390  1.00  0.00            
ATOM    131  C39 BCD     1      35.210  23.530  30.600  1.00  0.00            
ATOM    132  O33 BCD     1      34.180  24.360  30.030  1.00  0.00            
ATOM    133  C40 BCD     1      35.140  22.170  29.750  1.00  0.00            
ATOM    134  C41 BCD     1      36.350  21.300  30.060  1.00  0.00            
ATOM    135  O34 BCD     1      37.560  22.150  29.970  1.00  0.00            
ATOM    136  C42 BCD     1      36.400  20.150  29.060  1.00  0.00            
ATOM    137  O35 BCD     1      36.620  20.660  27.770  1.00  0.00            
ATOM    138  H61 BCD     1      38.670  23.650  30.630  1.00  0.00            
ATOM    139  H62 BCD     1      36.680  24.610  29.440  1.00  0.00            
ATOM    140  H63 BCD     1      35.860  25.730  31.110  1.00  0.00            
ATOM    141  H64 BCD     1      34.920  23.350  31.650  1.00  0.00            
ATOM    142  H65 BCD     1      33.330  23.930  30.150  1.00  0.00            
ATOM    143  H66 BCD     1      35.140  22.490  28.700  1.00  0.00            
ATOM    144  H67 BCD     1      36.180  20.830  31.030  1.00  0.00            
ATOM    145  H68 BCD     1      37.190  19.460  29.400  1.00  0.00            
ATOM    146  H69 BCD     1      35.460  19.590  29.070  1.00  0.00            
ATOM    147  H70 BCD     1      36.940  21.560  27.790  1.00  0.00            
ATOM    148  C1  DP9     2      32.700  21.070  34.190  1.00  0.00            
ATOM    149  N1  DP9     2      33.660  22.020  34.790  1.00  0.00            
ATOM    150  C2  DP9     2      34.480  21.610  35.880  1.00  0.00            
ATOM    151  C3  DP9     2      35.400  20.410  35.680  1.00  0.00            
ATOM    152  O1  DP9     2      35.980  19.860  36.590  1.00  0.00            
ATOM    153  N2  DP9     2      35.520  19.970  34.390  1.00  0.00            
ATOM    154  C4  DP9     2      36.340  19.000  33.830  1.00  0.00            
ATOM    155  C5  DP9     2      37.340  18.280  34.450  1.00  0.00            
ATOM    156  C6  DP9     2      38.120  17.370  33.670  1.00  0.00            
ATOM    157  C7  DP9     2      37.820  17.350  32.300  1.00  0.00            
ATOM    158  C8  DP9     2      36.760  18.100  31.790  1.00  0.00            
ATOM    159  N3  DP9     2      36.050  18.870  32.560  1.00  0.00            
ATOM    160  C9  DP9     2      34.390  22.380  36.990  1.00  0.00            
ATOM    161  O2  DP9     2      35.010  21.950  38.090  1.00  0.00            
ATOM    162  C10 DP9     2      33.680  23.630  37.180  1.00  0.00            
ATOM    163  C11 DP9     2      33.450  24.120  38.490  1.00  0.00            
ATOM    164  C12 DP9     2      32.920  25.430  38.670  1.00  0.00            
ATOM    165  C13 DP9     2      32.490  26.190  37.560  1.00  0.00            
ATOM    166  C14 DP9     2      32.660  25.740  36.200  1.00  0.00            
ATOM    167  C15 DP9     2      33.280  24.450  36.110  1.00  0.00            
ATOM    168  S1  DP9     2      33.580  23.720  34.510  1.00  0.00            
ATOM    169  O3  DP9     2      34.870  24.080  34.020  1.00  0.00            
ATOM    170  O4  DP9     2      32.460  24.040  33.630  1.00  0.00            
ATOM    171  H1  DP9     2      33.060  20.070  34.440  1.00  0.00            
ATOM    172  H2  DP9     2      31.650  21.220  34.500  1.00  0.00            
ATOM    173  H3  DP9     2      32.700  21.200  33.100  1.00  0.00            
ATOM    174  H4  DP9     2      35.000  20.470  33.690  1.00  0.00            
ATOM    175  H5  DP9     2      37.480  18.420  35.520  1.00  0.00            
ATOM    176  H6  DP9     2      39.030  16.880  33.990  1.00  0.00            
ATOM    177  H7  DP9     2      38.420  16.740  31.640  1.00  0.00            
ATOM    178  H8  DP9     2      36.380  18.020  30.770  1.00  0.00            
ATOM    179  H9  DP9     2      35.250  21.020  37.980  1.00  0.00            
ATOM    180  H10 DP9     2      33.630  23.470  39.340  1.00  0.00            
ATOM    181  H11 DP9     2      32.710  25.660  39.710  1.00  0.00            
ATOM    182  H12 DP9     2      32.020  27.160  37.720  1.00  0.00            
ATOM    183  H13 DP9     2      32.400  26.410  35.380  1.00  0.00            
TER
ENDMDL
MODEL        1
ATOM      1  C1  BCD     1      38.880  23.770  33.980  1.00  0.00            
ATOM      2  O1  BCD     1      38.380  22.610  34.610  1.00  0.00            
ATOM      3  C2  BCD     1      37.880  24.290  32.980  1.00  0.00            
ATOM      4  O2  BCD     1      36.640  24.340  33.590  1.00  0.00            
ATOM      5  C3  BCD     1      37.910  23.410  31.670  1.00  0.00            
ATOM      6  O3  BCD     1      36.980  23.910  30.720  1.00  0.00            
ATOM      7  C4  BCD     1      39.270  23.050  31.110  1.00  0.00            
ATOM      8  C5  BCD     1      40.200  22.660  32.270  1.00  0.00            
ATOM      9  O4  BCD     1      40.120  23.560  33.350  1.00  0.00            
ATOM     10  C6  BCD     1      41.610  22.560  31.800  1.00  0.00            
ATOM     11  O5  BCD     1      42.030  23.750  31.130  1.00  0.00            
ATOM     12  H1  BCD     1      39.120  24.470  34.800  1.00  0.00            
ATOM     13  H2  BCD     1      38.290  25.270  32.700  1.00  0.00            
ATOM     14  H3  BCD     1      36.750  24.180  34.530  1.00  0.00            
ATOM     15  H4  BCD     1      37.420  22.470  31.970  1.00  0.00            
ATOM     16  H5  BCD     1      36.340  23.200  30.650  1.00  0.00            
ATOM     17  H6  BCD     1      39.620  23.940  30.560  1.00  0.00            
ATOM     18  H7  BCD     1      39.810  21.710  32.650  1.00  0.00            
ATOM     19  H8  BCD     1      42.270  22.240  32.620  1.00  0.00            
ATOM     20  H9  BCD     1      41.670  21.790  31.010  1.00  0.00            
ATOM     21  H10 BCD     1      42.930  23.530  30.880  1.00  0.00            
ATOM     22  C7  BCD     1      37.960  20.640  38.170  1.00  0.00            
ATOM     23  O6  BCD     1      36.910  19.950  37.450  1.00  0.00            
ATOM     24  C8  BCD     1      37.560  22.160  38.180  1.00  0.00            
ATOM     25  O7  BCD     1      36.290  22.390  38.860  1.00  0.00            
ATOM     26  C9  BCD     1      37.530  22.800  36.790  1.00  0.00            
ATOM     27  O8  BCD     1      37.450  24.250  36.710  1.00  0.00            
ATOM     28  C10 BCD     1      38.800  22.370  36.010  1.00  0.00            
ATOM     29  C11 BCD     1      39.080  20.840  36.090  1.00  0.00            
ATOM     30  O9  BCD     1      39.160  20.490  37.420  1.00  0.00            
ATOM     31  C12 BCD     1      40.400  20.420  35.420  1.00  0.00            
ATOM     32  O10 BCD     1      41.490  21.110  35.900  1.00  0.00            
ATOM     33  H11 BCD     1      38.050  20.240  39.190  1.00  0.00            
ATOM     34  H12 BCD     1      38.380  22.640  38.720  1.00  0.00            
ATOM     35  H13 BCD     1      35.810  21.560  38.760  1.00  0.00            
ATOM     36  H14 BCD     1      36.680  22.410  36.220  1.00  0.00            
ATOM     37  H15 BCD     1      36.590  24.540  37.030  1.00  0.00            
ATOM     38  H16 BCD     1      39.690  22.880  36.380  1.00  0.00            
ATOM     39  H17 BCD     1      38.270  20.300  35.580  1.00  0.00            
ATOM     40  H18 BCD     1      40.600  19.350  35.560  1.00  0.00            
ATOM     41  H19 BCD     1      40.280  20.540  34.340  1.00  0.00            
ATOM     42  H20 BCD     1      42.120  20.860  35.220  1.00  0.00            
ATOM     43  C13 BCD     1      34.770  16.500  37.650  1.00  0.00            
ATOM     44  O11 BCD     1      34.330  16.690  36.350  1.00  0.00            
ATOM     45  C14 BCD     1      34.380  17.660  38.510  1.00  0.00            
ATOM     46  O12 BCD     1      32.950  17.840  38.510  1.00  0.00            
ATOM     47  C15 BCD     1      35.020  18.950  38.060  1.00  0.00            
ATOM     48  O13 BCD     1      34.700  20.020  38.990  1.00  0.00            
ATOM     49  C16 BCD     1      36.500  18.730  38.040  1.00  0.00            
ATOM     50  C17 BCD     1      36.900  17.510  37.200  1.00  0.00            
ATOM     51  O14 BCD     1      36.150  16.380  37.650  1.00  0.00            
ATOM     52  C18 BCD     1      38.350  17.170  37.120  1.00  0.00            
ATOM     53  O15 BCD     1      39.050  17.190  38.370  1.00  0.00            
ATOM     54  H21 BCD     1      34.370  15.550  38.030  1.00  0.00            
ATOM     55  H22 BCD     1      34.590  17.480  39.580  1.00  0.00            
ATOM     56  H23 BCD     1      32.620  17.730  37.610  1.00  0.00            
ATOM     57  H24 BCD     1      34.660  19.230  37.070  1.00  0.00            
ATOM     58  H25 BCD     1      33.820  20.340  38.770  1.00  0.00            
ATOM     59  H26 BCD     1      36.900  18.660  39.060  1.00  0.00            
ATOM     60  H27 BCD     1      36.580  17.790  36.190  1.00  0.00            
ATOM     61  H28 BCD     1      38.500  16.140  36.760  1.00  0.00            
ATOM     62  H29 BCD     1      38.990  17.780  36.470  1.00  0.00            
ATOM     63  H30 BCD     1      39.760  16.550  38.250  1.00  0.00            
ATOM     64  C19 BCD     1      32.090  14.560  33.490  1.00  0.00            
ATOM     65  O16 BCD     1      32.830  15.110  32.440  1.00  0.00            
ATOM     66  C20 BCD     1      31.250  15.610  34.270  1.00  0.00            
ATOM     67  O17 BCD     1      30.330  16.130  33.350  1.00  0.00            
ATOM     68  C21 BCD     1      32.260  16.610  34.950  1.00  0.00            
ATOM     69  O18 BCD     1      31.720  17.710  35.770  1.00  0.00            
ATOM     70  C22 BCD     1      33.280  15.800  35.800  1.00  0.00            
ATOM     71  C23 BCD     1      33.990  14.750  34.980  1.00  0.00            
ATOM     72  O19 BCD     1      32.980  13.920  34.340  1.00  0.00            
ATOM     73  C24 BCD     1      34.960  13.880  35.780  1.00  0.00            
ATOM     74  O20 BCD     1      34.200  13.200  36.780  1.00  0.00            
ATOM     75  H31 BCD     1      31.410  13.790  33.090  1.00  0.00            
ATOM     76  H32 BCD     1      30.670  15.040  35.020  1.00  0.00            
ATOM     77  H33 BCD     1      29.470  16.230  33.770  1.00  0.00            
ATOM     78  H34 BCD     1      32.820  16.930  34.060  1.00  0.00            
ATOM     79  H35 BCD     1      31.480  18.420  35.180  1.00  0.00            
ATOM     80  H36 BCD     1      32.680  15.310  36.580  1.00  0.00            
ATOM     81  H37 BCD     1      34.600  15.260  34.220  1.00  0.00            
ATOM     82  H38 BCD     1      35.420  13.170  35.090  1.00  0.00            
ATOM     83  H39 BCD     1      35.810  14.460  36.150  1.00  0.00            
ATOM     84  H40 BCD     1      34.850  12.890  37.410  1.00  0.00            
ATOM     85  C25 BCD     1      33.500  14.850  28.460  1.00  0.00            
ATOM     86  O21 BCD     1      34.010  16.220  28.470  1.00  0.00            
ATOM     87  C26 BCD     1      32.070  14.770  28.860  1.00  0.00            
ATOM     88  O22 BCD     1      31.340  15.550  27.890  1.00  0.00            
ATOM     89  C27 BCD     1      31.890  15.280  30.300  1.00  0.00            
ATOM     90  O23 BCD     1      30.540  15.210  30.670  1.00  0.00            
ATOM     91  C28 BCD     1      32.720  14.410  31.190  1.00  0.00            
ATOM     92  C29 BCD     1      34.150  14.430  30.640  1.00  0.00            
ATOM     93  O24 BCD     1      34.270  14.050  29.300  1.00  0.00            
ATOM     94  C30 BCD     1      35.110  13.490  31.420  1.00  0.00            
ATOM     95  O25 BCD     1      34.590  12.160  31.520  1.00  0.00            
ATOM     96  H41 BCD     1      33.710  14.330  27.520  1.00  0.00            
ATOM     97  H42 BCD     1      31.750  13.730  28.710  1.00  0.00            
ATOM     98  H43 BCD     1      31.770  16.400  27.910  1.00  0.00            
ATOM     99  H44 BCD     1      32.240  16.310  30.450  1.00  0.00            
ATOM    100  H45 BCD     1      30.520  15.230  31.640  1.00  0.00            
ATOM    101  H46 BCD     1      32.400  13.370  31.320  1.00  0.00            
ATOM    102  H47 BCD     1      34.580  15.440  30.790  1.00  0.00            
ATOM    103  H48 BCD     1      36.050  13.520  30.870  1.00  0.00            
ATOM    104  H49 BCD     1      35.270  14.030  32.360  1.00  0.00            
ATOM    105  H50 BCD     1      35.180  11.680  32.110  1.00  0.00            
ATOM    106  C31 BCD     1      36.530  18.620  26.360  1.00  0.00            
ATOM    107  O26 BCD     1      36.820  19.430  27.500  1.00  0.00            
ATOM    108  C32 BCD     1      35.040  18.750  26.020  1.00  0.00            
ATOM    109  O27 BCD     1      34.630  20.140  25.910  1.00  0.00            
ATOM    110  C33 BCD     1      34.140  18.090  27.040  1.00  0.00            
ATOM    111  C34 BCD     1      34.700  16.690  27.330  1.00  0.00            
ATOM    112  C35 BCD     1      36.210  16.680  27.690  1.00  0.00            
ATOM    113  O28 BCD     1      36.880  17.260  26.570  1.00  0.00            
ATOM    114  C36 BCD     1      36.830  15.280  28.020  1.00  0.00            
ATOM    115  O29 BCD     1      36.510  14.350  27.040  1.00  0.00            
ATOM    116  O30 BCD     1      32.770  17.910  26.650  1.00  0.00            
ATOM    117  H51 BCD     1      37.070  19.050  25.500  1.00  0.00            
ATOM    118  H52 BCD     1      34.820  18.290  25.050  1.00  0.00            
ATOM    119  H53 BCD     1      33.810  20.130  25.400  1.00  0.00            
ATOM    120  H54 BCD     1      34.210  18.650  27.980  1.00  0.00            
ATOM    121  H55 BCD     1      32.210  18.490  27.180  1.00  0.00            
ATOM    122  H56 BCD     1      34.440  16.060  26.480  1.00  0.00            
ATOM    123  H57 BCD     1      36.390  17.300  28.570  1.00  0.00            
ATOM    124  H58 BCD     1      37.920  15.370  28.070  1.00  0.00            
ATOM    125  H59 BCD     1      36.540  15.000  29.040  1.00  0.00            
ATOM    126  H60 BCD     1      36.240  13.560  27.510  1.00  0.00            
ATOM    127  C37 BCD     1      39.730  21.920  28.960  1.00  0.00            
ATOM    128  O31 BCD     1      39.090  21.890  30.280  1.00  0.00            
ATOM    129  C38 BCD     1      38.790  22.450  27.840  1.00  0.00            
ATOM    130  O32 BCD     1      38.430  23.820  28.110  1.00  0.00            
ATOM    131  C39 BCD     1      37.610  21.580  27.700  1.00  0.00            
ATOM    132  O33 BCD     1      36.680  22.010  26.630  1.00  0.00            
ATOM    133  C40 BCD     1      38.030  20.180  27.380  1.00  0.00            
ATOM    134  C41 BCD     1      39.100  19.670  28.390  1.00  0.00            
ATOM    135  O34 BCD     1      40.100  20.650  28.520  1.00  0.00            
ATOM    136  C42 BCD     1      39.830  18.380  27.940  1.00  0.00            
ATOM    137  O35 BCD     1      40.460  18.460  26.650  1.00  0.00            
ATOM    138  H61 BCD     1      40.570  22.610  29.020  1.00  0.00            
ATOM    139  H62 BCD     1      39.340  22.620  26.900  1.00  0.00            
ATOM    140  H63 BCD     1      38.260  23.870  29.060  1.00  0.00            
ATOM    141  H64 BCD     1      37.130  21.550  28.690  1.00  0.00            
ATOM    142  H65 BCD     1      35.880  21.480  26.600  1.00  0.00            
ATOM    143  H66 BCD     1      38.370  20.120  26.340  1.00  0.00            
ATOM    144  H67 BCD     1      38.690  19.580  29.400  1.00  0.00            
ATOM    145  H68 BCD     1      40.610  18.120  28.680  1.00  0.00            
ATOM    146  H69 BCD     1      39.170  17.500  27.910  1.00  0.00            
ATOM    147  H70 BCD     1      41.230  19.010  26.810  1.00  0.00            
ATOM    148  C1  DP9     2      34.140  18.460  31.000  1.00  0.00            
ATOM    149  N1  DP9     2      34.570  19.810  31.450  1.00  0.00            
ATOM    150  C2  DP9     2      35.300  19.930  32.630  1.00  0.00            
ATOM    151  C3  DP9     2      36.560  19.030  32.740  1.00  0.00            
ATOM    152  O1  DP9     2      37.140  18.950  33.790  1.00  0.00            
ATOM    153  N2  DP9     2      37.060  18.470  31.620  1.00  0.00            
ATOM    154  C4  DP9     2      38.180  17.650  31.560  1.00  0.00            
ATOM    155  C5  DP9     2      39.400  18.220  31.970  1.00  0.00            
ATOM    156  C6  DP9     2      40.490  17.400  31.790  1.00  0.00            
ATOM    157  C7  DP9     2      40.370  16.210  31.110  1.00  0.00            
ATOM    158  C8  DP9     2      39.090  15.820  30.660  1.00  0.00            
ATOM    159  N3  DP9     2      38.000  16.520  30.930  1.00  0.00            
ATOM    160  C9  DP9     2      34.750  20.700  33.630  1.00  0.00            
ATOM    161  O2  DP9     2      35.410  20.670  34.830  1.00  0.00            
ATOM    162  C10 DP9     2      33.510  21.570  33.570  1.00  0.00            
ATOM    163  C11 DP9     2      32.820  22.140  34.720  1.00  0.00            
ATOM    164  C12 DP9     2      31.660  22.870  34.580  1.00  0.00            
ATOM    165  C13 DP9     2      31.050  22.970  33.310  1.00  0.00            
ATOM    166  C14 DP9     2      31.720  22.440  32.210  1.00  0.00            
ATOM    167  C15 DP9     2      32.990  21.850  32.290  1.00  0.00            
ATOM    168  S1  DP9     2      33.860  21.280  30.850  1.00  0.00            
ATOM    169  O3  DP9     2      35.000  22.200  30.610  1.00  0.00            
ATOM    170  O4  DP9     2      32.960  20.960  29.710  1.00  0.00            
ATOM    171  H1  DP9     2      34.290  17.670  31.760  1.00  0.00            
ATOM    172  H2  DP9     2      33.080  18.540  30.750  1.00  0.00            
ATOM    173  H3  DP9     2      34.520  18.190  30.010  1.00  0.00            
ATOM    174  H4  DP9     2      36.440  18.380  30.830  1.00  0.00            
ATOM    175  H5  DP9     2      39.620  19.190  32.400  1.00  0.00            
ATOM    176  H6  DP9     2      41.470  17.760  32.100  1.00  0.00            
ATOM    177  H7  DP9     2      41.250  15.620  30.870  1.00  0.00            
ATOM    178  H8  DP9     2      38.930  14.840  30.210  1.00  0.00            
ATOM    179  H9  DP9     2      36.180  20.080  34.700  1.00  0.00            
ATOM    180  H10 DP9     2      33.250  22.040  35.710  1.00  0.00            
ATOM    181  H11 DP9     2      31.240  23.320  35.480  1.00  0.00            
ATOM    182  H12 DP9     2      30.060  23.400  33.180  1.00  0.00            
ATOM    183  H13 DP9     2      31.210  22.620  31.260  1.00  0.00            
TER
ENDMDL
MODEL        1
ATOM      1  C1  BCD     1      40.550  23.070  32.420  1.00  0.00            
ATOM      2  O1  BCD     1      40.440  21.700  32.950  1.00  0.00            
ATOM      3  C2  BCD     1      39.240  23.560  31.910  1.00  0.00            
ATOM      4  O2  BCD     1      38.260  23.490  32.860  1.00  0.00            
ATOM      5  C3  BCD     1      38.770  22.890  30.630  1.00  0.00            
ATOM      6  O3  BCD     1      37.750  23.720  30.030  1.00  0.00            
ATOM      7  C4  BCD     1      39.940  22.710  29.600  1.00  0.00            
ATOM      8  C5  BCD     1      41.300  22.380  30.260  1.00  0.00            
ATOM      9  O4  BCD     1      41.470  23.230  31.350  1.00  0.00            
ATOM     10  C6  BCD     1      42.510  22.390  29.300  1.00  0.00            
ATOM     11  O5  BCD     1      42.520  23.680  28.660  1.00  0.00            
ATOM     12  H1  BCD     1      40.870  23.790  33.180  1.00  0.00            
ATOM     13  H2  BCD     1      39.410  24.630  31.730  1.00  0.00            
ATOM     14  H3  BCD     1      38.490  22.770  33.450  1.00  0.00            
ATOM     15  H4  BCD     1      38.380  21.890  30.860  1.00  0.00            
ATOM     16  H5  BCD     1      37.040  24.000  30.620  1.00  0.00            
ATOM     17  H6  BCD     1      39.910  23.690  29.110  1.00  0.00            
ATOM     18  H7  BCD     1      41.310  21.330  30.600  1.00  0.00            
ATOM     19  H8  BCD     1      43.460  22.120  29.780  1.00  0.00            
ATOM     20  H9  BCD     1      42.420  21.570  28.580  1.00  0.00            
ATOM     21  H10 BCD     1      43.340  23.790  28.170  1.00  0.00            
ATOM     22  C7  BCD     1      40.720  19.430  36.230  1.00  0.00            
ATOM     23  O6  BCD     1      39.380  19.170  35.920  1.00  0.00            
ATOM     24  C8  BCD     1      40.860  20.910  36.510  1.00  0.00            
ATOM     25  O7  BCD     1      39.900  21.290  37.500  1.00  0.00            
ATOM     26  C9  BCD     1      40.610  21.770  35.260  1.00  0.00            
ATOM     27  O8  BCD     1      41.050  23.170  35.490  1.00  0.00            
ATOM     28  C10 BCD     1      41.240  21.240  34.000  1.00  0.00            
ATOM     29  C11 BCD     1      41.170  19.750  33.890  1.00  0.00            
ATOM     30  O9  BCD     1      41.500  19.140  35.140  1.00  0.00            
ATOM     31  C12 BCD     1      41.950  19.200  32.790  1.00  0.00            
ATOM     32  O10 BCD     1      43.360  19.410  33.020  1.00  0.00            
ATOM     33  H11 BCD     1      40.990  18.780  37.070  1.00  0.00            
ATOM     34  H12 BCD     1      41.890  21.080  36.850  1.00  0.00            
ATOM     35  H13 BCD     1      39.050  20.990  37.180  1.00  0.00            
ATOM     36  H14 BCD     1      39.510  21.760  35.210  1.00  0.00            
ATOM     37  H15 BCD     1      41.070  23.310  36.440  1.00  0.00            
ATOM     38  H16 BCD     1      42.290  21.520  33.890  1.00  0.00            
ATOM     39  H17 BCD     1      40.120  19.500  33.680  1.00  0.00            
ATOM     40  H18 BCD     1      41.780  18.130  32.640  1.00  0.00            
ATOM     41  H19 BCD     1      41.530  19.650  31.880  1.00  0.00            
ATOM     42  H20 BCD     1      43.860  19.510  32.200  1.00  0.00            
ATOM     43  C13 BCD     1      36.330  16.730  37.170  1.00  0.00            
ATOM     44  O11 BCD     1      35.720  16.750  35.940  1.00  0.00            
ATOM     45  C14 BCD     1      36.290  18.140  37.780  1.00  0.00            
ATOM     46  O12 BCD     1      34.940  18.460  37.850  1.00  0.00            
ATOM     47  C15 BCD     1      37.170  19.040  36.930  1.00  0.00            
ATOM     48  O13 BCD     1      37.160  20.410  37.480  1.00  0.00            
ATOM     49  C16 BCD     1      38.610  18.450  36.900  1.00  0.00            
ATOM     50  C17 BCD     1      38.570  16.960  36.460  1.00  0.00            
ATOM     51  O14 BCD     1      37.620  16.200  37.120  1.00  0.00            
ATOM     52  C18 BCD     1      39.930  16.300  36.660  1.00  0.00            
ATOM     53  O15 BCD     1      40.340  16.400  38.010  1.00  0.00            
ATOM     54  H21 BCD     1      35.810  16.080  37.880  1.00  0.00            
ATOM     55  H22 BCD     1      36.730  17.950  38.770  1.00  0.00            
ATOM     56  H23 BCD     1      34.590  18.150  37.010  1.00  0.00            
ATOM     57  H24 BCD     1      36.810  18.960  35.900  1.00  0.00            
ATOM     58  H25 BCD     1      36.320  20.770  37.750  1.00  0.00            
ATOM     59  H26 BCD     1      39.080  18.530  37.880  1.00  0.00            
ATOM     60  H27 BCD     1      38.420  16.980  35.370  1.00  0.00            
ATOM     61  H28 BCD     1      39.850  15.230  36.420  1.00  0.00            
ATOM     62  H29 BCD     1      40.580  16.700  35.870  1.00  0.00            
ATOM     63  H30 BCD     1      41.240  16.080  38.130  1.00  0.00            
ATOM     64  C19 BCD     1      33.210  14.740  33.420  1.00  0.00            
ATOM     65  O16 BCD     1      33.960  15.030  32.300  1.00  0.00            
ATOM     66  C20 BCD     1      32.630  16.000  34.110  1.00  0.00            
ATOM     67  O17 BCD     1      31.930  16.840  33.200  1.00  0.00            
ATOM     68  C21 BCD     1      33.710  16.810  34.770  1.00  0.00            
ATOM     69  O18 BCD     1      33.180  17.880  35.510  1.00  0.00            
ATOM     70  C22 BCD     1      34.640  15.880  35.640  1.00  0.00            
ATOM     71  C23 BCD     1      35.120  14.640  34.800  1.00  0.00            
ATOM     72  O19 BCD     1      33.990  13.960  34.320  1.00  0.00            
ATOM     73  C24 BCD     1      35.900  13.750  35.630  1.00  0.00            
ATOM     74  O20 BCD     1      35.290  13.190  36.760  1.00  0.00            
ATOM     75  H31 BCD     1      32.330  14.150  33.140  1.00  0.00            
ATOM     76  H32 BCD     1      31.950  15.680  34.910  1.00  0.00            
ATOM     77  H33 BCD     1      31.470  16.320  32.530  1.00  0.00            
ATOM     78  H34 BCD     1      34.320  17.270  33.990  1.00  0.00            
ATOM     79  H35 BCD     1      32.700  18.420  34.880  1.00  0.00            
ATOM     80  H36 BCD     1      34.040  15.490  36.470  1.00  0.00            
ATOM     81  H37 BCD     1      35.760  14.920  33.950  1.00  0.00            
ATOM     82  H38 BCD     1      36.320  12.890  35.100  1.00  0.00            
ATOM     83  H39 BCD     1      36.780  14.300  35.980  1.00  0.00            
ATOM     84  H40 BCD     1      34.330  13.220  36.720  1.00  0.00            
ATOM     85  C25 BCD     1      34.010  14.460  28.180  1.00  0.00            
ATOM     86  O21 BCD     1      34.580  15.740  28.130  1.00  0.00            
ATOM     87  C26 BCD     1      32.550  14.370  28.740  1.00  0.00            
ATOM     88  O22 BCD     1      31.530  14.930  27.880  1.00  0.00            
ATOM     89  C27 BCD     1      32.570  15.000  30.140  1.00  0.00            
ATOM     90  O23 BCD     1      31.280  15.090  30.850  1.00  0.00            
ATOM     91  C28 BCD     1      33.620  14.310  31.030  1.00  0.00            
ATOM     92  C29 BCD     1      34.960  14.110  30.320  1.00  0.00            
ATOM     93  O24 BCD     1      34.710  13.640  29.070  1.00  0.00            
ATOM     94  C30 BCD     1      35.990  13.350  31.060  1.00  0.00            
ATOM     95  O25 BCD     1      35.340  12.140  31.570  1.00  0.00            
ATOM     96  H41 BCD     1      34.100  13.960  27.210  1.00  0.00            
ATOM     97  H42 BCD     1      32.340  13.310  28.930  1.00  0.00            
ATOM     98  H43 BCD     1      31.850  15.830  27.730  1.00  0.00            
ATOM     99  H44 BCD     1      32.820  16.040  29.900  1.00  0.00            
ATOM    100  H45 BCD     1      30.630  15.360  30.190  1.00  0.00            
ATOM    101  H46 BCD     1      33.190  13.350  31.370  1.00  0.00            
ATOM    102  H47 BCD     1      35.410  15.100  30.190  1.00  0.00            
ATOM    103  H48 BCD     1      36.780  12.980  30.400  1.00  0.00            
ATOM    104  H49 BCD     1      36.380  14.020  31.830  1.00  0.00            
ATOM    105  H50 BCD     1      34.770  11.680  30.950  1.00  0.00            
ATOM    106  C31 BCD     1      35.820  18.820  25.620  1.00  0.00            
ATOM    107  O26 BCD     1      36.720  19.150  26.650  1.00  0.00            
ATOM    108  C32 BCD     1      34.350  18.950  26.100  1.00  0.00            
ATOM    109  O27 BCD     1      34.200  20.310  26.640  1.00  0.00            
ATOM    110  C33 BCD     1      34.040  17.930  27.260  1.00  0.00            
ATOM    111  C34 BCD     1      34.460  16.490  26.940  1.00  0.00            
ATOM    112  C35 BCD     1      35.880  16.440  26.280  1.00  0.00            
ATOM    113  O28 BCD     1      36.060  17.480  25.290  1.00  0.00            
ATOM    114  C36 BCD     1      36.280  15.000  25.770  1.00  0.00            
ATOM    115  O29 BCD     1      35.390  14.430  24.830  1.00  0.00            
ATOM    116  O30 BCD     1      32.650  17.900  27.800  1.00  0.00            
ATOM    117  H51 BCD     1      36.110  19.370  24.710  1.00  0.00            
ATOM    118  H52 BCD     1      33.640  18.810  25.270  1.00  0.00            
ATOM    119  H53 BCD     1      33.260  20.490  26.760  1.00  0.00            
ATOM    120  H54 BCD     1      34.690  18.280  28.070  1.00  0.00            
ATOM    121  H55 BCD     1      32.690  18.690  28.360  1.00  0.00            
ATOM    122  H56 BCD     1      33.660  16.120  26.280  1.00  0.00            
ATOM    123  H57 BCD     1      36.540  16.540  27.150  1.00  0.00            
ATOM    124  H58 BCD     1      37.270  15.090  25.300  1.00  0.00            
ATOM    125  H59 BCD     1      36.380  14.310  26.610  1.00  0.00            
ATOM    126  H60 BCD     1      35.900  13.720  24.430  1.00  0.00            
ATOM    127  C37 BCD     1      39.940  21.780  27.320  1.00  0.00            
ATOM    128  O31 BCD     1      39.520  21.640  28.690  1.00  0.00            
ATOM    129  C38 BCD     1      38.770  22.360  26.590  1.00  0.00            
ATOM    130  O32 BCD     1      38.480  23.780  26.830  1.00  0.00            
ATOM    131  C39 BCD     1      37.580  21.440  26.650  1.00  0.00            
ATOM    132  O33 BCD     1      36.320  21.910  25.990  1.00  0.00            
ATOM    133  C40 BCD     1      37.870  20.020  26.340  1.00  0.00            
ATOM    134  C41 BCD     1      39.120  19.530  26.980  1.00  0.00            
ATOM    135  O34 BCD     1      40.270  20.480  26.820  1.00  0.00            
ATOM    136  C42 BCD     1      39.540  18.090  26.530  1.00  0.00            
ATOM    137  O35 BCD     1      39.830  17.980  25.150  1.00  0.00            
ATOM    138  H61 BCD     1      40.820  22.420  27.430  1.00  0.00            
ATOM    139  H62 BCD     1      39.090  22.390  25.540  1.00  0.00            
ATOM    140  H63 BCD     1      37.690  23.800  27.390  1.00  0.00            
ATOM    141  H64 BCD     1      37.220  21.460  27.680  1.00  0.00            
ATOM    142  H65 BCD     1      35.620  21.360  26.370  1.00  0.00            
ATOM    143  H66 BCD     1      37.860  19.990  25.250  1.00  0.00            
ATOM    144  H67 BCD     1      38.950  19.480  28.060  1.00  0.00            
ATOM    145  H68 BCD     1      40.400  17.890  27.190  1.00  0.00            
ATOM    146  H69 BCD     1      38.760  17.340  26.690  1.00  0.00            
ATOM    147  H70 BCD     1      40.290  17.140  25.100  1.00  0.00            
ATOM    148  C1  DP9     2      34.890  17.970  30.920  1.00  0.00            
ATOM    149  N1  DP9     2      35.560  19.210  30.720  1.00  0.00            
ATOM    150  C2  DP9     2      36.730  19.450  31.540  1.00  0.00            
ATOM    151  C3  DP9     2      38.010  18.850  31.010  1.00  0.00            
ATOM    152  O1  DP9     2      39.050  19.080  31.590  1.00  0.00            
ATOM    153  N2  DP9     2      37.900  18.090  29.920  1.00  0.00            
ATOM    154  C4  DP9     2      38.640  16.980  29.580  1.00  0.00            
ATOM    155  C5  DP9     2      40.020  16.920  29.690  1.00  0.00            
ATOM    156  C6  DP9     2      40.670  15.760  29.200  1.00  0.00            
ATOM    157  C7  DP9     2      39.920  14.680  28.790  1.00  0.00            
ATOM    158  C8  DP9     2      38.470  14.840  28.720  1.00  0.00            
ATOM    159  N3  DP9     2      37.880  15.980  29.160  1.00  0.00            
ATOM    160  C9  DP9     2      36.670  20.250  32.640  1.00  0.00            
ATOM    161  O2  DP9     2      37.760  20.400  33.470  1.00  0.00            
ATOM    162  C10 DP9     2      35.470  21.040  33.040  1.00  0.00            
ATOM    163  C11 DP9     2      35.310  21.510  34.350  1.00  0.00            
ATOM    164  C12 DP9     2      34.260  22.360  34.650  1.00  0.00            
ATOM    165  C13 DP9     2      33.390  22.820  33.660  1.00  0.00            
ATOM    166  C14 DP9     2      33.460  22.260  32.380  1.00  0.00            
ATOM    167  C15 DP9     2      34.520  21.360  32.030  1.00  0.00            
ATOM    168  S1  DP9     2      34.750  20.680  30.370  1.00  0.00            
ATOM    169  O3  DP9     2      35.590  21.600  29.550  1.00  0.00            
ATOM    170  O4  DP9     2      33.410  20.390  29.890  1.00  0.00            
ATOM    171  H1  DP9     2      35.240  17.260  30.160  1.00  0.00            
ATOM    172  H2  DP9     2      35.010  17.480  31.890  1.00  0.00            
ATOM    173  H3  DP9     2      33.810  18.120  30.750  1.00  0.00            
ATOM    174  H4  DP9     2      36.950  17.860  29.660  1.00  0.00            
ATOM    175  H5  DP9     2      40.540  17.810  30.030  1.00  0.00            
ATOM    176  H6  DP9     2      41.720  15.640  29.470  1.00  0.00            
ATOM    177  H7  DP9     2      40.410  13.720  28.650  1.00  0.00            
ATOM    178  H8  DP9     2      37.870  13.990  28.390  1.00  0.00            
ATOM    179  H9  DP9     2      38.440  20.030  32.880  1.00  0.00            
ATOM    180  H10 DP9     2      35.950  21.150  35.150  1.00  0.00            
ATOM    181  H11 DP9     2      34.110  22.740  35.650  1.00  0.00            
ATOM    182  H12 DP9     2      32.550  23.440  33.950  1.00  0.00            
ATOM    183  H13 DP9     2      32.770  22.660  31.640  1.00  0.00            
TER
ENDMDL
MODEL        1
ATOM      1  C1  BCD     1       4.760  22.300  29.040  1.00  0.00            
ATOM      2  O1  BCD     1       3.810  21.320  29.410  1.00  0.00            
ATOM      3  C2  BCD     1       4.030  23.280  28.100  1.00  0.00            
ATOM      4  O2  BCD     1       2.860  23.780  28.760  1.00  0.00            
ATOM      5  C3  BCD     1       3.750  22.570  26.810  1.00  0.00            
ATOM      6  O3  BCD     1       3.090  23.340  25.760  1.00  0.00            
ATOM      7  C4  BCD     1       5.000  21.940  26.230  1.00  0.00            
ATOM      8  C5  BCD     1       5.760  21.020  27.260  1.00  0.00            
ATOM      9  O4  BCD     1       5.920  21.800  28.410  1.00  0.00            
ATOM     10  C6  BCD     1       7.200  20.750  26.730  1.00  0.00            
ATOM     11  O5  BCD     1       7.800  21.900  26.320  1.00  0.00            
ATOM     12  H1  BCD     1       5.110  22.840  29.920  1.00  0.00            
ATOM     13  H2  BCD     1       4.790  24.050  27.920  1.00  0.00            
ATOM     14  H3  BCD     1       2.410  24.450  28.230  1.00  0.00            
ATOM     15  H4  BCD     1       3.070  21.770  27.120  1.00  0.00            
ATOM     16  H5  BCD     1       2.990  22.770  24.990  1.00  0.00            
ATOM     17  H6  BCD     1       5.630  22.750  25.850  1.00  0.00            
ATOM     18  H7  BCD     1       5.390  19.990  27.280  1.00  0.00            
ATOM     19  H8  BCD     1       7.780  20.160  27.450  1.00  0.00            
ATOM     20  H9  BCD     1       7.150  20.000  25.920  1.00  0.00            
ATOM     21  H10 BCD     1       7.870  22.470  27.090  1.00  0.00            
ATOM     22  C7  BCD     1       1.690  19.920  32.590  1.00  0.00            
ATOM     23  O6  BCD     1       1.570  18.640  31.900  1.00  0.00            
ATOM     24  C8  BCD     1       0.980  20.970  31.760  1.00  0.00            
ATOM     25  O7  BCD     1      -0.420  20.650  31.780  1.00  0.00            
ATOM     26  C9  BCD     1       1.680  21.050  30.400  1.00  0.00            
ATOM     27  O8  BCD     1       1.150  21.770  29.310  1.00  0.00            
ATOM     28  C10 BCD     1       3.120  21.450  30.680  1.00  0.00            
ATOM     29  C11 BCD     1       3.740  20.410  31.590  1.00  0.00            
ATOM     30  O9  BCD     1       3.020  20.250  32.790  1.00  0.00            
ATOM     31  C12 BCD     1       5.220  20.730  31.850  1.00  0.00            
ATOM     32  O10 BCD     1       5.410  21.870  32.650  1.00  0.00            
ATOM     33  H11 BCD     1       1.220  19.800  33.580  1.00  0.00            
ATOM     34  H12 BCD     1       1.140  21.890  32.320  1.00  0.00            
ATOM     35  H13 BCD     1      -0.920  21.170  31.150  1.00  0.00            
ATOM     36  H14 BCD     1       1.730  20.010  30.040  1.00  0.00            
ATOM     37  H15 BCD     1       1.720  22.550  29.320  1.00  0.00            
ATOM     38  H16 BCD     1       3.170  22.420  31.180  1.00  0.00            
ATOM     39  H17 BCD     1       3.720  19.450  31.050  1.00  0.00            
ATOM     40  H18 BCD     1       5.550  19.840  32.390  1.00  0.00            
ATOM     41  H19 BCD     1       5.810  20.880  30.930  1.00  0.00            
ATOM     42  H20 BCD     1       5.310  21.490  33.530  1.00  0.00            
ATOM     43  C13 BCD     1       0.100  14.800  32.360  1.00  0.00            
ATOM     44  O11 BCD     1       0.790  14.230  31.220  1.00  0.00            
ATOM     45  C14 BCD     1      -0.980  15.810  31.950  1.00  0.00            
ATOM     46  O12 BCD     1      -1.780  15.370  30.870  1.00  0.00            
ATOM     47  C15 BCD     1      -0.250  17.130  31.610  1.00  0.00            
ATOM     48  O13 BCD     1      -1.270  18.160  31.260  1.00  0.00            
ATOM     49  C16 BCD     1       0.780  17.630  32.570  1.00  0.00            
ATOM     50  C17 BCD     1       1.680  16.490  32.930  1.00  0.00            
ATOM     51  O14 BCD     1       0.920  15.310  33.310  1.00  0.00            
ATOM     52  C18 BCD     1       2.660  16.940  34.050  1.00  0.00            
ATOM     53  O15 BCD     1       3.770  15.970  34.140  1.00  0.00            
ATOM     54  H21 BCD     1      -0.310  13.950  32.920  1.00  0.00            
ATOM     55  H22 BCD     1      -1.660  16.000  32.800  1.00  0.00            
ATOM     56  H23 BCD     1      -2.510  14.880  31.270  1.00  0.00            
ATOM     57  H24 BCD     1       0.320  16.890  30.700  1.00  0.00            
ATOM     58  H25 BCD     1      -0.780  18.970  31.100  1.00  0.00            
ATOM     59  H26 BCD     1       0.230  17.930  33.480  1.00  0.00            
ATOM     60  H27 BCD     1       2.290  16.260  32.050  1.00  0.00            
ATOM     61  H28 BCD     1       3.060  17.930  33.800  1.00  0.00            
ATOM     62  H29 BCD     1       2.080  16.930  34.990  1.00  0.00            
ATOM     63  H30 BCD     1       4.510  16.390  34.590  1.00  0.00            
ATOM     64  C19 BCD     1       1.650  10.740  29.280  1.00  0.00            
ATOM     65  O16 BCD     1       1.760  11.690  28.160  1.00  0.00            
ATOM     66  C20 BCD     1       0.190  10.800  29.760  1.00  0.00            
ATOM     67  O17 BCD     1      -0.660  10.480  28.660  1.00  0.00            
ATOM     68  C21 BCD     1      -0.170  12.170  30.330  1.00  0.00            
ATOM     69  O18 BCD     1      -1.430  12.180  31.100  1.00  0.00            
ATOM     70  C22 BCD     1       1.010  12.810  31.130  1.00  0.00            
ATOM     71  C23 BCD     1       2.430  12.530  30.550  1.00  0.00            
ATOM     72  O19 BCD     1       2.480  11.110  30.340  1.00  0.00            
ATOM     73  C24 BCD     1       3.500  12.980  31.500  1.00  0.00            
ATOM     74  O20 BCD     1       4.840  12.580  31.110  1.00  0.00            
ATOM     75  H31 BCD     1       1.980   9.760  28.920  1.00  0.00            
ATOM     76  H32 BCD     1       0.070  10.010  30.510  1.00  0.00            
ATOM     77  H33 BCD     1      -1.530  10.510  29.080  1.00  0.00            
ATOM     78  H34 BCD     1      -0.270  12.840  29.470  1.00  0.00            
ATOM     79  H35 BCD     1      -2.100  12.580  30.550  1.00  0.00            
ATOM     80  H36 BCD     1       1.030  12.390  32.140  1.00  0.00            
ATOM     81  H37 BCD     1       2.630  13.100  29.630  1.00  0.00            
ATOM     82  H38 BCD     1       3.360  14.070  31.510  1.00  0.00            
ATOM     83  H39 BCD     1       3.350  12.530  32.490  1.00  0.00            
ATOM     84  H40 BCD     1       4.780  11.630  30.970  1.00  0.00            
ATOM     85  C25 BCD     1       3.060  12.250  24.320  1.00  0.00            
ATOM     86  O21 BCD     1       2.830  13.690  24.260  1.00  0.00            
ATOM     87  C26 BCD     1       1.740  11.520  24.480  1.00  0.00            
ATOM     88  O22 BCD     1       0.800  11.860  23.450  1.00  0.00            
ATOM     89  C27 BCD     1       1.180  11.670  25.880  1.00  0.00            
ATOM     90  O23 BCD     1      -0.110  10.880  26.010  1.00  0.00            
ATOM     91  C28 BCD     1       2.280  11.280  26.920  1.00  0.00            
ATOM     92  C29 BCD     1       3.630  12.030  26.740  1.00  0.00            
ATOM     93  O24 BCD     1       3.990  11.870  25.300  1.00  0.00            
ATOM     94  C30 BCD     1       4.820  11.630  27.560  1.00  0.00            
ATOM     95  O25 BCD     1       6.000  12.320  27.190  1.00  0.00            
ATOM     96  H41 BCD     1       3.480  11.960  23.350  1.00  0.00            
ATOM     97  H42 BCD     1       1.960  10.450  24.410  1.00  0.00            
ATOM     98  H43 BCD     1       1.170  11.720  22.570  1.00  0.00            
ATOM     99  H44 BCD     1       0.890  12.720  26.030  1.00  0.00            
ATOM    100  H45 BCD     1      -0.190  10.670  26.940  1.00  0.00            
ATOM    101  H46 BCD     1       2.490  10.210  26.800  1.00  0.00            
ATOM    102  H47 BCD     1       3.480  13.120  26.820  1.00  0.00            
ATOM    103  H48 BCD     1       4.550  11.700  28.630  1.00  0.00            
ATOM    104  H49 BCD     1       5.120  10.580  27.430  1.00  0.00            
ATOM    105  H50 BCD     1       5.760  13.230  27.030  1.00  0.00            
ATOM    106  C31 BCD     1       3.620  16.690  21.600  1.00  0.00            
ATOM    107  O26 BCD     1       3.770  17.530  22.740  1.00  0.00            
ATOM    108  C32 BCD     1       2.200  16.070  21.670  1.00  0.00            
ATOM    109  O27 BCD     1       1.290  17.080  21.520  1.00  0.00            
ATOM    110  C33 BCD     1       2.000  15.260  22.900  1.00  0.00            
ATOM    111  C34 BCD     1       3.060  14.230  23.030  1.00  0.00            
ATOM    112  C35 BCD     1       4.440  14.890  22.890  1.00  0.00            
ATOM    113  O28 BCD     1       4.610  15.680  21.740  1.00  0.00            
ATOM    114  C36 BCD     1       5.610  13.900  22.960  1.00  0.00            
ATOM    115  O29 BCD     1       5.690  13.020  21.900  1.00  0.00            
ATOM    116  O30 BCD     1       0.740  14.620  22.870  1.00  0.00            
ATOM    117  H51 BCD     1       3.800  17.100  20.600  1.00  0.00            
ATOM    118  H52 BCD     1       2.150  15.320  20.870  1.00  0.00            
ATOM    119  H53 BCD     1       0.420  16.860  21.860  1.00  0.00            
ATOM    120  H54 BCD     1       2.110  15.830  23.830  1.00  0.00            
ATOM    121  H55 BCD     1       0.820  13.780  23.330  1.00  0.00            
ATOM    122  H56 BCD     1       2.960  13.470  22.250  1.00  0.00            
ATOM    123  H57 BCD     1       4.510  15.470  23.820  1.00  0.00            
ATOM    124  H58 BCD     1       6.550  14.470  22.960  1.00  0.00            
ATOM    125  H59 BCD     1       5.450  13.400  23.930  1.00  0.00            
ATOM    126  H60 BCD     1       6.530  12.560  22.000  1.00  0.00            
ATOM    127  C37 BCD     1       5.130  21.370  23.830  1.00  0.00            
ATOM    128  O31 BCD     1       4.620  21.110  25.110  1.00  0.00            
ATOM    129  C38 BCD     1       3.990  21.310  22.830  1.00  0.00            
ATOM    130  O32 BCD     1       3.020  22.300  23.090  1.00  0.00            
ATOM    131  C39 BCD     1       3.390  19.860  22.640  1.00  0.00            
ATOM    132  O33 BCD     1       2.310  19.770  21.660  1.00  0.00            
ATOM    133  C40 BCD     1       4.490  18.770  22.430  1.00  0.00            
ATOM    134  C41 BCD     1       5.620  19.010  23.470  1.00  0.00            
ATOM    135  O34 BCD     1       6.060  20.390  23.430  1.00  0.00            
ATOM    136  C42 BCD     1       6.740  18.000  23.250  1.00  0.00            
ATOM    137  O35 BCD     1       7.120  18.020  21.830  1.00  0.00            
ATOM    138  H61 BCD     1       5.610  22.350  23.860  1.00  0.00            
ATOM    139  H62 BCD     1       4.360  21.630  21.840  1.00  0.00            
ATOM    140  H63 BCD     1       2.210  21.810  22.990  1.00  0.00            
ATOM    141  H64 BCD     1       2.990  19.640  23.640  1.00  0.00            
ATOM    142  H65 BCD     1       1.910  18.910  21.770  1.00  0.00            
ATOM    143  H66 BCD     1       4.960  18.860  21.450  1.00  0.00            
ATOM    144  H67 BCD     1       5.100  18.860  24.430  1.00  0.00            
ATOM    145  H68 BCD     1       7.630  18.190  23.860  1.00  0.00            
ATOM    146  H69 BCD     1       6.380  16.990  23.460  1.00  0.00            
ATOM    147  H70 BCD     1       6.950  18.940  21.590  1.00  0.00            
ATOM    148  C1  DP9     2       2.960  18.570  26.190  1.00  0.00            
ATOM    149  N1  DP9     2       1.870  18.160  27.070  1.00  0.00            
ATOM    150  C2  DP9     2       1.890  16.830  27.720  1.00  0.00            
ATOM    151  C3  DP9     2       3.040  16.550  28.590  1.00  0.00            
ATOM    152  O1  DP9     2       3.240  15.440  29.040  1.00  0.00            
ATOM    153  N2  DP9     2       3.840  17.590  28.940  1.00  0.00            
ATOM    154  C4  DP9     2       5.000  17.540  29.720  1.00  0.00            
ATOM    155  C5  DP9     2       4.960  17.180  31.040  1.00  0.00            
ATOM    156  C6  DP9     2       6.190  17.180  31.720  1.00  0.00            
ATOM    157  C7  DP9     2       7.370  17.550  31.050  1.00  0.00            
ATOM    158  C8  DP9     2       7.260  18.050  29.700  1.00  0.00            
ATOM    159  N3  DP9     2       6.060  18.060  29.090  1.00  0.00            
ATOM    160  C9  DP9     2       0.860  15.990  27.580  1.00  0.00            
ATOM    161  O2  DP9     2       0.870  14.830  28.220  1.00  0.00            
ATOM    162  C10 DP9     2      -0.310  16.220  26.690  1.00  0.00            
ATOM    163  C11 DP9     2      -1.170  15.150  26.400  1.00  0.00            
ATOM    164  C12 DP9     2      -2.200  15.290  25.490  1.00  0.00            
ATOM    165  C13 DP9     2      -2.430  16.560  24.880  1.00  0.00            
ATOM    166  C14 DP9     2      -1.630  17.630  25.230  1.00  0.00            
ATOM    167  C15 DP9     2      -0.610  17.500  26.250  1.00  0.00            
ATOM    168  S1  DP9     2       0.360  18.910  26.800  1.00  0.00            
ATOM    169  O3  DP9     2      -0.020  19.180  28.210  1.00  0.00            
ATOM    170  O4  DP9     2       0.470  19.920  25.770  1.00  0.00            
ATOM    171  H1  DP9     2       3.940  18.240  26.550  1.00  0.00            
ATOM    172  H2  DP9     2       2.850  18.090  25.210  1.00  0.00            
ATOM    173  H3  DP9     2       3.080  19.650  26.070  1.00  0.00            
ATOM    174  H4  DP9     2       3.590  18.540  28.710  1.00  0.00            
ATOM    175  H5  DP9     2       4.040  16.880  31.550  1.00  0.00            
ATOM    176  H6  DP9     2       6.160  16.900  32.770  1.00  0.00            
ATOM    177  H7  DP9     2       8.310  17.420  31.560  1.00  0.00            
ATOM    178  H8  DP9     2       8.140  18.480  29.240  1.00  0.00            
ATOM    179  H9  DP9     2       1.530  14.990  28.920  1.00  0.00            
ATOM    180  H10 DP9     2      -1.100  14.190  26.910  1.00  0.00            
ATOM    181  H11 DP9     2      -2.760  14.410  25.200  1.00  0.00            
ATOM    182  H12 DP9     2      -3.260  16.710  24.190  1.00  0.00            
ATOM    183  H13 DP9     2      -1.790  18.620  24.810  1.00  0.00            
TER
ENDMDL
MODEL        1
ATOM      1  C1  BCD     1      28.010  30.680  27.530  1.00  0.00            
ATOM      2  O1  BCD     1      28.170  29.300  27.850  1.00  0.00            
ATOM      3  C2  BCD     1      26.620  30.940  26.950  1.00  0.00            
ATOM      4  O2  BCD     1      25.650  30.490  27.880  1.00  0.00            
ATOM      5  C3  BCD     1      26.500  30.430  25.560  1.00  0.00            
ATOM      6  O3  BCD     1      25.200  30.770  24.980  1.00  0.00            
ATOM      7  C4  BCD     1      27.670  30.800  24.670  1.00  0.00            
ATOM      8  C5  BCD     1      29.010  30.450  25.320  1.00  0.00            
ATOM      9  O4  BCD     1      29.050  31.070  26.600  1.00  0.00            
ATOM     10  C6  BCD     1      30.230  31.050  24.660  1.00  0.00            
ATOM     11  O5  BCD     1      30.110  32.470  24.470  1.00  0.00            
ATOM     12  H1  BCD     1      28.090  31.220  28.480  1.00  0.00            
ATOM     13  H2  BCD     1      26.550  32.040  26.880  1.00  0.00            
ATOM     14  H3  BCD     1      24.730  30.660  27.650  1.00  0.00            
ATOM     15  H4  BCD     1      26.530  29.330  25.540  1.00  0.00            
ATOM     16  H5  BCD     1      25.320  31.220  24.140  1.00  0.00            
ATOM     17  H6  BCD     1      27.730  31.900  24.600  1.00  0.00            
ATOM     18  H7  BCD     1      29.030  29.360  25.270  1.00  0.00            
ATOM     19  H8  BCD     1      31.240  30.900  25.060  1.00  0.00            
ATOM     20  H9  BCD     1      30.220  30.610  23.660  1.00  0.00            
ATOM     21  H10 BCD     1      30.940  32.820  24.150  1.00  0.00            
ATOM     22  C7  BCD     1      29.930  27.080  30.760  1.00  0.00            
ATOM     23  O6  BCD     1      29.440  25.880  30.120  1.00  0.00            
ATOM     24  C8  BCD     1      28.850  27.950  31.180  1.00  0.00            
ATOM     25  O7  BCD     1      28.110  27.220  32.060  1.00  0.00            
ATOM     26  C9  BCD     1      28.080  28.470  30.040  1.00  0.00            
ATOM     27  O8  BCD     1      27.030  29.370  30.440  1.00  0.00            
ATOM     28  C10 BCD     1      28.970  29.060  29.000  1.00  0.00            
ATOM     29  C11 BCD     1      30.100  28.150  28.590  1.00  0.00            
ATOM     30  O9  BCD     1      30.730  27.860  29.890  1.00  0.00            
ATOM     31  C12 BCD     1      31.110  28.850  27.700  1.00  0.00            
ATOM     32  O10 BCD     1      32.450  28.320  27.890  1.00  0.00            
ATOM     33  H11 BCD     1      30.580  26.730  31.570  1.00  0.00            
ATOM     34  H12 BCD     1      29.390  28.760  31.690  1.00  0.00            
ATOM     35  H13 BCD     1      27.320  27.740  32.240  1.00  0.00            
ATOM     36  H14 BCD     1      27.570  27.690  29.460  1.00  0.00            
ATOM     37  H15 BCD     1      26.430  29.660  29.740  1.00  0.00            
ATOM     38  H16 BCD     1      29.450  29.950  29.430  1.00  0.00            
ATOM     39  H17 BCD     1      29.760  27.200  28.150  1.00  0.00            
ATOM     40  H18 BCD     1      30.840  28.790  26.640  1.00  0.00            
ATOM     41  H19 BCD     1      31.070  29.910  27.980  1.00  0.00            
ATOM     42  H20 BCD     1      32.540  27.850  28.720  1.00  0.00            
ATOM     43  C13 BCD     1      29.830  22.110  29.030  1.00  0.00            
ATOM     44  O11 BCD     1      29.000  22.400  27.860  1.00  0.00            
ATOM     45  C14 BCD     1      29.120  22.300  30.380  1.00  0.00            
ATOM     46  O12 BCD     1      27.790  21.710  30.490  1.00  0.00            
ATOM     47  C15 BCD     1      28.950  23.720  30.720  1.00  0.00            
ATOM     48  O13 BCD     1      28.570  23.900  32.120  1.00  0.00            
ATOM     49  C16 BCD     1      30.050  24.660  30.390  1.00  0.00            
ATOM     50  C17 BCD     1      30.830  24.280  29.190  1.00  0.00            
ATOM     51  O14 BCD     1      30.970  22.870  29.070  1.00  0.00            
ATOM     52  C18 BCD     1      32.270  24.830  29.080  1.00  0.00            
ATOM     53  O15 BCD     1      33.220  24.320  30.030  1.00  0.00            
ATOM     54  H21 BCD     1      30.340  21.140  28.950  1.00  0.00            
ATOM     55  H22 BCD     1      29.820  21.840  31.100  1.00  0.00            
ATOM     56  H23 BCD     1      27.300  22.060  29.750  1.00  0.00            
ATOM     57  H24 BCD     1      28.110  24.110  30.120  1.00  0.00            
ATOM     58  H25 BCD     1      28.330  24.810  32.320  1.00  0.00            
ATOM     59  H26 BCD     1      30.720  24.900  31.230  1.00  0.00            
ATOM     60  H27 BCD     1      30.190  24.490  28.320  1.00  0.00            
ATOM     61  H28 BCD     1      32.620  24.750  28.040  1.00  0.00            
ATOM     62  H29 BCD     1      32.230  25.920  29.070  1.00  0.00            
ATOM     63  H30 BCD     1      33.750  25.080  30.280  1.00  0.00            
ATOM     64  C19 BCD     1      27.140  20.060  25.040  1.00  0.00            
ATOM     65  O16 BCD     1      26.920  21.260  24.200  1.00  0.00            
ATOM     66  C20 BCD     1      26.460  20.300  26.350  1.00  0.00            
ATOM     67  O17 BCD     1      25.060  20.280  26.250  1.00  0.00            
ATOM     68  C21 BCD     1      27.020  21.580  27.020  1.00  0.00            
ATOM     69  O18 BCD     1      26.350  21.780  28.250  1.00  0.00            
ATOM     70  C22 BCD     1      28.510  21.260  27.230  1.00  0.00            
ATOM     71  C23 BCD     1      29.150  20.990  25.910  1.00  0.00            
ATOM     72  O19 BCD     1      28.520  19.880  25.240  1.00  0.00            
ATOM     73  C24 BCD     1      30.620  20.560  26.000  1.00  0.00            
ATOM     74  O20 BCD     1      31.020  19.610  27.020  1.00  0.00            
ATOM     75  H31 BCD     1      26.730  19.140  24.620  1.00  0.00            
ATOM     76  H32 BCD     1      26.760  19.440  26.960  1.00  0.00            
ATOM     77  H33 BCD     1      24.620  20.290  27.110  1.00  0.00            
ATOM     78  H34 BCD     1      26.920  22.450  26.370  1.00  0.00            
ATOM     79  H35 BCD     1      25.530  22.250  28.080  1.00  0.00            
ATOM     80  H36 BCD     1      28.500  20.350  27.850  1.00  0.00            
ATOM     81  H37 BCD     1      29.080  21.850  25.240  1.00  0.00            
ATOM     82  H38 BCD     1      30.930  20.120  25.050  1.00  0.00            
ATOM     83  H39 BCD     1      31.210  21.480  26.120  1.00  0.00            
ATOM     84  H40 BCD     1      31.950  19.400  27.000  1.00  0.00            
ATOM     85  C25 BCD     1      25.160  22.320  20.490  1.00  0.00            
ATOM     86  O21 BCD     1      25.330  23.700  20.830  1.00  0.00            
ATOM     87  C26 BCD     1      24.250  21.570  21.520  1.00  0.00            
ATOM     88  O22 BCD     1      23.010  22.310  21.610  1.00  0.00            
ATOM     89  C27 BCD     1      24.870  21.530  22.910  1.00  0.00            
ATOM     90  O23 BCD     1      24.080  20.650  23.730  1.00  0.00            
ATOM     91  C28 BCD     1      26.370  21.060  22.860  1.00  0.00            
ATOM     92  C29 BCD     1      27.120  21.890  21.900  1.00  0.00            
ATOM     93  O24 BCD     1      26.510  21.740  20.600  1.00  0.00            
ATOM     94  C30 BCD     1      28.600  21.540  21.940  1.00  0.00            
ATOM     95  O25 BCD     1      29.300  22.310  21.040  1.00  0.00            
ATOM     96  H41 BCD     1      24.830  22.190  19.460  1.00  0.00            
ATOM     97  H42 BCD     1      24.060  20.530  21.240  1.00  0.00            
ATOM     98  H43 BCD     1      22.660  22.040  22.460  1.00  0.00            
ATOM     99  H44 BCD     1      24.960  22.540  23.310  1.00  0.00            
ATOM    100  H45 BCD     1      24.490  20.720  24.600  1.00  0.00            
ATOM    101  H46 BCD     1      26.300  19.990  22.630  1.00  0.00            
ATOM    102  H47 BCD     1      27.100  22.940  22.200  1.00  0.00            
ATOM    103  H48 BCD     1      28.910  21.770  22.970  1.00  0.00            
ATOM    104  H49 BCD     1      28.780  20.480  21.710  1.00  0.00            
ATOM    105  H50 BCD     1      29.230  23.230  21.310  1.00  0.00            
ATOM    106  C31 BCD     1      25.160  27.420  19.240  1.00  0.00            
ATOM    107  O26 BCD     1      25.820  27.870  20.440  1.00  0.00            
ATOM    108  C32 BCD     1      23.840  26.840  19.720  1.00  0.00            
ATOM    109  O27 BCD     1      23.020  27.800  20.290  1.00  0.00            
ATOM    110  C33 BCD     1      24.110  25.650  20.610  1.00  0.00            
ATOM    111  C34 BCD     1      24.980  24.670  19.860  1.00  0.00            
ATOM    112  C35 BCD     1      26.220  25.360  19.310  1.00  0.00            
ATOM    113  O28 BCD     1      25.910  26.510  18.500  1.00  0.00            
ATOM    114  C36 BCD     1      27.210  24.460  18.510  1.00  0.00            
ATOM    115  O29 BCD     1      26.700  24.130  17.210  1.00  0.00            
ATOM    116  O30 BCD     1      22.890  24.960  20.860  1.00  0.00            
ATOM    117  H51 BCD     1      24.920  28.320  18.650  1.00  0.00            
ATOM    118  H52 BCD     1      23.340  26.480  18.810  1.00  0.00            
ATOM    119  H53 BCD     1      22.250  27.330  20.630  1.00  0.00            
ATOM    120  H54 BCD     1      24.590  25.950  21.550  1.00  0.00            
ATOM    121  H55 BCD     1      23.090  24.160  21.360  1.00  0.00            
ATOM    122  H56 BCD     1      24.360  24.280  19.050  1.00  0.00            
ATOM    123  H57 BCD     1      26.820  25.720  20.160  1.00  0.00            
ATOM    124  H58 BCD     1      28.160  24.980  18.340  1.00  0.00            
ATOM    125  H59 BCD     1      27.520  23.590  19.100  1.00  0.00            
ATOM    126  H60 BCD     1      26.730  24.960  16.730  1.00  0.00            
ATOM    127  C37 BCD     1      27.540  30.990  22.220  1.00  0.00            
ATOM    128  O31 BCD     1      27.490  30.180  23.380  1.00  0.00            
ATOM    129  C38 BCD     1      26.200  31.340  21.680  1.00  0.00            
ATOM    130  O32 BCD     1      25.380  32.140  22.560  1.00  0.00            
ATOM    131  C39 BCD     1      25.520  30.010  21.290  1.00  0.00            
ATOM    132  O33 BCD     1      24.240  30.370  20.670  1.00  0.00            
ATOM    133  C40 BCD     1      26.390  29.150  20.370  1.00  0.00            
ATOM    134  C41 BCD     1      27.760  28.980  20.880  1.00  0.00            
ATOM    135  O34 BCD     1      28.360  30.210  21.260  1.00  0.00            
ATOM    136  C42 BCD     1      28.620  28.320  19.780  1.00  0.00            
ATOM    137  O35 BCD     1      30.050  28.380  20.130  1.00  0.00            
ATOM    138  H61 BCD     1      28.040  31.940  22.420  1.00  0.00            
ATOM    139  H62 BCD     1      26.320  31.830  20.700  1.00  0.00            
ATOM    140  H63 BCD     1      24.580  32.160  22.020  1.00  0.00            
ATOM    141  H64 BCD     1      25.250  29.420  22.180  1.00  0.00            
ATOM    142  H65 BCD     1      23.700  29.610  20.410  1.00  0.00            
ATOM    143  H66 BCD     1      26.440  29.570  19.360  1.00  0.00            
ATOM    144  H67 BCD     1      27.740  28.320  21.750  1.00  0.00            
ATOM    145  H68 BCD     1      28.300  27.270  19.870  1.00  0.00            
ATOM    146  H69 BCD     1      28.440  28.710  18.770  1.00  0.00            
ATOM    147  H70 BCD     1      30.180  28.160  21.050  1.00  0.00            
ATOM    148  C1  DP9     2      24.990  27.150  23.850  1.00  0.00            
ATOM    149  N1  DP9     2      25.160  25.910  24.660  1.00  0.00            
ATOM    150  C2  DP9     2      26.230  25.790  25.610  1.00  0.00            
ATOM    151  C3  DP9     2      27.570  25.400  25.010  1.00  0.00            
ATOM    152  O1  DP9     2      27.650  25.060  23.810  1.00  0.00            
ATOM    153  N2  DP9     2      28.670  25.580  25.850  1.00  0.00            
ATOM    154  C4  DP9     2      29.990  25.310  25.630  1.00  0.00            
ATOM    155  C5  DP9     2      30.320  24.330  24.730  1.00  0.00            
ATOM    156  C6  DP9     2      31.590  24.200  24.250  1.00  0.00            
ATOM    157  C7  DP9     2      32.480  25.180  24.700  1.00  0.00            
ATOM    158  C8  DP9     2      32.140  26.120  25.700  1.00  0.00            
ATOM    159  N3  DP9     2      30.880  26.120  26.170  1.00  0.00            
ATOM    160  C9  DP9     2      25.920  25.910  26.960  1.00  0.00            
ATOM    161  O2  DP9     2      26.770  25.700  27.840  1.00  0.00            
ATOM    162  C10 DP9     2      24.560  26.090  27.480  1.00  0.00            
ATOM    163  C11 DP9     2      24.250  26.780  28.670  1.00  0.00            
ATOM    164  C12 DP9     2      23.000  27.110  29.110  1.00  0.00            
ATOM    165  C13 DP9     2      21.930  26.710  28.240  1.00  0.00            
ATOM    166  C14 DP9     2      22.160  26.070  27.030  1.00  0.00            
ATOM    167  C15 DP9     2      23.480  25.710  26.680  1.00  0.00            
ATOM    168  S1  DP9     2      23.800  24.930  25.140  1.00  0.00            
ATOM    169  O3  DP9     2      22.650  25.130  24.210  1.00  0.00            
ATOM    170  O4  DP9     2      24.360  23.630  25.350  1.00  0.00            
ATOM    171  H1  DP9     2      24.180  27.060  23.110  1.00  0.00            
ATOM    172  H2  DP9     2      24.880  28.100  24.390  1.00  0.00            
ATOM    173  H3  DP9     2      25.890  27.170  23.230  1.00  0.00            
ATOM    174  H4  DP9     2      28.430  25.820  26.810  1.00  0.00            
ATOM    175  H5  DP9     2      29.530  23.770  24.250  1.00  0.00            
ATOM    176  H6  DP9     2      31.840  23.360  23.600  1.00  0.00            
ATOM    177  H7  DP9     2      33.550  25.220  24.500  1.00  0.00            
ATOM    178  H8  DP9     2      32.920  26.720  26.150  1.00  0.00            
ATOM    179  H9  DP9     2      26.280  25.290  28.570  1.00  0.00            
ATOM    180  H10 DP9     2      25.050  27.210  29.270  1.00  0.00            
ATOM    181  H11 DP9     2      22.840  27.720  29.990  1.00  0.00            
ATOM    182  H12 DP9     2      20.930  27.000  28.550  1.00  0.00            
ATOM    183  H13 DP9     2      21.320  26.000  26.350  1.00  0.00            
TER
ENDMDL
MODEL        1
ATOM      1  C1  BCD     1      27.030  27.720  41.230  1.00  0.00            
ATOM      2  O1  BCD     1      26.140  26.880  40.490  1.00  0.00            
ATOM      3  C2  BCD     1      27.190  29.030  40.420  1.00  0.00            
ATOM      4  O2  BCD     1      26.090  29.800  40.200  1.00  0.00            
ATOM      5  C3  BCD     1      27.740  28.650  39.020  1.00  0.00            
ATOM      6  O3  BCD     1      28.050  29.800  38.300  1.00  0.00            
ATOM      7  C4  BCD     1      29.020  27.870  39.270  1.00  0.00            
ATOM      8  C5  BCD     1      28.940  26.660  40.210  1.00  0.00            
ATOM      9  O4  BCD     1      28.280  27.100  41.380  1.00  0.00            
ATOM     10  C6  BCD     1      30.290  26.270  40.590  1.00  0.00            
ATOM     11  O5  BCD     1      30.240  24.980  41.280  1.00  0.00            
ATOM     12  H1  BCD     1      26.610  27.840  42.230  1.00  0.00            
ATOM     13  H2  BCD     1      28.090  29.580  40.720  1.00  0.00            
ATOM     14  H3  BCD     1      26.230  30.560  40.780  1.00  0.00            
ATOM     15  H4  BCD     1      27.000  28.060  38.460  1.00  0.00            
ATOM     16  H5  BCD     1      27.360  30.480  38.310  1.00  0.00            
ATOM     17  H6  BCD     1      29.800  28.550  39.620  1.00  0.00            
ATOM     18  H7  BCD     1      28.390  25.800  39.800  1.00  0.00            
ATOM     19  H8  BCD     1      30.970  26.200  39.720  1.00  0.00            
ATOM     20  H9  BCD     1      30.570  27.080  41.270  1.00  0.00            
ATOM     21  H10 BCD     1      29.680  24.420  40.740  1.00  0.00            
ATOM     22  C7  BCD     1      22.540  24.930  40.550  1.00  0.00            
ATOM     23  O6  BCD     1      22.740  24.260  39.300  1.00  0.00            
ATOM     24  C8  BCD     1      22.520  26.440  40.330  1.00  0.00            
ATOM     25  O7  BCD     1      21.600  26.790  39.300  1.00  0.00            
ATOM     26  C9  BCD     1      23.890  27.040  40.020  1.00  0.00            
ATOM     27  O8  BCD     1      23.780  28.440  40.050  1.00  0.00            
ATOM     28  C10 BCD     1      24.910  26.530  41.010  1.00  0.00            
ATOM     29  C11 BCD     1      24.860  24.950  41.160  1.00  0.00            
ATOM     30  O9  BCD     1      23.560  24.500  41.420  1.00  0.00            
ATOM     31  C12 BCD     1      25.790  24.360  42.110  1.00  0.00            
ATOM     32  O10 BCD     1      25.530  24.980  43.370  1.00  0.00            
ATOM     33  H11 BCD     1      21.520  24.670  40.860  1.00  0.00            
ATOM     34  H12 BCD     1      22.120  26.850  41.270  1.00  0.00            
ATOM     35  H13 BCD     1      21.640  27.700  38.990  1.00  0.00            
ATOM     36  H14 BCD     1      24.230  26.800  39.000  1.00  0.00            
ATOM     37  H15 BCD     1      24.650  28.850  39.930  1.00  0.00            
ATOM     38  H16 BCD     1      24.740  26.990  41.990  1.00  0.00            
ATOM     39  H17 BCD     1      25.030  24.700  40.100  1.00  0.00            
ATOM     40  H18 BCD     1      25.690  23.270  42.170  1.00  0.00            
ATOM     41  H19 BCD     1      26.770  24.580  41.650  1.00  0.00            
ATOM     42  H20 BCD     1      24.610  24.780  43.550  1.00  0.00            
ATOM     43  C13 BCD     1      20.800  21.530  36.910  1.00  0.00            
ATOM     44  O11 BCD     1      21.670  21.640  35.750  1.00  0.00            
ATOM     45  C14 BCD     1      20.040  22.810  37.160  1.00  0.00            
ATOM     46  O12 BCD     1      19.450  23.420  36.030  1.00  0.00            
ATOM     47  C15 BCD     1      20.900  23.870  37.780  1.00  0.00            
ATOM     48  O13 BCD     1      20.010  24.890  38.300  1.00  0.00            
ATOM     49  C16 BCD     1      21.760  23.280  38.940  1.00  0.00            
ATOM     50  C17 BCD     1      22.470  21.980  38.540  1.00  0.00            
ATOM     51  O14 BCD     1      21.490  21.130  38.030  1.00  0.00            
ATOM     52  C18 BCD     1      23.200  21.390  39.770  1.00  0.00            
ATOM     53  O15 BCD     1      22.280  20.900  40.650  1.00  0.00            
ATOM     54  H21 BCD     1      20.020  20.770  36.760  1.00  0.00            
ATOM     55  H22 BCD     1      19.300  22.560  37.930  1.00  0.00            
ATOM     56  H23 BCD     1      19.210  24.340  36.200  1.00  0.00            
ATOM     57  H24 BCD     1      21.470  24.310  36.950  1.00  0.00            
ATOM     58  H25 BCD     1      20.520  25.510  38.830  1.00  0.00            
ATOM     59  H26 BCD     1      21.160  22.930  39.780  1.00  0.00            
ATOM     60  H27 BCD     1      23.170  22.200  37.730  1.00  0.00            
ATOM     61  H28 BCD     1      23.860  20.590  39.400  1.00  0.00            
ATOM     62  H29 BCD     1      23.800  22.210  40.190  1.00  0.00            
ATOM     63  H30 BCD     1      21.590  20.660  40.020  1.00  0.00            
ATOM     64  C19 BCD     1      22.340  20.300  32.100  1.00  0.00            
ATOM     65  O16 BCD     1      23.580  20.940  32.340  1.00  0.00            
ATOM     66  C20 BCD     1      21.330  21.440  32.110  1.00  0.00            
ATOM     67  O17 BCD     1      21.470  22.450  31.090  1.00  0.00            
ATOM     68  C21 BCD     1      21.380  22.110  33.540  1.00  0.00            
ATOM     69  O18 BCD     1      20.330  23.070  33.480  1.00  0.00            
ATOM     70  C22 BCD     1      21.170  21.040  34.590  1.00  0.00            
ATOM     71  C23 BCD     1      22.030  19.770  34.430  1.00  0.00            
ATOM     72  O19 BCD     1      21.980  19.330  33.110  1.00  0.00            
ATOM     73  C24 BCD     1      21.480  18.700  35.410  1.00  0.00            
ATOM     74  O20 BCD     1      20.110  18.440  35.190  1.00  0.00            
ATOM     75  H31 BCD     1      22.350  19.800  31.120  1.00  0.00            
ATOM     76  H32 BCD     1      20.380  20.940  31.900  1.00  0.00            
ATOM     77  H33 BCD     1      20.980  23.200  31.440  1.00  0.00            
ATOM     78  H34 BCD     1      22.370  22.580  33.650  1.00  0.00            
ATOM     79  H35 BCD     1      20.240  23.530  34.320  1.00  0.00            
ATOM     80  H36 BCD     1      20.100  20.820  34.540  1.00  0.00            
ATOM     81  H37 BCD     1      23.060  20.040  34.700  1.00  0.00            
ATOM     82  H38 BCD     1      22.040  17.750  35.430  1.00  0.00            
ATOM     83  H39 BCD     1      21.640  19.000  36.450  1.00  0.00            
ATOM     84  H40 BCD     1      20.090  17.700  34.570  1.00  0.00            
ATOM     85  C25 BCD     1      27.400  20.850  30.930  1.00  0.00            
ATOM     86  O21 BCD     1      27.610  22.050  31.670  1.00  0.00            
ATOM     87  C26 BCD     1      26.350  21.060  29.800  1.00  0.00            
ATOM     88  O22 BCD     1      26.800  22.050  28.850  1.00  0.00            
ATOM     89  C27 BCD     1      25.030  21.420  30.460  1.00  0.00            
ATOM     90  O23 BCD     1      23.940  21.500  29.580  1.00  0.00            
ATOM     91  C28 BCD     1      24.640  20.370  31.610  1.00  0.00            
ATOM     92  C29 BCD     1      25.800  19.980  32.510  1.00  0.00            
ATOM     93  O24 BCD     1      26.980  19.750  31.740  1.00  0.00            
ATOM     94  C30 BCD     1      25.530  18.720  33.330  1.00  0.00            
ATOM     95  O25 BCD     1      25.500  17.490  32.550  1.00  0.00            
ATOM     96  H41 BCD     1      28.330  20.470  30.510  1.00  0.00            
ATOM     97  H42 BCD     1      26.270  20.140  29.210  1.00  0.00            
ATOM     98  H43 BCD     1      27.210  22.770  29.350  1.00  0.00            
ATOM     99  H44 BCD     1      25.190  22.400  30.930  1.00  0.00            
ATOM    100  H45 BCD     1      23.120  21.820  29.980  1.00  0.00            
ATOM    101  H46 BCD     1      24.220  19.470  31.140  1.00  0.00            
ATOM    102  H47 BCD     1      26.020  20.820  33.180  1.00  0.00            
ATOM    103  H48 BCD     1      26.310  18.760  34.110  1.00  0.00            
ATOM    104  H49 BCD     1      24.570  18.780  33.850  1.00  0.00            
ATOM    105  H50 BCD     1      25.290  16.810  33.200  1.00  0.00            
ATOM    106  C31 BCD     1      30.590  24.670  33.020  1.00  0.00            
ATOM    107  O26 BCD     1      29.860  25.150  34.110  1.00  0.00            
ATOM    108  C32 BCD     1      29.960  24.980  31.670  1.00  0.00            
ATOM    109  O27 BCD     1      29.870  26.350  31.430  1.00  0.00            
ATOM    110  C33 BCD     1      28.630  24.190  31.390  1.00  0.00            
ATOM    111  C34 BCD     1      28.880  22.710  31.640  1.00  0.00            
ATOM    112  C35 BCD     1      29.550  22.480  32.990  1.00  0.00            
ATOM    113  O28 BCD     1      30.730  23.240  33.160  1.00  0.00            
ATOM    114  C36 BCD     1      29.900  21.000  33.290  1.00  0.00            
ATOM    115  O29 BCD     1      30.770  20.820  34.440  1.00  0.00            
ATOM    116  O30 BCD     1      28.260  24.220  29.990  1.00  0.00            
ATOM    117  H51 BCD     1      31.610  25.100  33.030  1.00  0.00            
ATOM    118  H52 BCD     1      30.690  24.550  30.980  1.00  0.00            
ATOM    119  H53 BCD     1      29.030  26.500  31.000  1.00  0.00            
ATOM    120  H54 BCD     1      27.810  24.420  32.080  1.00  0.00            
ATOM    121  H55 BCD     1      27.860  25.090  29.870  1.00  0.00            
ATOM    122  H56 BCD     1      29.520  22.280  30.860  1.00  0.00            
ATOM    123  H57 BCD     1      28.840  22.830  33.740  1.00  0.00            
ATOM    124  H58 BCD     1      29.020  20.350  33.400  1.00  0.00            
ATOM    125  H59 BCD     1      30.420  20.650  32.390  1.00  0.00            
ATOM    126  H60 BCD     1      31.670  20.970  34.120  1.00  0.00            
ATOM    127  C37 BCD     1      30.590  27.440  37.440  1.00  0.00            
ATOM    128  O31 BCD     1      29.300  27.320  38.010  1.00  0.00            
ATOM    129  C38 BCD     1      30.560  28.230  36.130  1.00  0.00            
ATOM    130  O32 BCD     1      29.720  29.430  36.270  1.00  0.00            
ATOM    131  C39 BCD     1      29.930  27.310  35.110  1.00  0.00            
ATOM    132  O33 BCD     1      30.040  27.860  33.830  1.00  0.00            
ATOM    133  C40 BCD     1      30.580  25.920  35.040  1.00  0.00            
ATOM    134  C41 BCD     1      30.530  25.290  36.380  1.00  0.00            
ATOM    135  O34 BCD     1      31.200  26.210  37.300  1.00  0.00            
ATOM    136  C42 BCD     1      31.090  23.870  36.420  1.00  0.00            
ATOM    137  O35 BCD     1      32.460  23.740  36.120  1.00  0.00            
ATOM    138  H61 BCD     1      31.180  28.010  38.170  1.00  0.00            
ATOM    139  H62 BCD     1      31.550  28.510  35.730  1.00  0.00            
ATOM    140  H63 BCD     1      29.020  29.240  36.900  1.00  0.00            
ATOM    141  H64 BCD     1      28.890  27.120  35.420  1.00  0.00            
ATOM    142  H65 BCD     1      30.010  27.090  33.260  1.00  0.00            
ATOM    143  H66 BCD     1      31.630  25.990  34.720  1.00  0.00            
ATOM    144  H67 BCD     1      29.510  25.190  36.770  1.00  0.00            
ATOM    145  H68 BCD     1      30.920  23.450  37.420  1.00  0.00            
ATOM    146  H69 BCD     1      30.460  23.200  35.810  1.00  0.00            
ATOM    147  H70 BCD     1      32.520  23.410  35.220  1.00  0.00            
ATOM    148  C1  DP9     2      24.940  24.050  32.970  1.00  0.00            
ATOM    149  N1  DP9     2      24.670  24.960  34.070  1.00  0.00            
ATOM    150  C2  DP9     2      25.580  25.090  35.190  1.00  0.00            
ATOM    151  C3  DP9     2      26.240  23.850  35.690  1.00  0.00            
ATOM    152  O1  DP9     2      27.280  23.910  36.390  1.00  0.00            
ATOM    153  N2  DP9     2      25.610  22.670  35.380  1.00  0.00            
ATOM    154  C4  DP9     2      25.960  21.480  35.860  1.00  0.00            
ATOM    155  C5  DP9     2      27.270  20.950  35.870  1.00  0.00            
ATOM    156  C6  DP9     2      27.530  19.730  36.400  1.00  0.00            
ATOM    157  C7  DP9     2      26.440  18.940  36.820  1.00  0.00            
ATOM    158  C8  DP9     2      25.170  19.500  36.700  1.00  0.00            
ATOM    159  N3  DP9     2      24.940  20.730  36.210  1.00  0.00            
ATOM    160  C9  DP9     2      25.870  26.320  35.640  1.00  0.00            
ATOM    161  O2  DP9     2      26.690  26.460  36.760  1.00  0.00            
ATOM    162  C10 DP9     2      25.260  27.560  35.120  1.00  0.00            
ATOM    163  C11 DP9     2      25.970  28.780  35.410  1.00  0.00            
ATOM    164  C12 DP9     2      25.330  30.020  35.090  1.00  0.00            
ATOM    165  C13 DP9     2      24.200  30.040  34.320  1.00  0.00            
ATOM    166  C14 DP9     2      23.570  28.830  34.010  1.00  0.00            
ATOM    167  C15 DP9     2      24.080  27.580  34.390  1.00  0.00            
ATOM    168  S1  DP9     2      23.270  26.020  34.020  1.00  0.00            
ATOM    169  O3  DP9     2      22.890  26.080  32.560  1.00  0.00            
ATOM    170  O4  DP9     2      22.330  25.570  35.090  1.00  0.00            
ATOM    171  H1  DP9     2      25.990  23.810  32.790  1.00  0.00            
ATOM    172  H2  DP9     2      24.300  23.160  33.020  1.00  0.00            
ATOM    173  H3  DP9     2      24.690  24.590  32.050  1.00  0.00            
ATOM    174  H4  DP9     2      24.730  22.660  34.880  1.00  0.00            
ATOM    175  H5  DP9     2      28.190  21.490  35.650  1.00  0.00            
ATOM    176  H6  DP9     2      28.550  19.450  36.630  1.00  0.00            
ATOM    177  H7  DP9     2      26.570  17.960  37.270  1.00  0.00            
ATOM    178  H8  DP9     2      24.240  18.980  36.930  1.00  0.00            
ATOM    179  H9  DP9     2      27.200  25.630  36.820  1.00  0.00            
ATOM    180  H10 DP9     2      26.950  28.690  35.870  1.00  0.00            
ATOM    181  H11 DP9     2      25.850  30.950  35.300  1.00  0.00            
ATOM    182  H12 DP9     2      23.850  30.990  33.920  1.00  0.00            
ATOM    183  H13 DP9     2      22.660  28.900  33.420  1.00  0.00            
TER
ENDMDL
MODEL        1
ATOM      1  C1  BCD     1      43.820  11.590  38.120  1.00  0.00            
ATOM      2  O1  BCD     1      43.260  12.940  38.020  1.00  0.00            
ATOM      3  C2  BCD     1      43.660  10.820  36.830  1.00  0.00            
ATOM      4  O2  BCD     1      44.260  11.590  35.760  1.00  0.00            
ATOM      5  C3  BCD     1      42.180  10.580  36.530  1.00  0.00            
ATOM      6  O3  BCD     1      42.040   9.800  35.260  1.00  0.00            
ATOM      7  C4  BCD     1      41.590   9.910  37.690  1.00  0.00            
ATOM      8  C5  BCD     1      41.720  10.700  38.960  1.00  0.00            
ATOM      9  O4  BCD     1      43.130  10.920  39.180  1.00  0.00            
ATOM     10  C6  BCD     1      41.030  10.050  40.210  1.00  0.00            
ATOM     11  O5  BCD     1      41.420   8.740  40.710  1.00  0.00            
ATOM     12  H1  BCD     1      44.890  11.630  38.360  1.00  0.00            
ATOM     13  H2  BCD     1      44.130   9.830  36.800  1.00  0.00            
ATOM     14  H3  BCD     1      44.090  11.100  34.960  1.00  0.00            
ATOM     15  H4  BCD     1      41.620  11.510  36.380  1.00  0.00            
ATOM     16  H5  BCD     1      41.200   9.330  35.290  1.00  0.00            
ATOM     17  H6  BCD     1      42.090   8.930  37.690  1.00  0.00            
ATOM     18  H7  BCD     1      41.230  11.670  38.850  1.00  0.00            
ATOM     19  H8  BCD     1      41.170  10.730  41.060  1.00  0.00            
ATOM     20  H9  BCD     1      39.950  10.060  40.030  1.00  0.00            
ATOM     21  H10 BCD     1      42.310   8.620  40.360  1.00  0.00            
ATOM     22  C7  BCD     1      43.620  16.950  38.260  1.00  0.00            
ATOM     23  O6  BCD     1      42.210  17.020  38.030  1.00  0.00            
ATOM     24  C8  BCD     1      44.370  16.280  37.130  1.00  0.00            
ATOM     25  O7  BCD     1      44.260  17.130  36.000  1.00  0.00            
ATOM     26  C9  BCD     1      43.970  14.840  36.930  1.00  0.00            
ATOM     27  O8  BCD     1      44.640  14.270  35.830  1.00  0.00            
ATOM     28  C10 BCD     1      44.140  14.040  38.190  1.00  0.00            
ATOM     29  C11 BCD     1      43.530  14.830  39.330  1.00  0.00            
ATOM     30  O9  BCD     1      43.840  16.190  39.410  1.00  0.00            
ATOM     31  C12 BCD     1      43.920  14.200  40.600  1.00  0.00            
ATOM     32  O10 BCD     1      43.310  14.870  41.730  1.00  0.00            
ATOM     33  H11 BCD     1      44.010  17.970  38.400  1.00  0.00            
ATOM     34  H12 BCD     1      45.400  16.360  37.510  1.00  0.00            
ATOM     35  H13 BCD     1      45.160  17.370  35.730  1.00  0.00            
ATOM     36  H14 BCD     1      42.910  14.850  36.640  1.00  0.00            
ATOM     37  H15 BCD     1      44.270  13.390  35.720  1.00  0.00            
ATOM     38  H16 BCD     1      45.170  13.760  38.430  1.00  0.00            
ATOM     39  H17 BCD     1      42.440  14.730  39.170  1.00  0.00            
ATOM     40  H18 BCD     1      43.570  13.150  40.630  1.00  0.00            
ATOM     41  H19 BCD     1      45.000  14.170  40.750  1.00  0.00            
ATOM     42  H20 BCD     1      43.660  15.770  41.780  1.00  0.00            
ATOM     43  C13 BCD     1      39.000  19.630  37.670  1.00  0.00            
ATOM     44  O11 BCD     1      38.100  18.560  37.700  1.00  0.00            
ATOM     45  C14 BCD     1      39.850  19.490  36.450  1.00  0.00            
ATOM     46  O12 BCD     1      39.040  19.440  35.280  1.00  0.00            
ATOM     47  C15 BCD     1      40.760  18.190  36.570  1.00  0.00            
ATOM     48  O13 BCD     1      41.650  18.040  35.460  1.00  0.00            
ATOM     49  C16 BCD     1      41.590  18.250  37.820  1.00  0.00            
ATOM     50  C17 BCD     1      40.690  18.540  39.060  1.00  0.00            
ATOM     51  O14 BCD     1      39.850  19.660  38.790  1.00  0.00            
ATOM     52  C18 BCD     1      41.510  18.920  40.290  1.00  0.00            
ATOM     53  O15 BCD     1      42.430  19.950  39.980  1.00  0.00            
ATOM     54  H21 BCD     1      38.510  20.600  37.580  1.00  0.00            
ATOM     55  H22 BCD     1      40.550  20.330  36.410  1.00  0.00            
ATOM     56  H23 BCD     1      39.610  19.130  34.560  1.00  0.00            
ATOM     57  H24 BCD     1      40.090  17.320  36.560  1.00  0.00            
ATOM     58  H25 BCD     1      42.480  17.730  35.840  1.00  0.00            
ATOM     59  H26 BCD     1      42.300  19.080  37.720  1.00  0.00            
ATOM     60  H27 BCD     1      40.090  17.630  39.250  1.00  0.00            
ATOM     61  H28 BCD     1      40.890  19.280  41.120  1.00  0.00            
ATOM     62  H29 BCD     1      42.060  18.050  40.680  1.00  0.00            
ATOM     63  H30 BCD     1      42.480  20.530  40.740  1.00  0.00            
ATOM     64  C19 BCD     1      33.880  18.380  38.030  1.00  0.00            
ATOM     65  O16 BCD     1      33.750  17.090  37.440  1.00  0.00            
ATOM     66  C20 BCD     1      34.460  19.300  36.990  1.00  0.00            
ATOM     67  O17 BCD     1      33.680  19.260  35.780  1.00  0.00            
ATOM     68  C21 BCD     1      35.970  19.000  36.680  1.00  0.00            
ATOM     69  O18 BCD     1      36.460  19.990  35.660  1.00  0.00            
ATOM     70  C22 BCD     1      36.730  18.880  38.020  1.00  0.00            
ATOM     71  C23 BCD     1      36.140  17.870  38.960  1.00  0.00            
ATOM     72  O19 BCD     1      34.760  18.250  39.210  1.00  0.00            
ATOM     73  C24 BCD     1      36.920  18.040  40.310  1.00  0.00            
ATOM     74  O20 BCD     1      36.390  17.160  41.300  1.00  0.00            
ATOM     75  H31 BCD     1      32.910  18.630  38.460  1.00  0.00            
ATOM     76  H32 BCD     1      34.340  20.300  37.430  1.00  0.00            
ATOM     77  H33 BCD     1      34.290  19.560  35.100  1.00  0.00            
ATOM     78  H34 BCD     1      35.940  17.980  36.290  1.00  0.00            
ATOM     79  H35 BCD     1      37.380  19.750  35.530  1.00  0.00            
ATOM     80  H36 BCD     1      36.600  19.920  38.370  1.00  0.00            
ATOM     81  H37 BCD     1      36.230  16.820  38.670  1.00  0.00            
ATOM     82  H38 BCD     1      37.990  17.830  40.230  1.00  0.00            
ATOM     83  H39 BCD     1      36.810  19.090  40.640  1.00  0.00            
ATOM     84  H40 BCD     1      37.120  16.680  41.700  1.00  0.00            
ATOM     85  C25 BCD     1      31.450  13.790  37.040  1.00  0.00            
ATOM     86  O21 BCD     1      32.660  13.100  36.880  1.00  0.00            
ATOM     87  C26 BCD     1      31.240  14.810  35.850  1.00  0.00            
ATOM     88  O22 BCD     1      31.340  14.070  34.670  1.00  0.00            
ATOM     89  C27 BCD     1      32.340  15.830  36.040  1.00  0.00            
ATOM     90  O23 BCD     1      32.200  16.800  34.980  1.00  0.00            
ATOM     91  C28 BCD     1      32.470  16.430  37.420  1.00  0.00            
ATOM     92  C29 BCD     1      32.380  15.390  38.580  1.00  0.00            
ATOM     93  O24 BCD     1      31.270  14.540  38.280  1.00  0.00            
ATOM     94  C30 BCD     1      32.070  16.060  39.940  1.00  0.00            
ATOM     95  O25 BCD     1      31.000  17.060  39.860  1.00  0.00            
ATOM     96  H41 BCD     1      30.610  13.090  36.920  1.00  0.00            
ATOM     97  H42 BCD     1      30.250  15.290  35.890  1.00  0.00            
ATOM     98  H43 BCD     1      31.340  14.740  33.980  1.00  0.00            
ATOM     99  H44 BCD     1      33.250  15.240  35.890  1.00  0.00            
ATOM    100  H45 BCD     1      32.440  17.670  35.310  1.00  0.00            
ATOM    101  H46 BCD     1      31.710  17.220  37.450  1.00  0.00            
ATOM    102  H47 BCD     1      33.320  14.830  38.590  1.00  0.00            
ATOM    103  H48 BCD     1      31.780  15.280  40.650  1.00  0.00            
ATOM    104  H49 BCD     1      32.980  16.580  40.270  1.00  0.00            
ATOM    105  H50 BCD     1      31.060  17.500  40.720  1.00  0.00            
ATOM    106  C31 BCD     1      34.350   9.390  36.710  1.00  0.00            
ATOM    107  O26 BCD     1      35.650   9.990  36.990  1.00  0.00            
ATOM    108  C32 BCD     1      33.750   9.890  35.430  1.00  0.00            
ATOM    109  O27 BCD     1      34.750   9.730  34.400  1.00  0.00            
ATOM    110  C33 BCD     1      33.520  11.460  35.490  1.00  0.00            
ATOM    111  C34 BCD     1      32.650  11.680  36.780  1.00  0.00            
ATOM    112  C35 BCD     1      33.170  11.040  38.050  1.00  0.00            
ATOM    113  O28 BCD     1      33.500   9.630  37.800  1.00  0.00            
ATOM    114  C36 BCD     1      32.290  11.180  39.210  1.00  0.00            
ATOM    115  O29 BCD     1      30.950  10.750  39.010  1.00  0.00            
ATOM    116  O30 BCD     1      32.710  11.820  34.350  1.00  0.00            
ATOM    117  H51 BCD     1      34.570   8.310  36.660  1.00  0.00            
ATOM    118  H52 BCD     1      32.770   9.440  35.200  1.00  0.00            
ATOM    119  H53 BCD     1      34.250   9.810  33.580  1.00  0.00            
ATOM    120  H54 BCD     1      34.460  12.020  35.420  1.00  0.00            
ATOM    121  H55 BCD     1      32.350  12.690  34.540  1.00  0.00            
ATOM    122  H56 BCD     1      31.640  11.310  36.540  1.00  0.00            
ATOM    123  H57 BCD     1      34.110  11.530  38.320  1.00  0.00            
ATOM    124  H58 BCD     1      32.770  10.630  40.030  1.00  0.00            
ATOM    125  H59 BCD     1      32.290  12.250  39.420  1.00  0.00            
ATOM    126  H60 BCD     1      30.450  10.880  39.820  1.00  0.00            
ATOM    127  C37 BCD     1      39.450   8.540  37.560  1.00  0.00            
ATOM    128  O31 BCD     1      40.160   9.820  37.430  1.00  0.00            
ATOM    129  C38 BCD     1      38.770   8.140  36.220  1.00  0.00            
ATOM    130  O32 BCD     1      39.750   8.090  35.210  1.00  0.00            
ATOM    131  C39 BCD     1      37.740   9.120  35.950  1.00  0.00            
ATOM    132  O33 BCD     1      37.070   8.870  34.780  1.00  0.00            
ATOM    133  C40 BCD     1      36.720   9.040  37.180  1.00  0.00            
ATOM    134  C41 BCD     1      37.340   9.240  38.530  1.00  0.00            
ATOM    135  O34 BCD     1      38.540   8.500  38.640  1.00  0.00            
ATOM    136  C42 BCD     1      36.410   8.850  39.640  1.00  0.00            
ATOM    137  O35 BCD     1      35.830   7.560  39.450  1.00  0.00            
ATOM    138  H61 BCD     1      40.250   7.820  37.780  1.00  0.00            
ATOM    139  H62 BCD     1      38.390   7.120  36.330  1.00  0.00            
ATOM    140  H63 BCD     1      39.380   7.810  34.360  1.00  0.00            
ATOM    141  H64 BCD     1      38.080  10.160  35.960  1.00  0.00            
ATOM    142  H65 BCD     1      36.280   9.400  34.670  1.00  0.00            
ATOM    143  H66 BCD     1      36.300   8.020  37.200  1.00  0.00            
ATOM    144  H67 BCD     1      37.550  10.310  38.650  1.00  0.00            
ATOM    145  H68 BCD     1      36.920   8.890  40.610  1.00  0.00            
ATOM    146  H69 BCD     1      35.610   9.600  39.580  1.00  0.00            
ATOM    147  H70 BCD     1      36.460   6.840  39.600  1.00  0.00            
ATOM    148  C1  DP9     2      39.810  14.470  38.200  1.00  0.00            
ATOM    149  N1  DP9     2      38.810  14.010  37.200  1.00  0.00            
ATOM    150  C2  DP9     2      37.380  14.010  37.450  1.00  0.00            
ATOM    151  C3  DP9     2      36.790  13.520  38.700  1.00  0.00            
ATOM    152  O1  DP9     2      35.680  13.800  39.020  1.00  0.00            
ATOM    153  N2  DP9     2      37.520  12.700  39.490  1.00  0.00            
ATOM    154  C4  DP9     2      37.330  12.190  40.740  1.00  0.00            
ATOM    155  C5  DP9     2      36.090  11.990  41.370  1.00  0.00            
ATOM    156  C6  DP9     2      36.090  11.520  42.680  1.00  0.00            
ATOM    157  C7  DP9     2      37.340  11.390  43.260  1.00  0.00            
ATOM    158  C8  DP9     2      38.490  11.550  42.550  1.00  0.00            
ATOM    159  N3  DP9     2      38.530  12.060  41.340  1.00  0.00            
ATOM    160  C9  DP9     2      36.610  14.500  36.420  1.00  0.00            
ATOM    161  O2  DP9     2      35.290  14.390  36.520  1.00  0.00            
ATOM    162  C10 DP9     2      37.050  15.090  35.160  1.00  0.00            
ATOM    163  C11 DP9     2      36.170  15.990  34.520  1.00  0.00            
ATOM    164  C12 DP9     2      36.710  16.670  33.390  1.00  0.00            
ATOM    165  C13 DP9     2      37.960  16.320  32.860  1.00  0.00            
ATOM    166  C14 DP9     2      38.890  15.510  33.560  1.00  0.00            
ATOM    167  C15 DP9     2      38.350  14.870  34.700  1.00  0.00            
ATOM    168  S1  DP9     2      39.270  13.670  35.630  1.00  0.00            
ATOM    169  O3  DP9     2      40.710  13.990  35.490  1.00  0.00            
ATOM    170  O4  DP9     2      38.800  12.320  35.220  1.00  0.00            
ATOM    171  H1  DP9     2      40.260  15.410  37.870  1.00  0.00            
ATOM    172  H2  DP9     2      39.270  14.590  39.150  1.00  0.00            
ATOM    173  H3  DP9     2      40.650  13.780  38.310  1.00  0.00            
ATOM    174  H4  DP9     2      38.520  12.760  39.330  1.00  0.00            
ATOM    175  H5  DP9     2      35.100  12.200  40.980  1.00  0.00            
ATOM    176  H6  DP9     2      35.160  11.460  43.220  1.00  0.00            
ATOM    177  H7  DP9     2      37.370  11.190  44.330  1.00  0.00            
ATOM    178  H8  DP9     2      39.490  11.450  42.990  1.00  0.00            
ATOM    179  H9  DP9     2      35.030  14.170  37.430  1.00  0.00            
ATOM    180  H10 DP9     2      35.170  16.210  34.900  1.00  0.00            
ATOM    181  H11 DP9     2      36.060  17.360  32.840  1.00  0.00            
ATOM    182  H12 DP9     2      38.320  16.820  31.960  1.00  0.00            
ATOM    183  H13 DP9     2      39.900  15.290  33.250  1.00  0.00            
TER
ENDMDL
MODEL        1
ATOM      1  C1  BCD     1      32.010  29.720  25.760  1.00  0.00            
ATOM      2  O1  BCD     1      32.100  29.180  27.100  1.00  0.00            
ATOM      3  C2  BCD     1      30.690  29.170  25.160  1.00  0.00            
ATOM      4  O2  BCD     1      29.560  29.530  25.980  1.00  0.00            
ATOM      5  C3  BCD     1      30.850  27.660  24.930  1.00  0.00            
ATOM      6  O3  BCD     1      29.720  27.090  24.310  1.00  0.00            
ATOM      7  C4  BCD     1      32.180  27.250  24.240  1.00  0.00            
ATOM      8  C5  BCD     1      33.390  28.030  24.840  1.00  0.00            
ATOM      9  O4  BCD     1      33.130  29.420  24.890  1.00  0.00            
ATOM     10  C6  BCD     1      34.700  27.670  24.070  1.00  0.00            
ATOM     11  O5  BCD     1      34.440  27.820  22.670  1.00  0.00            
ATOM     12  H1  BCD     1      31.830  30.790  25.870  1.00  0.00            
ATOM     13  H2  BCD     1      30.670  29.670  24.180  1.00  0.00            
ATOM     14  H3  BCD     1      28.770  29.220  25.520  1.00  0.00            
ATOM     15  H4  BCD     1      30.940  27.200  25.920  1.00  0.00            
ATOM     16  H5  BCD     1      29.920  26.190  24.030  1.00  0.00            
ATOM     17  H6  BCD     1      32.210  27.420  23.160  1.00  0.00            
ATOM     18  H7  BCD     1      33.500  27.610  25.850  1.00  0.00            
ATOM     19  H8  BCD     1      35.440  28.400  24.400  1.00  0.00            
ATOM     20  H9  BCD     1      35.040  26.670  24.360  1.00  0.00            
ATOM     21  H10 BCD     1      35.180  27.470  22.160  1.00  0.00            
ATOM     22  C7  BCD     1      33.130  30.890  30.860  1.00  0.00            
ATOM     23  O6  BCD     1      32.720  29.810  31.650  1.00  0.00            
ATOM     24  C8  BCD     1      31.860  31.360  30.210  1.00  0.00            
ATOM     25  O7  BCD     1      30.880  31.550  31.190  1.00  0.00            
ATOM     26  C9  BCD     1      31.390  30.440  29.070  1.00  0.00            
ATOM     27  O8  BCD     1      30.270  30.960  28.330  1.00  0.00            
ATOM     28  C10 BCD     1      32.550  30.160  28.070  1.00  0.00            
ATOM     29  C11 BCD     1      33.660  29.580  28.940  1.00  0.00            
ATOM     30  O9  BCD     1      34.130  30.500  29.930  1.00  0.00            
ATOM     31  C12 BCD     1      34.950  29.250  28.190  1.00  0.00            
ATOM     32  O10 BCD     1      35.530  30.280  27.380  1.00  0.00            
ATOM     33  H11 BCD     1      33.530  31.700  31.480  1.00  0.00            
ATOM     34  H12 BCD     1      32.090  32.310  29.720  1.00  0.00            
ATOM     35  H13 BCD     1      30.080  31.960  30.850  1.00  0.00            
ATOM     36  H14 BCD     1      31.120  29.510  29.580  1.00  0.00            
ATOM     37  H15 BCD     1      29.900  30.360  27.680  1.00  0.00            
ATOM     38  H16 BCD     1      32.890  31.110  27.630  1.00  0.00            
ATOM     39  H17 BCD     1      33.230  28.690  29.410  1.00  0.00            
ATOM     40  H18 BCD     1      35.550  28.700  28.940  1.00  0.00            
ATOM     41  H19 BCD     1      34.660  28.490  27.450  1.00  0.00            
ATOM     42  H20 BCD     1      36.430  29.980  27.210  1.00  0.00            
ATOM     43  C13 BCD     1      33.860  27.940  35.310  1.00  0.00            
ATOM     44  O11 BCD     1      33.260  26.690  34.910  1.00  0.00            
ATOM     45  C14 BCD     1      32.740  28.970  35.280  1.00  0.00            
ATOM     46  O12 BCD     1      31.590  28.510  36.090  1.00  0.00            
ATOM     47  C15 BCD     1      32.210  29.350  33.890  1.00  0.00            
ATOM     48  O13 BCD     1      31.280  30.440  33.920  1.00  0.00            
ATOM     49  C16 BCD     1      33.360  29.700  32.960  1.00  0.00            
ATOM     50  C17 BCD     1      34.500  28.620  33.010  1.00  0.00            
ATOM     51  O14 BCD     1      34.950  28.400  34.380  1.00  0.00            
ATOM     52  C18 BCD     1      35.690  28.880  32.050  1.00  0.00            
ATOM     53  O15 BCD     1      36.580  29.980  32.500  1.00  0.00            
ATOM     54  H21 BCD     1      34.370  27.790  36.270  1.00  0.00            
ATOM     55  H22 BCD     1      33.120  29.940  35.620  1.00  0.00            
ATOM     56  H23 BCD     1      31.140  29.270  36.460  1.00  0.00            
ATOM     57  H24 BCD     1      31.690  28.460  33.510  1.00  0.00            
ATOM     58  H25 BCD     1      30.880  30.500  33.050  1.00  0.00            
ATOM     59  H26 BCD     1      33.760  30.700  33.180  1.00  0.00            
ATOM     60  H27 BCD     1      34.080  27.700  32.580  1.00  0.00            
ATOM     61  H28 BCD     1      36.260  27.940  32.030  1.00  0.00            
ATOM     62  H29 BCD     1      35.340  29.050  31.020  1.00  0.00            
ATOM     63  H30 BCD     1      36.110  30.800  32.320  1.00  0.00            
ATOM     64  C19 BCD     1      32.680  22.560  35.330  1.00  0.00            
ATOM     65  O16 BCD     1      32.530  22.490  33.950  1.00  0.00            
ATOM     66  C20 BCD     1      31.690  23.440  36.080  1.00  0.00            
ATOM     67  O17 BCD     1      30.310  23.000  35.930  1.00  0.00            
ATOM     68  C21 BCD     1      31.850  24.910  35.660  1.00  0.00            
ATOM     69  O18 BCD     1      31.010  25.800  36.340  1.00  0.00            
ATOM     70  C22 BCD     1      33.230  25.500  35.710  1.00  0.00            
ATOM     71  C23 BCD     1      34.290  24.470  35.260  1.00  0.00            
ATOM     72  O19 BCD     1      33.960  23.100  35.680  1.00  0.00            
ATOM     73  C24 BCD     1      35.740  24.780  35.700  1.00  0.00            
ATOM     74  O20 BCD     1      35.750  24.670  37.040  1.00  0.00            
ATOM     75  H31 BCD     1      32.620  21.520  35.670  1.00  0.00            
ATOM     76  H32 BCD     1      31.970  23.410  37.140  1.00  0.00            
ATOM     77  H33 BCD     1      30.130  23.000  34.990  1.00  0.00            
ATOM     78  H34 BCD     1      31.620  24.960  34.590  1.00  0.00            
ATOM     79  H35 BCD     1      31.200  26.740  36.240  1.00  0.00            
ATOM     80  H36 BCD     1      33.450  25.800  36.740  1.00  0.00            
ATOM     81  H37 BCD     1      34.280  24.420  34.160  1.00  0.00            
ATOM     82  H38 BCD     1      36.430  24.090  35.190  1.00  0.00            
ATOM     83  H39 BCD     1      36.080  25.790  35.450  1.00  0.00            
ATOM     84  H40 BCD     1      35.280  23.870  37.290  1.00  0.00            
ATOM     85  C25 BCD     1      30.840  20.190  30.930  1.00  0.00            
ATOM     86  O21 BCD     1      31.700  20.690  29.880  1.00  0.00            
ATOM     87  C26 BCD     1      29.970  21.170  31.640  1.00  0.00            
ATOM     88  O22 BCD     1      28.970  21.680  30.750  1.00  0.00            
ATOM     89  C27 BCD     1      30.780  22.210  32.370  1.00  0.00            
ATOM     90  O23 BCD     1      29.950  23.140  33.030  1.00  0.00            
ATOM     91  C28 BCD     1      31.620  21.530  33.450  1.00  0.00            
ATOM     92  C29 BCD     1      32.490  20.470  32.760  1.00  0.00            
ATOM     93  O24 BCD     1      31.670  19.630  31.930  1.00  0.00            
ATOM     94  C30 BCD     1      33.270  19.650  33.760  1.00  0.00            
ATOM     95  O25 BCD     1      34.110  18.810  32.930  1.00  0.00            
ATOM     96  H41 BCD     1      30.320  19.320  30.500  1.00  0.00            
ATOM     97  H42 BCD     1      29.370  20.570  32.340  1.00  0.00            
ATOM     98  H43 BCD     1      29.410  22.240  30.100  1.00  0.00            
ATOM     99  H44 BCD     1      31.460  22.770  31.710  1.00  0.00            
ATOM    100  H45 BCD     1      29.130  23.330  32.570  1.00  0.00            
ATOM    101  H46 BCD     1      30.940  21.250  34.270  1.00  0.00            
ATOM    102  H47 BCD     1      33.200  20.860  32.010  1.00  0.00            
ATOM    103  H48 BCD     1      33.860  20.280  34.430  1.00  0.00            
ATOM    104  H49 BCD     1      32.480  19.150  34.330  1.00  0.00            
ATOM    105  H50 BCD     1      33.580  18.480  32.200  1.00  0.00            
ATOM    106  C31 BCD     1      32.460  20.290  25.860  1.00  0.00            
ATOM    107  O26 BCD     1      32.250  21.660  25.810  1.00  0.00            
ATOM    108  C32 BCD     1      31.280  19.570  26.340  1.00  0.00            
ATOM    109  O27 BCD     1      30.150  19.780  25.540  1.00  0.00            
ATOM    110  C33 BCD     1      30.850  20.020  27.750  1.00  0.00            
ATOM    111  C34 BCD     1      32.050  19.900  28.680  1.00  0.00            
ATOM    112  C35 BCD     1      33.370  20.430  28.120  1.00  0.00            
ATOM    113  O28 BCD     1      33.520  19.980  26.770  1.00  0.00            
ATOM    114  C36 BCD     1      34.600  20.080  28.900  1.00  0.00            
ATOM    115  O29 BCD     1      34.830  18.670  28.980  1.00  0.00            
ATOM    116  O30 BCD     1      29.710  19.280  28.250  1.00  0.00            
ATOM    117  H51 BCD     1      32.550  19.780  24.890  1.00  0.00            
ATOM    118  H52 BCD     1      31.550  18.510  26.300  1.00  0.00            
ATOM    119  H53 BCD     1      29.490  19.130  25.810  1.00  0.00            
ATOM    120  H54 BCD     1      30.660  21.100  27.810  1.00  0.00            
ATOM    121  H55 BCD     1      29.770  18.330  28.110  1.00  0.00            
ATOM    122  H56 BCD     1      32.220  18.860  28.970  1.00  0.00            
ATOM    123  H57 BCD     1      33.270  21.510  27.980  1.00  0.00            
ATOM    124  H58 BCD     1      35.490  20.510  28.440  1.00  0.00            
ATOM    125  H59 BCD     1      34.560  20.500  29.920  1.00  0.00            
ATOM    126  H60 BCD     1      34.160  18.300  29.570  1.00  0.00            
ATOM    127  C37 BCD     1      32.920  24.970  23.480  1.00  0.00            
ATOM    128  O31 BCD     1      32.480  25.870  24.520  1.00  0.00            
ATOM    129  C38 BCD     1      31.770  24.070  23.080  1.00  0.00            
ATOM    130  O32 BCD     1      30.640  24.870  22.620  1.00  0.00            
ATOM    131  C39 BCD     1      31.400  22.960  24.110  1.00  0.00            
ATOM    132  O33 BCD     1      30.540  22.000  23.620  1.00  0.00            
ATOM    133  C40 BCD     1      32.680  22.350  24.620  1.00  0.00            
ATOM    134  C41 BCD     1      33.770  23.330  25.040  1.00  0.00            
ATOM    135  O34 BCD     1      34.010  24.190  24.000  1.00  0.00            
ATOM    136  C42 BCD     1      35.080  22.700  25.470  1.00  0.00            
ATOM    137  O35 BCD     1      36.010  23.700  26.060  1.00  0.00            
ATOM    138  H61 BCD     1      33.240  25.550  22.610  1.00  0.00            
ATOM    139  H62 BCD     1      32.170  23.480  22.240  1.00  0.00            
ATOM    140  H63 BCD     1      30.860  25.480  21.920  1.00  0.00            
ATOM    141  H64 BCD     1      30.840  23.420  24.930  1.00  0.00            
ATOM    142  H65 BCD     1      30.540  21.380  24.360  1.00  0.00            
ATOM    143  H66 BCD     1      33.160  21.620  23.950  1.00  0.00            
ATOM    144  H67 BCD     1      33.290  23.880  25.860  1.00  0.00            
ATOM    145  H68 BCD     1      34.890  22.020  26.310  1.00  0.00            
ATOM    146  H69 BCD     1      35.600  22.220  24.630  1.00  0.00            
ATOM    147  H70 BCD     1      36.260  24.210  25.280  1.00  0.00            
ATOM    148  C1  DP9     2      32.990  25.810  27.930  1.00  0.00            
ATOM    149  N1  DP9     2      32.070  25.320  28.980  1.00  0.00            
ATOM    150  C2  DP9     2      32.240  25.480  30.320  1.00  0.00            
ATOM    151  C3  DP9     2      33.500  24.930  30.880  1.00  0.00            
ATOM    152  O1  DP9     2      33.800  25.170  32.010  1.00  0.00            
ATOM    153  N2  DP9     2      34.120  23.890  30.200  1.00  0.00            
ATOM    154  C4  DP9     2      35.290  23.330  30.550  1.00  0.00            
ATOM    155  C5  DP9     2      35.420  22.590  31.740  1.00  0.00            
ATOM    156  C6  DP9     2      36.690  22.100  32.080  1.00  0.00            
ATOM    157  C7  DP9     2      37.710  22.410  31.180  1.00  0.00            
ATOM    158  C8  DP9     2      37.450  22.970  29.930  1.00  0.00            
ATOM    159  N3  DP9     2      36.230  23.470  29.610  1.00  0.00            
ATOM    160  C9  DP9     2      31.280  26.090  31.060  1.00  0.00            
ATOM    161  O2  DP9     2      31.430  26.320  32.380  1.00  0.00            
ATOM    162  C10 DP9     2      29.990  26.650  30.560  1.00  0.00            
ATOM    163  C11 DP9     2      29.300  27.740  31.140  1.00  0.00            
ATOM    164  C12 DP9     2      28.110  28.240  30.520  1.00  0.00            
ATOM    165  C13 DP9     2      27.780  27.880  29.230  1.00  0.00            
ATOM    166  C14 DP9     2      28.530  26.870  28.540  1.00  0.00            
ATOM    167  C15 DP9     2      29.540  26.210  29.250  1.00  0.00            
ATOM    168  S1  DP9     2      30.460  24.870  28.520  1.00  0.00            
ATOM    169  O3  DP9     2      30.360  24.720  27.050  1.00  0.00            
ATOM    170  O4  DP9     2      30.190  23.680  29.270  1.00  0.00            
ATOM    171  H1  DP9     2      33.570  24.990  27.500  1.00  0.00            
ATOM    172  H2  DP9     2      32.440  26.360  27.160  1.00  0.00            
ATOM    173  H3  DP9     2      33.700  26.570  28.290  1.00  0.00            
ATOM    174  H4  DP9     2      33.830  23.650  29.260  1.00  0.00            
ATOM    175  H5  DP9     2      34.570  22.580  32.420  1.00  0.00            
ATOM    176  H6  DP9     2      36.980  21.750  33.070  1.00  0.00            
ATOM    177  H7  DP9     2      38.690  21.990  31.390  1.00  0.00            
ATOM    178  H8  DP9     2      38.210  23.090  29.160  1.00  0.00            
ATOM    179  H9  DP9     2      32.290  25.950  32.640  1.00  0.00            
ATOM    180  H10 DP9     2      29.620  28.160  32.080  1.00  0.00            
ATOM    181  H11 DP9     2      27.540  29.000  31.020  1.00  0.00            
ATOM    182  H12 DP9     2      26.910  28.360  28.800  1.00  0.00            
ATOM    183  H13 DP9     2      28.230  26.560  27.550  1.00  0.00            
TER
ENDMDL
MODEL        1
ATOM      1  C1  BCD     1      28.220  33.460  22.790  1.00  0.00            
ATOM      2  O1  BCD     1      27.800  32.640  23.850  1.00  0.00            
ATOM      3  C2  BCD     1      27.440  33.040  21.590  1.00  0.00            
ATOM      4  O2  BCD     1      26.030  33.180  21.940  1.00  0.00            
ATOM      5  C3  BCD     1      27.790  31.620  21.220  1.00  0.00            
ATOM      6  O3  BCD     1      27.040  31.260  20.040  1.00  0.00            
ATOM      7  C4  BCD     1      29.230  31.530  20.860  1.00  0.00            
ATOM      8  C5  BCD     1      29.980  32.020  22.030  1.00  0.00            
ATOM      9  O4  BCD     1      29.560  33.310  22.570  1.00  0.00            
ATOM     10  C6  BCD     1      31.450  32.170  21.710  1.00  0.00            
ATOM     11  O5  BCD     1      31.650  32.970  20.550  1.00  0.00            
ATOM     12  H1  BCD     1      28.190  34.520  23.050  1.00  0.00            
ATOM     13  H2  BCD     1      27.730  33.740  20.790  1.00  0.00            
ATOM     14  H3  BCD     1      25.500  33.070  21.150  1.00  0.00            
ATOM     15  H4  BCD     1      27.610  30.900  22.040  1.00  0.00            
ATOM     16  H5  BCD     1      26.240  30.830  20.370  1.00  0.00            
ATOM     17  H6  BCD     1      29.560  32.090  19.980  1.00  0.00            
ATOM     18  H7  BCD     1      29.910  31.220  22.780  1.00  0.00            
ATOM     19  H8  BCD     1      31.920  32.580  22.610  1.00  0.00            
ATOM     20  H9  BCD     1      31.910  31.190  21.520  1.00  0.00            
ATOM     21  H10 BCD     1      32.510  32.680  20.230  1.00  0.00            
ATOM     22  C7  BCD     1      26.890  32.890  27.840  1.00  0.00            
ATOM     23  O6  BCD     1      26.700  31.450  27.750  1.00  0.00            
ATOM     24  C8  BCD     1      25.870  33.650  26.970  1.00  0.00            
ATOM     25  O7  BCD     1      24.590  33.380  27.540  1.00  0.00            
ATOM     26  C9  BCD     1      26.100  33.210  25.500  1.00  0.00            
ATOM     27  O8  BCD     1      25.390  33.930  24.450  1.00  0.00            
ATOM     28  C10 BCD     1      27.580  33.320  25.100  1.00  0.00            
ATOM     29  C11 BCD     1      28.550  32.720  26.080  1.00  0.00            
ATOM     30  O9  BCD     1      28.170  33.210  27.350  1.00  0.00            
ATOM     31  C12 BCD     1      30.020  33.120  25.690  1.00  0.00            
ATOM     32  O10 BCD     1      30.870  32.870  26.810  1.00  0.00            
ATOM     33  H11 BCD     1      26.840  33.080  28.920  1.00  0.00            
ATOM     34  H12 BCD     1      26.110  34.720  27.060  1.00  0.00            
ATOM     35  H13 BCD     1      24.400  32.450  27.380  1.00  0.00            
ATOM     36  H14 BCD     1      25.820  32.150  25.480  1.00  0.00            
ATOM     37  H15 BCD     1      25.640  33.520  23.610  1.00  0.00            
ATOM     38  H16 BCD     1      27.790  34.390  25.010  1.00  0.00            
ATOM     39  H17 BCD     1      28.460  31.630  25.960  1.00  0.00            
ATOM     40  H18 BCD     1      30.320  32.530  24.810  1.00  0.00            
ATOM     41  H19 BCD     1      30.040  34.200  25.480  1.00  0.00            
ATOM     42  H20 BCD     1      30.450  33.060  27.660  1.00  0.00            
ATOM     43  C13 BCD     1      25.560  28.310  30.150  1.00  0.00            
ATOM     44  O11 BCD     1      26.310  27.380  29.350  1.00  0.00            
ATOM     45  C14 BCD     1      24.450  29.020  29.460  1.00  0.00            
ATOM     46  O12 BCD     1      23.480  28.080  28.920  1.00  0.00            
ATOM     47  C15 BCD     1      25.000  29.990  28.350  1.00  0.00            
ATOM     48  O13 BCD     1      23.960  30.770  27.770  1.00  0.00            
ATOM     49  C16 BCD     1      26.120  30.880  28.960  1.00  0.00            
ATOM     50  C17 BCD     1      27.230  30.060  29.730  1.00  0.00            
ATOM     51  O14 BCD     1      26.490  29.390  30.700  1.00  0.00            
ATOM     52  C18 BCD     1      28.180  31.040  30.410  1.00  0.00            
ATOM     53  O15 BCD     1      28.860  30.420  31.520  1.00  0.00            
ATOM     54  H21 BCD     1      25.140  27.770  31.010  1.00  0.00            
ATOM     55  H22 BCD     1      23.810  29.540  30.190  1.00  0.00            
ATOM     56  H23 BCD     1      23.980  27.300  28.670  1.00  0.00            
ATOM     57  H24 BCD     1      25.520  29.370  27.610  1.00  0.00            
ATOM     58  H25 BCD     1      23.460  30.210  27.170  1.00  0.00            
ATOM     59  H26 BCD     1      25.670  31.660  29.590  1.00  0.00            
ATOM     60  H27 BCD     1      27.770  29.440  29.000  1.00  0.00            
ATOM     61  H28 BCD     1      28.820  31.340  29.570  1.00  0.00            
ATOM     62  H29 BCD     1      27.690  31.950  30.760  1.00  0.00            
ATOM     63  H30 BCD     1      28.110  29.950  31.900  1.00  0.00            
ATOM     64  C19 BCD     1      27.610  23.430  29.220  1.00  0.00            
ATOM     65  O16 BCD     1      28.280  23.620  27.900  1.00  0.00            
ATOM     66  C20 BCD     1      26.110  23.690  29.040  1.00  0.00            
ATOM     67  O17 BCD     1      25.630  22.820  28.050  1.00  0.00            
ATOM     68  C21 BCD     1      25.800  25.170  28.810  1.00  0.00            
ATOM     69  O18 BCD     1      24.360  25.350  28.910  1.00  0.00            
ATOM     70  C22 BCD     1      26.410  26.040  29.890  1.00  0.00            
ATOM     71  C23 BCD     1      27.910  25.800  29.980  1.00  0.00            
ATOM     72  O19 BCD     1      28.110  24.400  30.170  1.00  0.00            
ATOM     73  C24 BCD     1      28.630  26.650  31.030  1.00  0.00            
ATOM     74  O20 BCD     1      28.010  26.530  32.250  1.00  0.00            
ATOM     75  H31 BCD     1      27.870  22.450  29.640  1.00  0.00            
ATOM     76  H32 BCD     1      25.550  23.420  29.950  1.00  0.00            
ATOM     77  H33 BCD     1      26.370  22.630  27.470  1.00  0.00            
ATOM     78  H34 BCD     1      26.190  25.530  27.850  1.00  0.00            
ATOM     79  H35 BCD     1      23.980  24.710  28.310  1.00  0.00            
ATOM     80  H36 BCD     1      25.920  25.790  30.840  1.00  0.00            
ATOM     81  H37 BCD     1      28.340  26.060  29.000  1.00  0.00            
ATOM     82  H38 BCD     1      29.700  26.400  31.120  1.00  0.00            
ATOM     83  H39 BCD     1      28.570  27.710  30.720  1.00  0.00            
ATOM     84  H40 BCD     1      28.460  25.810  32.710  1.00  0.00            
ATOM     85  C25 BCD     1      31.440  22.530  25.500  1.00  0.00            
ATOM     86  O21 BCD     1      31.000  23.590  24.660  1.00  0.00            
ATOM     87  C26 BCD     1      30.310  21.430  25.670  1.00  0.00            
ATOM     88  O22 BCD     1      29.840  20.870  24.460  1.00  0.00            
ATOM     89  C27 BCD     1      29.110  22.110  26.390  1.00  0.00            
ATOM     90  O23 BCD     1      28.010  21.180  26.590  1.00  0.00            
ATOM     91  C28 BCD     1      29.450  22.840  27.640  1.00  0.00            
ATOM     92  C29 BCD     1      30.740  23.730  27.510  1.00  0.00            
ATOM     93  O24 BCD     1      31.760  23.030  26.870  1.00  0.00            
ATOM     94  C30 BCD     1      31.190  24.280  28.830  1.00  0.00            
ATOM     95  O25 BCD     1      31.710  23.280  29.700  1.00  0.00            
ATOM     96  H41 BCD     1      32.350  22.070  25.100  1.00  0.00            
ATOM     97  H42 BCD     1      30.750  20.640  26.300  1.00  0.00            
ATOM     98  H43 BCD     1      30.020  19.930  24.550  1.00  0.00            
ATOM     99  H44 BCD     1      28.640  22.900  25.790  1.00  0.00            
ATOM    100  H45 BCD     1      28.290  20.640  27.330  1.00  0.00            
ATOM    101  H46 BCD     1      29.660  22.050  28.370  1.00  0.00            
ATOM    102  H47 BCD     1      30.470  24.580  26.880  1.00  0.00            
ATOM    103  H48 BCD     1      31.960  25.040  28.650  1.00  0.00            
ATOM    104  H49 BCD     1      30.340  24.790  29.310  1.00  0.00            
ATOM    105  H50 BCD     1      32.590  23.080  29.390  1.00  0.00            
ATOM    106  C31 BCD     1      31.260  24.760  20.710  1.00  0.00            
ATOM    107  O26 BCD     1      31.050  26.150  20.940  1.00  0.00            
ATOM    108  C32 BCD     1      30.020  23.890  21.160  1.00  0.00            
ATOM    109  O27 BCD     1      28.940  24.290  20.440  1.00  0.00            
ATOM    110  C33 BCD     1      29.880  23.810  22.680  1.00  0.00            
ATOM    111  C34 BCD     1      31.240  23.410  23.280  1.00  0.00            
ATOM    112  C35 BCD     1      32.310  24.390  22.920  1.00  0.00            
ATOM    113  O28 BCD     1      32.430  24.450  21.440  1.00  0.00            
ATOM    114  C36 BCD     1      33.690  24.130  23.560  1.00  0.00            
ATOM    115  O29 BCD     1      33.950  22.710  23.580  1.00  0.00            
ATOM    116  O30 BCD     1      28.880  22.710  22.930  1.00  0.00            
ATOM    117  H51 BCD     1      31.350  24.660  19.630  1.00  0.00            
ATOM    118  H52 BCD     1      30.320  22.930  20.720  1.00  0.00            
ATOM    119  H53 BCD     1      28.230  23.660  20.560  1.00  0.00            
ATOM    120  H54 BCD     1      29.640  24.730  23.230  1.00  0.00            
ATOM    121  H55 BCD     1      29.170  22.180  23.670  1.00  0.00            
ATOM    122  H56 BCD     1      31.590  22.400  23.030  1.00  0.00            
ATOM    123  H57 BCD     1      32.060  25.380  23.310  1.00  0.00            
ATOM    124  H58 BCD     1      34.490  24.590  22.950  1.00  0.00            
ATOM    125  H59 BCD     1      33.620  24.510  24.590  1.00  0.00            
ATOM    126  H60 BCD     1      34.190  22.530  22.670  1.00  0.00            
ATOM    127  C37 BCD     1      30.180  29.920  19.310  1.00  0.00            
ATOM    128  O31 BCD     1      29.610  30.220  20.560  1.00  0.00            
ATOM    129  C38 BCD     1      29.390  28.770  18.640  1.00  0.00            
ATOM    130  O32 BCD     1      28.020  29.110  18.440  1.00  0.00            
ATOM    131  C39 BCD     1      29.570  27.530  19.560  1.00  0.00            
ATOM    132  O33 BCD     1      28.880  26.470  18.890  1.00  0.00            
ATOM    133  C40 BCD     1      30.980  27.120  19.820  1.00  0.00            
ATOM    134  C41 BCD     1      31.770  28.310  20.320  1.00  0.00            
ATOM    135  O34 BCD     1      31.570  29.460  19.490  1.00  0.00            
ATOM    136  C42 BCD     1      33.260  27.900  20.300  1.00  0.00            
ATOM    137  O35 BCD     1      33.720  27.640  18.950  1.00  0.00            
ATOM    138  H61 BCD     1      30.150  30.810  18.660  1.00  0.00            
ATOM    139  H62 BCD     1      29.820  28.390  17.700  1.00  0.00            
ATOM    140  H63 BCD     1      27.860  29.640  19.220  1.00  0.00            
ATOM    141  H64 BCD     1      29.130  27.790  20.530  1.00  0.00            
ATOM    142  H65 BCD     1      28.980  25.650  19.390  1.00  0.00            
ATOM    143  H66 BCD     1      31.450  26.630  18.960  1.00  0.00            
ATOM    144  H67 BCD     1      31.530  28.550  21.360  1.00  0.00            
ATOM    145  H68 BCD     1      33.880  28.700  20.710  1.00  0.00            
ATOM    146  H69 BCD     1      33.450  27.110  21.040  1.00  0.00            
ATOM    147  H70 BCD     1      33.300  26.850  18.580  1.00  0.00            
ATOM    148  C1  DP9     2      26.550  26.720  21.100  1.00  0.00            
ATOM    149  N1  DP9     2      25.700  26.190  22.310  1.00  0.00            
ATOM    150  C2  DP9     2      26.220  25.510  23.430  1.00  0.00            
ATOM    151  C3  DP9     2      27.400  26.140  24.150  1.00  0.00            
ATOM    152  O1  DP9     2      28.030  25.470  24.930  1.00  0.00            
ATOM    153  N2  DP9     2      27.700  27.430  23.930  1.00  0.00            
ATOM    154  C4  DP9     2      28.780  28.110  24.510  1.00  0.00            
ATOM    155  C5  DP9     2      28.720  28.690  25.760  1.00  0.00            
ATOM    156  C6  DP9     2      29.850  29.370  26.160  1.00  0.00            
ATOM    157  C7  DP9     2      30.990  29.470  25.290  1.00  0.00            
ATOM    158  C8  DP9     2      30.880  28.870  24.050  1.00  0.00            
ATOM    159  N3  DP9     2      29.790  28.190  23.660  1.00  0.00            
ATOM    160  C9  DP9     2      25.660  24.320  23.800  1.00  0.00            
ATOM    161  O2  DP9     2      26.050  23.640  24.920  1.00  0.00            
ATOM    162  C10 DP9     2      24.490  23.600  23.040  1.00  0.00            
ATOM    163  C11 DP9     2      24.280  22.220  23.060  1.00  0.00            
ATOM    164  C12 DP9     2      23.180  21.650  22.260  1.00  0.00            
ATOM    165  C13 DP9     2      22.410  22.510  21.430  1.00  0.00            
ATOM    166  C14 DP9     2      22.650  23.830  21.410  1.00  0.00            
ATOM    167  C15 DP9     2      23.620  24.380  22.290  1.00  0.00            
ATOM    168  S1  DP9     2      24.020  26.100  22.230  1.00  0.00            
ATOM    169  O3  DP9     2      23.560  26.600  23.540  1.00  0.00            
ATOM    170  O4  DP9     2      23.530  26.770  21.000  1.00  0.00            
ATOM    171  H1  DP9     2      26.220  26.120  20.240  1.00  0.00            
ATOM    172  H2  DP9     2      26.380  27.780  20.860  1.00  0.00            
ATOM    173  H3  DP9     2      27.620  26.540  21.210  1.00  0.00            
ATOM    174  H4  DP9     2      27.040  28.070  23.510  1.00  0.00            
ATOM    175  H5  DP9     2      27.870  28.570  26.420  1.00  0.00            
ATOM    176  H6  DP9     2      29.890  29.870  27.130  1.00  0.00            
ATOM    177  H7  DP9     2      31.840  30.000  25.700  1.00  0.00            
ATOM    178  H8  DP9     2      31.730  28.910  23.370  1.00  0.00            
ATOM    179  H9  DP9     2      26.840  24.100  25.280  1.00  0.00            
ATOM    180  H10 DP9     2      25.000  21.600  23.590  1.00  0.00            
ATOM    181  H11 DP9     2      23.050  20.570  22.220  1.00  0.00            
ATOM    182  H12 DP9     2      21.610  22.070  20.860  1.00  0.00            
ATOM    183  H13 DP9     2      22.040  24.500  20.810  1.00  0.00            
TER
ENDMDL
MODEL        1
ATOM      1  C1  BCD     1      44.590  13.300  35.920  1.00  0.00            
ATOM      2  O1  BCD     1      43.740  14.430  35.470  1.00  0.00            
ATOM      3  C2  BCD     1      45.740  13.890  36.760  1.00  0.00            
ATOM      4  O2  BCD     1      45.230  14.740  37.820  1.00  0.00            
ATOM      5  C3  BCD     1      46.520  14.760  35.780  1.00  0.00            
ATOM      6  O3  BCD     1      47.690  15.230  36.460  1.00  0.00            
ATOM      7  C4  BCD     1      47.010  14.000  34.530  1.00  0.00            
ATOM      8  C5  BCD     1      45.840  13.180  33.880  1.00  0.00            
ATOM      9  O4  BCD     1      45.110  12.460  34.920  1.00  0.00            
ATOM     10  C6  BCD     1      46.280  12.250  32.790  1.00  0.00            
ATOM     11  O5  BCD     1      47.400  11.480  33.240  1.00  0.00            
ATOM     12  H1  BCD     1      43.970  12.610  36.500  1.00  0.00            
ATOM     13  H2  BCD     1      46.330  13.130  37.290  1.00  0.00            
ATOM     14  H3  BCD     1      45.280  15.680  37.650  1.00  0.00            
ATOM     15  H4  BCD     1      45.910  15.590  35.400  1.00  0.00            
ATOM     16  H5  BCD     1      48.300  15.580  35.810  1.00  0.00            
ATOM     17  H6  BCD     1      47.870  13.350  34.750  1.00  0.00            
ATOM     18  H7  BCD     1      45.210  13.920  33.380  1.00  0.00            
ATOM     19  H8  BCD     1      45.440  11.610  32.480  1.00  0.00            
ATOM     20  H9  BCD     1      46.640  12.780  31.900  1.00  0.00            
ATOM     21  H10 BCD     1      47.380  11.420  34.200  1.00  0.00            
ATOM     22  C7  BCD     1      39.480  14.660  35.070  1.00  0.00            
ATOM     23  O6  BCD     1      39.490  15.340  33.830  1.00  0.00            
ATOM     24  C8  BCD     1      40.190  15.570  36.140  1.00  0.00            
ATOM     25  O7  BCD     1      39.630  16.930  36.210  1.00  0.00            
ATOM     26  C9  BCD     1      41.680  15.700  35.910  1.00  0.00            
ATOM     27  O8  BCD     1      42.210  16.470  37.020  1.00  0.00            
ATOM     28  C10 BCD     1      42.280  14.330  35.750  1.00  0.00            
ATOM     29  C11 BCD     1      41.560  13.440  34.640  1.00  0.00            
ATOM     30  O9  BCD     1      40.170  13.390  34.940  1.00  0.00            
ATOM     31  C12 BCD     1      41.990  12.020  34.520  1.00  0.00            
ATOM     32  O10 BCD     1      42.030  11.250  35.750  1.00  0.00            
ATOM     33  H11 BCD     1      38.470  14.450  35.440  1.00  0.00            
ATOM     34  H12 BCD     1      39.940  15.000  37.050  1.00  0.00            
ATOM     35  H13 BCD     1      39.720  17.300  35.320  1.00  0.00            
ATOM     36  H14 BCD     1      41.730  16.230  34.950  1.00  0.00            
ATOM     37  H15 BCD     1      43.130  16.580  36.770  1.00  0.00            
ATOM     38  H16 BCD     1      42.120  13.850  36.730  1.00  0.00            
ATOM     39  H17 BCD     1      41.710  13.870  33.640  1.00  0.00            
ATOM     40  H18 BCD     1      41.200  11.500  33.950  1.00  0.00            
ATOM     41  H19 BCD     1      42.930  11.960  33.950  1.00  0.00            
ATOM     42  H20 BCD     1      41.180  10.800  35.820  1.00  0.00            
ATOM     43  C13 BCD     1      36.800  16.640  31.150  1.00  0.00            
ATOM     44  O11 BCD     1      37.690  17.770  31.290  1.00  0.00            
ATOM     45  C14 BCD     1      36.200  16.240  32.440  1.00  0.00            
ATOM     46  O12 BCD     1      35.310  17.290  32.820  1.00  0.00            
ATOM     47  C15 BCD     1      37.220  16.030  33.550  1.00  0.00            
ATOM     48  O13 BCD     1      36.520  15.570  34.730  1.00  0.00            
ATOM     49  C16 BCD     1      38.280  15.040  33.150  1.00  0.00            
ATOM     50  C17 BCD     1      38.680  15.140  31.620  1.00  0.00            
ATOM     51  O14 BCD     1      37.560  15.490  30.800  1.00  0.00            
ATOM     52  C18 BCD     1      39.070  13.740  31.120  1.00  0.00            
ATOM     53  O15 BCD     1      38.150  12.720  31.430  1.00  0.00            
ATOM     54  H21 BCD     1      36.100  16.880  30.330  1.00  0.00            
ATOM     55  H22 BCD     1      35.720  15.280  32.190  1.00  0.00            
ATOM     56  H23 BCD     1      35.820  18.010  33.210  1.00  0.00            
ATOM     57  H24 BCD     1      37.670  17.010  33.750  1.00  0.00            
ATOM     58  H25 BCD     1      36.380  16.370  35.240  1.00  0.00            
ATOM     59  H26 BCD     1      37.990  14.030  33.460  1.00  0.00            
ATOM     60  H27 BCD     1      39.470  15.870  31.410  1.00  0.00            
ATOM     61  H28 BCD     1      39.190  13.790  30.030  1.00  0.00            
ATOM     62  H29 BCD     1      40.110  13.540  31.390  1.00  0.00            
ATOM     63  H30 BCD     1      38.580  11.860  31.400  1.00  0.00            
ATOM     64  C19 BCD     1      38.250  21.570  30.280  1.00  0.00            
ATOM     65  O16 BCD     1      39.580  21.140  30.350  1.00  0.00            
ATOM     66  C20 BCD     1      37.470  21.410  31.560  1.00  0.00            
ATOM     67  O17 BCD     1      37.900  22.360  32.590  1.00  0.00            
ATOM     68  C21 BCD     1      37.610  19.980  32.050  1.00  0.00            
ATOM     69  O18 BCD     1      36.830  19.770  33.260  1.00  0.00            
ATOM     70  C22 BCD     1      37.150  19.030  30.890  1.00  0.00            
ATOM     71  C23 BCD     1      37.630  19.460  29.490  1.00  0.00            
ATOM     72  O19 BCD     1      37.580  20.830  29.240  1.00  0.00            
ATOM     73  C24 BCD     1      36.970  18.620  28.420  1.00  0.00            
ATOM     74  O20 BCD     1      35.560  18.860  28.390  1.00  0.00            
ATOM     75  H31 BCD     1      38.200  22.640  30.020  1.00  0.00            
ATOM     76  H32 BCD     1      36.400  21.570  31.430  1.00  0.00            
ATOM     77  H33 BCD     1      37.240  22.420  33.280  1.00  0.00            
ATOM     78  H34 BCD     1      38.660  19.700  32.200  1.00  0.00            
ATOM     79  H35 BCD     1      37.390  20.280  33.850  1.00  0.00            
ATOM     80  H36 BCD     1      36.060  19.020  30.930  1.00  0.00            
ATOM     81  H37 BCD     1      38.690  19.160  29.540  1.00  0.00            
ATOM     82  H38 BCD     1      37.360  18.860  27.420  1.00  0.00            
ATOM     83  H39 BCD     1      37.190  17.550  28.460  1.00  0.00            
ATOM     84  H40 BCD     1      35.240  18.550  27.530  1.00  0.00            
ATOM     85  C25 BCD     1      43.450  22.540  31.210  1.00  0.00            
ATOM     86  O21 BCD     1      43.980  21.210  31.120  1.00  0.00            
ATOM     87  C26 BCD     1      42.470  22.500  32.350  1.00  0.00            
ATOM     88  O22 BCD     1      42.930  22.050  33.660  1.00  0.00            
ATOM     89  C27 BCD     1      41.250  21.590  32.050  1.00  0.00            
ATOM     90  O23 BCD     1      40.390  21.450  33.240  1.00  0.00            
ATOM     91  C28 BCD     1      40.530  22.130  30.780  1.00  0.00            
ATOM     92  C29 BCD     1      41.550  22.230  29.640  1.00  0.00            
ATOM     93  O24 BCD     1      42.740  22.970  30.040  1.00  0.00            
ATOM     94  C30 BCD     1      40.990  23.000  28.450  1.00  0.00            
ATOM     95  O25 BCD     1      40.720  24.390  28.660  1.00  0.00            
ATOM     96  H41 BCD     1      44.260  23.240  31.490  1.00  0.00            
ATOM     97  H42 BCD     1      42.080  23.530  32.410  1.00  0.00            
ATOM     98  H43 BCD     1      42.260  22.330  34.290  1.00  0.00            
ATOM     99  H44 BCD     1      41.730  20.610  31.890  1.00  0.00            
ATOM    100  H45 BCD     1      39.500  21.560  32.890  1.00  0.00            
ATOM    101  H46 BCD     1      40.130  23.130  30.990  1.00  0.00            
ATOM    102  H47 BCD     1      41.880  21.220  29.370  1.00  0.00            
ATOM    103  H48 BCD     1      41.630  22.900  27.570  1.00  0.00            
ATOM    104  H49 BCD     1      40.100  22.450  28.130  1.00  0.00            
ATOM    105  H50 BCD     1      41.230  24.900  28.030  1.00  0.00            
ATOM    106  C31 BCD     1      47.500  19.500  30.070  1.00  0.00            
ATOM    107  O26 BCD     1      47.500  18.670  31.300  1.00  0.00            
ATOM    108  C32 BCD     1      47.620  21.020  30.230  1.00  0.00            
ATOM    109  O27 BCD     1      48.870  21.270  31.000  1.00  0.00            
ATOM    110  C33 BCD     1      46.360  21.690  30.780  1.00  0.00            
ATOM    111  C34 BCD     1      45.050  21.090  30.210  1.00  0.00            
ATOM    112  C35 BCD     1      45.120  19.600  29.870  1.00  0.00            
ATOM    113  O28 BCD     1      46.350  19.300  29.250  1.00  0.00            
ATOM    114  C36 BCD     1      44.000  19.170  28.870  1.00  0.00            
ATOM    115  O29 BCD     1      44.090  19.900  27.700  1.00  0.00            
ATOM    116  O30 BCD     1      46.400  23.120  30.570  1.00  0.00            
ATOM    117  H51 BCD     1      48.320  19.190  29.410  1.00  0.00            
ATOM    118  H52 BCD     1      47.780  21.470  29.240  1.00  0.00            
ATOM    119  H53 BCD     1      49.140  22.190  31.050  1.00  0.00            
ATOM    120  H54 BCD     1      46.290  21.470  31.860  1.00  0.00            
ATOM    121  H55 BCD     1      46.940  23.580  31.220  1.00  0.00            
ATOM    122  H56 BCD     1      44.800  21.570  29.250  1.00  0.00            
ATOM    123  H57 BCD     1      45.040  18.950  30.750  1.00  0.00            
ATOM    124  H58 BCD     1      44.030  18.080  28.710  1.00  0.00            
ATOM    125  H59 BCD     1      43.030  19.260  29.380  1.00  0.00            
ATOM    126  H60 BCD     1      43.670  19.390  27.000  1.00  0.00            
ATOM    127  C37 BCD     1      48.420  14.980  32.870  1.00  0.00            
ATOM    128  O31 BCD     1      47.230  15.070  33.660  1.00  0.00            
ATOM    129  C38 BCD     1      49.410  16.170  33.190  1.00  0.00            
ATOM    130  O32 BCD     1      49.600  16.210  34.610  1.00  0.00            
ATOM    131  C39 BCD     1      48.710  17.500  32.750  1.00  0.00            
ATOM    132  O33 BCD     1      49.580  18.650  32.970  1.00  0.00            
ATOM    133  C40 BCD     1      48.260  17.460  31.320  1.00  0.00            
ATOM    134  C41 BCD     1      47.340  16.210  30.970  1.00  0.00            
ATOM    135  O34 BCD     1      48.000  15.030  31.470  1.00  0.00            
ATOM    136  C42 BCD     1      46.980  15.910  29.520  1.00  0.00            
ATOM    137  O35 BCD     1      48.220  15.830  28.750  1.00  0.00            
ATOM    138  H61 BCD     1      48.900  14.010  33.010  1.00  0.00            
ATOM    139  H62 BCD     1      50.370  16.030  32.680  1.00  0.00            
ATOM    140  H63 BCD     1      50.240  16.910  34.800  1.00  0.00            
ATOM    141  H64 BCD     1      47.860  17.520  33.450  1.00  0.00            
ATOM    142  H65 BCD     1      49.020  19.440  32.910  1.00  0.00            
ATOM    143  H66 BCD     1      49.010  17.560  30.540  1.00  0.00            
ATOM    144  H67 BCD     1      46.400  16.230  31.540  1.00  0.00            
ATOM    145  H68 BCD     1      46.520  14.920  29.510  1.00  0.00            
ATOM    146  H69 BCD     1      46.260  16.640  29.110  1.00  0.00            
ATOM    147  H70 BCD     1      48.530  14.940  28.930  1.00  0.00            
ATOM    148  C1  DP9     2       2.230  19.780  33.810  1.00  0.00            
ATOM    149  N1  DP9     2       1.420  19.130  34.900  1.00  0.00            
ATOM    150  C2  DP9     2       0.010  19.250  34.930  1.00  0.00            
ATOM    151  C3  DP9     2      -0.830  18.530  33.850  1.00  0.00            
ATOM    152  O1  DP9     2      -2.070  18.310  33.980  1.00  0.00            
ATOM    153  N2  DP9     2      -0.130  17.960  32.790  1.00  0.00            
ATOM    154  C4  DP9     2      -0.590  17.370  31.640  1.00  0.00            
ATOM    155  C5  DP9     2      -1.750  17.780  30.980  1.00  0.00            
ATOM    156  C6  DP9     2      -2.030  17.290  29.740  1.00  0.00            
ATOM    157  C7  DP9     2      -1.190  16.380  29.080  1.00  0.00            
ATOM    158  C8  DP9     2      -0.000  16.010  29.800  1.00  0.00            
ATOM    159  N3  DP9     2       0.290  16.510  31.040  1.00  0.00            
ATOM    160  C9  DP9     2      -0.590  19.880  35.960  1.00  0.00            
ATOM    161  O2  DP9     2      -1.990  19.940  36.000  1.00  0.00            
ATOM    162  C10 DP9     2       0.150  20.470  37.160  1.00  0.00            
ATOM    163  C11 DP9     2      -0.510  21.490  37.910  1.00  0.00            
ATOM    164  C12 DP9     2       0.130  21.950  39.060  1.00  0.00            
ATOM    165  C13 DP9     2       1.510  21.700  39.300  1.00  0.00            
ATOM    166  C14 DP9     2       2.160  20.650  38.540  1.00  0.00            
ATOM    167  C15 DP9     2       1.460  20.030  37.520  1.00  0.00            
ATOM    168  S1  DP9     2       2.250  18.760  36.420  1.00  0.00            
ATOM    169  O3  DP9     2       1.850  17.450  36.950  1.00  0.00            
ATOM    170  O4  DP9     2       3.700  18.920  36.200  1.00  0.00            
ATOM    171  H1  DP9     2       1.510  20.140  33.050  1.00  0.00            
ATOM    172  H2  DP9     2       2.840  20.650  34.090  1.00  0.00            
ATOM    173  H3  DP9     2       2.840  19.000  33.350  1.00  0.00            
ATOM    174  H4  DP9     2       0.880  17.950  32.790  1.00  0.00            
ATOM    175  H5  DP9     2      -2.280  18.590  31.460  1.00  0.00            
ATOM    176  H6  DP9     2      -2.800  17.640  29.070  1.00  0.00            
ATOM    177  H7  DP9     2      -1.350  15.920  28.110  1.00  0.00            
ATOM    178  H8  DP9     2       0.680  15.280  29.370  1.00  0.00            
ATOM    179  H9  DP9     2      -2.420  19.530  35.230  1.00  0.00            
ATOM    180  H10 DP9     2      -1.450  21.940  37.610  1.00  0.00            
ATOM    181  H11 DP9     2      -0.410  22.590  39.750  1.00  0.00            
ATOM    182  H12 DP9     2       2.160  22.110  40.060  1.00  0.00            
ATOM    183  H13 DP9     2       3.160  20.330  38.810  1.00  0.00            
TER
ENDMDL
MODEL        1
ATOM      1  C1  BCD     1      39.650  12.550  43.740  1.00  0.00            
ATOM      2  O1  BCD     1      39.130  13.440  42.800  1.00  0.00            
ATOM      3  C2  BCD     1      39.870  11.150  43.120  1.00  0.00            
ATOM      4  O2  BCD     1      40.830  11.250  42.050  1.00  0.00            
ATOM      5  C3  BCD     1      38.550  10.440  42.760  1.00  0.00            
ATOM      6  O3  BCD     1      38.780   9.060  42.330  1.00  0.00            
ATOM      7  C4  BCD     1      37.710  10.330  44.030  1.00  0.00            
ATOM      8  C5  BCD     1      37.590  11.730  44.650  1.00  0.00            
ATOM      9  O4  BCD     1      38.870  12.380  44.840  1.00  0.00            
ATOM     10  C6  BCD     1      36.860  11.500  45.950  1.00  0.00            
ATOM     11  O5  BCD     1      37.640  10.820  46.930  1.00  0.00            
ATOM     12  H1  BCD     1      40.580  12.990  44.110  1.00  0.00            
ATOM     13  H2  BCD     1      40.380  10.620  43.940  1.00  0.00            
ATOM     14  H3  BCD     1      40.910  10.390  41.640  1.00  0.00            
ATOM     15  H4  BCD     1      37.980  11.110  42.100  1.00  0.00            
ATOM     16  H5  BCD     1      38.210   8.860  41.580  1.00  0.00            
ATOM     17  H6  BCD     1      38.130   9.690  44.820  1.00  0.00            
ATOM     18  H7  BCD     1      36.900  12.340  44.040  1.00  0.00            
ATOM     19  H8  BCD     1      36.490  12.440  46.390  1.00  0.00            
ATOM     20  H9  BCD     1      35.910  10.970  45.850  1.00  0.00            
ATOM     21  H10 BCD     1      36.980  10.400  47.480  1.00  0.00            
ATOM     22  C7  BCD     1      39.100  17.260  41.610  1.00  0.00            
ATOM     23  O6  BCD     1      37.750  17.000  41.190  1.00  0.00            
ATOM     24  C8  BCD     1      40.060  16.350  40.880  1.00  0.00            
ATOM     25  O7  BCD     1      39.990  16.600  39.480  1.00  0.00            
ATOM     26  C9  BCD     1      39.760  14.880  41.190  1.00  0.00            
ATOM     27  O8  BCD     1      40.620  14.010  40.510  1.00  0.00            
ATOM     28  C10 BCD     1      39.800  14.690  42.690  1.00  0.00            
ATOM     29  C11 BCD     1      38.950  15.750  43.440  1.00  0.00            
ATOM     30  O9  BCD     1      39.350  17.050  42.980  1.00  0.00            
ATOM     31  C12 BCD     1      39.230  15.720  44.940  1.00  0.00            
ATOM     32  O10 BCD     1      40.650  15.910  45.160  1.00  0.00            
ATOM     33  H11 BCD     1      39.410  18.280  41.350  1.00  0.00            
ATOM     34  H12 BCD     1      41.040  16.510  41.340  1.00  0.00            
ATOM     35  H13 BCD     1      40.850  16.390  39.090  1.00  0.00            
ATOM     36  H14 BCD     1      38.730  14.770  40.830  1.00  0.00            
ATOM     37  H15 BCD     1      40.400  13.190  40.970  1.00  0.00            
ATOM     38  H16 BCD     1      40.880  14.600  42.900  1.00  0.00            
ATOM     39  H17 BCD     1      37.880  15.680  43.220  1.00  0.00            
ATOM     40  H18 BCD     1      38.580  16.520  45.300  1.00  0.00            
ATOM     41  H19 BCD     1      38.780  14.780  45.290  1.00  0.00            
ATOM     42  H20 BCD     1      40.860  15.300  45.880  1.00  0.00            
ATOM     43  C13 BCD     1      34.440  19.250  39.870  1.00  0.00            
ATOM     44  O11 BCD     1      33.510  18.390  40.450  1.00  0.00            
ATOM     45  C14 BCD     1      35.270  18.520  38.810  1.00  0.00            
ATOM     46  O12 BCD     1      34.440  17.810  37.900  1.00  0.00            
ATOM     47  C15 BCD     1      36.420  17.630  39.360  1.00  0.00            
ATOM     48  O13 BCD     1      37.430  17.280  38.480  1.00  0.00            
ATOM     49  C16 BCD     1      37.090  18.160  40.640  1.00  0.00            
ATOM     50  C17 BCD     1      36.060  18.760  41.570  1.00  0.00            
ATOM     51  O14 BCD     1      35.330  19.780  40.940  1.00  0.00            
ATOM     52  C18 BCD     1      36.710  19.440  42.720  1.00  0.00            
ATOM     53  O15 BCD     1      37.790  20.310  42.430  1.00  0.00            
ATOM     54  H21 BCD     1      33.890  20.050  39.370  1.00  0.00            
ATOM     55  H22 BCD     1      35.630  19.380  38.240  1.00  0.00            
ATOM     56  H23 BCD     1      34.960  17.840  37.100  1.00  0.00            
ATOM     57  H24 BCD     1      35.840  16.750  39.660  1.00  0.00            
ATOM     58  H25 BCD     1      38.220  17.050  38.970  1.00  0.00            
ATOM     59  H26 BCD     1      37.830  18.940  40.420  1.00  0.00            
ATOM     60  H27 BCD     1      35.380  18.020  42.010  1.00  0.00            
ATOM     61  H28 BCD     1      35.850  19.920  43.210  1.00  0.00            
ATOM     62  H29 BCD     1      37.030  18.600  43.350  1.00  0.00            
ATOM     63  H30 BCD     1      37.530  21.200  42.660  1.00  0.00            
ATOM     64  C19 BCD     1      29.460  17.910  41.070  1.00  0.00            
ATOM     65  O16 BCD     1      29.640  16.490  41.210  1.00  0.00            
ATOM     66  C20 BCD     1      29.770  18.500  39.660  1.00  0.00            
ATOM     67  O17 BCD     1      29.070  17.840  38.600  1.00  0.00            
ATOM     68  C21 BCD     1      31.300  18.420  39.430  1.00  0.00            
ATOM     69  O18 BCD     1      31.730  19.030  38.160  1.00  0.00            
ATOM     70  C22 BCD     1      32.160  18.930  40.630  1.00  0.00            
ATOM     71  C23 BCD     1      31.610  18.420  41.960  1.00  0.00            
ATOM     72  O19 BCD     1      30.180  18.570  42.090  1.00  0.00            
ATOM     73  C24 BCD     1      32.170  19.290  43.090  1.00  0.00            
ATOM     74  O20 BCD     1      32.100  18.570  44.330  1.00  0.00            
ATOM     75  H31 BCD     1      28.400  18.100  41.300  1.00  0.00            
ATOM     76  H32 BCD     1      29.450  19.550  39.680  1.00  0.00            
ATOM     77  H33 BCD     1      29.110  18.530  37.930  1.00  0.00            
ATOM     78  H34 BCD     1      31.560  17.350  39.470  1.00  0.00            
ATOM     79  H35 BCD     1      32.620  18.780  37.910  1.00  0.00            
ATOM     80  H36 BCD     1      32.170  20.020  40.630  1.00  0.00            
ATOM     81  H37 BCD     1      31.900  17.400  42.210  1.00  0.00            
ATOM     82  H38 BCD     1      33.200  19.590  42.850  1.00  0.00            
ATOM     83  H39 BCD     1      31.540  20.190  43.100  1.00  0.00            
ATOM     84  H40 BCD     1      31.160  18.480  44.510  1.00  0.00            
ATOM     85  C25 BCD     1      28.080  12.910  41.200  1.00  0.00            
ATOM     86  O21 BCD     1      29.270  12.500  41.920  1.00  0.00            
ATOM     87  C26 BCD     1      28.400  13.340  39.860  1.00  0.00            
ATOM     88  O22 BCD     1      29.070  12.250  39.150  1.00  0.00            
ATOM     89  C27 BCD     1      29.210  14.660  39.960  1.00  0.00            
ATOM     90  O23 BCD     1      29.590  15.150  38.720  1.00  0.00            
ATOM     91  C28 BCD     1      28.500  15.700  40.830  1.00  0.00            
ATOM     92  C29 BCD     1      28.050  15.080  42.130  1.00  0.00            
ATOM     93  O24 BCD     1      27.290  13.900  41.830  1.00  0.00            
ATOM     94  C30 BCD     1      27.060  16.030  43.000  1.00  0.00            
ATOM     95  O25 BCD     1      25.750  16.030  42.390  1.00  0.00            
ATOM     96  H41 BCD     1      27.370  12.080  41.140  1.00  0.00            
ATOM     97  H42 BCD     1      27.470  13.610  39.340  1.00  0.00            
ATOM     98  H43 BCD     1      29.420  12.550  38.310  1.00  0.00            
ATOM     99  H44 BCD     1      30.120  14.380  40.510  1.00  0.00            
ATOM    100  H45 BCD     1      29.480  16.100  38.830  1.00  0.00            
ATOM    101  H46 BCD     1      27.740  16.290  40.300  1.00  0.00            
ATOM    102  H47 BCD     1      28.930  14.850  42.750  1.00  0.00            
ATOM    103  H48 BCD     1      26.950  15.560  43.990  1.00  0.00            
ATOM    104  H49 BCD     1      27.480  17.030  43.150  1.00  0.00            
ATOM    105  H50 BCD     1      25.420  15.140  42.540  1.00  0.00            
ATOM    106  C31 BCD     1      30.800   8.950  43.610  1.00  0.00            
ATOM    107  O26 BCD     1      32.080   9.270  43.160  1.00  0.00            
ATOM    108  C32 BCD     1      29.910   8.700  42.360  1.00  0.00            
ATOM    109  O27 BCD     1      30.540   7.740  41.430  1.00  0.00            
ATOM    110  C33 BCD     1      29.900  10.050  41.660  1.00  0.00            
ATOM    111  C34 BCD     1      29.260  11.150  42.520  1.00  0.00            
ATOM    112  C35 BCD     1      30.040  11.220  43.820  1.00  0.00            
ATOM    113  O28 BCD     1      30.290   9.960  44.450  1.00  0.00            
ATOM    114  C36 BCD     1      29.310  12.120  44.810  1.00  0.00            
ATOM    115  O29 BCD     1      28.030  11.610  45.150  1.00  0.00            
ATOM    116  O30 BCD     1      29.180   9.880  40.360  1.00  0.00            
ATOM    117  H51 BCD     1      30.930   8.020  44.170  1.00  0.00            
ATOM    118  H52 BCD     1      28.940   8.360  42.740  1.00  0.00            
ATOM    119  H53 BCD     1      31.360   8.120  41.110  1.00  0.00            
ATOM    120  H54 BCD     1      30.930  10.360  41.480  1.00  0.00            
ATOM    121  H55 BCD     1      29.230  10.760  39.980  1.00  0.00            
ATOM    122  H56 BCD     1      28.220  10.910  42.760  1.00  0.00            
ATOM    123  H57 BCD     1      30.960  11.710  43.480  1.00  0.00            
ATOM    124  H58 BCD     1      29.910  12.230  45.730  1.00  0.00            
ATOM    125  H59 BCD     1      29.240  13.130  44.380  1.00  0.00            
ATOM    126  H60 BCD     1      28.220  10.900  45.770  1.00  0.00            
ATOM    127  C37 BCD     1      36.090   8.450  43.820  1.00  0.00            
ATOM    128  O31 BCD     1      36.380   9.860  43.690  1.00  0.00            
ATOM    129  C38 BCD     1      35.390   7.830  42.630  1.00  0.00            
ATOM    130  O32 BCD     1      36.320   7.800  41.540  1.00  0.00            
ATOM    131  C39 BCD     1      34.110   8.530  42.330  1.00  0.00            
ATOM    132  O33 BCD     1      33.360   8.190  41.120  1.00  0.00            
ATOM    133  C40 BCD     1      33.220   8.410  43.530  1.00  0.00            
ATOM    134  C41 BCD     1      33.890   8.980  44.810  1.00  0.00            
ATOM    135  O34 BCD     1      35.150   8.310  44.970  1.00  0.00            
ATOM    136  C42 BCD     1      33.030   8.780  46.080  1.00  0.00            
ATOM    137  O35 BCD     1      32.700   7.390  46.230  1.00  0.00            
ATOM    138  H61 BCD     1      36.970   7.850  44.080  1.00  0.00            
ATOM    139  H62 BCD     1      35.200   6.800  42.970  1.00  0.00            
ATOM    140  H63 BCD     1      36.120   8.570  41.000  1.00  0.00            
ATOM    141  H64 BCD     1      34.370   9.590  42.220  1.00  0.00            
ATOM    142  H65 BCD     1      33.970   8.240  40.380  1.00  0.00            
ATOM    143  H66 BCD     1      33.010   7.330  43.600  1.00  0.00            
ATOM    144  H67 BCD     1      34.000  10.070  44.740  1.00  0.00            
ATOM    145  H68 BCD     1      33.660   9.100  46.910  1.00  0.00            
ATOM    146  H69 BCD     1      32.110   9.380  46.080  1.00  0.00            
ATOM    147  H70 BCD     1      33.480   6.890  46.490  1.00  0.00            
ATOM    148  C1  DP9     2      36.170  13.850  40.390  1.00  0.00            
ATOM    149  N1  DP9     2      35.530  12.610  39.980  1.00  0.00            
ATOM    150  C2  DP9     2      34.100  12.430  39.950  1.00  0.00            
ATOM    151  C3  DP9     2      33.210  12.800  41.110  1.00  0.00            
ATOM    152  O1  DP9     2      32.030  12.540  41.060  1.00  0.00            
ATOM    153  N2  DP9     2      33.830  13.360  42.160  1.00  0.00            
ATOM    154  C4  DP9     2      33.170  13.680  43.360  1.00  0.00            
ATOM    155  C5  DP9     2      31.990  14.420  43.430  1.00  0.00            
ATOM    156  C6  DP9     2      31.450  14.690  44.700  1.00  0.00            
ATOM    157  C7  DP9     2      32.040  14.100  45.800  1.00  0.00            
ATOM    158  C8  DP9     2      33.170  13.330  45.590  1.00  0.00            
ATOM    159  N3  DP9     2      33.770  13.110  44.390  1.00  0.00            
ATOM    160  C9  DP9     2      33.660  11.800  38.830  1.00  0.00            
ATOM    161  O2  DP9     2      32.400  11.270  38.750  1.00  0.00            
ATOM    162  C10 DP9     2      34.500  11.300  37.650  1.00  0.00            
ATOM    163  C11 DP9     2      33.950  11.320  36.310  1.00  0.00            
ATOM    164  C12 DP9     2      34.820  10.940  35.210  1.00  0.00            
ATOM    165  C13 DP9     2      36.170  10.630  35.420  1.00  0.00            
ATOM    166  C14 DP9     2      36.710  10.670  36.690  1.00  0.00            
ATOM    167  C15 DP9     2      35.890  11.030  37.750  1.00  0.00            
ATOM    168  S1  DP9     2      36.520  11.310  39.360  1.00  0.00            
ATOM    169  O3  DP9     2      37.930  11.710  39.360  1.00  0.00            
ATOM    170  O4  DP9     2      36.090  10.260  40.260  1.00  0.00            
ATOM    171  H1  DP9     2      35.490  14.700  40.280  1.00  0.00            
ATOM    172  H2  DP9     2      36.650  13.820  41.370  1.00  0.00            
ATOM    173  H3  DP9     2      36.960  14.040  39.660  1.00  0.00            
ATOM    174  H4  DP9     2      34.790  13.700  42.080  1.00  0.00            
ATOM    175  H5  DP9     2      31.440  14.650  42.530  1.00  0.00            
ATOM    176  H6  DP9     2      30.550  15.280  44.820  1.00  0.00            
ATOM    177  H7  DP9     2      31.740  14.420  46.790  1.00  0.00            
ATOM    178  H8  DP9     2      33.620  12.870  46.470  1.00  0.00            
ATOM    179  H9  DP9     2      32.120  11.360  39.670  1.00  0.00            
ATOM    180  H10 DP9     2      32.880  11.430  36.150  1.00  0.00            
ATOM    181  H11 DP9     2      34.490  10.850  34.180  1.00  0.00            
ATOM    182  H12 DP9     2      36.830  10.510  34.570  1.00  0.00            
ATOM    183  H13 DP9     2      37.750  10.390  36.820  1.00  0.00            
TER
ENDMDL
MODEL        1
ATOM      1  C1  BCD     1       6.340  14.560  37.580  1.00  0.00            
ATOM      2  O1  BCD     1       5.440  15.640  37.310  1.00  0.00            
ATOM      3  C2  BCD     1       7.740  14.880  37.660  1.00  0.00            
ATOM      4  O2  BCD     1       7.960  15.810  38.670  1.00  0.00            
ATOM      5  C3  BCD     1       8.270  15.430  36.280  1.00  0.00            
ATOM      6  O3  BCD     1       9.710  15.710  36.290  1.00  0.00            
ATOM      7  C4  BCD     1       7.940  14.430  35.140  1.00  0.00            
ATOM      8  C5  BCD     1       6.520  14.060  35.240  1.00  0.00            
ATOM      9  O4  BCD     1       6.170  13.610  36.510  1.00  0.00            
ATOM     10  C6  BCD     1       6.200  12.830  34.350  1.00  0.00            
ATOM     11  O5  BCD     1       7.070  11.730  34.650  1.00  0.00            
ATOM     12  H1  BCD     1       6.040  14.060  38.500  1.00  0.00            
ATOM     13  H2  BCD     1       8.340  13.970  37.810  1.00  0.00            
ATOM     14  H3  BCD     1       8.500  16.520  38.310  1.00  0.00            
ATOM     15  H4  BCD     1       7.760  16.350  35.990  1.00  0.00            
ATOM     16  H5  BCD     1       9.920  15.990  35.390  1.00  0.00            
ATOM     17  H6  BCD     1       8.680  13.620  35.180  1.00  0.00            
ATOM     18  H7  BCD     1       5.870  14.870  34.900  1.00  0.00            
ATOM     19  H8  BCD     1       5.140  12.550  34.380  1.00  0.00            
ATOM     20  H9  BCD     1       6.260  13.220  33.320  1.00  0.00            
ATOM     21  H10 BCD     1       7.480  11.490  33.820  1.00  0.00            
ATOM     22  C7  BCD     1       1.510  16.430  38.540  1.00  0.00            
ATOM     23  O6  BCD     1       0.990  16.710  37.250  1.00  0.00            
ATOM     24  C8  BCD     1       2.590  17.320  39.010  1.00  0.00            
ATOM     25  O7  BCD     1       2.170  18.730  39.060  1.00  0.00            
ATOM     26  C9  BCD     1       3.860  17.180  38.120  1.00  0.00            
ATOM     27  O8  BCD     1       4.950  18.090  38.530  1.00  0.00            
ATOM     28  C10 BCD     1       4.260  15.720  38.190  1.00  0.00            
ATOM     29  C11 BCD     1       3.150  14.730  37.850  1.00  0.00            
ATOM     30  O9  BCD     1       1.930  15.050  38.640  1.00  0.00            
ATOM     31  C12 BCD     1       3.420  13.250  38.040  1.00  0.00            
ATOM     32  O10 BCD     1       3.510  12.810  39.390  1.00  0.00            
ATOM     33  H11 BCD     1       0.670  16.590  39.220  1.00  0.00            
ATOM     34  H12 BCD     1       2.820  17.080  40.050  1.00  0.00            
ATOM     35  H13 BCD     1       1.580  19.050  38.380  1.00  0.00            
ATOM     36  H14 BCD     1       3.580  17.390  37.080  1.00  0.00            
ATOM     37  H15 BCD     1       5.550  18.100  37.770  1.00  0.00            
ATOM     38  H16 BCD     1       4.650  15.620  39.210  1.00  0.00            
ATOM     39  H17 BCD     1       2.940  14.760  36.780  1.00  0.00            
ATOM     40  H18 BCD     1       2.530  12.730  37.660  1.00  0.00            
ATOM     41  H19 BCD     1       4.320  12.920  37.500  1.00  0.00            
ATOM     42  H20 BCD     1       3.510  11.850  39.340  1.00  0.00            
ATOM     43  C13 BCD     1      -2.330  16.780  34.750  1.00  0.00            
ATOM     44  O11 BCD     1      -1.530  17.380  33.790  1.00  0.00            
ATOM     45  C14 BCD     1      -2.480  17.560  36.020  1.00  0.00            
ATOM     46  O12 BCD     1      -3.050  18.800  35.820  1.00  0.00            
ATOM     47  C15 BCD     1      -1.120  17.740  36.750  1.00  0.00            
ATOM     48  O13 BCD     1      -1.320  18.320  38.060  1.00  0.00            
ATOM     49  C16 BCD     1      -0.370  16.380  36.890  1.00  0.00            
ATOM     50  C17 BCD     1      -0.470  15.570  35.600  1.00  0.00            
ATOM     51  O14 BCD     1      -1.770  15.510  35.050  1.00  0.00            
ATOM     52  C18 BCD     1       0.020  14.190  35.770  1.00  0.00            
ATOM     53  O15 BCD     1      -0.610  13.490  36.830  1.00  0.00            
ATOM     54  H21 BCD     1      -3.270  16.470  34.280  1.00  0.00            
ATOM     55  H22 BCD     1      -3.160  16.910  36.580  1.00  0.00            
ATOM     56  H23 BCD     1      -2.520  19.300  35.190  1.00  0.00            
ATOM     57  H24 BCD     1      -0.480  18.410  36.150  1.00  0.00            
ATOM     58  H25 BCD     1      -1.640  19.230  38.000  1.00  0.00            
ATOM     59  H26 BCD     1      -0.780  15.880  37.780  1.00  0.00            
ATOM     60  H27 BCD     1       0.130  16.040  34.810  1.00  0.00            
ATOM     61  H28 BCD     1      -0.110  13.680  34.810  1.00  0.00            
ATOM     62  H29 BCD     1       1.080  14.370  36.000  1.00  0.00            
ATOM     63  H30 BCD     1      -0.260  12.600  36.740  1.00  0.00            
ATOM     64  C19 BCD     1      -1.400  18.740  29.980  1.00  0.00            
ATOM     65  O16 BCD     1      -0.030  18.740  30.010  1.00  0.00            
ATOM     66  C20 BCD     1      -1.870  19.760  31.040  1.00  0.00            
ATOM     67  O17 BCD     1      -1.280  21.100  30.770  1.00  0.00            
ATOM     68  C21 BCD     1      -1.460  19.260  32.370  1.00  0.00            
ATOM     69  O18 BCD     1      -1.750  20.180  33.460  1.00  0.00            
ATOM     70  C22 BCD     1      -2.060  17.880  32.580  1.00  0.00            
ATOM     71  C23 BCD     1      -1.720  16.840  31.520  1.00  0.00            
ATOM     72  O19 BCD     1      -1.950  17.460  30.290  1.00  0.00            
ATOM     73  C24 BCD     1      -2.480  15.510  31.670  1.00  0.00            
ATOM     74  O20 BCD     1      -3.880  15.780  31.540  1.00  0.00            
ATOM     75  H31 BCD     1      -1.750  18.970  28.970  1.00  0.00            
ATOM     76  H32 BCD     1      -2.970  19.880  31.050  1.00  0.00            
ATOM     77  H33 BCD     1      -2.060  21.660  30.730  1.00  0.00            
ATOM     78  H34 BCD     1      -0.370  19.100  32.430  1.00  0.00            
ATOM     79  H35 BCD     1      -1.320  21.020  33.290  1.00  0.00            
ATOM     80  H36 BCD     1      -3.130  18.050  32.760  1.00  0.00            
ATOM     81  H37 BCD     1      -0.660  16.580  31.530  1.00  0.00            
ATOM     82  H38 BCD     1      -2.210  14.770  30.890  1.00  0.00            
ATOM     83  H39 BCD     1      -2.320  15.030  32.640  1.00  0.00            
ATOM     84  H40 BCD     1      -4.050  16.580  31.020  1.00  0.00            
ATOM     85  C25 BCD     1       3.200  19.240  27.650  1.00  0.00            
ATOM     86  O21 BCD     1       4.060  18.390  28.410  1.00  0.00            
ATOM     87  C26 BCD     1       2.750  20.480  28.400  1.00  0.00            
ATOM     88  O22 BCD     1       3.890  21.140  28.980  1.00  0.00            
ATOM     89  C27 BCD     1       1.780  20.130  29.470  1.00  0.00            
ATOM     90  O23 BCD     1       1.290  21.300  30.100  1.00  0.00            
ATOM     91  C28 BCD     1       0.670  19.200  28.920  1.00  0.00            
ATOM     92  C29 BCD     1       1.260  18.020  28.230  1.00  0.00            
ATOM     93  O24 BCD     1       2.050  18.560  27.150  1.00  0.00            
ATOM     94  C30 BCD     1       0.240  17.060  27.490  1.00  0.00            
ATOM     95  O25 BCD     1      -0.690  17.820  26.640  1.00  0.00            
ATOM     96  H41 BCD     1       3.760  19.590  26.770  1.00  0.00            
ATOM     97  H42 BCD     1       2.270  21.110  27.640  1.00  0.00            
ATOM     98  H43 BCD     1       3.570  21.940  29.410  1.00  0.00            
ATOM     99  H44 BCD     1       2.200  19.400  30.180  1.00  0.00            
ATOM    100  H45 BCD     1       0.480  21.220  30.610  1.00  0.00            
ATOM    101  H46 BCD     1       0.090  19.840  28.240  1.00  0.00            
ATOM    102  H47 BCD     1       1.810  17.390  28.940  1.00  0.00            
ATOM    103  H48 BCD     1       0.680  16.300  26.840  1.00  0.00            
ATOM    104  H49 BCD     1      -0.290  16.530  28.290  1.00  0.00            
ATOM    105  H50 BCD     1      -1.120  17.170  26.080  1.00  0.00            
ATOM    106  C31 BCD     1       7.990  17.060  28.530  1.00  0.00            
ATOM    107  O26 BCD     1       7.790  16.910  29.920  1.00  0.00            
ATOM    108  C32 BCD     1       7.870  18.520  28.150  1.00  0.00            
ATOM    109  O27 BCD     1       8.930  19.270  28.780  1.00  0.00            
ATOM    110  C33 BCD     1       6.430  19.090  28.480  1.00  0.00            
ATOM    111  C34 BCD     1       5.410  18.130  27.880  1.00  0.00            
ATOM    112  C35 BCD     1       5.650  16.630  28.100  1.00  0.00            
ATOM    113  O28 BCD     1       7.000  16.270  27.730  1.00  0.00            
ATOM    114  C36 BCD     1       4.760  15.780  27.270  1.00  0.00            
ATOM    115  O29 BCD     1       4.910  16.160  25.880  1.00  0.00            
ATOM    116  O30 BCD     1       6.200  20.340  27.830  1.00  0.00            
ATOM    117  H51 BCD     1       8.950  16.630  28.220  1.00  0.00            
ATOM    118  H52 BCD     1       7.950  18.570  27.050  1.00  0.00            
ATOM    119  H53 BCD     1       8.870  18.930  29.680  1.00  0.00            
ATOM    120  H54 BCD     1       6.260  19.240  29.550  1.00  0.00            
ATOM    121  H55 BCD     1       5.490  20.750  28.340  1.00  0.00            
ATOM    122  H56 BCD     1       5.440  18.250  26.790  1.00  0.00            
ATOM    123  H57 BCD     1       5.590  16.370  29.170  1.00  0.00            
ATOM    124  H58 BCD     1       5.110  14.750  27.390  1.00  0.00            
ATOM    125  H59 BCD     1       3.720  15.860  27.620  1.00  0.00            
ATOM    126  H60 BCD     1       4.130  15.850  25.410  1.00  0.00            
ATOM    127  C37 BCD     1       9.460  14.980  33.210  1.00  0.00            
ATOM    128  O31 BCD     1       8.180  15.160  33.940  1.00  0.00            
ATOM    129  C38 BCD     1      10.150  16.290  32.730  1.00  0.00            
ATOM    130  O32 BCD     1      10.490  16.930  33.940  1.00  0.00            
ATOM    131  C39 BCD     1       9.280  17.060  31.760  1.00  0.00            
ATOM    132  O33 BCD     1       9.910  18.300  31.320  1.00  0.00            
ATOM    133  C40 BCD     1       8.770  16.160  30.590  1.00  0.00            
ATOM    134  C41 BCD     1       8.220  14.820  31.070  1.00  0.00            
ATOM    135  O34 BCD     1       9.120  14.210  32.030  1.00  0.00            
ATOM    136  C42 BCD     1       7.930  13.870  29.900  1.00  0.00            
ATOM    137  O35 BCD     1       9.170  13.470  29.180  1.00  0.00            
ATOM    138  H61 BCD     1      10.120  14.300  33.760  1.00  0.00            
ATOM    139  H62 BCD     1      11.080  15.970  32.250  1.00  0.00            
ATOM    140  H63 BCD     1      11.200  17.570  33.870  1.00  0.00            
ATOM    141  H64 BCD     1       8.390  17.330  32.340  1.00  0.00            
ATOM    142  H65 BCD     1      10.610  18.640  31.870  1.00  0.00            
ATOM    143  H66 BCD     1       9.570  15.930  29.880  1.00  0.00            
ATOM    144  H67 BCD     1       7.250  15.010  31.550  1.00  0.00            
ATOM    145  H68 BCD     1       7.420  13.000  30.320  1.00  0.00            
ATOM    146  H69 BCD     1       7.250  14.370  29.190  1.00  0.00            
ATOM    147  H70 BCD     1       9.760  12.950  29.730  1.00  0.00            
ATOM    148  C1  DP9     2       5.750  18.580  32.160  1.00  0.00            
ATOM    149  N1  DP9     2       5.010  18.440  33.470  1.00  0.00            
ATOM    150  C2  DP9     2       3.620  18.160  33.500  1.00  0.00            
ATOM    151  C3  DP9     2       3.080  17.010  32.700  1.00  0.00            
ATOM    152  O1  DP9     2       1.860  16.810  32.620  1.00  0.00            
ATOM    153  N2  DP9     2       3.930  16.280  31.980  1.00  0.00            
ATOM    154  C4  DP9     2       3.790  15.330  31.000  1.00  0.00            
ATOM    155  C5  DP9     2       2.680  15.210  30.180  1.00  0.00            
ATOM    156  C6  DP9     2       2.550  14.170  29.270  1.00  0.00            
ATOM    157  C7  DP9     2       3.570  13.160  29.240  1.00  0.00            
ATOM    158  C8  DP9     2       4.720  13.420  30.030  1.00  0.00            
ATOM    159  N3  DP9     2       4.830  14.510  30.800  1.00  0.00            
ATOM    160  C9  DP9     2       2.800  18.880  34.340  1.00  0.00            
ATOM    161  O2  DP9     2       1.430  18.680  34.270  1.00  0.00            
ATOM    162  C10 DP9     2       3.190  19.930  35.460  1.00  0.00            
ATOM    163  C11 DP9     2       2.270  20.900  35.970  1.00  0.00            
ATOM    164  C12 DP9     2       2.730  21.820  36.950  1.00  0.00            
ATOM    165  C13 DP9     2       4.070  21.960  37.210  1.00  0.00            
ATOM    166  C14 DP9     2       5.030  21.030  36.620  1.00  0.00            
ATOM    167  C15 DP9     2       4.540  20.120  35.710  1.00  0.00            
ATOM    168  S1  DP9     2       5.770  19.050  34.900  1.00  0.00            
ATOM    169  O3  DP9     2       5.840  17.920  35.830  1.00  0.00            
ATOM    170  O4  DP9     2       7.010  19.790  34.540  1.00  0.00            
ATOM    171  H1  DP9     2       6.700  19.130  32.180  1.00  0.00            
ATOM    172  H2  DP9     2       6.020  17.590  31.780  1.00  0.00            
ATOM    173  H3  DP9     2       5.100  19.070  31.430  1.00  0.00            
ATOM    174  H4  DP9     2       4.930  16.370  32.090  1.00  0.00            
ATOM    175  H5  DP9     2       1.850  15.870  30.410  1.00  0.00            
ATOM    176  H6  DP9     2       1.600  14.040  28.770  1.00  0.00            
ATOM    177  H7  DP9     2       3.540  12.270  28.630  1.00  0.00            
ATOM    178  H8  DP9     2       5.470  12.630  30.050  1.00  0.00            
ATOM    179  H9  DP9     2       1.280  18.070  33.530  1.00  0.00            
ATOM    180  H10 DP9     2       1.220  20.780  35.740  1.00  0.00            
ATOM    181  H11 DP9     2       1.980  22.500  37.360  1.00  0.00            
ATOM    182  H12 DP9     2       4.460  22.810  37.760  1.00  0.00            
ATOM    183  H13 DP9     2       6.080  21.270  36.710  1.00  0.00            
TER
ENDMDL
MODEL        1
ATOM      1  C1  BCD     1      -0.480  31.160  38.400  1.00  0.00            
ATOM      2  O1  BCD     1       0.960  30.940  38.670  1.00  0.00            
ATOM      3  C2  BCD     1      -1.380  30.530  39.510  1.00  0.00            
ATOM      4  O2  BCD     1      -1.050  31.230  40.740  1.00  0.00            
ATOM      5  C3  BCD     1      -1.050  29.040  39.530  1.00  0.00            
ATOM      6  O3  BCD     1      -1.940  28.490  40.510  1.00  0.00            
ATOM      7  C4  BCD     1      -1.430  28.490  38.150  1.00  0.00            
ATOM      8  C5  BCD     1      -0.530  29.220  37.090  1.00  0.00            
ATOM      9  O4  BCD     1      -0.790  30.580  37.110  1.00  0.00            
ATOM     10  C6  BCD     1      -0.790  28.720  35.680  1.00  0.00            
ATOM     11  O5  BCD     1      -2.120  28.830  35.250  1.00  0.00            
ATOM     12  H1  BCD     1      -0.650  32.240  38.320  1.00  0.00            
ATOM     13  H2  BCD     1      -2.430  30.590  39.220  1.00  0.00            
ATOM     14  H3  BCD     1      -1.800  31.100  41.320  1.00  0.00            
ATOM     15  H4  BCD     1       0.010  28.940  39.830  1.00  0.00            
ATOM     16  H5  BCD     1      -2.420  27.730  40.160  1.00  0.00            
ATOM     17  H6  BCD     1      -2.500  28.660  37.940  1.00  0.00            
ATOM     18  H7  BCD     1       0.540  29.010  37.230  1.00  0.00            
ATOM     19  H8  BCD     1      -0.190  29.420  35.070  1.00  0.00            
ATOM     20  H9  BCD     1      -0.460  27.680  35.610  1.00  0.00            
ATOM     21  H10 BCD     1      -2.190  28.520  34.350  1.00  0.00            
ATOM     22  C7  BCD     1       4.530  33.210  38.800  1.00  0.00            
ATOM     23  O6  BCD     1       5.010  32.150  39.620  1.00  0.00            
ATOM     24  C8  BCD     1       3.240  33.740  39.510  1.00  0.00            
ATOM     25  O7  BCD     1       3.540  34.380  40.730  1.00  0.00            
ATOM     26  C9  BCD     1       2.150  32.710  39.730  1.00  0.00            
ATOM     27  O8  BCD     1       0.910  33.310  40.150  1.00  0.00            
ATOM     28  C10 BCD     1       1.850  32.030  38.350  1.00  0.00            
ATOM     29  C11 BCD     1       3.130  31.540  37.690  1.00  0.00            
ATOM     30  O9  BCD     1       4.090  32.580  37.590  1.00  0.00            
ATOM     31  C12 BCD     1       2.760  31.180  36.230  1.00  0.00            
ATOM     32  O10 BCD     1       3.870  30.500  35.760  1.00  0.00            
ATOM     33  H11 BCD     1       5.280  33.970  38.580  1.00  0.00            
ATOM     34  H12 BCD     1       2.780  34.560  38.960  1.00  0.00            
ATOM     35  H13 BCD     1       3.000  33.930  41.380  1.00  0.00            
ATOM     36  H14 BCD     1       2.630  32.080  40.490  1.00  0.00            
ATOM     37  H15 BCD     1       0.290  32.630  40.430  1.00  0.00            
ATOM     38  H16 BCD     1       1.400  32.670  37.580  1.00  0.00            
ATOM     39  H17 BCD     1       3.540  30.700  38.250  1.00  0.00            
ATOM     40  H18 BCD     1       1.920  30.480  36.200  1.00  0.00            
ATOM     41  H19 BCD     1       2.500  32.070  35.650  1.00  0.00            
ATOM     42  H20 BCD     1       4.570  31.110  35.490  1.00  0.00            
ATOM     43  C13 BCD     1       8.560  30.780  41.190  1.00  0.00            
ATOM     44  O11 BCD     1       7.650  29.800  41.690  1.00  0.00            
ATOM     45  C14 BCD     1       8.160  32.210  41.580  1.00  0.00            
ATOM     46  O12 BCD     1       8.150  32.270  42.990  1.00  0.00            
ATOM     47  C15 BCD     1       6.800  32.630  41.020  1.00  0.00            
ATOM     48  O13 BCD     1       6.460  34.020  41.240  1.00  0.00            
ATOM     49  C16 BCD     1       6.420  32.150  39.630  1.00  0.00            
ATOM     50  C17 BCD     1       7.150  30.850  39.160  1.00  0.00            
ATOM     51  O14 BCD     1       8.450  30.810  39.760  1.00  0.00            
ATOM     52  C18 BCD     1       7.150  30.680  37.680  1.00  0.00            
ATOM     53  O15 BCD     1       7.640  31.790  36.870  1.00  0.00            
ATOM     54  H21 BCD     1       9.570  30.440  41.470  1.00  0.00            
ATOM     55  H22 BCD     1       8.850  32.940  41.150  1.00  0.00            
ATOM     56  H23 BCD     1       8.040  31.360  43.290  1.00  0.00            
ATOM     57  H24 BCD     1       6.090  32.020  41.590  1.00  0.00            
ATOM     58  H25 BCD     1       5.510  34.100  41.250  1.00  0.00            
ATOM     59  H26 BCD     1       6.860  32.980  39.060  1.00  0.00            
ATOM     60  H27 BCD     1       6.540  30.050  39.600  1.00  0.00            
ATOM     61  H28 BCD     1       7.800  29.810  37.510  1.00  0.00            
ATOM     62  H29 BCD     1       6.130  30.460  37.360  1.00  0.00            
ATOM     63  H30 BCD     1       7.490  31.610  35.940  1.00  0.00            
ATOM     64  C19 BCD     1       7.690  26.270  43.710  1.00  0.00            
ATOM     65  O16 BCD     1       6.460  25.890  43.000  1.00  0.00            
ATOM     66  C20 BCD     1       7.460  27.480  44.540  1.00  0.00            
ATOM     67  O17 BCD     1       6.510  27.200  45.560  1.00  0.00            
ATOM     68  C21 BCD     1       7.120  28.700  43.660  1.00  0.00            
ATOM     69  O18 BCD     1       6.900  29.910  44.480  1.00  0.00            
ATOM     70  C22 BCD     1       8.250  28.870  42.600  1.00  0.00            
ATOM     71  C23 BCD     1       8.540  27.530  41.900  1.00  0.00            
ATOM     72  O19 BCD     1       8.770  26.530  42.860  1.00  0.00            
ATOM     73  C24 BCD     1       9.730  27.650  40.960  1.00  0.00            
ATOM     74  O20 BCD     1      10.450  26.450  40.580  1.00  0.00            
ATOM     75  H31 BCD     1       8.070  25.520  44.410  1.00  0.00            
ATOM     76  H32 BCD     1       8.480  27.700  44.900  1.00  0.00            
ATOM     77  H33 BCD     1       5.760  27.310  44.960  1.00  0.00            
ATOM     78  H34 BCD     1       6.180  28.500  43.130  1.00  0.00            
ATOM     79  H35 BCD     1       6.390  29.580  45.220  1.00  0.00            
ATOM     80  H36 BCD     1       9.120  29.250  43.150  1.00  0.00            
ATOM     81  H37 BCD     1       7.640  27.320  41.310  1.00  0.00            
ATOM     82  H38 BCD     1       9.410  28.080  40.000  1.00  0.00            
ATOM     83  H39 BCD     1      10.390  28.320  41.520  1.00  0.00            
ATOM     84  H40 BCD     1      10.790  26.440  39.680  1.00  0.00            
ATOM     85  C25 BCD     1       4.870  22.210  41.790  1.00  0.00            
ATOM     86  O21 BCD     1       3.970  22.590  40.820  1.00  0.00            
ATOM     87  C26 BCD     1       4.700  22.680  43.190  1.00  0.00            
ATOM     88  O22 BCD     1       3.400  22.300  43.810  1.00  0.00            
ATOM     89  C27 BCD     1       4.910  24.170  43.310  1.00  0.00            
ATOM     90  O23 BCD     1       4.740  24.590  44.670  1.00  0.00            
ATOM     91  C28 BCD     1       6.330  24.500  42.870  1.00  0.00            
ATOM     92  C29 BCD     1       6.530  23.970  41.430  1.00  0.00            
ATOM     93  O24 BCD     1       6.170  22.570  41.400  1.00  0.00            
ATOM     94  C30 BCD     1       7.960  24.080  40.790  1.00  0.00            
ATOM     95  O25 BCD     1       7.950  23.420  39.550  1.00  0.00            
ATOM     96  H41 BCD     1       4.870  21.120  41.770  1.00  0.00            
ATOM     97  H42 BCD     1       5.500  22.190  43.750  1.00  0.00            
ATOM     98  H43 BCD     1       3.400  22.820  44.630  1.00  0.00            
ATOM     99  H44 BCD     1       4.160  24.600  42.640  1.00  0.00            
ATOM    100  H45 BCD     1       4.740  25.560  44.650  1.00  0.00            
ATOM    101  H46 BCD     1       6.950  23.970  43.600  1.00  0.00            
ATOM    102  H47 BCD     1       5.740  24.450  40.840  1.00  0.00            
ATOM    103  H48 BCD     1       8.240  25.130  40.610  1.00  0.00            
ATOM    104  H49 BCD     1       8.650  23.700  41.550  1.00  0.00            
ATOM    105  H50 BCD     1       7.260  22.760  39.560  1.00  0.00            
ATOM    106  C31 BCD     1       0.680  21.730  38.650  1.00  0.00            
ATOM    107  O26 BCD     1       0.450  23.140  38.870  1.00  0.00            
ATOM    108  C32 BCD     1       0.750  21.000  39.980  1.00  0.00            
ATOM    109  O27 BCD     1      -0.630  21.000  40.590  1.00  0.00            
ATOM    110  C33 BCD     1       1.810  21.590  40.900  1.00  0.00            
ATOM    111  C34 BCD     1       3.130  21.610  40.190  1.00  0.00            
ATOM    112  C35 BCD     1       3.040  22.100  38.740  1.00  0.00            
ATOM    113  O28 BCD     1       1.910  21.570  38.090  1.00  0.00            
ATOM    114  C36 BCD     1       4.320  21.770  37.960  1.00  0.00            
ATOM    115  O29 BCD     1       4.540  20.350  37.910  1.00  0.00            
ATOM    116  O30 BCD     1       1.930  20.950  42.190  1.00  0.00            
ATOM    117  H51 BCD     1      -0.080  21.270  38.010  1.00  0.00            
ATOM    118  H52 BCD     1       0.970  19.960  39.680  1.00  0.00            
ATOM    119  H53 BCD     1      -0.510  20.630  41.470  1.00  0.00            
ATOM    120  H54 BCD     1       1.460  22.620  41.050  1.00  0.00            
ATOM    121  H55 BCD     1       2.300  21.600  42.790  1.00  0.00            
ATOM    122  H56 BCD     1       3.610  20.620  40.230  1.00  0.00            
ATOM    123  H57 BCD     1       2.930  23.180  38.840  1.00  0.00            
ATOM    124  H58 BCD     1       4.230  22.220  36.970  1.00  0.00            
ATOM    125  H59 BCD     1       5.140  22.340  38.410  1.00  0.00            
ATOM    126  H60 BCD     1       3.700  20.060  37.540  1.00  0.00            
ATOM    127  C37 BCD     1      -2.080  26.190  37.840  1.00  0.00            
ATOM    128  O31 BCD     1      -1.090  27.090  38.310  1.00  0.00            
ATOM    129  C38 BCD     1      -2.610  25.270  38.940  1.00  0.00            
ATOM    130  O32 BCD     1      -3.310  26.030  39.930  1.00  0.00            
ATOM    131  C39 BCD     1      -1.450  24.420  39.450  1.00  0.00            
ATOM    132  O33 BCD     1      -1.740  23.510  40.550  1.00  0.00            
ATOM    133  C40 BCD     1      -0.760  23.700  38.340  1.00  0.00            
ATOM    134  C41 BCD     1      -0.370  24.610  37.270  1.00  0.00            
ATOM    135  O34 BCD     1      -1.480  25.340  36.860  1.00  0.00            
ATOM    136  C42 BCD     1       0.140  23.740  36.140  1.00  0.00            
ATOM    137  O35 BCD     1       0.580  24.580  35.040  1.00  0.00            
ATOM    138  H61 BCD     1      -2.880  26.700  37.300  1.00  0.00            
ATOM    139  H62 BCD     1      -3.290  24.540  38.490  1.00  0.00            
ATOM    140  H63 BCD     1      -3.770  25.440  40.530  1.00  0.00            
ATOM    141  H64 BCD     1      -0.640  25.030  39.880  1.00  0.00            
ATOM    142  H65 BCD     1      -1.260  22.680  40.510  1.00  0.00            
ATOM    143  H66 BCD     1      -1.440  22.950  37.910  1.00  0.00            
ATOM    144  H67 BCD     1       0.440  25.280  37.580  1.00  0.00            
ATOM    145  H68 BCD     1       1.020  23.160  36.450  1.00  0.00            
ATOM    146  H69 BCD     1      -0.690  23.130  35.760  1.00  0.00            
ATOM    147  H70 BCD     1       1.120  24.040  34.460  1.00  0.00            
ATOM    148  C1  DP9     2       3.170  29.610  41.220  1.00  0.00            
ATOM    149  N1  DP9     2       3.300  28.370  42.080  1.00  0.00            
ATOM    150  C2  DP9     2       2.980  27.080  41.500  1.00  0.00            
ATOM    151  C3  DP9     2       3.780  26.680  40.300  1.00  0.00            
ATOM    152  O1  DP9     2       3.510  25.650  39.660  1.00  0.00            
ATOM    153  N2  DP9     2       4.820  27.490  39.910  1.00  0.00            
ATOM    154  C4  DP9     2       5.580  27.310  38.740  1.00  0.00            
ATOM    155  C5  DP9     2       5.080  27.630  37.480  1.00  0.00            
ATOM    156  C6  DP9     2       5.910  27.610  36.350  1.00  0.00            
ATOM    157  C7  DP9     2       7.230  27.230  36.610  1.00  0.00            
ATOM    158  C8  DP9     2       7.660  26.980  37.880  1.00  0.00            
ATOM    159  N3  DP9     2       6.900  27.090  38.960  1.00  0.00            
ATOM    160  C9  DP9     2       1.970  26.310  42.080  1.00  0.00            
ATOM    161  O2  DP9     2       1.570  25.150  41.450  1.00  0.00            
ATOM    162  C10 DP9     2       1.130  26.780  43.220  1.00  0.00            
ATOM    163  C11 DP9     2      -0.230  26.340  43.380  1.00  0.00            
ATOM    164  C12 DP9     2      -1.060  26.890  44.410  1.00  0.00            
ATOM    165  C13 DP9     2      -0.510  27.850  45.270  1.00  0.00            
ATOM    166  C14 DP9     2       0.830  28.320  45.090  1.00  0.00            
ATOM    167  C15 DP9     2       1.630  27.750  44.100  1.00  0.00            
ATOM    168  S1  DP9     2       3.320  28.430  43.820  1.00  0.00            
ATOM    169  O3  DP9     2       4.100  27.310  44.310  1.00  0.00            
ATOM    170  O4  DP9     2       3.580  29.880  44.220  1.00  0.00            
ATOM    171  H1  DP9     2       4.100  30.170  41.140  1.00  0.00            
ATOM    172  H2  DP9     2       2.810  29.320  40.220  1.00  0.00            
ATOM    173  H3  DP9     2       2.510  30.360  41.680  1.00  0.00            
ATOM    174  H4  DP9     2       5.280  28.110  40.560  1.00  0.00            
ATOM    175  H5  DP9     2       4.070  28.010  37.320  1.00  0.00            
ATOM    176  H6  DP9     2       5.480  27.760  35.370  1.00  0.00            
ATOM    177  H7  DP9     2       7.940  27.190  35.790  1.00  0.00            
ATOM    178  H8  DP9     2       8.710  26.760  38.050  1.00  0.00            
ATOM    179  H9  DP9     2       2.190  25.030  40.710  1.00  0.00            
ATOM    180  H10 DP9     2      -0.670  25.610  42.710  1.00  0.00            
ATOM    181  H11 DP9     2      -2.020  26.410  44.610  1.00  0.00            
ATOM    182  H12 DP9     2      -1.110  28.290  46.060  1.00  0.00            
ATOM    183  H13 DP9     2       1.310  29.040  45.750  1.00  0.00            
TER
ENDMDL
MODEL        1
ATOM      1  C1  BCD     1      33.360  31.500  28.670  1.00  0.00            
ATOM      2  O1  BCD     1      34.160  30.320  28.690  1.00  0.00            
ATOM      3  C2  BCD     1      31.910  31.240  29.180  1.00  0.00            
ATOM      4  O2  BCD     1      32.010  30.610  30.450  1.00  0.00            
ATOM      5  C3  BCD     1      31.060  30.420  28.220  1.00  0.00            
ATOM      6  O3  BCD     1      29.740  30.190  28.660  1.00  0.00            
ATOM      7  C4  BCD     1      31.170  30.830  26.740  1.00  0.00            
ATOM      8  C5  BCD     1      32.700  30.940  26.380  1.00  0.00            
ATOM      9  O4  BCD     1      33.270  31.910  27.290  1.00  0.00            
ATOM     10  C6  BCD     1      32.950  31.330  24.870  1.00  0.00            
ATOM     11  O5  BCD     1      32.100  32.470  24.610  1.00  0.00            
ATOM     12  H1  BCD     1      33.870  32.220  29.320  1.00  0.00            
ATOM     13  H2  BCD     1      31.430  32.230  29.230  1.00  0.00            
ATOM     14  H3  BCD     1      31.130  30.470  30.800  1.00  0.00            
ATOM     15  H4  BCD     1      31.520  29.420  28.220  1.00  0.00            
ATOM     16  H5  BCD     1      29.690  29.940  29.580  1.00  0.00            
ATOM     17  H6  BCD     1      30.590  31.760  26.620  1.00  0.00            
ATOM     18  H7  BCD     1      33.110  29.930  26.490  1.00  0.00            
ATOM     19  H8  BCD     1      33.990  31.490  24.560  1.00  0.00            
ATOM     20  H9  BCD     1      32.580  30.490  24.260  1.00  0.00            
ATOM     21  H10 BCD     1      31.930  32.560  23.670  1.00  0.00            
ATOM     22  C7  BCD     1      37.770  28.890  29.720  1.00  0.00            
ATOM     23  O6  BCD     1      37.480  27.560  29.210  1.00  0.00            
ATOM     24  C8  BCD     1      36.880  29.260  30.880  1.00  0.00            
ATOM     25  O7  BCD     1      37.080  28.370  31.870  1.00  0.00            
ATOM     26  C9  BCD     1      35.400  29.430  30.400  1.00  0.00            
ATOM     27  O8  BCD     1      34.470  29.860  31.360  1.00  0.00            
ATOM     28  C10 BCD     1      35.450  30.440  29.290  1.00  0.00            
ATOM     29  C11 BCD     1      36.380  29.980  28.170  1.00  0.00            
ATOM     30  O9  BCD     1      37.690  29.860  28.680  1.00  0.00            
ATOM     31  C12 BCD     1      36.490  30.970  27.080  1.00  0.00            
ATOM     32  O10 BCD     1      36.680  32.290  27.590  1.00  0.00            
ATOM     33  H11 BCD     1      38.830  28.940  29.980  1.00  0.00            
ATOM     34  H12 BCD     1      37.200  30.230  31.270  1.00  0.00            
ATOM     35  H13 BCD     1      36.370  28.620  32.460  1.00  0.00            
ATOM     36  H14 BCD     1      35.090  28.430  30.080  1.00  0.00            
ATOM     37  H15 BCD     1      33.670  30.120  30.900  1.00  0.00            
ATOM     38  H16 BCD     1      35.640  31.450  29.680  1.00  0.00            
ATOM     39  H17 BCD     1      36.150  29.000  27.740  1.00  0.00            
ATOM     40  H18 BCD     1      37.320  30.690  26.420  1.00  0.00            
ATOM     41  H19 BCD     1      35.600  30.860  26.450  1.00  0.00            
ATOM     42  H20 BCD     1      35.860  32.780  27.480  1.00  0.00            
ATOM     43  C13 BCD     1      39.280  23.940  28.980  1.00  0.00            
ATOM     44  O11 BCD     1      38.010  23.360  29.210  1.00  0.00            
ATOM     45  C14 BCD     1      39.690  24.630  30.200  1.00  0.00            
ATOM     46  O12 BCD     1      39.680  23.730  31.280  1.00  0.00            
ATOM     47  C15 BCD     1      38.800  25.890  30.410  1.00  0.00            
ATOM     48  O13 BCD     1      39.150  26.680  31.580  1.00  0.00            
ATOM     49  C16 BCD     1      38.610  26.710  29.090  1.00  0.00            
ATOM     50  C17 BCD     1      38.450  25.860  27.840  1.00  0.00            
ATOM     51  O14 BCD     1      39.370  24.820  27.900  1.00  0.00            
ATOM     52  C18 BCD     1      38.600  26.630  26.510  1.00  0.00            
ATOM     53  O15 BCD     1      39.860  27.400  26.520  1.00  0.00            
ATOM     54  H21 BCD     1      40.060  23.200  28.780  1.00  0.00            
ATOM     55  H22 BCD     1      40.720  25.010  30.180  1.00  0.00            
ATOM     56  H23 BCD     1      38.890  23.180  31.250  1.00  0.00            
ATOM     57  H24 BCD     1      37.860  25.410  30.710  1.00  0.00            
ATOM     58  H25 BCD     1      38.510  27.400  31.640  1.00  0.00            
ATOM     59  H26 BCD     1      39.490  27.340  28.880  1.00  0.00            
ATOM     60  H27 BCD     1      37.440  25.460  27.890  1.00  0.00            
ATOM     61  H28 BCD     1      38.660  25.970  25.630  1.00  0.00            
ATOM     62  H29 BCD     1      37.710  27.250  26.380  1.00  0.00            
ATOM     63  H30 BCD     1      40.540  26.770  26.750  1.00  0.00            
ATOM     64  C19 BCD     1      35.740  20.040  29.440  1.00  0.00            
ATOM     65  O16 BCD     1      34.750  21.020  29.210  1.00  0.00            
ATOM     66  C20 BCD     1      36.490  20.470  30.730  1.00  0.00            
ATOM     67  O17 BCD     1      35.650  20.340  31.840  1.00  0.00            
ATOM     68  C21 BCD     1      37.010  21.800  30.670  1.00  0.00            
ATOM     69  O18 BCD     1      37.570  22.260  31.900  1.00  0.00            
ATOM     70  C22 BCD     1      37.950  21.980  29.500  1.00  0.00            
ATOM     71  C23 BCD     1      37.370  21.260  28.240  1.00  0.00            
ATOM     72  O19 BCD     1      36.740  19.940  28.460  1.00  0.00            
ATOM     73  C24 BCD     1      38.170  21.240  26.970  1.00  0.00            
ATOM     74  O20 BCD     1      39.370  20.520  27.140  1.00  0.00            
ATOM     75  H31 BCD     1      35.290  19.050  29.540  1.00  0.00            
ATOM     76  H32 BCD     1      37.350  19.810  30.870  1.00  0.00            
ATOM     77  H33 BCD     1      34.880  20.890  31.680  1.00  0.00            
ATOM     78  H34 BCD     1      36.210  22.510  30.440  1.00  0.00            
ATOM     79  H35 BCD     1      36.850  22.410  32.520  1.00  0.00            
ATOM     80  H36 BCD     1      38.970  21.640  29.710  1.00  0.00            
ATOM     81  H37 BCD     1      36.530  21.900  27.940  1.00  0.00            
ATOM     82  H38 BCD     1      37.620  20.780  26.150  1.00  0.00            
ATOM     83  H39 BCD     1      38.510  22.270  26.790  1.00  0.00            
ATOM     84  H40 BCD     1      39.960  20.920  26.490  1.00  0.00            
ATOM     85  C25 BCD     1      30.650  21.150  28.490  1.00  0.00            
ATOM     86  O21 BCD     1      30.570  22.430  27.870  1.00  0.00            
ATOM     87  C26 BCD     1      31.060  21.230  29.910  1.00  0.00            
ATOM     88  O22 BCD     1      30.320  22.210  30.590  1.00  0.00            
ATOM     89  C27 BCD     1      32.560  21.490  30.070  1.00  0.00            
ATOM     90  O23 BCD     1      32.990  21.240  31.450  1.00  0.00            
ATOM     91  C28 BCD     1      33.390  20.540  29.200  1.00  0.00            
ATOM     92  C29 BCD     1      32.890  20.610  27.780  1.00  0.00            
ATOM     93  O24 BCD     1      31.470  20.330  27.790  1.00  0.00            
ATOM     94  C30 BCD     1      33.700  19.710  26.870  1.00  0.00            
ATOM     95  O25 BCD     1      33.330  19.850  25.470  1.00  0.00            
ATOM     96  H41 BCD     1      29.600  20.870  28.480  1.00  0.00            
ATOM     97  H42 BCD     1      30.900  20.230  30.340  1.00  0.00            
ATOM     98  H43 BCD     1      30.570  23.050  30.190  1.00  0.00            
ATOM     99  H44 BCD     1      32.830  22.490  29.720  1.00  0.00            
ATOM    100  H45 BCD     1      32.560  20.410  31.660  1.00  0.00            
ATOM    101  H46 BCD     1      33.280  19.510  29.570  1.00  0.00            
ATOM    102  H47 BCD     1      33.030  21.630  27.420  1.00  0.00            
ATOM    103  H48 BCD     1      34.760  19.970  26.880  1.00  0.00            
ATOM    104  H49 BCD     1      33.480  18.680  27.160  1.00  0.00            
ATOM    105  H50 BCD     1      32.420  20.140  25.400  1.00  0.00            
ATOM    106  C31 BCD     1      28.190  24.820  25.460  1.00  0.00            
ATOM    107  O26 BCD     1      28.890  25.910  25.930  1.00  0.00            
ATOM    108  C32 BCD     1      27.560  24.190  26.650  1.00  0.00            
ATOM    109  O27 BCD     1      26.680  25.180  27.230  1.00  0.00            
ATOM    110  C33 BCD     1      28.500  23.460  27.620  1.00  0.00            
ATOM    111  C34 BCD     1      29.580  22.630  26.890  1.00  0.00            
ATOM    112  C35 BCD     1      30.180  23.470  25.810  1.00  0.00            
ATOM    113  O28 BCD     1      29.150  23.870  24.860  1.00  0.00            
ATOM    114  C36 BCD     1      31.190  22.680  25.040  1.00  0.00            
ATOM    115  O29 BCD     1      30.690  21.380  24.560  1.00  0.00            
ATOM    116  O30 BCD     1      27.790  22.700  28.650  1.00  0.00            
ATOM    117  H51 BCD     1      27.470  25.000  24.650  1.00  0.00            
ATOM    118  H52 BCD     1      26.850  23.480  26.200  1.00  0.00            
ATOM    119  H53 BCD     1      25.990  24.770  27.750  1.00  0.00            
ATOM    120  H54 BCD     1      28.970  24.320  28.110  1.00  0.00            
ATOM    121  H55 BCD     1      27.120  23.260  29.050  1.00  0.00            
ATOM    122  H56 BCD     1      29.140  21.720  26.450  1.00  0.00            
ATOM    123  H57 BCD     1      30.730  24.300  26.240  1.00  0.00            
ATOM    124  H58 BCD     1      31.590  23.310  24.240  1.00  0.00            
ATOM    125  H59 BCD     1      32.110  22.560  25.630  1.00  0.00            
ATOM    126  H60 BCD     1      30.540  21.500  23.620  1.00  0.00            
ATOM    127  C37 BCD     1      29.760  29.850  24.950  1.00  0.00            
ATOM    128  O31 BCD     1      30.770  29.690  26.030  1.00  0.00            
ATOM    129  C38 BCD     1      28.410  29.620  25.580  1.00  0.00            
ATOM    130  O32 BCD     1      28.140  30.580  26.550  1.00  0.00            
ATOM    131  C39 BCD     1      28.400  28.190  26.210  1.00  0.00            
ATOM    132  O33 BCD     1      27.100  27.880  26.740  1.00  0.00            
ATOM    133  C40 BCD     1      28.720  27.140  25.130  1.00  0.00            
ATOM    134  C41 BCD     1      29.980  27.510  24.340  1.00  0.00            
ATOM    135  O34 BCD     1      29.890  28.860  23.960  1.00  0.00            
ATOM    136  C42 BCD     1      30.040  26.700  23.070  1.00  0.00            
ATOM    137  O35 BCD     1      31.000  27.170  22.070  1.00  0.00            
ATOM    138  H61 BCD     1      29.900  30.820  24.450  1.00  0.00            
ATOM    139  H62 BCD     1      27.650  29.550  24.790  1.00  0.00            
ATOM    140  H63 BCD     1      28.720  30.460  27.300  1.00  0.00            
ATOM    141  H64 BCD     1      29.080  28.120  27.070  1.00  0.00            
ATOM    142  H65 BCD     1      27.050  27.000  27.130  1.00  0.00            
ATOM    143  H66 BCD     1      27.900  27.060  24.400  1.00  0.00            
ATOM    144  H67 BCD     1      30.860  27.350  24.970  1.00  0.00            
ATOM    145  H68 BCD     1      30.450  25.760  23.460  1.00  0.00            
ATOM    146  H69 BCD     1      29.090  26.520  22.550  1.00  0.00            
ATOM    147  H70 BCD     1      30.780  28.100  22.050  1.00  0.00            
ATOM    148  C1  DP9     2      32.550  27.110  27.240  1.00  0.00            
ATOM    149  N1  DP9     2      32.540  25.940  28.150  1.00  0.00            
ATOM    150  C2  DP9     2      33.770  25.440  28.530  1.00  0.00            
ATOM    151  C3  DP9     2      34.470  24.660  27.440  1.00  0.00            
ATOM    152  O1  DP9     2      35.480  24.080  27.690  1.00  0.00            
ATOM    153  N2  DP9     2      33.920  24.490  26.230  1.00  0.00            
ATOM    154  C4  DP9     2      34.580  24.050  25.060  1.00  0.00            
ATOM    155  C5  DP9     2      35.360  22.860  25.050  1.00  0.00            
ATOM    156  C6  DP9     2      35.830  22.370  23.860  1.00  0.00            
ATOM    157  C7  DP9     2      35.590  23.130  22.730  1.00  0.00            
ATOM    158  C8  DP9     2      34.660  24.200  22.820  1.00  0.00            
ATOM    159  N3  DP9     2      34.190  24.730  23.980  1.00  0.00            
ATOM    160  C9  DP9     2      34.270  25.610  29.830  1.00  0.00            
ATOM    161  O2  DP9     2      35.470  25.110  30.180  1.00  0.00            
ATOM    162  C10 DP9     2      33.600  26.260  30.980  1.00  0.00            
ATOM    163  C11 DP9     2      34.270  26.500  32.210  1.00  0.00            
ATOM    164  C12 DP9     2      33.570  27.150  33.250  1.00  0.00            
ATOM    165  C13 DP9     2      32.280  27.660  33.030  1.00  0.00            
ATOM    166  C14 DP9     2      31.600  27.300  31.870  1.00  0.00            
ATOM    167  C15 DP9     2      32.260  26.620  30.860  1.00  0.00            
ATOM    168  S1  DP9     2      31.380  26.030  29.430  1.00  0.00            
ATOM    169  O3  DP9     2      30.320  26.980  29.030  1.00  0.00            
ATOM    170  O4  DP9     2      30.990  24.590  29.730  1.00  0.00            
ATOM    171  H1  DP9     2      31.560  27.580  27.160  1.00  0.00            
ATOM    172  H2  DP9     2      33.210  27.840  27.720  1.00  0.00            
ATOM    173  H3  DP9     2      33.010  26.850  26.270  1.00  0.00            
ATOM    174  H4  DP9     2      33.120  25.070  26.000  1.00  0.00            
ATOM    175  H5  DP9     2      35.590  22.350  25.980  1.00  0.00            
ATOM    176  H6  DP9     2      36.390  21.460  23.660  1.00  0.00            
ATOM    177  H7  DP9     2      35.730  22.620  21.780  1.00  0.00            
ATOM    178  H8  DP9     2      34.360  24.750  21.930  1.00  0.00            
ATOM    179  H9  DP9     2      35.830  24.820  29.320  1.00  0.00            
ATOM    180  H10 DP9     2      35.340  26.350  32.390  1.00  0.00            
ATOM    181  H11 DP9     2      34.110  27.470  34.140  1.00  0.00            
ATOM    182  H12 DP9     2      31.770  28.180  33.840  1.00  0.00            
ATOM    183  H13 DP9     2      30.540  27.550  31.750  1.00  0.00            
TER
ENDMDL
MODEL        1
ATOM      1  C1  BCD     1      32.700  25.640  33.330  1.00  0.00            
ATOM      2  O1  BCD     1      32.460  24.400  32.760  1.00  0.00            
ATOM      3  C2  BCD     1      32.320  25.610  34.840  1.00  0.00            
ATOM      4  O2  BCD     1      32.760  24.410  35.500  1.00  0.00            
ATOM      5  C3  BCD     1      30.800  25.730  35.050  1.00  0.00            
ATOM      6  O3  BCD     1      30.420  25.770  36.380  1.00  0.00            
ATOM      7  C4  BCD     1      30.140  26.780  34.250  1.00  0.00            
ATOM      8  C5  BCD     1      30.550  26.660  32.800  1.00  0.00            
ATOM      9  O4  BCD     1      32.030  26.690  32.640  1.00  0.00            
ATOM     10  C6  BCD     1      29.960  27.670  31.840  1.00  0.00            
ATOM     11  O5  BCD     1      30.490  28.930  31.920  1.00  0.00            
ATOM     12  H1  BCD     1      33.800  25.740  33.360  1.00  0.00            
ATOM     13  H2  BCD     1      32.770  26.520  35.280  1.00  0.00            
ATOM     14  H3  BCD     1      32.970  23.790  34.790  1.00  0.00            
ATOM     15  H4  BCD     1      30.500  24.710  34.760  1.00  0.00            
ATOM     16  H5  BCD     1      30.450  24.870  36.720  1.00  0.00            
ATOM     17  H6  BCD     1      30.410  27.790  34.580  1.00  0.00            
ATOM     18  H7  BCD     1      30.060  25.750  32.430  1.00  0.00            
ATOM     19  H8  BCD     1      30.220  27.260  30.860  1.00  0.00            
ATOM     20  H9  BCD     1      28.880  27.740  32.070  1.00  0.00            
ATOM     21  H10 BCD     1      30.350  29.290  31.040  1.00  0.00            
ATOM     22  C7  BCD     1      33.870  21.370  30.400  1.00  0.00            
ATOM     23  O6  BCD     1      32.690  20.690  30.830  1.00  0.00            
ATOM     24  C8  BCD     1      34.750  21.680  31.630  1.00  0.00            
ATOM     25  O7  BCD     1      35.070  20.400  32.180  1.00  0.00            
ATOM     26  C9  BCD     1      33.910  22.470  32.590  1.00  0.00            
ATOM     27  O8  BCD     1      34.580  22.750  33.830  1.00  0.00            
ATOM     28  C10 BCD     1      33.500  23.790  31.940  1.00  0.00            
ATOM     29  C11 BCD     1      32.890  23.630  30.570  1.00  0.00            
ATOM     30  O9  BCD     1      33.530  22.640  29.730  1.00  0.00            
ATOM     31  C12 BCD     1      32.810  24.900  29.820  1.00  0.00            
ATOM     32  O10 BCD     1      34.070  25.450  29.590  1.00  0.00            
ATOM     33  H11 BCD     1      34.360  20.710  29.680  1.00  0.00            
ATOM     34  H12 BCD     1      35.640  22.210  31.260  1.00  0.00            
ATOM     35  H13 BCD     1      35.680  20.570  32.910  1.00  0.00            
ATOM     36  H14 BCD     1      32.980  21.910  32.710  1.00  0.00            
ATOM     37  H15 BCD     1      34.640  21.960  34.360  1.00  0.00            
ATOM     38  H16 BCD     1      34.470  24.300  31.870  1.00  0.00            
ATOM     39  H17 BCD     1      31.850  23.300  30.720  1.00  0.00            
ATOM     40  H18 BCD     1      32.320  24.730  28.850  1.00  0.00            
ATOM     41  H19 BCD     1      32.100  25.550  30.340  1.00  0.00            
ATOM     42  H20 BCD     1      34.680  24.760  29.320  1.00  0.00            
ATOM     43  C13 BCD     1      30.270  17.500  30.170  1.00  0.00            
ATOM     44  O11 BCD     1      29.420  18.010  31.150  1.00  0.00            
ATOM     45  C14 BCD     1      31.660  17.130  30.620  1.00  0.00            
ATOM     46  O12 BCD     1      31.610  16.080  31.590  1.00  0.00            
ATOM     47  C15 BCD     1      32.330  18.390  31.140  1.00  0.00            
ATOM     48  O13 BCD     1      33.670  18.220  31.640  1.00  0.00            
ATOM     49  C16 BCD     1      32.410  19.470  30.080  1.00  0.00            
ATOM     50  C17 BCD     1      31.060  19.640  29.470  1.00  0.00            
ATOM     51  O14 BCD     1      30.500  18.420  29.080  1.00  0.00            
ATOM     52  C18 BCD     1      31.200  20.530  28.280  1.00  0.00            
ATOM     53  O15 BCD     1      29.960  20.730  27.650  1.00  0.00            
ATOM     54  H21 BCD     1      29.810  16.610  29.720  1.00  0.00            
ATOM     55  H22 BCD     1      32.180  16.700  29.760  1.00  0.00            
ATOM     56  H23 BCD     1      31.730  15.270  31.080  1.00  0.00            
ATOM     57  H24 BCD     1      31.730  18.790  31.960  1.00  0.00            
ATOM     58  H25 BCD     1      34.040  19.090  31.840  1.00  0.00            
ATOM     59  H26 BCD     1      33.170  19.260  29.320  1.00  0.00            
ATOM     60  H27 BCD     1      30.310  20.080  30.140  1.00  0.00            
ATOM     61  H28 BCD     1      31.500  21.550  28.550  1.00  0.00            
ATOM     62  H29 BCD     1      31.800  20.130  27.450  1.00  0.00            
ATOM     63  H30 BCD     1      29.440  19.940  27.810  1.00  0.00            
ATOM     64  C19 BCD     1      26.420  16.990  33.910  1.00  0.00            
ATOM     65  O16 BCD     1      26.200  18.350  34.300  1.00  0.00            
ATOM     66  C20 BCD     1      27.890  16.550  34.250  1.00  0.00            
ATOM     67  O17 BCD     1      28.310  16.950  35.540  1.00  0.00            
ATOM     68  C21 BCD     1      28.930  17.340  33.400  1.00  0.00            
ATOM     69  O18 BCD     1      30.340  17.180  33.770  1.00  0.00            
ATOM     70  C22 BCD     1      28.710  17.040  31.900  1.00  0.00            
ATOM     71  C23 BCD     1      27.210  17.290  31.630  1.00  0.00            
ATOM     72  O19 BCD     1      26.240  16.760  32.540  1.00  0.00            
ATOM     73  C24 BCD     1      26.740  16.940  30.160  1.00  0.00            
ATOM     74  O20 BCD     1      26.780  15.520  30.050  1.00  0.00            
ATOM     75  H31 BCD     1      25.760  16.360  34.520  1.00  0.00            
ATOM     76  H32 BCD     1      28.050  15.480  34.080  1.00  0.00            
ATOM     77  H33 BCD     1      29.260  16.910  35.390  1.00  0.00            
ATOM     78  H34 BCD     1      28.720  18.410  33.560  1.00  0.00            
ATOM     79  H35 BCD     1      30.700  16.880  32.940  1.00  0.00            
ATOM     80  H36 BCD     1      29.020  15.990  31.800  1.00  0.00            
ATOM     81  H37 BCD     1      27.210  18.380  31.770  1.00  0.00            
ATOM     82  H38 BCD     1      25.780  17.410  29.890  1.00  0.00            
ATOM     83  H39 BCD     1      27.420  17.450  29.470  1.00  0.00            
ATOM     84  H40 BCD     1      26.220  15.130  30.730  1.00  0.00            
ATOM     85  C25 BCD     1      23.220  20.490  36.300  1.00  0.00            
ATOM     86  O21 BCD     1      23.690  21.740  35.760  1.00  0.00            
ATOM     87  C26 BCD     1      24.270  19.800  37.140  1.00  0.00            
ATOM     88  O22 BCD     1      24.680  20.650  38.200  1.00  0.00            
ATOM     89  C27 BCD     1      25.480  19.250  36.390  1.00  0.00            
ATOM     90  O23 BCD     1      26.240  18.290  37.100  1.00  0.00            
ATOM     91  C28 BCD     1      25.040  18.570  35.090  1.00  0.00            
ATOM     92  C29 BCD     1      23.960  19.370  34.300  1.00  0.00            
ATOM     93  O24 BCD     1      22.910  19.710  35.190  1.00  0.00            
ATOM     94  C30 BCD     1      23.310  18.470  33.330  1.00  0.00            
ATOM     95  O25 BCD     1      22.420  19.180  32.440  1.00  0.00            
ATOM     96  H41 BCD     1      22.240  20.600  36.770  1.00  0.00            
ATOM     97  H42 BCD     1      23.650  18.980  37.530  1.00  0.00            
ATOM     98  H43 BCD     1      25.250  20.080  38.720  1.00  0.00            
ATOM     99  H44 BCD     1      26.090  20.120  36.100  1.00  0.00            
ATOM    100  H45 BCD     1      26.820  17.920  36.430  1.00  0.00            
ATOM    101  H46 BCD     1      24.540  17.650  35.420  1.00  0.00            
ATOM    102  H47 BCD     1      24.380  20.300  33.900  1.00  0.00            
ATOM    103  H48 BCD     1      24.060  17.970  32.700  1.00  0.00            
ATOM    104  H49 BCD     1      22.800  17.720  33.940  1.00  0.00            
ATOM    105  H50 BCD     1      22.620  18.760  31.590  1.00  0.00            
ATOM    106  C31 BCD     1      23.300  25.590  35.730  1.00  0.00            
ATOM    107  O26 BCD     1      24.710  25.590  35.550  1.00  0.00            
ATOM    108  C32 BCD     1      23.010  25.000  37.030  1.00  0.00            
ATOM    109  O27 BCD     1      23.660  25.780  38.060  1.00  0.00            
ATOM    110  C33 BCD     1      23.410  23.550  37.110  1.00  0.00            
ATOM    111  C34 BCD     1      22.850  22.870  35.850  1.00  0.00            
ATOM    112  C35 BCD     1      22.960  23.590  34.540  1.00  0.00            
ATOM    113  O28 BCD     1      22.580  24.910  34.700  1.00  0.00            
ATOM    114  C36 BCD     1      22.200  22.930  33.390  1.00  0.00            
ATOM    115  O29 BCD     1      20.790  22.700  33.540  1.00  0.00            
ATOM    116  O30 BCD     1      23.030  22.860  38.300  1.00  0.00            
ATOM    117  H51 BCD     1      22.930  26.620  35.750  1.00  0.00            
ATOM    118  H52 BCD     1      21.950  25.060  37.320  1.00  0.00            
ATOM    119  H53 BCD     1      23.120  25.630  38.850  1.00  0.00            
ATOM    120  H54 BCD     1      24.500  23.570  37.010  1.00  0.00            
ATOM    121  H55 BCD     1      23.600  22.100  38.430  1.00  0.00            
ATOM    122  H56 BCD     1      21.810  22.560  36.000  1.00  0.00            
ATOM    123  H57 BCD     1      23.980  23.640  34.140  1.00  0.00            
ATOM    124  H58 BCD     1      22.410  23.480  32.460  1.00  0.00            
ATOM    125  H59 BCD     1      22.670  21.940  33.260  1.00  0.00            
ATOM    126  H60 BCD     1      20.450  22.360  32.710  1.00  0.00            
ATOM    127  C37 BCD     1      27.980  27.880  34.630  1.00  0.00            
ATOM    128  O31 BCD     1      28.690  26.670  34.310  1.00  0.00            
ATOM    129  C38 BCD     1      27.610  27.840  36.090  1.00  0.00            
ATOM    130  O32 BCD     1      28.790  27.860  36.880  1.00  0.00            
ATOM    131  C39 BCD     1      26.640  26.710  36.270  1.00  0.00            
ATOM    132  O33 BCD     1      26.230  26.710  37.680  1.00  0.00            
ATOM    133  C40 BCD     1      25.460  26.770  35.340  1.00  0.00            
ATOM    134  C41 BCD     1      25.970  26.900  33.870  1.00  0.00            
ATOM    135  O34 BCD     1      26.850  28.040  33.800  1.00  0.00            
ATOM    136  C42 BCD     1      24.770  27.140  33.020  1.00  0.00            
ATOM    137  O35 BCD     1      24.960  26.810  31.660  1.00  0.00            
ATOM    138  H61 BCD     1      28.670  28.720  34.560  1.00  0.00            
ATOM    139  H62 BCD     1      27.050  28.770  36.280  1.00  0.00            
ATOM    140  H63 BCD     1      29.240  27.030  36.730  1.00  0.00            
ATOM    141  H64 BCD     1      27.230  25.800  36.110  1.00  0.00            
ATOM    142  H65 BCD     1      25.400  26.220  37.760  1.00  0.00            
ATOM    143  H66 BCD     1      24.810  27.650  35.450  1.00  0.00            
ATOM    144  H67 BCD     1      26.500  26.000  33.520  1.00  0.00            
ATOM    145  H68 BCD     1      23.870  26.690  33.460  1.00  0.00            
ATOM    146  H69 BCD     1      24.530  28.210  33.080  1.00  0.00            
ATOM    147  H70 BCD     1      24.040  26.840  31.370  1.00  0.00            
ATOM    148  C1  DP9     2      29.950  21.800  32.680  1.00  0.00            
ATOM    149  N1  DP9     2      29.320  21.560  34.000  1.00  0.00            
ATOM    150  C2  DP9     2      28.040  22.100  34.350  1.00  0.00            
ATOM    151  C3  DP9     2      27.010  22.100  33.250  1.00  0.00            
ATOM    152  O1  DP9     2      26.210  23.000  33.120  1.00  0.00            
ATOM    153  N2  DP9     2      26.860  20.900  32.580  1.00  0.00            
ATOM    154  C4  DP9     2      26.280  20.770  31.250  1.00  0.00            
ATOM    155  C5  DP9     2      24.950  20.980  31.100  1.00  0.00            
ATOM    156  C6  DP9     2      24.390  21.010  29.820  1.00  0.00            
ATOM    157  C7  DP9     2      25.280  20.770  28.760  1.00  0.00            
ATOM    158  C8  DP9     2      26.660  20.570  29.020  1.00  0.00            
ATOM    159  N3  DP9     2      27.130  20.570  30.250  1.00  0.00            
ATOM    160  C9  DP9     2      27.800  22.490  35.600  1.00  0.00            
ATOM    161  O2  DP9     2      26.590  22.900  35.930  1.00  0.00            
ATOM    162  C10 DP9     2      28.770  22.650  36.730  1.00  0.00            
ATOM    163  C11 DP9     2      28.490  23.450  37.870  1.00  0.00            
ATOM    164  C12 DP9     2      29.510  23.750  38.850  1.00  0.00            
ATOM    165  C13 DP9     2      30.770  23.220  38.690  1.00  0.00            
ATOM    166  C14 DP9     2      31.050  22.450  37.570  1.00  0.00            
ATOM    167  C15 DP9     2      30.060  22.160  36.610  1.00  0.00            
ATOM    168  S1  DP9     2      30.330  20.970  35.250  1.00  0.00            
ATOM    169  O3  DP9     2      29.840  19.740  35.770  1.00  0.00            
ATOM    170  O4  DP9     2      31.760  21.080  34.920  1.00  0.00            
ATOM    171  H1  DP9     2      29.290  21.440  31.880  1.00  0.00            
ATOM    172  H2  DP9     2      30.220  22.860  32.640  1.00  0.00            
ATOM    173  H3  DP9     2      30.890  21.250  32.540  1.00  0.00            
ATOM    174  H4  DP9     2      27.520  20.180  32.860  1.00  0.00            
ATOM    175  H5  DP9     2      24.250  21.090  31.930  1.00  0.00            
ATOM    176  H6  DP9     2      23.360  21.280  29.590  1.00  0.00            
ATOM    177  H7  DP9     2      24.900  20.720  27.750  1.00  0.00            
ATOM    178  H8  DP9     2      27.330  20.180  28.270  1.00  0.00            
ATOM    179  H9  DP9     2      26.050  22.880  35.120  1.00  0.00            
ATOM    180  H10 DP9     2      27.500  23.870  38.010  1.00  0.00            
ATOM    181  H11 DP9     2      29.210  24.320  39.730  1.00  0.00            
ATOM    182  H12 DP9     2      31.530  23.380  39.450  1.00  0.00            
ATOM    183  H13 DP9     2      32.080  22.140  37.410  1.00  0.00            
TER
ENDMDL
MODEL        1
ATOM      1  C1  BCD     1       9.860  13.840  38.490  1.00  0.00            
ATOM      2  O1  BCD     1       8.790  14.660  38.850  1.00  0.00            
ATOM      3  C2  BCD     1      11.180  14.360  39.160  1.00  0.00            
ATOM      4  O2  BCD     1      11.160  14.140  40.560  1.00  0.00            
ATOM      5  C3  BCD     1      11.320  15.810  38.750  1.00  0.00            
ATOM      6  O3  BCD     1      12.540  16.390  39.340  1.00  0.00            
ATOM      7  C4  BCD     1      11.360  15.830  37.140  1.00  0.00            
ATOM      8  C5  BCD     1      10.250  14.950  36.430  1.00  0.00            
ATOM      9  O4  BCD     1       9.980  13.710  37.140  1.00  0.00            
ATOM     10  C6  BCD     1      10.540  14.710  34.940  1.00  0.00            
ATOM     11  O5  BCD     1      11.680  13.860  34.700  1.00  0.00            
ATOM     12  H1  BCD     1       9.740  12.800  38.820  1.00  0.00            
ATOM     13  H2  BCD     1      11.930  13.740  38.660  1.00  0.00            
ATOM     14  H3  BCD     1      11.430  13.230  40.730  1.00  0.00            
ATOM     15  H4  BCD     1      10.430  16.410  39.000  1.00  0.00            
ATOM     16  H5  BCD     1      12.420  16.580  40.270  1.00  0.00            
ATOM     17  H6  BCD     1      12.340  15.460  36.820  1.00  0.00            
ATOM     18  H7  BCD     1       9.420  15.650  36.560  1.00  0.00            
ATOM     19  H8  BCD     1       9.640  14.200  34.560  1.00  0.00            
ATOM     20  H9  BCD     1      10.710  15.650  34.400  1.00  0.00            
ATOM     21  H10 BCD     1      12.000  13.990  33.800  1.00  0.00            
ATOM     22  C7  BCD     1       4.970  14.470  40.080  1.00  0.00            
ATOM     23  O6  BCD     1       4.740  15.220  38.890  1.00  0.00            
ATOM     24  C8  BCD     1       5.890  15.160  41.090  1.00  0.00            
ATOM     25  O7  BCD     1       5.360  16.510  41.490  1.00  0.00            
ATOM     26  C9  BCD     1       7.270  15.400  40.410  1.00  0.00            
ATOM     27  O8  BCD     1       8.230  15.940  41.380  1.00  0.00            
ATOM     28  C10 BCD     1       7.820  14.130  39.710  1.00  0.00            
ATOM     29  C11 BCD     1       6.770  13.340  38.910  1.00  0.00            
ATOM     30  O9  BCD     1       5.520  13.260  39.680  1.00  0.00            
ATOM     31  C12 BCD     1       7.100  12.000  38.490  1.00  0.00            
ATOM     32  O10 BCD     1       7.360  11.160  39.550  1.00  0.00            
ATOM     33  H11 BCD     1       4.010  14.350  40.590  1.00  0.00            
ATOM     34  H12 BCD     1       6.010  14.480  41.950  1.00  0.00            
ATOM     35  H13 BCD     1       6.060  17.090  41.810  1.00  0.00            
ATOM     36  H14 BCD     1       7.160  16.160  39.620  1.00  0.00            
ATOM     37  H15 BCD     1       8.560  15.200  41.900  1.00  0.00            
ATOM     38  H16 BCD     1       8.200  13.500  40.530  1.00  0.00            
ATOM     39  H17 BCD     1       6.610  13.860  37.960  1.00  0.00            
ATOM     40  H18 BCD     1       6.330  11.610  37.810  1.00  0.00            
ATOM     41  H19 BCD     1       7.980  11.960  37.830  1.00  0.00            
ATOM     42  H20 BCD     1       6.520  10.970  39.990  1.00  0.00            
ATOM     43  C13 BCD     1       1.330  16.560  36.810  1.00  0.00            
ATOM     44  O11 BCD     1       2.240  17.550  36.270  1.00  0.00            
ATOM     45  C14 BCD     1       1.290  16.700  38.270  1.00  0.00            
ATOM     46  O12 BCD     1       0.790  18.000  38.590  1.00  0.00            
ATOM     47  C15 BCD     1       2.660  16.490  38.950  1.00  0.00            
ATOM     48  O13 BCD     1       2.700  16.540  40.440  1.00  0.00            
ATOM     49  C16 BCD     1       3.340  15.230  38.500  1.00  0.00            
ATOM     50  C17 BCD     1       3.260  15.150  36.930  1.00  0.00            
ATOM     51  O14 BCD     1       1.850  15.260  36.450  1.00  0.00            
ATOM     52  C18 BCD     1       3.780  13.800  36.450  1.00  0.00            
ATOM     53  O15 BCD     1       2.960  12.700  36.860  1.00  0.00            
ATOM     54  H21 BCD     1       0.370  16.710  36.300  1.00  0.00            
ATOM     55  H22 BCD     1       0.590  15.990  38.730  1.00  0.00            
ATOM     56  H23 BCD     1       0.980  18.120  39.530  1.00  0.00            
ATOM     57  H24 BCD     1       3.310  17.300  38.600  1.00  0.00            
ATOM     58  H25 BCD     1       3.620  16.400  40.700  1.00  0.00            
ATOM     59  H26 BCD     1       2.910  14.300  38.890  1.00  0.00            
ATOM     60  H27 BCD     1       3.950  15.870  36.480  1.00  0.00            
ATOM     61  H28 BCD     1       3.810  13.900  35.350  1.00  0.00            
ATOM     62  H29 BCD     1       4.790  13.660  36.850  1.00  0.00            
ATOM     63  H30 BCD     1       2.390  12.550  36.100  1.00  0.00            
ATOM     64  C19 BCD     1       2.330  20.050  32.900  1.00  0.00            
ATOM     65  O16 BCD     1       3.750  20.000  32.890  1.00  0.00            
ATOM     66  C20 BCD     1       1.690  20.650  34.170  1.00  0.00            
ATOM     67  O17 BCD     1       1.990  21.980  34.450  1.00  0.00            
ATOM     68  C21 BCD     1       2.140  19.780  35.340  1.00  0.00            
ATOM     69  O18 BCD     1       1.610  20.270  36.570  1.00  0.00            
ATOM     70  C22 BCD     1       1.720  18.380  35.220  1.00  0.00            
ATOM     71  C23 BCD     1       2.180  17.800  33.860  1.00  0.00            
ATOM     72  O19 BCD     1       1.780  18.750  32.780  1.00  0.00            
ATOM     73  C24 BCD     1       1.630  16.400  33.590  1.00  0.00            
ATOM     74  O20 BCD     1       0.280  16.310  33.680  1.00  0.00            
ATOM     75  H31 BCD     1       1.850  20.640  32.110  1.00  0.00            
ATOM     76  H32 BCD     1       0.610  20.540  34.030  1.00  0.00            
ATOM     77  H33 BCD     1       1.720  22.040  35.370  1.00  0.00            
ATOM     78  H34 BCD     1       3.230  19.730  35.310  1.00  0.00            
ATOM     79  H35 BCD     1       1.500  19.460  37.090  1.00  0.00            
ATOM     80  H36 BCD     1       0.620  18.350  35.150  1.00  0.00            
ATOM     81  H37 BCD     1       3.280  17.710  33.910  1.00  0.00            
ATOM     82  H38 BCD     1       1.980  16.100  32.600  1.00  0.00            
ATOM     83  H39 BCD     1       2.130  15.600  34.160  1.00  0.00            
ATOM     84  H40 BCD     1      -0.140  17.030  33.210  1.00  0.00            
ATOM     85  C25 BCD     1       6.640  22.180  30.760  1.00  0.00            
ATOM     86  O21 BCD     1       7.270  21.960  32.010  1.00  0.00            
ATOM     87  C26 BCD     1       5.320  22.990  31.020  1.00  0.00            
ATOM     88  O22 BCD     1       5.600  24.290  31.430  1.00  0.00            
ATOM     89  C27 BCD     1       4.460  22.270  32.080  1.00  0.00            
ATOM     90  O23 BCD     1       3.270  23.020  32.250  1.00  0.00            
ATOM     91  C28 BCD     1       4.240  20.780  31.750  1.00  0.00            
ATOM     92  C29 BCD     1       5.520  20.060  31.260  1.00  0.00            
ATOM     93  O24 BCD     1       6.140  20.920  30.300  1.00  0.00            
ATOM     94  C30 BCD     1       5.190  18.660  30.630  1.00  0.00            
ATOM     95  O25 BCD     1       4.530  18.880  29.390  1.00  0.00            
ATOM     96  H41 BCD     1       7.280  22.610  29.980  1.00  0.00            
ATOM     97  H42 BCD     1       4.700  23.030  30.120  1.00  0.00            
ATOM     98  H43 BCD     1       4.780  24.620  31.790  1.00  0.00            
ATOM     99  H44 BCD     1       5.060  22.320  32.990  1.00  0.00            
ATOM    100  H45 BCD     1       2.850  22.720  33.060  1.00  0.00            
ATOM    101  H46 BCD     1       3.520  20.740  30.920  1.00  0.00            
ATOM    102  H47 BCD     1       6.200  19.760  32.060  1.00  0.00            
ATOM    103  H48 BCD     1       6.090  18.060  30.450  1.00  0.00            
ATOM    104  H49 BCD     1       4.660  18.050  31.360  1.00  0.00            
ATOM    105  H50 BCD     1       5.030  19.560  28.920  1.00  0.00            
ATOM    106  C31 BCD     1      11.120  21.780  33.370  1.00  0.00            
ATOM    107  O26 BCD     1      10.800  20.660  34.140  1.00  0.00            
ATOM    108  C32 BCD     1      10.370  23.000  33.840  1.00  0.00            
ATOM    109  O27 BCD     1      10.750  23.380  35.180  1.00  0.00            
ATOM    110  C33 BCD     1       8.900  22.770  33.580  1.00  0.00            
ATOM    111  C34 BCD     1       8.650  22.360  32.160  1.00  0.00            
ATOM    112  C35 BCD     1       9.570  21.210  31.700  1.00  0.00            
ATOM    113  O28 BCD     1      10.890  21.590  31.970  1.00  0.00            
ATOM    114  C36 BCD     1       9.420  20.940  30.180  1.00  0.00            
ATOM    115  O29 BCD     1       9.740  22.160  29.410  1.00  0.00            
ATOM    116  O30 BCD     1       8.190  24.000  33.870  1.00  0.00            
ATOM    117  H51 BCD     1      12.200  21.960  33.430  1.00  0.00            
ATOM    118  H52 BCD     1      10.750  23.750  33.140  1.00  0.00            
ATOM    119  H53 BCD     1      10.370  24.230  35.440  1.00  0.00            
ATOM    120  H54 BCD     1       8.550  21.940  34.210  1.00  0.00            
ATOM    121  H55 BCD     1       7.260  23.800  33.730  1.00  0.00            
ATOM    122  H56 BCD     1       8.810  23.250  31.530  1.00  0.00            
ATOM    123  H57 BCD     1       9.320  20.280  32.220  1.00  0.00            
ATOM    124  H58 BCD     1      10.230  20.320  29.790  1.00  0.00            
ATOM    125  H59 BCD     1       8.460  20.470  29.940  1.00  0.00            
ATOM    126  H60 BCD     1       9.090  22.100  28.710  1.00  0.00            
ATOM    127  C37 BCD     1      12.620  17.720  36.410  1.00  0.00            
ATOM    128  O31 BCD     1      11.300  17.150  36.750  1.00  0.00            
ATOM    129  C38 BCD     1      12.780  19.140  36.990  1.00  0.00            
ATOM    130  O32 BCD     1      12.330  19.060  38.400  1.00  0.00            
ATOM    131  C39 BCD     1      11.820  20.160  36.280  1.00  0.00            
ATOM    132  O33 BCD     1      12.010  21.500  36.700  1.00  0.00            
ATOM    133  C40 BCD     1      11.930  20.030  34.720  1.00  0.00            
ATOM    134  C41 BCD     1      11.900  18.540  34.280  1.00  0.00            
ATOM    135  O34 BCD     1      12.740  17.690  34.980  1.00  0.00            
ATOM    136  C42 BCD     1      12.120  18.320  32.820  1.00  0.00            
ATOM    137  O35 BCD     1      13.400  18.760  32.350  1.00  0.00            
ATOM    138  H61 BCD     1      13.460  17.150  36.830  1.00  0.00            
ATOM    139  H62 BCD     1      13.840  19.420  36.930  1.00  0.00            
ATOM    140  H63 BCD     1      12.750  18.250  38.700  1.00  0.00            
ATOM    141  H64 BCD     1      10.830  19.760  36.550  1.00  0.00            
ATOM    142  H65 BCD     1      11.430  22.050  36.160  1.00  0.00            
ATOM    143  H66 BCD     1      12.830  20.570  34.390  1.00  0.00            
ATOM    144  H67 BCD     1      10.860  18.190  34.400  1.00  0.00            
ATOM    145  H68 BCD     1      12.000  17.270  32.510  1.00  0.00            
ATOM    146  H69 BCD     1      11.350  18.890  32.280  1.00  0.00            
ATOM    147  H70 BCD     1      13.960  18.760  33.130  1.00  0.00            
ATOM    148  C1  DP9     2       8.520  18.120  37.800  1.00  0.00            
ATOM    149  N1  DP9     2       7.130  18.640  37.730  1.00  0.00            
ATOM    150  C2  DP9     2       6.570  19.120  36.570  1.00  0.00            
ATOM    151  C3  DP9     2       6.260  18.090  35.480  1.00  0.00            
ATOM    152  O1  DP9     2       5.790  18.420  34.420  1.00  0.00            
ATOM    153  N2  DP9     2       6.400  16.780  35.790  1.00  0.00            
ATOM    154  C4  DP9     2       6.440  15.700  34.980  1.00  0.00            
ATOM    155  C5  DP9     2       5.790  15.590  33.770  1.00  0.00            
ATOM    156  C6  DP9     2       5.890  14.410  33.100  1.00  0.00            
ATOM    157  C7  DP9     2       6.620  13.400  33.710  1.00  0.00            
ATOM    158  C8  DP9     2       7.210  13.600  34.970  1.00  0.00            
ATOM    159  N3  DP9     2       7.140  14.800  35.600  1.00  0.00            
ATOM    160  C9  DP9     2       6.540  20.500  36.340  1.00  0.00            
ATOM    161  O2  DP9     2       6.090  21.030  35.160  1.00  0.00            
ATOM    162  C10 DP9     2       6.950  21.500  37.450  1.00  0.00            
ATOM    163  C11 DP9     2       7.380  22.840  37.140  1.00  0.00            
ATOM    164  C12 DP9     2       7.690  23.650  38.220  1.00  0.00            
ATOM    165  C13 DP9     2       7.630  23.250  39.570  1.00  0.00            
ATOM    166  C14 DP9     2       7.130  21.960  39.820  1.00  0.00            
ATOM    167  C15 DP9     2       6.920  21.070  38.800  1.00  0.00            
ATOM    168  S1  DP9     2       6.460  19.340  39.210  1.00  0.00            
ATOM    169  O3  DP9     2       5.030  19.160  39.060  1.00  0.00            
ATOM    170  O4  DP9     2       7.220  18.860  40.360  1.00  0.00            
ATOM    171  H1  DP9     2       9.200  18.970  37.970  1.00  0.00            
ATOM    172  H2  DP9     2       8.550  17.470  38.680  1.00  0.00            
ATOM    173  H3  DP9     2       8.780  17.480  36.950  1.00  0.00            
ATOM    174  H4  DP9     2       6.770  16.590  36.720  1.00  0.00            
ATOM    175  H5  DP9     2       5.160  16.380  33.350  1.00  0.00            
ATOM    176  H6  DP9     2       5.320  14.160  32.210  1.00  0.00            
ATOM    177  H7  DP9     2       6.600  12.380  33.340  1.00  0.00            
ATOM    178  H8  DP9     2       7.610  12.720  35.460  1.00  0.00            
ATOM    179  H9  DP9     2       6.110  20.260  34.570  1.00  0.00            
ATOM    180  H10 DP9     2       7.440  23.240  36.130  1.00  0.00            
ATOM    181  H11 DP9     2       7.970  24.650  37.900  1.00  0.00            
ATOM    182  H12 DP9     2       7.860  23.960  40.370  1.00  0.00            
ATOM    183  H13 DP9     2       6.890  21.740  40.860  1.00  0.00            
TER
ENDMDL
MODEL        1
ATOM      1  C1  BCD     1      31.820  24.820  32.220  1.00  0.00            
ATOM      2  O1  BCD     1      32.080  23.420  32.150  1.00  0.00            
ATOM      3  C2  BCD     1      31.640  25.180  33.660  1.00  0.00            
ATOM      4  O2  BCD     1      32.690  24.670  34.510  1.00  0.00            
ATOM      5  C3  BCD     1      30.340  24.610  34.280  1.00  0.00            
ATOM      6  O3  BCD     1      30.130  25.100  35.630  1.00  0.00            
ATOM      7  C4  BCD     1      29.150  24.860  33.340  1.00  0.00            
ATOM      8  C5  BCD     1      29.490  24.480  31.920  1.00  0.00            
ATOM      9  O4  BCD     1      30.700  25.070  31.490  1.00  0.00            
ATOM     10  C6  BCD     1      28.340  24.670  30.880  1.00  0.00            
ATOM     11  O5  BCD     1      27.930  26.020  30.880  1.00  0.00            
ATOM     12  H1  BCD     1      32.610  25.420  31.770  1.00  0.00            
ATOM     13  H2  BCD     1      31.480  26.270  33.630  1.00  0.00            
ATOM     14  H3  BCD     1      33.130  24.020  33.950  1.00  0.00            
ATOM     15  H4  BCD     1      30.400  23.520  34.230  1.00  0.00            
ATOM     16  H5  BCD     1      30.580  24.530  36.260  1.00  0.00            
ATOM     17  H6  BCD     1      29.000  25.950  33.350  1.00  0.00            
ATOM     18  H7  BCD     1      29.690  23.400  31.930  1.00  0.00            
ATOM     19  H8  BCD     1      28.610  24.460  29.840  1.00  0.00            
ATOM     20  H9  BCD     1      27.480  24.060  31.180  1.00  0.00            
ATOM     21  H10 BCD     1      26.990  25.980  30.700  1.00  0.00            
ATOM     22  C7  BCD     1      34.550  20.560  30.860  1.00  0.00            
ATOM     23  O6  BCD     1      33.760  19.820  31.760  1.00  0.00            
ATOM     24  C8  BCD     1      35.360  21.730  31.510  1.00  0.00            
ATOM     25  O7  BCD     1      36.260  21.210  32.510  1.00  0.00            
ATOM     26  C9  BCD     1      34.290  22.490  32.260  1.00  0.00            
ATOM     27  O8  BCD     1      34.810  23.500  33.110  1.00  0.00            
ATOM     28  C10 BCD     1      33.250  23.050  31.330  1.00  0.00            
ATOM     29  C11 BCD     1      32.720  22.060  30.300  1.00  0.00            
ATOM     30  O9  BCD     1      33.780  21.240  29.830  1.00  0.00            
ATOM     31  C12 BCD     1      31.930  22.590  29.180  1.00  0.00            
ATOM     32  O10 BCD     1      32.670  23.470  28.390  1.00  0.00            
ATOM     33  H11 BCD     1      35.240  19.850  30.390  1.00  0.00            
ATOM     34  H12 BCD     1      35.860  22.370  30.770  1.00  0.00            
ATOM     35  H13 BCD     1      35.990  21.510  33.380  1.00  0.00            
ATOM     36  H14 BCD     1      33.770  21.770  32.900  1.00  0.00            
ATOM     37  H15 BCD     1      35.360  24.070  32.560  1.00  0.00            
ATOM     38  H16 BCD     1      33.600  23.880  30.700  1.00  0.00            
ATOM     39  H17 BCD     1      32.050  21.400  30.860  1.00  0.00            
ATOM     40  H18 BCD     1      31.560  21.840  28.460  1.00  0.00            
ATOM     41  H19 BCD     1      31.070  23.130  29.600  1.00  0.00            
ATOM     42  H20 BCD     1      32.150  24.280  28.350  1.00  0.00            
ATOM     43  C13 BCD     1      32.940  15.780  32.840  1.00  0.00            
ATOM     44  O11 BCD     1      32.260  16.040  34.080  1.00  0.00            
ATOM     45  C14 BCD     1      34.380  16.230  32.920  1.00  0.00            
ATOM     46  O12 BCD     1      34.950  15.680  34.060  1.00  0.00            
ATOM     47  C15 BCD     1      34.510  17.770  32.910  1.00  0.00            
ATOM     48  O13 BCD     1      35.890  18.090  32.840  1.00  0.00            
ATOM     49  C16 BCD     1      33.750  18.370  31.730  1.00  0.00            
ATOM     50  C17 BCD     1      32.320  17.880  31.770  1.00  0.00            
ATOM     51  O14 BCD     1      32.330  16.500  31.780  1.00  0.00            
ATOM     52  C18 BCD     1      31.520  18.320  30.590  1.00  0.00            
ATOM     53  O15 BCD     1      30.150  18.300  31.040  1.00  0.00            
ATOM     54  H21 BCD     1      32.950  14.700  32.640  1.00  0.00            
ATOM     55  H22 BCD     1      35.020  15.720  32.180  1.00  0.00            
ATOM     56  H23 BCD     1      35.440  16.290  34.610  1.00  0.00            
ATOM     57  H24 BCD     1      34.160  17.980  33.920  1.00  0.00            
ATOM     58  H25 BCD     1      35.840  19.050  32.870  1.00  0.00            
ATOM     59  H26 BCD     1      34.180  18.090  30.760  1.00  0.00            
ATOM     60  H27 BCD     1      31.840  18.270  32.670  1.00  0.00            
ATOM     61  H28 BCD     1      31.910  19.300  30.300  1.00  0.00            
ATOM     62  H29 BCD     1      31.660  17.740  29.670  1.00  0.00            
ATOM     63  H30 BCD     1      29.800  17.430  30.810  1.00  0.00            
ATOM     64  C19 BCD     1      29.520  14.370  36.660  1.00  0.00            
ATOM     65  O16 BCD     1      28.940  15.650  36.890  1.00  0.00            
ATOM     66  C20 BCD     1      30.970  14.300  37.140  1.00  0.00            
ATOM     67  O17 BCD     1      31.160  14.410  38.560  1.00  0.00            
ATOM     68  C21 BCD     1      31.850  15.320  36.360  1.00  0.00            
ATOM     69  O18 BCD     1      33.240  15.230  36.600  1.00  0.00            
ATOM     70  C22 BCD     1      31.570  15.040  34.840  1.00  0.00            
ATOM     71  C23 BCD     1      30.100  14.920  34.420  1.00  0.00            
ATOM     72  O19 BCD     1      29.450  14.030  35.330  1.00  0.00            
ATOM     73  C24 BCD     1      29.880  14.460  33.020  1.00  0.00            
ATOM     74  O20 BCD     1      30.600  13.270  32.840  1.00  0.00            
ATOM     75  H31 BCD     1      28.950  13.630  37.240  1.00  0.00            
ATOM     76  H32 BCD     1      31.300  13.290  36.860  1.00  0.00            
ATOM     77  H33 BCD     1      30.910  15.320  38.780  1.00  0.00            
ATOM     78  H34 BCD     1      31.470  16.340  36.530  1.00  0.00            
ATOM     79  H35 BCD     1      33.680  15.600  35.830  1.00  0.00            
ATOM     80  H36 BCD     1      32.020  14.060  34.640  1.00  0.00            
ATOM     81  H37 BCD     1      29.630  15.910  34.490  1.00  0.00            
ATOM     82  H38 BCD     1      28.800  14.380  32.830  1.00  0.00            
ATOM     83  H39 BCD     1      30.180  15.220  32.290  1.00  0.00            
ATOM     84  H40 BCD     1      30.320  12.930  31.980  1.00  0.00            
ATOM     85  C25 BCD     1      26.500  17.700  39.490  1.00  0.00            
ATOM     86  O21 BCD     1      26.080  18.680  38.520  1.00  0.00            
ATOM     87  C26 BCD     1      28.050  17.760  39.820  1.00  0.00            
ATOM     88  O22 BCD     1      28.450  19.040  40.210  1.00  0.00            
ATOM     89  C27 BCD     1      28.850  17.180  38.660  1.00  0.00            
ATOM     90  O23 BCD     1      30.220  16.920  39.140  1.00  0.00            
ATOM     91  C28 BCD     1      28.260  15.900  38.120  1.00  0.00            
ATOM     92  C29 BCD     1      26.870  16.070  37.790  1.00  0.00            
ATOM     93  O24 BCD     1      26.120  16.410  39.000  1.00  0.00            
ATOM     94  C30 BCD     1      26.260  14.870  37.110  1.00  0.00            
ATOM     95  O25 BCD     1      24.970  15.320  36.740  1.00  0.00            
ATOM     96  H41 BCD     1      25.910  17.850  40.410  1.00  0.00            
ATOM     97  H42 BCD     1      28.130  17.030  40.640  1.00  0.00            
ATOM     98  H43 BCD     1      27.700  19.640  40.220  1.00  0.00            
ATOM     99  H44 BCD     1      28.900  17.930  37.850  1.00  0.00            
ATOM    100  H45 BCD     1      30.660  17.700  39.480  1.00  0.00            
ATOM    101  H46 BCD     1      28.460  15.050  38.780  1.00  0.00            
ATOM    102  H47 BCD     1      26.750  16.930  37.120  1.00  0.00            
ATOM    103  H48 BCD     1      26.870  14.680  36.220  1.00  0.00            
ATOM    104  H49 BCD     1      26.170  14.060  37.840  1.00  0.00            
ATOM    105  H50 BCD     1      24.400  15.450  37.510  1.00  0.00            
ATOM    106  C31 BCD     1      24.180  22.130  37.910  1.00  0.00            
ATOM    107  O26 BCD     1      25.310  22.280  37.080  1.00  0.00            
ATOM    108  C32 BCD     1      24.530  21.880  39.350  1.00  0.00            
ATOM    109  O27 BCD     1      25.160  23.130  39.840  1.00  0.00            
ATOM    110  C33 BCD     1      25.550  20.730  39.540  1.00  0.00            
ATOM    111  C34 BCD     1      25.020  19.460  38.820  1.00  0.00            
ATOM    112  C35 BCD     1      24.230  19.730  37.510  1.00  0.00            
ATOM    113  O28 BCD     1      23.490  20.950  37.510  1.00  0.00            
ATOM    114  C36 BCD     1      23.290  18.580  37.160  1.00  0.00            
ATOM    115  O29 BCD     1      22.210  18.400  38.140  1.00  0.00            
ATOM    116  O30 BCD     1      25.900  20.460  40.890  1.00  0.00            
ATOM    117  H51 BCD     1      23.500  22.990  37.900  1.00  0.00            
ATOM    118  H52 BCD     1      23.670  21.660  40.000  1.00  0.00            
ATOM    119  H53 BCD     1      24.980  23.110  40.780  1.00  0.00            
ATOM    120  H54 BCD     1      26.490  20.990  39.020  1.00  0.00            
ATOM    121  H55 BCD     1      25.090  20.390  41.400  1.00  0.00            
ATOM    122  H56 BCD     1      24.320  18.940  39.480  1.00  0.00            
ATOM    123  H57 BCD     1      24.950  19.650  36.680  1.00  0.00            
ATOM    124  H58 BCD     1      22.880  18.670  36.150  1.00  0.00            
ATOM    125  H59 BCD     1      23.950  17.700  37.080  1.00  0.00            
ATOM    126  H60 BCD     1      21.340  18.470  37.730  1.00  0.00            
ATOM    127  C37 BCD     1      26.820  24.590  33.910  1.00  0.00            
ATOM    128  O31 BCD     1      28.100  24.010  33.840  1.00  0.00            
ATOM    129  C38 BCD     1      26.560  25.300  35.270  1.00  0.00            
ATOM    130  O32 BCD     1      27.550  26.310  35.580  1.00  0.00            
ATOM    131  C39 BCD     1      26.270  24.320  36.380  1.00  0.00            
ATOM    132  O33 BCD     1      26.020  25.010  37.710  1.00  0.00            
ATOM    133  C40 BCD     1      25.280  23.220  35.970  1.00  0.00            
ATOM    134  C41 BCD     1      25.630  22.650  34.620  1.00  0.00            
ATOM    135  O34 BCD     1      25.860  23.660  33.620  1.00  0.00            
ATOM    136  C42 BCD     1      24.600  21.650  34.260  1.00  0.00            
ATOM    137  O35 BCD     1      24.710  21.260  32.860  1.00  0.00            
ATOM    138  H61 BCD     1      26.810  25.430  33.210  1.00  0.00            
ATOM    139  H62 BCD     1      25.620  25.830  35.070  1.00  0.00            
ATOM    140  H63 BCD     1      28.310  25.720  35.670  1.00  0.00            
ATOM    141  H64 BCD     1      27.220  23.780  36.480  1.00  0.00            
ATOM    142  H65 BCD     1      25.670  24.440  38.400  1.00  0.00            
ATOM    143  H66 BCD     1      24.330  23.760  35.980  1.00  0.00            
ATOM    144  H67 BCD     1      26.640  22.270  34.860  1.00  0.00            
ATOM    145  H68 BCD     1      24.630  20.760  34.900  1.00  0.00            
ATOM    146  H69 BCD     1      23.590  22.060  34.350  1.00  0.00            
ATOM    147  H70 BCD     1      24.780  22.040  32.310  1.00  0.00            
ATOM    148  C1  DP9     2      30.320  20.490  33.150  1.00  0.00            
ATOM    149  N1  DP9     2      30.300  19.630  34.380  1.00  0.00            
ATOM    150  C2  DP9     2      29.070  19.470  34.970  1.00  0.00            
ATOM    151  C3  DP9     2      27.980  18.650  34.340  1.00  0.00            
ATOM    152  O1  DP9     2      26.810  18.680  34.700  1.00  0.00            
ATOM    153  N2  DP9     2      28.360  17.810  33.380  1.00  0.00            
ATOM    154  C4  DP9     2      27.540  16.910  32.760  1.00  0.00            
ATOM    155  C5  DP9     2      26.720  16.070  33.510  1.00  0.00            
ATOM    156  C6  DP9     2      26.020  14.990  32.920  1.00  0.00            
ATOM    157  C7  DP9     2      26.250  14.890  31.580  1.00  0.00            
ATOM    158  C8  DP9     2      27.030  15.770  30.860  1.00  0.00            
ATOM    159  N3  DP9     2      27.760  16.760  31.480  1.00  0.00            
ATOM    160  C9  DP9     2      28.790  20.200  36.080  1.00  0.00            
ATOM    161  O2  DP9     2      27.470  20.290  36.440  1.00  0.00            
ATOM    162  C10 DP9     2      29.740  21.080  36.800  1.00  0.00            
ATOM    163  C11 DP9     2      29.240  22.050  37.760  1.00  0.00            
ATOM    164  C12 DP9     2      30.110  22.980  38.260  1.00  0.00            
ATOM    165  C13 DP9     2      31.460  23.000  38.040  1.00  0.00            
ATOM    166  C14 DP9     2      31.950  21.980  37.200  1.00  0.00            
ATOM    167  C15 DP9     2      31.130  21.040  36.550  1.00  0.00            
ATOM    168  S1  DP9     2      31.650  19.850  35.380  1.00  0.00            
ATOM    169  O3  DP9     2      31.760  18.640  36.140  1.00  0.00            
ATOM    170  O4  DP9     2      32.760  20.420  34.590  1.00  0.00            
ATOM    171  H1  DP9     2      30.530  21.540  33.400  1.00  0.00            
ATOM    172  H2  DP9     2      31.050  20.160  32.400  1.00  0.00            
ATOM    173  H3  DP9     2      29.360  20.540  32.620  1.00  0.00            
ATOM    174  H4  DP9     2      29.260  18.040  32.980  1.00  0.00            
ATOM    175  H5  DP9     2      26.680  16.150  34.590  1.00  0.00            
ATOM    176  H6  DP9     2      25.320  14.340  33.430  1.00  0.00            
ATOM    177  H7  DP9     2      25.730  14.100  31.040  1.00  0.00            
ATOM    178  H8  DP9     2      27.080  15.610  29.790  1.00  0.00            
ATOM    179  H9  DP9     2      26.850  19.740  35.930  1.00  0.00            
ATOM    180  H10 DP9     2      28.180  22.070  38.020  1.00  0.00            
ATOM    181  H11 DP9     2      29.770  23.830  38.840  1.00  0.00            
ATOM    182  H12 DP9     2      32.160  23.730  38.420  1.00  0.00            
ATOM    183  H13 DP9     2      32.980  22.020  36.870  1.00  0.00            
TER
ENDMDL
MODEL        1
ATOM      1  C1  BCD     1      40.460  32.300  24.720  1.00  0.00            
ATOM      2  O1  BCD     1      40.550  31.020  25.250  1.00  0.00            
ATOM      3  C2  BCD     1      39.540  33.200  25.530  1.00  0.00            
ATOM      4  O2  BCD     1      40.020  33.210  26.870  1.00  0.00            
ATOM      5  C3  BCD     1      38.140  32.620  25.390  1.00  0.00            
ATOM      6  O3  BCD     1      37.160  33.450  26.120  1.00  0.00            
ATOM      7  C4  BCD     1      37.680  32.450  23.950  1.00  0.00            
ATOM      8  C5  BCD     1      38.780  31.660  23.200  1.00  0.00            
ATOM      9  O4  BCD     1      40.000  32.340  23.400  1.00  0.00            
ATOM     10  C6  BCD     1      38.550  31.530  21.740  1.00  0.00            
ATOM     11  O5  BCD     1      38.290  32.740  21.160  1.00  0.00            
ATOM     12  H1  BCD     1      41.460  32.740  24.690  1.00  0.00            
ATOM     13  H2  BCD     1      39.740  34.150  25.020  1.00  0.00            
ATOM     14  H3  BCD     1      39.430  33.770  27.390  1.00  0.00            
ATOM     15  H4  BCD     1      38.230  31.670  25.950  1.00  0.00            
ATOM     16  H5  BCD     1      36.300  33.470  25.700  1.00  0.00            
ATOM     17  H6  BCD     1      37.550  33.430  23.480  1.00  0.00            
ATOM     18  H7  BCD     1      38.790  30.600  23.510  1.00  0.00            
ATOM     19  H8  BCD     1      39.470  31.110  21.330  1.00  0.00            
ATOM     20  H9  BCD     1      37.690  30.870  21.600  1.00  0.00            
ATOM     21  H10 BCD     1      37.450  32.700  20.700  1.00  0.00            
ATOM     22  C7  BCD     1      43.400  28.500  26.780  1.00  0.00            
ATOM     23  O6  BCD     1      42.690  27.300  26.560  1.00  0.00            
ATOM     24  C8  BCD     1      42.670  29.270  27.840  1.00  0.00            
ATOM     25  O7  BCD     1      42.230  28.450  28.920  1.00  0.00            
ATOM     26  C9  BCD     1      41.470  29.970  27.170  1.00  0.00            
ATOM     27  O8  BCD     1      40.920  30.900  28.070  1.00  0.00            
ATOM     28  C10 BCD     1      41.780  30.670  25.910  1.00  0.00            
ATOM     29  C11 BCD     1      42.500  29.730  24.850  1.00  0.00            
ATOM     30  O9  BCD     1      43.630  29.210  25.580  1.00  0.00            
ATOM     31  C12 BCD     1      43.000  30.520  23.610  1.00  0.00            
ATOM     32  O10 BCD     1      43.770  31.630  24.050  1.00  0.00            
ATOM     33  H11 BCD     1      44.430  28.240  27.020  1.00  0.00            
ATOM     34  H12 BCD     1      43.280  30.050  28.320  1.00  0.00            
ATOM     35  H13 BCD     1      41.430  28.940  29.130  1.00  0.00            
ATOM     36  H14 BCD     1      40.670  29.230  27.010  1.00  0.00            
ATOM     37  H15 BCD     1      40.750  31.750  27.660  1.00  0.00            
ATOM     38  H16 BCD     1      42.470  31.500  26.110  1.00  0.00            
ATOM     39  H17 BCD     1      41.860  28.890  24.550  1.00  0.00            
ATOM     40  H18 BCD     1      43.560  29.870  22.920  1.00  0.00            
ATOM     41  H19 BCD     1      42.100  30.810  23.050  1.00  0.00            
ATOM     42  H20 BCD     1      43.830  32.270  23.340  1.00  0.00            
ATOM     43  C13 BCD     1      43.490  23.190  26.830  1.00  0.00            
ATOM     44  O11 BCD     1      42.090  22.950  26.900  1.00  0.00            
ATOM     45  C14 BCD     1      43.700  24.000  28.090  1.00  0.00            
ATOM     46  O12 BCD     1      43.230  23.330  29.300  1.00  0.00            
ATOM     47  C15 BCD     1      43.010  25.340  27.960  1.00  0.00            
ATOM     48  O13 BCD     1      43.430  26.100  29.090  1.00  0.00            
ATOM     49  C16 BCD     1      43.480  26.140  26.700  1.00  0.00            
ATOM     50  C17 BCD     1      43.230  25.240  25.420  1.00  0.00            
ATOM     51  O14 BCD     1      43.810  23.920  25.630  1.00  0.00            
ATOM     52  C18 BCD     1      43.910  25.850  24.190  1.00  0.00            
ATOM     53  O15 BCD     1      45.300  25.680  24.070  1.00  0.00            
ATOM     54  H21 BCD     1      44.070  22.260  26.820  1.00  0.00            
ATOM     55  H22 BCD     1      44.790  24.090  28.100  1.00  0.00            
ATOM     56  H23 BCD     1      42.990  23.990  29.950  1.00  0.00            
ATOM     57  H24 BCD     1      41.920  25.270  27.950  1.00  0.00            
ATOM     58  H25 BCD     1      42.970  26.940  29.000  1.00  0.00            
ATOM     59  H26 BCD     1      44.530  26.390  26.870  1.00  0.00            
ATOM     60  H27 BCD     1      42.140  25.140  25.400  1.00  0.00            
ATOM     61  H28 BCD     1      43.380  25.400  23.340  1.00  0.00            
ATOM     62  H29 BCD     1      43.780  26.940  24.180  1.00  0.00            
ATOM     63  H30 BCD     1      45.560  26.090  23.240  1.00  0.00            
ATOM     64  C19 BCD     1      38.920  20.460  26.050  1.00  0.00            
ATOM     65  O16 BCD     1      38.100  21.690  25.950  1.00  0.00            
ATOM     66  C20 BCD     1      39.550  20.250  27.430  1.00  0.00            
ATOM     67  O17 BCD     1      38.510  20.080  28.400  1.00  0.00            
ATOM     68  C21 BCD     1      40.460  21.480  27.730  1.00  0.00            
ATOM     69  O18 BCD     1      41.060  21.310  29.020  1.00  0.00            
ATOM     70  C22 BCD     1      41.520  21.690  26.630  1.00  0.00            
ATOM     71  C23 BCD     1      40.880  21.700  25.260  1.00  0.00            
ATOM     72  O19 BCD     1      39.970  20.590  25.100  1.00  0.00            
ATOM     73  C24 BCD     1      41.910  21.660  24.170  1.00  0.00            
ATOM     74  O20 BCD     1      42.890  20.590  24.350  1.00  0.00            
ATOM     75  H31 BCD     1      38.200  19.710  25.700  1.00  0.00            
ATOM     76  H32 BCD     1      40.240  19.390  27.400  1.00  0.00            
ATOM     77  H33 BCD     1      38.070  20.930  28.380  1.00  0.00            
ATOM     78  H34 BCD     1      39.870  22.400  27.850  1.00  0.00            
ATOM     79  H35 BCD     1      41.870  21.810  29.100  1.00  0.00            
ATOM     80  H36 BCD     1      42.280  20.910  26.700  1.00  0.00            
ATOM     81  H37 BCD     1      40.160  22.490  25.030  1.00  0.00            
ATOM     82  H38 BCD     1      41.340  21.560  23.240  1.00  0.00            
ATOM     83  H39 BCD     1      42.350  22.660  24.040  1.00  0.00            
ATOM     84  H40 BCD     1      42.830  20.230  23.460  1.00  0.00            
ATOM     85  C25 BCD     1      34.320  23.270  26.510  1.00  0.00            
ATOM     86  O21 BCD     1      34.630  24.320  25.650  1.00  0.00            
ATOM     87  C26 BCD     1      35.180  23.280  27.810  1.00  0.00            
ATOM     88  O22 BCD     1      35.260  24.500  28.550  1.00  0.00            
ATOM     89  C27 BCD     1      36.690  22.920  27.440  1.00  0.00            
ATOM     90  O23 BCD     1      37.400  22.570  28.610  1.00  0.00            
ATOM     91  C28 BCD     1      36.740  21.790  26.430  1.00  0.00            
ATOM     92  C29 BCD     1      35.740  21.770  25.250  1.00  0.00            
ATOM     93  O24 BCD     1      34.480  22.000  25.790  1.00  0.00            
ATOM     94  C30 BCD     1      35.640  20.260  24.750  1.00  0.00            
ATOM     95  O25 BCD     1      35.250  20.250  23.370  1.00  0.00            
ATOM     96  H41 BCD     1      33.270  23.410  26.790  1.00  0.00            
ATOM     97  H42 BCD     1      34.770  22.500  28.450  1.00  0.00            
ATOM     98  H43 BCD     1      35.890  24.400  29.270  1.00  0.00            
ATOM     99  H44 BCD     1      37.020  23.810  26.900  1.00  0.00            
ATOM    100  H45 BCD     1      37.480  23.290  29.230  1.00  0.00            
ATOM    101  H46 BCD     1      36.500  20.900  27.030  1.00  0.00            
ATOM    102  H47 BCD     1      36.040  22.410  24.410  1.00  0.00            
ATOM    103  H48 BCD     1      36.600  19.720  24.760  1.00  0.00            
ATOM    104  H49 BCD     1      34.840  19.830  25.360  1.00  0.00            
ATOM    105  H50 BCD     1      34.320  20.080  23.240  1.00  0.00            
ATOM    106  C31 BCD     1      32.840  27.590  23.990  1.00  0.00            
ATOM    107  O26 BCD     1      33.910  28.530  23.840  1.00  0.00            
ATOM    108  C32 BCD     1      32.450  27.290  25.450  1.00  0.00            
ATOM    109  O27 BCD     1      32.200  28.490  26.200  1.00  0.00            
ATOM    110  C33 BCD     1      33.600  26.460  26.050  1.00  0.00            
ATOM    111  C34 BCD     1      33.590  25.180  25.200  1.00  0.00            
ATOM    112  C35 BCD     1      33.990  25.470  23.730  1.00  0.00            
ATOM    113  O28 BCD     1      33.120  26.430  23.240  1.00  0.00            
ATOM    114  C36 BCD     1      33.890  24.330  22.750  1.00  0.00            
ATOM    115  O29 BCD     1      32.590  23.700  22.840  1.00  0.00            
ATOM    116  O30 BCD     1      33.380  26.170  27.400  1.00  0.00            
ATOM    117  H51 BCD     1      31.970  28.020  23.480  1.00  0.00            
ATOM    118  H52 BCD     1      31.500  26.750  25.430  1.00  0.00            
ATOM    119  H53 BCD     1      32.320  28.260  27.130  1.00  0.00            
ATOM    120  H54 BCD     1      34.560  26.970  25.860  1.00  0.00            
ATOM    121  H55 BCD     1      34.150  25.830  27.850  1.00  0.00            
ATOM    122  H56 BCD     1      32.630  24.650  25.280  1.00  0.00            
ATOM    123  H57 BCD     1      35.020  25.850  23.740  1.00  0.00            
ATOM    124  H58 BCD     1      34.120  24.730  21.760  1.00  0.00            
ATOM    125  H59 BCD     1      34.690  23.610  23.000  1.00  0.00            
ATOM    126  H60 BCD     1      32.740  22.960  22.240  1.00  0.00            
ATOM    127  C37 BCD     1      35.360  32.200  23.340  1.00  0.00            
ATOM    128  O31 BCD     1      36.480  31.660  24.020  1.00  0.00            
ATOM    129  C38 BCD     1      34.200  32.200  24.290  1.00  0.00            
ATOM    130  O32 BCD     1      34.360  32.980  25.520  1.00  0.00            
ATOM    131  C39 BCD     1      33.730  30.780  24.610  1.00  0.00            
ATOM    132  O33 BCD     1      32.500  30.890  25.350  1.00  0.00            
ATOM    133  C40 BCD     1      33.650  29.810  23.380  1.00  0.00            
ATOM    134  C41 BCD     1      34.700  30.070  22.360  1.00  0.00            
ATOM    135  O34 BCD     1      34.850  31.450  22.250  1.00  0.00            
ATOM    136  C42 BCD     1      34.260  29.630  21.020  1.00  0.00            
ATOM    137  O35 BCD     1      35.280  29.830  20.050  1.00  0.00            
ATOM    138  H61 BCD     1      35.540  33.260  23.100  1.00  0.00            
ATOM    139  H62 BCD     1      33.400  32.650  23.690  1.00  0.00            
ATOM    140  H63 BCD     1      33.720  32.670  26.170  1.00  0.00            
ATOM    141  H64 BCD     1      34.470  30.280  25.250  1.00  0.00            
ATOM    142  H65 BCD     1      32.370  30.050  25.800  1.00  0.00            
ATOM    143  H66 BCD     1      32.640  29.820  22.960  1.00  0.00            
ATOM    144  H67 BCD     1      35.700  29.650  22.510  1.00  0.00            
ATOM    145  H68 BCD     1      34.080  28.550  21.080  1.00  0.00            
ATOM    146  H69 BCD     1      33.340  30.140  20.700  1.00  0.00            
ATOM    147  H70 BCD     1      35.030  29.300  19.290  1.00  0.00            
ATOM    148  C1  DP9     2      38.420  28.620  25.230  1.00  0.00            
ATOM    149  N1  DP9     2      38.070  27.830  26.500  1.00  0.00            
ATOM    150  C2  DP9     2      38.560  26.520  26.710  1.00  0.00            
ATOM    151  C3  DP9     2      38.580  25.600  25.540  1.00  0.00            
ATOM    152  O1  DP9     2      39.480  24.850  25.460  1.00  0.00            
ATOM    153  N2  DP9     2      37.640  25.910  24.590  1.00  0.00            
ATOM    154  C4  DP9     2      37.530  25.370  23.360  1.00  0.00            
ATOM    155  C5  DP9     2      37.690  24.070  23.090  1.00  0.00            
ATOM    156  C6  DP9     2      37.530  23.580  21.780  1.00  0.00            
ATOM    157  C7  DP9     2      37.340  24.540  20.790  1.00  0.00            
ATOM    158  C8  DP9     2      37.110  25.860  21.160  1.00  0.00            
ATOM    159  N3  DP9     2      37.240  26.310  22.480  1.00  0.00            
ATOM    160  C9  DP9     2      39.100  26.150  27.910  1.00  0.00            
ATOM    161  O2  DP9     2      39.580  24.870  28.110  1.00  0.00            
ATOM    162  C10 DP9     2      39.300  27.040  29.100  1.00  0.00            
ATOM    163  C11 DP9     2      39.970  26.640  30.230  1.00  0.00            
ATOM    164  C12 DP9     2      39.980  27.370  31.410  1.00  0.00            
ATOM    165  C13 DP9     2      39.430  28.670  31.420  1.00  0.00            
ATOM    166  C14 DP9     2      38.730  29.080  30.310  1.00  0.00            
ATOM    167  C15 DP9     2      38.660  28.280  29.140  1.00  0.00            
ATOM    168  S1  DP9     2      37.370  28.600  27.950  1.00  0.00            
ATOM    169  O3  DP9     2      37.290  30.030  27.690  1.00  0.00            
ATOM    170  O4  DP9     2      36.160  27.790  28.170  1.00  0.00            
ATOM    171  H1  DP9     2      37.580  28.570  24.510  1.00  0.00            
ATOM    172  H2  DP9     2      38.610  29.640  25.570  1.00  0.00            
ATOM    173  H3  DP9     2      39.370  28.300  24.770  1.00  0.00            
ATOM    174  H4  DP9     2      37.090  26.730  24.820  1.00  0.00            
ATOM    175  H5  DP9     2      38.030  23.440  23.910  1.00  0.00            
ATOM    176  H6  DP9     2      37.780  22.550  21.540  1.00  0.00            
ATOM    177  H7  DP9     2      37.490  24.360  19.730  1.00  0.00            
ATOM    178  H8  DP9     2      36.780  26.510  20.350  1.00  0.00            
ATOM    179  H9  DP9     2      39.560  24.430  27.240  1.00  0.00            
ATOM    180  H10 DP9     2      40.500  25.690  30.290  1.00  0.00            
ATOM    181  H11 DP9     2      40.640  27.000  32.190  1.00  0.00            
ATOM    182  H12 DP9     2      39.370  29.200  32.370  1.00  0.00            
ATOM    183  H13 DP9     2      38.150  30.000  30.320  1.00  0.00            
TER
ENDMDL
MODEL        1
ATOM      1  C1  BCD     1      36.520  33.280  24.630  1.00  0.00            
ATOM      2  O1  BCD     1      36.880  31.980  25.140  1.00  0.00            
ATOM      3  C2  BCD     1      35.140  33.740  25.270  1.00  0.00            
ATOM      4  O2  BCD     1      35.390  34.040  26.650  1.00  0.00            
ATOM      5  C3  BCD     1      33.990  32.880  25.010  1.00  0.00            
ATOM      6  O3  BCD     1      32.720  33.310  25.400  1.00  0.00            
ATOM      7  C4  BCD     1      33.900  32.580  23.500  1.00  0.00            
ATOM      8  C5  BCD     1      35.260  32.210  22.840  1.00  0.00            
ATOM      9  O4  BCD     1      36.320  33.160  23.230  1.00  0.00            
ATOM     10  C6  BCD     1      35.190  32.140  21.330  1.00  0.00            
ATOM     11  O5  BCD     1      34.770  33.350  20.750  1.00  0.00            
ATOM     12  H1  BCD     1      37.240  34.080  24.850  1.00  0.00            
ATOM     13  H2  BCD     1      34.800  34.660  24.780  1.00  0.00            
ATOM     14  H3  BCD     1      35.580  34.980  26.550  1.00  0.00            
ATOM     15  H4  BCD     1      34.260  31.930  25.500  1.00  0.00            
ATOM     16  H5  BCD     1      32.060  32.730  25.020  1.00  0.00            
ATOM     17  H6  BCD     1      33.430  33.480  23.090  1.00  0.00            
ATOM     18  H7  BCD     1      35.490  31.190  23.170  1.00  0.00            
ATOM     19  H8  BCD     1      36.150  31.770  20.970  1.00  0.00            
ATOM     20  H9  BCD     1      34.610  31.260  21.030  1.00  0.00            
ATOM     21  H10 BCD     1      34.800  33.140  19.810  1.00  0.00            
ATOM     22  C7  BCD     1      40.020  30.120  27.070  1.00  0.00            
ATOM     23  O6  BCD     1      39.240  28.840  27.030  1.00  0.00            
ATOM     24  C8  BCD     1      39.340  31.170  27.960  1.00  0.00            
ATOM     25  O7  BCD     1      39.050  30.590  29.230  1.00  0.00            
ATOM     26  C9  BCD     1      38.080  31.630  27.220  1.00  0.00            
ATOM     27  O8  BCD     1      37.530  32.830  27.860  1.00  0.00            
ATOM     28  C10 BCD     1      38.180  31.880  25.740  1.00  0.00            
ATOM     29  C11 BCD     1      39.000  30.810  25.070  1.00  0.00            
ATOM     30  O9  BCD     1      40.210  30.720  25.830  1.00  0.00            
ATOM     31  C12 BCD     1      39.500  31.230  23.670  1.00  0.00            
ATOM     32  O10 BCD     1      40.130  32.510  23.690  1.00  0.00            
ATOM     33  H11 BCD     1      41.050  29.840  27.320  1.00  0.00            
ATOM     34  H12 BCD     1      40.000  32.040  28.090  1.00  0.00            
ATOM     35  H13 BCD     1      38.700  31.200  29.890  1.00  0.00            
ATOM     36  H14 BCD     1      37.350  30.830  27.420  1.00  0.00            
ATOM     37  H15 BCD     1      36.660  33.040  27.520  1.00  0.00            
ATOM     38  H16 BCD     1      38.750  32.820  25.720  1.00  0.00            
ATOM     39  H17 BCD     1      38.410  29.890  25.120  1.00  0.00            
ATOM     40  H18 BCD     1      40.230  30.480  23.340  1.00  0.00            
ATOM     41  H19 BCD     1      38.680  31.310  22.940  1.00  0.00            
ATOM     42  H20 BCD     1      40.400  32.570  22.770  1.00  0.00            
ATOM     43  C13 BCD     1      39.900  24.880  28.350  1.00  0.00            
ATOM     44  O11 BCD     1      39.000  24.240  27.500  1.00  0.00            
ATOM     45  C14 BCD     1      39.240  25.830  29.250  1.00  0.00            
ATOM     46  O12 BCD     1      38.320  25.170  30.080  1.00  0.00            
ATOM     47  C15 BCD     1      38.680  27.010  28.540  1.00  0.00            
ATOM     48  O13 BCD     1      38.050  27.950  29.370  1.00  0.00            
ATOM     49  C16 BCD     1      39.770  27.710  27.740  1.00  0.00            
ATOM     50  C17 BCD     1      40.290  26.690  26.760  1.00  0.00            
ATOM     51  O14 BCD     1      40.840  25.660  27.590  1.00  0.00            
ATOM     52  C18 BCD     1      41.270  27.410  25.830  1.00  0.00            
ATOM     53  O15 BCD     1      42.340  27.830  26.550  1.00  0.00            
ATOM     54  H21 BCD     1      40.430  24.160  28.980  1.00  0.00            
ATOM     55  H22 BCD     1      40.060  26.080  29.930  1.00  0.00            
ATOM     56  H23 BCD     1      37.760  25.860  30.460  1.00  0.00            
ATOM     57  H24 BCD     1      37.890  26.710  27.830  1.00  0.00            
ATOM     58  H25 BCD     1      38.310  28.870  29.290  1.00  0.00            
ATOM     59  H26 BCD     1      40.550  28.060  28.420  1.00  0.00            
ATOM     60  H27 BCD     1      39.500  26.170  26.210  1.00  0.00            
ATOM     61  H28 BCD     1      41.580  26.620  25.130  1.00  0.00            
ATOM     62  H29 BCD     1      40.760  28.160  25.210  1.00  0.00            
ATOM     63  H30 BCD     1      42.480  27.280  27.330  1.00  0.00            
ATOM     64  C19 BCD     1      37.010  20.660  26.700  1.00  0.00            
ATOM     65  O16 BCD     1      36.000  21.560  26.330  1.00  0.00            
ATOM     66  C20 BCD     1      37.430  20.880  28.180  1.00  0.00            
ATOM     67  O17 BCD     1      36.280  20.730  29.000  1.00  0.00            
ATOM     68  C21 BCD     1      37.890  22.310  28.410  1.00  0.00            
ATOM     69  O18 BCD     1      38.360  22.490  29.800  1.00  0.00            
ATOM     70  C22 BCD     1      38.990  22.770  27.420  1.00  0.00            
ATOM     71  C23 BCD     1      38.670  22.340  26.020  1.00  0.00            
ATOM     72  O19 BCD     1      38.170  20.980  25.960  1.00  0.00            
ATOM     73  C24 BCD     1      39.850  22.440  25.120  1.00  0.00            
ATOM     74  O20 BCD     1      41.010  21.690  25.490  1.00  0.00            
ATOM     75  H31 BCD     1      36.680  19.660  26.400  1.00  0.00            
ATOM     76  H32 BCD     1      38.220  20.160  28.430  1.00  0.00            
ATOM     77  H33 BCD     1      35.540  21.160  28.550  1.00  0.00            
ATOM     78  H34 BCD     1      37.130  23.060  28.130  1.00  0.00            
ATOM     79  H35 BCD     1      38.240  23.440  29.930  1.00  0.00            
ATOM     80  H36 BCD     1      39.960  22.310  27.670  1.00  0.00            
ATOM     81  H37 BCD     1      37.910  23.010  25.610  1.00  0.00            
ATOM     82  H38 BCD     1      39.510  22.090  24.140  1.00  0.00            
ATOM     83  H39 BCD     1      40.190  23.480  25.010  1.00  0.00            
ATOM     84  H40 BCD     1      40.770  20.830  25.850  1.00  0.00            
ATOM     85  C25 BCD     1      32.260  21.920  24.730  1.00  0.00            
ATOM     86  O21 BCD     1      32.560  23.350  24.350  1.00  0.00            
ATOM     87  C26 BCD     1      32.400  21.850  26.250  1.00  0.00            
ATOM     88  O22 BCD     1      31.440  22.760  26.840  1.00  0.00            
ATOM     89  C27 BCD     1      33.810  22.100  26.780  1.00  0.00            
ATOM     90  O23 BCD     1      33.770  21.710  28.210  1.00  0.00            
ATOM     91  C28 BCD     1      34.790  21.190  25.960  1.00  0.00            
ATOM     92  C29 BCD     1      34.650  21.330  24.430  1.00  0.00            
ATOM     93  O24 BCD     1      33.260  21.100  24.090  1.00  0.00            
ATOM     94  C30 BCD     1      35.430  20.360  23.590  1.00  0.00            
ATOM     95  O25 BCD     1      35.510  20.840  22.250  1.00  0.00            
ATOM     96  H41 BCD     1      31.260  21.590  24.440  1.00  0.00            
ATOM     97  H42 BCD     1      32.090  20.820  26.470  1.00  0.00            
ATOM     98  H43 BCD     1      31.640  22.780  27.780  1.00  0.00            
ATOM     99  H44 BCD     1      34.030  23.170  26.730  1.00  0.00            
ATOM    100  H45 BCD     1      33.180  22.280  28.710  1.00  0.00            
ATOM    101  H46 BCD     1      34.690  20.130  26.220  1.00  0.00            
ATOM    102  H47 BCD     1      34.950  22.380  24.300  1.00  0.00            
ATOM    103  H48 BCD     1      36.440  20.400  24.000  1.00  0.00            
ATOM    104  H49 BCD     1      35.010  19.350  23.560  1.00  0.00            
ATOM    105  H50 BCD     1      34.930  20.320  21.690  1.00  0.00            
ATOM    106  C31 BCD     1      30.990  26.270  21.860  1.00  0.00            
ATOM    107  O26 BCD     1      31.750  27.260  22.560  1.00  0.00            
ATOM    108  C32 BCD     1      29.990  25.500  22.770  1.00  0.00            
ATOM    109  O27 BCD     1      28.910  26.330  23.250  1.00  0.00            
ATOM    110  C33 BCD     1      30.710  24.870  23.920  1.00  0.00            
ATOM    111  C34 BCD     1      31.780  23.880  23.320  1.00  0.00            
ATOM    112  C35 BCD     1      32.670  24.530  22.300  1.00  0.00            
ATOM    113  O28 BCD     1      31.860  25.280  21.360  1.00  0.00            
ATOM    114  C36 BCD     1      33.520  23.600  21.440  1.00  0.00            
ATOM    115  O29 BCD     1      32.780  22.570  20.960  1.00  0.00            
ATOM    116  O30 BCD     1      29.890  24.050  24.900  1.00  0.00            
ATOM    117  H51 BCD     1      30.610  26.740  20.940  1.00  0.00            
ATOM    118  H52 BCD     1      29.570  24.660  22.210  1.00  0.00            
ATOM    119  H53 BCD     1      28.920  27.180  22.810  1.00  0.00            
ATOM    120  H54 BCD     1      31.220  25.730  24.370  1.00  0.00            
ATOM    121  H55 BCD     1      30.510  23.680  25.530  1.00  0.00            
ATOM    122  H56 BCD     1      31.360  23.020  22.780  1.00  0.00            
ATOM    123  H57 BCD     1      33.400  25.090  22.900  1.00  0.00            
ATOM    124  H58 BCD     1      34.000  24.080  20.580  1.00  0.00            
ATOM    125  H59 BCD     1      34.270  23.210  22.150  1.00  0.00            
ATOM    126  H60 BCD     1      33.310  21.880  20.570  1.00  0.00            
ATOM    127  C37 BCD     1      31.910  31.510  22.640  1.00  0.00            
ATOM    128  O31 BCD     1      33.110  31.410  23.400  1.00  0.00            
ATOM    129  C38 BCD     1      30.880  30.770  23.530  1.00  0.00            
ATOM    130  O32 BCD     1      30.840  31.380  24.760  1.00  0.00            
ATOM    131  C39 BCD     1      31.210  29.270  23.740  1.00  0.00            
ATOM    132  O33 BCD     1      30.100  28.640  24.330  1.00  0.00            
ATOM    133  C40 BCD     1      31.400  28.630  22.410  1.00  0.00            
ATOM    134  C41 BCD     1      32.420  29.410  21.600  1.00  0.00            
ATOM    135  O34 BCD     1      31.980  30.810  21.430  1.00  0.00            
ATOM    136  C42 BCD     1      32.580  28.870  20.200  1.00  0.00            
ATOM    137  O35 BCD     1      33.470  29.710  19.480  1.00  0.00            
ATOM    138  H61 BCD     1      31.590  32.510  22.330  1.00  0.00            
ATOM    139  H62 BCD     1      29.880  30.750  23.070  1.00  0.00            
ATOM    140  H63 BCD     1      30.550  30.870  25.530  1.00  0.00            
ATOM    141  H64 BCD     1      32.120  29.160  24.340  1.00  0.00            
ATOM    142  H65 BCD     1      30.420  27.760  24.560  1.00  0.00            
ATOM    143  H66 BCD     1      30.420  28.640  21.910  1.00  0.00            
ATOM    144  H67 BCD     1      33.360  29.440  22.180  1.00  0.00            
ATOM    145  H68 BCD     1      33.000  27.850  20.200  1.00  0.00            
ATOM    146  H69 BCD     1      31.630  28.880  19.650  1.00  0.00            
ATOM    147  H70 BCD     1      33.130  30.590  19.640  1.00  0.00            
ATOM    148  C1  DP9     2      35.600  29.090  25.260  1.00  0.00            
ATOM    149  N1  DP9     2      34.700  27.990  25.640  1.00  0.00            
ATOM    150  C2  DP9     2      35.320  26.710  25.930  1.00  0.00            
ATOM    151  C3  DP9     2      35.930  26.000  24.670  1.00  0.00            
ATOM    152  O1  DP9     2      36.590  24.960  24.810  1.00  0.00            
ATOM    153  N2  DP9     2      35.680  26.540  23.410  1.00  0.00            
ATOM    154  C4  DP9     2      36.150  26.190  22.160  1.00  0.00            
ATOM    155  C5  DP9     2      36.770  25.040  21.770  1.00  0.00            
ATOM    156  C6  DP9     2      37.000  24.860  20.430  1.00  0.00            
ATOM    157  C7  DP9     2      36.720  25.880  19.570  1.00  0.00            
ATOM    158  C8  DP9     2      36.110  26.950  20.000  1.00  0.00            
ATOM    159  N3  DP9     2      35.840  27.160  21.300  1.00  0.00            
ATOM    160  C9  DP9     2      35.260  26.200  27.160  1.00  0.00            
ATOM    161  O2  DP9     2      35.960  25.060  27.300  1.00  0.00            
ATOM    162  C10 DP9     2      34.630  26.710  28.370  1.00  0.00            
ATOM    163  C11 DP9     2      34.840  26.110  29.650  1.00  0.00            
ATOM    164  C12 DP9     2      34.120  26.480  30.780  1.00  0.00            
ATOM    165  C13 DP9     2      33.180  27.510  30.680  1.00  0.00            
ATOM    166  C14 DP9     2      33.010  28.200  29.480  1.00  0.00            
ATOM    167  C15 DP9     2      33.720  27.780  28.320  1.00  0.00            
ATOM    168  S1  DP9     2      33.360  28.340  26.740  1.00  0.00            
ATOM    169  O3  DP9     2      33.110  29.830  26.810  1.00  0.00            
ATOM    170  O4  DP9     2      32.170  27.510  26.270  1.00  0.00            
ATOM    171  H1  DP9     2      35.990  28.810  24.280  1.00  0.00            
ATOM    172  H2  DP9     2      35.030  30.020  25.320  1.00  0.00            
ATOM    173  H3  DP9     2      36.360  29.180  26.050  1.00  0.00            
ATOM    174  H4  DP9     2      34.910  27.200  23.390  1.00  0.00            
ATOM    175  H5  DP9     2      36.960  24.240  22.480  1.00  0.00            
ATOM    176  H6  DP9     2      37.430  23.940  20.040  1.00  0.00            
ATOM    177  H7  DP9     2      36.940  25.780  18.510  1.00  0.00            
ATOM    178  H8  DP9     2      35.820  27.780  19.350  1.00  0.00            
ATOM    179  H9  DP9     2      36.380  24.960  26.430  1.00  0.00            
ATOM    180  H10 DP9     2      35.510  25.260  29.700  1.00  0.00            
ATOM    181  H11 DP9     2      34.310  25.910  31.690  1.00  0.00            
ATOM    182  H12 DP9     2      32.600  27.790  31.560  1.00  0.00            
ATOM    183  H13 DP9     2      32.250  28.980  29.470  1.00  0.00            
TER
ENDMDL
MODEL        1
ATOM      1  C1  BCD     1      39.150  12.420  39.820  1.00  0.00            
ATOM      2  O1  BCD     1      39.720  12.650  38.570  1.00  0.00            
ATOM      3  C2  BCD     1      37.810  13.160  39.930  1.00  0.00            
ATOM      4  O2  BCD     1      36.850  12.810  38.890  1.00  0.00            
ATOM      5  C3  BCD     1      38.150  14.670  40.000  1.00  0.00            
ATOM      6  O3  BCD     1      36.950  15.450  40.160  1.00  0.00            
ATOM      7  C4  BCD     1      39.180  14.960  41.060  1.00  0.00            
ATOM      8  C5  BCD     1      40.490  14.130  40.850  1.00  0.00            
ATOM      9  O4  BCD     1      40.080  12.780  40.870  1.00  0.00            
ATOM     10  C6  BCD     1      41.550  14.410  41.940  1.00  0.00            
ATOM     11  O5  BCD     1      41.020  14.010  43.220  1.00  0.00            
ATOM     12  H1  BCD     1      38.910  11.360  39.910  1.00  0.00            
ATOM     13  H2  BCD     1      37.370  12.900  40.900  1.00  0.00            
ATOM     14  H3  BCD     1      36.070  13.360  38.990  1.00  0.00            
ATOM     15  H4  BCD     1      38.730  14.800  39.070  1.00  0.00            
ATOM     16  H5  BCD     1      37.110  16.350  40.450  1.00  0.00            
ATOM     17  H6  BCD     1      38.740  14.600  42.000  1.00  0.00            
ATOM     18  H7  BCD     1      41.010  14.380  39.910  1.00  0.00            
ATOM     19  H8  BCD     1      42.390  13.800  41.590  1.00  0.00            
ATOM     20  H9  BCD     1      41.860  15.450  41.800  1.00  0.00            
ATOM     21  H10 BCD     1      40.410  13.280  43.100  1.00  0.00            
ATOM     22  C7  BCD     1      41.030  10.750  35.190  1.00  0.00            
ATOM     23  O6  BCD     1      41.150  12.050  34.650  1.00  0.00            
ATOM     24  C8  BCD     1      39.570  10.440  35.570  1.00  0.00            
ATOM     25  O7  BCD     1      38.780  10.600  34.390  1.00  0.00            
ATOM     26  C9  BCD     1      39.110  11.390  36.670  1.00  0.00            
ATOM     27  O8  BCD     1      37.820  10.910  37.210  1.00  0.00            
ATOM     28  C10 BCD     1      40.100  11.500  37.790  1.00  0.00            
ATOM     29  C11 BCD     1      41.550  11.590  37.360  1.00  0.00            
ATOM     30  O9  BCD     1      41.900  10.590  36.360  1.00  0.00            
ATOM     31  C12 BCD     1      42.680  11.580  38.430  1.00  0.00            
ATOM     32  O10 BCD     1      42.470  10.520  39.310  1.00  0.00            
ATOM     33  H11 BCD     1      41.400  10.070  34.410  1.00  0.00            
ATOM     34  H12 BCD     1      39.420   9.420  35.960  1.00  0.00            
ATOM     35  H13 BCD     1      39.150  10.010  33.730  1.00  0.00            
ATOM     36  H14 BCD     1      39.040  12.420  36.290  1.00  0.00            
ATOM     37  H15 BCD     1      37.420  11.580  37.770  1.00  0.00            
ATOM     38  H16 BCD     1      40.110  10.570  38.380  1.00  0.00            
ATOM     39  H17 BCD     1      41.660  12.540  36.830  1.00  0.00            
ATOM     40  H18 BCD     1      43.640  11.540  37.890  1.00  0.00            
ATOM     41  H19 BCD     1      42.610  12.520  38.990  1.00  0.00            
ATOM     42  H20 BCD     1      43.280  10.350  39.800  1.00  0.00            
ATOM     43  C13 BCD     1      42.660  14.510  31.820  1.00  0.00            
ATOM     44  O11 BCD     1      42.430  15.570  32.740  1.00  0.00            
ATOM     45  C14 BCD     1      41.420  13.730  31.440  1.00  0.00            
ATOM     46  O12 BCD     1      40.580  14.610  30.650  1.00  0.00            
ATOM     47  C15 BCD     1      40.720  13.140  32.620  1.00  0.00            
ATOM     48  O13 BCD     1      39.700  12.180  32.250  1.00  0.00            
ATOM     49  C16 BCD     1      41.810  12.300  33.390  1.00  0.00            
ATOM     50  C17 BCD     1      43.080  13.070  33.690  1.00  0.00            
ATOM     51  O14 BCD     1      43.600  13.570  32.460  1.00  0.00            
ATOM     52  C18 BCD     1      44.090  12.310  34.450  1.00  0.00            
ATOM     53  O15 BCD     1      44.560  11.140  33.700  1.00  0.00            
ATOM     54  H21 BCD     1      43.220  14.840  30.930  1.00  0.00            
ATOM     55  H22 BCD     1      41.700  12.940  30.730  1.00  0.00            
ATOM     56  H23 BCD     1      40.650  15.480  31.060  1.00  0.00            
ATOM     57  H24 BCD     1      40.530  13.930  33.360  1.00  0.00            
ATOM     58  H25 BCD     1      39.290  11.790  33.030  1.00  0.00            
ATOM     59  H26 BCD     1      42.080  11.390  32.840  1.00  0.00            
ATOM     60  H27 BCD     1      42.770  13.840  34.400  1.00  0.00            
ATOM     61  H28 BCD     1      44.950  12.940  34.710  1.00  0.00            
ATOM     62  H29 BCD     1      43.640  11.950  35.390  1.00  0.00            
ATOM     63  H30 BCD     1      45.270  11.550  33.190  1.00  0.00            
ATOM     64  C19 BCD     1      42.900  19.640  32.620  1.00  0.00            
ATOM     65  O16 BCD     1      42.880  19.900  34.070  1.00  0.00            
ATOM     66  C20 BCD     1      41.490  19.130  32.210  1.00  0.00            
ATOM     67  O17 BCD     1      40.480  20.050  32.660  1.00  0.00            
ATOM     68  C21 BCD     1      41.320  17.650  32.550  1.00  0.00            
ATOM     69  O18 BCD     1      40.180  17.070  31.850  1.00  0.00            
ATOM     70  C22 BCD     1      42.590  16.900  32.210  1.00  0.00            
ATOM     71  C23 BCD     1      43.880  17.490  32.840  1.00  0.00            
ATOM     72  O19 BCD     1      44.020  18.860  32.340  1.00  0.00            
ATOM     73  C24 BCD     1      45.150  16.720  32.530  1.00  0.00            
ATOM     74  O20 BCD     1      45.500  16.860  31.140  1.00  0.00            
ATOM     75  H31 BCD     1      43.020  20.600  32.100  1.00  0.00            
ATOM     76  H32 BCD     1      41.520  19.050  31.120  1.00  0.00            
ATOM     77  H33 BCD     1      40.510  19.950  33.620  1.00  0.00            
ATOM     78  H34 BCD     1      41.220  17.490  33.640  1.00  0.00            
ATOM     79  H35 BCD     1      39.390  17.560  32.070  1.00  0.00            
ATOM     80  H36 BCD     1      42.760  16.850  31.130  1.00  0.00            
ATOM     81  H37 BCD     1      43.730  17.500  33.930  1.00  0.00            
ATOM     82  H38 BCD     1      45.870  17.180  33.220  1.00  0.00            
ATOM     83  H39 BCD     1      45.040  15.650  32.740  1.00  0.00            
ATOM     84  H40 BCD     1      45.410  17.780  30.840  1.00  0.00            
ATOM     85  C25 BCD     1      43.560  22.900  36.720  1.00  0.00            
ATOM     86  O21 BCD     1      42.640  22.200  37.590  1.00  0.00            
ATOM     87  C26 BCD     1      42.850  23.330  35.430  1.00  0.00            
ATOM     88  O22 BCD     1      41.830  24.280  35.720  1.00  0.00            
ATOM     89  C27 BCD     1      42.370  22.060  34.700  1.00  0.00            
ATOM     90  O23 BCD     1      41.720  22.450  33.500  1.00  0.00            
ATOM     91  C28 BCD     1      43.530  21.080  34.510  1.00  0.00            
ATOM     92  C29 BCD     1      44.290  20.790  35.770  1.00  0.00            
ATOM     93  O24 BCD     1      44.690  22.040  36.360  1.00  0.00            
ATOM     94  C30 BCD     1      45.570  20.060  35.430  1.00  0.00            
ATOM     95  O25 BCD     1      46.210  19.640  36.620  1.00  0.00            
ATOM     96  H41 BCD     1      43.930  23.810  37.220  1.00  0.00            
ATOM     97  H42 BCD     1      43.640  23.810  34.830  1.00  0.00            
ATOM     98  H43 BCD     1      41.290  24.320  34.930  1.00  0.00            
ATOM     99  H44 BCD     1      41.630  21.560  35.330  1.00  0.00            
ATOM    100  H45 BCD     1      41.190  21.720  33.170  1.00  0.00            
ATOM    101  H46 BCD     1      44.230  21.470  33.760  1.00  0.00            
ATOM    102  H47 BCD     1      43.570  20.280  36.420  1.00  0.00            
ATOM    103  H48 BCD     1      45.380  19.160  34.840  1.00  0.00            
ATOM    104  H49 BCD     1      46.180  20.750  34.820  1.00  0.00            
ATOM    105  H50 BCD     1      47.100  20.000  36.610  1.00  0.00            
ATOM    106  C31 BCD     1      41.600  21.600  41.430  1.00  0.00            
ATOM    107  O26 BCD     1      40.900  20.520  40.870  1.00  0.00            
ATOM    108  C32 BCD     1      41.010  22.890  40.780  1.00  0.00            
ATOM    109  O27 BCD     1      39.670  23.040  41.220  1.00  0.00            
ATOM    110  C33 BCD     1      41.230  22.880  39.220  1.00  0.00            
ATOM    111  C34 BCD     1      42.670  22.620  38.930  1.00  0.00            
ATOM    112  C35 BCD     1      43.230  21.420  39.710  1.00  0.00            
ATOM    113  O28 BCD     1      42.960  21.580  41.120  1.00  0.00            
ATOM    114  C36 BCD     1      44.780  21.260  39.450  1.00  0.00            
ATOM    115  O29 BCD     1      45.550  22.320  39.980  1.00  0.00            
ATOM    116  O30 BCD     1      40.740  24.160  38.560  1.00  0.00            
ATOM    117  H51 BCD     1      41.510  21.640  42.520  1.00  0.00            
ATOM    118  H52 BCD     1      41.570  23.740  41.200  1.00  0.00            
ATOM    119  H53 BCD     1      39.590  23.910  41.640  1.00  0.00            
ATOM    120  H54 BCD     1      40.760  21.970  38.800  1.00  0.00            
ATOM    121  H55 BCD     1      41.080  24.130  37.660  1.00  0.00            
ATOM    122  H56 BCD     1      43.340  23.470  39.140  1.00  0.00            
ATOM    123  H57 BCD     1      42.730  20.470  39.480  1.00  0.00            
ATOM    124  H58 BCD     1      45.040  20.360  40.020  1.00  0.00            
ATOM    125  H59 BCD     1      44.870  20.980  38.390  1.00  0.00            
ATOM    126  H60 BCD     1      45.370  22.500  40.900  1.00  0.00            
ATOM    127  C37 BCD     1      39.000  17.120  42.190  1.00  0.00            
ATOM    128  O31 BCD     1      39.460  16.340  41.040  1.00  0.00            
ATOM    129  C38 BCD     1      38.120  18.300  41.730  1.00  0.00            
ATOM    130  O32 BCD     1      36.980  17.840  41.040  1.00  0.00            
ATOM    131  C39 BCD     1      38.810  19.400  40.960  1.00  0.00            
ATOM    132  O33 BCD     1      37.870  20.590  40.750  1.00  0.00            
ATOM    133  C40 BCD     1      40.060  19.760  41.740  1.00  0.00            
ATOM    134  C41 BCD     1      40.900  18.540  42.190  1.00  0.00            
ATOM    135  O34 BCD     1      40.010  17.710  42.930  1.00  0.00            
ATOM    136  C42 BCD     1      42.120  18.830  43.030  1.00  0.00            
ATOM    137  O35 BCD     1      41.850  19.470  44.270  1.00  0.00            
ATOM    138  H61 BCD     1      38.290  16.520  42.780  1.00  0.00            
ATOM    139  H62 BCD     1      37.880  18.740  42.710  1.00  0.00            
ATOM    140  H63 BCD     1      36.430  18.620  41.090  1.00  0.00            
ATOM    141  H64 BCD     1      39.110  18.960  40.000  1.00  0.00            
ATOM    142  H65 BCD     1      38.440  21.370  40.720  1.00  0.00            
ATOM    143  H66 BCD     1      39.700  20.380  42.570  1.00  0.00            
ATOM    144  H67 BCD     1      41.300  17.920  41.370  1.00  0.00            
ATOM    145  H68 BCD     1      42.620  17.880  43.270  1.00  0.00            
ATOM    146  H69 BCD     1      42.810  19.470  42.470  1.00  0.00            
ATOM    147  H70 BCD     1      42.680  19.490  44.760  1.00  0.00            
ATOM    148  C1  DP9     2      41.820  18.110  38.420  1.00  0.00            
ATOM    149  N1  DP9     2      41.240  17.910  37.130  1.00  0.00            
ATOM    150  C2  DP9     2      41.180  16.560  36.710  1.00  0.00            
ATOM    151  C3  DP9     2      42.470  15.830  36.670  1.00  0.00            
ATOM    152  O1  DP9     2      42.530  14.620  36.720  1.00  0.00            
ATOM    153  N2  DP9     2      43.670  16.520  36.580  1.00  0.00            
ATOM    154  C4  DP9     2      44.890  15.920  36.480  1.00  0.00            
ATOM    155  C5  DP9     2      45.360  14.770  37.090  1.00  0.00            
ATOM    156  C6  DP9     2      46.690  14.430  37.010  1.00  0.00            
ATOM    157  C7  DP9     2      47.470  15.290  36.330  1.00  0.00            
ATOM    158  C8  DP9     2      46.970  16.380  35.620  1.00  0.00            
ATOM    159  N3  DP9     2      45.680  16.690  35.700  1.00  0.00            
ATOM    160  C9  DP9     2      40.000  16.030  36.410  1.00  0.00            
ATOM    161  O2  DP9     2      39.920  14.760  35.940  1.00  0.00            
ATOM    162  C10 DP9     2      38.620  16.580  36.600  1.00  0.00            
ATOM    163  C11 DP9     2      37.460  15.760  36.630  1.00  0.00            
ATOM    164  C12 DP9     2      36.190  16.310  36.940  1.00  0.00            
ATOM    165  C13 DP9     2      36.090  17.700  37.130  1.00  0.00            
ATOM    166  C14 DP9     2      37.200  18.570  37.060  1.00  0.00            
ATOM    167  C15 DP9     2      38.430  17.970  36.800  1.00  0.00            
ATOM    168  S1  DP9     2      39.920  18.970  36.610  1.00  0.00            
ATOM    169  O3  DP9     2      39.890  20.180  37.430  1.00  0.00            
ATOM    170  O4  DP9     2      40.150  19.110  35.190  1.00  0.00            
ATOM    171  H1  DP9     2      42.010  17.230  39.050  1.00  0.00            
ATOM    172  H2  DP9     2      42.720  18.730  38.300  1.00  0.00            
ATOM    173  H3  DP9     2      41.200  18.790  39.020  1.00  0.00            
ATOM    174  H4  DP9     2      43.740  17.530  36.470  1.00  0.00            
ATOM    175  H5  DP9     2      44.700  14.210  37.750  1.00  0.00            
ATOM    176  H6  DP9     2      47.040  13.510  37.470  1.00  0.00            
ATOM    177  H7  DP9     2      48.550  15.260  36.420  1.00  0.00            
ATOM    178  H8  DP9     2      47.660  17.070  35.130  1.00  0.00            
ATOM    179  H9  DP9     2      40.750  14.300  36.140  1.00  0.00            
ATOM    180  H10 DP9     2      37.600  14.680  36.610  1.00  0.00            
ATOM    181  H11 DP9     2      35.330  15.640  36.970  1.00  0.00            
ATOM    182  H12 DP9     2      35.100  18.110  37.250  1.00  0.00            
ATOM    183  H13 DP9     2      37.020  19.640  37.070  1.00  0.00            
TER
ENDMDL
MODEL        1
ATOM      1  C1  BCD     1      -0.190  14.670  38.900  1.00  0.00            
ATOM      2  O1  BCD     1       0.700  14.780  37.780  1.00  0.00            
ATOM      3  C2  BCD     1      -1.130  15.910  38.850  1.00  0.00            
ATOM      4  O2  BCD     1      -1.920  15.920  37.650  1.00  0.00            
ATOM      5  C3  BCD     1      -0.300  17.180  39.070  1.00  0.00            
ATOM      6  O3  BCD     1      -1.060  18.390  38.980  1.00  0.00            
ATOM      7  C4  BCD     1       0.330  17.060  40.440  1.00  0.00            
ATOM      8  C5  BCD     1       1.340  15.870  40.410  1.00  0.00            
ATOM      9  O4  BCD     1       0.540  14.680  40.100  1.00  0.00            
ATOM     10  C6  BCD     1       2.010  15.650  41.720  1.00  0.00            
ATOM     11  O5  BCD     1       1.030  15.540  42.790  1.00  0.00            
ATOM     12  H1  BCD     1      -0.650  13.680  38.860  1.00  0.00            
ATOM     13  H2  BCD     1      -1.850  15.780  39.660  1.00  0.00            
ATOM     14  H3  BCD     1      -2.540  16.650  37.670  1.00  0.00            
ATOM     15  H4  BCD     1       0.600  17.190  38.450  1.00  0.00            
ATOM     16  H5  BCD     1      -1.660  18.460  38.230  1.00  0.00            
ATOM     17  H6  BCD     1      -0.460  16.910  41.190  1.00  0.00            
ATOM     18  H7  BCD     1       2.050  16.080  39.600  1.00  0.00            
ATOM     19  H8  BCD     1       2.630  14.750  41.590  1.00  0.00            
ATOM     20  H9  BCD     1       2.680  16.490  41.920  1.00  0.00            
ATOM     21  H10 BCD     1       1.460  15.220  43.590  1.00  0.00            
ATOM     22  C7  BCD     1       1.720  13.120  34.110  1.00  0.00            
ATOM     23  O6  BCD     1       2.170  14.480  33.720  1.00  0.00            
ATOM     24  C8  BCD     1       0.230  13.160  34.370  1.00  0.00            
ATOM     25  O7  BCD     1      -0.430  13.690  33.210  1.00  0.00            
ATOM     26  C9  BCD     1      -0.080  14.060  35.560  1.00  0.00            
ATOM     27  O8  BCD     1      -1.430  14.060  35.910  1.00  0.00            
ATOM     28  C10 BCD     1       0.780  13.720  36.810  1.00  0.00            
ATOM     29  C11 BCD     1       2.260  13.570  36.370  1.00  0.00            
ATOM     30  O9  BCD     1       2.410  12.730  35.270  1.00  0.00            
ATOM     31  C12 BCD     1       3.230  13.130  37.570  1.00  0.00            
ATOM     32  O10 BCD     1       2.900  11.920  38.140  1.00  0.00            
ATOM     33  H11 BCD     1       1.950  12.380  33.340  1.00  0.00            
ATOM     34  H12 BCD     1      -0.100  12.130  34.560  1.00  0.00            
ATOM     35  H13 BCD     1      -0.810  13.010  32.640  1.00  0.00            
ATOM     36  H14 BCD     1       0.220  15.090  35.350  1.00  0.00            
ATOM     37  H15 BCD     1      -1.520  14.780  36.540  1.00  0.00            
ATOM     38  H16 BCD     1       0.530  12.700  37.130  1.00  0.00            
ATOM     39  H17 BCD     1       2.580  14.590  36.110  1.00  0.00            
ATOM     40  H18 BCD     1       4.230  13.070  37.130  1.00  0.00            
ATOM     41  H19 BCD     1       3.150  13.940  38.300  1.00  0.00            
ATOM     42  H20 BCD     1       2.520  12.010  39.020  1.00  0.00            
ATOM     43  C13 BCD     1       4.500  16.560  31.020  1.00  0.00            
ATOM     44  O11 BCD     1       4.440  17.670  31.970  1.00  0.00            
ATOM     45  C14 BCD     1       3.090  16.140  30.550  1.00  0.00            
ATOM     46  O12 BCD     1       2.580  17.220  29.650  1.00  0.00            
ATOM     47  C15 BCD     1       2.230  15.750  31.650  1.00  0.00            
ATOM     48  O13 BCD     1       0.880  15.250  31.200  1.00  0.00            
ATOM     49  C16 BCD     1       2.960  14.690  32.540  1.00  0.00            
ATOM     50  C17 BCD     1       4.380  15.120  32.900  1.00  0.00            
ATOM     51  O14 BCD     1       5.150  15.530  31.750  1.00  0.00            
ATOM     52  C18 BCD     1       5.100  14.060  33.600  1.00  0.00            
ATOM     53  O15 BCD     1       5.170  12.800  32.860  1.00  0.00            
ATOM     54  H21 BCD     1       5.150  16.760  30.160  1.00  0.00            
ATOM     55  H22 BCD     1       3.300  15.210  30.010  1.00  0.00            
ATOM     56  H23 BCD     1       2.300  17.930  30.230  1.00  0.00            
ATOM     57  H24 BCD     1       2.040  16.650  32.250  1.00  0.00            
ATOM     58  H25 BCD     1       0.420  15.030  32.010  1.00  0.00            
ATOM     59  H26 BCD     1       2.990  13.800  31.900  1.00  0.00            
ATOM     60  H27 BCD     1       4.230  15.980  33.570  1.00  0.00            
ATOM     61  H28 BCD     1       6.050  14.510  33.930  1.00  0.00            
ATOM     62  H29 BCD     1       4.440  13.890  34.460  1.00  0.00            
ATOM     63  H30 BCD     1       5.660  12.190  33.420  1.00  0.00            
ATOM     64  C19 BCD     1       4.590  21.840  31.890  1.00  0.00            
ATOM     65  O16 BCD     1       4.530  21.980  33.250  1.00  0.00            
ATOM     66  C20 BCD     1       3.360  21.270  31.290  1.00  0.00            
ATOM     67  O17 BCD     1       2.220  22.050  31.750  1.00  0.00            
ATOM     68  C21 BCD     1       3.270  19.830  31.720  1.00  0.00            
ATOM     69  O18 BCD     1       2.050  19.270  31.200  1.00  0.00            
ATOM     70  C22 BCD     1       4.440  19.000  31.370  1.00  0.00            
ATOM     71  C23 BCD     1       5.740  19.710  31.880  1.00  0.00            
ATOM     72  O19 BCD     1       5.760  21.120  31.510  1.00  0.00            
ATOM     73  C24 BCD     1       6.980  19.000  31.310  1.00  0.00            
ATOM     74  O20 BCD     1       7.000  19.090  29.860  1.00  0.00            
ATOM     75  H31 BCD     1       4.670  22.810  31.370  1.00  0.00            
ATOM     76  H32 BCD     1       3.440  21.200  30.190  1.00  0.00            
ATOM     77  H33 BCD     1       2.310  22.010  32.700  1.00  0.00            
ATOM     78  H34 BCD     1       3.230  19.850  32.810  1.00  0.00            
ATOM     79  H35 BCD     1       1.380  19.960  31.190  1.00  0.00            
ATOM     80  H36 BCD     1       4.480  18.930  30.270  1.00  0.00            
ATOM     81  H37 BCD     1       5.770  19.640  32.980  1.00  0.00            
ATOM     82  H38 BCD     1       7.910  19.440  31.690  1.00  0.00            
ATOM     83  H39 BCD     1       7.060  17.930  31.530  1.00  0.00            
ATOM     84  H40 BCD     1       7.810  18.690  29.540  1.00  0.00            
ATOM     85  C25 BCD     1       5.020  24.660  36.220  1.00  0.00            
ATOM     86  O21 BCD     1       4.010  23.970  36.980  1.00  0.00            
ATOM     87  C26 BCD     1       4.550  25.270  34.900  1.00  0.00            
ATOM     88  O22 BCD     1       3.510  26.250  35.250  1.00  0.00            
ATOM     89  C27 BCD     1       4.060  24.160  34.000  1.00  0.00            
ATOM     90  O23 BCD     1       3.600  24.700  32.690  1.00  0.00            
ATOM     91  C28 BCD     1       5.160  23.050  33.860  1.00  0.00            
ATOM     92  C29 BCD     1       5.830  22.660  35.250  1.00  0.00            
ATOM     93  O24 BCD     1       6.130  23.830  35.940  1.00  0.00            
ATOM     94  C30 BCD     1       7.160  21.910  34.970  1.00  0.00            
ATOM     95  O25 BCD     1       7.800  21.490  36.220  1.00  0.00            
ATOM     96  H41 BCD     1       5.460  25.390  36.920  1.00  0.00            
ATOM     97  H42 BCD     1       5.370  25.780  34.370  1.00  0.00            
ATOM     98  H43 BCD     1       3.500  26.980  34.620  1.00  0.00            
ATOM     99  H44 BCD     1       3.230  23.750  34.590  1.00  0.00            
ATOM    100  H45 BCD     1       2.640  24.830  32.660  1.00  0.00            
ATOM    101  H46 BCD     1       5.980  23.330  33.190  1.00  0.00            
ATOM    102  H47 BCD     1       5.180  22.020  35.850  1.00  0.00            
ATOM    103  H48 BCD     1       7.070  20.990  34.370  1.00  0.00            
ATOM    104  H49 BCD     1       7.880  22.610  34.540  1.00  0.00            
ATOM    105  H50 BCD     1       8.570  20.960  36.000  1.00  0.00            
ATOM    106  C31 BCD     1       2.490  23.920  40.740  1.00  0.00            
ATOM    107  O26 BCD     1       2.000  22.600  40.520  1.00  0.00            
ATOM    108  C32 BCD     1       1.830  24.960  39.860  1.00  0.00            
ATOM    109  O27 BCD     1       0.420  24.890  40.160  1.00  0.00            
ATOM    110  C33 BCD     1       2.190  24.690  38.400  1.00  0.00            
ATOM    111  C34 BCD     1       3.690  24.590  38.250  1.00  0.00            
ATOM    112  C35 BCD     1       4.460  23.790  39.310  1.00  0.00            
ATOM    113  O28 BCD     1       3.930  24.110  40.590  1.00  0.00            
ATOM    114  C36 BCD     1       6.020  23.930  39.330  1.00  0.00            
ATOM    115  O29 BCD     1       6.530  25.240  39.290  1.00  0.00            
ATOM    116  O30 BCD     1       1.740  25.730  37.530  1.00  0.00            
ATOM    117  H51 BCD     1       2.280  24.130  41.800  1.00  0.00            
ATOM    118  H52 BCD     1       2.290  25.920  40.130  1.00  0.00            
ATOM    119  H53 BCD     1       0.280  23.990  40.470  1.00  0.00            
ATOM    120  H54 BCD     1       1.770  23.700  38.170  1.00  0.00            
ATOM    121  H55 BCD     1       2.180  25.730  36.680  1.00  0.00            
ATOM    122  H56 BCD     1       4.120  25.600  38.240  1.00  0.00            
ATOM    123  H57 BCD     1       4.280  22.730  39.110  1.00  0.00            
ATOM    124  H58 BCD     1       6.460  23.340  40.150  1.00  0.00            
ATOM    125  H59 BCD     1       6.370  23.400  38.430  1.00  0.00            
ATOM    126  H60 BCD     1       6.120  25.810  39.960  1.00  0.00            
ATOM    127  C37 BCD     1       0.900  18.830  41.950  1.00  0.00            
ATOM    128  O31 BCD     1       1.040  18.270  40.670  1.00  0.00            
ATOM    129  C38 BCD     1      -0.160  19.950  41.990  1.00  0.00            
ATOM    130  O32 BCD     1      -1.420  19.520  41.620  1.00  0.00            
ATOM    131  C39 BCD     1       0.280  21.240  41.200  1.00  0.00            
ATOM    132  O33 BCD     1      -0.630  22.330  41.370  1.00  0.00            
ATOM    133  C40 BCD     1       1.620  21.750  41.650  1.00  0.00            
ATOM    134  C41 BCD     1       2.620  20.640  41.790  1.00  0.00            
ATOM    135  O34 BCD     1       2.030  19.490  42.420  1.00  0.00            
ATOM    136  C42 BCD     1       3.870  21.100  42.440  1.00  0.00            
ATOM    137  O35 BCD     1       3.720  21.320  43.880  1.00  0.00            
ATOM    138  H61 BCD     1       0.650  18.050  42.690  1.00  0.00            
ATOM    139  H62 BCD     1      -0.260  20.260  43.030  1.00  0.00            
ATOM    140  H63 BCD     1      -1.390  19.290  40.690  1.00  0.00            
ATOM    141  H64 BCD     1       0.350  21.060  40.120  1.00  0.00            
ATOM    142  H65 BCD     1      -0.580  22.770  42.230  1.00  0.00            
ATOM    143  H66 BCD     1       1.530  22.290  42.600  1.00  0.00            
ATOM    144  H67 BCD     1       2.910  20.430  40.750  1.00  0.00            
ATOM    145  H68 BCD     1       4.700  20.400  42.280  1.00  0.00            
ATOM    146  H69 BCD     1       4.220  22.030  41.980  1.00  0.00            
ATOM    147  H70 BCD     1       3.140  20.630  44.220  1.00  0.00            
ATOM    148  C1  DP9     2       2.630  20.450  37.890  1.00  0.00            
ATOM    149  N1  DP9     2       2.100  20.150  36.510  1.00  0.00            
ATOM    150  C2  DP9     2       2.160  18.880  35.900  1.00  0.00            
ATOM    151  C3  DP9     2       3.530  18.150  35.890  1.00  0.00            
ATOM    152  O1  DP9     2       3.750  16.970  35.620  1.00  0.00            
ATOM    153  N2  DP9     2       4.670  18.870  36.260  1.00  0.00            
ATOM    154  C4  DP9     2       5.980  18.470  36.070  1.00  0.00            
ATOM    155  C5  DP9     2       6.730  17.990  37.160  1.00  0.00            
ATOM    156  C6  DP9     2       7.910  17.350  36.850  1.00  0.00            
ATOM    157  C7  DP9     2       8.230  17.250  35.570  1.00  0.00            
ATOM    158  C8  DP9     2       7.420  17.760  34.520  1.00  0.00            
ATOM    159  N3  DP9     2       6.250  18.310  34.760  1.00  0.00            
ATOM    160  C9  DP9     2       1.170  18.410  35.080  1.00  0.00            
ATOM    161  O2  DP9     2       1.210  17.240  34.470  1.00  0.00            
ATOM    162  C10 DP9     2      -0.100  19.200  34.680  1.00  0.00            
ATOM    163  C11 DP9     2      -1.220  18.570  34.040  1.00  0.00            
ATOM    164  C12 DP9     2      -2.290  19.350  33.560  1.00  0.00            
ATOM    165  C13 DP9     2      -2.350  20.720  33.880  1.00  0.00            
ATOM    166  C14 DP9     2      -1.220  21.340  34.370  1.00  0.00            
ATOM    167  C15 DP9     2      -0.100  20.560  34.750  1.00  0.00            
ATOM    168  S1  DP9     2       1.280  21.350  35.540  1.00  0.00            
ATOM    169  O3  DP9     2       0.780  22.410  36.470  1.00  0.00            
ATOM    170  O4  DP9     2       2.130  21.700  34.410  1.00  0.00            
ATOM    171  H1  DP9     2       3.350  21.280  37.860  1.00  0.00            
ATOM    172  H2  DP9     2       1.840  20.870  38.530  1.00  0.00            
ATOM    173  H3  DP9     2       3.000  19.530  38.360  1.00  0.00            
ATOM    174  H4  DP9     2       4.530  19.820  36.600  1.00  0.00            
ATOM    175  H5  DP9     2       6.370  18.110  38.180  1.00  0.00            
ATOM    176  H6  DP9     2       8.590  17.060  37.650  1.00  0.00            
ATOM    177  H7  DP9     2       9.150  16.730  35.290  1.00  0.00            
ATOM    178  H8  DP9     2       7.780  17.810  33.490  1.00  0.00            
ATOM    179  H9  DP9     2       1.920  16.670  34.800  1.00  0.00            
ATOM    180  H10 DP9     2      -1.240  17.500  33.840  1.00  0.00            
ATOM    181  H11 DP9     2      -3.020  18.880  32.910  1.00  0.00            
ATOM    182  H12 DP9     2      -3.250  21.240  33.600  1.00  0.00            
ATOM    183  H13 DP9     2      -1.200  22.420  34.520  1.00  0.00            
TER
ENDMDL
MODEL        1
ATOM      1  C1  BCD     1      40.460  35.050  32.230  1.00  0.00            
ATOM      2  O1  BCD     1      40.590  33.640  32.330  1.00  0.00            
ATOM      3  C2  BCD     1      39.130  35.590  32.730  1.00  0.00            
ATOM      4  O2  BCD     1      38.890  35.210  34.110  1.00  0.00            
ATOM      5  C3  BCD     1      38.010  35.190  31.750  1.00  0.00            
ATOM      6  O3  BCD     1      36.670  35.790  32.130  1.00  0.00            
ATOM      7  C4  BCD     1      38.200  35.570  30.310  1.00  0.00            
ATOM      8  C5  BCD     1      39.670  35.170  29.850  1.00  0.00            
ATOM      9  O4  BCD     1      40.680  35.390  30.890  1.00  0.00            
ATOM     10  C6  BCD     1      40.120  35.920  28.610  1.00  0.00            
ATOM     11  O5  BCD     1      40.250  37.370  28.710  1.00  0.00            
ATOM     12  H1  BCD     1      41.180  35.620  32.830  1.00  0.00            
ATOM     13  H2  BCD     1      39.310  36.680  32.720  1.00  0.00            
ATOM     14  H3  BCD     1      38.710  34.270  34.120  1.00  0.00            
ATOM     15  H4  BCD     1      37.940  34.100  31.760  1.00  0.00            
ATOM     16  H5  BCD     1      36.400  35.240  32.860  1.00  0.00            
ATOM     17  H6  BCD     1      38.080  36.660  30.290  1.00  0.00            
ATOM     18  H7  BCD     1      39.640  34.090  29.660  1.00  0.00            
ATOM     19  H8  BCD     1      41.170  35.630  28.470  1.00  0.00            
ATOM     20  H9  BCD     1      39.600  35.590  27.710  1.00  0.00            
ATOM     21  H10 BCD     1      40.770  37.680  27.960  1.00  0.00            
ATOM     22  C7  BCD     1      41.670  30.530  34.680  1.00  0.00            
ATOM     23  O6  BCD     1      41.550  29.650  33.540  1.00  0.00            
ATOM     24  C8  BCD     1      40.240  31.060  35.000  1.00  0.00            
ATOM     25  O7  BCD     1      39.360  29.860  35.120  1.00  0.00            
ATOM     26  C9  BCD     1      39.860  32.010  33.860  1.00  0.00            
ATOM     27  O8  BCD     1      38.620  32.680  34.210  1.00  0.00            
ATOM     28  C10 BCD     1      40.920  33.120  33.600  1.00  0.00            
ATOM     29  C11 BCD     1      42.300  32.470  33.470  1.00  0.00            
ATOM     30  O9  BCD     1      42.540  31.650  34.590  1.00  0.00            
ATOM     31  C12 BCD     1      43.350  33.590  33.290  1.00  0.00            
ATOM     32  O10 BCD     1      43.450  34.390  34.480  1.00  0.00            
ATOM     33  H11 BCD     1      42.130  29.980  35.510  1.00  0.00            
ATOM     34  H12 BCD     1      40.150  31.650  35.920  1.00  0.00            
ATOM     35  H13 BCD     1      38.730  30.030  35.830  1.00  0.00            
ATOM     36  H14 BCD     1      39.620  31.340  33.020  1.00  0.00            
ATOM     37  H15 BCD     1      37.960  32.010  34.430  1.00  0.00            
ATOM     38  H16 BCD     1      40.840  33.890  34.370  1.00  0.00            
ATOM     39  H17 BCD     1      42.310  31.810  32.590  1.00  0.00            
ATOM     40  H18 BCD     1      44.320  33.100  33.140  1.00  0.00            
ATOM     41  H19 BCD     1      43.090  34.180  32.400  1.00  0.00            
ATOM     42  H20 BCD     1      44.380  34.610  34.630  1.00  0.00            
ATOM     43  C13 BCD     1      42.880  26.040  32.380  1.00  0.00            
ATOM     44  O11 BCD     1      41.940  26.210  31.270  1.00  0.00            
ATOM     45  C14 BCD     1      42.190  26.070  33.760  1.00  0.00            
ATOM     46  O12 BCD     1      41.260  24.910  33.970  1.00  0.00            
ATOM     47  C15 BCD     1      41.430  27.390  33.900  1.00  0.00            
ATOM     48  O13 BCD     1      40.800  27.470  35.160  1.00  0.00            
ATOM     49  C16 BCD     1      42.380  28.500  33.680  1.00  0.00            
ATOM     50  C17 BCD     1      43.240  28.400  32.390  1.00  0.00            
ATOM     51  O14 BCD     1      43.780  27.060  32.360  1.00  0.00            
ATOM     52  C18 BCD     1      44.490  29.250  32.480  1.00  0.00            
ATOM     53  O15 BCD     1      45.260  28.810  33.540  1.00  0.00            
ATOM     54  H21 BCD     1      43.520  25.170  32.190  1.00  0.00            
ATOM     55  H22 BCD     1      43.000  26.190  34.490  1.00  0.00            
ATOM     56  H23 BCD     1      40.700  25.200  34.690  1.00  0.00            
ATOM     57  H24 BCD     1      40.630  27.430  33.150  1.00  0.00            
ATOM     58  H25 BCD     1      40.330  28.300  35.240  1.00  0.00            
ATOM     59  H26 BCD     1      43.010  28.650  34.560  1.00  0.00            
ATOM     60  H27 BCD     1      42.600  28.720  31.560  1.00  0.00            
ATOM     61  H28 BCD     1      45.120  28.990  31.620  1.00  0.00            
ATOM     62  H29 BCD     1      44.230  30.320  32.480  1.00  0.00            
ATOM     63  H30 BCD     1      45.520  27.890  33.480  1.00  0.00            
ATOM     64  C19 BCD     1      40.340  24.640  27.870  1.00  0.00            
ATOM     65  O16 BCD     1      39.380  25.680  27.690  1.00  0.00            
ATOM     66  C20 BCD     1      40.100  23.780  29.110  1.00  0.00            
ATOM     67  O17 BCD     1      38.790  23.280  29.030  1.00  0.00            
ATOM     68  C21 BCD     1      40.410  24.560  30.370  1.00  0.00            
ATOM     69  O18 BCD     1      40.530  23.650  31.510  1.00  0.00            
ATOM     70  C22 BCD     1      41.800  25.240  30.240  1.00  0.00            
ATOM     71  C23 BCD     1      41.930  26.100  28.950  1.00  0.00            
ATOM     72  O19 BCD     1      41.660  25.220  27.830  1.00  0.00            
ATOM     73  C24 BCD     1      43.400  26.490  28.720  1.00  0.00            
ATOM     74  O20 BCD     1      44.350  25.490  29.050  1.00  0.00            
ATOM     75  H31 BCD     1      40.270  23.980  27.000  1.00  0.00            
ATOM     76  H32 BCD     1      40.820  22.960  29.100  1.00  0.00            
ATOM     77  H33 BCD     1      38.750  22.640  29.740  1.00  0.00            
ATOM     78  H34 BCD     1      39.650  25.350  30.500  1.00  0.00            
ATOM     79  H35 BCD     1      40.600  24.120  32.350  1.00  0.00            
ATOM     80  H36 BCD     1      42.600  24.500  30.360  1.00  0.00            
ATOM     81  H37 BCD     1      41.210  26.920  28.890  1.00  0.00            
ATOM     82  H38 BCD     1      43.460  26.800  27.670  1.00  0.00            
ATOM     83  H39 BCD     1      43.620  27.360  29.350  1.00  0.00            
ATOM     84  H40 BCD     1      45.200  25.890  28.850  1.00  0.00            
ATOM     85  C25 BCD     1      36.680  26.970  24.860  1.00  0.00            
ATOM     86  O21 BCD     1      36.450  28.180  25.630  1.00  0.00            
ATOM     87  C26 BCD     1      36.230  25.730  25.640  1.00  0.00            
ATOM     88  O22 BCD     1      34.860  26.050  25.980  1.00  0.00            
ATOM     89  C27 BCD     1      37.170  25.610  26.890  1.00  0.00            
ATOM     90  O23 BCD     1      36.910  24.460  27.630  1.00  0.00            
ATOM     91  C28 BCD     1      38.660  25.590  26.500  1.00  0.00            
ATOM     92  C29 BCD     1      39.020  26.800  25.630  1.00  0.00            
ATOM     93  O24 BCD     1      38.100  26.890  24.580  1.00  0.00            
ATOM     94  C30 BCD     1      40.450  26.690  25.070  1.00  0.00            
ATOM     95  O25 BCD     1      40.620  27.660  24.080  1.00  0.00            
ATOM     96  H41 BCD     1      36.160  26.850  23.900  1.00  0.00            
ATOM     97  H42 BCD     1      36.440  24.830  25.040  1.00  0.00            
ATOM     98  H43 BCD     1      34.380  25.360  26.450  1.00  0.00            
ATOM     99  H44 BCD     1      37.010  26.500  27.520  1.00  0.00            
ATOM    100  H45 BCD     1      37.600  24.340  28.300  1.00  0.00            
ATOM    101  H46 BCD     1      38.850  24.670  25.930  1.00  0.00            
ATOM    102  H47 BCD     1      38.920  27.720  26.230  1.00  0.00            
ATOM    103  H48 BCD     1      41.100  26.800  25.940  1.00  0.00            
ATOM    104  H49 BCD     1      40.580  25.670  24.690  1.00  0.00            
ATOM    105  H50 BCD     1      39.900  27.490  23.460  1.00  0.00            
ATOM    106  C31 BCD     1      34.950  31.990  25.450  1.00  0.00            
ATOM    107  O26 BCD     1      35.740  32.330  26.540  1.00  0.00            
ATOM    108  C32 BCD     1      33.930  30.930  25.800  1.00  0.00            
ATOM    109  O27 BCD     1      33.060  31.370  26.930  1.00  0.00            
ATOM    110  C33 BCD     1      34.640  29.670  26.140  1.00  0.00            
ATOM    111  C34 BCD     1      35.630  29.250  25.110  1.00  0.00            
ATOM    112  C35 BCD     1      36.500  30.420  24.570  1.00  0.00            
ATOM    113  O28 BCD     1      35.720  31.610  24.310  1.00  0.00
[truncated: 1,772,468 more chars]
